# Supplementary material for: System analysis of cross-talk between nuclear receptors reveals an opposite regulation of the cell cycle by LXR and FXR in human HepaRG liver cells
Source: PLoS One. 2019 Aug 22;14(8):e0220894. doi: 10.1371/journal.pone.0220894 (PMC6705839; doi:10.1371/journal.pone.0220894)
Supplement: S1 Archive — (ZIP) [file pone.0220894.s009.zip]

Archive with 38 entries (31 files):
- data_and_code/
- data_and_code/NormExprLevelsRMA_filtered.csv
- data_and_code/count_genes_pathways.ipynb
- data_and_code/genes/
- data_and_code/genes/PPARA_4h.txt
- data_and_code/genes/PPARA_24h.txt
- data_and_code/genes/FXR_4h.txt
- data_and_code/genes/CDCA_24h.txt
- data_and_code/genes/LXR_4h.txt
- data_and_code/genes/CDCA_4h.txt
- data_and_code/genes/FXR_24h.txt
- data_and_code/genes/LXR_24h.txt
- data_and_code/pathways/
- data_and_code/pathways/mygsea2_FXR_4h.txt
- data_and_code/pathways/mygsea2_LXR_4h.txt
- data_and_code/pathways/mygsea2_CDCA_4h.txt
- data_and_code/pathways/mygsea2_FXR_24h.txt
- data_and_code/pathways/mygsea2_LXR_24h.txt
- data_and_code/pathways/mygsea2_PPARA_4h.txt
- data_and_code/pathways/mygsea2_CDCA_24h.txt
- data_and_code/pathways/mygsea2_PPARA_24h.txt
- data_and_code/pathways/with_leading_edge/
- data_and_code/pathways/with_leading_edge/subpathways_weightedp_sampleperm_4h.txt
- data_and_code/pathways/with_leading_edge/subpathways_weightedp_sampleperm_24h.txt
- data_and_code/categories/
- data_and_code/categories/immune.txt
- data_and_code/categories/metabolism.txt
- data_and_code/categories/cell_growth_death.txt
- data_and_code/output_cdca/
- data_and_code/output_cdca/grp_genes_edges.tsv
- data_and_code/output_cdca/grp_genes_nodes.tsv
- data_and_code/output_cdca/grp_pathways_edges.tsv
- data_and_code/output_cdca/grp_pathways_nodes.tsv
- data_and_code/output_nocdca/
- data_and_code/output_nocdca/grp_genes_nodes.tsv
- data_and_code/output_nocdca/grp_genes_edges.tsv
- data_and_code/output_nocdca/grp_pathways_edges.tsv
- data_and_code/output_nocdca/grp_pathways_nodes.tsv
