# Supplementary material for: System analysis of cross-talk between nuclear receptors reveals an opposite regulation of the cell cycle by LXR and FXR in human HepaRG liver cells
Source: PLoS One. 2019 Aug 22;14(8):e0220894. doi: 10.1371/journal.pone.0220894 (PMC6705839; doi:10.1371/journal.pone.0220894)
Supplement: S1 Archive — (ZIP) [file pone.0220894.s009.zip › data_and_code/NormExprLevelsRMA_filtered.csv]

ID	ctl4-1	ctl4-2	ctl4-3	dmso4-1	dmso4-2	dmso4-3	cdc4-2	cdca4-1	cdca4-4	fxr4-2	fxr4-3	fxr4-4	lxr4-1	lxr4-2	lx4-3	ppara4-2	ppara4-3	ppara4-4	ctl24-1	ctl24-24	ctl24-2	dmso24-1	dmso24-2	dmso24-4	cdca24-1	cdc24-2	cdca24-3	fxr24-1	fxr24-2	fxr24-4	lxr24-1	lxr24-2	lxr24-3	ppara24-1	ppara24-2	ppara24-4	T1	T2	T3	T4	T5	T6
7896736	4.37694	3.969901	4.455871	4.746005	3.692019	3.769441	4.208766	4.411528	3.691691	3.81564	4.450044	4.093183	4.149258	5.105472	3.733095	3.868303	4.697474	4.03434	4.397413	3.826824	4.390244	4.291891	4.424421	2.888438	3.350671	4.323196	3.48117	4.456268	4.231728	4.201869	3.521985	3.695907	3.743213	4.330268	4.116609	4.950975	---	---	---	ENST00000426100	ENSEMBL	---
7896738	2.256578	2.135248	2.378773	2.122685	2.092522	2.294446	2.058354	2.287193	2.352545	2.252226	2.126826	2.385282	2.063822	2.179657	2.128839	2.101033	2.283176	2.259364	2.271154	2.163925	2.373893	2.227639	2.241853	2.332811	2.086459	2.292099	2.24113	2.143313	2.235655	2.314353	2.282497	2.297721	2.404809	2.184443	2.226688	2.287193	---	---	---	ENST00000328113	ENSEMBL	---
7896740	2.140535	2.142208	2.423038	2.209441	2.264152	2.362985	2.052691	2.369642	2.174792	2.380059	2.578236	2.152025	2.160923	2.522618	2.35772	2.150707	2.422357	2.277747	2.031976	2.120716	2.141671	2.052962	2.125966	2.177195	2.183056	2.049447	2.164227	2.140383	2.032352	2.317807	2.048709	2.255988	2.17621	2.395368	2.339454	2.74885	NM_001005240	OR4F17	19p13.3	NM_001005240	RefSeq	Q8NGA8
7896742	4.808138	5.705998	4.959529	4.967509	4.823285	4.816473	5.342166	5.149074	4.770567	5.224605	5.131296	4.831487	4.875668	4.959186	5.078202	4.709705	4.724728	4.526032	5.40971	5.365604	4.719131	5.229559	5.22735	4.834804	5.565131	5.178424	5.141902	5.021049	5.194139	5.327734	5.472336	5.143907	4.543665	5.314896	4.455619	5.009274	NM_207366	SEPT14	7p11.2	NM_207366	RefSeq	Q6ZU15
7896744	3.262831	2.922801	3.425615	3.36027	3.192396	3.451799	3.103409	3.059224	3.409609	3.247427	3.152158	3.255466	3.698692	3.321498	3.666574	3.476782	3.300224	3.589537	3.060984	3.954011	3.463077	3.217299	3.524169	3.629186	3.705822	3.463102	3.695047	3.510114	3.59402	3.810624	3.467749	3.274037	3.655403	3.60628	3.434255	3.806383	NM_001005277	OR4F16	1p36.33	NM_001005277	RefSeq	Q6IEY1
7896746	8.182209	7.517816	8.01626	7.908416	7.803462	7.596635	7.780229	7.94547	8.58182	7.75068	7.858001	7.702355	8.07685	7.658983	8.170416	7.999316	7.735419	8.556317	7.950626	8.091403	7.764066	7.937201	7.748971	8.115965	8.696045	8.032212	7.908549	7.86936	7.792084	8.11177	7.988867	7.808728	7.827271	7.961932	7.577767	7.834803	---	---	---	NC_001807	GenBank	---
7896748	9.281515	8.558501	9.165247	8.965277	8.826064	8.768699	8.814359	9.031533	9.652054	9.131056	8.791959	9.030039	9.018797	8.617708	9.233207	9.308558	8.81957	9.89201	9.737369	9.665746	9.164555	9.230404	8.707658	9.260582	9.980741	9.227597	9.523224	9.294925	9.117671	9.843075	9.366139	9.28653	9.0374	9.612138	9.531309	9.518547	---	---	---	NC_001807	GenBank	---
7896750	4.741878	4.187091	4.949047	4.045866	4.85835	4.338693	4.047208	4.084807	4.988844	4.47495	4.270881	4.678303	4.219923	4.24666	5.75352	4.978137	4.186584	4.911306	5.067401	5.714102	4.409485	4.22442	4.173367	4.68572	5.00635	4.381233	4.608245	4.168082	4.510552	5.269765	4.491266	4.901599	4.756524	4.647453	4.342381	4.27291	---	---	---	NC_001807	GenBank	Q6ZMG4
7896752	8.994967	8.316747	9.21738	8.415282	8.76648	8.668038	8.677627	8.560555	9.36011	8.861424	8.300134	8.952747	8.49527	8.694708	9.713175	9.117587	8.649579	9.368649	9.078773	9.356204	8.407613	8.557773	7.993051	8.885083	9.244435	8.58491	8.963242	8.457613	8.453443	9.411191	8.671877	8.611557	8.99266	8.515355	8.55985	8.600142	---	---	---	NC_001807	GenBank	---
7896754	4.462881	4.851929	4.858823	4.712403	4.39968	4.583395	4.644299	4.34442	4.815832	4.986829	4.618389	5.219617	5.036101	4.528421	4.794273	4.887576	4.375915	4.930636	4.50289	5.294847	4.751451	4.904946	5.149433	5.212408	4.605775	4.687766	5.268147	4.889353	4.656489	4.945467	4.704788	4.698568	5.022313	4.572596	4.405737	4.881495	AK290103	LOC100287934	1p36.33	AK290103	GenBank	A6NHI5
7896756	3.197032	2.802273	2.987117	2.873905	3.164511	2.833468	2.86718	3.070898	2.872567	3.09622	3.045275	2.912598	3.183705	2.955132	3.111746	3.173955	3.076759	3.116701	3.019044	3.197596	2.733078	2.969162	3.15598	2.890461	3.202578	2.619548	2.699848	2.79435	2.809561	2.90908	2.929153	3.022494	2.802243	2.81605	2.782788	3.013335	BC037297	FAM87A	8p23.3	BC037297	GenBank	P0C7U9
7896759	5.472771	5.016065	5.221308	5.129303	5.190879	5.770476	4.717564	4.992603	5.527009	5.378371	5.675895	5.265803	5.145553	5.224198	5.069541	5.276278	5.062403	5.538953	5.468369	5.816034	5.262463	5.465585	5.308977	5.861669	5.249444	4.933969	4.977141	5.55294	5.244555	5.446047	5.403197	5.327803	5.076303	5.859917	5.943917	5.219198	AK096570	LOC643837	1p36.33	AK096570	GenBank	---
7896761	5.039238	5.200302	5.108209	4.979311	5.425988	5.287087	5.141693	4.836944	5.513305	5.128749	5.168919	5.39881	5.158283	5.165774	5.262239	5.100233	5.245392	5.136916	5.184917	5.279875	5.224351	5.067308	5.115389	4.996487	5.157601	5.298676	5.067355	5.050513	5.029471	5.121002	4.973504	5.055944	5.519094	5.060125	5.168673	5.13927	NM_152486	SAMD11	1p36.33	NM_152486	RefSeq	Q96NU1
7896779	5.282348	5.35231	5.417485	5.444684	5.338688	5.480398	5.40523	5.137224	5.46169	5.219627	5.450438	5.496628	5.163691	5.721408	5.5134	5.241572	5.434712	5.191427	5.262032	5.276727	5.501503	5.113091	5.34823	5.301811	5.420789	5.442741	5.333825	5.291515	5.252854	5.221951	5.266	5.299626	5.17046	5.385725	5.263185	5.395236	NM_198317	KLHL17	1p36.33	NM_198317	RefSeq	B3KXL7
7896798	5.648811	5.654538	5.623914	5.536521	5.496628	5.552197	5.729924	5.49633	5.538697	5.729491	5.898949	5.775443	5.4877	5.691278	5.426697	5.643595	5.794637	5.476428	5.338955	5.484516	5.68426	5.400211	5.522922	5.699771	5.444078	5.545904	5.533543	5.447439	5.652634	5.398934	5.45803	5.458104	5.379474	5.385205	5.466574	5.494428	NM_032129	PLEKHN1	1p36.33	NM_032129	RefSeq	Q494U1
7896817	6.007288	6.007458	5.428465	6.328682	6.021031	5.866557	5.869662	6.314889	5.607602	6.375148	6.195947	5.509872	6.165533	6.12059	5.540847	5.995088	6.092091	5.353003	6.353828	5.353696	5.73904	6.529677	5.985127	4.99988	6.389189	5.928043	5.197837	6.206344	6.032123	5.623242	5.87392	5.975201	5.922423	6.207209	5.812276	5.520762	NM_005101	ISG15	1p36.33	NM_005101	RefSeq	P05161
7896822	7.32266	7.591078	7.819323	7.360935	7.505505	7.865418	7.542283	7.394871	7.758037	7.32917	7.661699	7.738945	7.455131	7.444082	7.73211	7.292316	7.410763	7.729777	7.409173	7.925831	8.020896	7.497224	7.73919	8.007483	7.469447	7.624572	8.015935	7.343894	7.576662	7.796592	7.410759	7.720783	7.905207	7.591484	7.647581	8.050818	NM_198576	AGRN	1p36.33	NM_198576	RefSeq	O00468
7896859	3.675756	3.719845	3.677761	3.578565	3.655015	3.973561	3.741915	3.638863	3.328544	3.419223	3.752483	4.33426	3.716159	3.800398	3.836569	3.713272	3.85149	3.843572	3.515702	3.840202	3.769758	3.476041	3.709081	3.753093	3.544403	3.57782	3.723804	3.388022	3.429017	3.450193	3.733536	3.884262	3.828982	3.523192	3.818683	3.749089	---	---	---	hsa-mir-200b	miRBase Micro RNA Database	---
7896861	2.635151	2.635151	2.437389	2.513251	2.442548	2.310708	2.705313	2.578982	2.442481	2.58802	2.49364	2.377405	2.273166	2.804202	2.437994	2.464472	2.567696	2.340889	2.396948	2.520712	2.620518	2.484653	2.523528	2.221065	2.528492	2.4417	2.33181	2.376409	2.46374	2.367273	2.238313	2.484319	2.425027	2.744334	2.763346	2.407884	---	---	---	hsa-mir-200a	miRBase Micro RNA Database	---
7896863	4.030659	4.143456	3.780418	4.053234	3.616696	4.001216	4.280536	4.094176	4.057999	4.111989	4.641332	3.693797	3.7344	4.556361	3.588777	3.858494	3.998346	3.652577	4.0189	4.014071	3.874437	4.041099	4.01876	4.168679	3.825539	3.928374	4.09289	3.972187	3.878436	3.770907	3.73218	3.99003	4.084808	3.856131	3.961963	4.062843	---	---	---	hsa-mir-429	miRBase Micro RNA Database	---
7896865	5.344007	5.512285	5.616901	5.377736	5.493481	5.500637	5.609411	5.135614	5.402844	5.699908	5.472605	5.641864	5.443488	5.706291	5.468032	5.799024	5.756639	5.393884	5.519423	5.275164	5.535307	5.49693	5.55941	5.41877	5.542178	5.488618	5.545341	5.339372	5.319124	5.568907	5.2663	5.429059	5.266311	5.335994	5.434052	5.187356	NM_153254	TTLL10	1p36.33	NM_153254	RefSeq	Q6ZVT0
7896878	6.329142	6.347026	6.484461	6.335415	6.102861	6.326867	6.362739	6.335952	6.484456	6.215058	6.633682	6.371707	6.39179	6.117243	6.40094	6.363787	6.436899	6.494293	6.185442	6.282079	6.226125	6.314396	6.144691	6.342006	6.296088	6.15255	6.124133	6.258506	6.243731	6.228828	6.219918	6.018751	6.273053	6.118284	6.409417	6.097725	NM_080605	B3GALT6	1p36.33	NM_080605	RefSeq	Q499Z2
7896882	4.553947	4.62757	4.80019	4.48328	4.873664	4.510784	4.589391	4.670717	4.848682	4.447473	4.635429	4.655007	4.502291	5.04305	4.453472	4.836372	4.635362	4.738385	4.588013	4.689312	4.636429	4.385004	4.838375	4.469975	4.855587	4.579507	4.618029	4.570536	4.626103	4.701565	4.624953	4.351904	4.655629	4.667387	4.665636	4.390302	NM_001130413	SCNN1D	1p36.3-p36.2	NM_001130413	RefSeq	P51172
7896908	5.720542	5.760065	5.529687	5.855734	5.991538	5.84678	6.016982	6.062302	5.786064	5.795907	6.024153	5.946435	6.179328	5.783471	5.895907	5.884165	5.811857	5.845545	6.02751	5.622755	6.002584	5.800128	5.853825	5.541936	5.71523	5.855669	5.740197	5.749172	6.00396	5.972579	5.803251	5.90687	5.572199	5.887626	5.927395	6.035484	NM_153339	PUSL1	1p36.33	NM_153339	RefSeq	Q8N0Z8
7896917	6.620689	6.607665	6.557268	6.569417	6.658069	6.397474	6.534743	6.510689	6.107973	6.505535	6.695553	6.412432	6.589971	6.586031	6.402985	6.403943	6.642277	6.406947	6.574986	6.419641	6.837327	6.636874	6.490136	6.609587	6.314502	6.576594	6.325836	6.507227	6.407802	6.312611	6.390841	6.576501	6.341976	6.821658	6.69334	6.650499	NM_001029885	GLTPD1	1p36.33	NM_001029885	RefSeq	Q9UFH6
7896921	4.96981	5.191807	5.165043	5.04581	5.287642	5.054684	5.403693	4.954599	5.045668	5.203341	5.16397	5.479888	5.22027	5.306866	5.237524	5.235621	5.161193	5.375472	5.088559	5.177775	5.121869	5.249935	5.319472	5.30716	5.138007	5.18969	5.207598	4.962039	5.08297	5.259576	5.059183	5.320903	5.261374	5.121697	5.229078	5.239154	NM_152228	TAS1R3	1p36.33	NM_152228	RefSeq	---
7896929	6.270754	6.210957	6.265515	6.266603	6.213723	6.135753	6.429272	5.984785	6.471268	6.16046	6.278077	6.287515	6.16313	6.316149	6.09199	6.241121	6.436345	6.483268	6.193199	6.115843	6.408977	6.228216	6.369357	6.401933	6.23821	6.250313	6.17593	6.252264	6.356984	6.428756	6.187273	6.232901	6.240323	6.312743	6.190411	6.118997	NM_022834	VWA1	1p36.33	NM_022834	RefSeq	Q6PCB0
7896937	4.722874	5.098663	4.928006	4.750988	4.882232	4.869792	5.015103	4.810162	4.97107	4.843585	5.012004	4.929702	4.838623	4.902276	5.018556	4.877572	5.040112	5.132739	4.565142	4.87097	5.017429	4.89396	4.804133	5.00975	4.750219	4.895027	4.698928	4.658501	4.819233	4.823075	4.672884	4.967688	4.825965	4.81492	4.973441	4.951596	NM_001039211	ATAD3C	1p36.33	NM_001039211	RefSeq	Q5T2N8
7896952	6.620111	6.74051	6.798371	6.665398	6.690765	6.685516	6.753063	6.70581	6.823485	6.473266	6.887809	6.692627	6.66319	6.665518	6.934072	6.769763	6.92154	6.707969	6.500269	6.589864	7.070616	6.633581	6.908705	6.9486	6.545965	6.784411	6.493137	6.759843	7.033016	6.602538	6.455849	6.802044	6.81349	6.663093	6.924706	7.006921	NM_018188	ATAD3A	1p36.33	NM_018188	RefSeq	Q9NVI7
7896961	6.067089	6.296801	6.323948	6.030335	6.256219	6.3161	6.384706	6.106268	6.099061	6.141753	6.517004	6.413277	6.101329	6.346228	6.177597	6.126329	6.431458	6.412943	5.999716	6.172225	6.280581	6.058374	6.386275	6.349312	5.986427	6.194203	6.082843	5.992412	6.223113	6.308784	6.015034	6.423449	6.049984	6.137034	6.234843	6.380933	NM_031921	ATAD3B	1p36.33	NM_031921	RefSeq	Q9NVI7
7896983	4.982898	4.805776	4.542901	4.597211	4.59597	4.677248	4.879716	4.672396	4.836098	4.426085	4.778643	4.661312	4.678838	4.731496	4.631377	4.679898	4.558696	4.884777	4.688474	4.38552	4.582896	4.718298	4.612236	4.747273	4.840835	4.652115	4.578621	4.653456	4.597404	4.555101	4.683027	4.605852	4.844583	4.355137	4.560292	4.520539	ENST00000366221	LOC100288313	1p36.33	ENST00000366221	ENSEMBL	Q9P0E8
7896985	5.762739	5.756817	5.808595	5.732827	5.767614	5.509907	5.88629	5.433858	5.833112	5.650092	5.724922	5.862339	5.62551	6.069113	5.767709	5.802781	5.871933	5.790565	5.632517	5.812257	5.815797	5.548787	5.883993	5.700535	5.77669	6.055131	5.74101	5.476079	5.496753	5.886183	5.560543	5.652175	5.84719	5.638088	5.810345	5.760954	NM_080875	MIB2	1p36.33	NM_080875	RefSeq	Q96AX9
7897006	5.692263	5.44752	5.753927	5.518009	5.761421	5.703266	5.614798	5.489357	5.909873	5.865425	5.696354	5.79019	5.664964	5.863825	5.805403	5.729599	5.834046	5.919557	5.667498	5.607268	5.54713	5.610408	5.642985	5.720698	5.683106	5.399492	5.453076	5.755812	5.436721	5.801982	5.612602	5.695481	5.75852	5.452474	5.647502	5.561789	NM_006983	MMP23B	1p36.3	NM_006983	RefSeq	O75900
7897026	3.604444	3.802226	3.969882	3.982358	3.593483	3.832388	4.093951	2.930312	3.725541	3.844667	3.56421	4.245727	3.855267	4.252224	3.827763	3.732827	3.766676	3.936812	3.319202	4.009212	4.144512	3.647909	4.24746	3.863669	3.743647	3.88895	3.597406	3.898359	3.717328	3.721241	4.032683	4.019008	3.843631	3.296513	4.027425	3.740791	NM_138705	CALML6	1p36.33	NM_138705	RefSeq	Q8TD86
7897034	4.967723	4.618579	4.865773	4.709216	5.176845	4.828235	4.992253	4.806554	5.168419	5.268645	4.984655	5.114064	4.863737	5.202838	4.955335	5.014578	5.167885	5.115595	5.066854	5.000095	4.900584	4.986134	4.820544	5.054751	5.08498	4.868571	4.813554	4.95731	4.755327	5.011097	4.934682	5.004971	5.226861	4.701648	4.68738	4.843293	NM_000815	GABRD	1p|1p36.3	NM_000815	RefSeq	O14764
7897044	6.018288	6.388331	6.128641	5.978024	6.159976	6.198249	6.133317	6.248914	6.16229	6.113777	6.103558	6.06436	6.078958	6.103115	6.070655	5.758569	5.971174	6.186072	6.118745	6.151608	6.143843	5.978588	6.10309	6.03376	6.01031	6.203151	6.058866	5.948925	6.055543	6.004823	6.110026	6.114059	6.279915	6.05534	6.140057	6.301863	NM_002744	PRKCZ	1p36.33-p36.2	NM_002744	RefSeq	Q05513
7897066	5.537999	5.318424	5.290197	5.377998	5.145092	5.339839	5.169486	4.945095	5.254479	5.516544	5.41467	5.278865	5.337811	5.497557	5.149645	5.255546	5.53121	5.074111	5.172437	4.9363	5.11259	5.143064	5.469542	4.59967	4.906406	5.126339	5.211756	5.147039	5.053506	5.247577	5.124814	5.172945	5.317518	5.304126	5.303213	5.299348	NR_024445	LOC100128003	1p36.33	NR_024445	RefSeq	Q8N9S5
7897068	6.325319	6.40497	6.562719	6.344742	6.426287	6.432595	6.572567	6.189736	6.504487	6.297431	6.632418	6.653591	6.277161	6.431848	6.48289	6.331614	6.475493	6.665122	6.183978	6.396419	6.729127	6.330372	6.549865	6.538488	6.663617	6.421991	6.489448	6.169117	6.424082	6.492073	6.377011	6.455303	6.558926	6.426683	6.418834	6.719528	NM_003036	SKI	1q22-q24	NM_003036	RefSeq	P12755
7897076	4.034861	3.672056	3.82919	3.968167	4.081516	4.259843	4.222902	3.79004	4.661036	3.879299	3.772189	3.860838	4.177463	4.044381	4.312219	4.198814	4.176889	4.486755	4.231113	3.655109	4.179862	3.912733	3.897319	3.967362	4.260604	3.842195	3.797954	4.336744	4.229534	4.104684	4.252499	3.970802	4.33483	3.595642	4.014787	4.135931	---	---	---	AK055432	GenBank	Q96NH7
7897078	8.693357	8.724454	8.609318	8.655499	8.747869	8.710456	8.626355	8.642736	8.439959	8.566912	8.677244	8.464147	8.60638	8.591034	8.442414	8.639291	8.727524	8.533145	8.571389	8.670452	8.79067	8.690054	8.732706	8.676168	8.578848	8.695566	8.573998	8.695868	8.737065	8.788206	8.688258	8.68837	8.68713	8.760313	8.767922	8.691475	NM_007033	RER1	1pter-q24	NM_007033	RefSeq	O15258
7897089	5.127639	5.134089	5.306305	5.148909	5.065504	5.15291	5.288795	4.945622	5.333596	5.123591	5.058115	5.186899	4.979296	5.294547	5.089443	5.172471	5.07119	5.081861	5.23508	5.13774	5.183176	5.143573	5.174306	5.527986	5.303021	5.206341	5.041911	4.901118	5.15201	5.135419	5.126833	5.118836	5.177248	5.090045	5.350834	4.852558	NM_014638	PLCH2	1p36.32	NM_014638	RefSeq	O75038
7897119	5.801143	6.235903	6.101246	6.250493	6.084701	6.32415	6.168993	5.717001	6.226295	6.175105	6.127655	6.237618	6.047132	6.279428	6.32841	5.946857	6.244422	6.19722	6.230842	6.42136	6.331849	6.327734	6.316639	6.500506	6.171772	6.393631	6.385885	6.24404	6.292768	6.460845	6.206277	6.304252	6.32937	6.215418	6.282063	6.666216	AF425266	C1orf93	1p36.32	AF425266	GenBank	Q8TBF2
7897128	4.576335	4.771041	4.174111	4.698296	4.382347	4.370326	4.646652	4.511426	4.540672	4.716454	4.363176	4.330033	4.578615	4.517104	4.181707	4.53597	4.558628	4.699556	4.477817	4.402164	4.227109	4.603013	4.673079	4.281797	4.318727	4.582448	4.36743	4.526368	4.439451	4.451431	4.249298	4.466328	4.708552	4.353331	4.636647	4.198993	NM_080431	ACTRT2	1p36.32	NM_080431	RefSeq	B2RB53
7897132	4.386681	4.894353	4.494077	4.35833	4.505807	4.528446	4.776096	4.53605	4.492045	4.517328	4.550551	4.884179	4.556623	4.662194	4.659239	4.503191	4.543092	4.547058	4.403529	4.671287	4.579324	4.494043	4.904774	4.600216	4.800562	4.484904	4.448971	4.560773	4.271398	4.759165	4.344485	4.43705	4.395663	4.594661	4.590093	4.402676	NM_022114	PRDM16	1p36.23-p33	NM_022114	RefSeq	Q9HAZ2
7897154	4.733078	5.012691	5.028902	5.005486	5.248945	5.104683	5.37053	5.046809	5.323912	5.106293	5.008634	5.313897	4.898741	5.375686	5.301351	5.1463	5.356457	5.140882	5.193944	5.36631	5.161706	5.049568	5.046269	5.474708	4.937549	5.157837	5.171349	4.888626	5.034083	5.242497	4.9631	5.143875	5.34974	4.927004	5.092991	5.335128	NM_014448	ARHGEF16	1p36.3	NM_014448	RefSeq	B3KTS4
7897172	7.980899	8.097113	7.728011	8.114199	7.998495	7.726381	7.991302	8.08086	7.833304	7.926216	7.952886	7.579981	8.044403	8.112398	7.639546	7.990405	8.127218	7.716327	7.976303	7.558865	8.037671	8.009661	7.954556	7.70521	7.911636	7.979095	7.658794	7.843722	7.851371	7.564041	7.909876	7.94194	7.664297	7.99882	8.028764	7.707217	NM_182752	TPRG1L	1p36.32	NM_182752	RefSeq	Q5T0D9
7897179	5.465066	5.143145	5.312897	5.47372	5.472321	5.526642	5.427838	5.334421	5.653499	5.434895	5.60064	5.638202	5.431275	5.634445	5.213036	5.481607	5.353524	5.779683	5.728203	5.786468	5.724225	5.550473	5.680292	5.639174	5.773812	5.693523	5.469043	5.6179	5.751108	5.897736	5.511682	5.653604	5.634359	5.482851	5.793107	5.837612	NM_001126240	TP73	1p36.3	NM_001126240	RefSeq	O15350
7897196	4.267066	4.326499	4.300876	4.151055	4.171065	4.294813	4.099904	4.181708	4.387658	4.408058	4.157201	4.598981	4.226471	4.586689	4.497672	4.44954	4.370947	4.499638	4.359864	4.452037	4.178992	4.289554	4.22677	4.557736	4.400572	4.218843	4.197184	4.199927	4.054224	4.427688	4.071423	4.292449	4.12972	4.195347	4.156254	4.077766	NM_152492	CCDC27	1p36.32	NM_152492	RefSeq	Q2M243
7897210	4.809457	4.536757	4.688059	4.72562	4.925238	4.841908	4.613537	4.682254	4.653824	4.479071	4.625645	4.655175	4.846881	5.04126	4.86365	4.914824	4.779681	4.871778	4.729872	4.763407	4.875828	4.705861	4.604177	4.752847	4.914373	4.505518	4.77947	4.696773	4.69005	4.921679	4.585806	4.708545	4.746348	4.683744	4.667786	4.634192	NM_004402	DFFB	1p36.3	NM_004402	RefSeq	O76075
7897227	2.980321	3.07325	3.16896	3.136974	3.022532	3.041106	3.068768	3.266891	3.243854	3.344198	3.202818	3.005393	2.979449	3.113288	3.111913	3.269876	3.271805	3.225623	3.096149	3.121355	3.431092	3.162408	3.255085	3.23774	3.115603	3.208803	3.025812	3.017488	3.044736	3.194814	3.120069	3.012602	3.056989	3.263565	3.182043	3.079572	NM_018836	AJAP1	1p36.32	NM_018836	RefSeq	Q9UKB5
7897236	5.308746	5.488225	5.598089	5.340358	5.46131	5.430099	5.609208	5.033858	5.42328	5.235129	5.523798	5.485993	5.461628	5.61143	5.389342	5.21103	5.499056	5.328709	5.817347	5.755007	5.933504	5.797011	5.943369	5.63571	5.392125	5.648291	5.817392	5.572779	5.731339	5.47856	5.67944	5.714668	5.858352	5.796852	5.986973	5.474915	NM_003636	KCNAB2	1p36.3	NM_003636	RefSeq	B2R776
7897257	5.45365	5.826794	5.485128	5.396501	5.756629	5.70237	5.67444	5.492859	5.707897	5.799888	5.665349	5.688341	5.452156	5.572231	5.760403	5.428111	5.655768	5.574797	5.368058	5.56508	5.509315	5.415676	5.66812	5.513086	5.429842	5.587181	5.515759	5.343273	5.531878	5.593666	5.49275	5.585372	5.65937	5.51244	5.506458	5.329066	NM_207396	RNF207	1p36.31	NM_207396	RefSeq	Q6ZRF8
7897263	4.640988	4.753724	4.634687	4.801537	4.678785	4.68927	4.744163	4.617876	4.914309	4.665533	4.321183	4.98494	4.729797	4.256326	4.710819	4.790947	4.874954	4.806709	4.611467	4.785824	4.616802	4.452052	4.491783	4.637123	4.707677	4.857361	4.641884	4.413962	4.466696	4.716881	4.349795	5.029745	4.781438	4.691025	4.556196	4.791362	NM_207396	RNF207	1p36.31	NM_207396	RefSeq	Q6ZRF8
7897277	3.7086	3.367201	3.645849	3.261528	3.812104	3.272655	3.405185	3.256488	3.351239	3.613503	3.506581	3.606455	3.585276	3.609205	3.229382	3.405664	3.442071	3.62974	3.677492	3.38756	3.34128	3.227688	3.450219	3.21533	3.330721	3.245124	3.1272	3.426246	3.138554	3.651016	3.625997	3.599718	3.517444	3.308873	3.237543	2.963917	BC030279	C1orf211	1p36.31	BC030279	GenBank	Q8N6G1
7897280	4.979382	4.959086	5.068171	4.964515	5.085106	5.080402	5.304682	4.94076	5.55928	5.027724	5.154243	4.957431	4.838241	5.330061	5.192871	5.101924	5.126542	5.365847	5.107185	5.282893	5.017379	4.841964	5.139057	4.749793	5.113463	4.762333	5.00153	4.746034	4.999962	5.022207	4.678166	4.868432	5.106729	4.872815	4.811026	4.876619	NM_001024598	HES3	1p36.31	NM_001024598	RefSeq	---
7897286	4.756888	4.975813	4.780706	4.542769	4.977244	5.205341	5.21519	4.629833	5.141808	4.655212	4.791531	5.193163	4.800474	5.065657	5.108156	4.992929	5.153957	4.947462	4.746918	5.063787	4.598311	4.83588	5.033842	5.073993	4.828534	5.038922	4.816988	4.708746	4.902762	4.917818	4.911377	4.772878	5.341421	4.633671	4.97434	4.812684	AY358179	UNQ6193	1p36.31	AY358179	GenBank	Q6UXW7
7897288	6.351018	6.068146	6.102497	6.236049	6.088958	6.244468	6.238079	6.104725	6.300807	6.093274	6.341569	6.181342	6.143883	6.499735	6.107854	6.124099	6.426862	6.506181	6.577008	6.019587	6.232125	6.206913	6.281686	5.970702	6.265683	6.524697	5.945528	6.259754	6.036427	6.172593	6.179305	6.130161	6.107384	6.159017	6.273459	6.127209	NM_031475	ESPN	1p36.31|1p36.31-p36.11	NM_031475	RefSeq	B1AK53
7897295	3.466024	3.583741	3.721452	3.516387	4.13565	3.767981	3.791968	3.899266	3.901264	3.730374	3.777972	4.316204	3.759108	3.663929	3.640717	3.828226	3.63094	4.058042	3.507849	3.719511	3.805248	3.588378	3.583275	3.775396	3.860719	3.775008	3.575648	4.117906	3.225903	3.991014	3.800594	3.819466	3.679626	3.325149	3.557217	3.625389	NM_138697	TAS1R1	1p36.23	NM_138697	RefSeq	B2RE49
7897305	4.283235	4.464054	4.446863	4.525763	4.262919	4.330612	4.248678	4.26607	4.349907	4.06297	4.341866	4.489014	4.316205	4.395919	4.361208	4.181394	4.145553	4.344407	4.210709	4.391994	4.447829	4.167161	4.27541	4.29115	4.362375	4.382127	3.991286	4.10054	4.339075	4.222667	4.474595	4.558247	4.216422	4.315385	4.235632	4.36165	NM_005341	ZBTB48	1p36.3	NM_005341	RefSeq	B2R702
7897322	5.416633	5.534723	5.465372	5.59031	5.425123	5.681976	5.564927	5.673653	5.801038	5.52437	5.553317	5.44923	5.58534	5.499473	5.457048	5.395255	5.619178	5.650355	5.503984	5.631469	5.62577	5.542242	5.643765	5.662507	5.551045	5.808522	5.849677	5.74854	5.58772	5.934037	5.320844	5.507357	5.638779	5.559301	5.804278	6.155454	NM_153812	PHF13	1p36.31	NM_153812	RefSeq	Q86YI8
7897329	4.699134	4.524211	4.569068	4.560532	4.933035	4.590566	4.595592	4.537937	4.717044	4.752832	4.299239	4.550027	4.640411	4.677076	4.150002	4.865972	4.515173	4.703884	4.472847	4.664353	4.852522	4.159718	4.603401	4.703884	4.454353	4.390232	4.49967	4.505385	4.616913	4.350452	4.594032	4.524211	4.635938	4.849331	4.236671	4.918101	NM_138350	THAP3	1p36.31	NM_138350	RefSeq	Q8WTV1
7897339	3.465284	3.634081	3.245364	3.5797	3.533436	3.60854	3.640887	3.565761	3.654074	3.497566	3.540862	3.448115	3.494226	3.50577	3.331636	3.504337	3.697606	3.490431	3.531491	3.664849	3.620056	3.396127	3.687767	3.381309	3.437267	3.491914	3.444723	3.558579	3.685208	3.422585	3.468732	3.358669	3.428274	3.294832	3.375602	3.24768	NM_015215	CAMTA1	1p36.31-p36.23	NM_015215	RefSeq	Q9Y6Y1
7897368	2.654114	2.947757	2.940468	2.616283	2.730211	2.800579	2.797681	2.531648	3.157393	3.123775	2.845003	2.694251	2.934269	2.396458	2.775022	3.086335	2.868076	2.944708	2.653664	2.520178	2.70029	2.685603	2.886215	3.30762	2.792194	2.47816	2.543233	2.64761	2.694551	2.544466	2.739211	2.777573	2.760736	2.826065	3.294295	2.826065	---	---	---	ENST00000384328	ENSEMBL	---
7897370	8.320833	8.166693	8.201381	8.330795	8.29756	8.190616	8.214533	8.389119	8.032259	8.221614	8.227972	7.945603	8.301029	8.077467	8.027645	8.220097	8.143268	7.864759	8.338132	7.934431	8.189758	8.303448	8.182418	8.252725	8.462081	8.180041	8.064693	8.26729	8.318934	8.157822	8.395296	8.404947	8.11236	8.343387	8.322491	8.082386	NM_004781	VAMP3	1p36.23	NM_004781	RefSeq	Q6FGG2
7897378	5.26888	5.300783	5.67195	5.430594	5.216478	5.81114	5.742131	5.787003	5.680278	5.438528	5.897826	5.683394	5.500779	5.370798	5.469941	5.319602	5.160888	5.594505	5.641879	6.038292	5.939167	5.827291	5.734723	6.380505	5.814415	5.794329	6.200727	5.741413	5.989714	5.965113	5.521729	5.536424	5.617985	6.008374	6.058259	6.230533	NM_016831	PER3	1p36.23	NM_016831	RefSeq	P56645
7897404	10.18367	9.99268	9.737471	10.20735	10.06137	9.866702	10.03663	10.24532	9.951532	10.25905	9.909086	9.608589	10.17123	9.872325	9.684261	10.03426	9.99757	9.728479	10.19606	9.704493	9.986337	10.29953	9.975271	9.728722	10.15851	9.931019	9.771079	10.16199	10.00971	9.718807	10.16204	10.00907	9.662059	10.17809	9.983518	9.753426	NM_007262	PARK7	1p36.23	NM_007262	RefSeq	B2R4Z1
7897416	3.822801	4.022642	3.94677	3.798613	4.17784	3.967088	3.869133	3.872061	4.135217	4.140515	3.998441	4.231044	3.878872	4.128441	3.895805	3.89573	4.147819	4.087261	3.679597	3.808661	4.137693	3.743233	3.850657	4.050614	3.973061	3.872189	3.873645	3.452923	3.650458	4.198583	3.923747	3.837674	4.159258	3.671254	3.911953	3.983139	NM_001080397	SLC45A1	1p36.1-p36.2	NM_001080397	RefSeq	Q9Y2W3
7897424	3.749398	3.693959	3.907474	3.589993	3.618771	3.238386	3.579719	3.584937	3.450792	3.763108	3.106105	3.521236	3.506215	3.674216	3.534079	3.753404	3.553899	3.558798	4.206236	4.343665	4.082791	4.206927	4.250925	3.559633	3.921189	4.063893	3.822758	4.207328	4.306526	4.16025	4.036171	4.188395	3.882007	4.426634	3.752851	3.514992	---	---	---	ENST00000425872	ENSEMBL	---
7897426	3.266136	3.274582	3.192591	3.370646	3.207365	3.306883	3.216914	3.354862	3.500997	3.42135	3.185752	3.347584	3.581553	3.396208	3.273189	3.32571	3.533099	3.210868	3.238982	3.494755	3.276	3.428895	3.247303	3.130707	3.222718	3.297873	3.373567	3.31389	3.233726	3.216148	3.390503	3.565455	3.312107	3.109723	3.309766	3.371021	NM_001215	CA6	1p36.2	NM_001215	RefSeq	P23280
7897439	3.220939	3.660156	3.487381	3.675979	3.437131	3.041253	3.45397	3.644282	3.538725	3.665003	3.428667	3.721915	3.802079	3.752266	3.181664	3.453245	3.380355	3.537886	3.459538	3.36507	3.832985	3.784316	3.565262	4.014802	3.600749	3.617862	3.673811	3.712586	3.393458	3.716468	3.51518	3.571488	3.567876	3.405784	3.490335	3.453245	---	---	---	ENST00000391300	ENSEMBL	---
7897441	8.366488	8.450363	8.356966	8.372496	8.291986	8.288377	8.60108	8.374547	8.246655	8.476521	8.559453	8.402968	8.587737	8.50246	8.309371	8.282454	8.483438	8.499578	7.915477	7.757136	8.331575	7.994992	8.154078	7.790461	8.132499	8.282032	8.139376	8.144001	8.316002	8.062281	8.09795	7.843409	8.028172	8.1266	8.126025	7.969447	NM_004285	H6PD	1p36	NM_004285	RefSeq	O95479
7897449	8.227488	8.423602	8.542379	8.323539	8.314387	8.626454	8.511864	8.313493	8.413158	8.047293	8.353207	8.553824	8.31942	8.327848	8.297915	8.148787	8.295841	8.461578	8.160994	8.417004	8.468864	8.222329	8.324994	8.575073	8.173198	8.231771	8.417605	7.962429	8.025086	8.280557	8.22409	8.360987	8.417729	8.271637	8.323539	8.533001	NM_025106	SPSB1	1p36.22	NM_025106	RefSeq	Q96BD6
7897460	6.517079	6.183367	6.054769	6.601045	6.226738	6.276428	6.889887	7.154764	6.822267	7.038297	6.826985	6.616279	6.694001	6.395017	6.15907	7.199831	6.95147	6.80962	6.981791	6.519493	6.631448	6.884889	6.639294	6.42065	6.865287	6.874182	6.788736	7.007907	6.889272	6.628619	6.874041	6.370018	6.727039	7.854737	7.369037	7.069965	NM_032315	SLC25A33	1p36.22	NM_032315	RefSeq	Q9BSK2
7897469	4.525643	4.475998	4.753557	4.891075	4.651968	4.83453	4.927967	4.682213	4.966483	4.666651	4.975417	4.98175	4.684696	4.887955	4.687993	4.761775	4.88689	5.195709	4.846411	4.794088	4.988611	4.570803	4.929321	5.062505	4.702871	4.732082	4.922487	4.644191	4.982315	4.81098	4.581469	4.791266	4.830696	4.819857	5.077599	4.80977	NM_001130924	TMEM201	1p36.22	NM_001130924	RefSeq	Q5SNT2
7897482	4.670618	4.69901	4.712512	4.72979	4.922554	4.776465	4.739465	4.639611	4.81135	4.459301	4.641888	4.78675	4.713392	4.873157	4.741777	4.760643	4.667744	4.947589	4.612033	4.810058	4.813965	4.382416	4.962613	4.660326	4.79769	4.596128	4.612318	4.853678	4.915735	4.854671	4.604607	4.779642	4.682758	4.405101	4.647393	4.63327	NM_005026	PIK3CD	1p36.2	NM_005026	RefSeq	B2RAH3
7897509	5.985143	5.734613	5.62689	5.382354	5.429353	5.482034	5.594726	5.733499	5.284822	5.602761	5.53583	5.271909	5.790817	5.502662	5.436549	5.642466	5.458698	5.625717	5.941319	5.521058	5.691887	5.797181	5.638574	5.572939	5.588412	5.178845	5.500971	5.627687	5.499094	5.605659	5.948717	5.628442	5.603796	5.983693	5.709321	5.460416	NM_022787	NMNAT1	1p32-p35	NM_022787	RefSeq	B1AN63
7897520	5.755033	5.31662	5.704128	5.502472	5.633392	5.861999	5.384722	5.19366	5.675451	5.457178	5.691122	5.443256	5.448058	5.275965	6.090028	5.882045	5.51386	5.640231	5.426068	5.62387	5.59221	5.215017	5.535824	5.766151	5.298597	5.492043	5.545087	5.336055	5.649092	5.379866	5.376413	5.719335	5.601499	5.54918	5.70332	5.556039	---	---	---	ENST00000365545	ENSEMBL	---
7897522	2.600955	2.883396	2.60404	2.669508	2.728724	2.598387	2.656056	2.766798	2.81451	2.597791	2.956259	2.366604	2.646496	2.746095	2.992109	2.763713	2.889471	2.582048	2.755665	2.706274	2.756731	2.763713	2.557457	2.942015	2.631688	2.658156	2.770576	2.59302	2.499673	2.635795	3.27646	2.801001	2.316072	2.740366	3.090735	2.946424	NM_052960	RBP7	1p36.22	NM_052960	RefSeq	Q96R05
7897527	7.717273	7.655983	7.788408	7.574543	7.606293	7.857815	7.660107	7.603676	7.920222	7.451766	7.553072	7.743361	7.75771	7.473532	7.837407	7.509515	7.539258	7.767927	7.691923	7.889977	7.677595	7.803029	7.6866	7.931144	7.720595	7.552067	7.993909	7.610561	7.713857	7.861429	7.805727	7.689075	7.864751	7.576879	7.645679	8.006799	NM_001105562	UBE4B	1p36.3	NM_001105562	RefSeq	O95155
7897559	2.152078	2.329734	2.141593	2.208797	2.324681	2.231244	2.094308	2.518859	2.064561	2.019261	2.570683	1.950366	2.016786	2.228695	2.096325	2.079809	2.505597	2.160313	2.119122	1.97278	2.151416	2.146968	2.235262	2.2068	2.215926	2.318635	2.219501	2.104582	2.230273	2.312457	2.1696	2.193945	2.289113	2.309326	2.155757	2.591832	---	---	---	ENST00000364876	ENSEMBL	---
7897561	6.950449	6.92807	7.330133	6.994617	6.825976	7.322789	6.977575	6.897346	7.198621	6.865987	6.998145	7.181701	7.109379	6.85684	7.290155	6.941113	6.897985	7.229868	6.540007	6.946125	6.800557	6.621578	6.700696	7.090619	6.770138	6.838218	7.054499	6.616343	6.600505	6.870169	6.620768	6.545426	6.901456	6.581875	6.749541	6.915475	NM_015074	KIF1B	1p36.2	NM_015074	RefSeq	O60333
7897620	9.675953	9.885118	9.894888	9.687881	9.870975	9.905613	9.786892	9.851938	9.958261	9.775603	9.82663	9.707173	9.754272	9.673929	9.916677	9.784686	9.707287	9.736584	9.758232	9.71253	9.767872	9.517797	9.752413	9.883572	9.805456	9.898083	9.985519	9.986123	10.15971	10.21253	10.09214	10.30925	10.08258	9.772982	9.935248	9.911752	NM_002631	PGD	1p36.3-p36.13	NM_002631	RefSeq	P52209
7897632	5.162529	4.717359	4.825882	5.10078	5.11303	4.904124	4.870584	5.103021	4.933266	5.189482	5.032935	4.964707	5.104536	4.779039	4.752594	5.169032	4.996199	4.756334	5.539556	5.084255	5.128082	5.488851	5.228707	5.006453	5.491316	5.121984	5.040832	5.249282	5.383352	5.219298	5.121095	5.323804	4.995842	5.335421	5.113083	5.122285	NM_198544	APITD1	1p36.22	NM_198544	RefSeq	Q8N2Z9
7897648	6.242208	6.512102	6.210155	6.13692	6.323777	6.379606	6.561934	6.272116	6.321468	6.061884	6.526757	6.514792	6.299421	6.443444	6.218185	6.239216	6.370469	6.312791	6.047058	6.42361	6.403618	6.056286	6.537306	6.386299	6.108274	6.383896	6.335116	6.206228	6.375611	6.3137	6.166656	6.062887	6.495346	6.302994	6.3155	6.453681	NM_004565	PEX14	1p36.22	NM_004565	RefSeq	O75381
7897663	9.291348	9.427413	9.267175	9.213602	9.407855	9.252669	9.236109	9.272455	9.4502	9.230927	9.182642	9.173603	9.340124	9.222656	9.336189	9.409404	9.20862	9.393372	9.108465	9.225494	9.293527	9.075283	9.120734	9.199121	9.257602	9.03826	9.103867	9.243991	9.348553	9.568886	9.172396	9.257939	9.137231	9.175864	9.361365	9.380531	NM_007375	TARDBP	1p36.22	NM_007375	RefSeq	B2R629
7897675	2.635921	2.876643	2.506767	2.662676	2.759177	2.625834	2.494457	2.887069	2.68998	2.583807	2.527919	2.576341	2.789127	2.698555	2.714189	2.35603	2.438688	2.672901	2.524309	2.342614	2.701351	2.380473	2.481928	2.541175	2.570806	2.406582	2.479602	2.297694	2.693826	2.608904	2.480858	2.643876	2.628066	2.399189	2.565101	2.527259	NM_021146	ANGPTL7	1p36.3-p36.2	NM_021146	RefSeq	B2R9B2
7897683	2.149612	2.256203	2.270999	1.936148	2.120317	2.165443	2.213475	2.189519	2.229539	1.912256	2.584027	2.356671	2.227879	2.193877	2.176323	2.068957	2.187942	2.223269	2.16807	2.06906	2.264651	2.225524	2.107545	2.330977	2.065827	2.298074	2.126377	2.075682	2.078436	2.014756	2.198932	1.903477	1.941381	2.128201	2.420612	2.163658	---	---	---	ENST00000384720	ENSEMBL	---
7897685	7.32838	7.412794	7.392763	7.317437	7.244773	7.352207	7.220301	7.379808	7.14742	7.313139	7.57322	7.131348	7.150918	7.323241	7.153421	7.106664	7.340421	7.109784	6.909059	7.126599	6.990937	7.037398	6.929169	7.004585	7.016104	6.986716	7.173134	6.945326	7.004745	7.025116	7.004293	6.902076	7.047995	7.073193	7.101268	6.949934	NM_013319	UBIAD1	1p36-p34.1	NM_013319	RefSeq	B3KQG3
7897691	3.866622	3.969901	4.064916	4.053957	3.864511	3.48406	3.87555	4.059476	3.952183	3.982655	4.061616	3.824128	3.752574	4.127332	3.585388	3.663419	3.454334	3.835316	3.777488	3.753946	3.838637	3.419981	4.070199	3.643242	4.192577	3.678278	3.330587	3.69768	3.729903	3.584239	3.778301	3.523448	3.398139	3.407146	3.77382	3.179855	NM_020780	PTCHD2	1p36.22	NM_020780	RefSeq	Q9P2K9
7897714	5.91539	6.003446	5.800656	5.854635	5.800317	5.878304	6.007487	5.742547	6.053557	5.937442	6.149546	5.843202	5.953413	5.972164	5.944595	5.789822	6.231711	5.751013	5.867697	5.846186	5.898988	5.649373	5.881228	5.883199	5.725619	5.838541	5.886518	5.633025	5.869637	5.741422	6.059637	5.90575	5.642934	5.9258	5.85559	5.835708	NM_001014765	FBXO44	1p36.22	NM_001014765	RefSeq	Q9H4M3
7897728	5.65572	5.323321	5.464355	5.199702	5.476993	5.535019	5.44521	5.440959	5.431185	5.466251	5.879578	5.343357	5.504485	5.622614	5.208742	5.303721	5.457545	5.125908	5.357058	4.940511	5.244064	5.221819	5.289846	5.218172	5.805505	5.359185	5.236992	5.417884	5.3824	5.397	5.224113	5.310088	5.261037	5.550755	5.482189	5.240201	NM_018438	FBXO6	1p36.22	NM_018438	RefSeq	B2RC88
7897737	5.564079	5.657517	5.726168	5.51077	5.888654	5.79835	5.775306	5.393166	5.7199	5.740496	5.699078	6.077832	5.673838	6.050376	5.649858	5.735179	5.861556	5.668842	5.540868	5.705519	5.557906	5.618972	5.675507	5.620742	5.758497	5.703538	5.535594	5.401867	5.648773	5.909076	5.431081	5.990117	5.782579	5.42869	5.560346	5.853462	NM_198545	C1orf187	1p36.22	NM_198545	RefSeq	Q8NBI3
7897745	7.431121	7.461088	7.149501	7.230305	7.421712	7.229543	7.527503	7.422915	7.158872	7.35169	7.510849	7.0014	7.445229	7.430779	6.840894	7.379254	7.409941	7.173064	7.122362	6.771223	7.143175	7.21245	7.186152	7.010164	7.237802	7.394918	7.161951	7.352862	7.602944	7.318895	7.225275	7.308854	7.111221	7.35113	7.446277	7.307619	NM_020350	AGTRAP	1p36.22	NM_020350	RefSeq	Q6RW13
7897753	4.132224	4.387173	4.192726	4.519754	4.373528	4.404831	4.421361	4.189883	4.494311	4.461865	4.545732	4.550794	4.245413	4.535535	4.488306	4.530622	4.452451	4.516732	4.433884	4.408401	4.284041	4.278184	4.217093	4.354083	4.382279	4.130257	4.248568	4.430474	4.243075	4.334876	4.471547	4.721982	4.436677	4.479614	4.477031	4.087695	NM_005957	MTHFR	1p36.3	NM_005957	RefSeq	B2R7A6
7897774	6.638381	6.580743	6.922571	6.780921	6.48585	7.02346	6.996086	7.022326	7.163382	6.756673	6.869811	6.986491	6.954996	6.950864	6.940593	6.716248	6.938107	6.856769	6.520652	6.92256	6.63497	6.689391	6.66153	6.966922	6.532329	6.779692	6.762977	6.825372	6.673146	6.745588	7.243425	7.188836	7.243146	6.89187	6.711152	7.103933	NM_001286	CLCN6	1p36	NM_001286	RefSeq	P51797
7897801	6.221117	5.80695	5.824941	5.759959	5.970064	5.882847	5.783002	5.49358	6.256816	5.576302	5.791056	5.633655	5.796923	5.685483	6.137729	5.842463	5.796365	5.756713	5.351137	6.324576	6.450736	5.956564	6.307439	6.223279	6.279006	6.642811	6.263058	5.899092	6.903658	6.41369	6.150788	6.61406	6.643515	6.484463	6.341471	6.362802	NR_002754	RNU5E	1p36.22	NR_002754	RefSeq	---
7897803	7.317577	7.50059	7.41969	7.240752	7.492375	7.53745	7.442868	7.389598	7.210564	7.142962	7.627451	7.351841	7.293291	7.298276	7.195322	7.262234	7.533632	7.305443	7.471622	7.626053	7.829083	7.447888	7.720625	7.715605	7.470104	7.652554	7.614475	7.482842	7.683348	7.553982	7.495956	7.691235	7.52745	7.623126	7.814919	7.796949	NM_000302	PLOD1	1p36.22	NM_000302	RefSeq	B2R5M9
7897824	8.441216	8.457021	8.362643	8.525912	8.357893	8.3909	8.493627	8.649147	8.257755	8.414175	8.447925	8.210585	8.530128	8.314244	8.150784	8.345675	8.380133	8.227973	8.428862	8.154009	8.591701	8.548691	8.469642	8.451324	8.412586	8.428078	8.257359	8.408653	8.380171	8.158602	8.485641	8.414516	8.147016	8.708288	8.620298	8.439068	NM_014874	MFN2	1p36.22	NM_014874	RefSeq	O95140
7897849	5.793052	5.881413	6.204971	6.002483	6.010267	6.083704	5.819393	6.063982	6.022253	6.106915	6.142312	6.251246	6.035581	5.995703	6.063012	6.090317	5.749126	6.114602	6.105051	6.164077	6.072805	6.266181	6.147357	6.179544	5.710898	6.106071	6.275084	6.121716	6.343912	6.21133	6.049535	6.094708	6.178753	6.121766	6.140398	6.390095	NM_021933	MIIP	1p36.22	NM_021933	RefSeq	Q5JXC2
7897860	5.579158	5.309436	5.475893	5.435001	5.350015	5.27079	5.408216	5.314426	5.825598	5.545817	5.277818	5.537652	5.463043	5.801743	5.582468	5.752608	5.751053	5.477767	5.647375	5.531796	5.548789	5.45573	5.513415	5.50051	5.380757	5.395176	5.314818	5.484591	5.479416	5.578079	5.51203	5.508316	5.586202	5.533177	5.558979	5.236077	NM_001243	TNFRSF8	1p36	NM_001243	RefSeq	A5D8T4
7897877	4.831681	5.080837	5.060232	4.938298	5.352297	5.292022	6.290962	5.936615	5.579978	5.907198	5.880807	5.885391	5.133157	5.078259	4.755476	5.633758	6.016709	5.688479	4.847364	5.003478	5.043824	4.80896	4.97833	5.3091	5.576754	5.916441	5.464256	5.395729	5.711092	5.406095	5.089064	4.990379	4.926932	5.193247	5.422027	5.719779	NM_001066	TNFRSF1B	1p36.3-p36.2	NM_001066	RefSeq	Q8IVS6
7897890	7.105587	7.057867	7.432865	7.048046	7.004416	7.358814	7.171008	7.153356	7.341608	6.966538	7.18533	7.45559	7.320785	6.920331	7.447649	7.051489	6.906452	7.472491	6.866751	7.498684	7.130383	6.860297	7.006536	7.474153	6.999567	7.164719	7.51508	6.995327	6.854403	7.17983	6.896017	6.926373	7.296148	7.018486	7.018914	7.406816	NM_015378	VPS13D	1p36.22	NM_015378	RefSeq	Q5THJ4
7897953	5.461634	5.067575	5.179006	4.92078	4.875751	4.878541	4.758708	5.157894	5.273999	5.037867	4.783688	4.491381	5.319846	4.912135	5.032048	4.838917	5.277181	5.076288	4.772897	4.651692	4.963609	4.908231	4.771622	5.074281	5.027296	4.815857	5.027864	4.724819	5.0381	4.851195	4.679571	4.940025	5.136113	5.290062	5.04196	4.883139	NR_003025	SNORA59A	1p36.21	NR_003025	RefSeq	---
7897955	2.480089	2.604479	2.511806	2.193665	2.412857	2.166838	2.657231	2.423445	2.375612	2.217632	2.225615	2.297424	2.243403	2.215354	2.214898	2.256907	2.509254	2.538311	2.478667	2.558329	2.67759	2.600867	2.401848	2.247243	2.595449	2.308035	2.407165	2.584143	2.397084	2.130931	2.500333	2.277745	2.159409	2.661296	2.651224	2.664325	NM_001013630	AADACL4	1p36.21	NM_001013630	RefSeq	---
7897960	2.992914	2.555634	2.689478	2.808163	2.800993	3.200242	3.040593	2.548287	2.947723	2.764372	2.603672	2.859612	2.745015	2.922376	2.864041	2.810328	3.436574	3.496775	2.80464	2.742779	2.603988	3.115124	3.081417	2.822215	2.947407	3.09841	2.754197	2.783166	3.062945	2.572887	3.085456	2.943176	2.988652	2.494663	3.084214	2.781455	NM_001103170	AADACL3	1p36.21	NM_001103170	RefSeq	B3KXR9
7897964	2.594779	2.271427	2.202462	2.326823	2.378075	2.367394	2.158975	2.256842	2.318022	1.982022	2.501786	2.434721	2.783947	2.570152	2.461324	2.104909	2.363738	2.490984	2.26774	2.192538	2.319249	2.260609	2.190902	2.269747	2.161917	2.131175	2.253736	2.278439	2.421497	2.340674	2.296796	2.236542	2.237817	2.102403	2.494038	2.369034	---	---	---	ENST00000458803	ENSEMBL	---
7897966	2.573948	2.909247	3.069486	2.681852	2.685413	3.103103	2.988227	2.828053	3.10976	2.817121	2.890807	2.934915	2.947378	2.793867	2.688037	2.828855	3.201081	2.77107	2.865828	2.95954	2.777939	2.728722	3.038407	2.852436	2.894744	2.866439	2.912538	2.887032	2.821909	2.974299	2.773084	3.084095	3.023533	2.924292	2.648503	3.004114	BC029894	C1orf158	1p36.21	BC029894	GenBank	Q8N1D5
7897974	3.452065	3.398543	3.430535	3.51381	3.578475	3.405808	3.267113	3.178131	3.464914	3.528555	3.35264	3.227014	3.324353	3.435045	3.455555	3.556115	3.719995	3.240585	3.342133	3.431644	3.312881	3.374902	3.187044	3.533483	3.481044	3.429517	3.407194	3.417698	3.427459	3.661519	3.566285	3.38046	3.451669	3.303683	3.516544	3.46612	NM_001080830	PRAMEF12	1p36.21	NM_001080830	RefSeq	---
7897978	2.347908	2.185449	2.278893	2.111134	2.372891	2.34499	2.214204	2.16158	2.186737	2.240344	2.153766	2.490807	2.24918	2.178575	2.110567	2.267442	2.483096	2.214905	2.292887	2.297529	2.082298	2.200441	2.378028	2.40671	2.228451	2.221429	2.121769	2.297244	1.950019	2.365955	2.304448	2.337777	2.342224	2.251209	2.351759	2.324427	NM_023013	PRAMEF1	1p36.21	NM_023013	RefSeq	B3KWQ4
7897987	2.13023	2.463203	2.608258	2.719688	2.489705	2.663795	2.37669	2.210502	2.6861	2.485215	2.506859	2.286119	2.423456	2.360686	2.277024	2.415081	2.84182	2.395089	2.440436	2.194995	2.645878	2.572152	2.622873	2.48835	2.26688	2.323838	2.07839	2.24116	2.375401	2.447027	2.263048	2.541337	2.34087	2.33535	2.37669	2.241463	NM_023014	PRAMEF2	1p36.21	NM_023014	RefSeq	O60811
7897991	4.978927	4.952274	4.895185	4.895605	4.96208	4.940564	4.76236	5.164	5.093489	4.930702	5.068989	5.25332	4.984525	4.974036	4.929462	4.911457	5.10041	5.140776	4.923485	5.045474	4.966189	5.001842	5.147627	4.965559	5.05438	5.185106	4.844551	4.824194	4.731802	4.954387	4.804994	5.043576	4.978483	4.978483	5.125593	4.586549	NM_001012277	PRAMEF7	1p36.21	NM_001012277	RefSeq	B9EIP0
7897995	2.412767	2.557384	2.230628	2.390304	2.378788	2.28309	2.236585	2.312348	2.226647	2.281716	2.227076	2.31058	2.145976	2.18222	2.238774	2.218069	2.045643	2.149528	2.075427	2.55015	2.207803	2.241509	2.088648	2.264915	2.386729	2.051669	2.160567	1.992707	2.494968	2.227383	2.270761	2.134237	2.225815	2.180895	2.357315	2.187944	---	---	---	ENST00000384703	ENSEMBL	---
7897997	3.527183	3.642279	3.751208	3.209594	3.766954	3.509628	3.5818	3.412484	3.80382	3.66122	3.589079	3.627182	3.47197	3.484926	3.821619	3.704726	3.40776	3.890136	3.565209	3.372299	3.46377	3.493178	3.754924	3.79893	3.673207	3.496768	3.539646	3.508805	3.557592	3.873013	3.671782	3.639466	3.302368	3.533664	3.836987	3.478049	NM_001013692	PRAMEF3	1p36.21	NM_001013692	RefSeq	---
7898002	3.520049	3.203904	3.201491	3.095836	3.199961	3.248428	3.179607	3.182115	3.412547	3.347635	3.307686	3.333676	3.269583	3.401124	3.467684	3.338817	3.101541	3.530724	3.338557	3.124799	3.258013	3.227846	3.436567	3.405347	3.475904	3.322586	3.44061	3.398036	3.242261	3.439773	3.449487	3.348229	3.014214	3.324063	3.449487	3.093504	NM_001100631	PRAMEF22	1p36.21	NM_001100631	RefSeq	O60813
7898007	2.647074	2.631046	2.54888	2.656553	2.528314	2.67814	2.596997	2.685656	2.795384	2.772123	2.696856	2.697355	2.837695	2.628149	2.703356	2.689138	2.765347	3.000464	2.699179	2.772894	2.832724	2.778204	2.745595	2.638851	2.790232	2.651057	2.680583	2.783717	2.685803	2.741242	2.735256	2.706548	2.591097	2.673031	2.724146	2.762151	NM_001013407	PRAMEF5	1p36.21	NM_001013407	RefSeq	O60813
7898012	2.442359	2.466342	2.460966	2.633809	2.48511	2.519415	2.485325	2.582637	2.642681	2.589521	2.493919	2.594767	2.662856	2.537596	2.53535	2.562475	2.596222	2.859403	2.60055	2.562733	2.662489	2.644195	2.55818	2.486079	2.60592	2.521653	2.540338	2.617245	2.538627	2.57458	2.583064	2.548285	2.413648	2.523675	2.551713	2.610436	NM_001098376	PRAMEF15	1p36.21	NM_001098376	RefSeq	O60813
7898020	2.823476	2.800358	2.839538	2.782987	2.885223	2.76422	2.765341	2.695523	2.918768	2.822274	2.831217	3.238186	2.858046	2.927132	2.814976	2.824768	2.890438	2.952434	2.779071	2.716591	2.864177	2.759219	2.954689	2.850775	2.879609	2.818576	2.822011	2.717738	2.818814	2.877448	2.861663	2.895113	2.89517	2.826891	2.84985	2.856755	NM_001039361 // NM_001039361 // NM_001039361	PRAMEF10 // PRAMEF10 // PRAMEF10	1p36.21 // 1p36.21 // 1p36.21	NM_001039361	RefSeq	O60809
7898026	2.807375	2.796638	2.879928	2.761989	2.719846	2.724794	2.874256	2.796392	2.689299	2.827033	2.909434	3.234421	2.897257	2.76022	2.795283	2.747167	2.936759	2.992614	2.811306	2.900676	2.794079	2.783647	2.880347	2.76073	3.006412	2.765341	2.850106	2.679634	2.847115	2.721185	2.840696	2.849923	2.658248	2.734586	2.821397	2.775789	NM_001045480	PRAMEF16	1p36.21	NM_001045480	RefSeq	B2RUU4
7898030	3.823342	3.65291	3.76124	3.507585	3.623445	3.665772	3.863333	3.670297	3.797463	3.57691	3.468228	3.52109	3.599367	3.862509	3.511935	4.012626	3.864849	3.79407	3.492011	4.07845	3.417087	3.740848	3.710334	3.692833	3.801843	4.063054	3.335772	3.699766	3.447546	3.515204	3.33975	3.769243	3.452853	3.461457	3.590841	3.352065	NM_001099852	PRAMEF20	1p36.21	NM_001099852	RefSeq	---
7898034	2.823476	2.800358	2.839538	2.782987	2.885223	2.76422	2.765341	2.695523	2.918768	2.822274	2.831217	3.238186	2.858046	2.927132	2.814976	2.824768	2.890438	2.952434	2.779071	2.716591	2.864177	2.759219	2.954689	2.850775	2.879609	2.818576	2.822011	2.717738	2.818814	2.877448	2.861663	2.895113	2.89517	2.826891	2.84985	2.856755	NM_001039361 // NM_001039361 // NM_001039361	PRAMEF10 // PRAMEF10 // PRAMEF10	1p36.21 // 1p36.21 // 1p36.21	NM_001039361	RefSeq	O60809
7898040	2.442359	2.466342	2.460966	2.633809	2.48511	2.519415	2.485325	2.582637	2.642681	2.589521	2.493919	2.594767	2.662856	2.537596	2.53535	2.562475	2.596222	2.859403	2.60055	2.562733	2.662489	2.644195	2.55818	2.486079	2.60592	2.521653	2.540338	2.617245	2.538627	2.57458	2.583064	2.548285	2.413648	2.523675	2.551713	2.610436	NM_001098376	PRAMEF15	1p36.21	NM_001098376	RefSeq	O60813
7898048	2.930263	2.932144	3.021548	2.909693	2.905644	2.860048	3.008366	2.903303	2.865276	2.954703	2.954559	3.342757	3.016271	2.929725	2.943479	3.05933	2.955746	3.145769	2.933691	2.96296	2.912295	2.857398	3.040208	2.958545	3.121421	2.834315	3.055621	2.917466	3.003227	2.855472	2.977341	2.947132	2.760149	2.840595	3.094646	2.977599	NM_001099851	PRAMEF17	1p36.21	NM_001099851	RefSeq	O60809
7898052	3.936037	3.83317	4.007794	3.730074	3.826305	3.852907	3.964241	3.862559	3.9735	3.834927	3.718871	3.699617	3.907878	3.852818	3.729245	4.248969	4.134467	3.935385	3.696255	4.13762	3.625644	3.91096	4.005631	3.892075	3.950607	4.199059	3.426537	3.871845	3.671151	3.98533	3.556608	3.911235	3.63017	3.897499	3.713269	3.526831	NM_001099852	PRAMEF20	1p36.21	NM_001099852	RefSeq	---
7898057	5.057327	5.103205	5.208067	5.002679	5.04437	4.849414	4.974161	5.045569	5.231152	4.847977	5.113762	4.956559	4.972585	5.1758	4.938594	4.922931	5.054111	5.052225	5.050774	5.210197	5.065548	5.139774	5.015679	5.234982	4.937317	5.101377	5.045722	4.906686	4.978829	5.109445	4.935758	5.211267	5.174074	5.38613	5.180209	4.913628	NM_006474	PDPN	1p36.21	NM_006474	RefSeq	Q86YL7
7898070	5.087924	4.853405	5.224382	5.150119	5.030695	4.961693	4.899756	5.076653	5.114119	5.029589	4.952601	5.033921	5.065083	4.925605	4.954468	4.712611	4.892213	5.174766	4.915854	5.308589	5.02396	5.327096	4.772624	5.027227	5.054121	4.98265	5.305205	4.986233	4.76122	4.920859	4.982161	4.92911	5.060352	5.079205	4.939991	5.306659	NM_012231	PRDM2	1p36.21	NM_012231	RefSeq	B4DEP3
7898084	4.213902	4.236873	4.191084	4.076966	4.330018	4.125487	4.175178	4.036798	4.197115	4.204799	4.46665	4.277336	3.997708	4.419697	4.279133	4.198339	4.17206	4.075506	4.164064	4.308197	4.169476	4.193857	4.324451	4.475373	4.07041	4.22525	4.113706	3.924423	3.88268	4.158852	4.209381	4.181114	4.315501	4.072871	4.274013	4.005159	NM_015209	RP1-21O18.1	1p36.21	NM_015209	RefSeq	Q674X7
7898102	3.711498	3.576701	3.491865	3.514666	3.609447	3.478692	3.588995	3.635457	3.722917	3.636554	3.667074	3.687938	3.822724	3.730047	3.924879	3.740459	3.637938	3.708415	3.697888	3.482968	3.788369	3.771887	3.717993	3.596212	3.71294	3.375415	3.740639	3.674879	3.448879	3.273551	3.437886	3.534189	3.678827	3.78051	3.532192	3.393937	NM_201628	RP1-21O18.1	1p36.21	NM_201628	RefSeq	Q674X7
7898112	3.03578	2.606151	2.718996	2.938233	2.812473	2.754511	3.138456	2.720972	3.40694	2.954966	2.731844	3.459018	2.906974	2.602905	2.780445	2.863593	2.903839	3.008551	2.993785	2.768569	2.969548	2.776961	2.922053	3.21821	2.819935	2.849937	2.806683	2.837672	2.804989	3.366123	3.25842	2.773102	2.802532	3.316261	2.795162	2.825308	---	---	---	AK095631	GenBank	---
7898115	4.381359	4.443154	4.709035	4.188069	4.47524	4.49899	4.553607	4.947749	4.601865	5.059227	4.537113	5.203772	4.448476	4.342172	4.51794	4.492937	4.915474	4.550929	4.313463	4.698537	4.613895	4.664612	4.487504	4.54178	4.527843	4.795193	4.711543	4.827409	4.881068	4.97213	4.552133	4.735572	4.51549	4.556472	4.552938	4.896668	NM_001136218	TMEM51	1p36.21	NM_001136218	RefSeq	Q9NW97
7898124	3.12827	3.358155	3.11986	3.134485	3.152488	3.224844	3.325605	3.315077	3.118646	3.278827	3.398646	3.289269	3.186226	3.469329	3.125672	3.247255	3.330481	3.365259	3.355729	3.193437	3.361422	3.26464	3.423666	3.332892	3.387114	3.290601	3.152431	3.199985	3.306772	3.239633	3.159305	3.225795	3.080053	3.281258	3.233128	3.210335	NM_052929	FHAD1	1p36.21	NM_052929	RefSeq	B1AJZ9
7898161	6.45857	6.320988	6.567688	6.319041	6.077718	6.52512	6.398129	6.649803	6.354817	6.529001	6.447116	6.480149	6.373794	6.471174	6.456298	6.0828	6.446681	6.631968	6.64452	6.502933	6.450489	6.34196	6.391361	6.504606	6.110824	6.281821	6.537401	6.363508	6.405097	6.454918	6.389779	6.335602	6.431701	6.440666	6.432715	6.606898	NM_024329	EFHD2	1p36.21	NM_024329	RefSeq	Q96C19
7898167	3.592882	3.445783	3.311414	3.396697	3.31053	3.726802	3.694316	3.547906	3.910845	3.165963	3.637863	3.575038	3.644974	3.438214	3.326439	3.482278	3.439264	3.596334	3.578547	3.438066	3.439692	3.114385	3.342569	3.710149	3.468397	3.272624	3.269339	3.446867	3.200417	3.443177	3.55594	3.597679	3.099219	3.402528	3.21937	3.073743	NM_007272	CTRC	1p36.21	NM_007272	RefSeq	Q99895
7898176	3.795947	3.698936	3.920185	3.840386	3.995398	4.114649	4.243912	4.020292	4.399153	4.14707	3.80468	4.019029	4.432969	4.259217	4.21047	4.04484	4.431453	4.421969	3.969424	4.186811	4.050453	3.908638	4.200129	4.008457	4.247395	4.149877	4.072319	3.948399	3.904496	4.181296	4.153893	4.12566	3.912328	4.060015	4.14963	4.19617	NM_033440	CELA2A	1p36.21	NM_033440	RefSeq	B2R5I4
7898184	4.207553	3.834495	4.013823	3.926963	4.093193	4.22863	4.350588	3.867067	4.519594	4.470491	3.909435	4.379188	3.765946	4.727929	4.093995	4.349461	4.317576	4.211676	4.141287	4.427253	4.173524	4.2037	4.197769	4.34875	4.084558	4.117142	3.905025	3.993394	3.717331	3.977095	4.014979	3.846101	4.050333	3.768992	4.170475	4.101707	NM_015849	CELA2B	1p36.21	NM_015849	RefSeq	P08218
7898192	6.917491	6.841364	6.943296	6.78723	6.82878	7.090911	6.668258	6.716866	6.902449	6.692918	6.899576	6.967268	6.977045	6.747582	6.904764	6.5236	6.791932	6.971521	6.634016	6.864116	6.8124	6.765158	6.546494	7.242207	6.536077	6.756688	6.843352	6.516939	6.493667	6.699238	6.706315	6.351982	6.762505	6.50543	6.619917	6.884644	NM_015291	DNAJC16	1p36.1	NM_015291	RefSeq	Q9Y2G8
7898209	7.147552	7.333433	6.807205	7.254944	7.151868	7.076957	7.182956	7.162523	6.842544	7.121026	7.42246	6.807696	7.138351	7.367672	6.804375	7.081961	7.10779	6.798031	7.025217	6.914832	7.301621	7.121441	7.235834	6.751608	6.81183	6.877124	6.740926	7.188875	7.316096	6.859453	7.153475	7.112622	6.907907	7.396148	7.311508	7.044846	---	---	---	ENST00000420030	ENSEMBL	---
7898211	6.978616	7.126379	7.127175	7.084472	7.234049	7.191742	7.100692	7.137672	7.009099	7.02712	7.12125	6.840578	7.249488	7.083841	7.030441	7.189205	7.212416	7.441234	7.21871	7.217695	7.057936	7.196413	7.428755	7.393688	6.908087	7.021585	7.079399	7.007186	6.825727	6.988329	7.235198	6.863807	7.176721	7.139591	7.155774	7.221001	NM_032341	DDI2	1p36.21	NM_032341	RefSeq	Q92681
7898227	6.550524	6.57246	6.652371	6.4452	6.502229	6.776675	6.661834	6.71618	6.559229	6.548615	6.675101	6.665237	6.696589	6.562747	6.822091	6.510741	6.534009	6.888883	6.368135	6.708152	6.787805	6.456654	6.671105	6.697998	6.482195	6.563122	7.027673	6.539965	6.590337	6.74648	6.54776	6.507263	6.578641	6.590584	6.473886	6.92044	NM_015164	PLEKHM2	1p36.21	NM_015164	RefSeq	Q8IWE5
7898249	4.622305	4.956797	5.354191	4.894726	5.062153	5.18718	4.87652	4.987702	5.027997	5.09369	4.843946	5.08461	5.0748	5.288427	5.35765	5.030426	5.466609	5.319945	5.00449	4.752349	4.878207	4.955985	5.187538	5.240047	5.099576	5.234345	5.062153	5.035421	5.02432	5.08259	5.005663	5.030009	5.043217	5.068355	5.218686	5.076898	NM_207348	SLC25A34	1p36.21	NM_207348	RefSeq	Q6PIV7
7898256	4.109277	3.86953	4.207819	3.563078	3.815641	3.930256	3.764723	3.697836	4.392285	4.113087	4.098026	4.077102	3.878545	4.014391	4.167844	4.163167	4.106155	4.205954	3.974578	4.190104	4.043086	4.150085	3.882393	3.856437	4.265487	3.88416	3.797498	3.900405	3.737691	4.140549	3.936889	3.72836	4.074588	4.012238	4.001581	3.928379	NM_001013641	TMEM82	1p36.21	NM_001013641	RefSeq	A0PJX8
7898263	5.609146	5.446451	5.898101	5.50274	5.491011	5.423993	5.701609	5.580259	5.634266	5.839628	5.683878	5.77156	5.813869	5.829825	5.676515	5.573849	5.888606	5.744357	5.484326	5.462286	5.580966	5.148311	5.237485	5.424324	5.497123	5.531129	5.498102	5.456751	5.586028	5.665237	5.505087	5.569492	5.291413	5.398801	5.873599	5.689331	NM_017556	FBLIM1	1p36.21	NM_017556	RefSeq	Q8WUP2
7898276	9.857598	9.698708	9.66881	9.837046	9.812921	9.786091	9.829465	9.675409	9.894331	9.886611	9.850752	9.587149	9.863727	9.694795	9.682262	9.936019	9.80992	9.717659	10.00362	9.916692	9.954399	10.06514	9.875609	9.750787	9.927196	9.888448	9.849721	9.926822	10.00209	9.87153	9.92639	9.788345	9.791516	10.10666	9.964903	9.796243	---	---	---	ENST00000321418	ENSEMBL	---
7898278	6.659083	6.697442	6.841451	6.677862	6.52107	6.892003	6.684412	6.793926	6.675807	6.890121	6.896601	7.096404	6.876681	6.541283	6.816779	6.846694	6.738453	7.151431	6.544604	6.905459	6.630346	6.556718	6.639622	6.968863	6.486348	6.49841	7.016385	6.522434	6.449336	6.820427	6.397982	6.663269	6.853102	6.654078	6.32684	6.917646	NM_015001	SPEN	1p36.33-p36.11	NM_015001	RefSeq	Q96T58
7898294	1.942336	1.808674	2.149008	1.996259	1.970992	2.145332	1.737729	1.885762	2.260601	1.922126	1.996386	2.353339	2.013546	2.147233	2.0393	1.893628	1.872476	2.005358	1.993924	2.01547	1.828454	1.827701	1.992698	2.206206	1.963236	2.01299	2.149704	2.116163	1.878873	2.120191	1.967993	2.013546	2.095574	1.868045	1.924779	2.200392	---	---	---	ENST00000459258	ENSEMBL	---
7898296	3.810027	4.339438	3.704906	3.971564	3.973684	3.795559	3.561756	3.733591	3.813946	4.105076	3.72718	3.846071	3.759681	4.068038	3.852109	3.796883	3.972903	4.097743	3.964656	3.818238	3.528973	3.789148	3.971465	3.575577	3.602495	3.876119	3.772626	3.789145	3.854537	3.718701	3.766934	4.037811	3.944698	3.758934	3.768824	3.728844	BC017946	C1orf64	1p36.13	BC017946	GenBank	Q8NEQ6
7898300	3.419151	3.543359	3.66342	3.695866	3.76248	3.94098	3.851327	3.826624	4.12564	3.776055	3.637934	3.912634	3.82052	4.124701	3.078044	3.80986	4.070629	4.090946	3.816193	4.001104	3.734975	3.661034	3.829577	3.731162	4.037393	3.625019	3.872937	3.454631	3.605839	3.942363	3.438256	3.672718	3.306989	3.907715	3.76086	3.242922	NM_004070	CLCNKA	1p36	NM_004070	RefSeq	P51800
7898314	3.60354	3.401066	3.392028	3.388815	3.439249	3.73411	3.385818	3.502335	3.749739	3.631879	3.584445	3.474914	3.559829	3.794702	3.716894	3.696892	4.005311	3.46087	3.537553	3.659686	3.589688	3.37854	3.611506	3.723335	3.449486	3.530503	3.527406	3.300617	3.554888	3.490132	3.493009	3.540795	3.759218	3.389933	3.513887	3.608459	NM_000085	CLCNKB	1p36	NM_000085	RefSeq	P51801
7898328	8.640274	8.482408	8.554954	8.550277	8.588518	8.487874	8.500767	8.607531	8.575888	8.640056	8.601106	8.474584	8.514897	8.549232	8.420003	8.667808	8.537578	8.43483	8.530801	8.629705	8.46554	8.62762	8.523554	8.520502	8.579228	8.668064	8.681303	8.63478	8.475386	8.632596	8.637525	8.58557	8.50246	8.547664	8.528111	8.380159	NM_001114600	C1orf144	1p36.13	NM_001114600	RefSeq	Q7Z422
7898337	7.582517	8.090391	7.615424	7.80738	7.743256	7.757776	7.956088	7.862281	7.72825	7.982197	8.043256	7.688654	7.715339	7.760351	7.552576	7.817731	7.698439	7.560627	7.615876	7.574245	7.726406	7.748915	7.632447	7.49432	8.068997	8.076263	7.816696	8.03729	8.025747	7.8021	7.747451	7.941581	7.557086	7.805493	7.782677	7.619822	NM_018090	NECAP2	1p36.13	NM_018090	RefSeq	Q53FE5
7898350	3.042851	3.175148	3.147419	3.111118	2.897421	3.382301	3.26409	2.821211	2.845884	2.983145	3.088179	3.612509	3.155395	3.440694	2.987252	3.267428	3.084859	3.102909	3.267113	3.116605	3.631686	2.770929	3.29687	3.379798	3.400971	3.159671	2.993084	3.286185	3.106625	3.061649	3.202243	2.882481	3.19521	3.034867	2.999595	3.331093	BC126340 // BC126340	LOC100132147 // LOC100132147	1p36.13 // 1p36.13	BC126340	GenBank	A0AVG0
7898353	4.35521	4.342344	4.61852	5.215625	4.611988	4.831927	5.562977	4.064516	5.494778	5.418612	4.87774	5.009614	5.122	4.515982	4.33324	4.320193	5.059782	4.722564	3.723495	4.59542	5.411171	4.380183	4.614095	4.884465	4.270623	4.650399	4.683013	4.16175	4.779816	4.842487	3.336319	4.684554	4.844097	5.02851	3.118034	4.141356	NR_027002	LOC388692	1q21.2	NR_027002	RefSeq	Q6ZW35
7898357	4.962732	5.035868	4.801777	4.921551	5.112375	4.769195	5.161685	5.05101	4.807804	4.840179	4.918551	4.792382	4.945623	5.051253	4.564995	4.828905	5.104766	4.879675	4.598409	4.711981	4.838292	4.720818	4.990025	4.69545	4.885168	4.915174	4.450382	4.737526	4.631529	4.739623	4.832207	4.669993	4.673695	5.204983	4.713515	4.827646	NM_020998	MST1	3p21	NM_020998	RefSeq	Q53GN8
7898371	4.277537	4.973774	4.567717	4.456018	4.478079	4.765618	4.522457	4.091928	4.680055	4.73082	4.787107	4.680061	4.601726	4.521759	4.670157	4.4884	4.720149	4.649009	4.007334	4.554939	4.798281	4.088459	4.441881	4.57562	4.09841	4.478185	4.397499	4.230555	4.584807	4.377445	4.128034	4.600064	4.654051	4.414315	4.363321	4.232698	ENST00000369173 // ENST00000369173	LOC644634 // LOC644634	1q21.2 // 1q21.2	ENST00000369173	ENSEMBL	---
7898375	7.789328	7.869015	8.138997	8.041637	7.867001	7.929812	9.208225	8.222883	8.09248	7.449067	8.930048	7.752759	7.805548	7.908477	8.090279	7.737381	7.933207	8.15394	7.455641	7.953917	7.948993	7.553362	7.734056	7.953155	7.77723	8.037397	8.209955	7.726985	8.219822	7.755156	7.622856	8.293524	8.177024	8.002748	7.961106	8.017647	NR_004421	RNU1A	1p36.1	NR_004421	RefSeq	B4DRY4
7898377	4.1519	4.748572	4.728415	4.73584	4.550579	4.569973	4.715343	4.482571	4.593071	4.800268	4.438895	4.52095	4.355289	4.541578	4.520944	4.803494	4.73647	4.853964	4.576455	4.562409	4.636703	4.518865	4.745158	4.566726	4.595524	4.643979	4.677878	4.483028	4.190746	4.423107	4.408212	4.802246	4.606793	4.727594	4.475042	4.438053	NM_014675	CROCC	1pter-p36.11	NM_014675	RefSeq	Q5TZA2
7898407	2.917592	2.976054	2.846273	2.890023	2.864906	2.868215	3.017384	2.910556	3.107163	2.578246	3.034133	2.814199	2.863376	3.038819	2.767162	2.724112	2.899711	2.862334	2.795163	2.835261	3.113926	2.954043	2.982815	2.776453	2.510145	2.779836	2.962838	2.865847	2.695519	2.811773	2.850812	2.82347	3.062397	2.711032	2.993702	2.985342	BC036435	LOC100132147	1p36.13	BC036435	GenBank	Q4G0V3
7898411	7.789328	7.869015	8.138997	8.041637	7.867001	7.929812	9.208225	8.222883	8.09248	7.449067	8.930048	7.752759	7.805548	7.908477	8.090279	7.737381	7.933207	8.15394	7.455641	7.953917	7.948993	7.553362	7.734056	7.953155	7.77723	8.037397	8.209955	7.726985	8.219822	7.755156	7.622856	8.293524	8.177024	8.002748	7.961106	8.017647	NR_004421	RNU1A	1p36.1	NR_004421	RefSeq	B4DRY4
7898413	3.303547	3.204279	2.921978	3.002893	3.151089	3.039442	3.18144	3.110736	3.121253	3.215458	2.953547	3.302521	3.051608	3.184967	3.272856	3.130325	3.195816	3.40506	3.134434	3.07234	3.332602	2.977575	3.362915	3.233462	3.256476	3.069498	3.00516	3.03712	3.010939	2.936943	2.992426	3.206851	3.328028	3.087356	3.183394	3.214175	NM_013358	PADI1	1p36.13	NM_013358	RefSeq	B2RBF9
7898431	4.732575	4.473845	4.642202	4.485654	4.611763	4.696454	4.538654	4.358959	4.627881	4.427698	4.495725	4.876878	4.524931	4.753489	4.591473	4.497964	4.465716	4.379139	4.717899	4.6817	4.663081	4.324757	4.468508	4.323922	4.706808	4.426501	4.384815	4.192417	4.612877	4.388618	4.44466	4.640727	4.290787	4.524719	4.606155	4.416361	NM_016233	PADI3	1p36.13	NM_016233	RefSeq	Q9ULW8
7898448	3.601058	3.63807	3.783515	3.586888	3.514207	3.365415	3.462379	3.784199	3.542161	3.478704	3.552159	3.547502	3.492771	3.65797	3.346957	3.509921	3.693727	3.521506	3.293405	3.355917	3.505494	3.513449	3.804826	3.461703	3.511163	3.230282	3.545332	3.45479	3.506764	3.646138	3.666981	3.703098	3.346909	3.45671	3.471847	3.452526	NM_012387	PADI4	1p36.13	NM_012387	RefSeq	B2RBW0
7898466	3.263698	2.892431	3.045489	3.013423	3.159166	2.794267	3.196041	3.090187	3.15051	3.089033	3.09675	3.306724	3.198371	3.249311	3.045225	3.121391	2.866006	3.320308	3.159285	3.11742	2.943322	3.229678	3.027848	3.089604	3.336406	2.791348	3.174906	3.186244	3.250647	3.08785	3.310105	3.184128	3.153856	3.075632	3.092909	3.1616	NM_207421	PADI6	1p36.13	NM_207421	RefSeq	Q330K5
7898483	6.106445	6.16827	6.213613	5.8737	5.856272	5.914304	6.05471	6.007512	6.193432	6.222184	6.520455	6.46694	5.967181	5.987966	6.161759	5.895204	5.992557	6.099998	5.890212	6.10784	6.052675	5.91579	6.010087	5.977302	6.219696	6.434073	6.489591	6.463827	6.471651	6.564929	5.860432	5.927795	6.050851	5.970845	6.283613	6.252866	NM_018125	ARHGEF10L	1p36.13	NM_018125	RefSeq	Q9HCE6
7898516	8.407243	8.589636	8.12376	8.48753	8.477873	8.180557	8.418598	8.310431	7.827682	8.326936	8.56338	8.096915	8.26999	8.317315	7.961199	8.439421	8.544834	7.91639	7.998726	7.479036	8.042037	7.858261	7.883864	7.546712	7.616765	7.82479	7.500274	7.866178	7.950905	7.379223	7.658575	7.996938	7.551225	7.934947	7.935599	7.497521	NM_030812	ACTL8	1p36.2-p35	NM_030812	RefSeq	Q9H568
7898521	3.661506	3.465865	4.205452	3.545294	3.634455	3.743129	3.68657	3.612875	3.73986	4.015033	3.615239	3.959394	3.77165	3.734479	3.824669	3.754858	3.798609	4.019697	3.701574	3.609609	3.495058	3.707531	4.044676	3.971599	4.095538	3.626354	3.602995	3.573098	3.469508	3.860278	3.746866	3.640171	3.928467	3.691906	3.755249	3.811601	NM_032880	IGSF21	1p36.13	NM_032880	RefSeq	Q96ID5
7898533	6.151848	6.169083	6.191535	6.128752	6.144322	6.16447	5.933612	6.127249	5.767596	5.718563	5.782816	5.641486	6.168569	6.165262	6.228525	6.0153	6.282372	6.032472	5.872151	6.444077	6.319507	6.22893	6.559626	6.432974	6.155528	6.342069	6.331358	6.258195	6.368634	6.341599	6.475009	6.381325	6.347935	6.279851	6.401356	6.427417	NM_152375	KLHDC7A	1p36.13	NM_152375	RefSeq	Q5VTJ3
7898535	1.934506	2.127062	2.185807	2.174016	2.062624	2.067434	2.224127	2.159365	2.305524	1.980525	2.300672	2.282117	2.233128	2.479172	2.259158	2.415476	2.172713	2.264082	2.536522	2.622123	2.116124	2.176488	2.231195	2.424106	2.287775	2.465151	2.449303	2.265038	2.337146	2.107776	2.327289	2.328931	2.425905	2.337624	2.593427	2.684444	---	---	---	ENST00000441355	ENSEMBL	---
7898537	4.358912	4.098163	4.216852	4.417538	4.317666	4.21807	4.161316	4.157114	4.404195	4.076452	4.206023	4.489657	4.284713	4.378889	4.458651	4.219671	4.277045	4.340733	4.287436	4.056716	4.288736	4.187286	4.217605	4.416277	4.338688	4.260714	4.059515	4.386293	4.099762	4.150982	4.36125	4.271054	3.930715	4.050735	4.237301	4.291327	NM_002584	PAX7	1p36.13	NM_002584	RefSeq	P23759
7898549	7.752857	7.829892	7.464757	7.871094	7.862592	7.528851	7.898005	8.173745	7.27232	7.96282	7.919286	7.522879	7.741951	7.539292	7.478851	7.961061	7.9372	7.635302	7.252534	7.094813	7.232365	7.513873	7.131428	7.139333	7.342591	7.44022	7.363614	7.624809	7.694778	7.185784	7.362852	7.496761	7.238634	7.398236	7.367882	6.920473	NM_016183	MRTO4	1p36.13	NM_016183	RefSeq	B3KNB3
7898556	6.214595	6.385873	6.43515	6.466968	6.225171	6.358132	6.628778	6.401195	6.405848	6.334977	6.550121	6.26524	6.261293	6.614666	6.449946	6.383713	6.687642	6.38374	6.082523	6.097394	6.40491	5.910415	6.430453	6.346345	6.01571	6.403565	6.232718	6.201883	6.284019	6.387462	6.120063	6.173842	6.269142	6.515863	6.401143	6.657404	NM_001040125	PQLC2	1p36.13	NM_001040125	RefSeq	Q6ZP29
7898568	2.67857	2.714386	2.730103	2.594414	2.621849	2.687573	2.668886	2.345812	2.837625	2.910252	2.766817	2.634092	2.753793	3.14251	2.712662	2.73785	2.646081	2.570681	2.693481	2.50789	2.890738	2.589612	2.479449	2.701948	2.695946	2.706998	2.514589	2.80336	2.677968	2.991766	2.689327	2.759626	2.52933	2.411943	2.662031	2.731808	AK096102	LOC100130193	1p36.13	AK096102	GenBank	Q6ZNY8
7898572	2.034498	2.024838	1.96707	1.909458	2.024542	2.131036	2.32261	2.202819	1.973584	2.044482	1.97588	1.909223	1.858726	2.304064	1.906008	2.135243	2.197433	1.995788	2.288538	1.921177	2.221553	1.879326	1.995842	1.78957	2.029798	1.889749	2.009998	2.014363	2.086411	2.001567	1.95219	2.022383	1.941999	2.035818	2.046611	1.881278	---	---	---	ENST00000364739	ENSEMBL	---
7898574	9.732781	9.631701	9.591961	9.883376	9.63113	9.731193	9.556313	9.966452	9.734158	9.769176	9.595818	9.511852	9.828594	9.540317	9.421465	9.698445	9.676231	9.621215	9.95054	9.6024	9.651992	9.968627	9.760034	9.666054	9.64072	9.401082	9.42556	9.831849	9.515878	9.565564	9.912686	9.628893	9.585778	9.98266	9.860162	9.763111	NM_001032363	C1orf151	1p36.13	NM_001032363	RefSeq	Q5TGZ0
7898582	5.13188	4.72306	4.121874	5.069121	4.649536	4.331254	4.497868	5.14847	4.473773	5.314909	4.55615	4.109635	5.203537	4.660551	4.474444	5.16021	4.492148	4.147097	5.030643	4.246781	4.131169	5.294772	4.52927	4.332699	4.785967	4.468068	4.221372	4.881777	4.511823	4.349565	5.104421	4.541771	4.179898	4.947254	4.604299	4.299568	BC072682	RPS14P3	1p36.13	BC072682	GenBank	---
7898585	5.825171	5.492743	5.826334	5.632856	5.718818	5.783186	5.92604	5.622166	5.870476	5.765455	5.788936	6.188651	5.796426	6.14672	5.789162	5.737054	5.92778	5.934461	5.593544	5.719534	5.949142	5.785643	5.515332	5.641479	5.622438	5.794916	5.638255	5.618386	5.544904	5.958875	5.644193	5.787073	5.978848	5.821141	6.129882	5.755957	NM_182744	NBL1	1p36.13	NM_182744	RefSeq	P41271
7898594	4.09523	4.013545	4.008508	4.20473	4.014208	3.990792	4.076976	3.85944	4.19394	4.251285	3.912387	4.125869	4.191404	4.296072	4.057554	4.223169	4.349155	4.319064	4.068137	3.699049	4.090422	3.93628	4.418755	3.97117	4.088964	4.093099	4.008508	4.163465	4.061426	4.099992	3.892404	4.025363	3.953024	4.229812	4.118869	3.940157	NM_000871	HTR6	1p36-p35	NM_000871	RefSeq	P50406
7898602	4.116774	4.800194	4.817976	4.685977	4.883234	4.776586	4.641749	4.748672	4.717834	4.69707	4.610126	4.765438	4.751039	4.695735	4.620142	4.558919	4.336206	4.709703	4.588036	5.038798	4.531003	4.835339	4.302376	4.92568	4.669507	4.697333	4.716059	4.963858	4.654246	4.904567	4.469603	4.672976	4.88797	4.592439	4.486665	4.736951	NM_015207	OTUD3	1p36.13	NM_015207	RefSeq	Q5T2D3
7898607	6.070074	6.573657	6.721038	6.078972	6.343528	6.534741	6.761503	5.960582	6.437496	5.960501	6.268321	6.729959	5.901481	6.689556	6.940504	6.314466	6.46578	6.478553	6.004574	6.662894	6.798183	6.12918	6.651099	6.481271	6.1821	6.559155	6.509729	6.363911	6.557171	6.349714	5.965623	6.660526	6.898056	6.333267	6.689751	6.291039	---	---	---	ENST00000410622	ENSEMBL	---
7898609	3.204676	3.182947	3.344151	3.090276	3.391428	3.439507	3.493104	3.544771	3.574264	3.260653	3.508792	3.429884	3.433945	3.571758	3.126812	3.331623	3.196097	3.147917	3.220072	3.323888	3.415993	3.41589	3.082843	3.496065	3.531346	3.579361	3.247386	3.500418	3.076647	3.341886	3.377923	3.303829	3.391428	3.120446	2.976009	3.234339	NM_000929	PLA2G5	1p36-p34	NM_000929	RefSeq	P39877
7898616	4.073722	4.156387	4.26094	3.910974	4.193865	4.0309	4.031384	4.036304	4.051511	4.197852	4.31903	4.294356	3.916509	4.137618	3.933358	3.88313	4.180617	4.173468	3.969128	3.756635	4.101127	3.999166	3.973186	4.16608	4.115251	3.828845	3.949093	4.068662	3.841918	4.030977	4.222595	4.121247	4.185126	4.12588	4.528358	3.99885	NM_022819	PLA2G2F	1p35	NM_022819	RefSeq	Q9BZM2
7898623	2.85149	2.896318	3.188673	2.53745	2.760465	2.775643	2.605371	2.422603	2.809617	3.137751	2.469958	2.801624	2.3583	2.838656	2.752204	2.911273	2.8473	3.141397	2.621625	2.807025	2.873587	2.760486	2.731777	2.96765	2.921206	2.737663	2.426488	2.61826	2.48744	2.754221	2.560215	2.844701	3.059742	2.761586	2.61129	2.79664	NM_152376	UBXN10	1p36.12	NM_152376	RefSeq	Q96LJ8
7898627	4.214051	3.853469	4.143515	3.620822	3.630758	4.016723	3.896673	3.957451	3.975367	3.875383	3.867823	3.688827	3.983644	4.14968	3.964946	4.073714	4.153406	4.043944	4.179034	3.986079	4.109282	3.826902	4.100551	4.291971	4.051177	4.019433	4.081186	3.779413	4.054558	3.875566	3.662962	3.834116	4.112941	3.687285	3.734919	3.813648	NM_001039500	VWA5B1	1p36.12	NM_001039500	RefSeq	B4DIV5
7898653	6.419798	6.428427	6.5766	6.450047	6.613904	6.316958	6.65589	6.399003	6.340254	6.368602	6.550828	6.564605	6.429308	6.638743	6.332317	6.362675	6.534372	6.634489	6.54091	6.481361	6.386936	6.429011	6.362945	6.511151	6.455165	6.31949	6.357346	6.283414	6.195199	6.494546	6.411855	6.385718	6.475903	6.470632	6.414115	6.225437	NM_207334	FAM43B	1p36.12	NM_207334	RefSeq	Q6ZT52
7898655	8.504143	8.774229	8.404414	8.455194	8.636271	8.383265	8.749589	8.793814	8.320826	8.462131	8.613991	8.256098	8.414016	8.642954	8.205107	8.452526	8.681642	8.154394	8.329991	7.898633	8.580488	8.524087	8.545288	8.232278	8.375627	8.620958	8.365517	8.45086	8.663544	8.155413	8.523924	8.565622	8.285374	8.408067	8.426024	7.93078	NM_001785	CDA	1p36.2-p35	NM_001785	RefSeq	P32320
7898663	7.545572	7.502692	7.30811	7.518367	7.471691	7.38743	7.540139	7.610649	7.261643	7.410686	7.480063	7.144906	7.588003	7.338285	7.304107	7.394789	7.478886	7.338551	7.224493	6.962858	7.422114	7.322328	7.260703	7.119403	7.091695	7.143617	7.052862	7.1759	6.826869	6.784094	7.463893	7.276359	7.260111	7.520633	7.358833	7.298585	NM_032409	PINK1	1p36	NM_032409	RefSeq	Q9BXM7
7898673	5.541629	5.650477	5.586995	5.367661	5.513882	5.390665	5.171065	6.048207	5.534251	5.509829	5.28289	5.50324	5.089643	5.579551	5.481575	5.397218	5.33783	5.391123	5.730147	5.539245	5.19098	5.396451	5.540565	5.424249	5.408664	5.198317	5.420209	5.198136	5.297998	5.935199	5.457163	5.419917	5.266177	4.924733	5.215003	5.346328	---	---	---	ENST00000419581	ENSEMBL	---
7898677	5.07156	5.32155	5.331233	5.422255	5.25305	5.583511	5.488661	5.637694	5.19734	5.518083	5.532741	5.389205	5.266555	5.390071	5.539859	5.590333	5.872976	5.546219	5.428487	5.534972	5.497799	5.342732	5.631696	5.437565	5.466742	5.716824	5.71772	5.965572	5.763589	5.967068	5.467977	5.49154	5.381371	5.704039	5.56487	5.828568	NM_004807	HS6ST1	2q21	NM_004807	RefSeq	O60243
7898679	5.532831	6.027103	5.79813	5.807407	5.91259	5.90967	5.816401	5.749091	5.924852	5.536726	5.915873	5.915946	5.658388	5.942585	6.108857	5.733161	5.972923	5.856711	5.756557	5.942788	5.932413	5.775294	5.943843	6.04761	5.754813	6.102474	6.196254	6.220466	6.286966	6.10838	5.866641	6.056292	6.319111	5.958499	5.962892	6.022599	NM_032264	NBPF3	1p36.12	NM_032264	RefSeq	Q9H094
7898693	5.181942	5.043888	4.985472	5.451552	4.935668	5.10697	5.105553	5.543915	5.321981	5.03043	4.947846	4.721765	5.283664	5.194667	4.804794	5.128995	5.34684	4.993526	5.437166	5.022369	5.426989	5.869939	5.412436	5.359582	4.902203	4.673612	4.599845	5.602596	5.327997	5.321766	5.339286	4.785172	5.136417	5.177549	4.765601	4.941943	NM_000478	ALPL	1p36.12	NM_000478	RefSeq	B2R6Q2
7898707	5.07622	5.60205	5.259974	5.442505	5.322521	5.10432	5.615275	5.402444	5.573514	5.548412	5.494872	5.401536	5.319878	5.619003	5.428622	5.534165	5.288106	5.09623	5.464557	5.159512	5.328162	5.021639	5.300163	5.307489	5.304985	5.138219	5.08634	5.49706	5.184326	5.451356	5.26118	5.133529	5.303077	5.310806	5.476557	5.331422	NM_001013693	LDLRAD2	1p36.12	NM_001013693	RefSeq	Q5SZI1
7898713	5.117676	4.972692	5.20475	4.97972	5.071142	4.819633	5.143751	5.276054	5.284431	5.194219	4.846007	5.201755	4.930841	5.163587	5.123739	5.170476	5.076307	5.255421	5.090799	5.051219	5.032096	5.099348	5.077063	5.281152	5.007471	5.047023	4.966904	4.907143	4.827548	5.133804	4.915333	5.012978	4.940762	4.895201	4.98301	5.214977	NM_007352	CELA3B	1p36.12	NM_007352	RefSeq	B2RE44
7898721	2.840438	2.65942	2.817205	2.873625	2.58721	2.469623	2.894879	2.721226	3.442548	2.806684	2.72946	3.109889	2.420905	2.35076	3.272996	2.504441	2.495655	2.589692	3.28685	2.305498	2.58269	2.588869	2.646634	3.008287	2.5447	2.57678	2.753541	3.285352	2.382854	2.844362	2.861125	2.718004	2.319982	2.593073	2.550912	2.489452	---	---	---	ENST00000410305	ENSEMBL	---
7898723	4.067079	3.923449	3.969273	4.238264	3.785211	3.945945	4.044593	3.94763	3.74613	3.836593	3.962212	3.851632	4.043011	4.152096	3.611436	3.705678	4.035133	3.91604	3.86552	3.679605	4.118256	4.119041	3.914591	3.754049	3.837729	4.110472	3.881533	4.013562	3.933044	3.702459	3.951828	4.053351	3.67967	3.919201	3.890713	4.06348	---	---	---	ENST00000365049	ENSEMBL	---
7898725	4.685316	4.775599	4.372919	4.634441	4.50501	4.153605	4.829635	4.551951	4.971656	4.448433	4.756397	4.357346	4.538044	5.126328	4.528881	4.634661	4.718131	4.948494	4.424628	4.547537	4.751772	4.156972	4.51893	4.559976	4.648773	4.324917	4.78386	4.61517	4.470968	4.588682	4.753572	4.170259	4.647221	4.500649	4.62469	4.72549	NM_005747	CELA3A	1p36.12	NM_005747	RefSeq	P09093
7898732	2.649751	2.262774	2.306349	2.300832	2.312318	2.463614	2.156375	2.382854	2.584244	2.721948	2.277831	2.729012	1.9339	2.933725	2.416484	2.30878	2.206956	2.059326	2.360728	2.501411	2.416484	2.732859	2.476957	2.289169	2.764573	2.390267	3.129298	2.997097	2.403331	2.240121	2.12661	2.476535	2.297423	2.508757	2.475241	2.855836	---	---	---	ENST00000411056	ENSEMBL	---
7898734	2.492012	2.275391	2.456585	2.614759	2.278363	2.279987	2.559556	2.338752	2.109131	2.160887	2.343756	2.214308	2.447037	2.435723	2.128816	2.168107	2.39979	2.205917	2.209069	2.083028	2.453356	2.665708	2.292946	2.161975	2.218757	2.320388	2.157783	2.486643	2.326947	2.236426	2.332161	2.336124	2.241454	2.186516	2.23767	2.44832	---	---	---	ENST00000364403	ENSEMBL	---
7898736	6.538531	6.529788	6.041149	6.41402	6.382812	6.261477	6.249094	6.458993	6.043282	6.514142	6.237176	6.208948	6.523748	6.11337	6.276745	6.137714	6.225822	6.03727	6.518736	6.307105	6.617305	6.586946	6.509944	6.398072	6.539989	6.615375	6.159897	6.712787	6.522134	6.367801	6.602798	6.4757	6.517576	6.902556	6.628029	6.303816	NR_023918	HSPC157	1p36.12	NR_023918	RefSeq	Q9P007
7898739	5.907047	5.843293	5.856005	5.809382	5.607219	5.697979	5.722997	5.70832	5.870052	5.750413	5.469603	5.681109	5.944785	5.628783	5.814825	5.738658	5.678421	5.839125	5.709546	5.791715	5.6278	5.694167	5.709546	5.628788	5.665496	5.717762	5.765416	5.678623	5.704951	5.691944	5.685715	5.677775	5.45654	5.791611	5.73536	5.319189	NM_044472	CDC42	1p36.1	NM_044472	RefSeq	P60953
7898750	5.950902	5.790691	6.208439	5.985966	5.854594	6.158721	5.720024	5.927756	6.088477	5.803868	5.943271	5.987274	6.089941	5.828217	6.059567	5.949612	5.829056	6.087434	5.889041	6.073626	6.025691	5.947072	5.924418	6.198015	5.980441	6.097978	6.216218	5.872152	5.982137	6.067963	5.833475	5.744459	6.179438	5.987587	5.903345	6.057786	NM_001083621	ZBTB40	1pter-q31.3	NM_001083621	RefSeq	B2RBP0
7898773	4.118927	4.289003	4.330598	4.131294	4.484248	4.161418	4.337074	4.109126	4.299764	4.329303	3.943278	4.037969	4.158565	4.332926	4.30083	4.153238	4.251836	4.201971	4.103034	4.120718	4.389801	4.027156	4.160735	4.083337	4.430518	4.01914	3.862833	4.075023	3.930056	4.238176	4.180267	4.216845	4.035041	3.992839	4.119756	4.035801	NM_020526	EPHA8	1p36.12	NM_020526	RefSeq	P29322
7898793	3.084408	3.028229	3.134874	3.019436	3.315547	3.331401	3.241803	3.034637	3.619341	3.116254	3.073708	3.563513	3.337985	3.186768	3.37088	3.076652	3.012271	3.548409	3.30172	2.9037	2.952928	3.031748	3.440642	2.959327	3.252579	3.108964	3.105075	2.946859	3.299823	3.291401	3.195211	3.307307	3.21823	3.107237	3.346467	3.322747	NM_015991	C1QA	1p36.12	NM_015991	RefSeq	B2R4X2
7898799	3.846829	4.060896	3.846218	4.096387	3.797816	4.078745	4.053213	4.166477	4.31476	4.248942	3.938157	4.073589	4.043379	3.98325	3.880891	4.124236	4.335451	4.377861	4.170164	3.744237	4.046299	4.146478	4.23155	4.126462	4.389419	4.213412	3.927781	3.873174	3.760178	4.194875	4.406514	4.181406	4.010123	3.927554	3.873125	3.960689	NM_001114101	C1QC	1p36.11	NM_001114101	RefSeq	P02747
7898805	3.214314	3.675135	3.405752	3.640383	3.544773	3.578565	3.733769	3.239697	4.028432	3.813639	3.239752	3.771693	3.602602	3.452069	3.844988	3.555917	3.43385	4.014352	3.515893	3.349511	3.416112	3.379168	3.641551	3.663182	3.476424	3.396507	3.388251	3.756505	3.44898	3.720262	3.681526	3.672311	3.34968	3.521332	3.829131	3.499026	NM_000491	C1QB	1p36.12	NM_000491	RefSeq	P02746
7898809	4.713148	4.834623	4.716389	4.933073	4.678185	5.008812	4.642825	4.682579	4.870973	4.878126	4.89724	4.876407	4.824946	4.789606	4.770833	4.576775	4.738449	5.094485	4.830741	4.77484	4.834239	4.854301	5.024285	4.949804	5.138535	4.95542	5.092629	4.751597	4.987555	4.965583	4.926425	4.950616	5.071403	4.912098	5.131756	5.154809	NM_017449	EPHB2	1p36.1-p35	NM_017449	RefSeq	Q4LE53
7898833	7.836476	7.832946	7.820305	7.814546	7.902311	7.937227	7.66785	7.693314	7.824713	7.751365	7.739512	7.77423	7.760537	7.673784	7.943681	7.747695	7.755452	7.689447	7.753422	7.776542	7.77308	7.648516	7.676124	7.899614	7.822115	7.705203	7.810402	7.722716	7.84148	7.863821	7.640016	7.789545	7.688807	7.722841	7.773239	7.809554	NM_001009999	KDM1	1p36.12	NM_001009999	RefSeq	O60341
7898854	2.540378	2.145192	2.392946	2.276584	2.068561	2.306987	2.501122	2.19548	2.250787	2.071209	2.319653	2.189219	2.059122	2.349594	2.114868	2.04406	2.381874	2.079287	2.368245	2.245437	2.272528	2.56602	2.219568	2.088057	2.127904	1.968748	2.263768	2.125293	2.243196	2.51912	2.2066	2.179772	2.362546	2.020806	2.030938	2.482216	---	---	---	ENST00000384208	ENSEMBL	---
7898858	3.95617	3.673811	3.70436	4.079395	4.06218	3.68259	4.182419	3.793151	4.09624	3.737397	3.935564	3.740091	3.961226	4.214291	3.648267	3.908886	4.01693	4.015519	3.796304	3.717614	3.767745	3.927719	3.742498	3.525021	3.722685	3.717638	3.561442	3.808947	3.763688	3.838895	4.016057	3.36776	3.821829	3.420061	3.622135	3.826472	NM_138479	C1orf213	1p36.12	NM_138479	RefSeq	Q8NC38
7898869	4.327686	4.222034	4.250541	3.829761	3.920904	4.005071	4.462941	4.113913	4.063012	4.040318	3.907023	4.444591	3.753824	4.369101	4.070105	4.037614	4.030562	3.897909	3.919986	4.305538	3.908073	3.788648	4.016096	4.152389	4.00637	3.836226	4.051973	3.930611	3.950093	3.851979	4.009044	4.148845	4.435476	3.864098	4.113913	4.202215	ENST00000374555	MDS2	1p36	ENST00000374555	ENSEMBL	Q8NDY4
7898875	10.87152	10.98887	10.44168	11.06285	10.99029	10.38423	11.0404	11.14462	10.36977	10.81188	10.91735	10.33432	10.89481	10.86215	10.1969	10.97461	10.95963	10.41068	11.09307	10.62409	11.00019	11.04104	10.88146	10.37767	11.07488	11.01434	10.69894	11.0964	11.1334	10.68682	11.01716	10.9439	10.51192	11.0975	10.91922	10.6585	NM_000975	RPL11	1p36.1-p35	NM_000975	RefSeq	Q5VVD0
7898881	7.44158	7.348586	7.534642	7.073488	7.209678	7.533864	7.182518	7.262661	7.42657	7.146937	7.32115	7.352463	7.204617	7.213116	7.419183	7.126144	7.163061	7.165639	7.23592	7.406195	7.167793	7.241567	7.290009	7.430484	7.066951	7.135233	7.281195	7.015893	7.165668	7.337266	6.997211	7.096539	7.328189	7.207426	7.190028	7.219967	NM_003198	TCEB3	1p36.1	NM_003198	RefSeq	Q14241
7898894	6.635668	6.98228	6.787837	6.590306	6.766253	6.695539	6.888697	6.952881	6.554017	6.898701	6.78144	6.658445	6.847554	6.695363	6.722507	6.889029	6.93679	6.426664	6.788573	6.618292	6.653473	6.755166	6.861886	6.62849	6.862279	6.908814	6.79225	6.833111	6.909019	6.727183	7.019638	6.736916	6.902005	6.820181	6.811862	6.841745	NM_020362	C1orf128	1p36.11	NM_020362	RefSeq	B2R7J4
7898902	8.879676	8.685767	8.952925	8.956525	8.935573	8.748567	8.812031	8.817989	8.849922	9.02013	8.951399	8.776165	8.902578	8.954777	8.598366	8.864186	8.972032	8.784737	8.744383	8.54573	8.610544	8.837545	8.879921	8.778014	8.819372	8.760338	8.711678	8.637312	8.634022	8.752657	8.689402	8.649344	8.516231	8.684439	8.656584	8.689832	NM_007260	LYPLA2	1p36.12-p35.1	NM_007260	RefSeq	O95372
7898910	10.28135	10.3657	10.29865	10.38402	10.44106	10.34994	10.29224	10.3364	10.34665	10.38155	10.28653	10.20034	10.31717	10.22122	10.19138	10.16244	10.12873	10.28762	10.45371	10.43069	10.41157	10.59056	10.37521	10.49726	10.47686	10.45927	10.53883	10.46229	10.45737	10.53764	10.43928	10.43183	10.38006	10.29551	10.39088	10.33	NM_017761	PNRC2	1p36.11	NM_017761	RefSeq	Q9NPJ4
7898916	3.434869	3.219787	3.22695	3.311151	3.36525	3.251484	3.371378	3.254587	3.502626	3.17362	3.235376	3.319111	3.462987	3.502153	3.147131	3.224804	3.293726	3.651726	3.400105	3.387296	3.412661	3.481217	3.18859	3.171302	3.342107	3.224319	3.407988	3.02588	3.107866	3.329025	3.355886	3.183433	3.310217	3.331445	3.150024	3.392186	NM_198173	GRHL3	1p36.11	NM_198173	RefSeq	B2RCL1
7898939	6.812072	6.558166	6.583855	6.695316	6.5933	6.706741	6.531688	6.874766	6.761869	6.521494	6.681884	6.525838	6.628081	6.41409	6.362565	6.574308	6.579803	6.659802	6.672379	6.700666	6.552047	6.987692	6.840789	6.778027	6.91391	6.660815	6.868941	6.691486	6.745945	6.952003	7.037749	7.059246	6.877086	6.97629	6.868255	6.838172	NM_020448	NIPAL3	1p36.12-p35.1	NM_020448	RefSeq	Q6P499
7898957	6.727041	6.687263	6.679465	6.679867	6.722055	6.626544	6.55139	6.759561	6.932595	6.374873	6.437867	6.416084	6.811712	6.659625	6.759821	6.571507	6.597894	6.748396	6.560793	6.473625	6.594462	6.369081	6.531591	6.589099	6.525526	6.500896	6.534951	6.409451	6.593173	6.421558	6.566408	6.537084	6.53719	6.478436	6.667915	6.526538	NM_013441	RCAN3	1p35.3-p33	NM_013441	RefSeq	Q9UKA8
7898967	3.421851	3.48631	3.488837	3.070459	3.569746	3.381356	3.62314	3.363502	3.483557	3.499157	3.142975	3.56635	3.248508	3.627044	3.436253	3.36307	3.55592	3.389839	3.227285	3.564462	3.547818	3.299389	3.412215	3.43586	3.474105	3.590137	3.505843	3.362727	3.08223	3.60309	3.412497	3.430252	3.604769	3.272942	3.694813	3.462143	NM_001010980	C1orf130	1p36.11	NM_001010980	RefSeq	---
7898975	7.406956	7.485143	7.394906	7.556256	7.617523	7.571746	7.635787	7.752353	7.369748	7.755893	7.563817	7.534263	7.702595	7.572037	7.659883	7.581483	7.602379	7.5023	7.84101	7.688818	7.678535	7.914463	7.73019	7.777192	7.564766	7.465423	7.626206	7.791858	7.957132	7.741075	7.734175	7.667966	7.599867	7.717502	7.488032	7.653206	NM_005839	SRRM1	1p36.11	NM_005839	RefSeq	Q8IYB3
7898988	9.614053	9.741512	9.692367	9.689182	9.659926	9.601227	9.657334	9.683624	9.588704	9.80881	9.977834	9.846879	9.670909	9.609589	9.648569	9.583199	9.481973	9.507008	9.497652	9.47157	9.558996	9.539231	9.540866	9.450365	9.629989	9.770016	9.804183	9.838624	9.746069	9.836747	9.615524	9.803982	9.573021	9.367745	9.584163	9.376749	NM_013943	CLIC4	1p36.11	NM_013943	RefSeq	Q6FIC5
7898998	3.201043	3.374834	2.755643	3.469402	3.368358	2.744374	3.112644	2.984142	3.166598	2.914953	3.805694	3.306117	2.806017	3.360255	2.843661	3.314692	3.244786	2.9978	3.202283	2.925038	3.585629	3.201043	3.091631	3.150943	2.837801	3.547529	3.265008	3.018347	2.856099	3.078223	3.179847	3.553688	2.921448	3.437738	3.065525	2.816433	NM_016124	RHD	1p36.11	NM_016124	RefSeq	Q6KC49
7899005	8.888412	8.745643	8.7637	8.736668	8.726748	8.854974	8.450315	8.698195	8.871301	8.774804	8.648554	8.509603	8.840771	8.540731	8.616084	8.833675	8.596548	8.640866	8.778083	8.691863	8.585312	8.82806	8.570301	8.820716	9.022026	8.572218	8.729805	8.744885	8.636765	8.940619	8.849687	8.747148	8.658992	8.83404	8.700484	8.669375	NM_014313	TMEM50A	1p36.11	NM_014313	RefSeq	B2R6I5
7899016	9.698823	9.831301	9.60499	9.684182	9.951551	9.698871	9.816356	9.506914	9.664465	9.489707	9.688635	9.25375	9.541094	9.759208	9.225548	9.633333	9.843544	9.537464	9.559635	9.54952	9.656502	9.613317	9.835035	9.496529	9.422722	9.396202	9.366258	9.397102	9.618149	9.454356	9.60415	9.64878	9.402632	9.959986	9.923748	9.68833	NM_003002	SDHD	11q23	NM_003002	RefSeq	O14521
7899018	6.850708	6.994187	6.876755	6.798978	7.082867	7.23416	6.889419	7.043319	7.052447	6.955524	6.834542	6.972035	6.659952	6.730408	7.094621	6.952941	6.570587	6.771711	6.618756	6.792794	6.659889	6.766298	6.722214	6.869152	6.812327	6.996213	6.713503	6.647014	6.756077	6.847597	6.737852	6.918527	6.823565	6.687863	6.746164	6.963438	NM_018202	TMEM57	1p36.11|1p36.11	NM_018202	RefSeq	Q8N5G2
7899023	5.797184	6.05207	6.229927	6.073599	5.975203	6.197233	5.984173	6.078427	5.972481	5.980044	6.083774	5.960293	6.015429	5.883203	5.973508	5.935023	6.170707	6.112387	6.137089	6.396514	6.153805	6.158029	6.234039	6.282667	6.10417	6.142072	6.25935	6.171331	6.179508	6.279943	5.996496	6.153479	6.218614	6.208673	6.22924	6.332066	NM_015627	LDLRAP1	1p36-p35	NM_015627	RefSeq	Q5SW96
7899029	5.428725	5.430172	5.53828	5.505401	5.340591	5.300253	5.490491	5.484628	5.24641	5.262639	5.219464	5.532276	5.383406	5.405925	5.133169	5.224465	5.333028	5.402075	5.555385	5.731107	5.68224	5.629774	5.520833	5.611334	5.277641	5.482158	5.263756	5.485829	5.505284	5.440971	5.328082	5.421711	5.426814	5.811106	5.778176	5.714692	NM_020379	MAN1C1	1p35	NM_020379	RefSeq	Q9NR34
7899043	7.171839	7.184564	7.377938	7.1743	6.993517	7.288909	7.112838	7.280922	7.432328	7.027343	7.20289	7.150396	7.202646	7.032723	7.188538	7.034955	7.238356	7.24208	7.237648	7.427947	7.453615	7.3087	7.231689	7.718057	7.361697	7.287559	7.484747	7.262216	7.340339	7.530553	7.371691	7.220001	7.308424	7.350106	7.57395	7.786257	NM_020451	SEPN1	1p36.13	NM_020451	RefSeq	Q9NZV5
7899057	7.575294	7.699749	7.658624	7.651549	7.657664	7.620786	7.578422	7.615957	7.445826	7.636819	7.720483	7.464622	7.650256	7.658043	7.610033	7.62454	7.700507	7.520347	7.740623	7.436375	7.684523	7.609801	7.575749	7.65171	7.488813	7.46681	7.506084	7.4052	7.434309	7.448267	7.64356	7.473745	7.573117	7.915324	7.779675	7.82725	NM_019557	FAM54B	1p36.11	NM_019557	RefSeq	Q9H019
7899069	3.028484	3.151769	2.949467	2.945704	2.972478	2.886218	3.06663	3.170567	3.012414	2.839168	3.038686	2.880462	2.790246	2.982611	2.740423	2.850265	2.975489	2.79917	3.09789	2.607827	2.938608	3.088682	2.811821	2.930415	2.796588	3.145742	2.968397	2.908315	3.059988	2.760424	2.743093	3.035389	2.60868	2.941844	2.98738	3.467883	---	---	---	ENST00000384572	ENSEMBL	---
7899071	4.479765	4.888031	5.196772	5.146195	4.912822	5.41893	5.12619	5.026953	5.739478	5.333237	4.9291	5.19552	5.062024	5.639692	4.939199	5.146258	5.240901	5.286949	4.97131	4.614373	5.072965	5.191049	5.114561	5.557687	5.533149	5.241563	5.027502	4.927002	4.349914	5.033575	5.020164	5.114094	5.138815	4.996601	4.93205	5.05985	---	---	---	ENST00000384508	ENSEMBL	---
7899073	2.268168	2.050549	2.296607	2.367369	2.179292	2.193913	2.175266	2.048311	2.451648	2.412437	2.274846	2.54098	2.083923	2.460129	2.334874	2.38302	2.166728	2.635974	2.376712	2.292065	2.142139	2.518629	2.318337	2.274476	2.262261	2.890751	2.564773	2.183507	2.298919	2.30071	2.2937	2.312926	2.304049	2.502395	2.192875	2.277829	---	---	---	ENST00000391039	ENSEMBL	---
7899075	4.402821	4.051381	4.130953	4.163423	4.279716	4.061516	4.342079	4.478422	4.48149	4.334592	4.444396	4.12047	4.319854	4.155354	4.077438	4.179237	4.492692	4.228918	4.321076	4.353081	4.147688	4.137766	4.449339	4.305188	4.28932	4.011293	4.231142	3.995826	3.91099	3.956341	4.21531	4.320856	3.911421	4.066751	4.109725	4.280437	NM_004455	EXTL1	1p36.1	NM_004455	RefSeq	Q92935
7899087	5.808475	5.975797	5.908921	5.887453	6.102832	5.924172	5.654509	6.044422	6.088339	5.494246	6.064799	5.259128	5.991338	5.92853	5.617926	5.609776	5.437353	5.322905	5.883589	5.858587	6.158115	6.020151	6.014312	5.953932	6.206766	6.125209	6.100917	5.974053	6.142277	6.007884	6.039634	5.901433	5.923525	5.877428	6.099036	5.824017	NR_026686	PDIK1L	1p36.11	NR_026686	RefSeq	Q8N165
7899093	5.813419	5.845893	5.77747	5.675042	5.581604	5.674908	5.714895	5.599461	5.771609	5.552202	5.803354	5.620248	5.779736	5.99867	5.866589	5.726973	5.731044	5.759135	5.64889	5.80749	5.735438	5.652902	5.749211	5.73705	5.663146	5.892742	5.728585	5.525494	5.586907	5.661091	5.689453	5.765356	5.982139	5.755821	5.764335	6.038033	NM_024869	GRRP1	1p36.11	NM_024869	RefSeq	Q8TAY7
7899096	6.362689	6.362494	6.00691	6.419138	6.226219	6.259712	6.209798	6.472069	6.289501	6.172646	6.463933	6.081215	6.408455	6.20133	6.022713	6.361875	6.290596	6.245592	6.09114	6.131565	6.107022	6.232303	6.120493	5.743332	6.232463	5.861476	5.893721	6.023873	5.993135	5.990731	6.10677	6.184735	6.140951	6.159401	6.147314	5.800731	NM_015871	ZNF593	1p36.11	NM_015871	RefSeq	O00488
7899101	2.981856	3.058605	2.975635	2.874535	3.07188	3.014187	3.080002	3.055196	3.133053	3.006891	2.979442	3.355054	2.930229	3.434937	3.01072	3.125609	3.158665	3.120897	2.937373	3.009669	3.045699	2.925916	3.129678	2.811156	2.974662	3.043467	2.74173	2.988699	2.816684	3.055282	3.059349	3.035332	3.017136	2.984635	3.143529	2.842502	NM_006314	CNKSR1	1p36.11	NM_006314	RefSeq	Q53GW4
7899124	2.679081	2.360394	2.721826	2.683564	2.718592	2.921111	2.410753	2.397585	2.837522	2.78542	2.622723	2.853692	2.933878	2.778713	2.7107	2.776226	2.935472	2.700224	2.822833	2.70626	2.680402	2.86746	2.682428	2.751503	2.722736	2.848921	2.735422	2.693766	2.699029	2.672877	2.660863	2.738504	2.762585	2.975451	2.572459	2.69684	NM_198137	CATSPER4	1p35.3	NM_198137	RefSeq	Q7RTX7
7899134	5.285338	5.712979	5.809757	5.675174	5.556733	5.891764	6.010892	6.058737	5.79099	5.782429	5.799359	5.908205	5.757722	5.525853	5.563473	5.544021	5.742089	5.785014	5.901531	6.105465	6.105263	5.922627	6.06434	6.10933	5.761632	5.947174	6.26995	6.064759	6.535414	6.463245	5.831286	6.06347	5.842574	6.009179	6.287383	6.326561	NM_022778	CCDC21	1p36.11	NM_022778	RefSeq	Q6P2H3
7899153	8.183811	8.136545	8.333694	8.245829	8.036158	8.319403	8.361568	8.194405	8.340835	8.160875	8.436625	8.427684	8.238245	8.298996	8.145335	8.165432	8.272659	8.409081	7.892294	7.85253	7.926261	7.800743	7.987357	7.957309	8.081985	8.099567	8.076762	8.063715	7.976111	7.986341	7.795624	8.141163	8.015405	7.794408	8.01108	7.996876	NM_031286	SH3BGRL3	1p35-p34.3	NM_031286	RefSeq	Q86Z22
7899160	3.721525	3.79122	3.704077	3.787854	3.869144	4.007361	4.026159	3.532744	3.828738	4.18675	4.100065	4.420422	3.701115	4.339627	3.973695	3.84921	3.944161	4.140217	3.759517	3.795035	3.808237	3.871797	4.04309	3.950936	3.807238	3.717908	3.795874	3.814399	3.794718	3.834519	3.661693	4.021708	4.130047	3.767697	3.717834	3.581037	NM_001803	CD52	1p36	NM_001803	RefSeq	P31358
7899167	3.421812	3.553	3.501908	3.323442	3.622678	3.521728	3.681986	3.402168	3.481377	3.397487	3.661857	3.555988	3.360932	3.52825	3.649233	3.533017	3.527864	4.043109	3.438292	3.406433	3.566844	3.345721	3.402714	3.585171	3.521367	3.243279	3.491637	3.28985	3.39048	3.428637	3.48811	3.557952	4.04879	3.722063	3.545057	3.231206	NM_024674	LIN28	1p36.11	NM_024674	RefSeq	Q9H9Z2
7899173	7.968863	8.016213	8.121509	7.981565	8.101222	8.10275	8.109507	8.113233	7.945824	8.077389	8.152767	7.987967	8.032116	8.014554	7.922168	7.82984	7.975637	8.027333	8.04281	7.960346	8.117294	8.029297	8.070637	8.014619	7.923472	8.163223	7.993025	8.151627	8.235887	8.113222	7.970965	8.015512	7.950842	8.222963	8.260283	7.956686	NM_024887	DHDDS	1p36.11	NM_024887	RefSeq	Q86SQ9
7899187	10.15901	10.21421	9.985949	10.25246	10.11256	10.22908	9.862761	9.989378	10.06358	9.832658	9.764202	9.983766	10.28262	9.946129	10.12636	10.04729	9.981509	9.738091	10.3604	10.44956	10.22771	10.38664	10.48664	10.27438	10.28766	10.38741	10.52646	10.74937	10.58702	10.34679	10.40368	10.80616	10.51079	10.37946	10.58208	10.3116	NM_005517	HMGN2	1p36.1	NM_005517	RefSeq	P05204
7899192	6.649206	6.698952	6.68584	6.754456	6.923832	6.896152	7.016232	6.8919	6.778651	6.930976	7.005899	6.694157	6.700072	6.853599	6.673595	6.843641	6.619681	6.865191	6.629181	6.569034	6.923354	6.594108	6.851174	6.908255	6.821696	6.737113	6.758836	6.615046	6.669002	6.664091	6.489912	6.904099	6.629588	6.742442	6.96113	6.74081	NM_002953	RPS6KA1	1p	NM_002953	RefSeq	B2RDY8
7899220	6.270966	6.239527	6.414633	6.127504	6.153046	6.348814	6.162663	6.326448	6.37023	6.236319	6.140708	6.391238	6.536891	6.135248	6.570955	6.162355	6.221373	6.477934	6.237962	6.56098	6.356307	6.281436	6.360142	6.440385	6.199707	6.079795	6.571851	6.367353	6.404945	6.635532	6.094203	6.249898	6.299897	6.317048	6.279826	6.743533	NM_006015	ARID1A	1p35.3	NM_006015	RefSeq	Q9NZ92
7899244	7.266726	7.178488	7.106879	7.314024	7.100488	7.173597	6.866229	7.083632	7.212198	7.186292	7.071718	7.147062	7.28965	6.963232	6.917645	7.02778	7.139445	7.072825	7.237941	6.949221	7.087898	7.205609	7.104782	7.34962	7.286871	7.450983	7.315767	7.239686	7.192165	7.172389	7.215133	7.15996	7.281723	7.545123	7.38331	7.253544	NM_017837	PIGV	1p36.11	NM_017837	RefSeq	Q9NUD9
7899251	2.103444	2.090847	2.549027	2.099928	2.301497	2.402794	2.294949	1.986437	2.071251	2.057634	2.271761	2.284461	2.044967	2.271299	2.058039	1.983214	2.33927	2.323776	2.046425	2.116114	2.258161	2.191883	2.25826	2.046337	2.060285	2.485585	2.20251	2.214703	1.962814	1.947652	1.885626	2.244824	2.243059	2.17713	2.66921	2.827996	---	---	---	ENST00000410710	ENSEMBL	---
7899253	6.075259	6.049645	6.147515	6.080769	6.154284	6.280212	6.36518	6.287793	6.868222	6.659931	6.701601	6.741663	6.202231	6.231104	6.336366	6.514426	6.726308	6.851474	6.155656	6.359155	6.308412	6.123232	6.448586	6.464161	6.133568	6.469005	6.484217	6.09898	6.321895	6.425375	6.051581	6.228968	6.136542	6.137301	6.188344	6.424318	NM_032283	ZDHHC18	1p36.11	NM_032283	RefSeq	Q9NUE0
7899265	7.706939	7.917949	7.69638	7.741655	7.832068	7.678705	8.28419	8.321669	8.033491	8.302114	8.477379	8.301812	7.858845	7.964995	7.565483	8.140558	8.044526	7.769624	8.038376	8.014103	8.187462	8.047174	8.057916	7.78196	8.252159	8.394558	8.299972	8.684851	8.953826	8.621319	7.986345	8.392667	8.006136	8.18761	8.333419	8.340905	NM_006142	SFN	1p36.11	NM_006142	RefSeq	P31947
7899273	7.488199	7.576937	7.106637	7.619692	7.739205	7.351494	7.818679	7.927906	7.408958	7.888556	7.50869	7.482215	7.294602	7.484321	7.288175	7.687603	7.39624	7.318746	7.429004	7.311531	7.51285	7.514993	7.379345	7.284857	7.683747	7.602689	7.428182	7.599305	7.63676	7.61587	7.540182	7.505434	7.223519	7.485854	7.090274	7.341297	NM_006600	NUDC	1p35-p34	NM_006600	RefSeq	Q9Y266
7899284	8.25725	8.159487	8.279117	8.144073	8.164626	8.196988	8.333529	8.255032	8.135818	8.319207	8.335234	8.054281	8.277267	8.241815	8.16083	8.17289	8.196563	8.034167	8.053399	7.864989	8.076626	7.931735	7.83401	8.010389	8.037377	7.930359	7.902106	7.493438	7.698682	7.38561	7.973968	8.108101	7.928371	7.675038	7.696724	7.649193	NM_001013642	TRNP1	1p36.11	NM_001013642	RefSeq	Q6NT89
7899287	7.013178	6.726312	7.066481	6.876836	7.005074	6.983458	7.000154	6.738107	7.281152	7.047974	6.963568	6.845263	6.997557	7.09732	7.094642	7.148088	6.979969	7.173249	7.011351	6.953926	6.991986	6.945488	6.990691	7.108994	7.175086	6.974896	6.611444	6.953565	6.948975	7.02952	7.045376	6.959143	6.935281	7.051276	7.008483	6.670919	---	---	---	ENST00000457038	ENSEMBL	---
7899289	6.061908	6.218514	6.081263	6.1658	6.143318	6.286383	6.092785	6.229629	6.097458	6.051085	6.014212	6.123448	6.087204	6.079653	6.055574	5.752769	6.193161	6.162559	5.980908	6.187289	6.329948	6.332299	6.206013	6.181796	6.119048	6.224151	6.578264	5.951074	6.20032	6.193129	6.141823	6.31427	6.190823	6.387856	6.298686	6.49596	NM_015023	WDTC1	1p36.11	NM_015023	RefSeq	Q8N5D0
7899310	6.854839	7.199635	6.816084	7.052474	6.903399	6.920104	7.072674	7.055599	6.694709	6.745657	7.092819	6.75325	6.941521	6.989579	6.650252	7.013155	7.135405	6.914496	6.716251	6.672741	6.87284	6.604416	6.736754	6.75745	6.852357	6.757144	6.838455	7.004746	6.706691	6.675658	6.759464	6.924836	6.730265	7.087683	7.009103	6.897679	NM_032125	TMEM222	1p36.11	NM_032125	RefSeq	B2R7T5
7899323	5.47892	5.60862	5.562142	5.566573	5.555532	5.493753	5.624528	5.285674	5.70988	5.45528	5.664833	5.541289	5.487303	5.808638	5.372181	5.589927	5.83603	5.577155	5.561813	5.35056	5.784507	5.118873	5.70968	5.546466	5.520073	5.760508	5.706118	5.358703	5.462168	5.470185	5.612612	5.560497	5.805874	5.57972	5.8121	5.693542	NM_032872	SYTL1	1p36.11	NM_032872	RefSeq	Q8IYJ3
7899343	4.772854	4.668671	4.715347	4.701252	4.574393	4.6527	4.749978	4.468945	4.888346	4.677791	4.770857	4.755812	4.529704	4.960898	4.65722	4.846444	4.810026	4.755733	4.836784	4.912098	4.532932	4.782696	4.709047	4.675218	4.819503	4.755553	4.792558	4.669004	4.556863	4.943369	4.548558	4.546667	4.799016	4.72189	4.717853	4.624298	NM_005281	GPR3	1p36.1-p35	NM_005281	RefSeq	P46089
7899346	8.818436	8.401581	8.099001	8.293571	8.510628	7.83194	8.088923	8.490049	7.814374	8.471912	7.993074	8.056852	8.47294	8.310915	7.992334	8.602389	8.377508	7.96746	8.995953	8.127454	8.392019	8.8866	8.298671	7.609955	8.426431	8.311234	7.737859	8.55607	8.383322	7.877112	8.542406	8.708597	8.094288	8.922964	8.366431	8.087496	NM_015933	CCDC72	3p21.31	NM_015933	RefSeq	Q9Y2S6
7899348	4.154332	4.176935	4.478106	4.184753	4.044714	4.130278	4.339719	4.27112	4.310871	4.581523	4.142743	4.246874	4.140091	4.212497	4.360052	4.285354	4.052575	4.220884	4.296371	3.973851	4.304698	4.611905	4.08393	3.964299	4.046316	4.345437	4.208357	4.133355	4.307468	4.00828	4.232172	4.371269	4.193232	3.962695	4.183153	4.085673	---	---	---	ENST00000384367	ENSEMBL	---
7899350	5.296483	5.258704	4.832656	5.317345	5.400784	5.504105	5.480577	5.191663	5.139669	5.153394	5.422335	5.12769	5.094923	5.177646	5.241216	5.301986	5.483797	5.116385	5.070021	5.483532	5.346081	5.246844	5.440396	5.457539	5.266301	5.24387	5.611887	5.20839	5.361052	5.215128	5.662809	5.451463	5.351457	5.429599	5.279126	5.427717	NM_001143912	FAM76A	1p35.3	NM_001143912	RefSeq	Q8TAV0
7899361	8.209231	8.201774	7.821366	8.14201	8.253695	7.87542	7.943642	8.065481	7.565033	8.11712	8.038514	7.881673	7.919279	8.100153	7.589479	8.029459	7.917031	7.699404	7.876536	7.627303	7.761573	7.851832	7.792404	7.702311	7.976198	7.743979	7.775059	7.932814	7.892679	7.824187	8.041441	7.925287	7.589693	7.958188	7.741916	7.532328	NM_177424	STX12	1p35-p34.1	NM_177424	RefSeq	Q86Y82
7899375	2.071729	2.099875	2.445049	2.354985	2.975771	2.424909	2.307945	2.158766	2.09488	2.78387	2.306811	2.304402	2.255498	2.172134	2.279835	2.765628	2.384356	2.507235	2.145169	2.134923	2.311619	2.20779	2.532234	2.433029	2.447098	2.502705	2.299074	2.500085	2.51628	2.42248	2.599928	1.917449	2.025735	1.823766	2.285449	2.712189	---	---	---	ENST00000411130	ENSEMBL	---
7899377	7.427016	7.552112	7.010664	7.428023	7.557741	7.227447	7.40245	7.591551	7.054002	7.412284	7.449244	6.941796	7.476054	7.482645	6.874578	7.391502	7.408927	7.027462	7.295619	7.015413	7.326089	7.520199	7.502974	6.978771	7.474933	7.466243	7.235534	7.489391	7.366044	7.192534	7.36327	7.647983	6.973685	7.548321	7.328084	7.049935	NM_138558	PPP1R8	1p35	NM_138558	RefSeq	Q6ICT4
7899392	2.97992	2.956647	2.962934	3.112182	2.871496	2.662467	2.811307	3.018427	2.606302	2.480731	3.350927	2.889236	2.821047	3.10039	2.967374	2.66404	2.852517	2.816802	2.773697	2.694215	2.829434	2.96324	2.814435	2.835499	2.783301	2.969383	2.950396	2.543864	3.093857	2.476535	2.67452	2.756145	2.820078	2.79297	2.810995	2.572599	NR_002997	SCARNA1	1p35.3	NR_002997	RefSeq	---
7899394	3.484145	3.435887	3.346623	3.510865	3.448132	3.527843	3.612916	3.288224	3.427122	3.425409	3.625998	3.313326	3.414867	3.288224	3.37571	3.365924	3.452045	3.711559	3.52139	3.397713	3.454753	3.605978	3.454139	3.259811	3.566234	3.445152	3.192894	3.226563	3.362672	3.464839	3.517256	3.476468	3.13935	3.37451	3.487024	3.646962	NM_001105556	C1orf38	1p35.3	NM_001105556	RefSeq	Q5TEJ8
7899407	3.479797	3.980467	4.216616	4.0824	4.134005	3.993362	3.890317	3.924336	4.036842	4.177808	4.167142	3.876853	3.708465	4.003829	4.092371	4.20502	3.699323	3.987757	3.950814	3.829452	3.879149	3.827756	4.11324	4.194493	3.931891	4.190792	3.780334	4.163293	4.063581	3.867848	3.939271	3.803947	3.998702	4.302156	4.059027	4.195286	NM_014474	SMPDL3B	1p35.3	NM_014474	RefSeq	Q92485
7899417	5.12138	5.277504	5.318523	5.100595	5.581432	5.217804	5.383195	5.050789	5.230694	5.291683	5.34552	5.315927	5.320076	5.441301	4.844341	5.142934	5.298977	5.270657	5.23431	5.302448	5.302754	5.104199	5.428087	5.263087	5.107561	5.30744	5.058796	5.265411	5.13149	5.271752	5.172251	5.269149	5.1422	5.4744	5.520417	5.283827	NM_018053	XKR8	1p35.3	NM_018053	RefSeq	Q9H6D3
7899422	4.430295	5.189523	4.843899	4.757279	4.3145	4.670398	4.935958	4.842475	4.750413	4.911708	4.521373	5.158572	4.574595	5.011497	4.747622	4.853957	4.962173	4.509975	4.868125	4.868793	4.986306	5.448547	4.930905	5.036864	4.738694	4.526416	5.205842	4.760556	5.140176	4.835341	5.31875	5.411217	5.010138	5.084025	4.854562	5.515166	NM_014280	DNAJC8	1p35.3	NM_014280	RefSeq	O75937
7899424	6.261054	6.359558	6.228517	6.371358	6.30063	6.088693	6.218226	6.329451	6.12579	6.288259	6.01005	5.858388	6.245525	6.11218	6.099257	6.372202	6.236262	5.769185	6.607894	6.293896	6.388798	6.548065	6.300741	6.081342	6.378284	6.271185	6.048888	6.421322	6.201912	5.876064	6.263736	6.331566	6.127253	6.487739	6.29461	6.366217	NM_178191	ATPIF1	---	NM_178191	RefSeq	Q6IAQ7
7899436	5.962482	6.288299	6.029978	6.02233	6.112447	6.239199	5.991335	5.959121	6.154224	5.650343	5.96229	5.7005	6.122555	6.370351	6.063198	5.718031	5.868854	5.879595	5.903049	6.056094	6.376766	6.00189	6.14441	6.257409	6.23504	6.557211	6.260647	6.07318	6.311804	6.178974	5.994636	6.254322	6.181492	6.194513	6.241325	6.06076	NM_031459	SESN2	1p35.3	NM_031459	RefSeq	P58004
7899448	5.976406	6.047445	5.21896	5.885695	5.455755	5.641479	5.763652	6.107341	5.454455	5.644284	5.82218	5.208518	5.822921	5.754695	5.576816	5.694571	5.850801	5.349297	5.938519	5.413909	5.908288	5.925809	5.914455	5.547798	5.795577	5.825171	5.399036	6.166273	5.924219	5.351799	6.199287	5.713314	5.393654	5.814359	5.811948	5.845088	NM_017638	MED18	1p35.3	NM_017638	RefSeq	Q9BUE0
7899455	7.157175	6.787026	7.302224	7.128809	6.761068	7.143504	6.655257	7.116008	6.736117	6.770988	6.447638	7.105665	7.248235	6.5823	7.082939	6.895361	6.605334	6.962781	7.330798	7.55613	7.472918	7.51281	7.119381	7.554327	7.514611	7.436096	7.663981	7.293565	7.283717	7.697028	7.263716	7.258438	7.225868	7.435349	7.186801	7.526715	NM_001048183	PHACTR4	1p35.3	NM_001048183	RefSeq	Q8IZ21
7899462	6.881171	7.058331	6.616196	7.022488	6.917359	6.811502	7.036793	7.119946	6.712294	6.940757	7.166924	6.67549	6.950467	6.736902	6.7001	7.070491	7.056059	6.689332	7.279672	7.092979	7.427509	7.336112	7.343952	7.166028	7.216422	7.325016	7.057566	7.349723	7.415731	7.116434	7.19996	7.355662	6.78436	7.392286	7.365083	6.994234	NM_001048194	RCC1	1p36.1	NM_001048194	RefSeq	Q16269
7899480	9.79665	9.492474	9.978374	9.589372	9.669345	9.927336	9.951206	8.974135	9.729019	9.281701	9.941018	9.982996	9.596701	9.813579	10.12642	9.306588	9.862218	9.735854	9.116264	9.807723	9.560942	9.330335	9.757787	9.599218	9.11896	10.17682	9.680048	9.026272	9.931308	9.29884	9.36254	9.958211	10.34375	9.536819	9.661729	9.85176	NR_002907	SNORA73A	1p36.1	NR_002907	RefSeq	---
7899484	3.911172	3.240724	3.358055	3.88194	3.119086	3.785474	3.102227	3.112458	3.154649	3.873843	3.587323	3.298632	3.54489	3.159943	3.461761	3.542465	3.608739	3.945105	3.39936	3.326002	3.205561	3.524489	3.087292	3.044121	2.890485	3.54361	3.121134	3.231961	2.995762	2.994095	2.994238	3.13531	3.702536	2.938702	3.292967	3.714309	---	---	---	ENST00000459072	ENSEMBL	---
7899486	6.206605	6.056031	6.01986	6.328075	6.139796	6.106414	6.011049	6.149904	6.073763	6.371731	5.967399	5.841606	6.183959	5.990947	5.949689	6.243512	6.011897	5.89307	6.175225	5.81458	6.099067	6.374813	6.178112	6.038314	6.353922	6.285728	6.00486	6.449882	6.158912	6.258797	6.208452	6.217929	5.823723	6.345606	6.303667	6.375853	NR_003109	TRNAU1AP	1p35.3	NR_003109	RefSeq	Q9NX07
7899499	2.934085	2.994586	2.505718	2.823595	2.714331	2.659328	3.306123	2.755631	2.474273	2.832759	2.509473	2.891065	2.58344	2.858488	2.367963	2.394932	2.941922	2.742073	2.588626	2.593077	2.663177	2.538683	2.426115	2.603887	2.658499	2.384848	2.565884	2.595838	2.361785	2.540297	2.59441	2.47208	2.574573	2.714553	2.355256	2.373421	NM_152304	RAB42	1p35.3	NM_152304	RefSeq	B2R5G2
7899502	5.068642	4.943193	5.044039	5.082244	4.928246	4.821172	5.16174	5.086104	5.163189	4.980686	5.256948	4.825426	5.400405	5.307875	4.741338	4.76648	4.877914	4.887423	4.930509	4.691398	5.091991	5.035426	5.035637	4.954721	5.083802	5.240707	4.837745	5.08413	4.935953	4.865875	5.147371	5.416928	4.952776	5.151224	5.022381	4.837289	NR_004407	RNU11	1p35	NR_004407	RefSeq	---
7899504	5.677923	5.488036	5.464262	5.698038	5.676039	5.50245	5.412819	5.884951	5.50072	5.835132	5.653903	5.517634	5.824796	5.695841	5.31077	5.379619	5.474434	5.45397	5.61045	5.453229	5.374131	5.583452	5.507245	5.37261	5.543425	5.390054	5.49057	5.608275	5.614383	5.554923	5.423988	5.631431	5.218505	5.412992	5.774148	5.827518	NM_006582	GMEB1	1p35.3	NM_006582	RefSeq	B2RCN8
7899517	2.014235	2.289297	2.06791	1.976328	2.007154	2.154869	2.156055	1.996272	1.989424	1.968825	2.306028	2.100075	2.078188	2.312888	1.926389	2.031498	2.117716	2.053364	2.179636	2.219558	2.079444	2.180384	2.010045	2.027387	2.027387	2.357659	2.182489	2.147212	2.272435	1.957237	2.185505	2.000567	2.093801	2.121215	2.161015	2.480512	---	---	---	ENST00000390875	ENSEMBL	---
7899519	7.156358	7.252935	7.241574	7.257123	7.410118	7.180738	7.277601	7.208923	7.352306	7.360013	7.305962	7.257366	7.117026	7.447449	7.313608	7.520496	7.415602	7.40694	7.062954	7.182615	7.326565	7.054628	7.118275	7.165205	7.177176	7.223429	7.126764	7.202147	7.301751	7.173998	7.103018	7.252951	6.989052	7.142966	7.331573	7.239881	NM_016258	YTHDF2	1p35	NM_016258	RefSeq	B5BU99
7899528	5.159516	4.779749	4.849447	4.91868	4.969297	4.965574	4.74833	4.61291	5.458758	5.16972	4.930444	5.024144	4.717155	5.263604	4.943744	5.03645	4.92106	5.268954	4.592013	5.198941	4.745676	4.995733	4.826405	5.190356	5.224239	4.789607	4.754913	4.875643	4.805179	4.897494	4.876878	4.871329	5.018074	4.943571	4.999679	4.648795	NM_000911	OPRD1	1p36.1-p34.3	NM_000911	RefSeq	P41143
7899534	7.261366	7.298879	7.450472	7.397465	7.163201	7.365486	7.024747	7.224559	7.068851	7.296066	7.080948	7.18809	7.31412	7.042628	7.295792	7.432948	7.147588	7.351516	7.087739	7.033811	7.033411	7.077068	6.944715	7.001875	7.1878	7.119761	7.201381	7.173943	7.257956	7.018751	7.15666	6.983224	7.143455	7.350005	7.161504	7.23704	NM_203342	EPB41	1p33-p32	NM_203342	RefSeq	Q59F12
7899560	3.842926	3.65812	3.912019	3.776663	3.676138	3.570549	3.678514	3.859171	4.166939	3.860271	3.791792	3.992456	3.532391	3.61586	4.038902	4.274195	3.836121	4.063262	3.836498	3.870784	3.675824	3.570882	3.947792	3.88399	3.949875	3.854973	3.62793	3.737471	3.822739	4.019618	3.91334	4.011074	3.902294	3.683315	3.764667	4.10587	---	---	---	ENST00000383977	ENSEMBL	---
7899562	7.284927	7.3295	7.349456	7.101886	7.014657	7.435108	7.164781	7.178107	7.37444	7.014729	7.240538	7.290547	7.176798	7.170139	7.360453	7.05428	7.181688	7.350819	7.065596	7.420824	7.637963	7.181188	7.296135	7.549112	7.146676	7.369072	7.710402	7.156084	7.301723	7.416203	7.281277	7.224541	7.489286	7.285669	7.277056	7.667209	NM_133178	PTPRU	1p35.3-p35.1	NM_133178	RefSeq	Q92729
7899595	3.892002	3.828129	3.999905	3.789502	3.914159	4.067711	3.738101	3.850055	3.804804	3.958563	3.825832	4.209292	3.954648	4.000763	3.758883	4.210154	3.77095	4.098427	3.59298	3.966471	4.184524	3.685052	3.819628	3.870309	4.096281	3.66424	4.138113	3.982383	3.81074	3.745634	3.866232	4.052034	3.706969	3.831624	4.034517	4.138175	NM_002379	MATN1	1p35	NM_002379	RefSeq	P21941
7899600	3.562891	3.336814	3.657603	3.207335	3.839498	3.440592	3.622497	3.492114	3.790566	3.551228	3.772376	4.217131	3.648152	3.965175	3.546845	3.771685	3.775571	3.834454	3.645424	3.513168	3.417048	3.564729	3.750383	3.779655	3.876013	3.676299	3.43049	3.467186	3.44979	3.666149	3.544662	3.686751	3.572855	3.51761	3.982257	3.664349	---	---	---	ENST00000410852	ENSEMBL	---
7899602	2.645811	2.679143	2.819582	2.464455	3.202074	2.814245	2.583402	2.768799	2.741326	2.822248	2.708413	2.710489	2.610615	3.019658	2.761478	2.959764	2.901801	2.759849	2.699476	2.784688	2.981816	2.759849	2.612649	3.281275	3.01412	2.621239	2.762141	2.763634	2.330968	3.092606	2.748543	2.87005	3.306225	2.70748	2.842881	2.746757	---	---	---	ENST00000434400	ENSEMBL	---
7899604	6.681243	6.575149	6.121442	6.38328	6.147813	6.350924	6.563749	6.689588	6.649853	6.664512	6.663931	6.56265	6.185921	6.292254	6.26123	6.597583	6.533376	6.606278	6.689969	6.513583	6.440757	6.682117	6.360373	6.429167	6.851701	6.585708	6.83659	7.03879	6.993357	6.92766	6.459283	6.589125	6.38532	6.629136	6.846929	6.589334	NM_016505	ZCCHC17	1p35.2	NM_016505	RefSeq	Q9NP64
7899615	8.319735	8.378402	8.340999	8.356511	8.326499	8.405425	8.667003	8.49716	8.797935	8.662011	8.654245	8.746162	8.350064	8.427282	8.337485	8.171362	8.585613	8.468909	8.284643	8.23358	8.303792	8.337945	8.330259	8.484663	8.801678	9.039679	9.142927	9.254348	9.582561	9.635303	8.401815	8.486036	8.430942	8.756143	8.90716	9.034975	NM_178865	SERINC2	1p35.1	NM_178865	RefSeq	Q96SA4
7899627	3.734926	3.590675	3.564876	3.574013	3.658178	3.59395	3.767431	3.613205	3.708745	3.862471	3.503194	3.731439	3.345745	3.752334	3.889739	3.749391	3.627391	3.892697	3.703341	3.721458	3.693791	3.445912	3.635236	3.619739	3.467498	3.700672	3.592074	3.512792	3.544789	3.554912	3.528026	3.641194	3.751506	3.455161	3.629872	3.44686	NM_022164	TINAGL1	1p35.2	NM_022164	RefSeq	Q9GZM7
7899643	4.373353	4.122693	4.242763	4.114161	4.079791	3.945288	4.321662	4.056859	4.252322	4.152814	4.326278	4.28601	3.998741	4.475364	3.842872	4.222975	4.306513	4.561063	4.347664	4.192508	4.229723	4.03679	4.048293	4.132384	4.343585	4.245233	4.146973	4.080267	4.217159	4.136343	3.825529	4.146724	3.904766	4.431314	4.145153	4.270899	NM_001525	HCRTR1	1p33	NM_001525	RefSeq	O43613
7899654	7.429505	7.479034	7.634301	7.286437	7.462619	7.495343	7.530208	7.424041	7.456261	7.418131	7.500192	7.350848	7.462249	7.49159	7.64384	7.363344	7.377188	7.457726	7.128762	7.439352	7.361358	7.099368	7.372768	7.418798	7.383182	7.323922	7.581167	7.453755	7.639173	7.61773	7.15631	7.554377	7.350356	7.35046	7.32276	7.586842	NM_006559	KHDRBS1	1p32	NM_006559	RefSeq	Q07666
7899675	5.059838	4.961586	4.951268	5.16948	5.126747	4.855081	5.200396	5.107819	5.287305	5.121126	5.081413	4.945697	5.263296	5.330595	4.97096	4.973754	5.201568	4.936117	5.386343	4.922331	5.082753	5.195595	4.846756	5.118847	5.010483	4.825594	5.025988	4.999605	5.146954	5.081408	5.201022	4.914651	5.268004	5.14851	4.983711	4.971354	NM_018056	TMEM39B	1p35.1	NM_018056	RefSeq	Q9GZU3
7899688	8.119373	8.085342	8.287784	8.263474	8.07392	8.33843	8.023349	8.129191	8.287669	8.139713	8.071365	8.179142	8.118114	8.105895	8.249341	8.05367	8.132053	8.295915	7.894827	8.242039	8.020574	7.898499	7.937868	8.163335	8.078345	7.982539	8.31999	8.054494	7.956135	8.197899	7.887941	7.92806	8.042562	8.011481	8.012946	8.056341	NM_012316	KPNA6	1p35.1-p34.3	NM_012316	RefSeq	O60684
7899703	8.141865	8.300712	8.279534	8.145651	8.325706	8.335026	8.192456	8.291851	8.10104	8.262465	8.255977	8.308029	8.212297	8.144248	8.186563	8.083778	8.211154	8.315562	8.245619	8.459885	8.354671	8.315809	8.423151	8.565804	8.253237	8.518374	8.521656	8.336676	8.457037	8.590572	8.326076	8.427414	8.317776	8.322754	8.411506	8.561162	NM_175852	TXLNA	1p35.1	NM_175852	RefSeq	Q69YT3
7899719	3.838322	4.033408	3.909023	4.051888	4.045154	3.852158	4.042671	3.997883	3.889165	4.113672	4.043107	4.063736	3.959802	4.191293	3.814339	3.893838	4.095302	3.936916	4.160609	3.964626	3.995331	3.993333	3.927624	3.735216	3.907154	4.025527	3.623188	4.181094	3.858957	3.95718	4.058647	4.045947	3.783116	4.185773	4.016549	4.008031	NM_024296	CCDC28B	1p35.1	NM_024296	RefSeq	A8K789
7899727	3.888593	4.052881	4.155894	3.49495	3.988633	4.078411	3.940529	3.909166	3.831636	3.857017	3.989542	4.017746	3.724215	4.183317	4.002045	4.290074	3.885738	3.95986	4.044121	4.156271	4.050063	3.98098	4.036586	4.249434	4.173628	4.113428	3.689013	4.071351	3.911369	4.391752	3.807913	4.249164	4.03837	4.168805	4.022436	4.021192	NM_001160042	IQCC	1p36.11-p34.2	NM_001160042	RefSeq	Q4KMZ1
7899737	9.413936	9.437629	9.158124	9.453679	9.340693	9.322865	9.339483	9.639804	9.286404	9.487617	9.349321	9.185705	9.388936	9.299963	9.051551	9.341357	9.314507	9.194941	9.364635	9.003588	9.220796	9.444246	9.236523	9.08301	9.176669	9.101926	9.19819	9.401467	9.270325	9.189546	9.368787	9.251457	9.04293	9.300178	9.21789	9.169093	NM_003757	EIF3I	1p34.1	NM_003757	RefSeq	Q53HU7
7899750	3.68861	3.681022	3.92861	3.884152	3.773533	3.940162	3.797728	3.903913	4.499028	3.917656	3.810356	4.124858	3.967454	3.965456	4.022701	4.054444	4.10142	3.958757	3.707056	3.776843	3.953045	4.138892	4.095984	4.021629	4.286619	4.03539	3.506017	3.783467	3.487413	3.952604	3.900746	3.908215	3.781829	3.919138	3.950569	4.40252	NM_032648	FAM167B	1p35.1	NM_032648	RefSeq	Q9BTA0
7899753	3.843917	3.910639	3.821064	3.816575	3.939107	3.773002	3.795394	3.643519	3.848071	3.858691	3.852105	4.071501	3.660903	4.244462	3.723367	3.668739	4.038296	4.079729	3.865137	3.829687	3.793899	3.696446	3.782629	3.969619	3.778157	3.678586	3.788467	3.470673	3.685091	3.857377	3.667365	3.834909	3.876085	3.442994	3.744336	3.941597	NM_005356	LCK	1p34.3	NM_005356	RefSeq	B3KUV3
7899774	8.950229	9.009764	8.939791	8.913293	8.931988	8.872553	8.828325	9.106157	8.635342	8.899669	8.926639	8.698365	8.944908	8.750469	8.729242	8.974546	8.903787	8.79921	9.339623	9.033161	9.151251	9.330359	9.127356	9.009769	9.03801	8.768449	8.842108	9.206354	9.15614	9.043223	9.239925	9.149391	9.100194	9.347699	9.213199	9.063492	NM_004964	HDAC1	1p34	NM_004964	RefSeq	Q6IT96
7899790	3.889212	3.763659	3.924057	3.963127	3.796131	3.876752	4.012382	3.735469	3.664834	3.68601	3.650067	3.336617	3.716037	3.634439	4.063136	3.898512	3.813775	4.066165	3.633909	3.724125	3.660723	3.636687	3.798512	3.9515	4.107577	3.750533	3.421778	3.525756	3.747581	3.780869	3.755847	3.727759	3.989268	3.607341	3.771335	4.186038	NM_052841	TSSK3	1p35-p34	NM_052841	RefSeq	Q96PN8
7899795	5.212009	4.79971	5.418553	5.339997	5.260605	5.671576	5.578971	5.483924	5.19816	5.32967	5.590837	5.380384	5.484715	5.944508	5.229799	5.266592	5.622752	5.409539	5.240201	5.301967	5.636646	5.397481	5.750141	5.264421	5.409002	5.76027	5.328274	5.219197	5.490367	5.377301	5.527786	5.189484	5.35098	5.387399	5.797148	5.402731	---	---	---	ENST00000411049	ENSEMBL	---
7899797	5.237653	5.604355	5.525197	5.242485	5.573913	5.534885	5.582114	5.612456	5.401233	5.483196	5.179046	5.448029	5.451396	5.456608	5.435815	5.500218	5.417702	5.444408	5.376955	5.558521	5.48782	5.477992	5.426869	5.544749	5.427866	5.560837	5.375786	5.462181	5.530659	5.50178	5.44099	5.51188	5.300478	5.474991	5.45004	5.392526	NM_001145720	ZBTB8B	1p35.1	NM_001145720	RefSeq	Q8NAP8
7899811	1.899884	1.930248	1.860041	2.25363	1.834717	1.901235	2.010268	1.991876	1.861253	1.834502	2.177492	1.990656	2.024996	2.015273	1.915251	1.812144	2.128793	1.938642	1.927984	1.816542	2.125017	1.848603	1.761717	1.885245	1.830896	2.292236	1.994077	1.940949	1.834616	1.790299	2.008932	1.858491	1.828065	1.912092	1.908607	2.14428	---	---	---	ENST00000363721	ENSEMBL	---
7899813	9.671894	9.787518	9.603971	9.829964	9.676658	9.603913	9.696408	9.580742	9.503552	9.760299	9.48352	9.536077	9.689895	9.627795	9.517703	9.829908	9.575419	9.595667	9.852777	9.738083	9.770883	9.853331	9.598594	9.855345	9.929586	10.04655	9.882599	10.00643	10.08252	10.06473	9.720975	9.893908	9.480264	9.936211	9.844592	9.758226	NM_005610	RBBP4	1p35.1	NM_005610	RefSeq	B2R6G9
7899821	6.332895	6.422647	6.41188	6.225364	6.313273	6.609149	6.355484	6.31979	6.540192	6.391448	6.472143	6.667436	6.507462	6.395487	6.302715	6.260782	6.375303	6.554092	6.224447	6.33559	6.265524	6.177114	6.244549	6.498381	6.21302	6.327046	6.386687	6.139734	5.97708	6.344126	6.040936	6.238997	6.115463	6.267202	6.266389	6.554152	NM_020888	KIAA1522	1p35.1	NM_020888	RefSeq	Q9P206
7899829	6.756208	6.747962	6.693306	6.847406	6.677221	6.416381	6.730723	6.875625	6.4698	6.659642	6.829386	6.565423	6.769266	6.664959	6.772034	6.51782	6.746359	6.60516	6.775118	6.97106	6.604486	6.7806	6.52581	6.704865	6.909849	6.849683	6.922906	6.940513	7.126772	6.985166	6.643801	6.722675	6.795361	6.623789	6.977917	6.881082	NM_022753	S100PBP	1p35.1	NM_022753	RefSeq	Q96BU1
7899841	5.047765	4.979562	4.74915	4.814728	4.797941	5.072739	4.901556	4.996356	4.98208	4.918961	4.790803	4.940888	4.742309	5.049801	5.020829	5.1181	4.823393	4.880857	4.840744	4.684365	5.088937	4.901024	4.71521	4.745661	4.854497	4.618124	4.71147	4.698088	5.02833	4.579703	4.847144	4.955238	4.736104	4.867528	4.565	4.976499	NM_002143	HPCA	1p35-p34.2	NM_002143	RefSeq	B2R9T3
7899849	6.511242	6.246546	6.369199	5.98856	6.365597	6.166428	6.195379	5.897738	6.244794	6.385013	6.233918	6.028457	6.237417	6.331848	6.64557	6.734061	6.244483	6.115028	6.313946	6.211779	6.309193	6.207498	6.366618	5.980888	6.241433	6.539447	5.946382	6.231421	6.425152	6.215744	6.312646	6.391867	6.241112	6.40892	6.134495	5.647404	---	---	---	ENST00000401937	ENSEMBL	---
7899851	4.093434	3.773376	3.86611	4.036632	3.850593	4.171454	4.181073	3.788697	3.921902	4.058624	4.063676	4.010781	4.010397	4.095461	3.968537	4.081573	4.1143	4.149337	4.093617	3.859737	3.997258	4.216101	3.906797	3.929031	4.097767	4.172177	3.986899	3.692471	3.736657	4.240946	4.031559	3.889266	3.751799	3.949719	3.914117	4.259579	NM_052998	ADC	1p33-p34.3	NM_052998	RefSeq	Q96A70
7899870	5.774588	5.586346	5.764151	5.684985	5.74919	5.541556	5.695022	5.687062	5.629566	5.517234	5.702373	5.439363	6.022949	5.800453	5.762588	5.352174	5.861556	5.570357	5.663513	5.696138	5.606487	5.947349	5.851571	5.801084	6.064349	5.963104	6.146921	5.66665	5.66507	5.714603	5.8487	5.805184	5.910383	5.826639	5.777356	5.755763	NM_152493	ZNF362	1p35.1	NM_152493	RefSeq	Q5T0B9
7899882	3.888835	3.784573	4.269604	3.871984	4.05085	3.135456	3.775992	3.415041	3.590045	3.914689	3.632301	4.090225	3.78622	3.893063	3.906736	3.940656	3.913988	3.915188	3.839006	3.589815	3.64572	3.760957	4.200787	3.697603	3.924482	3.785863	3.901902	4.354094	4.094302	3.777198	4.078454	3.709697	3.709669	3.909772	3.878669	3.858369	---	---	---	DQ499598	GenBank	Q1ZZU4
7899884	4.758906	5.190819	4.929765	5.187692	5.32868	5.530974	5.077525	5.160922	5.151245	5.119906	5.147054	5.251762	5.385565	5.11988	5.212971	5.065081	5.170675	5.301934	5.004673	4.880549	4.718731	4.942016	4.92914	5.275164	5.059545	5.141685	5.16945	4.859653	4.970042	4.959585	5.076312	5.270199	4.69774	4.916639	4.95746	5.070122	NM_145238	ZSCAN20	1p34.3	NM_145238	RefSeq	P17040
7899898	2.151574	2.507483	2.387799	2.51585	2.323899	2.563354	2.372076	2.393383	2.439114	2.240645	2.436166	2.402672	2.383921	2.712345	2.297537	2.156465	2.604512	2.581679	2.473319	2.255507	2.3597	2.345829	2.335504	2.35588	2.240792	2.441586	2.380262	2.329919	2.345388	2.29676	2.49753	2.257806	2.292868	2.380253	2.32853	2.654566	NM_145205	HMGB4	1p35.1	NM_145205	RefSeq	B2R4X7
7899905	2.493211	2.78029	3.012801	2.831031	2.71238	2.904698	2.710543	2.803126	2.884935	2.550964	2.951097	2.998158	2.904726	3.205236	2.811878	2.656341	2.816199	2.971251	2.888062	2.74885	2.75442	2.764528	2.776253	2.779903	2.568895	2.860167	2.769712	2.72694	2.603145	2.691516	2.890163	2.684027	2.646359	2.780859	2.76802	3.055428	NM_145205	HMGB4	1p35.1	NM_145205	RefSeq	B2R4X7
7899909	4.532184	4.694736	5.130761	5.10349	4.60274	5.296117	4.241193	4.599599	4.792307	4.800741	4.371598	5.104463	4.934358	4.972447	5.271316	5.266757	4.67163	4.823932	5.048966	3.94407	5.462516	4.462578	4.713018	4.237508	4.049171	5.023433	5.543116	4.882772	4.464548	5.574985	4.507285	4.978049	5.346152	4.366167	3.976159	4.724824	---	---	---	ENST00000364278	ENSEMBL	---
7899911	3.264447	3.21805	3.21222	3.290703	3.402277	3.191273	3.415217	3.279088	3.362673	3.143272	3.10402	3.484653	3.057446	3.423323	3.367495	3.184347	3.446159	3.58406	3.235005	3.35414	3.304119	3.281428	3.45464	3.429529	3.078473	3.455683	3.254917	3.046124	2.795538	3.125935	3.41704	3.529273	3.378099	3.182743	3.507643	3.473674	NM_001134734	C1orf94	1p34.3	NM_001134734	RefSeq	Q6P1W5
7899921	3.233682	3.482058	3.549794	3.198221	3.552826	3.69899	3.770489	3.401979	3.751895	3.543752	3.479961	3.43877	3.440167	3.396254	3.660375	4.06963	4.179331	3.851885	3.094631	3.598687	3.377011	3.463477	3.720026	3.640927	3.613909	4.107598	2.811191	3.847721	3.551499	3.639606	3.167732	4.029896	3.812997	3.638097	3.472281	3.511161	NM_005268	GJB5	1p35.1	NM_005268	RefSeq	---
7899927	3.910987	3.731807	4.107098	3.894392	3.712234	3.799216	3.900954	3.620083	3.691414	4.015601	4.029199	4.13892	3.696216	3.793607	3.781256	3.617384	4.295831	3.91236	3.767592	4.010226	3.40709	3.822665	3.652108	3.96743	3.658381	3.520731	3.651802	3.711526	3.691469	3.428854	3.765246	3.621426	3.769432	3.788245	3.876614	3.681775	NM_153212	GJB4	1p34.3	NM_153212	RefSeq	B3KQ82
7899932	3.282053	3.543107	3.767678	3.447567	3.551208	3.678601	3.668687	3.662524	3.621236	3.759385	3.637565	3.512089	3.720322	4.183558	3.067418	3.459212	3.621766	3.980957	3.690602	3.648422	3.599809	3.559372	3.595368	3.679248	3.389631	3.89375	3.4164	3.608939	3.522746	3.73627	3.412241	3.824855	3.428813	3.288111	3.674196	3.754267	NM_024009	GJB3	1p34	NM_024009	RefSeq	B2R790
7899939	5.155028	4.980487	5.019095	5.04566	4.926739	5.184748	4.923033	4.952064	5.127433	5.030519	5.109826	4.729228	5.069472	5.003101	4.735018	5.008959	5.150569	4.913938	5.242495	4.607894	4.92349	4.879948	5.195169	4.79	5.24329	4.89659	4.779379	5.045719	5.117558	4.994582	5.073733	5.182215	4.869809	5.046218	4.644619	4.854471	NM_002060	GJA4	1p35.1	NM_002060	RefSeq	P35212
7899943	6.522557	6.53164	6.391317	6.548119	6.38483	6.452227	6.499554	6.213222	6.306284	6.476514	6.321646	6.353812	6.517586	6.438409	6.379094	6.441234	6.33976	6.358479	6.6995	6.875041	6.709636	6.668117	6.945693	6.802821	6.729567	6.581262	6.681503	6.959194	7.003716	6.950831	6.764304	6.7055	6.616553	6.78771	6.862265	6.683041	NM_024772	ZMYM1	1p34.3	NM_024772	RefSeq	Q9H5R2
7899955	10.37222	10.90552	10.37312	10.47508	10.19779	10.38304	10.6022	10.20656	9.931227	9.929852	10.44948	10.43107	10.01963	10.83658	10.33398	10.13844	10.71805	10.4058	10.55012	10.62313	11.0723	10.41244	10.98013	9.83107	10.24302	10.52273	10.46659	10.20304	10.89593	10.27273	10.12652	10.68064	11.01711	10.54361	10.8378	10.39616	---	---	---	ENST00000364998	ENSEMBL	---
7899957	7.489468	7.530464	7.949219	7.436914	7.328068	7.734529	7.208187	7.214565	7.475819	7.266757	7.380641	7.406369	7.53062	7.10157	7.711072	7.311888	7.261124	7.700577	7.508672	7.840332	7.714075	7.582929	7.510277	7.851707	7.505601	7.50736	7.881482	7.529836	7.54163	7.65156	7.480985	7.478791	7.609979	7.333549	7.508056	7.686658	NM_005095	ZMYM4	1p32-p34	NM_005095	RefSeq	Q5VZL5
7899988	2.045947	1.816836	2.035982	2.024586	2.007536	2.002498	2.045947	2.090882	1.939509	1.89017	1.922924	1.906459	2.011638	2.022383	1.984233	1.847876	2.403392	2.072924	1.948726	2.027781	1.979556	1.93571	2.037382	1.971424	1.792672	2.026261	2.097703	2.112626	2.028125	2.157475	1.776514	1.990688	1.84916	2.017315	1.923378	2.073452	---	---	---	ENST00000364672	ENSEMBL	---
7899990	5.903454	6.112885	6.115645	5.90067	5.913273	6.171711	5.978404	5.592858	6.192513	5.721379	5.981563	6.054572	5.677423	5.569743	6.192314	5.898762	6.115397	6.126221	5.714702	5.942649	5.946342	5.767158	6.122737	6.10187	5.846011	5.839151	6.133365	5.512962	5.858309	5.820686	5.641734	6.020461	5.957534	5.57923	5.863511	6.052312	NM_014284	NCDN	1p34.3	NM_014284	RefSeq	Q9UBB6
7900001	6.219754	6.036553	6.290315	6.167905	5.963187	5.961724	6.197721	6.025901	6.514175	6.122271	6.089536	6.17708	6.104909	6.359859	6.298108	6.323477	6.25759	6.356824	6.160882	5.986518	5.936321	6.087007	5.952357	6.148593	6.166615	5.98536	6.10427	6.040377	6.050359	6.19846	6.073473	6.080143	6.152686	6.10873	6.06668	6.317229	NM_178548	TFAP2E	1p34.3	NM_178548	RefSeq	Q6VUC0
7900009	5.311852	5.440616	5.726787	5.523605	5.495254	5.787775	5.478681	5.457271	5.64559	5.316343	5.361821	5.48699	5.647916	5.55065	5.787914	5.402374	5.520167	5.59352	5.233604	5.572621	5.443409	5.40418	5.540926	5.653481	5.603872	5.348152	5.985744	5.448769	5.394096	5.781839	5.248163	5.247094	5.667873	5.395298	5.332816	5.557223	NM_017629	EIF2C4	1p34.3	NM_017629	RefSeq	Q9HCK5
7900030	6.180851	6.183352	6.168898	6.016091	6.260586	6.223021	6.253481	6.157004	6.237942	6.129034	6.260435	6.071414	6.210278	6.162816	6.388419	5.980834	6.029846	6.293951	6.155633	6.52141	6.211336	6.141486	6.179461	6.518865	6.129546	6.303323	6.599605	6.318722	6.242811	6.459943	6.206762	6.523452	6.586246	6.289547	6.204688	6.526949	NM_012199	EIF2C1	1p35-p34	NM_012199	RefSeq	B2RAD8
7900051	6.177896	6.127229	6.087477	6.148575	5.999072	6.49819	6.168213	6.146005	6.422616	6.291317	6.315875	6.398446	6.16218	6.124544	6.123495	6.149649	6.069684	6.28071	5.931751	6.490591	6.18154	5.828949	6.105765	6.349699	5.96573	5.944537	6.447309	5.72714	6.081003	5.848041	6.083284	5.892343	6.075576	6.008315	5.890799	6.40413	NM_024852	EIF2C3	1p34.3	NM_024852	RefSeq	Q9H9G7
7900076	3.792331	3.885993	3.971601	3.831323	3.912102	3.922453	3.852707	3.465814	3.439336	3.839853	3.926954	3.64425	3.680618	3.975048	3.677439	3.939889	3.552116	3.943477	3.633937	3.988073	4.013189	3.924946	3.899368	4.003026	3.632357	3.830705	3.735619	3.729105	3.73367	3.803507	3.384579	4.08053	4.017148	3.808281	3.931593	4.271845	NM_014466	TEKT2	1p35.3-p34.1	NM_014466	RefSeq	Q9UIF3
7900087	6.037848	6.092251	5.573574	5.999684	5.832687	5.80654	6.343236	6.078585	5.869731	5.828066	6.251049	5.989263	6.138819	5.828742	5.222569	6.286632	6.171509	5.739303	5.44735	5.705367	5.823638	5.863045	6.032061	5.638021	5.929011	5.792387	5.747344	5.902181	6.089263	5.575637	6.028872	6.094979	5.445379	5.965854	5.95353	5.982283	NM_017825	ADPRHL2	1p34.3	NM_017825	RefSeq	Q9NX46
7900095	7.391568	7.502944	7.380446	7.23225	7.419866	7.464104	7.394783	7.298085	7.609971	7.400681	7.432461	7.521919	7.370523	7.578475	7.602984	7.253357	7.385388	7.344612	7.210042	7.262544	7.379827	7.103132	7.342639	7.279238	7.300797	7.460866	7.543797	7.266826	7.334758	7.499468	7.082427	7.207632	7.257312	7.081057	7.209402	7.372795	NM_018067	MAP7D1	1p34.3	NM_018067	RefSeq	Q3KQU3
7900119	8.311021	8.256906	8.075591	8.221127	8.266407	8.341146	8.456064	8.533675	8.34024	8.319405	8.223401	8.152151	8.3052	8.279135	8.347513	8.189315	8.231416	8.32805	8.276978	8.305709	8.23388	8.437887	8.482551	8.246762	8.232729	8.286237	8.276345	8.432797	8.495329	8.547426	8.396207	8.415458	8.45781	8.213357	8.413339	8.346564	NM_005119	THRAP3	1p34.3	NM_005119	RefSeq	Q6PJV4
7900129	4.340063	4.293921	3.977058	4.139661	4.24635	4.400192	4.510003	4.16869	4.021107	4.171065	4.180686	4.335474	4.31762	4.279172	4.228825	4.489508	4.389116	4.278976	4.356655	4.426539	4.207341	4.126022	4.259534	4.066326	4.319387	4.32846	4.152608	4.09951	3.96839	4.402387	4.114344	4.423843	4.341669	4.115306	4.361723	4.457996	NM_024676	C1orf113	1p34.3	NM_024676	RefSeq	A4FU49
7900144	2.009839	2.121366	2.08496	2.22776	1.872068	2.148051	2.057799	1.855282	1.971867	1.988992	2.087404	2.219458	2.110128	1.931906	2.149797	1.920403	2.379234	2.257851	1.918861	2.080536	2.066572	2.028618	2.165991	2.508139	2.065818	2.095918	2.10582	2.086285	2.070321	2.217283	2.061243	2.08521	2.333402	1.954784	1.886742	2.113278	---	---	---	ENST00000384598	ENSEMBL	---
7900146	6.357322	6.553717	6.554012	6.279329	6.289421	6.405591	6.474078	6.3989	6.610324	7.616224	7.608069	7.697256	6.28336	6.575177	6.409232	6.14315	6.454394	6.588307	6.100285	6.358544	6.373168	6.108141	6.369475	6.402986	6.134106	6.549294	6.09241	6.715738	6.988613	6.731858	6.48607	6.3183	6.706429	6.33842	6.158894	6.516794	NM_025079	ZC3H12A	1p34.3	NM_025079	RefSeq	Q5D1E8
7900157	10.75831	10.67099	10.3425	10.86781	10.69621	10.41503	10.76587	10.77911	10.43537	10.888	10.66634	10.28646	10.8217	10.60625	10.33083	10.73881	10.663	10.42996	10.93028	10.53111	10.76887	11.09358	10.64283	10.58681	10.87602	10.81732	10.53603	10.84666	10.80395	10.49629	11.01792	10.83454	10.39202	11.00873	10.81615	10.39755	NM_001030	RPS27	1q21	NM_001030	RefSeq	Q5T4L6
7900159	5.905904	6.35098	5.864141	6.227437	6.206429	5.927924	5.88188	6.15102	5.739014	5.994714	6.04908	5.915992	6.132716	6.0726	5.600986	5.875054	6.158974	6.076159	5.905247	6.034626	6.180377	5.98052	6.011656	5.906064	5.852673	5.66698	5.776676	5.569689	5.841368	5.625367	6.139748	6.100378	6.160613	5.80578	6.016923	5.751905	NM_003462	DNALI1	1p35.1	NM_003462	RefSeq	Q5HYE2
7900167	4.899538	4.881031	5.2193	4.888939	4.512238	5.048122	5.140831	4.79425	4.594155	5.148087	5.234267	4.696004	4.905794	4.713238	4.761935	4.719035	4.670027	4.672732	6.257156	6.417228	6.38509	5.888427	6.519022	6.431467	6.368314	6.425196	6.683318	6.650445	7.274948	7.072567	5.639152	6.882654	6.325149	6.640553	7.035125	7.09289	NM_018101	CDCA8	1p34.3	NM_018101	RefSeq	Q53HL2
7900181	2.283966	2.183468	2.421568	2.272293	2.164095	2.126786	2.40117	2.405165	2.065837	2.218186	2.081794	2.267234	2.207039	2.040478	2.202177	2.217061	2.21786	2.118087	2.136856	2.184293	2.420618	2.218186	2.220349	2.232179	2.412862	2.560651	2.23679	2.130404	2.379645	2.282817	2.102699	2.470099	2.166702	2.07601	2.120195	2.402223	---	---	---	ENST00000459008	ENSEMBL	---
7900183	6.406311	6.625911	6.545904	6.450746	6.537751	6.614864	6.555777	6.25873	6.489842	6.497575	6.63157	6.272813	6.506052	6.626212	6.617183	6.558299	6.587044	6.639122	6.610271	6.822941	6.85052	6.723652	6.833165	6.890769	6.572952	6.926202	6.684939	6.590775	6.843161	6.724381	6.645533	6.645522	6.740006	6.684934	6.97948	7.057301	NM_001031740	MANEAL	1p34.3	NM_001031740	RefSeq	Q5VSG8
7900192	5.979749	6.23156	6.109486	6.110167	6.134511	5.943811	5.915546	5.898316	6.063578	6.178877	5.704518	6.07778	6.062496	6.074689	6.116299	6.151782	6.102649	6.017708	6.006588	5.784245	6.003798	6.039421	6.048825	6.074638	6.208001	6.004395	5.602473	5.88293	5.883446	6.005565	5.999027	6.066964	5.873699	5.938088	5.9283	5.919993	NM_198446	C1orf122	1p34.3	NM_198446	RefSeq	Q6ZSJ8
7900197	2.208281	2.103198	2.557138	2.120015	2.133691	2.404395	2.25999	2.025627	2.692788	2.353524	2.290148	2.624581	2.43794	2.222731	2.440295	2.454756	2.164015	2.177748	2.099281	2.548756	1.972925	2.739436	2.070124	2.304038	2.383386	2.735955	2.47017	2.037242	2.314697	2.577394	2.653269	2.889355	2.452261	2.356084	2.252253	2.220601	---	---	---	ENST00000410350	ENSEMBL	---
7900201	7.387868	7.410797	7.339559	7.438046	7.543516	7.285416	7.50558	7.743465	7.471519	7.473042	7.295098	7.403714	7.507539	7.26635	7.133337	7.774854	7.51016	7.383827	7.468066	7.33579	7.421292	7.388256	7.432971	7.346834	7.60721	7.432878	7.347835	7.585813	7.683259	7.416286	7.458282	7.538419	7.233784	7.449239	7.258142	7.102126	NM_016037	UTP11L	1p34.3	NM_016037	RefSeq	Q9Y3A2
7900212	2.200928	2.637713	2.434087	2.147866	2.572642	2.499501	2.111487	2.347602	1.956101	2.301519	2.121939	2.039371	1.882679	2.185129	2.322497	2.571309	2.465361	2.400624	2.237129	2.487944	2.457235	2.137928	2.421246	2.374299	2.144034	2.173701	2.006482	2.576341	2.324501	2.373091	2.161037	1.983615	2.187071	2.204008	2.60332	2.481578	---	---	---	ENST00000363926	ENSEMBL	---
7900214	1.958722	1.992857	2.178007	2.008074	1.964591	2.204644	2.045531	2.184103	2.075228	2.019223	2.088449	2.012961	2.391476	1.963391	2.032452	2.070068	2.068369	2.019261	2.179504	2.005253	2.005378	2.158608	2.013392	2.215409	2.036372	2.074114	2.014417	2.295233	1.951144	2.04688	2.122568	2.112153	2.321087	1.950171	1.981076	2.340335	---	---	---	ENST00000363093	ENSEMBL	---
7900216	8.559324	8.610868	8.700078	8.488601	8.656839	8.542036	8.528613	8.561948	8.633678	8.615843	8.673701	8.531444	8.50391	8.550292	8.67816	8.601807	8.631863	8.684742	8.359406	8.549868	8.458086	8.361156	8.4533	8.527555	8.33728	8.653719	8.622169	8.303268	8.500249	8.38934	8.286826	8.517243	8.56806	8.296133	8.484551	8.396946	NM_024595	AKIRIN1	1p34.3	NM_024595	RefSeq	Q9H9L7
7900228	10.44384	10.21399	9.885442	10.38977	10.14494	9.962656	10.01823	10.49297	9.857296	10.40067	9.989146	9.652854	10.31139	9.997945	9.790443	10.34185	10.07974	9.853224	10.31009	9.821205	10.11202	10.31989	10.07495	9.873453	10.20566	10.04163	9.79772	10.40456	10.14669	9.932711	10.30736	10.08608	9.775976	10.32925	10.15065	9.67919	NM_004552	NDUFS5	1p34.2-p33	NM_004552	RefSeq	O43920
7900235	7.752494	7.835351	8.198987	7.824159	7.77964	8.169457	7.919984	7.933301	8.290693	8.01827	7.895354	8.269641	8.04348	7.79088	8.236572	7.884997	7.690023	8.241076	7.587259	8.004354	7.863286	7.592581	7.679547	8.1689	7.773086	7.719734	8.304111	7.561172	7.577889	7.98464	7.759102	7.804541	8.067589	7.393408	7.517982	7.965116	NM_012090	MACF1	1p32-p31	NM_012090	RefSeq	Q9UPN3
7900336	4.438952	4.058972	4.548208	4.622718	4.33994	4.756205	4.6511	4.629205	5.035229	4.552319	4.334999	4.947354	4.682367	4.192613	4.866015	4.429854	4.293289	4.598912	4.063924	4.786991	4.234761	4.16909	4.180487	4.710932	4.573246	4.15869	4.978739	4.404314	4.542151	4.770689	4.575436	4.471671	4.878894	4.350013	4.215377	4.999536	---	---	---	AY527403	GenBank	Q6QSW2
7900340	3.6385	4.0605	3.920937	3.997739	4.111004	3.768717	3.927578	3.831539	4.277314	3.88248	4.20103	3.724158	3.636588	3.992693	3.98475	3.948566	3.77675	3.923564	3.784484	4.071288	4.16457	3.655891	4.139574	4.148123	4.01153	3.61974	3.563821	3.81217	3.83619	3.892914	3.861836	3.647711	3.790128	3.499185	3.79712	4.002153	NM_181809	BMP8A	1p34.3	NM_181809	RefSeq	Q9H7R1
7900352	4.957586	5.06916	5.221945	4.913231	5.07274	5.086624	5.215814	5.093577	5.266521	5.105569	5.195504	5.119668	5.017808	5.313426	5.145968	5.150171	5.36402	5.282775	5.020486	5.06256	5.021574	4.784284	5.071214	5.222704	5.047604	5.018877	5.077041	4.951611	4.897423	5.170669	5.039432	5.131328	5.208732	5.019807	5.087953	4.972722	NM_022120	OXCT2	1p34	NM_022120	RefSeq	Q9BYC2
7900354	6.94505	6.885824	5.999621	7.014179	6.872822	5.936412	6.364243	6.977923	5.981389	6.833086	6.568466	5.991157	6.817303	6.614874	5.861316	6.742855	6.673783	5.871327	6.615903	5.84212	6.546858	6.618076	6.490388	5.731261	6.737797	6.653276	5.729038	6.881445	6.608661	5.75666	6.774761	6.490065	5.658175	6.827134	6.609664	5.661089	NM_006112	PPIE	1p32	NM_006112	RefSeq	B2R971
7900365	5.933968	5.964627	5.814847	5.864938	5.897781	5.861495	9.566931	9.581622	8.921194	9.528333	9.743065	9.245775	6.337654	5.963449	5.932589	5.567199	5.734779	5.497406	6.106639	5.900849	6.089571	6.302836	6.206328	5.956729	9.01461	9.310887	8.730274	9.81354	9.641698	9.255977	5.997149	5.712022	5.780951	5.861695	5.864057	5.692592	NM_001136493	MFSD2	1p34.2	NM_001136493	RefSeq	Q8NA29
7900382	10.80224	10.75868	10.83611	10.73872	10.84384	10.95227	10.73334	10.74479	10.85378	10.75886	10.7231	10.81664	10.74011	10.62113	10.7729	10.75303	10.7028	10.75804	10.4478	10.36411	10.39133	10.45116	10.4405	10.4608	10.55386	10.38139	10.57579	10.49175	10.51167	10.59914	10.43807	10.46284	10.47582	10.30834	10.39116	10.33739	NM_006367	CAP1	1p34.2	NM_006367	RefSeq	B2RDY9
7900395	6.802714	6.614419	6.579267	6.670161	6.783484	6.704347	6.698123	6.646767	6.662858	6.779993	6.68266	6.657177	6.729565	6.599003	6.811559	6.614018	6.674682	6.754783	6.214374	6.496233	6.51418	6.568258	6.639809	6.468779	6.586816	6.432646	6.562722	6.552132	6.53239	6.543458	6.527405	6.498899	6.412526	6.477544	6.302183	6.385934	NM_012421	RLF	1p32	NM_012421	RefSeq	Q13129
7900405	2.312269	2.273119	2.009042	2.297712	1.988312	2.276999	2.022155	2.117174	2.10504	2.020803	2.177566	1.953262	2.079263	2.486872	2.163128	1.97373	2.362615	2.151794	2.295549	2.069093	2.050468	2.177807	2.157267	2.021937	2.110185	2.272021	2.455607	2.143281	2.114312	2.118345	1.901799	2.098714	2.330837	2.192584	2.062444	2.19518	---	---	---	ENST00000384777	ENSEMBL	---
7900407	2.225066	2.429533	2.189638	2.209835	2.087994	2.06273	2.109351	2.079285	2.054038	2.107031	2.019359	2.02739	2.298132	1.900604	2.128732	2.117624	2.103729	2.299829	2.190428	2.181848	2.144017	2.249363	2.229706	2.160522	1.985436	2.136319	2.319708	2.054725	2.115038	1.893732	2.158226	2.327801	2.2114	2.045592	2.228103	2.214953	---	---	---	ENST00000363544	ENSEMBL	---
7900409	2.468956	2.429873	2.779472	2.254392	2.133063	2.2574	2.199166	2.482643	2.564238	2.609579	2.573529	2.830125	2.471189	2.681831	2.431363	2.463388	2.440587	2.519304	2.455654	2.394548	2.506077	2.553936	2.640976	2.591124	2.393526	2.517159	2.374071	2.265152	2.461367	2.495541	2.604141	2.320101	2.308501	2.723955	2.919011	2.571938	NM_001008740	TMCO2	1p34.2	NM_001008740	RefSeq	Q7Z6W1
7900413	8.961848	8.855594	8.889972	8.898936	8.806314	8.928202	8.774729	8.860611	8.997035	8.770835	8.757581	8.703562	8.899151	8.5331	8.839911	8.930843	8.692225	8.850375	9.027167	8.928801	8.74885	9.049004	8.92883	8.947428	9.099682	8.796029	8.838999	8.98754	8.847481	8.804449	9.061217	9.102888	8.932658	8.800274	9.023423	8.766078	NM_005857	ZMPSTE24	1p34	NM_005857	RefSeq	B3KNM6
7900426	7.375694	7.39171	7.257473	7.230359	7.409526	7.419112	7.277815	7.391611	7.025215	7.219946	7.167716	7.022122	7.340443	7.277485	7.138805	6.967593	7.103776	7.150459	7.498708	7.240901	7.554105	7.36449	7.45831	7.360274	7.370125	7.552578	7.211926	7.364905	7.391722	7.122334	7.351823	7.387668	7.299044	7.344756	7.294572	7.179099	NM_022733	SMAP2	1p35.3-p34.1	NM_022733	RefSeq	Q8WU79
7900438	3.471948	3.977968	3.996703	3.894436	4.132056	4.120914	3.774441	4.137066	3.719598	3.971695	3.901645	3.92825	4.339464	4.18142	4.092098	3.524572	3.999331	4.00469	4.197842	4.222806	4.352698	4.228577	3.872249	3.927765	3.886349	4.0286	4.119643	3.975978	3.955496	4.081985	3.806652	4.095599	4.157926	3.765437	4.255523	3.912472	NM_023070	ZNF643	1p34.2	NM_023070	RefSeq	Q9UJL9
7900446	4.177163	4.478018	4.168984	4.389808	4.294787	4.349309	4.167083	4.192472	3.998172	4.03857	4.401649	4.169898	4.373061	4.233114	4.03126	4.071486	4.503667	4.087125	4.230853	4.227405	4.167389	4.310595	4.263443	4.076872	4.167714	4.470981	4.322443	4.146545	4.370962	4.135514	4.121223	4.511792	4.149858	4.278642	4.181822	4.364307	NM_198494	ZNF642	1p34.2	NM_198494	RefSeq	Q49AA0
7900454	5.22642	5.262412	5.296087	5.183958	5.224519	5.722513	5.165018	5.210559	5.673589	5.278787	5.216405	5.503144	5.360054	5.647138	5.313216	5.336464	5.169227	5.388095	5.634355	5.511244	5.510068	5.400541	5.625311	5.534924	5.412203	5.389005	5.482328	5.522899	5.56224	5.834046	5.675458	5.503123	5.473872	5.618016	5.73333	5.745036	NM_022774	DEM1	1p34.2	NM_022774	RefSeq	Q9H790
7900461	3.818138	3.394543	3.610163	4.167483	3.841568	3.55721	3.324305	3.637016	3.335723	3.643036	3.29158	3.448367	3.840759	3.62312	3.525902	3.468262	3.379721	3.533128	4.030026	4.01663	3.84777	3.907745	3.973594	3.871378	3.531756	3.715766	3.508199	3.823606	3.672727	3.514523	4.164865	3.690132	3.756836	4.104576	4.160332	3.632511	NM_152373	ZNF684	1p34.2	NM_152373	RefSeq	B3KSP5
7900468	7.381935	7.353935	7.455278	7.454509	7.411191	7.242249	7.319598	7.104827	7.278996	7.106793	7.157039	6.782315	7.243165	7.243845	7.264898	7.162185	7.076001	7.194047	7.466974	7.332314	7.448399	7.517204	7.408682	7.273733	7.393144	7.391191	7.229692	7.321176	7.349277	7.395237	7.415458	7.498345	7.31567	7.591584	7.500615	7.559641	NM_001142588	NFYC	1p32|1p32	NM_001142588	RefSeq	Q59GY4
7900488	3.713166	3.265945	3.134874	3.396171	3.330875	3.577465	3.312673	2.940148	3.508538	2.925983	2.875241	3.023282	3.260486	3.085481	3.692789	3.1762	3.271424	3.261766	3.125708	3.8428	3.320355	3.537686	3.527072	3.440331	2.883055	2.967137	3.043651	3.343631	2.889514	3.190658	3.374842	3.224601	3.339961	3.369193	2.919539	3.91328	---	---	---	hsa-mir-30e	miRBase Micro RNA Database	---
7900490	2.385634	2.890012	2.600394	2.525268	2.506243	2.668767	2.65639	2.079645	2.370535	2.458776	2.343158	2.892054	2.283864	2.811157	2.652641	2.518733	2.81842	2.812961	2.437571	2.40511	2.57423	2.234698	2.730049	2.739469	2.369627	2.783194	2.552845	2.612386	2.389816	2.607216	2.456631	2.428606	2.985099	2.353985	2.588426	2.725914	---	---	---	hsa-mir-30c-1	miRBase Micro RNA Database	---
7900492	3.147105	2.655277	3.025775	3.332283	3.070758	3.26796	3.509158	3.306703	3.382892	3.299756	3.221193	3.147732	3.58618	3.007354	3.432527	3.5555	3.599541	3.155812	2.854783	3.032266	3.020445	3.15005	3.119194	3.375129	3.046745	3.253887	3.327065	3.015807	2.904324	3.086213	3.224702	2.90436	3.281308	3.014718	3.212424	3.030903	NM_004700	KCNQ4	1p34	NM_004700	RefSeq	B3KQH8
7900508	2.828355	3.00309	3.428487	2.762973	3.141284	3.378304	3.109426	2.991104	3.260504	3.045575	2.924015	3.385797	2.917206	3.081306	3.496596	3.217117	3.620405	3.135695	2.745083	3.156723	3.093855	2.932535	3.457756	3.105183	3.110161	2.908282	3.289979	2.929053	2.861853	2.854733	2.944304	3.214642	2.972542	2.755285	2.84072	2.910079	---	---	---	ENST00000410776	ENSEMBL	---
7900510	7.237919	7.28301	7.382492	7.39088	7.308264	7.574402	7.289849	7.234943	7.308414	7.475711	7.411246	7.480624	7.263386	7.203684	7.491302	7.474143	7.446478	7.512851	7.58671	7.677083	7.246362	7.370411	7.21218	7.582766	7.112833	7.188985	7.578348	7.380368	7.518734	7.689771	7.108942	7.353992	7.369757	7.418381	7.382044	7.636488	NM_001905	CTPS	1p34.1	NM_001905	RefSeq	P17812
7900531	5.511395	5.456451	5.322962	5.214461	5.359504	5.406504	5.504487	5.401414	5.571661	5.32738	5.514242	5.777942	5.210783	5.537227	5.500034	5.222059	5.414694	5.459195	5.336472	5.533491	5.544005	5.086747	5.341059	5.351556	5.150093	5.548458	5.231082	5.389634	5.221538	5.385557	5.352823	5.485293	5.394668	5.314053	5.486891	5.466686	NM_007102	GUCA2B	1p34-p33	NM_007102	RefSeq	Q16661
7900540	4.58599	4.48935	4.443438	4.652499	4.603607	4.446036	4.670606	4.465165	4.633109	4.496513	4.538611	4.614067	4.40831	4.735068	4.571633	4.455529	4.718187	4.907908	4.84967	4.346475	4.331307	4.549174	4.703631	4.676394	4.335364	4.475317	4.298591	4.304286	4.634932	4.486977	4.280223	4.398103	4.346361	4.359495	4.338748	4.458559	NM_173642	RIMKLA	1p34.2	NM_173642	RefSeq	Q8IXN7
7900546	8.191798	8.224154	8.302992	8.160648	8.234324	8.121681	8.012386	7.942305	8.199144	8.086051	8.045381	7.902917	8.150088	8.024372	8.126226	8.154114	8.190844	8.148239	7.888156	8.015338	7.936724	7.998294	8.088583	8.022617	8.227337	8.095926	7.948628	7.861357	7.830865	7.920187	8.054705	8.153088	8.007475	8.128718	7.957164	7.983655	NM_024664	PPCS	1p34.2	NM_024664	RefSeq	Q9HAB8
7900555	3.052359	2.854775	2.805369	2.60497	2.683858	2.47341	2.812916	3.08861	2.82368	2.786918	3.024969	2.792068	2.831402	2.72439	2.755646	2.576345	2.697719	2.738437	2.774572	3.020217	2.842394	2.884735	2.82368	2.92513	2.656068	2.818537	2.71049	2.85076	2.952968	3.054353	2.770777	2.968986	2.988153	2.726941	2.886036	2.924577	NM_001080850	CCDC30	1p34.2	NM_001080850	RefSeq	---
7900576	7.03485	7.074403	6.80218	7.020061	7.084472	6.972497	6.989573	7.013452	6.892378	7.204658	7.088341	6.800502	6.935189	6.916681	6.655234	7.395825	6.877824	6.829013	7.484144	7.032624	7.333171	7.330318	7.128438	7.122294	7.332451	7.226417	7.169129	7.590054	7.738038	7.349607	7.240136	7.503275	6.83946	7.438252	7.421948	6.990895	NM_006347	PPIH	1p34.1	NM_006347	RefSeq	O43447
7900585	10.61088	10.72776	10.62957	10.65622	10.74681	10.66722	10.68511	10.70794	10.64349	10.76427	10.70418	10.60625	10.68705	10.70982	10.5739	10.71311	10.66169	10.61754	10.77261	10.76766	10.76254	10.77573	10.73716	10.73189	10.65392	10.71627	10.62611	10.72785	10.77237	10.73865	10.74486	10.77922	10.59762	10.81556	10.76171	10.7202	NM_004559	YBX1	1p34	NM_004559	RefSeq	P67809
7900597	6.207558	6.17021	5.847591	6.017579	6.059469	5.811757	6.271019	5.958206	5.757419	5.956644	6.197327	5.749277	5.975566	6.283926	6.125749	6.053456	6.484248	5.749955	5.956014	5.791825	6.085674	5.940493	6.051886	5.800109	5.610344	5.919734	5.947052	5.936749	6.022143	5.858024	6.151721	5.866118	5.866577	6.271188	6.140594	6.000176	BC001508	C1orf50	1p34.2	BC001508	GenBank	Q9BV19
7900603	3.583681	3.423722	3.502553	3.810032	3.35766	3.452711	3.771126	3.397394	3.36394	3.556199	3.5535	3.577621	3.550064	3.65465	3.470808	3.415191	3.824985	3.450168	3.560348	3.358681	3.520096	3.294714	3.592043	3.676885	3.564322	3.693297	2.946647	3.390949	3.368282	3.621177	3.564322	3.381417	3.598719	3.550064	3.552631	3.353657	AK299874	C1orf50	1p34.2	AK299874	GenBank	B4DSR2
7900609	5.404426	5.635799	5.26984	5.622482	5.640121	5.623973	5.764701	5.712948	5.713392	5.487772	5.322025	5.511548	5.523013	5.57246	5.686715	5.195825	5.533866	5.623698	5.29348	5.811414	5.698755	5.530644	5.672159	5.679754	5.801246	5.712594	5.886392	5.607621	5.821308	5.535721	5.714022	5.62294	5.78121	5.600793	5.683475	5.670344	NM_001017922	ERMAP	1p34.2	NM_001017922	RefSeq	Q96PL5
7900624	5.651135	5.051477	5.030244	5.246238	5.371094	5.134008	5.494944	5.441908	5.219687	5.447936	5.229098	5.111255	5.307143	5.399525	5.527418	5.527809	5.444579	5.187425	5.385725	5.113888	5.191784	5.372694	5.280762	5.063145	5.414293	5.177938	5.090544	5.210847	5.292557	5.193471	5.19315	5.373525	4.872458	5.415147	5.087881	5.345717	NM_015911	ZNF691	1p34.2	NM_015911	RefSeq	Q5VV52
7900633	2.017246	2.023683	2.17249	1.978172	2.007709	1.798714	2.168114	1.834728	2.180661	2.039361	2.039222	2.006938	2.17764	2.227178	1.990368	1.8799	2.143639	2.043303	2.170348	1.974677	2.170581	2.036515	2.022576	1.874036	2.162135	1.898424	1.966295	1.890288	2.154669	2.280932	2.110294	1.865691	2.131296	2.023084	1.925745	2.204214	---	---	---	ENST00000384526	ENSEMBL	---
7900635	3.201783	2.734062	3.072465	2.97624	3.173561	2.874474	3.087301	2.956815	3.20849	3.300789	3.227249	3.247081	3.046805	3.360255	3.632717	3.354354	2.993525	3.269935	2.986205	3.62484	3.090025	3.026316	3.200029	3.254902	3.132522	3.3427	3.133706	3.067652	3.01215	3.236035	3.401394	3.2071	3.214191	3.023329	3.078182	2.863452	NM_001101376	FAM183A	1p34.2	NM_001101376	RefSeq	---
7900639	3.373008	2.966724	3.327761	3.269503	3.412988	3.441004	3.185224	3.049576	3.286272	3.266712	3.594928	3.466414	3.318705	3.268251	3.290591	3.240787	3.032081	3.021901	3.468237	3.503414	3.167036	3.373101	3.34692	3.295029	3.479015	3.543962	3.363443	3.293701	3.285912	3.320301	3.34878	3.285118	3.116037	3.100125	3.054887	3.203927	NM_152498	WDR65	1p34.2	NM_152498	RefSeq	Q96MR6
7900652	2.496261	2.031582	2.401514	2.315164	2.337569	2.284075	2.451924	2.343898	2.761136	2.817165	2.544381	2.482572	2.520428	2.42233	2.634665	2.529894	2.311402	2.76818	2.444822	2.523271	2.334654	2.418643	2.537254	2.432947	2.490675	2.352173	2.097822	2.340332	2.337637	2.533908	2.805212	2.517823	2.72793	2.523004	2.813725	3.014853	---	---	---	ENST00000362370	ENSEMBL	---
7900654	4.733084	4.8442	4.989879	4.436199	4.755763	4.570062	4.624398	4.410069	5.267568	4.880159	4.876668	5.03836	4.850121	4.848678	5.114097	4.830703	4.884287	4.78793	4.767047	4.782145	5.0762	4.859899	4.772943	4.858356	4.881998	4.517839	4.593716	4.903446	4.801618	4.840976	4.712467	4.909658	4.792561	4.819133	4.851133	4.366145	NM_144626	TMEM125	1p34.2	NM_144626	RefSeq	---
7900658	3.069977	3.307416	3.167361	3.519403	3.575213	3.174113	3.35507	3.190069	3.760318	3.424161	3.137964	3.306982	3.107386	3.431319	3.19652	3.262935	3.527882	3.164167	3.47174	3.430037	3.309636	3.18235	3.513029	3.407223	3.539391	3.257395	3.171484	3.276151	3.206736	3.46911	3.406197	3.594427	3.263702	3.276858	3.463573	3.150245	NM_005424	TIE1	1p34-p33	NM_005424	RefSeq	Q9HBS4
7900683	3.305996	3.440604	3.493541	3.193919	3.435259	3.249886	3.546712	3.191369	3.474414	3.596898	3.400444	3.603033	3.205543	3.55049	3.737749	3.387565	3.547185	3.741662	3.511668	3.620444	3.509475	3.205585	3.449139	3.195396	3.42028	3.458162	3.272976	3.396115	3.224094	3.445132	3.522265	3.41192	3.521074	3.241324	3.472602	3.599092	NM_005373	MPL	1p34	NM_005373	RefSeq	Q308M1
7900699	5.804706	5.874393	5.628248	5.202166	5.555868	5.729776	5.976397	5.730639	5.666153	5.932004	5.899906	5.526569	5.494839	5.739228	5.656688	5.740218	5.686496	5.53924	7.378646	7.669803	7.49857	7.279521	7.427463	7.616088	7.029466	7.130917	7.293936	7.710336	8.098194	8.261461	6.881109	7.917786	7.263399	7.854771	7.888153	8.081978	NM_001255	CDC20	1p34.1	NM_001255	RefSeq	Q12834
7900710	5.132784	4.917749	5.15434	5.060908	4.931016	5.213116	5.15234	5.119518	5.226608	5.07803	5.145503	5.186434	5.124971	5.078182	5.095608	5.111609	5.175133	5.309167	4.978677	5.219396	5.236066	5.119267	5.042322	5.203059	5.035243	5.032402	5.269545	5.114715	5.070015	5.158309	5.058169	5.067573	5.119092	5.060103	5.085167	5.172679	NM_001012961	C1orf84	1p34.2	NM_001012961	RefSeq	Q5T011
7900792	7.634579	7.801201	7.857244	7.652973	7.663547	7.926948	7.774881	7.691838	7.781312	7.665183	7.719396	7.884236	7.83089	7.81637	7.862483	7.68464	7.728455	8.021285	7.331088	7.625689	7.740856	7.330858	7.509757	7.679423	7.560662	7.651881	7.811517	7.731507	7.803861	7.962465	7.655774	7.534689	7.805415	7.561169	7.653714	7.995227	NM_002840	PTPRF	1p34	NM_002840	RefSeq	Q5W9G3
7900833	7.241994	7.347002	7.20369	7.290691	7.345655	7.434825	7.286433	7.305612	7.226703	7.241403	7.077001	7.144951	7.450404	7.349292	7.232571	7.042218	7.277758	7.123962	7.45463	7.35865	7.418694	7.371039	7.657766	7.462067	7.351178	7.428131	7.547359	7.42609	7.450506	7.365696	7.443419	7.537781	7.702725	7.388466	7.540021	7.410429	NM_014663	KDM4A	1p34.1	NM_014663	RefSeq	O75164
7900857	5.610681	5.715198	5.621163	5.771509	5.489284	5.637512	5.638439	5.523754	5.635615	5.772389	5.640384	5.62153	5.689889	5.833169	5.572545	5.268694	5.692498	5.652935	5.511145	5.649638	5.564024	5.575834	5.574653	5.726546	5.312046	5.55352	5.626289	5.505777	5.515812	5.59035	5.657036	5.482173	5.581764	5.713979	5.569395	5.835838	NM_174963	ST3GAL3	1p34.1	NM_174963	RefSeq	Q11203
7900878	4.697577	4.906042	5.049889	4.969319	4.957175	4.846938	4.92355	4.90364	5.034435	4.795052	4.793668	4.971285	4.75932	5.045454	5.003462	4.709474	4.896325	5.08571	4.958782	4.743556	4.827844	4.723772	5.005412	4.839149	5.044522	5.000559	4.697272	4.840002	4.817441	4.90753	4.910243	4.893189	4.693574	4.879024	4.887048	5.091289	NM_057091	ARTN	1p33-p32	NM_057091	RefSeq	Q5T4W7
7900888	6.350536	6.546993	6.608717	6.491826	6.326034	6.833885	6.468751	6.388646	6.392516	6.395296	6.640077	6.635725	6.378453	6.401277	6.470273	6.433396	6.450976	6.532394	6.304871	6.668317	6.751306	6.632709	6.536309	6.588417	6.156169	6.47104	6.489657	6.401169	6.160071	6.443972	6.455531	6.402723	6.68029	6.557634	6.508873	6.755444	NM_014652	IPO13	1p34.1	NM_014652	RefSeq	O94829
7900911	6.079547	6.212613	5.954199	6.104759	5.976104	5.984925	5.970472	6.346303	5.903064	6.051326	6.288245	5.923611	6.117165	6.154025	5.873878	6.233242	6.257136	6.001419	5.962682	5.464597	6.027252	5.736182	5.830443	5.609691	5.71024	5.663362	5.804607	5.82243	5.776197	5.744084	5.629311	5.819191	5.695056	6.013618	5.867089	5.70429	NM_001384	DPH2	1p34	NM_001384	RefSeq	Q9BQC3
7900922	8.156528	8.158315	7.964731	8.233706	8.231645	8.071997	8.218655	8.225153	7.931589	8.173541	8.325914	7.97491	8.133437	8.068033	7.836454	8.429325	8.23749	8.126633	8.304112	8.122255	8.265324	8.337519	8.165798	8.134624	8.332952	8.305735	8.176107	8.40775	8.428786	8.245734	8.20451	8.161129	8.006895	8.586939	8.45355	8.295624	NM_004047	ATP6V0B	1p32.3	NM_004047	RefSeq	Q99437
7900931	7.827089	7.801557	7.933491	7.788553	7.814641	7.851987	7.952728	7.754052	8.042494	7.825883	7.956389	8.139845	7.886919	8.026014	7.817716	7.859288	7.888043	8.015743	7.694441	7.709872	7.782149	7.725013	7.690349	7.675665	7.425236	7.730249	7.724391	7.710814	7.626638	7.76485	7.567262	7.822001	7.7795	7.710752	7.699662	7.861034	NM_003780	B4GALT2	1p34-p33	NM_003780	RefSeq	B3KQA5
7900944	4.749763	4.876468	4.848537	4.677541	4.934821	4.720526	4.474344	4.895552	4.560112	4.714435	4.439135	4.534546	4.730812	5.264661	4.725247	4.833444	5.170942	4.935351	5.038124	4.580042	4.781644	5.033202	5.081921	4.780099	4.781393	4.637272	4.565791	4.771131	5.015218	5.093502	4.765706	5.037446	4.892288	4.710812	4.896177	4.924996	NM_152499	CCDC24	1p34.1	NM_152499	RefSeq	Q8N4L8
7900957	3.733065	3.516055	3.750782	4.004266	3.96512	4.089347	3.899729	3.957721	3.875947	4.045988	3.842753	3.890147	3.846651	3.976653	3.916102	3.668678	4.134634	3.95648	3.934266	3.784212	4.139703	3.89533	4.411419	3.901911	3.772768	3.855339	3.699496	3.891587	3.883052	3.97052	3.755778	3.757029	4.067046	3.993267	4.253111	3.926423	NM_173484	KLF17	1p34.1	NM_173484	RefSeq	Q5JT82
7900962	5.814162	6.181628	5.747624	6.236896	5.901824	5.938044	5.883148	5.864475	5.950333	6.069398	5.920134	6.017433	5.992887	6.038597	5.931418	5.777001	6.148018	5.796271	6.070538	5.679169	6.04904	5.904161	6.043103	6.040458	6.093641	6.109727	5.983186	6.138549	6.204202	5.909186	6.099423	6.123467	5.793778	6.172652	6.081904	6.163488	NM_019100	DMAP1	1p34	NM_019100	RefSeq	Q9NPF5
7900977	2.209064	2.102398	2.1784	1.884077	2.002801	2.029874	2.243203	2.250009	2.141365	1.931909	1.837661	1.884841	2.02461	2.335848	2.012428	1.937279	2.154608	2.080359	2.289568	2.069193	2.151862	1.90306	1.835862	2.073272	1.929977	2.091972	2.133006	1.82828	2.105511	2.146828	2.018579	1.95981	1.995676	1.943734	2.320221	2.011557	---	---	---	ENST00000362515	ENSEMBL	---
7900979	7.218536	7.126379	7.315489	7.023596	7.343522	7.45639	7.180241	7.253899	7.217131	7.092583	6.983603	7.176066	6.992912	7.057669	7.325041	7.368804	7.366809	7.266456	7.16087	7.128984	7.234666	7.06934	7.068288	7.281818	7.200278	7.272844	7.323289	6.942405	6.96766	7.171996	7.042705	7.121925	7.071084	7.119594	7.068038	7.190433	NM_018150	RNF220	1p34.1	NM_018150	RefSeq	Q5VTB9
7900999	3.641433	3.508711	3.960534	3.871914	3.635852	3.714032	3.78786	3.54765	3.656664	3.738587	3.819227	3.864807	3.889247	3.66306	3.734945	3.937355	4.037241	3.953076	3.797591	3.678464	3.799788	3.928792	3.764692	3.918119	3.753991	3.840311	3.902064	3.569669	3.656662	3.796014	3.805463	3.744046	3.801306	3.71513	3.732475	3.804772	NM_001145636	C1orf228	1p34.1	NM_001145636	RefSeq	Q6PIY5
7901010	3.431931	3.763571	3.331545	3.56313	3.826578	3.851904	3.738626	3.903271	3.699312	3.797371	3.75834	3.730437	3.772561	3.863316	3.755047	3.774034	3.85585	3.738005	6.305166	6.122633	6.110053	5.916699	6.028157	6.172819	5.819546	5.895772	5.73542	6.511064	6.900635	6.705749	5.628053	6.467166	5.826662	6.161642	6.377232	6.208369	NM_006845	KIF2C	1p34.1	NM_006845	RefSeq	Q8N5N1
7901038	10.51044	10.33506	10.03154	10.46366	10.28806	9.961725	10.20675	10.4881	9.87439	10.42529	10.24998	9.950113	10.46864	10.23429	9.835291	10.42414	10.34142	10.01627	10.60416	9.980123	10.3856	10.55268	10.30528	10.12718	10.5322	10.36845	10.14978	10.49909	10.46803	10.20487	10.53106	10.35928	10.02409	10.52206	10.44485	10.10346	NM_001012	RPS8	1p34.1-p32	NM_001012	RefSeq	P62241
7901046	6.43384	6.58497	5.884186	6.25433	6.554665	6.042133	6.594173	6.055038	6.072827	6.281522	6.600806	6.078853	6.543938	6.424434	5.999876	6.04343	6.521673	6.207573	5.7621	5.758908	6.376005	5.845818	6.43363	6.007934	5.816426	6.46958	5.892403	5.894284	6.230868	5.575637	6.114053	6.444576	6.136374	6.521065	6.011727	6.206238	NR_000015	SNORD55	1p34.1-p32	NR_000015	RefSeq	---
7901048	7.629714	7.219649	7.806695	7.6535	7.353879	7.993027	7.497088	7.104397	7.97176	7.720708	7.550025	7.681722	7.620384	7.493674	7.512985	7.459248	7.418944	7.812984	7.097312	7.46098	7.204903	7.675191	7.559476	7.703125	7.5951	7.544653	7.662059	7.47435	7.357525	7.433254	7.520097	7.586543	7.763544	7.284679	7.381725	7.497959	NR_000024	SNORD46	1p34.1-p32	NR_000024	RefSeq	---
7901050	4.903609	4.807291	4.789639	4.688312	4.938071	5.271413	5.293416	4.678609	4.730745	4.507463	4.790207	4.918673	4.717251	4.948865	5.165624	4.478314	4.891804	4.925266	4.321805	4.77816	4.505192	4.078501	4.402571	4.679941	4.241738	4.848093	4.342112	4.654151	4.965761	4.401526	4.525122	4.842632	4.810511	4.273821	4.707625	4.352772	NR_001456	SNORD38A	1p34.1-p32	NR_001456	RefSeq	---
7901052	4.649693	4.576198	4.639661	4.558336	4.333053	4.549074	4.22209	4.498562	4.442487	4.698317	4.428715	4.381534	4.612875	3.911039	4.810307	4.172678	4.587624	4.17137	3.554643	3.259579	3.781516	3.883753	3.970523	3.538229	3.382535	3.559656	3.702669	4.028819	4.303336	2.71684	3.336435	3.969726	4.251626	3.991227	3.136109	3.227178	NR_001457	SNORD38B	1p34.1-p32	NR_001457	RefSeq	---
7901054	5.30968	5.350051	5.288114	5.209007	5.499812	5.53862	5.723722	5.4932	5.605134	6.33183	6.293281	6.342564	5.468692	5.641274	5.521787	5.393645	5.538306	5.516263	5.361128	5.558288	5.568873	5.207697	5.379807	5.641705	5.31581	5.543706	5.406082	5.449256	5.664756	5.642598	5.696316	5.87311	5.771322	5.216452	5.485622	5.658864	NM_004073	PLK3	1p34.1	NM_004073	RefSeq	Q9H4B4
7901073	9.003488	9.269593	8.622252	9.141164	9.188898	8.803128	9.119422	9.068264	8.288631	8.942638	9.134669	8.432264	9.035162	9.052613	8.368535	9.081837	9.067898	8.514215	9.083885	8.486704	9.096616	9.086445	9.037045	8.624783	8.931315	8.962046	8.373632	9.156324	9.127251	8.509983	9.111479	9.149316	8.580994	9.487629	9.019354	8.607754	NM_000374	UROD	1p34	NM_000374	RefSeq	A8K762
7901087	3.714896	3.637574	3.783888	3.765201	3.625549	3.267376	3.551929	3.591045	3.96759	3.662778	3.529836	3.588767	3.882512	3.559055	3.405795	3.646677	3.902121	3.919282	3.413269	3.290387	3.461764	3.475843	3.41118	3.265453	3.491493	3.403632	3.694235	3.428378	3.329364	3.810163	3.842723	3.77637	3.52888	3.289652	3.734573	3.434545	NM_032756	HPDL	1p34.1	NM_032756	RefSeq	Q96IR7
7901091	5.073988	5.835628	5.472106	5.659336	5.627079	6.055391	5.798197	5.411361	5.744888	5.774055	5.727352	6.074504	5.888737	5.366977	5.566639	5.81245	6.10675	5.906804	6.355761	5.93586	6.126339	6.098752	5.987907	6.206611	5.911397	6.084563	5.92569	6.59234	6.453659	6.222577	5.710306	6.075785	6.028889	6.199286	6.334765	6.278913	NM_025077	TOE1	---	NM_025077	RefSeq	Q96GM8
7901102	6.546351	6.226749	5.908404	6.33509	6.27081	6.135179	6.220757	6.380579	5.747427	6.239229	6.391015	5.999411	6.365129	6.326448	5.90166	6.061361	6.418471	6.11559	6.399481	6.115261	6.508547	6.318954	6.423904	6.135829	6.207782	6.171374	5.854608	6.304895	6.353776	6.075548	6.333828	6.196782	5.902708	6.807312	6.596781	6.416091	NM_015506	MMACHC	1p34.1	NM_015506	RefSeq	Q9Y4U1
7901110	9.211301	9.272028	9.066002	9.295652	9.199491	9.023279	9.234049	9.335958	8.941258	9.058824	9.173134	8.804935	9.291041	9.13155	9.056889	9.056042	9.082251	8.848595	9.296671	8.984972	9.23168	9.401112	9.099529	9.060366	9.133501	9.069275	8.929058	9.137536	9.043579	8.717766	9.31328	9.178226	8.829084	9.35697	9.22371	8.942226	NM_006066	AKR1A1	1p33-p32	NM_006066	RefSeq	P14550
7901123	5.763778	6.033494	5.843937	6.250674	6.361056	5.935883	6.158937	6.165158	6.154529	6.176749	6.238361	5.989301	6.147747	6.031769	5.797268	6.392575	5.99809	6.062601	6.468094	6.666931	6.414929	6.723002	6.57481	6.5229	6.537749	6.488643	6.240956	6.837448	6.968482	6.794738	6.276271	6.552787	6.426876	6.539952	6.584513	6.62629	NM_172164	NASP	1p34.1	NM_172164	RefSeq	O95138
7901135	7.622984	7.506381	7.619011	7.707735	7.833623	7.533701	7.416065	7.542637	7.505446	7.483738	7.700462	7.563065	7.642661	7.433858	7.705246	7.729848	7.553651	7.474242	7.556846	7.558342	7.429957	7.493157	7.56301	7.608167	7.614235	7.466158	7.492272	7.696419	7.631957	7.546134	7.513352	7.518271	7.49717	7.701022	7.86893	7.50505	NM_016486	TMEM69	1p34.1	NM_016486	RefSeq	Q5SWH9
7901140	5.626592	5.681486	5.699853	5.796324	5.671614	5.846092	5.899332	5.6825	5.771811	5.645328	5.705212	5.886286	5.63429	5.625502	5.700482	5.753641	5.696422	6.004111	5.727253	6.096597	5.965518	5.822274	5.914176	6.214396	5.895327	5.86934	6.055222	5.78159	5.912936	6.140378	5.858109	6.030732	5.894704	5.880287	5.907764	6.478933	NM_015112	MAST2	1p34.1	NM_015112	RefSeq	Q9NT11
7901175	5.480319	5.520995	5.282321	5.592066	5.372943	5.316218	5.158374	5.354802	5.034887	5.273421	5.220108	4.900598	5.356958	5.146624	5.223502	5.184748	5.42838	5.192463	5.18622	5.06871	4.819778	5.298868	5.008317	5.086162	5.09314	5.250299	5.176362	5.020987	5.051864	4.808456	5.078589	5.018841	5.074561	5.23079	5.160613	4.816829	NM_005727	TSPAN1	1p34.1	NM_005727	RefSeq	O60635
7901187	3.723209	3.926778	3.587946	3.826295	3.603786	4.042173	3.68591	3.768841	3.727053	3.975367	3.451147	3.765931	3.643622	3.756232	3.846318	3.925947	3.544224	3.771146	3.944119	3.780976	3.5138	3.629097	3.528388	3.870938	3.829936	3.667309	3.688228	3.594523	3.680704	3.928684	3.856713	4.093011	3.540817	3.750875	3.880594	3.7238	NM_001013615	C1orf190	1p34	NM_001013615	RefSeq	Q96LR2
7901192	3.846721	4.119416	3.976137	4.024215	4.152842	4.178357	4.03314	4.256813	4.103661	3.901048	4.210291	4.179495	4.247964	4.098453	3.937865	3.817028	4.046901	4.196303	4.473844	4.534935	4.604644	4.340387	4.438638	4.867416	4.325173	4.69659	4.777008	5.070459	4.952503	5.090694	4.280913	4.411168	4.471426	4.704717	4.723591	4.841802	NM_003579	RAD54L	1p32	NM_003579	RefSeq	Q92698
7901212	6.758681	6.665357	6.098221	6.945925	6.675803	6.217774	6.618068	6.914422	6.22607	6.766423	6.719906	5.729635	7.029874	6.350096	5.544236	6.761131	6.521072	6.497291	6.958027	6.194124	6.564548	7.178274	6.228954	6.262874	6.548257	6.303582	6.191395	6.906371	6.448064	5.766549	6.669618	6.26289	6.336211	6.794618	6.864205	5.603554	ENST00000311672	UQCRH	1p34.1	ENST00000311672	ENSEMBL	Q567R0
7901219	7.172384	7.201594	6.807294	7.061642	7.086837	7.042426	7.216845	7.141141	6.861485	7.07808	7.226431	6.941958	6.972199	7.013834	6.852856	7.033652	7.119293	6.886926	6.963151	6.957807	7.062876	7.106636	6.957215	6.887062	7.256141	7.234708	7.216238	7.191507	7.19206	6.861771	7.139988	7.153586	7.039046	7.119769	6.991839	6.783727	NM_199044	NSUN4	1p34	NM_199044	RefSeq	Q96CB9
7901229	5.613404	5.839826	5.542598	5.644663	5.773859	5.391979	5.610477	5.75509	5.705355	5.440161	5.770951	5.440908	5.704134	5.673645	5.426492	5.713949	5.897936	5.585818	5.399765	5.252988	5.795698	5.262837	5.843028	5.271587	5.477179	5.771965	5.567264	5.486064	5.668667	5.474304	5.550447	5.594717	5.405593	5.88476	5.887615	5.609227	NM_001441	FAAH	1p35-p34	NM_001441	RefSeq	O00519
7901247	4.832332	5.133729	5.005778	5.091031	4.99679	4.812819	5.042921	4.84854	5.065137	4.866754	4.908755	5.114076	5.009615	5.212373	4.872724	5.109614	5.087474	5.003291	5.036991	4.842355	5.078265	4.997131	5.089951	5.117436	5.072291	4.894228	4.951504	4.865459	4.909923	5.100865	5.113553	4.78899	5.043287	5.077337	5.173032	4.801558	NM_172225	DMBX1	1p33	NM_172225	RefSeq	Q8NFW5
7901253	3.015377	3.400477	3.371677	3.257815	3.372625	3.536201	3.192021	2.987318	3.430442	3.204472	3.270404	3.337026	3.238027	3.668769	3.304507	3.196796	3.288754	3.230679	3.336599	3.127091	3.207699	3.246023	3.31774	3.494986	3.147378	2.996792	3.324805	2.861112	3.395102	3.377296	3.185208	3.268454	3.236204	3.047678	3.255635	2.956436	BC144026	C1orf223	1p33	BC144026	GenBank	B7ZLT1
7901256	9.721225	9.715785	9.565397	9.600067	9.600556	9.309467	9.447309	9.455527	9.212816	9.331201	9.414072	8.976862	9.582667	9.5021	9.329545	9.530098	9.567839	9.378484	8.450957	8.174951	8.647095	8.425199	8.675722	8.275301	8.825298	8.720266	8.541942	8.056026	8.046568	7.666665	8.596183	8.420005	8.44143	8.796335	8.61856	8.129907	NM_001099772	CYP4B1	1p34-p12	NM_001099772	RefSeq	Q8WWF2
7901272	5.664143	5.778647	5.356899	5.814349	5.630805	5.67287	5.807017	5.875594	5.418797	5.738386	5.712368	5.506577	6.074734	5.859609	5.471483	5.651204	5.891629	5.886321	5.892545	5.859092	6.094267	6.154463	5.929969	5.698509	4.956605	5.090418	4.988523	4.267145	4.172523	4.013999	5.972545	5.973723	5.73786	7.105555	6.973653	6.648962	NM_178033	CYP4X1	1p33	NM_178033	RefSeq	Q8N118
7901287	2.874485	3.026339	3.39741	3.073058	3.706001	2.951327	2.898246	3.66953	3.47918	3.427433	3.015378	3.065372	3.814753	2.807782	3.192579	2.966198	3.244786	3.250789	3.008862	3.253729	3.336246	2.848715	3.218113	3.028935	3.348013	3.577581	3.308116	3.329682	2.594608	2.870917	3.308116	3.243144	3.291457	3.139936	4.568031	3.102739	NM_178134	CYP4Z1	1p33	NM_178134	RefSeq	Q8N1L4
7901293	4.459572	4.449735	4.193424	4.801037	4.532075	4.98819	4.462964	4.872951	4.412255	4.455982	4.735065	4.812764	4.295262	4.464969	4.111689	4.768909	4.991472	4.819268	4.751989	4.605575	4.49422	4.154938	4.179723	4.624675	4.15138	4.978381	4.230242	4.403132	4.63134	3.987064	4.493374	4.400193	4.587047	5.379477	4.595936	4.572926	NM_001010969	CYP4A22	1p33	NM_001010969	RefSeq	A5PKT5
7901299	9.282113	9.262362	9.219358	9.256114	9.283876	9.24275	9.070268	9.253836	9.240753	9.252626	9.009561	9.116167	9.259514	9.141196	9.214936	9.304539	9.193563	9.242472	9.188273	9.06094	9.07056	9.180157	9.198868	9.209929	9.222473	9.002491	9.147651	9.381548	9.258524	9.287517	9.249683	9.230517	8.937359	9.041604	9.092704	8.954428	NM_016308	CMPK1	1p32	NM_016308	RefSeq	B2R6S5
7901309	7.147225	6.994967	7.092953	7.209509	7.014432	6.99692	7.170772	7.102368	7.401345	7.15825	7.153795	7.177424	7.188062	7.459392	7.075791	7.134203	7.223462	7.083776	7.093472	7.134996	7.077526	7.174073	7.32661	6.959682	7.076491	7.235238	7.040918	7.05797	6.984023	7.332506	7.007718	6.854948	7.139294	7.020224	7.114594	6.844386	NM_012186	FOXE3	1p32	NM_012186	RefSeq	Q13461
7901311	4.293056	4.361875	4.455645	4.572811	4.33931	4.478229	4.714265	4.440059	4.709227	4.417381	4.298794	4.299675	4.542628	4.681558	4.431575	4.507641	4.515136	4.561741	4.662791	4.451709	4.395745	4.351036	4.410343	4.422481	4.585689	4.230896	4.082559	4.270923	4.397938	4.378456	4.21915	4.541397	4.759369	4.42878	4.418516	4.37248	NM_004474	FOXD2	1p34-p32	NM_004474	RefSeq	O60548
7901314	3.705864	3.67152	3.923388	3.294081	3.792387	3.352397	3.300852	3.732897	3.777847	3.691369	3.96656	3.829725	3.739705	3.735191	3.798526	3.645604	3.800759	3.679763	3.680215	3.999845	3.785785	3.744339	3.729205	3.823459	3.768909	3.537503	4.148514	3.028188	3.693351	3.667529	3.715343	3.677769	3.655989	3.687704	3.713144	3.613493	---	---	---	ENST00000429520	ENSEMBL	---
7901316	5.713842	5.878629	5.307888	6.004547	5.888257	5.751444	5.769793	5.911733	5.556456	5.504393	5.665558	5.606091	5.959801	6.012237	5.608934	5.455021	6.051742	5.706224	5.684548	5.568185	6.080669	5.848898	5.867819	5.674664	5.614666	5.335684	5.547651	4.174708	4.406363	4.132076	5.872865	5.619051	5.78846	5.630604	5.493432	4.963078	NM_001135181	SLC5A9	1p33	NM_001135181	RefSeq	B7ZL45
7901334	2.007654	2.097187	1.808479	1.910204	1.84976	1.897479	2.064284	2.020058	1.742427	1.837366	1.891431	1.976473	1.986962	2.313845	1.89169	1.78791	1.910842	1.973867	2.026699	1.855231	1.92382	2.055378	1.859878	1.897425	1.818233	2.008997	2.025289	1.933039	1.929297	1.780036	1.809826	1.859374	1.953859	2.079457	1.994913	2.042894	---	---	---	ENST00000383973	ENSEMBL	---
7901336	7.742718	7.798685	7.736218	7.778566	7.841272	7.808781	7.525438	7.622485	7.759227	7.526234	7.762017	7.507609	7.714378	7.628569	7.791103	7.632877	7.553373	7.760336	7.780798	7.890723	7.746624	7.778184	7.725544	7.907239	7.670523	7.628084	7.88765	7.527019	7.587465	7.503233	7.773918	7.878244	7.783628	7.749927	7.779343	7.666483	NM_018571	STRADB	2q33.1	NM_018571	RefSeq	Q9C0K7
7901338	2.089644	1.983612	2.350212	2.118345	2.256937	2.075683	2.178966	2.448791	2.249211	2.119903	2.463837	2.171474	2.184608	2.08292	2.114982	2.157608	2.09479	2.152868	2.182668	2.098639	2.213479	2.174571	2.190792	2.17323	1.971097	2.117265	2.229662	1.992067	2.261077	2.033012	2.252438	2.152237	2.100677	1.986767	2.32697	2.225557	---	---	---	ENST00000411243	ENSEMBL	---
7901340	2.589548	2.786892	2.7839	2.70334	3.077816	2.922027	2.753935	2.729865	2.746933	2.954009	2.537613	3.204397	2.705154	3.220329	2.819982	2.821892	2.535355	2.614017	2.316778	3.233439	2.903209	2.603974	2.863984	3.039203	2.719634	2.637894	2.632212	2.415375	2.459033	2.832676	2.712121	2.589568	3.152659	2.25823	3.00785	2.433692	---	---	---	ENST00000448346	ENSEMBL	---
7901342	2.379882	2.471028	2.373255	2.156998	2.47491	2.214624	2.759347	2.474919	2.195172	2.427658	2.304202	2.423632	2.330574	2.428892	2.236887	2.315889	2.582863	2.190609	2.291885	2.278998	2.339778	2.333152	2.279036	2.349767	2.208342	2.406272	2.429858	2.35717	2.229234	2.469221	2.298896	2.480126	2.23761	2.369714	2.512187	2.600496	NM_021952	ELAVL4	1p34	NM_021952	RefSeq	P26378
7901357	6.816349	6.429565	6.423492	6.396861	6.867784	6.432267	6.453491	6.36433	6.65133	6.809982	6.493106	6.450779	6.524078	6.664545	7.064415	7.176401	6.686476	6.340232	7.001751	6.677712	6.66547	6.588169	6.652586	6.609062	6.770452	6.767932	6.649091	6.744351	6.625232	6.662142	6.8712	6.682662	6.534302	6.694478	6.694133	6.395391	---	---	---	ENST00000423464	ENSEMBL	---
7901359	1.821776	1.957935	1.983742	1.881842	1.966097	1.868854	2.151	1.96543	1.929364	1.877592	2.04859	1.707659	1.900145	1.897529	1.910021	1.833063	2.091029	2.12262	1.996352	1.856454	2.041323	1.943749	1.875421	1.939981	1.790218	2.06634	2.01791	1.883565	1.923105	1.971365	1.947622	1.94006	2.001662	1.947175	1.935052	1.947974	---	---	---	ENST00000384465	ENSEMBL	---
7901363	4.168461	4.044442	4.103568	4.450438	4.007272	4.113568	4.337509	4.110617	4.069973	3.921558	4.292511	3.855761	4.433029	4.310977	4.214784	4.169671	4.147656	4.182115	5.449649	5.747181	5.677027	5.430075	5.732981	5.634805	5.468448	5.483692	5.302898	6.054093	6.257109	6.045778	5.258779	5.808551	5.166098	5.944232	5.848487	5.946321	NM_001262	CDKN2C	1p32	NM_001262	RefSeq	Q6ICV4
7901374	2.309572	2.22325	2.176103	2.045851	2.032559	2.070193	2.330659	2.099816	1.983803	2.000233	1.908529	2.238055	2.1253	2.225952	2.1276	2.047032	2.027028	2.046404	2.131564	2.292571	2.081426	2.240094	1.988016	1.960165	1.908448	2.133201	2.153002	2.084012	2.52596	2.070604	2.36618	1.987878	2.311438	1.971684	2.198954	2.185915	---	---	---	ENST00000363392	ENSEMBL	---
7901376	7.426634	7.388847	7.762767	7.280503	7.319315	7.739558	7.259483	7.270254	7.952199	7.334735	7.372926	7.739558	7.370794	7.212193	7.772571	7.374857	7.461295	7.641231	7.351887	7.612641	7.293186	7.205804	7.239554	7.61703	7.45318	7.360309	7.668291	7.160209	7.25262	7.577475	7.618213	7.536109	7.678941	7.100615	7.134347	7.584356	NM_014372	RNF11	1pter-p22.1	NM_014372	RefSeq	Q9Y3C5
7901383	2.244411	2.161627	2.114443	2.06041	2.104486	1.924311	2.027204	2.06659	2.179627	2.08469	2.110026	2.360534	2.006254	2.298001	2.167499	1.832942	2.103303	2.01895	2.137831	2.227377	2.041908	1.953063	2.265756	2.067542	1.773459	2.395641	2.168216	2.029274	2.226283	2.112269	2.168733	2.013163	1.980517	2.110311	1.990498	2.225634	---	---	---	ENST00000383868	ENSEMBL	---
7901385	8.473563	8.499161	8.397017	8.464859	8.551762	8.337296	8.486863	8.55845	8.214135	8.358936	8.356634	8.219522	8.49255	8.423193	8.314164	8.539757	8.41159	8.351842	8.267751	8.227134	8.410686	8.359463	8.436488	8.299951	8.452277	8.465635	8.229698	8.361944	8.38147	8.208753	8.638505	8.376438	8.392281	8.558704	8.516294	8.276727	NM_024586	OSBPL9	1p32.3	NM_024586	RefSeq	B3KPQ4
7901416	2.282169	2.482546	2.277461	2.305727	2.1472	2.532071	2.214111	2.137538	2.658624	2.170364	2.209305	2.554003	2.191992	2.31766	2.383382	2.293514	2.489563	2.454437	2.242795	2.279679	2.633012	2.516075	2.026707	2.487827	2.554632	2.253794	2.445919	2.143304	2.354732	2.313273	2.424309	2.076809	2.113404	2.290429	2.463822	2.402833	---	---	---	ENST00000410615	ENSEMBL	---
7901418	8.128432	7.981849	7.950022	8.01075	8.040825	7.753444	7.848686	8.038977	7.706329	8.108918	8.000518	7.833496	8.076328	8.028199	7.803249	8.172873	8.062237	7.726319	8.163961	7.887669	7.981896	8.220894	8.010367	7.774083	8.095425	8.040093	7.868373	8.142804	8.194619	7.896456	8.155025	7.97846	7.827499	8.108896	8.012583	7.517179	NM_152265	BTF3L4	1p32.3	NM_152265	RefSeq	B3KNJ1
7901426	4.784147	5.048385	4.794019	4.855384	4.802889	4.893906	4.584398	4.709901	4.628886	4.771369	4.674273	4.706166	4.75687	4.645167	4.911208	4.742471	4.541944	4.762183	4.865821	4.813308	4.772554	4.744517	4.800691	4.965878	4.724903	4.62502	4.832757	4.512391	4.736821	4.608061	4.805793	4.611364	4.655257	4.708677	4.626826	4.615283	NM_004799	ZFYVE9	1p32.3	NM_004799	RefSeq	Q59GI4
7901443	5.088171	5.484361	5.582808	5.473873	5.592657	5.449206	5.490069	5.507898	5.434716	5.483028	5.465524	5.481128	5.318259	5.590793	5.711331	5.243305	5.448374	5.390056	5.44317	5.186203	5.317125	5.407229	5.591366	5.423676	4.997871	5.523408	5.282969	5.321409	5.188278	5.245511	5.148357	5.549534	5.216379	5.022849	5.389832	5.522906	---	---	---	ENST00000410289	ENSEMBL	---
7901445	6.175912	6.121489	6.090048	6.245013	6.15332	6.403794	6.450208	6.033227	6.157064	6.358643	6.249671	6.544394	6.234839	6.330126	6.41946	6.058664	6.483071	6.51586	5.856792	6.723379	6.436343	6.254789	6.161025	6.292856	6.116287	6.444615	6.291885	6.087606	6.181555	6.136304	6.314599	6.148643	6.855445	6.268352	6.621846	6.454246	---	---	---	BC057844	GenBank	Q6PEV9
7901447	7.402967	7.390397	7.119251	7.343231	7.262481	7.330596	7.170965	7.250755	7.124735	7.505525	7.254149	7.121122	7.355714	7.181892	7.182181	7.537165	7.288918	7.178015	7.262733	7.163745	7.247177	7.127707	7.103239	7.121735	7.34203	7.26581	7.301206	7.459315	7.049429	7.278949	7.426954	7.098413	7.088648	7.177755	7.35761	7.13931	NM_032864	PRPF38A	1p33-p32.1	NM_032864	RefSeq	B2RDP2
7901460	3.230612	3.166466	3.394674	3.251346	3.255059	3.334372	3.514625	3.290814	3.396312	3.103865	3.485886	3.442509	3.416644	3.45042	3.27848	3.274485	3.389025	3.301884	3.561764	3.459136	3.330698	3.174346	3.262324	3.33311	3.322	3.422256	3.439912	3.178359	3.208363	3.356681	3.315237	3.325208	3.307061	3.427736	3.245081	3.372352	NM_015696	GPX7	1p32	NM_015696	RefSeq	Q96SL4
7901466	3.140633	3.17657	3.304534	3.028127	3.020479	2.920724	3.183357	3.148521	3.367047	3.160789	3.22685	3.254133	3.055136	3.376152	3.216202	3.131005	3.119377	3.456113	3.231804	3.088813	3.093825	2.984099	3.008596	2.761831	3.299175	3.146845	3.201854	2.950015	3.504883	3.172725	3.098156	3.128206	2.773387	3.116386	3.053443	3.418322	NM_001042693	FAM159A	1p32.3	NM_001042693	RefSeq	---
7901477	3.435112	3.598544	3.13851	3.36068	3.35092	3.314596	2.979036	3.142471	3.358538	3.410992	3.134489	3.587443	3.652779	3.19057	3.474881	3.349615	3.395212	3.162327	3.429891	3.37032	3.417923	2.981675	3.566124	3.280561	3.403993	3.283298	3.082838	3.517419	3.38297	3.828472	3.47811	3.391119	3.453735	3.263138	3.332186	3.132775	---	---	---	ENST00000411357	ENSEMBL	---
7901479	7.397182	7.449612	7.341844	7.26471	7.3554	7.368446	7.187391	7.358978	7.261792	6.963625	7.208144	7.234877	7.233419	7.240527	7.216433	7.287646	7.297643	7.508981	7.011946	7.190259	7.361637	7.273603	7.287203	7.45021	7.144097	7.271536	7.349909	6.980328	7.293711	7.210109	7.228834	7.230354	7.231548	7.358332	7.388438	7.41427	NM_024646	ZYG11B	1p32.3	NM_024646	RefSeq	Q9C0D3
7901497	4.902327	4.693476	4.621233	4.726715	4.667356	4.731299	4.59964	4.462865	4.596611	4.49119	4.862347	4.816082	4.896505	4.948543	4.776304	4.997334	4.729404	4.712133	4.911528	5.141076	4.652156	4.688301	4.921222	4.953988	4.585722	4.861149	5.035905	4.839006	5.001939	5.069247	4.639892	5.058889	4.946955	4.4757	4.70793	5.207357	NM_001004339	ZYG11A	1p32.3	NM_001004339	RefSeq	Q6WRX3
7901513	9.229896	9.049979	8.958092	9.28488	9.21649	9.157855	8.983357	9.267767	9.103574	9.138281	8.994436	8.853539	9.310625	9.001031	9.086868	9.083529	8.952313	9.012276	8.655487	8.577368	8.56604	8.700647	8.607046	8.564634	8.978901	8.633426	8.679209	8.949287	8.817207	8.73406	8.838271	8.404477	8.656331	8.738986	8.597004	8.472461	NM_002979	SCP2	1p32	NM_002979	RefSeq	B2R761
7901535	4.499889	4.002284	4.351795	4.613906	4.695023	4.568674	4.453642	4.432065	4.535287	4.51974	4.559871	4.494523	4.738848	4.657415	4.300685	4.606926	4.383325	4.547503	4.091387	4.403624	4.485697	4.196125	4.549654	4.450828	4.381174	4.197705	4.287102	4.492161	4.221087	4.231044	4.264058	4.267165	4.684343	4.200378	4.696131	4.107666	NM_153703	PODN	1p32.3	NM_153703	RefSeq	B2RA94
7901549	7.159333	6.872877	6.914048	6.814854	6.773154	6.760025	6.888305	7.121644	6.788055	6.979194	6.859762	6.674294	7.046794	6.980464	6.67526	7.406842	7.474548	7.289831	7.053439	6.777864	7.103755	6.973829	7.017115	6.753527	7.184562	7.12403	6.858003	7.371624	7.398984	6.930504	7.224924	7.019028	7.017851	7.980812	7.901793	7.566571	NM_000098	CPT2	1p32	NM_000098	RefSeq	B2R6S0
7901557	5.073073	4.967625	5.168603	5.043985	5.197454	5.180807	5.500967	5.123902	5.236423	5.188664	5.138502	5.434975	5.146661	5.229957	5.225004	5.165606	5.274354	5.383687	5.201454	5.111393	5.137112	5.132171	5.139916	5.283172	4.923152	5.413517	5.098643	5.016741	4.814101	5.044452	5.27797	5.252089	5.099516	5.132552	5.016738	5.06439	NM_033067	DMRTB1	1p32.3	NM_033067	RefSeq	Q96MA1
7901565	4.409866	4.681548	4.617682	4.549625	4.461212	4.532548	4.873087	4.821073	4.839823	4.384413	4.331307	4.335873	4.736718	4.668901	4.427783	4.645034	4.815566	5.040854	4.90357	4.530056	4.879311	4.979558	5.011059	5.157094	4.659211	4.709565	4.703706	4.063161	4.279806	4.169398	5.269637	4.735632	4.926272	4.949862	5.034035	4.803226	NM_000792	DIO1	1p33-p32	NM_000792	RefSeq	P49895
7901577	7.27773	7.268897	7.263014	7.124389	7.304857	7.179352	7.33251	7.338337	7.212648	7.310822	7.351977	7.182445	7.29066	7.194449	7.183004	7.337771	7.22112	7.065982	7.146286	7.106273	7.205246	7.059236	7.031297	7.09129	7.21331	7.396553	7.245381	7.18694	7.217363	7.146172	7.122541	7.271302	7.081449	7.337466	7.178335	7.173789	NM_052940	LRRC42	1p33-p32.1	NM_052940	RefSeq	Q9Y546
7901592	5.413511	5.564173	5.391651	5.428924	5.555684	5.649108	5.223464	5.456128	5.276467	5.246404	5.171021	5.266243	5.564173	5.52002	5.255894	5.4176	5.208266	5.252562	5.497981	5.563167	5.705117	5.66559	5.822795	5.733429	5.724541	5.814998	5.732669	6.041804	6.040263	5.557689	5.26835	5.658284	5.676489	5.675296	5.953786	5.741418	BC035374	C1orf83	1p32.3	BC035374	GenBank	Q96MN5
7901601	8.91216	8.864467	8.788843	8.852564	8.91134	8.875422	8.863877	8.901036	8.771241	8.712449	8.774673	8.647511	8.95525	8.876913	8.7578	8.948059	8.836591	8.729482	8.971455	8.745374	8.960396	8.898409	8.945004	8.879208	8.786005	8.817594	8.824614	8.927703	8.905569	8.764869	8.787704	8.867375	8.670284	9.080813	8.996059	8.789107	NM_016491	MRPL37	1p32.1	NM_016491	RefSeq	Q9BZE1
7901611	4.313092	4.239118	4.5057	4.450487	4.462219	4.335259	4.318728	4.093542	4.236765	4.775074	4.01828	4.437015	4.408807	4.103585	4.456489	4.382097	4.422349	4.564239	4.292159	4.259109	4.374391	4.424394	3.843436	4.605226	4.267713	4.037279	4.067231	4.216208	4.308266	4.498579	4.636316	4.429191	4.449142	4.164326	4.291199	4.340515	ENST00000361350	C1orf191	1p32.3	ENST00000361350	ENSEMBL	---
7901613	3.966924	3.600369	3.733073	3.679624	4.135633	4.047113	3.897429	3.851027	4.112771	3.722785	3.746739	3.687455	3.533738	3.599881	3.835813	3.952032	3.759168	4.052445	3.743047	3.797913	3.858392	3.645317	3.814102	3.706224	3.845903	3.891623	3.865998	3.549752	4.003867	4.12293	3.570004	4.009089	3.755935	3.62586	3.878669	4.095213	NM_147161	ACOT11	1p32.3	NM_147161	RefSeq	Q8WXI4
7901634	3.343054	3.432459	3.395785	3.473624	3.571558	3.202067	3.351097	3.021074	3.692346	3.412395	3.349471	3.199424	3.330966	3.373178	3.373474	3.533479	3.21542	3.40042	3.287411	3.362522	3.368424	3.535718	3.46906	3.249304	3.447374	3.426025	3.42592	3.424062	3.110928	3.60589	3.512829	3.413288	3.513191	3.315189	3.26861	3.282558	NR_026782	C1orf175	1p32.3	NR_026782	RefSeq	Q68CQ1
7901662	6.561471	6.740539	6.671308	6.726649	6.831865	6.70907	6.935548	6.956893	6.539247	6.874232	6.86799	6.557959	6.74714	6.8008	6.562108	6.846842	6.96003	6.579086	6.518487	6.270353	6.725046	6.507976	6.539441	6.456838	6.566886	6.728191	6.457884	6.465848	6.674271	6.480255	6.463753	6.708457	6.377652	6.61402	6.79038	6.290013	NM_004623	TTC4	1p32.3	NM_004623	RefSeq	O95801
7901675	2.852665	2.779233	2.54956	2.789258	2.492821	2.83725	3.038083	2.676646	2.782261	2.821047	2.600305	2.98576	2.670717	2.981495	2.799787	2.705428	2.991087	2.858746	2.641193	3.027946	3.118075	2.704571	2.767122	2.979013	2.455698	2.800591	2.73339	2.726662	2.754507	3.106385	2.871884	2.817678	2.840129	2.639169	2.698167	2.777463	NM_152607	C1orf177	1p32.3	NM_152607	RefSeq	Q3ZCV2
7901687	5.791325	5.847235	5.726954	5.708608	5.892901	5.909393	5.79046	5.60685	5.993013	5.714674	6.072521	5.868158	5.828032	6.010645	5.826997	5.507907	5.919032	5.806696	5.729933	5.890373	5.631849	5.3855	6.053994	5.718837	5.383382	5.84571	5.849319	5.618688	5.742539	5.889524	5.68202	5.545403	5.993895	5.678745	5.91862	5.741213	NM_182532	TMEM61	1p32.3	NM_182532	RefSeq	Q8N0U2
7901691	3.505429	3.432956	3.421993	3.372434	3.389572	3.129245	3.32477	2.943488	3.1726	3.356703	3.266078	3.52282	3.233661	3.527492	3.365625	3.189382	3.447906	3.068982	3.300066	3.437879	3.34446	3.359354	3.416161	3.240718	3.402062	3.436	3.261011	3.407909	3.335349	3.384193	3.194843	3.379219	3.444357	3.381153	3.408989	3.40667	NM_057176	BSND	1p32.1	NM_057176	RefSeq	Q8WZ55
7901696	6.23665	6.61542	6.282305	6.040786	6.389991	6.239875	6.702145	6.411455	6.670125	6.309434	6.312317	6.186551	6.089309	6.337636	6.278151	6.462718	6.503849	6.571959	6.385601	6.243154	6.655411	6.468325	6.631157	6.521119	6.484063	6.523052	6.57779	6.327281	6.615404	6.499247	7.338645	7.608831	7.073486	6.711999	6.832141	7.00551	NM_174936	PCSK9	1p32.3	NM_174936	RefSeq	Q8NBP7
7901714	3.092778	3.004359	3.063468	3.046785	3.180227	2.589211	3.265062	2.731995	2.977787	3.131333	3.430407	2.963408	3.034852	2.982663	2.783195	3.025402	2.92124	3.340225	3.344915	3.088328	2.988102	2.99003	2.919183	2.689243	3.1917	3.176079	3.070965	3.015989	2.8409	3.062243	2.854129	2.945037	3.073054	3.050034	2.985941	2.806149	---	---	---	AK127270	GenBank	Q6ZSN9
7901720	2.533953	2.58852	2.584095	2.522153	2.666119	2.683092	2.526192	2.436924	2.817486	2.568536	2.553965	2.742949	2.588143	2.812585	2.459857	2.663342	2.706626	2.670107	2.665563	2.724097	2.369454	2.428319	2.72969	2.622066	2.364208	2.67359	2.630006	2.732208	2.550482	2.559052	2.643671	2.419119	2.987444	2.714417	2.603806	2.625328	NM_006252	PRKAA2	1p31	NM_006252	RefSeq	B2RA25
7901732	6.435327	6.065663	5.737881	6.414657	6.308728	5.989448	6.340929	6.447852	5.753263	6.227598	5.975459	5.696196	6.465991	6.048937	5.984794	6.029826	6.204996	6.052505	6.893119	6.313036	6.79116	7.003249	6.76703	6.167658	6.232762	5.968377	5.698702	7.057894	6.587973	5.990885	6.856441	5.964787	6.172356	6.801303	6.213414	5.658267	NM_000562	C8A	1p32	NM_000562	RefSeq	Q05CV2
7901744	4.054989	4.383554	4.369823	4.408487	4.235604	4.126448	4.287778	4.547442	4.379383	4.279057	4.349237	3.924161	4.342488	4.102588	4.069827	4.176229	4.182433	4.215835	4.001788	3.81814	4.59831	4.227874	4.097758	4.067675	4.221758	4.458976	4.102588	4.273242	4.233661	4.062246	4.013104	4.264866	4.141623	4.199323	4.319646	4.303391	---	---	---	ENST00000410236	ENSEMBL	---
7901748	7.627509	7.49658	7.25508	7.52305	7.421684	7.254158	7.293939	7.683521	7.271606	7.552736	7.318965	6.885185	7.48092	7.394767	7.276089	7.472186	7.344824	7.461304	7.279521	7.182898	7.221719	7.338022	7.199409	7.189656	7.212398	7.198587	6.87672	7.273993	7.075116	6.809987	7.294901	7.267241	7.085646	7.49871	7.069786	7.035618	NM_001113411	FGGY	1p32.1	NM_001113411	RefSeq	Q96C11
7901765	5.62667	6.006834	5.871436	6.025415	5.891017	5.821028	5.799571	6.040439	5.953268	5.837487	5.953976	5.790582	6.049657	5.650526	5.890235	5.709085	6.124022	5.916174	6.031105	6.108012	6.047967	6.014001	5.895972	5.864302	5.604281	5.473249	5.56451	5.782084	5.755708	5.791048	5.883639	5.703603	5.744307	5.907482	5.810305	5.697721	NM_015888	HOOK1	1p32.1	NM_015888	RefSeq	Q32Q39
7901788	7.005697	7.194079	7.195036	6.999123	6.905465	7.027772	6.928925	6.912511	6.929666	6.683017	7.007693	6.815005	6.995605	6.973991	7.12199	6.701703	6.68059	6.984525	7.164737	7.304245	7.279962	7.05038	7.098238	7.229165	6.897712	6.887512	7.137543	6.824942	7.060575	6.940011	7.128462	7.22463	7.347127	7.134729	7.022567	7.159167	NM_001134673	NFIA	1p31.3-p31.2	NM_001134673	RefSeq	Q12857
7901802	4.332045	4.218777	4.522491	3.947299	4.551389	4.440852	4.136774	4.075127	4.446591	4.647346	4.612926	4.575061	4.756595	4.683794	4.426089	4.798312	4.303052	4.617101	4.438073	4.206033	4.519343	4.356733	4.542483	4.309648	4.447049	4.283394	4.84156	4.350267	4.075513	4.341025	4.645792	4.461864	4.310431	4.444639	4.428596	4.3738	BC034822	MGC34796	1p32	BC034822	GenBank	---
7901804	7.372932	7.301637	7.506548	7.271128	7.2342	7.405915	7.146276	7.203427	7.31717	7.287253	7.113984	7.325644	7.291079	7.159456	7.50124	7.267465	7.016493	7.355156	7.242763	7.6035	7.232958	7.265284	7.274087	7.378938	7.291385	7.158834	7.421672	6.852304	6.821749	7.139396	7.242247	7.116401	7.2892	7.19183	7.263874	7.405084	NM_176877	INADL	1p31.3	NM_176877	RefSeq	Q8NI35
7901852	3.524484	2.623868	2.759064	3.158607	3.255478	3.248323	3.279978	2.603716	3.609484	3.110491	3.150019	3.087593	2.728174	3.296573	3.501654	3.030996	3.099629	3.217172	3.325348	4.039202	2.789339	2.431315	3.107896	3.315034	3.175739	2.769959	3.884008	2.858597	2.476534	2.699076	3.646031	3.614825	3.197605	2.787032	2.497403	3.893285	---	---	---	ENST00000363705	ENSEMBL	---
7901854	2.328061	2.110012	2.501898	2.334741	2.308193	2.397803	2.446264	2.725623	2.468675	2.582833	2.227947	2.402974	2.426208	2.191559	2.566291	2.158965	2.238422	2.276025	2.603583	2.573377	2.519898	2.254416	2.278042	2.24048	2.24205	2.248583	2.322576	2.430897	2.216536	2.53475	2.249998	1.981049	2.169717	2.359622	2.307667	2.370993	---	---	---	ENST00000391058	ENSEMBL	---
7901856	4.465649	4.386079	4.376835	4.520389	4.678723	4.342471	4.265965	4.566831	4.567373	4.719528	4.36202	4.164351	4.600317	4.261865	4.826196	4.98261	4.48231	4.298365	4.596012	4.374493	4.135035	4.503389	4.310955	4.445286	4.567292	4.228788	4.337854	4.41417	4.184742	4.319769	4.515647	4.330553	4.395377	4.677297	4.227952	4.045643	---	---	---	AY669118	GenBank	---
7901858	3.237675	3.220569	3.232262	3.168851	3.263747	3.106989	3.239967	2.68618	3.374418	3.549224	3.078881	3.407741	3.612116	3.047546	3.205442	3.393502	3.040991	3.424865	3.346893	3.040431	2.918405	3.124193	3.294408	3.208928	3.222718	3.21722	2.96735	3.197955	3.232615	3.29475	3.682465	3.17961	3.127184	3.406262	3.29475	2.883862	---	---	---	ENST00000410995	ENSEMBL	---
7901860	2.460715	2.268937	2.08906	2.295834	2.195469	1.917819	2.282487	2.279068	2.164266	2.274496	2.353846	2.237598	2.202312	2.276538	2.209726	2.157129	2.362895	2.17892	2.168436	2.122877	2.139898	2.074535	2.203168	2.291105	2.117806	2.470184	2.194629	2.238408	2.229576	2.131096	2.17578	2.205807	2.151066	2.255668	2.418642	2.305532	NM_019079	L1TD1	1p31.3	NM_019079	RefSeq	Q5T7N2
7901867	6.976345	7.141024	7.004331	7.003693	7.106565	7.145632	7.216945	7.271313	7.177728	7.040398	7.031471	6.999854	7.083422	6.984911	6.940326	7.086685	6.946956	6.961544	7.549435	7.486346	7.401789	7.493365	7.401944	7.507752	7.754043	7.545987	7.641899	7.871206	7.954789	7.899409	7.459214	7.493137	7.394999	7.466358	7.653539	7.461366	NM_003368	USP1	1p31.3	NM_003368	RefSeq	B2R636
7901883	8.77871	8.440861	8.346463	8.749604	8.430429	8.331382	8.091351	8.285547	7.991701	8.219087	7.728406	8.000918	9.035271	8.846357	8.979692	8.809065	8.46835	8.58941	9.13001	8.998493	8.803998	9.01937	8.852057	8.903206	7.804523	7.327481	7.36158	6.774728	6.366269	6.189743	10.19664	10.02054	9.886818	9.036572	8.75919	8.552387	NM_014495	ANGPTL3	1p31.1-p22.3	NM_014495	RefSeq	B2RCW1
7901895	5.446918	5.217031	5.363297	5.473338	5.163137	5.076151	4.950841	5.632731	5.339787	5.373725	5.30886	4.79944	5.500834	5.154314	5.360738	5.542235	4.970577	4.909778	5.935773	5.515897	5.534586	6.258374	5.51715	5.472076	5.934812	5.313993	5.474976	6.076237	5.552613	5.479017	5.963735	5.621043	5.439773	5.770301	5.566363	5.488809	NM_032852	ATG4C	1p31.3	NM_032852	RefSeq	Q96DT6
7901913	4.163554	4.16285	4.073177	4.08933	4.139897	4.268926	4.314411	4.127226	4.672849	4.272081	4.180463	4.0716	4.03361	4.515469	4.223311	4.261	4.389066	4.471672	4.198971	4.409508	4.251349	3.899783	4.583962	4.200403	4.639235	3.793011	4.133108	3.982376	4.176848	4.138706	3.98069	3.997672	4.263069	4.098978	4.390025	4.086759	NM_012183	FOXD3	1p32-p31	NM_012183	RefSeq	Q9UJU5
7901915	5.705279	5.405642	5.40492	5.685627	5.273256	5.615981	5.064959	5.536205	5.742558	5.613408	5.343276	5.502235	5.562034	5.023346	5.471225	5.495386	5.097693	5.277624	5.862803	5.782495	5.256914	5.77672	5.598352	5.835558	5.781974	5.5114	5.704078	5.948304	5.609447	5.833549	5.764179	5.631451	5.792438	5.676148	5.635631	5.780975	NM_013339	ALG6	1p31.3	NM_013339	RefSeq	B3KMU2
7901931	4.526426	4.768845	4.378134	4.624376	4.320365	4.320677	4.360209	4.496721	4.027818	4.322802	4.147727	3.903468	4.410369	4.30272	4.384578	4.31696	4.228612	4.074297	4.752089	4.493531	4.679145	5.355257	4.652219	4.518737	4.947019	4.77822	4.466112	5.160236	4.655507	4.314611	5.136512	4.683345	4.585727	4.654852	4.548328	4.41749	NM_032437	EFCAB7	1p31.3	NM_032437	RefSeq	A8K855
7901948	1.703957	1.771244	2.241432	2.257491	2.090356	1.970253	1.557634	2.176756	1.973149	1.968219	1.820627	1.871174	2.004524	2.015516	2.284517	2.109655	2.141665	1.887673	1.801287	2.087264	1.99618	1.934548	2.226022	2.015621	1.934507	2.009607	1.862706	2.181603	2.049186	1.95927	2.001653	2.166584	2.408437	2.275629	2.005256	2.093307	NR_002771	DLEU2L	1p31-p22	NR_002771	RefSeq	---
7901951	9.715285	9.680503	9.698827	9.600004	9.695695	9.750367	9.673555	9.81988	9.506571	9.619011	9.769957	9.586406	9.66362	9.653913	9.648558	9.697151	9.688711	9.692279	9.547738	9.413067	9.582806	9.55422	9.619607	9.578997	9.168064	9.124575	9.258794	9.301174	9.406562	9.209418	9.519993	9.57426	9.484902	9.823381	9.746895	9.641246	NM_002633	PGM1	1p31	NM_002633	RefSeq	B2R5N9
7901967	4.998438	5.07913	5.106294	4.824224	5.017617	5.118479	5.198622	4.313643	5.444698	4.847293	4.995687	5.003742	4.581969	4.980481	5.555459	5.081461	5.350973	5.37287	4.595684	4.927089	5.132605	4.557404	5.108553	5.181422	4.464594	5.313607	5.068806	4.443935	4.675671	5.105762	4.977532	5.101221	5.493475	4.78529	4.917275	5.199118	---	---	---	ENST00000411252	ENSEMBL	---
7901969	7.500141	7.487258	7.745821	7.578003	7.543719	7.810244	7.682809	7.554349	7.867379	7.515702	7.661319	7.84161	7.773157	7.573276	7.674036	7.699614	7.749402	7.900479	7.521099	7.597371	7.593229	7.370093	7.502488	7.800811	7.244174	7.498631	7.824594	7.073644	7.418952	7.543668	7.42244	7.528035	7.646254	7.332232	7.408484	7.702285	NM_005012	ROR1	1p32-p31	NM_005012	RefSeq	A2VCQ3
7901982	2.049042	1.92871	2.058804	2.05367	1.972388	2.125444	2.117123	2.137235	2.064018	2.027015	2.097729	2.012121	1.948499	2.216919	2.046367	2.111902	2.363759	1.968956	1.939605	2.107503	2.255698	2.068946	2.019586	2.141803	2.06264	2.141846	1.99864	1.953758	2.04532	2.040215	2.202349	2.045554	2.086771	2.248148	2.228633	2.17387	NM_152489	UBE2U	1p31.3	NM_152489	RefSeq	Q5VVX9
7901993	5.168252	4.947848	5.054477	5.153434	4.832968	5.022025	4.799146	4.777156	4.839657	4.748073	4.363955	4.568086	4.94149	5.049488	4.980481	4.696961	4.734883	4.882612	4.967731	5.106629	4.939764	5.144184	4.960527	5.217031	4.366696	4.921573	5.076044	4.660847	4.916679	5.150564	5.152078	5.137039	5.081702	4.907573	4.927743	5.125538	NM_020925	CACHD1	1p31.3	NM_020925	RefSeq	Q5VU97
7902023	5.337205	5.195871	5.51156	5.242919	5.032714	5.543111	5.308187	5.311513	5.424442	5.269648	5.022881	5.243949	5.380724	5.282737	5.363074	4.980636	5.383996	5.297469	5.424623	5.919368	5.626554	5.598316	5.727538	6.168366	5.446204	5.449191	5.843611	5.702034	5.667724	5.754313	5.445633	5.567882	5.685617	5.768233	5.491577	5.822171	NM_018211	RAVER2	1p31.3	NM_018211	RefSeq	Q9HCJ3
7902038	6.508175	6.846763	6.654259	6.521494	6.792356	6.513677	6.678822	6.465596	6.503151	6.353035	6.428973	6.34127	6.306863	6.717987	6.324471	6.476216	6.710962	6.496772	6.315104	6.265658	6.548057	6.56153	6.484591	6.199452	6.529008	6.194482	5.865223	6.409112	6.413781	5.778435	6.442893	6.575476	6.361751	6.295012	6.295135	6.722959	NM_001005353	AK3L1	1p31.3	NM_001005353	RefSeq	B2R927
7902043	4.844731	4.701623	4.992652	4.656988	4.71642	5.158171	4.766948	4.630165	4.810388	4.722752	4.595471	5.029156	4.934601	4.80957	5.087395	4.799012	4.717181	4.989648	4.881107	5.089332	4.807095	4.586633	4.686447	5.002453	4.489861	4.605507	4.844276	4.750619	4.81556	4.567199	4.687455	4.703662	4.866918	4.556737	4.896154	4.996584	NM_014787	DNAJC6	1pter-q31.3	NM_014787	RefSeq	O75061
7902072	2.181586	2.368722	2.237548	2.45983	2.037462	2.359262	2.345797	2.148152	2.20201	2.434126	2.325272	2.650184	2.614448	2.456911	2.453397	2.44948	2.495013	2.265384	2.245873	2.618782	2.371055	2.520879	2.195359	2.495292	2.177784	2.616539	2.387011	1.987598	2.239829	2.021589	2.227723	2.554949	2.633633	2.049198	2.483748	2.615953	AB088847	BPA-1	1p31.3	AB088847	GenBank	Q8NG36
7902074	7.604211	7.566338	7.871778	7.673754	7.571463	7.817821	7.483918	7.608945	7.909784	7.51158	7.613087	7.596478	7.702133	7.46478	7.764296	7.685359	7.448338	7.765956	7.498725	7.676874	7.327146	7.484538	7.443075	7.655904	7.523967	7.322075	7.491028	7.263011	7.142659	7.191732	7.690018	7.488437	7.632824	7.601362	7.44548	7.517585	NM_002303	LEPR	1p31	NM_002303	RefSeq	Q6FHL5
7902102	2.441331	1.921258	2.056419	2.205389	1.895498	1.966277	2.013579	1.95315	2.001173	1.943274	2.011455	2.156178	1.913784	2.272435	2.057861	2.06396	1.98797	2.011455	1.834051	2.023283	2.069006	2.25901	1.963236	1.987357	1.963236	1.935237	2.130498	2.163678	1.959535	1.699168	1.811177	2.020145	1.990586	2.151435	2.034139	2.163678	---	---	---	ENST00000459362	ENSEMBL	---
7902104	2.42674	2.439454	2.276988	2.491708	2.737705	2.550573	2.460668	2.425895	2.414997	2.617916	2.339493	2.58296	2.548428	2.715182	2.606518	2.481966	2.454913	2.688032	2.66615	2.486207	2.487509	2.285522	2.591108	2.357703	2.212591	2.442217	2.345262	2.41115	2.672977	2.587395	2.285366	2.517442	2.646359	2.320379	2.457848	2.754153	NM_002600	PDE4B	1p31	NM_002600	RefSeq	Q68CX5
7902127	2.69212	2.326938	2.578691	2.58568	2.558035	2.488266	2.609206	2.568914	2.675432	2.839108	2.599146	2.498194	2.377655	2.556966	2.470532	2.473879	2.616112	2.690991	2.557087	2.480613	2.383431	2.706612	2.583659	2.327108	2.483824	2.538999	2.513916	2.414235	2.497794	2.457686	2.414574	2.635377	2.549605	2.655794	2.762568	2.460064	NM_032291	SGIP1	1p31.3	NM_032291	RefSeq	Q9BQI5
7902158	2.636934	2.753053	2.562645	2.857351	2.672166	2.574677	2.709615	2.398771	2.821129	2.522236	2.562765	2.354575	2.543298	2.621651	2.857126	2.345585	2.830847	2.654723	2.650513	2.525225	2.752131	2.505947	2.612219	2.418184	2.294672	2.762791	2.588573	2.385087	2.688408	2.596478	2.574637	2.476856	2.730963	2.486721	2.612237	2.559601	NM_152665	TCTEX1D1	1p31.3	NM_152665	RefSeq	Q8N7M0
7902166	7.219518	7.126847	7.097489	7.009758	7.050562	7.072274	7.100424	7.143038	7.141207	6.945311	7.093971	6.980186	7.30476	7.094802	7.232701	6.900559	6.787835	7.02051	7.112154	6.998569	6.962911	7.136725	7.055068	7.118086	7.347142	6.989916	7.305379	7.131622	7.044269	7.032786	7.246639	7.144243	7.024333	6.856879	6.974518	6.949277	NM_020948	MIER1	1p31.3	NM_020948	RefSeq	Q8N108
7902189	2.112215	2.337659	2.073091	2.043745	2.077145	2.176825	2.247314	2.196433	2.093149	2.124983	2.132758	2.004598	2.266916	2.274211	1.977803	2.132042	2.204715	1.978349	2.086436	2.170199	2.016859	2.331225	2.022077	2.164282	2.107234	2.11832	2.140595	1.920407	1.905042	2.202611	2.102115	2.068222	2.112249	2.065314	2.083503	2.217143	NM_144701	IL23R	1p31.3	NM_144701	RefSeq	B6HY67
7902205	2.667055	2.419121	2.738665	2.328188	2.444457	2.566182	2.398688	2.187433	2.441833	2.418645	2.421813	2.293943	2.390563	2.776511	2.447934	2.517194	2.455957	2.406572	2.541149	2.784801	2.509107	2.400473	2.496524	2.541705	2.541705	2.384433	2.480148	2.24393	2.393883	2.767719	2.490124	2.476534	2.679334	2.423779	2.455758	2.462401	NM_001559	IL12RB2	1p31.3-p31.2	NM_001559	RefSeq	Q99665
7902223	4.106666	4.382853	3.795677	4.425579	3.862504	3.593387	4.357369	4.347834	3.563283	3.832844	4.024765	3.590189	4.076694	4.380941	3.688154	3.944735	4.132483	3.996522	3.840199	3.629814	3.99041	4.078279	3.789821	3.800414	3.958366	4.056745	3.805449	3.998665	4.169837	3.89292	3.814836	3.954646	3.815253	3.942543	3.819794	4.236951	---	---	---	ENST00000411331	ENSEMBL	---
7902225	2.227175	1.913057	2.094146	2.330991	1.872101	2.204205	1.93475	2.152708	2.215998	2.212069	2.16752	1.902432	2.196381	2.101446	2.271534	2.041796	1.928111	1.981872	2.007646	2.101653	2.032109	2.083094	2.074672	2.199695	1.816252	2.081426	2.290622	2.049449	2.231364	2.037439	2.171387	1.812223	2.121164	2.165298	2.047213	2.231989	---	---	---	ENST00000384773	ENSEMBL	---
7902227	8.444497	8.47678	8.393732	8.412899	8.37888	8.281448	8.630608	8.946726	8.491143	8.998444	8.928261	8.931144	8.509453	8.504784	8.155493	8.661725	8.64819	8.346273	8.965744	8.803965	9.004366	9.037704	8.921213	8.785411	9.089724	8.841665	8.995928	9.210747	9.190485	8.869932	9.020699	9.057007	8.677621	9.114077	9.140749	8.72348	NM_001924	GADD45A	1p31.2-p31.1	NM_001924	RefSeq	Q5TCA8
7902235	2.681434	2.665367	2.944463	2.538296	2.64642	2.971426	2.653221	2.585726	2.782964	2.499715	2.586457	2.613997	2.567272	2.826026	2.66484	2.721917	2.522905	2.802583	2.690439	2.563521	2.663701	2.847314	2.530378	2.736781	2.667788	2.748175	2.54108	2.676129	2.641479	2.673085	2.360567	2.716671	2.601899	2.560213	2.693314	2.815569	NM_020794	LRRC7	1p31.1	NM_020794	RefSeq	Q96NW7
7902265	4.135391	5.270492	4.75813	4.417447	4.973077	4.755834	5.377622	4.258648	4.472597	4.29566	4.867458	5.07169	4.252475	5.320844	4.974622	4.23682	5.474866	4.862726	4.210357	4.846972	5.31313	4.221945	5.353697	4.776649	4.377749	5.052184	4.501841	4.388865	4.820441	4.503258	4.399519	4.917273	5.348428	4.630382	5.400629	5.194268	---	---	---	ENST00000410470	ENSEMBL	---
7902267	6.131742	6.045711	5.952213	5.941156	6.116446	5.975679	6.153294	5.779821	6.22243	6.011935	6.178851	5.979622	6.095033	6.179208	6.123359	6.205613	6.11009	6.16042	6.196642	6.263931	6.231911	6.193078	6.141562	6.076587	6.057853	6.07593	6.006991	5.980772	5.959454	6.036262	6.097762	6.019897	5.989003	6.140319	6.079123	6.151456	NR_023916	PIN1L	1p31	NR_023916	RefSeq	O15428
7902269	8.736265	8.922928	8.916067	8.873908	9.024883	8.918699	9.092454	8.955996	9.055904	8.87354	8.894562	8.856813	8.932573	8.859429	8.879677	8.836677	8.895609	8.901656	8.646334	8.905635	8.875219	8.585726	8.937036	8.917187	8.663676	8.816841	8.872563	8.772886	8.955847	8.986257	8.656854	8.871962	8.751426	8.646767	8.868356	8.956499	NM_004768	SFRS11	1p31	NM_004768	RefSeq	Q05BU6
7902282	4.835607	5.229593	4.679852	4.780788	5.032266	4.898856	4.676126	4.912063	4.690443	4.75975	5.096044	4.627893	5.081389	4.762008	4.901572	4.839933	4.563842	4.749975	5.216147	4.893785	5.195512	5.208982	5.04143	5.335435	5.005625	5.128613	4.978271	4.928655	5.01342	4.893377	4.978165	5.245308	5.2873	5.232154	5.308225	4.976829	NM_001036645	HHLA3	1p31.1	NM_001036645	RefSeq	Q9XRX5
7902290	5.92981	5.856216	5.691368	5.949896	5.676321	5.518528	6.073117	6.265641	6.022491	5.605484	5.663457	5.189422	5.953445	5.773846	5.508496	5.352984	5.324404	5.394166	5.640316	5.160663	5.61819	5.796483	5.719337	5.378145	5.349615	5.778065	5.368591	5.412158	5.04221	4.91271	5.537029	5.365639	5.329762	5.157702	5.107346	4.866261	NM_001902	CTH	1p31.1	NM_001902	RefSeq	P32929
7902306	2.239061	2.481478	2.738966	2.530585	2.580618	2.617894	2.331348	2.386119	2.678168	2.443653	2.650963	2.714287	2.461485	2.295467	3.014215	2.163541	2.305947	2.563615	2.397058	2.505523	2.297903	2.182815	2.321244	2.540041	2.22586	2.603153	2.206405	2.542841	2.321933	2.2937	2.682345	2.430986	2.37385	2.318486	2.706238	2.457043	---	---	---	ENST00000456361	ENSEMBL	---
7902308	7.0151	6.974952	6.659478	6.864539	6.471023	6.838541	6.474153	6.816509	6.271558	6.39454	6.574984	6.218246	6.825839	6.598268	6.598965	6.667212	6.381997	6.451132	7.202539	6.663905	6.891004	7.112777	6.927501	6.82056	6.916466	6.969206	6.705452	7.166941	6.87147	6.380849	7.008039	6.6731	6.715237	6.784112	6.798788	6.583053	NM_003838	FPGT	1p31.1	NM_003838	RefSeq	Q53FM8
7902317	2.388485	2.303725	2.279363	2.312586	2.220074	2.471036	2.462818	2.454112	2.354684	2.300622	2.471451	2.353864	2.36924	2.447329	2.25606	2.337115	2.434173	2.353055	2.431738	2.312329	2.370478	2.375073	2.337115	2.303675	2.505331	2.368337	2.288222	2.249687	2.288956	2.154795	2.352918	2.284039	2.332969	2.330047	2.231079	2.361747	NM_015978	TNNI3K	1p31.1	NM_015978	RefSeq	Q59H18
7902345	7.872721	7.496218	7.72703	7.9009	7.764187	7.790539	7.816566	7.926323	7.91541	7.738944	7.667266	7.623975	7.81169	7.585302	7.637728	7.68266	7.700807	7.788432	7.59221	7.538986	7.467167	7.781615	7.454062	7.592179	7.639984	7.494935	7.680917	7.732737	7.590266	7.597843	7.79933	7.627535	7.613184	7.593177	7.454002	7.509045	NM_138467	TYW3	1p31.1	NM_138467	RefSeq	Q6IPR3
7902353	5.653435	5.736785	5.725946	5.841746	5.984556	5.676751	5.993276	6.057779	5.927567	6.156774	6.228339	5.927373	5.817921	5.677584	6.046981	5.325924	5.347035	5.231167	5.354039	5.629261	5.614659	5.925843	5.645362	5.748699	6.246325	6.384979	6.452784	6.333488	6.487453	6.151959	6.310939	6.164987	5.670959	5.54118	5.621173	5.284325	NM_001001933	LHX8	1p31.1	NM_001001933	RefSeq	Q68G74
7902365	2.380944	2.159642	2.50574	2.446841	2.256296	2.383432	2.397452	2.749885	2.461394	2.351249	2.222902	2.45508	2.395994	2.443817	2.30997	2.291512	2.318509	2.578963	2.59092	2.345996	2.589567	2.394738	2.079653	2.501178	2.514342	2.512331	2.432794	2.710313	2.193304	2.523519	2.342336	2.23283	2.365546	2.396734	2.497483	2.534936	---	---	---	ENST00000384272	ENSEMBL	---
7902367	9.439745	9.372357	9.228964	9.549339	9.437859	9.245008	9.257244	9.526135	9.348871	9.446027	9.235108	9.068167	9.477824	9.211168	9.189638	9.498515	9.408347	9.399935	9.666106	9.429739	9.455704	9.771286	9.524129	9.444748	9.679683	9.309696	9.386599	9.57375	9.42737	9.310643	9.777435	9.393621	9.441901	10.32333	10.15484	9.834686	NM_000016	ACADM	1p31	NM_000016	RefSeq	Q5T4U4
7902382	9.490455	9.031878	9.18275	9.446149	9.203947	9.126369	8.92503	9.49975	9.20883	9.508855	8.854072	9.085154	9.5112	8.928613	9.139958	9.546031	9.043705	9.180683	9.351689	8.756909	8.736692	9.443691	8.947869	8.857488	9.268336	8.833139	8.866251	9.234209	8.790983	8.866729	9.374063	8.997448	8.842226	9.047588	8.872738	8.502489	NM_004582	RABGGTB	1p31	NM_004582	RefSeq	P53611
7902396	6.073599	5.77892	6.071111	5.883099	6.281346	5.960501	5.677302	5.830699	6.20406	6.094003	5.763571	5.856568	5.7912	5.969047	6.256119	6.529668	5.81076	5.909242	5.81844	6.003584	5.569993	5.888734	5.586288	5.83601	5.875503	5.828654	5.791189	5.773719	5.763242	5.810841	5.848518	6.030847	5.899426	5.520345	5.605209	5.307896	NR_003042	SNORD45C	1p31.1	NR_003042	RefSeq	---
7902398	9.081117	9.067362	9.151175	9.163739	9.397852	8.90599	9.178351	8.453442	9.535923	9.202352	9.173787	8.778037	9.038507	9.330975	9.405873	9.295061	9.24419	9.164987	8.809292	8.895075	9.064358	8.336544	9.158492	8.958959	9.086919	9.560247	8.858921	8.806564	9.271911	8.758047	9.135381	9.623071	8.884484	8.817889	8.942114	8.41118	NR_002749	SNORD45A	1p31.1	NR_002749	RefSeq	P53611
7902400	7.165865	6.843961	6.893616	6.733152	7.097602	6.773501	6.773124	6.637996	7.14717	7.314276	6.733326	6.931079	7.157387	7.114	7.361551	7.26363	6.863451	6.876286	6.646957	6.686193	6.653431	6.58125	6.872039	6.3566	6.725661	7.090722	6.784871	6.739524	6.928448	6.480162	7.115246	6.955324	6.88737	6.615471	6.422695	6.221081	NR_002748	SNORD45B	1p31.1	NR_002748	RefSeq	P53611
7902402	2.162653	2.070907	2.042922	2.067033	2.013688	2.362248	2.146645	2.139228	2.30978	2.307582	2.364566	2.127384	2.151955	2.532023	2.123829	1.946685	2.045565	2.138412	2.005701	2.018361	2.312857	1.995106	2.018385	1.9271	2.067856	2.074191	2.179817	1.974703	2.042771	2.097623	2.296223	2.11922	1.937865	2.128762	1.965126	2.058154	NM_002440	MSH4	1p31	NM_002440	RefSeq	Q5ZEZ0
7902425	2.558143	2.372318	2.69223	2.618286	2.495239	2.710534	2.708054	2.626875	2.789339	2.70662	2.67122	2.700032	2.50911	2.477328	2.587656	2.564597	2.783416	2.659336	2.504505	2.635486	2.547018	2.398431	2.549871	2.746297	2.401416	2.613295	2.583633	2.529887	2.54905	2.665345	2.589362	2.662832	2.38857	2.344806	2.641589	2.656747	NM_152996	ST6GALNAC3	1p31.1	NM_152996	RefSeq	Q8NDV1
7902435	7.601952	7.772381	7.430843	7.497866	7.795358	7.063953	7.684335	7.416108	6.964653	7.351863	7.311229	7.1072	7.320341	7.498358	7.485634	7.782112	7.720693	6.66975	7.438832	7.044754	7.430534	7.184286	7.405592	7.348834	6.731674	7.086293	6.595475	7.167905	7.418955	7.087422	7.360866	7.45401	7.180757	7.535484	7.57659	6.837239	---	---	---	ENST00000420977	ENSEMBL	---
7902439	2.147262	1.879374	2.205175	2.322384	2.093431	2.313799	2.154406	2.181855	2.107447	2.358854	2.216568	1.947094	2.164325	2.291788	1.837754	2.235777	1.999718	2.079496	2.165235	2.026092	2.161983	2.0633	1.951599	2.080419	2.130005	2.048578	1.961088	2.037304	2.190341	2.276618	2.114121	2.176933	2.055998	2.002296	2.303297	2.495098	---	---	---	ENST00000363051	ENSEMBL	---
7902441	4.451833	4.506749	4.270226	4.353973	4.520053	4.599607	4.402169	4.29178	4.248343	4.214564	4.419806	4.053915	4.23278	4.381498	3.958946	4.256657	4.385749	4.382719	4.316815	4.310058	4.489493	4.210137	4.134855	4.487128	4.490179	4.413077	4.710371	4.537496	4.553653	4.302433	4.312837	4.622679	4.295388	4.120188	4.203583	4.36334	NM_030965	ST6GALNAC5	1p31.1	NM_030965	RefSeq	Q9BVH7
7902448	11.50291	11.45319	11.37071	11.33533	11.57618	11.32067	11.38713	11.44701	11.51933	11.56608	11.19418	11.34491	11.45202	11.35769	11.331	11.60436	11.4277	11.37154	11.54654	11.44386	11.46816	11.52645	11.41292	11.41923	11.68302	11.55656	11.36729	11.52126	11.53699	11.50291	11.58529	11.57549	11.32457	11.58862	11.47009	11.26532	NM_001035006	RPL17	18q21	NM_001035006	RefSeq	B2R4H3
7902452	2.591116	2.981904	2.485397	2.727044	2.918077	2.938055	2.720876	2.767683	2.58235	2.745952	2.721519	2.712127	2.658693	2.712999	2.914134	2.57282	2.811577	2.678468	2.857901	2.836416	2.793386	2.781901	2.802121	3.267577	2.524324	2.571622	2.992594	2.607756	2.704921	2.382854	2.45656	2.664901	2.554554	2.813217	2.916841	2.775044	NM_174858	AK5	1p31	NM_174858	RefSeq	Q9Y6K8
7902474	4.22862	4.159143	4.164708	4.256899	4.327428	4.06242	4.27003	3.667392	4.448745	4.369428	3.96736	4.46403	4.384817	4.300918	4.425695	4.179286	4.301768	4.500685	4.045616	4.318238	4.256516	4.259044	4.265875	4.186191	3.836648	4.402646	3.861923	4.21009	4.116284	4.151126	4.428652	4.379832	4.392028	4.259037	4.317531	4.095821	---	---	---	ENST00000411314	ENSEMBL	---
7902476	6.710495	7.027792	7.060886	6.886787	6.845168	6.861475	6.920915	6.892991	6.994474	6.770875	6.868384	6.793282	7.013537	6.656318	6.749785	6.719516	6.657093	6.87045	6.638959	6.775138	6.67027	6.819747	6.784674	6.819571	6.957767	6.813646	7.056445	6.831004	6.719133	6.741599	6.933434	6.840696	6.880639	6.672091	6.6689	6.641681	BX537792	FAM73A	1p31.1	BX537792	GenBank	Q8NAN2
7902493	5.71287	5.414663	5.50377	5.545599	5.545941	5.260839	5.91182	5.534849	5.7947	5.597486	5.341081	5.172921	5.420496	5.6157	5.479694	5.771784	5.508004	5.097458	5.14316	4.934466	5.220258	5.520004	5.320402	5.420906	5.771309	5.64149	5.433014	5.62506	5.350308	5.527969	5.342317	5.295687	5.431183	5.333807	5.552379	5.382749	---	---	---	ENST00000410917	ENSEMBL	---
7902495	2.230863	2.163958	2.406838	2.307567	2.435097	2.574059	2.575679	2.508318	2.388981	2.453258	2.3801	2.603508	2.177029	2.439295	2.202802	2.043329	2.329942	2.555791	2.419377	2.267751	2.539483	2.406375	2.36015	2.374429	2.129797	2.342359	2.453573	2.327083	2.089062	2.211848	2.41849	2.23429	2.434283	2.343075	2.384587	2.358222	NM_144573	NEXN	1p31.1	NM_144573	RefSeq	Q0ZGT2
7902512	9.224076	9.147676	9.229248	9.192592	9.192008	9.207108	9.035719	9.478884	9.320821	9.288853	9.04882	9.046561	9.166351	8.770123	9.215602	9.137589	8.512047	8.716028	9.243974	9.302226	8.863737	9.155035	8.901811	9.160251	9.446694	9.030116	9.097373	9.046723	8.910963	8.8327	9.230966	9.372817	8.999703	8.658494	8.812379	8.769501	NM_007034	DNAJB4	1p31.1	NM_007034	RefSeq	B2R824
7902518	6.36505	6.561017	6.572185	6.715223	6.594594	6.745359	6.59735	6.440976	6.654345	6.504956	6.554813	6.561895	6.46884	6.612631	6.53356	6.361765	6.437991	6.5799	6.799139	6.756918	6.675857	6.771993	6.694189	6.69568	6.680974	6.525137	6.610947	6.365237	6.330355	6.458924	6.623984	6.677648	6.748022	6.526138	6.565969	6.363267	NM_017655	GIPC2	1p31.1	NM_017655	RefSeq	Q8TF65
7902527	3.856363	4.207245	3.87578	3.939095	3.713268	4.188941	4.126313	4.054181	4.132371	4.002636	3.992085	3.784527	3.976104	4.205298	4.264921	3.951235	4.230651	4.108378	4.294247	4.377155	4.401519	4.53383	4.245135	4.660198	4.793305	4.821554	4.671658	5.324302	5.283967	4.912594	4.398929	4.363969	4.59076	4.373981	4.294546	4.44487	NM_001039585	PTGFR	1p31.1	NM_001039585	RefSeq	Q6RYQ6
7902541	3.727322	3.552087	3.633294	3.412233	3.340143	3.777561	3.45554	3.957995	3.625988	3.418825	3.294523	3.393937	3.857851	3.354214	3.497178	3.337985	3.528763	3.349308	3.766994	3.907156	4.034552	4.037742	3.783673	3.566774	4.168543	4.149325	4.055812	4.649932	4.388411	4.203803	3.848007	3.768071	4.055789	3.755962	3.730763	3.640648	NM_006820	IFI44L	1p31.1	NM_006820	RefSeq	B2R5Q5
7902553	6.4159	6.094575	5.922636	6.152025	5.887585	5.836668	6.029315	6.257548	5.625539	6.142756	5.776641	5.928213	6.129437	5.406821	5.923304	5.948384	5.859073	5.60046	6.424002	6.251125	5.739386	6.449579	5.798072	5.999058	6.603543	6.444292	6.255816	7.082098	6.750566	6.922864	6.358895	6.258986	5.99998	6.271167	6.0309	5.809679	NM_006417	IFI44	1p31.1	NM_006417	RefSeq	Q8TCB0
7902563	2.510104	2.26049	2.507784	2.523965	2.226065	2.449805	2.647761	2.663178	2.542785	2.307626	2.871227	2.44846	2.764738	2.460271	2.463842	2.450623	2.38206	2.619583	2.32086	2.447897	2.409087	2.387801	2.44015	2.515502	2.390525	2.27413	2.565576	2.307928	2.390893	2.461864	2.401233	2.464429	2.547243	2.704562	2.66339	2.441704	---	---	---	ENST00000411094	ENSEMBL	---
7902565	7.577327	7.650679	7.790635	7.40696	7.475245	7.722935	7.236949	7.478313	7.753098	7.341934	7.429311	7.458528	7.666357	7.572277	7.744097	7.457496	7.558889	7.800568	7.820255	7.999274	7.776889	7.913541	7.809571	8.149922	7.756272	7.639009	8.150669	7.878939	7.843732	8.167527	7.871876	7.757642	7.992586	7.66649	8.02615	8.056319	NM_012302	LPHN2	1p31.1	NM_012302	RefSeq	O95490
7902592	3.991784	3.812577	4.307669	3.975302	4.253783	4.033089	3.935822	4.0895	4.09971	4.220385	4.158169	4.399279	4.081875	4.13618	3.996425	4.061441	3.941963	4.081905	4.016544	4.149663	3.967657	3.927728	4.02813	4.402205	4.055462	4.269246	4.176972	3.77884	3.644612	4.051764	3.897455	3.807434	4.214977	3.954474	3.926901	4.02296	NM_006465	ARID3B	15q24	NM_006465	RefSeq	Q8IVW6
7902594	6.602328	6.691993	6.653444	6.503061	6.644341	6.674265	6.485096	6.492088	6.601826	6.47645	6.537344	6.490926	6.521844	6.66331	6.644191	6.590913	6.657676	6.673489	6.598897	6.863261	6.608156	6.665421	6.749967	6.79029	6.709255	6.77696	6.883666	6.503622	6.840245	6.655536	6.742201	6.823723	6.732166	6.681836	6.954283	7.070719	NM_182948	PRKACB	1p36.1	NM_182948	RefSeq	P22694
7902611	4.320704	3.955077	3.705863	3.754294	4.023332	3.937691	3.985535	3.93501	3.956651	4.047205	3.625566	3.854177	4.174237	3.92439	4.444928	4.525966	4.150178	4.164147	4.577603	3.795743	4.018318	4.366077	3.984156	3.721147	4.403498	3.735094	3.711236	4.164485	4.032497	4.064445	4.393441	3.873945	4.021124	4.063908	3.942199	3.669951	---	---	---	AY047582	GenBank	Q96L81
7902615	1.965523	1.858056	1.868186	1.792295	1.841603	1.876579	2.089497	1.94412	1.861434	1.995633	2.086306	2.020346	1.937339	1.863486	1.938439	1.898527	1.989233	2.144632	2.136042	2.161562	1.838624	2.011835	1.925128	2.165667	1.986915	2.064536	1.955627	2.048756	2.105517	2.108442	1.802835	1.985299	1.91253	1.990851	2.114977	2.093123	---	---	---	ENST00000363089	ENSEMBL	---
7902617	2.469385	2.299428	2.325539	2.213186	2.482208	2.479055	2.203419	2.677717	2.423799	2.399846	2.416821	2.284668	2.294126	2.80878	2.65221	2.530278	2.686732	2.43697	2.528977	2.364254	2.551035	2.706893	2.735057	2.765206	2.58976	2.578746	2.811553	2.372638	2.631756	2.483804	2.578123	2.60702	2.685236	2.632725	2.450936	2.410326	NM_001010971	SAMD13	1p31.1	NM_001010971	RefSeq	B3KPW8
7902623	2.414334	2.401965	2.303891	2.426694	2.240823	2.406061	2.367195	2.428946	2.429673	2.309833	2.410275	2.518278	2.308592	2.551991	2.110821	2.209044	2.337621	2.388656	2.426969	2.650913	2.424069	2.316841	2.27791	2.446579	2.184998	2.283812	2.385029	2.259207	2.292255	2.407808	2.273949	2.475636	2.136376	2.123182	2.337723	2.32966	NM_021233	DNASE2B	1p22.3	NM_021233	RefSeq	Q66K39
7902634	7.359715	6.828112	7.047021	7.242249	7.128922	7.070619	7.09345	7.52773	7.01037	7.224358	7.021751	7.05863	7.233558	6.736356	6.916896	7.538122	7.080408	7.056334	7.342845	7.049144	6.926402	7.233259	6.89671	6.891796	7.065438	6.846904	7.091886	7.218742	6.869079	7.098472	7.239838	6.811578	6.770097	7.206927	7.013836	6.851974	NM_025065	BXDC5	1p22.3	NM_025065	RefSeq	Q9H9Y2
7902645	2.158123	2.218149	2.22399	2.374131	2.283999	2.530885	2.32251	2.269741	2.235337	2.226812	2.24251	2.41682	2.400677	2.344252	2.434079	2.20208	2.29631	2.324345	2.471079	2.319999	2.369838	2.510079	2.30976	2.390517	2.449433	2.664272	2.297092	2.359253	2.25654	2.299441	2.390589	2.407751	2.383393	2.281327	2.148196	2.352499	NM_001081472	SPATA1	1p22.3	NM_001081472	RefSeq	Q5VX52
7902660	3.841995	3.717632	3.803118	3.710119	3.551584	3.870524	3.656562	3.769868	3.725662	3.587518	3.67677	3.678193	3.695089	3.570972	3.545073	3.306384	3.62073	4.145219	4.0589	4.083655	4.19493	3.784361	3.844099	3.915554	4.105265	3.726917	3.900903	4.147133	3.934678	3.903985	3.983271	3.930009	3.849935	3.739645	4.120815	3.74922	NM_145172	WDR63	1p22.3	NM_145172	RefSeq	Q8IWG1
7902685	1.930639	2.313406	2.125711	2.234311	2.213187	2.467294	2.153821	2.553111	2.150281	2.202886	2.342962	2.042428	2.182512	2.297674	2.180017	2.137177	2.613116	2.201387	2.230545	2.092695	2.183249	2.117872	2.210259	2.071635	2.460852	2.53112	2.458624	2.114374	2.074658	2.077259	2.19493	2.215005	2.164201	2.071162	2.325944	2.077372	---	---	---	ENST00000411322	ENSEMBL	---
7902687	8.914932	9.035576	9.133587	8.745856	8.713434	8.893087	8.833404	8.948116	9.097826	8.890658	8.919652	8.970583	8.884583	8.669889	8.778812	8.633799	8.660208	8.580641	8.573005	8.672796	8.751575	8.627981	8.61342	8.767099	8.826004	8.889081	9.117203	8.709785	8.713829	8.862848	8.799282	9.139769	8.858021	8.062748	8.193169	8.407663	NM_001554	CYR61	1p31-p22	NM_001554	RefSeq	Q6FI18
7902700	2.178287	2.345154	2.322293	2.649754	2.312374	2.015729	2.419339	2.375323	2.235046	2.496442	2.465636	2.361174	2.339195	2.346175	2.611013	2.259953	2.39737	2.440232	2.287922	2.391778	2.168801	2.059512	2.046611	2.125054	2.134492	2.53013	2.116104	2.330454	2.2649	2.130447	2.228539	2.225908	2.27547	1.935731	2.29664	2.559258	---	---	---	ENST00000363064	ENSEMBL	---
7902702	2.910524	3.295112	3.114052	2.632711	3.06145	3.079782	2.910764	3.18794	3.133591	3.173311	3.370219	2.996924	3.130686	3.510532	2.895415	2.962449	3.091049	2.983955	3.78623	3.323574	3.475892	3.408757	3.300925	3.530931	3.304525	3.461915	3.369401	4.310844	4.212694	3.989014	3.401693	3.48961	3.437874	3.800747	4.080146	3.485553	NM_006536	CLCA2	1p31-p22	NM_006536	RefSeq	Q9UQC9
7902721	2.276783	2.370239	2.322922	2.200848	2.346825	2.06694	2.547229	2.712348	2.484165	2.321585	2.19588	2.194367	2.125383	2.322775	2.34426	2.326094	2.243713	2.485626	2.320296	2.206766	2.135666	2.417767	2.269183	2.198921	2.222678	2.427036	2.052061	2.148573	2.421287	2.171288	2.218457	2.35856	2.271614	2.404674	2.458643	2.36776	NM_001285	CLCA1	1p31-p22	NM_001285	RefSeq	B2RAV5
7902738	2.186696	2.442926	2.545873	2.13536	2.318822	2.451585	2.402725	2.2819	2.61972	2.14777	2.657919	2.428081	2.296517	2.605193	2.389126	2.345227	2.316971	2.439511	2.376802	2.421446	2.413193	2.360273	2.307657	2.56732	2.304115	2.547371	2.34855	2.512372	2.463382	2.401522	2.368151	2.518348	2.309795	2.437699	2.336691	2.951584	NM_012128	CLCA4	1p31-p22	NM_012128	RefSeq	Q9NXP1
7902754	2.468587	2.296881	2.306403	2.398289	2.788642	2.298686	2.554847	2.415784	2.284347	2.483789	2.305515	2.422645	2.269278	2.438296	2.37978	2.403147	2.724523	2.354222	2.537839	2.339707	2.436332	2.340086	2.214757	2.266621	2.201688	2.463907	2.163572	2.288041	2.530262	2.43942	2.230651	2.283799	2.541825	2.450153	2.419109	2.35937	NR_024604	CLCA3P	1p31-p22	NR_024604	RefSeq	Q9Y6N3
7902771	8.206363	8.024111	8.220384	8.068607	7.955269	8.056864	7.94479	8.219553	7.891953	8.181188	8.037231	8.051657	8.167729	7.871791	8.177712	8.469849	7.97212	8.179668	8.123862	8.106941	7.808013	8.075165	7.737226	7.976035	8.397115	7.996354	8.103923	8.250923	7.997897	8.164248	8.166454	7.860574	8.043437	7.975187	7.819339	7.914236	NM_016009	SH3GLB1	1p22	NM_016009	RefSeq	Q9Y371
7902787	6.073167	5.772692	5.980453	5.635667	6.151184	5.822581	5.603541	5.583807	6.089971	6.067802	5.593597	5.773601	5.760789	5.796581	6.364022	6.400535	5.932945	5.847855	5.899421	6.06448	6.026842	5.866347	5.85915	5.799684	6.036716	5.92452	5.853352	5.852279	6.214976	5.795556	5.944401	5.93234	6.022904	6.072167	5.910161	5.404218	---	---	---	ENST00000447415	ENSEMBL	---
7902789	7.34773	7.372255	7.403689	7.488818	7.532165	7.383343	7.352395	7.541799	7.461221	7.400238	7.400036	7.214194	7.493651	7.39255	7.25549	7.458133	7.295754	7.278964	7.586252	7.426832	7.54001	7.613013	7.56327	7.606853	7.807671	7.518538	7.659176	7.947879	7.804691	7.770777	7.721032	7.628127	7.499604	7.467651	7.556623	7.438041	NM_012262	HS2ST1	1p31.1-p22.1	NM_012262	RefSeq	Q7LGA3
7902799	3.045265	3.171426	3.37159	3.128307	3.10927	3.285834	3.134784	2.978697	3.600832	3.252712	3.144589	3.664112	3.250179	3.528643	3.267346	3.268586	3.044276	3.271605	3.015819	3.274806	3.440176	3.134835	3.078521	3.248593	3.107806	3.425913	3.157454	3.095355	3.120627	3.220647	3.069306	3.333524	3.295273	3.241209	3.211938	3.288378	NR_026985	LOC339524	1p22.3	NR_026985	RefSeq	Q6ZW34
7902808	2.691682	2.602823	2.566073	2.570089	2.397341	2.297186	2.514362	2.399979	2.54013	2.513307	2.657999	2.319645	2.378	2.736135	2.445272	2.487569	2.8034	2.393588	2.451517	2.583451	2.497228	2.577277	2.538451	2.414572	2.728797	2.74365	2.627783	2.312222	2.303534	2.433222	2.49484	2.548235	2.766258	2.65906	2.404837	2.852641	NR_026989	LOC339524	1p22.3	NR_026989	RefSeq	---
7902810	6.156349	6.099029	6.072843	6.316514	6.065742	6.103331	6.000373	6.141403	5.906579	5.925698	5.897291	5.714915	6.318645	5.818796	6.147163	6.142543	5.744349	5.813627	6.215702	6.053974	5.768789	5.984673	5.963755	5.885088	6.239256	6.049736	6.305567	6.288058	6.244467	5.990454	6.080583	6.066984	5.829035	5.684626	5.795057	5.886574	NM_006769	LMO4	1p22.3	NM_006769	RefSeq	P61968
7902822	7.580029	7.549623	7.690249	7.593882	7.400748	7.711291	7.348144	7.424537	7.838194	7.535138	7.305104	7.448048	7.598249	7.350752	7.671729	7.474135	7.215456	7.698625	7.656214	7.863662	7.596252	7.584227	7.603076	7.874739	7.681448	7.532745	7.780814	7.601982	7.690418	7.802822	7.697747	7.703469	7.583589	7.483517	7.61012	7.72047	NM_006256	PKN2	1p22.2	NM_006256	RefSeq	Q8N2Y1
7902848	4.733541	4.770216	5.022313	4.800634	4.834162	4.816525	4.900035	4.730911	4.79291	4.855019	4.681443	4.557654	4.804504	4.82632	4.924741	4.843453	4.835026	4.808609	4.779233	4.867333	4.815083	4.877836	4.548941	5.232828	4.771276	4.777849	4.679014	4.805135	4.837191	4.785711	4.805564	4.873355	4.849933	4.772138	4.6812	4.939577	---	---	---	AK023600	GenBank	---
7902850	2.41394	2.397605	2.26456	2.469504	2.42028	2.455314	2.423821	2.326744	2.448146	2.31496	2.394549	2.648285	2.455177	2.635426	2.370368	2.288373	2.565929	2.410161	2.5044	2.336896	2.426421	2.357376	2.56234	2.527652	2.226907	2.416507	2.32096	2.643784	2.486084	2.319964	2.365937	2.252691	2.512146	2.376712	2.362533	2.601708	NM_198460	GBP6	1p22.2	NM_198460	RefSeq	Q6ZN66
7902861	5.677882	5.755839	5.91525	5.799796	5.435375	5.654768	5.427585	5.787037	5.939715	5.960881	6.056245	6.071655	5.686823	5.68462	5.770166	5.834198	5.894724	5.856809	5.693236	5.667805	5.659919	5.435498	5.793733	5.799206	5.569056	5.606973	5.598957	5.685648	5.627226	5.955498	5.496186	5.725831	5.662666	5.830126	5.888181	5.853665	NM_001134476	LRRC8B	1p22.2	NM_001134476	RefSeq	Q537H9
7902874	3.383038	3.320386	3.609554	3.193858	3.158173	3.347186	3.350308	3.250358	3.321782	2.852006	3.562749	3.463394	3.283447	3.111984	3.160777	3.320573	3.591483	3.251636	3.207531	3.067907	2.858156	3.181691	3.194376	3.281878	3.338051	3.111281	2.991704	3.199898	2.886204	3.379829	3.455096	3.215777	3.361354	3.017839	3.310817	3.269081	NM_032270	LRRC8C	1p22.2	NM_032270	RefSeq	Q8TDW0
7902883	8.139782	8.175788	8.099366	8.166558	8.240457	8.291219	7.987625	8.094971	8.011563	8.108408	8.009083	7.98722	8.097428	8.127748	8.092158	7.908063	8.089026	8.11124	8.004299	8.26321	8.045447	8.072183	8.12453	8.155746	7.932104	7.878224	8.126167	7.842469	7.854303	7.859752	8.141533	8.127323	8.155582	8.031319	8.029283	8.252703	NM_001134479	LRRC8D	1p22.2	NM_001134479	RefSeq	Q659A9
7902891	6.456502	6.409937	6.449731	6.741854	6.597105	6.673677	6.526496	6.594649	6.692655	6.53666	6.439287	6.489812	6.515067	6.198695	6.807539	6.597589	6.241009	6.467997	6.899754	6.789984	6.678902	6.801408	6.559278	6.708668	6.692577	6.681007	6.690538	6.844151	6.748143	6.660728	6.77697	6.834266	6.64447	6.638581	6.60792	6.687974	NM_182976	ZNF326	1p22.2	NM_182976	RefSeq	Q5BKZ1
7902909	4.062031	4.052903	4.00559	3.819274	4.084532	3.990907	4.222656	3.606009	4.273142	3.69527	4.205124	4.071675	4.02037	4.317704	3.982543	3.947459	4.411685	4.021506	3.550086	3.884926	4.357702	3.560968	4.167542	4.071246	3.994243	4.118462	4.063181	3.78568	3.995335	3.978947	3.974025	4.019363	4.054383	3.823287	4.323834	4.041281	---	---	---	ENST00000362796	ENSEMBL	---
7902911	3.709637	3.60968	3.588141	3.897115	3.674205	3.576576	3.898131	3.89701	3.341952	3.590151	3.664685	3.527199	3.953742	3.690756	3.607998	3.492531	3.862953	3.664632	3.615724	3.427801	3.640743	3.760413	3.536603	3.559157	3.526125	3.609046	3.522053	3.718359	3.485156	3.55655	3.572738	3.545341	3.649411	3.494788	3.738191	3.753117	---	---	---	ENST00000384090	ENSEMBL	---
7902913	4.196505	4.349007	3.836503	4.280565	4.035874	4.787712	3.902637	4.318686	4.282022	4.276175	4.665201	4.363845	4.207992	3.647092	4.573743	4.223266	3.826159	4.320038	4.93475	5.165363	4.87393	4.939525	4.52035	5.190664	5.151979	4.936626	5.081292	5.119328	5.523273	5.757937	4.877511	4.920131	5.070725	4.978099	4.836096	4.858407	NM_003503	CDC7	1p22	NM_003503	RefSeq	B2R6V2
7902930	4.452943	4.350548	4.456522	4.161771	5.000622	4.680871	4.330396	4.48978	4.640567	4.655593	4.342066	4.436944	4.405159	4.525226	4.778195	4.903523	4.428072	4.596946	4.4572	4.671118	4.146418	4.111429	4.237144	4.290485	4.306877	4.145127	3.921717	4.270446	4.616154	4.60627	4.486107	4.398103	4.288585	4.297048	4.530298	4.081405	NR_003130	HSP90B3P	1p22.1	NR_003130	RefSeq	Q58FF2
7902934	2.412297	2.329115	2.480938	2.39015	2.122927	2.46158	2.352528	2.298161	2.490498	2.31709	2.598199	2.377635	2.245872	2.413987	2.449747	2.359162	2.329115	2.441242	2.121738	2.389244	2.208341	2.422996	2.311682	2.46103	2.250763	2.480546	2.289736	2.250168	2.148835	2.157676	2.320131	2.219748	2.42347	2.327833	2.175419	2.40055	NM_207189	BRDT	1p22.1	NM_207189	RefSeq	Q05DQ4
7902957	2.947381	2.839798	2.702437	3.106519	2.956366	2.869331	3.000692	3.028805	2.790811	3.011138	2.973468	2.87329	2.874759	3.037101	2.728994	2.733822	2.965084	3.094155	2.913352	2.714933	2.948393	2.865315	2.866676	2.76798	2.796247	2.574988	2.766605	2.832438	2.83285	2.920501	2.962287	2.909485	3.00576	2.988729	3.089276	2.751729	NM_173567	EPHX4	1p22.1	NM_173567	RefSeq	Q8IUS5
7902965	3.569293	3.369979	3.703124	3.453789	3.486609	3.589612	3.618813	3.33222	3.570342	3.426814	3.481835	3.547531	3.513729	3.450598	3.313823	3.416998	3.457269	3.213399	3.448272	3.332639	3.408317	3.355211	3.384994	3.417022	3.856719	3.263756	3.307035	3.482637	3.570182	3.402627	3.816787	3.253283	3.855265	3.536764	3.556313	3.464051	NM_183242	BTBD8	1p22.1	NM_183242	RefSeq	Q5XKL5
7902977	3.969925	3.478728	3.182774	3.553912	3.531646	3.593756	3.349706	3.705966	3.498917	3.362767	3.400104	3.383765	3.745281	3.559321	3.552867	3.095191	3.313928	3.320617	3.631186	3.647713	3.717294	3.847447	3.596331	3.369322	3.785783	3.66652	3.631849	3.313287	3.330987	3.331634	3.770478	3.471763	3.906087	3.591126	3.426946	3.608806	NM_015237	KIAA1107	1p22.1	NM_015237	RefSeq	Q9UPP5
7902984	2.175079	2.097971	2.106576	1.928814	2.311636	2.004297	2.058225	2.125749	2.277111	2.0635	2.185253	2.317981	2.255817	2.258846	2.031173	2.125513	2.239611	1.960163	2.221329	2.122015	2.287797	2.191538	2.18564	2.140701	2.083504	2.142882	2.095845	2.042893	2.039597	2.148966	2.057227	2.035093	2.162651	1.973156	2.266016	2.07278	NM_001012425	C1orf146	1p22.1	NM_001012425	RefSeq	Q5VVC0
7902992	6.035949	5.933744	5.888842	5.905241	5.907466	5.75755	5.461715	5.730691	5.560174	5.842949	5.88119	5.621131	5.975783	5.612893	5.975411	6.059673	5.620251	5.873612	6.088923	6.147567	5.82097	5.889745	5.861368	5.95753	5.822482	5.967055	5.960227	6.09815	6.085708	5.802036	6.04669	6.007793	5.745758	6.051953	5.938555	5.895102	NM_024813	RPAP2	1p22.1	NM_024813	RefSeq	Q8IXW5
7903010	6.105359	6.221798	6.060747	6.036672	6.136403	6.08948	5.996488	6.185757	6.175342	6.174962	6.140794	6.292181	6.163311	5.995655	6.122256	6.007491	6.01299	6.150585	6.050206	6.17832	6.119385	6.133973	5.986055	6.17026	6.128328	6.033926	6.135859	6.161905	5.926432	6.104237	6.083652	6.029802	6.003201	6.049568	6.020148	6.015576	NM_000969	RPL5	1p22.1	NM_000969	RefSeq	P46777
7903022	5.621131	5.674618	5.842064	5.974736	5.396409	5.736681	5.445309	5.747079	6.055983	5.887934	5.793756	6.161334	5.88482	5.391565	5.79648	5.657509	5.668383	6.045684	5.224372	5.380098	5.420238	4.985464	5.49745	6.104195	5.211553	5.44698	5.636778	4.96922	5.573113	5.518983	5.537628	5.58764	5.48648	5.200825	5.228023	5.548019	NR_000006	SNORD21	1p22.1	NR_000006	RefSeq	---
7903024	2.687171	2.984714	2.758049	2.785658	2.622523	2.918134	2.82305	2.726595	2.438386	2.752204	2.806212	3.435368	2.779175	3.041821	2.824733	2.522325	3.132607	3.066183	2.744364	2.67416	2.951946	2.707347	2.844231	2.909679	2.193494	2.911009	2.968023	2.735913	2.853562	2.396092	2.703259	2.348371	3.126662	2.907215	2.784635	2.623063	---	---	---	ENST00000384295	ENSEMBL	---
7903028	2.162327	2.068078	2.41673	2.131171	2.195648	2.246991	2.131474	2.171961	2.731463	2.394459	2.187733	2.298493	2.103745	2.35779	2.457283	2.321648	2.140734	2.275995	2.188965	2.378027	1.9542	2.090805	2.182179	2.436943	2.266122	2.546414	2.286852	2.20663	2.38575	2.35708	2.213994	2.427924	2.217978	2.296299	2.324301	2.533115	---	---	---	ENST00000410732	ENSEMBL	---
7903032	7.283237	7.382755	7.237876	7.366171	7.542782	7.418993	7.292953	7.550934	7.529597	7.39718	7.373291	7.312433	7.384972	7.220585	7.309223	7.366683	7.190423	7.379479	7.444355	7.407099	7.187865	7.42221	7.444034	7.47999	7.359851	7.501107	7.579568	7.514918	7.567197	7.673672	7.448069	7.437808	7.286527	7.34364	7.525758	7.448111	NM_007358	MTF2	1p22.1	NM_007358	RefSeq	Q9Y483
7903049	3.311404	3.438172	3.287481	3.677352	3.275289	3.702822	3.500823	3.51916	3.74348	3.763884	3.586699	3.862369	3.498999	3.305064	3.605449	4.061305	3.435683	4.049587	4.600227	4.260696	4.487656	4.145717	4.060162	3.884341	4.24067	3.955364	4.213863	4.652382	4.87853	4.837764	4.081904	4.390763	3.97355	4.099577	4.427824	4.799338	NM_206886	CCDC18	1p22.1	NM_206886	RefSeq	Q5T9S5
7903079	7.689541	7.98144	7.893244	7.744843	7.807409	7.962931	7.919497	7.829148	7.948853	7.64782	7.845919	7.784931	7.788998	7.679268	7.640872	7.887908	7.859198	7.863165	7.891174	8.041135	8.108907	7.670872	7.934687	7.947739	7.975948	8.038415	8.196911	8.050165	8.081011	8.105371	7.800913	7.80187	7.945949	7.885571	7.981463	8.020123	NM_001938	DR1	1p22.1	NM_001938	RefSeq	Q658N3
7903090	1.801143	2.027339	2.004303	2.117569	1.888068	2.024734	2.510494	1.802235	2.097621	2.388197	2.732011	2.101571	2.20196	1.864594	1.916097	1.901782	2.126732	1.636247	1.882329	1.698732	1.836019	1.99723	2.202147	2.067698	1.851997	2.01588	2.139262	1.821867	1.8154	1.796057	1.841993	2.141425	1.895374	1.775371	1.983593	2.109981	---	---	---	ENST00000384649	ENSEMBL	---
7903092	8.039469	7.935498	8.076242	7.848054	7.957291	8.038374	7.816096	7.925631	8.033934	7.69161	7.549227	7.875682	8.027155	7.797627	7.956892	7.874781	7.919446	7.882033	7.597201	7.88882	7.671327	7.685974	7.67426	7.804414	7.93741	7.733014	7.914505	7.822421	7.666382	7.65774	7.791224	7.609923	7.664452	7.498945	7.717871	7.710803	NM_001024948	FNBP1L	1p22.1	NM_001024948	RefSeq	Q5T0N5
7903115	2.426422	2.559557	2.530378	2.501394	2.443597	2.695182	2.6998	2.426211	2.648434	2.325873	2.585084	2.701176	2.423565	2.677622	2.11475	2.454452	2.493997	2.338337	2.432352	2.427028	2.307484	2.36547	2.194308	2.468567	2.463105	2.343167	2.136941	2.411788	2.476535	2.256987	2.676557	2.530378	2.445869	2.161744	2.482143	2.323156	---	---	---	ENST00000458933	ENSEMBL	---
7903117	2.375648	2.582592	2.498918	2.474712	2.340066	2.558581	2.563322	2.330748	2.497772	2.855687	2.490494	2.410152	2.519959	2.551745	2.500701	2.459158	2.618658	2.403832	2.473997	2.36326	2.593984	2.428834	2.636756	2.695284	2.470471	2.81007	2.532088	2.492604	2.712548	2.674745	2.781976	2.183355	2.68234	2.543493	2.263031	2.388572	---	---	---	ENST00000332534	ENSEMBL	---
7903119	9.974531	9.954205	10.10776	10.02329	9.987606	10.07437	9.934669	10.14452	10.28744	9.90249	9.890114	9.859049	10.11039	9.798777	10.0217	10.14414	10.077	10.35024	10.0916	10.20622	9.970669	10.10543	10.00045	10.07633	10.09975	9.877808	10.13302	9.972544	9.885472	9.965343	10.19486	10.02083	9.985968	10.41625	10.40509	10.48658	NM_002858	ABCD3	1p22-p21	NM_002858	RefSeq	P28288
7903144	6.637095	6.637499	6.768587	6.703351	6.642283	6.719353	6.411854	6.552091	6.959486	6.50285	6.672764	6.637085	6.770081	6.381717	6.64179	6.780012	6.588629	6.779866	6.85441	6.909111	6.840593	6.88201	6.7257	6.811277	6.941203	6.954932	7.03887	6.773803	6.778467	6.847961	6.920286	7.001001	7.022117	7.03645	6.977772	6.945182	NM_001114106	SLC44A3	1p21.3	NM_001114106	RefSeq	Q8N4M1
7903162	7.729193	7.435249	7.70733	7.833666	7.702383	7.743752	7.501542	7.588705	7.940127	7.749851	7.543406	7.670598	7.754447	7.532798	7.703195	7.65644	7.546227	7.834946	7.6006	7.618063	7.566104	7.766775	7.596667	7.734779	7.917201	7.483902	7.805255	7.404982	7.352204	7.654931	7.653742	7.583757	7.635711	7.62007	7.868984	7.932424	NM_152487	TMEM56	1p21.3	NM_152487	RefSeq	Q96MV1
7903171	6.314814	5.707756	5.705443	5.829473	5.834789	5.677269	5.414207	5.850301	5.57683	5.890485	5.416072	5.587125	6.017673	5.848886	5.704411	6.046544	5.585828	5.811236	6.298329	5.869993	5.810851	6.417788	5.876732	5.611784	6.181849	5.718005	5.790954	5.974048	5.627968	5.778206	6.364633	6.108573	5.766611	6.061846	5.865645	5.858006	NM_015485	RWDD3	1p21.3	NM_015485	RefSeq	Q9Y3V2
7903181	2.264072	2.248279	2.255962	2.104079	1.996744	2.004463	2.351172	2.270483	1.978713	2.027474	1.936106	1.997701	2.150831	1.987089	1.956008	1.875437	2.016141	2.126455	2.173989	1.944139	2.145968	2.033064	2.070023	2.075757	2.038265	2.128176	2.206986	2.151072	2.182954	1.946152	1.911594	2.170749	2.066402	2.160923	2.005657	2.27533	---	---	---	ENST00000363930	ENSEMBL	---
7903183	10.04158	9.832957	9.977963	9.947369	10.1053	9.987517	9.857126	9.862344	10.09816	10.20627	9.926621	9.778848	9.991816	9.781995	10.3697	10.32854	9.858818	9.923117	10.24239	10.11334	10.01434	10.03325	9.991252	9.965699	10.40043	9.973487	10.03527	10.03077	9.976808	9.873353	10.19525	10.2116	9.964941	10.11875	10.04235	9.679536	---	---	---	ENST00000415278	ENSEMBL	---
7903188	6.81045	6.873939	6.751708	7.043025	6.928543	7.066749	6.7044	6.794726	6.922953	6.898834	6.93802	6.82215	7.051337	6.847836	6.889053	6.949144	6.780377	6.789565	6.644818	6.743394	6.463192	6.749972	6.688271	6.924352	6.612046	6.64555	6.747004	6.738795	6.546184	6.731382	6.802245	6.762603	6.684141	6.568685	6.426461	6.57179	NM_021190	PTBP2	1p22.1-p21.3	NM_021190	RefSeq	Q9UKA9
7903203	7.274762	7.20501	7.177729	7.351196	7.460543	7.040284	7.071915	7.202046	7.014726	7.464446	7.101732	6.850892	7.279342	6.994261	7.221486	7.55564	6.912186	6.936256	7.638458	7.34289	6.938832	7.443184	7.010735	7.154393	7.695829	7.258585	7.164416	7.445102	7.237579	7.391079	7.315416	7.362777	7.120038	7.332451	7.100571	7.002269	NM_015976	SNX7	1p21.3	NM_015976	RefSeq	Q53FQ3
7903214	2.789487	2.798223	2.777692	2.96077	2.699136	2.756856	2.827322	2.414647	3.056164	2.984607	2.814316	2.751884	2.610175	2.782166	2.715615	2.652278	2.777673	2.755006	2.863758	2.653955	2.604366	3.173081	2.851647	3.044791	2.905133	2.760645	2.689807	2.838224	2.659217	2.845612	2.843719	2.759195	2.772815	2.813251	2.592854	2.616444	NM_014839	LPPR4	1p21.2	NM_014839	RefSeq	Q7Z2D5
7903227	6.386969	6.43742	6.192095	6.528109	6.330827	6.192262	7.809628	8.028381	7.732683	7.921283	7.780509	7.501702	6.797812	6.390281	6.601223	6.121784	6.412184	6.476219	6.840177	6.477944	6.653572	6.677377	6.549247	6.045721	8.551156	8.607141	8.406931	8.569098	8.525723	8.54185	6.956587	6.802851	6.693391	7.103733	6.900537	6.676686	NM_017734	PALMD	1p22-p21	NM_017734	RefSeq	Q9NP74
7903239	7.883294	7.897268	8.068525	7.79067	7.892672	8.033864	7.746764	7.729608	7.857748	7.606071	7.61484	7.809358	7.961415	7.682511	8.177603	7.80178	7.640566	7.982586	7.817375	8.1171	7.773274	7.824953	7.722672	7.917345	7.771953	7.33447	7.825394	7.364352	7.144644	7.416516	7.726236	7.523473	7.870677	7.7804	7.898555	7.724635	NM_000028	AGL	1p21	NM_000028	RefSeq	P35573
7903281	7.754223	7.628147	7.594492	7.657432	7.689932	7.675457	7.612493	7.728885	7.802799	7.809672	7.632639	7.53838	7.763254	7.481273	7.746723	7.786848	7.503944	7.693298	7.64777	7.71198	7.459648	7.766523	7.612504	7.614493	7.989301	7.639801	7.884496	7.727314	7.651205	7.770472	7.73907	7.496213	7.624055	7.543608	7.564212	7.477153	NM_012243	SLC35A3	1p21	NM_012243	RefSeq	Q9Y2D2
7903292	2.03062	1.957263	1.885295	2.028835	1.816837	2.04989	2.04741	2.111698	2.032739	2.005212	2.075664	2.041573	2.140431	2.005162	1.93215	2.030754	2.229106	2.12933	2.005212	1.968091	1.901614	1.821867	2.02157	2.098179	1.7193	2.005212	1.986542	1.957697	1.947545	2.00886	2.028888	2.12343	2.075792	1.885531	2.124734	1.956849	---	---	---	ENST00000390946	ENSEMBL	---
7903294	8.545801	8.385674	8.534683	8.508088	8.521612	8.478682	8.633799	8.784798	8.874425	8.515815	8.471325	8.291504	8.491951	8.226871	8.337998	8.681024	8.390537	8.441857	8.391147	8.451972	8.250551	8.524644	8.458304	8.48361	8.709934	8.532875	8.634151	8.507335	8.589493	8.615004	8.629436	8.660295	8.51031	8.451281	8.469659	8.481265	NM_033055	HIAT1	1p21.2	NM_033055	RefSeq	Q96MC6
7903308	5.893276	6.238111	6.037284	6.29084	6.127655	6.184385	6.261828	6.207871	6.204455	6.181238	6.147838	6.384228	6.211994	6.172629	6.479763	6.484955	6.196746	6.468282	6.02488	6.230045	6.404836	6.216115	6.102633	6.274281	6.231863	5.805365	6.063329	6.391039	5.952694	6.211381	6.246059	6.090512	6.269596	6.086668	6.2106	6.186636	NM_019083	CCDC76	1pter-q31.3	NM_019083	RefSeq	Q9NUP7
7903321	8.011078	7.950828	7.788033	7.95159	7.828368	7.723264	7.641966	7.989479	7.791534	8.08219	7.698396	7.545461	8.112544	7.577022	7.654736	8.023939	7.876753	7.721892	7.965706	7.657841	7.688697	7.905139	7.693791	7.64998	7.910099	7.69254	7.592595	7.997488	7.844041	7.548975	8.156034	7.618805	7.602499	7.759309	7.628747	7.357266	NM_001130841	RTCD1	1p21.2	NM_001130841	RefSeq	O00442
7903334	4.422677	4.366361	4.33551	4.404934	4.227253	4.281672	4.173855	4.444519	4.602138	4.816581	4.478621	4.797381	4.568589	4.121503	4.105386	4.033508	4.140713	4.423833	4.311957	4.401719	4.260069	4.474995	4.320463	4.208278	4.585078	4.515515	4.474563	4.136418	4.06777	4.406373	4.580253	4.773979	4.421287	4.273905	4.503495	4.653523	NM_003672	CDC14A	1p21	NM_003672	RefSeq	Q9UNH5
7903355	7.412229	7.32832	7.282025	7.488391	7.29866	7.358679	7.295408	7.206094	7.158853	7.17884	7.249761	7.219969	7.545044	7.495949	7.225556	7.345498	7.315602	7.233972	7.714673	7.697307	7.593109	7.537386	7.876995	7.533845	7.068496	7.191046	7.161101	6.930938	7.065604	6.703355	7.743393	7.273069	7.545079	7.451988	7.480073	7.340851	NM_022049	GPR88	1p21.3	NM_022049	RefSeq	Q9GZN0
7903358	3.079523	3.107196	2.990748	3.200165	2.9261	3.113307	3.079928	3.15959	3.041847	3.318093	3.443509	3.284948	3.207713	3.044605	3.137156	3.105201	3.034965	3.322623	2.94716	3.098646	3.157124	3.106634	3.204601	3.164885	2.931155	2.968901	2.936538	3.028951	2.889552	2.895233	3.007379	3.17728	3.188334	2.598273	2.843801	3.115137	NM_001078	VCAM1	1p32-p31	NM_001078	RefSeq	Q53FL7
7903369	8.017506	7.899738	8.190868	8.017781	8.186564	8.283995	8.050715	8.027362	8.440632	8.269883	8.216266	8.303906	8.06483	7.808855	8.295656	8.190486	7.956004	8.243098	7.816491	8.020205	7.811744	7.62975	7.794757	8.029994	7.940041	7.840503	8.08403	7.999488	8.127155	8.206019	7.873226	7.903729	7.988716	7.660559	7.857722	7.882302	NM_133496	SLC30A7	1p21.2	NM_133496	RefSeq	Q8NEW0
7903389	5.179953	4.684627	4.584456	4.838966	4.561324	4.730009	4.591922	4.734541	4.623317	4.728523	4.742134	4.964154	4.69971	4.515468	4.741891	4.961282	4.644562	4.765616	5.041481	4.622083	4.310431	5.581506	4.926429	5.025176	4.950331	4.836149	5.535594	4.872032	4.95743	4.616508	4.439084	4.385488	4.739357	4.975091	4.622083	4.357329	---	---	---	AK000146	GenBank	Q9NXN7
7903391	2.752433	2.953238	2.812811	3.049193	2.929995	3.061851	2.971938	2.945823	3.307122	3.054509	2.785536	3.22946	2.870936	3.325409	3.190828	3.13185	2.925629	3.108853	3.068535	2.935631	3.196061	3.0897	2.996442	2.856139	2.902813	3.223207	2.878458	2.841696	2.718912	3.239363	2.677209	3.068707	3.322358	3.06589	3.03076	3.102818	---	---	---	ENST00000391275	ENSEMBL	---
7903393	4.201393	4.271515	4.257977	4.235162	4.474093	4.264022	4.844299	5.398409	4.798786	4.934283	4.989532	4.551423	4.502224	4.285278	4.51672	4.050734	4.049593	4.130856	4.191269	4.103045	4.377768	4.441407	4.137747	4.12466	5.419668	5.269579	4.998058	5.220654	5.272867	5.205257	4.585096	4.613005	4.324233	4.284719	4.070089	3.963387	NM_001400	S1PR1	1p21	NM_001400	RefSeq	P21453
7903401	2.620087	2.377309	2.414566	2.410165	2.153319	2.612047	2.471457	2.366508	2.368072	2.345449	2.618539	2.353955	2.730966	2.315633	2.512063	2.4476	2.381297	2.605795	2.259038	2.314344	2.407355	2.528803	2.470096	2.473983	2.397195	2.225185	2.380666	2.558551	2.327896	2.457142	2.399579	2.281711	2.299837	2.38121	2.618757	2.373331	AF395440	HEJ1	1p22	AF395440	GenBank	Q96RF1
7903404	6.42615	6.150789	6.278518	6.176512	6.448836	5.979265	6.032248	5.639887	5.787803	6.133558	6.233546	5.949909	6.40637	6.928504	5.798263	6.192724	5.351582	5.85033	5.554816	6.719505	5.62499	6.212997	6.684111	6.19668	6.068995	6.126339	6.216402	5.360456	6.121742	5.62508	5.878127	6.152361	6.082048	6.437342	6.356913	6.793644	NM_017619	RNPC3	1p21	NM_017619	RefSeq	Q96LT9
7903407	5.621968	5.260322	5.370906	5.542869	5.19285	5.015958	4.761878	5.43535	4.983762	5.504977	4.885243	4.941585	5.764805	5.182734	5.317764	5.504291	5.098914	5.127942	5.57519	5.554708	5.295985	5.672622	5.189762	5.308266	5.602744	5.294737	5.107797	5.582513	5.050231	4.831059	5.726972	5.372105	5.523841	5.539955	5.423457	5.689075	NM_020978	AMY2B	1p21	NM_020978	RefSeq	B3KTI1
7903414	6.191837	6.199498	6.033456	6.279723	5.902764	6.003953	5.665029	5.825122	5.605981	5.756817	5.785831	5.69967	6.139697	5.907077	5.829227	5.79913	5.868547	5.862036	5.997449	5.805413	5.695447	6.272601	5.843886	5.954094	5.836229	5.706223	5.6822	5.885438	5.409735	5.440344	6.296274	5.178653	5.923315	6.128029	5.863461	5.999898	NM_000699	AMY2A	1p21	NM_000699	RefSeq	Q53F26
7903425	5.359968	5.534862	5.332906	5.543501	5.192554	5.298937	4.892633	5.113789	4.974316	5.147866	5.081721	5.144408	5.463017	5.198224	5.161396	5.131777	5.174101	5.203301	5.196133	5.144315	4.956596	5.504445	5.041787	5.197015	5.202675	4.967229	4.993315	5.151634	4.773199	4.78165	5.528134	4.796484	5.068747	5.391884	5.082359	5.232827	NM_004038	AMY1A	1p21	NM_004038	RefSeq	Q6NSB3
7903440	5.359968	5.534862	5.332906	5.543501	5.192554	5.298937	4.892633	5.113789	4.974316	5.147866	5.081721	5.144408	5.463017	5.198224	5.161396	5.131777	5.174101	5.203301	5.196133	5.144315	4.956596	5.504445	5.041787	5.197015	5.202675	4.967229	4.993315	5.151634	4.773199	4.78165	5.528134	4.796484	5.068747	5.391884	5.082359	5.232827	NM_004038	AMY1A	1p21	NM_004038	RefSeq	Q6NSB3
7903457	5.100045	5.049135	4.535038	5.395957	5.014993	4.989545	4.931804	5.127537	4.805698	5.176503	4.65494	4.512016	5.173386	4.984007	4.680056	5.194834	5.108716	4.967368	5.035041	4.600547	5.05388	5.183063	4.956571	4.939214	5.266608	5.025657	4.605127	5.559902	5.173702	4.776017	5.393955	5.04689	4.435879	5.297886	4.96011	4.873189	NM_018137	PRMT6	1p13.3	NM_018137	RefSeq	Q96LA8
7903461	2.720479	2.402478	2.659807	2.383718	2.757246	2.476856	2.857521	2.692851	2.740682	2.849819	2.56307	3.091562	2.626477	2.927001	2.782277	2.820594	2.654117	3.015984	2.966206	2.486727	2.741982	2.603027	2.77931	2.927078	2.983185	2.594248	2.851179	2.85055	2.658139	2.792297	2.527134	2.436312	2.778153	2.727024	2.898928	2.609291	NM_001113226	NTNG1	1p13.3	NM_001113226	RefSeq	Q5IEC8
7903474	9.35074	9.390371	9.508193	9.301106	9.656816	9.373792	9.505279	9.070446	9.950768	9.316699	9.25138	9.390251	9.216612	9.447008	9.672134	9.514963	9.419755	9.481346	9.217316	9.406036	9.329905	9.332148	9.514154	9.578546	9.527077	9.563371	9.324921	9.033782	9.552767	9.419521	9.425023	9.483354	9.297015	9.619723	9.641933	9.433857	---	---	---	ENST00000416095	ENSEMBL	---
7903478	4.114636	3.684684	3.97003	4.013041	3.986878	3.660392	4.12656	3.91995	3.999687	4.013797	4.076606	3.829719	3.775069	3.987341	3.991041	3.994897	3.981269	4.048981	3.963097	3.90652	3.888389	3.867147	4.021716	3.932638	4.009282	3.866832	3.863482	3.762621	3.77572	3.903524	3.808539	4.208423	3.97043	3.986222	3.845019	3.940838	NM_001143989	NBPF4	1p13.3	NM_001143989	RefSeq	Q96M43
7903490	4.133109	3.912467	4.008259	3.97206	3.80645	3.852931	4.10048	3.983407	3.959555	3.93744	4.095078	3.808655	3.794003	3.941584	4.000375	4.012236	3.954821	4.008091	3.929129	3.827605	3.959218	3.772051	3.979235	3.88213	3.942217	3.930896	3.8125	3.797428	3.871361	3.988407	3.97659	3.980666	3.96669	4.022939	3.843652	3.841936	NM_001143987	NBPF6	1p13.3	NM_001143987	RefSeq	A4QN25
7903507	6.386279	6.462764	6.464734	6.189896	6.309855	6.652741	5.996646	6.308326	6.33242	6.058917	6.220843	6.385919	6.410872	6.172486	6.473637	6.369553	6.273579	6.494215	6.267344	6.698834	6.605981	6.472347	6.432158	6.903539	6.505703	6.594177	7.120823	6.504459	6.715201	6.794247	6.50305	6.761547	6.725285	6.309478	6.596332	6.809299	NM_001010883	FAM102B	1p13.3	NM_001010883	RefSeq	Q5T8I3
7903519	6.901423	6.811323	6.941554	6.980442	6.806006	6.963204	6.713978	6.79368	7.007586	7.077945	6.894113	7.112028	7.028525	6.843113	7.068019	7.145643	6.916242	7.028954	6.947475	7.025513	6.71139	6.811247	6.830756	6.856054	6.770265	6.679714	6.884845	6.752667	6.913157	7.064313	6.839108	6.744765	6.853573	6.691941	6.834927	6.895324	NM_018061	PRPF38B	1p13.3	NM_018061	RefSeq	Q69YH0
7903530	2.318321	2.398387	2.46912	2.217704	2.257103	2.524303	2.348617	2.198311	2.337434	2.301591	2.450974	2.270081	2.293314	2.292674	2.311752	2.464647	2.277924	2.154139	2.373332	2.353305	2.50351	2.526824	2.449306	2.29923	2.312219	2.501092	2.338827	2.367616	2.434618	2.22983	2.448512	2.571535	2.268813	2.379591	2.57619	2.436455	NM_001144937	FNDC7	1p13.3	NM_001144937	RefSeq	Q5VTL7
7903541	7.884147	7.666554	7.807049	8.042588	7.796134	7.823494	7.722701	8.008852	7.784022	7.858476	7.547013	7.665575	7.827768	7.468423	7.725509	7.912835	7.499452	7.711283	7.888535	7.805891	7.536498	7.987917	7.650456	7.740232	8.027292	7.667141	7.723687	7.876241	7.762109	7.674188	8.081032	7.756349	7.822367	7.622546	7.574089	7.378244	NM_007269	STXBP3	1p13.3	NM_007269	RefSeq	O00186
7903561	2.275648	2.327065	2.406163	2.40781	2.512621	2.385397	2.277515	2.286134	2.427951	2.616497	2.426726	2.432288	2.355783	2.142819	2.332479	2.242484	2.292292	2.183695	2.211967	2.181847	2.31013	2.487613	2.480196	2.468567	2.21075	2.315931	2.319333	2.304591	2.311868	2.266867	2.059769	2.173633	2.379885	2.322947	2.476053	2.293128	AY312144	LOC642864	1p13.3	AY312144	GenBank	Q6W4Z2
7903565	6.188284	6.353199	6.298355	6.350434	6.236797	6.154667	6.067927	6.37613	6.086348	6.109067	6.180927	5.96953	6.277532	5.92271	5.973779	6.236688	6.035645	6.174106	7.168967	7.139931	7.028549	7.019333	7.079623	7.259494	6.990083	6.974024	7.130177	7.442315	7.695039	7.621448	6.937098	7.313421	6.827614	7.189005	7.285334	7.313516	NM_013296	GPSM2	1p13.3	NM_013296	RefSeq	Q96S66
7903582	11.67781	11.70449	11.58906	11.64636	11.76696	11.56765	11.66386	11.68772	11.64083	11.6927	11.42273	11.54351	11.68778	11.57143	11.47427	11.80735	11.66223	11.59844	11.71904	11.65454	11.70154	11.73811	11.65549	11.63509	11.88112	11.7424	11.60655	11.77249	11.78844	11.71088	11.76866	11.77295	11.55743	11.78412	11.68755	11.45949	NM_001035006	RPL17	18q21	NM_001035006	RefSeq	B2R4H3
7903586	8.412343	8.224725	8.295787	8.3938	8.359051	8.261391	8.151286	8.372209	8.314175	8.453645	8.173268	8.185497	8.44893	8.256207	8.16946	8.277303	8.200309	8.240568	8.354792	7.730896	8.19217	8.23034	7.945061	7.995519	8.186735	8.141767	7.987745	8.226894	7.97836	7.869974	8.280119	8.056718	7.854762	8.025782	8.156258	7.839238	NM_020141	TMEM167B	1p13.3	NM_020141	RefSeq	Q9NRX6
7903592	3.446362	3.244577	3.555925	3.521098	3.497294	3.50477	3.561587	3.289176	3.519337	3.667006	3.595731	3.432225	3.423523	3.330863	3.417827	3.50809	3.406685	3.259054	3.216416	3.420594	3.366041	3.371791	3.222215	3.336895	3.744525	3.83312	3.782606	3.465416	3.600113	3.748906	3.473016	3.469614	3.509652	3.158399	3.26166	3.327534	NM_020775	KIAA1324	1p13.3	NM_020775	RefSeq	Q6UXG2
7903619	9.692564	9.626208	9.391909	9.693612	9.702451	9.36603	9.65483	9.853548	9.490697	9.744843	9.668406	9.352801	9.696067	9.492777	9.384667	9.762954	9.544024	9.321185	9.532308	9.158952	9.446435	9.56313	9.523303	9.304394	9.626542	9.780755	9.534462	9.518083	9.499197	9.350759	9.660896	9.544235	9.129266	9.596271	9.505075	9.268713	NM_006513	SARS	1p13.3-p13.1	NM_006513	RefSeq	B2R6Y9
7903632	5.383187	5.537041	5.625029	5.319989	5.417079	5.542197	5.486547	5.230982	5.488916	5.528302	5.62951	5.830199	5.320493	5.486792	5.606713	5.45303	5.382578	5.799418	5.524824	5.721795	5.531369	5.435965	5.404309	5.548182	5.388558	5.518038	5.442687	5.215687	5.55178	5.551724	5.409636	5.278791	5.707144	5.426851	5.352511	5.730057	NM_001408	CELSR2	1p21	NM_001408	RefSeq	Q9HCU4
7903667	5.11122	4.983716	5.133485	5.040436	4.991819	5.061028	5.157688	5.066725	5.237744	5.126186	4.983227	5.161319	5.123294	5.124946	5.197034	5.113298	5.169521	5.340519	5.084753	5.259524	5.053324	4.966875	5.117696	5.144597	4.897972	4.937696	5.044511	4.962216	4.849452	5.043488	5.095833	4.858857	5.012014	5.224196	5.261821	5.224138	NM_001040709	SYPL2	1p13.3	NM_001040709	RefSeq	Q5VXT5
7903676	4.114269	4.477784	4.489451	4.184109	4.37557	4.341126	4.117873	4.27165	4.313771	4.307837	4.296371	4.512115	4.412003	4.593147	4.23139	4.146439	4.636301	4.236647	4.201134	4.23109	4.288739	4.063702	4.250065	4.206901	4.63058	4.533971	4.327349	4.018395	4.447974	4.367331	4.342224	4.479092	4.189025	4.371225	4.398297	4.473917	NM_153340	ATXN7L2	1p13.3	NM_153340	RefSeq	---
7903688	5.251068	5.08712	5.501728	5.175835	5.373401	5.273441	5.556859	5.246036	5.357501	5.419637	5.391214	5.40646	5.122153	5.663419	5.228553	5.314778	5.140171	5.608372	4.986526	5.222628	5.566358	5.335877	5.463645	5.253829	5.482432	5.445949	5.493004	5.453559	5.427642	5.127173	5.325719	5.382855	5.397817	5.227306	5.287184	5.659777	NM_182580	CYB561D1	1p13.3	NM_182580	RefSeq	Q8N8Q1
7903694	4.910077	5.092484	4.773901	4.927412	4.683187	4.908872	4.95627	4.445406	4.925953	4.778246	4.771502	5.094516	4.760292	5.364101	4.79657	4.861265	5.044705	4.729573	4.61419	4.671084	4.774251	4.653403	4.745734	4.941484	4.515203	4.988733	4.679574	4.596699	4.723212	4.643404	4.612644	5.165344	4.689219	4.700895	4.919667	4.783704	NM_031936	GPR61	1p13.3	NM_031936	RefSeq	Q9BZJ8
7903703	8.196115	8.275122	8.173547	8.191514	8.291175	8.289028	8.228936	8.361473	8.208682	8.276482	8.167109	8.065318	8.276378	8.023566	8.161215	8.288344	8.069376	8.126983	8.147595	8.069163	7.917774	8.066002	8.066159	8.077158	8.411773	8.084747	8.269219	8.379414	8.280318	8.384938	8.172669	8.130674	8.098675	7.95963	8.046535	8.12607	NM_006496	GNAI3	1p13	NM_006496	RefSeq	Q5TZX1
7903717	4.97377	5.987069	5.74543	5.412417	5.784347	5.796227	5.954073	4.95362	5.002591	5.291844	5.547006	5.837099	5.530301	5.991451	6.041819	4.994193	6.017957	5.729318	4.930399	5.633128	5.746441	5.173888	5.682498	5.637409	4.817172	5.639373	5.544893	5.497075	5.588423	5.540423	5.295799	5.709994	5.738365	5.193928	5.752958	5.820966	---	---	---	hsa-mir-197	miRBase Micro RNA Database	---
7903719	6.077289	6.290154	6.278556	6.242801	6.174707	6.483924	6.108551	6.192371	6.160907	6.268133	6.222855	6.480501	6.005476	6.031355	6.165947	6.159299	6.165789	6.153332	5.607533	5.925785	5.853256	5.870806	5.855801	6.032187	6.00085	6.221366	5.958877	5.746283	5.914664	6.002813	5.882665	5.886264	5.890664	5.741763	5.82649	5.89358	NM_004037	AMPD2	1p13.3	NM_004037	RefSeq	Q01433
7903742	8.094774	8.148698	7.910645	8.187702	8.035712	8.005865	7.964161	8.144728	7.868618	7.99649	7.978129	7.70584	8.101528	7.866645	7.722701	8.014172	7.924065	7.659846	8.078977	7.690848	7.842872	8.107401	7.877827	7.862276	7.783817	7.672243	7.637729	7.454801	7.557134	7.374019	7.81216	8.009481	7.718841	8.294054	7.941417	7.759258	NM_000850	GSTM4	1p13.3	NM_000850	RefSeq	Q03013
7903753	3.530041	3.294541	3.425947	3.5676	3.521092	3.570948	3.39305	3.459272	3.273317	3.405995	3.794287	3.537179	3.383305	3.540349	3.607066	3.131451	3.61092	3.344097	3.648401	3.473286	3.437432	3.427268	3.509122	3.373521	3.427325	3.390943	3.024816	3.290862	3.346621	3.321885	3.396687	3.724184	3.594048	3.808799	3.561427	3.098721	NM_000848	GSTM2	1p13.3	NM_000848	RefSeq	Q0D2I8
7903765	5.723769	5.503157	5.180248	5.016624	5.405365	5.434146	5.539492	5.47021	5.369883	5.363049	5.536812	5.151399	5.591176	5.72638	5.40406	5.201954	5.329745	5.119519	5.171834	5.291242	5.521678	5.436753	5.330283	5.549065	5.073174	5.154725	5.086375	5.090949	5.103845	4.453275	5.400327	5.540607	5.10233	5.556866	5.6219	5.341988	NM_000561	GSTM1	1p13.3	NM_000561	RefSeq	P09488
7903777	2.830278	2.834923	2.618152	2.874471	2.676606	3.051713	2.89827	2.691261	2.417769	2.763246	2.787519	2.67339	2.818429	3.021648	2.765073	2.727522	2.710661	2.889188	2.744044	2.571597	2.515133	2.477549	2.729831	2.805238	2.48093	2.50813	2.748394	2.544898	2.811839	2.520504	2.648568	2.792678	2.705967	2.757382	2.936612	2.527302	NM_000851	GSTM5	1p13.3	NM_000851	RefSeq	Q5T8R2
7903786	7.885902	8.037461	8.36577	7.925335	7.94859	8.183962	8.041234	8.041981	8.163106	8.692722	8.826431	9.276349	7.847737	7.940123	7.973358	8.192473	8.248521	8.51571	7.858932	8.20275	8.016884	7.86518	7.858396	8.119274	7.720571	7.72678	7.920383	7.661211	7.835873	7.97307	7.752256	7.885913	8.006001	7.924618	7.914466	8.153275	NM_000757	CSF1	1p21-p13	NM_000757	RefSeq	Q59H07
7903803	9.437999	9.538614	9.449299	9.475788	9.479257	9.502329	9.551651	9.580555	9.422318	9.472484	9.568257	9.338427	9.469154	9.447311	9.337136	9.421037	9.479783	9.530332	9.197045	9.050367	9.222837	9.256603	9.325689	9.212139	9.251512	9.086435	9.224132	9.050806	9.093163	9.136755	9.210747	9.121216	9.131107	9.15581	9.283015	9.259542	NM_006621	AHCYL1	1p13.2	NM_006621	RefSeq	O43210
7903827	6.297636	6.434807	6.221129	6.397505	6.418625	6.543428	6.577804	6.433594	6.540064	6.230966	6.442722	6.225078	6.503271	6.310596	6.329259	6.352975	6.571115	6.375794	6.352009	6.225957	6.305037	6.145285	6.418448	6.664124	6.648866	6.481031	6.892481	6.389666	6.477207	6.60381	6.328237	6.703714	6.375643	6.296231	6.388304	6.632716	NM_033088	FAM40A	1p13.3	NM_033088	RefSeq	Q5VSL9
7903851	3.447881	3.047892	2.815555	3.329793	3.156016	3.445966	3.234603	3.493329	3.163481	3.096403	3.054629	3.083076	3.214158	3.495425	2.877501	3.059203	2.831754	3.227018	3.402426	3.06928	3.021416	3.300823	3.022309	3.169193	3.164258	3.174521	3.199046	3.09757	3.130589	3.131786	3.115814	2.940205	2.893225	2.835217	2.898946	3.055175	NM_203412	UBL4B	1p13.3	NM_203412	RefSeq	Q8N7F7
7903854	3.65857	4.068188	4.06091	3.764306	3.849442	3.764205	3.774441	3.918106	3.967823	3.575996	3.518964	4.1621	3.596056	4.189096	3.791234	4.075878	4.021506	3.831679	3.848052	3.783346	4.043071	3.606074	3.80452	4.146335	4.105643	3.963754	3.809451	3.775539	3.861461	3.899785	3.501032	3.714397	3.95899	3.776786	3.751705	3.863483	NM_001010898	SLC6A17	1p13.3	NM_001010898	RefSeq	Q6ZV87
7903867	4.207359	4.233183	4.17765	4.220048	4.158205	3.792599	4.257252	4.499703	4.173104	4.328035	4.069097	4.179387	4.283678	4.333205	4.323429	4.205647	4.39472	4.566537	4.222088	4.350931	4.422993	4.176503	4.334544	4.234534	4.362972	4.108777	4.366869	3.886822	4.112499	4.336055	4.073074	4.376502	4.21621	4.042041	4.487292	4.3883	NM_004978	KCNC4	1p21	NM_004978	RefSeq	Q03721
7903876	1.928999	1.814491	1.997385	1.96384	1.884017	1.932114	1.992458	1.975134	1.805786	2.020803	2.096815	2.034481	1.959633	2.084448	1.950229	1.86947	2.023773	1.984979	1.878364	1.948235	2.102203	1.946661	1.867015	2.068494	2.004343	1.98572	2.100076	2.134406	1.990051	2.18932	1.82268	2.1253	2.086287	1.96065	2.074899	2.316437	---	---	---	ENST00000363666	ENSEMBL	---
7903878	7.007014	6.830546	6.960275	6.983979	6.897899	6.914246	6.789378	6.931985	6.918841	6.945705	7.093532	7.043669	7.11629	6.94361	7.092049	7.17855	7.098637	7.004394	7.064306	7.061589	6.96378	7.098148	7.187866	7.280176	7.097114	7.358505	7.227266	7.297218	7.450264	7.288859	7.145898	7.138607	7.030133	7.152321	7.204127	7.586632	NM_022768	RBM15	1p13	NM_022768	RefSeq	Q96T37
7903884	3.75081	3.557008	3.410103	3.748723	3.96035	3.5904	3.81156	3.647772	3.691025	3.781104	3.634456	3.619345	3.611243	3.897414	3.615178	3.975095	3.797395	3.663847	3.618786	3.692293	4.010556	3.732468	3.821105	3.91979	3.835612	3.471751	3.600473	3.467157	3.290925	3.693419	3.896706	3.890631	3.704931	3.566655	3.484406	3.627883	NM_032414	PROK1	1p21	NM_032414	RefSeq	P58294
7903889	3.059993	2.835288	2.896773	3.158607	2.873282	2.813547	2.837723	2.753797	2.789339	2.895875	2.800838	3.065642	2.961831	2.952733	3.050171	3.070616	2.698242	3.219983	3.068609	2.847229	2.835947	2.786931	2.655116	3.047865	2.92486	2.558721	2.703195	2.88884	2.62027	3.018432	2.977157	2.761742	2.811695	2.775176	2.871934	2.695092	---	---	---	ENST00000448771	ENSEMBL	---
7903893	2.711263	2.727536	2.909577	2.865208	2.784798	2.629903	2.836272	2.542736	3.160926	2.972673	3.002199	2.8172	2.894609	3.00278	2.918491	2.722709	3.003587	3.175607	2.918492	2.943862	2.876785	2.892629	2.834928	2.843539	2.84291	3.016646	3.134655	2.858125	3.019796	2.539687	3.044575	2.916835	2.86928	2.836402	2.888697	2.81357	NM_000560	CD53	1p13	NM_000560	RefSeq	B2R905
7903908	8.347587	8.131015	8.288253	8.334035	8.214486	8.105905	8.006575	8.402205	8.204014	8.257904	8.162806	8.104343	8.097596	7.968543	8.155441	8.253538	8.056338	8.227231	8.496063	8.278303	8.142924	8.536015	8.184906	8.232461	8.309768	8.14129	8.285277	8.305637	8.098167	8.261041	8.449818	8.221664	8.194655	8.325442	8.199473	7.912419	NM_006090	CEPT1	1p13.3	NM_006090	RefSeq	B3KN25
7903920	5.256784	5.547491	4.876797	5.045646	5.428064	4.83324	5.330872	5.734574	4.662204	5.654979	5.537493	5.772801	5.400764	5.226563	4.713009	5.31891	5.456611	5.272938	5.527096	4.976831	5.335282	5.557046	5.414656	4.822848	5.383637	4.969939	5.213589	7.306554	6.933835	6.48859	5.647967	5.464776	5.000868	5.807921	5.575014	5.346129	NM_001025199	CHI3L2	1p13.3	NM_001025199	RefSeq	Q53FH2
7903935	2.622944	2.598969	3.111749	2.74994	2.652705	2.755697	2.624787	2.341495	2.619928	2.565108	2.814332	2.632837	2.51914	2.68984	2.65716	2.755957	2.673247	2.98414	2.731749	2.583909	2.633316	2.512594	2.684061	2.514592	3.006561	2.582927	2.844192	2.660929	2.47168	2.47806	2.856284	2.886123	2.666936	2.594735	2.906224	2.631787	NR_003928	RP11-165H20.1	1p13.2	NR_003928	RefSeq	---
7903945	3.475444	3.642912	3.652582	3.791672	3.554275	3.622504	3.974218	3.675142	3.813903	3.504622	3.471938	3.956558	3.540752	3.869388	3.421644	3.557075	3.446287	3.765903	3.802749	3.547345	3.866433	3.814481	3.644844	3.458919	3.422018	3.614752	3.322186	3.279246	3.340823	3.292662	3.509625	3.674986	3.627259	3.604078	3.725091	3.503248	NM_201653	CHIA	1p13.1-p21.3	NM_201653	RefSeq	Q2VT96
7903959	2.485857	2.614689	2.846559	2.459009	2.621941	2.803028	2.659302	2.580584	2.596714	2.62384	3.139262	2.449234	2.728683	2.881965	2.49085	2.626862	2.678015	2.824787	2.653118	3.064792	2.876976	3.017156	2.720517	2.898914	2.934516	2.994996	2.898232	2.980589	2.710007	2.722694	2.681356	2.903098	2.935289	2.976787	2.993696	2.876872	NM_181643	C1orf88	1p13.2	NM_181643	RefSeq	Q8TCI5
7903970	2.694906	2.940815	2.658105	2.693222	2.24096	2.991636	2.805933	2.491471	2.665952	2.733925	2.407812	2.758476	2.800925	2.736775	2.735449	2.266638	2.788054	3.150659	2.483343	2.100567	2.859543	2.652749	2.741983	2.672268	2.775725	2.790274	3.13222	2.355095	2.662933	2.540465	2.215669	2.98883	2.438768	2.570313	2.605334	3.370186	---	---	---	ENST00000363020	ENSEMBL	---
7903972	6.610165	6.596022	6.492262	6.515011	6.491156	6.341947	6.37642	6.366023	6.36359	6.398026	6.423431	6.412175	6.544324	6.32206	6.0467	6.387259	6.344239	6.305793	6.604259	6.175922	6.345098	6.478299	6.224163	6.275134	6.42956	6.032697	6.087551	6.253474	6.015891	5.969476	6.418972	6.260889	6.021053	6.699227	6.491783	6.425741	NM_001688	ATP5F1	1p13.2	NM_001688	RefSeq	Q08ET0
7903980	3.829746	3.819117	3.807434	3.724149	3.423289	3.69396	3.806396	3.76615	3.744303	3.649639	3.59476	3.987823	3.898834	4.118579	3.666107	3.617157	3.777363	4.059943	3.774142	4.066813	3.969698	3.943536	3.462944	3.721786	3.742141	3.870584	3.976012	3.824977	3.7785	3.888431	3.641687	3.69418	4.211652	3.858654	3.564031	3.864401	BC017973	C1orf162	1p13.2	BC017973	GenBank	Q8NEQ5
7903988	7.602234	7.196445	7.37438	7.498909	7.325496	7.229902	7.254778	7.509069	7.318339	7.46042	6.988651	7.186615	7.345098	7.117518	7.36284	7.490619	7.088532	7.248934	7.457355	7.093086	6.981358	7.528976	7.220315	7.207934	7.424713	7.362866	7.008407	7.102865	7.133223	6.897472	7.632404	7.200876	7.126451	7.406562	7.124956	6.755201	NM_001010935	RAP1A	1p13.3	NM_001010935	RefSeq	A8KAH9
7904000	5.993492	6.033005	5.991295	6.167867	6.285632	6.192453	6.063235	5.998605	5.950333	6.036902	6.190163	5.924776	6.098902	6.008908	6.031829	6.000098	6.04667	5.948801	6.013245	5.871708	5.707726	5.985204	5.88584	5.935027	5.828045	5.772177	5.985434	6.141351	5.986526	6.197962	5.76391	6.240927	5.981337	5.974867	5.786714	5.745409	NM_007204	DDX20	1p21.1-p13.2	NM_007204	RefSeq	Q9UHI6
7904014	2.18606	2.060195	2.080065	2.112859	2.077653	1.855662	2.199795	2.382854	2.05296	2.24368	2.308321	2.106471	2.021971	2.097025	2.146342	1.963482	2.198133	1.993377	2.471476	2.020067	2.191364	2.088586	2.137825	1.807675	2.163989	2.092012	1.881529	2.052842	2.203497	2.038896	2.367705	2.239393	2.112832	2.185297	1.928028	2.215069	---	---	---	ENST00000459606	ENSEMBL	---
7904016	1.94575	1.930877	1.986314	1.804612	1.902369	1.865728	1.922607	1.941186	2.019069	2.03802	1.914723	2.053128	1.794688	1.981841	1.868128	1.966907	2.168297	1.836819	1.919798	2.107721	1.901953	2.014599	1.930602	1.853783	1.974056	1.809574	1.976088	1.841243	1.900612	1.959045	1.930502	1.986865	1.900098	2.017153	1.894146	2.011049	---	---	---	ENST00000459350	ENSEMBL	---
7904018	6.363437	6.237949	6.177594	6.320741	6.370593	6.342813	6.440192	6.890745	6.568481	7.005712	6.843353	6.711051	6.620167	6.528603	6.648001	6.479342	6.341792	6.141306	6.415236	6.294065	6.2911	6.264641	6.201548	6.374346	6.492369	6.392065	6.562198	6.375129	6.504933	6.480024	6.45148	6.693128	6.492892	6.274371	6.237235	6.134905	NM_018704	CTTNBP2NL	1p13.2	NM_018704	RefSeq	B3KMS5
7904025	4.279516	3.920381	4.140379	4.358892	4.269564	4.315941	4.290081	4.100717	4.340771	4.187437	4.297584	4.106585	4.327878	4.372694	4.233576	4.199979	4.08912	4.394452	4.272904	4.487404	4.147707	3.939821	4.37096	4.522717	4.300231	4.20576	4.199951	3.688469	3.785085	3.983044	4.111692	4.05194	4.376049	4.187927	4.199951	4.199951	NM_024494	WNT2B	1p13	NM_024494	RefSeq	Q5TEH9
7904036	7.143204	7.071035	7.098081	7.072386	7.091306	7.025568	6.975589	7.017721	7.018172	7.092603	6.905277	7.086635	7.128056	7.013001	7.017266	7.02141	7.038507	7.075267	7.112514	7.121045	7.121506	7.135965	7.152833	7.08413	7.067155	7.050498	7.083168	7.430852	7.206139	7.255146	7.282594	7.17513	7.000794	7.05064	7.104386	6.914986	NM_006135	CAPZA1	1p13.2	NM_006135	RefSeq	P52907
7904048	4.619316	4.341552	4.893378	4.631269	4.753127	4.508208	4.470538	4.698047	4.86404	5.015899	4.064485	4.934336	4.631562	4.06978	5.037084	4.594288	4.241245	4.572752	4.540906	5.043864	4.272913	4.641652	4.648698	4.623651	4.912882	4.837599	4.99222	4.923526	5.217001	4.896399	4.557546	4.635673	4.88567	4.367362	4.275251	4.555918	---	---	---	ENST00000459345	ENSEMBL	---
7904050	7.372352	7.407235	7.263404	7.247177	7.437783	7.450784	7.376718	7.416208	7.138924	7.397906	7.566593	7.302188	7.250083	7.318653	7.324436	6.998526	7.441312	7.147514	7.359704	7.386212	7.628413	7.30831	7.491204	7.441759	7.420487	7.650601	7.607137	7.546004	7.637535	7.530344	7.557091	7.295446	7.344754	7.488179	7.538898	7.625808	NM_020963	MOV10	1p13.2	NM_020963	RefSeq	---
7904073	4.190274	4.569748	4.585398	4.368675	4.646859	4.487941	4.729899	4.13906	4.458667	4.347201	4.331987	4.604572	4.240766	4.732109	4.589125	4.215778	4.746377	4.620459	4.107774	4.585343	4.618527	4.110425	4.618253	4.184761	4.119405	4.415576	4.107382	4.41275	4.361707	4.50542	4.349487	4.403971	4.703991	4.358549	4.685271	4.097061	NM_001004440	FAM19A3	1p13.2	NM_001004440	RefSeq	Q7Z5A8
7904082	4.053494	4.367322	4.050735	4.148675	4.118725	4.047543	4.083251	3.91771	3.864569	4.12504	4.228576	4.078538	4.1998	3.877849	4.317315	4.292457	4.240373	3.92344	4.179973	3.815049	3.728117	3.862792	3.987234	3.917347	4.223292	3.964296	4.158505	4.095875	4.165733	4.367822	4.163385	4.131059	3.760574	4.110137	4.318155	4.044198	---	---	---	ENST00000458353	ENSEMBL	---
7904084	5.127993	5.029525	4.941667	5.217031	5.231021	4.904783	5.124563	4.83101	4.916316	5.031495	4.994969	4.529506	4.999334	5.009966	4.84028	4.991351	5.295553	5.03673	5.01946	4.811522	5.093213	4.844679	5.140296	4.990564	4.899136	4.781901	4.608638	4.459547	4.5459	4.219254	5.23871	4.724566	4.853937	4.972494	4.874747	4.608169	NR_002796	AFARP1	1p12	NR_002796	RefSeq	Q8NHP2
7904086	6.060758	6.116063	5.800648	6.047949	6.038731	6.2135	6.140781	5.988307	6.1888	6.011877	6.284613	6.046131	6.229195	5.909904	6.058652	6.175256	5.798255	6.038181	5.617058	5.89892	5.987072	5.754766	5.940028	5.894593	5.899465	5.745569	6.104846	6.020987	5.827278	6.087349	6.039057	5.771868	6.080052	5.673285	5.95744	5.940374	NM_014813	LRIG2	1p13.1	NM_014813	RefSeq	O94898
7904106	5.868375	6.010235	6.17485	6.020198	6.021049	6.336571	6.09876	6.040688	6.373825	6.123061	5.940692	6.31391	6.348217	6.120273	6.19938	6.039573	5.83426	6.121711	6.240971	6.316638	6.160352	6.180939	6.279189	6.198716	6.219042	6.308932	6.43734	5.996906	6.11922	6.386075	6.057452	6.081476	6.356307	6.216895	6.038988	6.712594	NM_152900	MAGI3	1p12-p11.2	NM_152900	RefSeq	Q5TCQ9
7904131	4.973927	5.292731	5.333858	5.238416	5.268026	5.772442	5.564007	5.598902	4.978646	5.395144	5.514629	5.243257	5.118095	4.907473	5.468093	5.353348	5.531047	5.412258	5.51531	5.670245	5.896164	5.483231	5.470383	5.842033	5.398934	5.716625	6.07706	5.753343	5.913411	6.299647	5.109306	5.622519	5.402671	5.311559	5.662255	5.98035	NM_022836	DCLRE1B	1p13.2	NM_022836	RefSeq	Q9H816
7904137	7.170003	7.030579	7.262806	7.052517	7.180239	7.45485	7.12861	7.129151	7.295549	6.977255	6.981682	7.369245	7.317481	6.897876	7.357943	7.168286	7.057901	7.437937	7.034147	7.503263	7.210789	7.122105	7.135395	7.649947	6.944886	7.022281	7.573081	7.021622	7.032713	7.346467	6.975039	7.18684	7.189359	7.14233	7.144594	7.520833	NM_198268	HIPK1	1p13.2	NM_198268	RefSeq	Q86Z02
7904158	7.419466	7.517846	7.181413	7.533887	7.481069	7.366809	7.251451	7.396604	6.997634	7.182769	7.036829	7.058601	7.613498	7.327517	7.163479	7.030299	7.393826	7.190649	7.980731	7.562606	8.027673	8.205658	7.992463	7.523013	8.141337	7.665163	7.813036	8.101965	8.08793	7.584557	8.500983	8.106725	8.071987	7.729248	7.718222	7.626907	NM_020190	OLFML3	1p13.2	NM_020190	RefSeq	Q9NRN5
7904164	2.332862	2.405996	1.958816	2.38496	2.135424	2.325923	2.444054	2.536194	2.077745	2.130929	2.050694	2.15999	2.189226	2.528477	2.17964	2.168947	2.264304	2.317141	2.24711	2.049531	2.152849	2.442915	2.242953	2.313882	2.146401	2.315293	2.316833	2.252986	2.261269	2.326431	2.201838	1.975412	2.29674	2.193351	2.611203	2.285395	---	---	---	ENST00000364244	ENSEMBL	---
7904166	2.014164	3.06334	2.216457	2.67899	2.027726	2.603473	3.361009	1.943067	1.862178	2.320589	2.778459	2.391214	2.317243	3.048915	2.295372	2.23918	1.803335	2.074616	2.637253	2.001856	2.050567	2.733961	2.596129	2.432914	2.941469	2.21413	2.09783	1.857035	2.646245	2.40064	2.203262	2.101843	2.398646	2.394446	1.919046	3.070462	---	---	---	ENST00000365030	ENSEMBL	---
7904168	2.100598	2.285066	2.052588	2.065862	2.101805	2.016291	2.079865	2.142755	2.117307	2.104294	2.402128	2.169307	1.978343	2.056025	2.177311	2.137941	2.348714	2.017045	2.049691	1.989953	2.157528	2.034325	2.104997	1.940924	2.017297	2.010587	1.943305	1.963236	1.853336	2.013183	2.020449	1.912558	1.949771	2.345549	2.331732	1.89003	NM_003176	SYCP1	1p13-p12	NM_003176	RefSeq	Q9H2G7
7904203	2.400381	2.371487	2.231822	1.948831	2.320303	2.093865	2.184129	2.262909	2.573772	2.181976	2.410243	2.418255	2.215548	2.430693	2.238246	2.04024	2.072165	2.254471	2.264455	2.095023	2.051883	2.151991	2.372846	2.109159	2.071082	2.13634	1.994518	2.056986	2.229327	2.247476	2.283934	2.108324	2.162072	2.283047	2.061516	2.253907	NM_000549	TSHB	1p13	NM_000549	RefSeq	P01222
7904209	4.342956	4.389211	4.430742	3.556155	4.199916	3.899827	4.115337	3.978195	4.294594	4.191247	3.929846	4.141572	3.921235	3.88853	4.157842	3.975295	3.987555	4.016147	3.951152	4.112248	4.016372	4.386365	3.692602	4.028709	3.967683	4.046128	4.024961	4.047117	3.856008	3.794442	4.009096	3.833766	3.945359	4.233049	3.992845	3.826705	---	---	---	ENST00000410865	ENSEMBL	---
7904211	4.879829	5.322362	5.2452	5.268207	5.254613	5.440344	5.308729	5.289496	5.48466	5.135402	5.29797	5.405973	5.355284	5.049543	5.446496	5.363803	5.509936	5.594074	5.601666	5.942734	5.89676	5.423451	5.771005	6.000413	5.449382	5.549706	5.744692	5.483432	5.92484	6.11187	5.484223	5.719588	5.83618	5.620948	5.92723	6.170631	NM_138959	VANGL1	1p11-p13.1	NM_138959	RefSeq	Q96J52
7904226	5.311939	5.377513	5.506372	5.465942	5.332059	5.526721	5.482444	5.334853	5.464156	5.777013	5.686753	6.024632	5.546958	5.425935	5.528114	5.587017	5.538135	5.526152	5.244411	5.803379	5.439524	5.323847	5.442086	5.672516	5.538579	5.801667	5.883921	5.660316	5.811972	5.93025	5.361305	5.420934	5.772424	5.376735	5.638	5.615216	NM_018420	SLC22A15	1p13.1	NM_018420	RefSeq	Q8IZD6
7904244	2.554169	2.494201	2.306403	2.47382	2.470755	2.506459	2.635379	2.496256	2.53283	2.747583	2.545686	2.522156	2.332022	2.732018	2.580027	2.580981	2.714812	2.607011	2.516878	2.398287	2.57004	2.475377	2.683604	2.442626	2.60631	2.416467	2.446902	2.776626	2.489059	2.501533	2.713762	2.557638	2.677109	2.689145	2.603521	2.599335	BC128148	C1orf161	1p13.1	BC128148	GenBank	Q8N8X9
7904252	2.283768	2.358021	2.078743	2.142992	2.257673	2.145128	2.300047	2.051004	2.386106	2.334286	1.921859	2.707987	2.278439	2.328412	2.195213	2.037839	2.361948	2.255713	2.338693	2.386537	2.383797	2.252692	2.216243	2.290377	2.120237	2.276257	2.267794	2.139893	2.359753	2.257868	2.248196	2.102671	2.600458	2.025196	2.298446	2.10339	---	---	---	ENST00000408113	ENSEMBL	---
7904254	11.24773	11.26365	11.39508	11.25035	11.2474	11.30845	11.30096	11.30965	11.26628	11.20325	11.22146	11.21143	11.30295	11.17507	11.25971	11.25309	11.14515	11.29755	11.06081	11.10621	11.19603	11.09308	11.1295	11.27686	10.88455	10.80849	10.91269	10.72655	10.73971	10.86811	10.99167	10.99903	11.04458	11.05322	11.00729	11.15107	NM_000701	ATP1A1	1p21	NM_000701	RefSeq	P05023
7904281	2.268298	2.049236	2.179172	2.151458	2.268656	2.172537	2.425616	2.124336	2.277948	2.179858	2.266321	2.287056	2.109555	2.489195	2.024533	2.257268	2.253306	2.213409	2.188627	2.267278	2.453139	2.186782	2.125686	2.187342	2.066671	2.415033	2.359083	2.123141	2.178031	2.3769	2.209373	2.218403	2.121469	1.950154	2.219632	2.479909	ENST00000369482	C1orf137	1p13.1	ENST00000369482	ENSEMBL	---
7904287	2.951227	2.849938	2.83186	2.812825	2.935049	2.762697	2.860665	2.842241	2.71338	2.707953	3.05613	2.756618	2.861365	3.025281	2.820491	2.853901	2.902985	3.027077	2.800299	2.688046	2.879354	2.786632	2.915268	2.79519	3.011861	2.764209	2.821982	3.028506	2.673068	2.851875	2.89489	2.834675	2.706191	2.779588	2.908225	2.779915	NM_001767	CD2	1p13.1	NM_001767	RefSeq	Q53F96
7904293	7.533998	7.588735	7.845061	7.448894	7.556279	7.881289	7.541758	7.631255	7.707446	7.629664	7.753349	7.650272	7.538272	7.507749	7.528443	7.494967	7.690707	7.673389	7.808045	8.03503	7.830959	7.711724	7.791246	8.136585	7.587977	7.668857	8.120109	7.918803	8.070375	8.410717	7.710124	7.719418	7.984921	7.710686	7.851092	8.07383	NM_020440	PTGFRN	1p13.1	NM_020440	RefSeq	Q9H3U3
7904303	2.963232	2.940402	2.997402	2.898239	2.968003	2.950139	3.132368	2.971165	3.191241	3.263368	2.844231	3.212105	3.10432	3.406096	2.729832	2.874521	3.033943	3.057697	3.036211	3.027281	2.808835	2.948408	3.238448	2.925302	2.860257	2.706409	3.107207	3.22402	2.906571	3.265633	2.612649	3.161597	2.868527	2.84565	2.959341	3.18912	NM_004258	IGSF2	1p13	NM_004258	RefSeq	Q93033
7904314	6.068937	6.216811	6.199029	6.066047	6.247326	6.16737	6.101863	6.203829	6.171898	6.323854	6.388027	6.302024	6.056396	6.283726	6.091074	6.292877	6.258721	6.143198	6.7587	6.760888	6.492868	6.58013	6.642325	6.79247	6.414021	6.710413	6.743354	6.926202	7.142126	7.27563	6.221335	6.670605	6.493221	6.78747	6.761446	7.098729	NM_003594	TTF2	1p22	NM_003594	RefSeq	Q9UNY4
7904340	7.834236	7.683649	8.014097	7.773141	7.908256	7.969216	7.863716	7.863673	8.047294	7.913582	7.611487	7.911644	7.921524	7.723423	8.094089	7.862357	7.783969	7.963393	7.938619	8.013304	7.826619	7.895053	7.912701	8.093985	7.885617	7.763381	8.077987	7.96281	7.785942	7.98162	7.924938	7.79641	7.882547	7.682366	7.735955	7.901207	NM_006699	MAN1A2	1p13	NM_006699	RefSeq	O60476
7904361	6.046309	5.982737	5.894964	5.733059	5.809759	5.751478	5.838684	5.740076	5.853301	5.92538	5.938084	5.762386	5.934527	5.625834	5.662299	5.221877	5.787972	5.864968	6.815869	6.666353	6.583838	6.386585	6.601139	6.43282	6.128439	6.130308	6.03356	6.52166	6.659346	6.467735	6.593972	6.872769	6.821699	6.438052	6.493053	6.514523	NM_017709	FAM46C	1p12	NM_017709	RefSeq	Q5VWP2
7904364	7.337845	7.256311	7.306463	7.433632	7.418511	7.321784	7.269892	7.475378	7.21779	7.513325	7.281225	7.266515	7.307301	7.25622	7.282099	7.785518	7.562838	7.556058	7.072405	6.923319	6.911837	6.989638	6.845323	6.837783	6.915956	6.697821	6.792346	6.739931	6.544542	6.62047	7.04602	6.757591	6.73129	6.946028	6.805649	6.741259	NM_006784	WDR3	1p13-p12	NM_006784	RefSeq	B3KMW5
7904394	2.739717	2.847927	2.916922	2.626634	2.677139	2.850392	2.637538	2.633471	3.241887	2.784635	2.779124	2.977871	2.628944	2.592275	2.337188	2.842083	2.691318	2.697774	2.733425	2.784677	2.590276	2.60589	2.765266	3.019379	2.807696	2.868099	3.094035	2.663143	2.521155	2.780196	2.663969	2.473153	2.871748	2.38167	2.499332	2.429461	---	---	---	ENST00000459311	ENSEMBL	---
7904396	9.775347	9.578599	9.387532	9.872254	9.656372	9.539217	9.432847	9.662346	9.133108	9.276469	9.194617	8.807694	9.769941	9.545332	9.412004	9.502213	9.548094	9.684274	9.363392	9.317606	9.354226	9.47644	9.373279	9.105594	8.657177	8.102998	7.959728	6.737396	6.415245	6.160188	9.097548	8.044982	8.811698	9.565808	9.349472	8.921254	NM_001005783	HAO2	1p13.3-p13.1	NM_001005783	RefSeq	Q9NYQ3
7904408	3.044382	2.998989	3.321268	3.020139	3.097287	2.749534	3.135698	3.072056	3.02077	2.981314	2.919565	3.044664	3.288193	3.116288	2.919329	2.95838	3.04365	3.099834	3.070669	3.17802	3.076652	2.989307	3.288778	2.618011	2.632489	3.286676	2.862382	2.983414	3.421189	2.75116	2.78474	2.969085	3.143828	3.192253	2.748075	2.763736	NM_000198	HSD3B2	1p13.1	NM_000198	RefSeq	P26439
7904414	6.701239	6.722567	5.678796	6.762434	6.674257	5.964567	6.222123	6.257666	5.915377	6.300817	6.441958	5.859957	6.486059	6.479065	6.044156	6.424136	5.780988	6.14369	6.795303	6.240327	6.830257	6.732327	6.905446	6.324361	7.287677	6.624116	6.48563	6.784112	6.49909	6.211663	6.704736	6.457293	6.037627	6.876652	6.810316	6.453001	NM_000862	HSD3B1	1p13.1	NM_000862	RefSeq	P14060
7904417	2.360217	2.472762	2.396115	2.214631	2.34837	2.122828	2.357671	2.169379	2.314921	2.216809	2.158298	2.697892	2.33097	2.317657	2.173832	2.403361	2.36197	2.267339	2.1882	2.364676	2.278878	2.721742	2.379789	2.58141	2.220874	2.274983	2.298295	2.342947	2.205816	2.03246	2.280386	2.193719	2.300927	2.145514	2.065757	2.463176	---	---	---	ENST00000286193	ENSEMBL	---
7904421	7.445403	7.34883	6.557612	7.399121	7.191253	6.73637	7.185319	7.120108	6.380443	7.061885	7.054395	6.467676	7.354508	7.241497	6.688759	7.157285	7.197168	6.72413	7.769966	6.983029	7.663944	7.646112	7.554288	6.994483	8.192829	7.805857	7.174249	7.689889	7.438862	6.968576	7.521142	7.060201	6.932738	7.725719	7.572839	6.809849	NM_000862	HSD3B1	1p13.1	NM_000862	RefSeq	P14060
7904429	4.361974	4.504855	3.994864	4.58997	4.541633	4.142981	3.985758	4.261123	3.517654	3.794061	4.314428	3.626202	4.165887	4.382545	4.227187	4.450162	4.458797	4.208392	4.875412	4.589153	4.64128	5.027489	5.366698	5.066877	5.48064	4.861899	4.639988	4.822356	4.791596	4.294098	5.041146	4.641856	4.255374	4.805213	4.399853	4.280979	AF252254	LOC128102	1p12	AF252254	GenBank	Q8TDP9
7904431	2.645397	2.711039	2.444444	2.601925	2.674105	2.446014	2.683224	2.576148	2.416437	2.632102	2.656633	2.508397	2.751774	2.652067	2.617877	2.557437	2.906801	2.473008	2.740016	2.785295	2.748001	2.491207	2.88572	2.613733	2.743993	2.875479	2.684421	2.518178	2.892605	2.532223	2.901543	2.346319	2.413549	2.754383	2.678609	2.407963	---	---	---	ENST00000434856	ENSEMBL	---
7904433	6.599514	6.768135	6.18706	6.76023	6.724849	6.380128	6.682192	6.908509	6.179882	6.528718	6.75024	6.208645	6.726498	6.594371	6.068548	6.333664	6.661544	6.344286	7.60283	7.338971	7.784032	7.61868	7.790979	7.5485	7.147917	8.571763	8.045684	7.626623	8.032767	7.608779	7.334661	7.833601	7.227897	8.185641	8.202721	8.084946	NM_006623	PHGDH	1p12	NM_006623	RefSeq	O43175
7904448	3.385805	3.10304	3.128213	3.088423	3.061226	3.161921	3.040803	3.078734	3.337351	3.292586	3.429203	3.122785	3.106254	3.024158	3.279509	3.18316	3.319898	2.915657	3.085347	3.069939	3.15162	2.975801	3.098068	3.166893	3.096756	3.04712	3.016051	2.891469	3.373812	3.141526	2.85982	3.250238	2.79076	3.071182	3.213325	2.79109	---	---	---	ENST00000424951	ENSEMBL	---
7904450	2.24336	2.291807	2.212184	2.110602	2.159601	2.256532	2.184634	2.030391	2.044564	2.009902	2.231688	2.256387	2.334414	2.115931	2.015408	2.114782	2.145405	2.264781	1.999533	1.953048	1.974976	2.332059	2.297521	2.193494	2.148444	2.120174	2.172687	2.02938	2.371162	2.236443	1.870434	2.167398	2.107442	2.151756	2.037734	2.444409	---	---	---	ENST00000384420	ENSEMBL	---
7904452	4.764492	4.828628	4.835319	4.693462	4.782285	4.940838	4.586231	4.69105	4.843344	4.550196	4.290285	4.690117	4.684961	4.051552	4.146073	4.365699	4.298441	4.513173	7.075056	6.88867	6.842031	6.740035	6.965098	6.971982	6.741517	6.859491	6.806561	7.444929	7.725159	7.581019	6.519623	6.910666	6.61734	7.33646	7.085515	7.143393	AB096683	FAM72D	1q21.1	AB096683	GenBank	Q6L9T8
7904463	7.353039	7.269901	7.580796	7.231	7.469752	7.37997	7.838768	7.281674	7.856576	7.409282	7.476715	7.691357	7.284965	7.727042	7.552268	7.469244	7.860803	7.648478	7.637092	7.88194	8.169293	7.578242	8.202672	7.966749	7.490216	8.093472	7.701569	8.002852	8.020537	8.251652	7.569985	8.006825	7.924848	7.944396	8.131479	8.213094	---	---	---	ENST00000401004	ENSEMBL	---
7904465	6.766138	7.194339	6.727121	7.352955	7.030366	6.961626	7.309552	6.95989	6.812784	7.034094	7.342482	7.113483	6.9897	7.220644	6.931888	6.948391	7.265975	6.881743	7.942026	7.901683	8.222911	7.916024	8.349389	8.038045	7.892645	8.406898	8.232669	8.271824	8.772345	8.4534	7.809825	8.265427	8.062277	8.188806	8.57813	8.353719	NR_027337	HIST2H2BA	1p12-p11.2	NR_027337	RefSeq	Q16778
7904469	7.743478	7.76691	7.716477	7.578644	7.66704	7.797271	7.622306	7.734867	7.682888	7.690558	7.742013	7.674994	7.768021	7.58677	7.621399	7.52263	7.564587	7.701538	7.957871	8.330614	8.180367	8.068915	8.12075	8.372186	8.190477	8.182591	8.577688	8.234031	8.352185	8.543018	8.070234	8.264144	8.16933	8.09375	8.002598	8.416103	NM_015326	SRGAP2	1q32.1	NM_015326	RefSeq	O75044
7904478	6.875757	6.081742	6.586978	6.850794	6.172665	6.377149	6.179248	6.134596	6.353291	6.469316	6.04966	6.053335	6.850631	6.110074	6.995835	7.145029	6.212994	6.740273	6.658324	6.808846	5.973739	6.867796	6.33014	6.799288	6.934113	6.512799	6.575655	6.759908	6.405345	6.529927	6.635812	6.386404	6.39266	6.725483	6.203409	6.696137	AF172850	LOC51152	---	AF172850	GenBank	Q9UMX8
7904480	2.857681	3.195053	3.190095	2.867897	2.645911	3.034852	2.931129	2.989555	3.031037	2.784635	2.786074	2.927346	2.762744	3.024611	3.365204	2.736985	2.983052	2.783949	2.818882	2.919306	2.832958	2.783226	2.88184	2.557059	2.747497	2.551135	2.746396	2.904143	3.2558	2.895313	2.943501	2.553297	2.698722	2.857291	2.836727	2.818701	---	---	---	ENST00000383967	ENSEMBL	---
7904482	8.105063	8.14257	8.073725	7.935741	8.015482	8.131011	8.202439	8.119121	8.17889	8.013023	8.235637	8.011962	8.10746	8.047771	8.018535	7.922575	7.872849	8.076629	8.342464	8.582539	8.381234	8.260481	8.536108	8.610924	8.560817	8.570031	8.852374	8.405668	8.728088	8.819664	8.377504	8.74807	8.506956	8.298122	8.558922	8.823037	NM_015326	SRGAP2	1q32.1	NM_015326	RefSeq	O75044
7904486	10.94041	10.86648	11.14376	10.91874	11.05387	11.08405	10.90867	10.8684	11.20607	11.08902	11.03955	11.21426	11.04936	10.91909	11.37749	11.11016	10.85228	11.22789	10.95626	11.37178	11.00035	10.8631	11.11879	11.36067	11.12146	11.0127	11.27503	10.95589	11.07636	11.43898	11.05294	11.23675	11.26446	10.92502	11.00922	11.35827	AK294414	NBPF20	1q21.1	AK294414	GenBank	B4DG53
7904500	11.48739	11.41318	11.64289	11.48075	11.63776	11.622	11.45962	11.42158	11.70755	11.67126	11.53921	11.74734	11.58601	11.46791	11.92558	11.6807	11.41171	11.72434	11.5023	11.87828	11.52542	11.39575	11.63585	11.91627	11.65018	11.55022	11.77826	11.50599	11.598	11.9685	11.60145	11.80286	11.74893	11.45292	11.56182	11.85975	ENST00000436832	NBPF12	1q21.1	ENST00000436832	ENSEMBL	---
7904506	11.05504	10.98141	11.24361	11.06595	11.19001	11.20144	11.02658	10.97532	11.27166	11.20473	11.13518	11.30697	11.17361	11.0378	11.4547	11.24307	10.98651	11.32202	11.07879	11.46103	11.11556	10.9809	11.22191	11.46193	11.24484	11.11588	11.36281	11.07186	11.18132	11.53038	11.17042	11.37122	11.32981	11.04892	11.12673	11.44928	AK095030	NBPF20	1q21.1	AK095030	GenBank	Q8IX82
7904562	11.02781	10.94564	11.22178	11.03748	11.14112	11.16192	10.99804	10.93827	11.28201	11.17212	11.09671	11.27951	11.13085	11.0102	11.44737	11.2171	10.96292	11.29536	11.05099	11.4323	11.08056	10.94905	11.18471	11.42575	11.2109	11.08254	11.32641	11.04643	11.1505	11.50763	11.15161	11.34704	11.30476	11.00655	11.09762	11.41626	AK294944	NBPF14	1q12-q21.2	AK294944	GenBank	B4DH59
7904569	11.67373	11.6173	11.83888	11.72912	11.6858	11.83501	11.62411	11.60991	11.92688	11.78351	11.78013	11.93083	11.81353	11.57033	12.02192	11.78163	11.64258	11.94381	11.71901	12.09586	11.7882	11.61961	11.82626	12.03158	11.78905	11.7102	12.06905	11.81095	11.81832	12.01386	11.86227	11.86036	11.94601	11.69951	11.73647	12.04315	---	---	---	AK299612	GenBank	B4DS78
7904572	4.168041	3.942358	3.930834	4.057221	4.271825	4.306545	4.29772	4.122695	4.523396	4.162583	3.861604	4.304255	4.059885	4.159269	4.157607	4.192089	4.106634	4.355499	4.108575	4.291813	4.326289	4.137968	4.295666	4.40848	4.275476	4.284983	4.408791	4.64155	4.902762	4.960077	4.317259	4.612487	4.769618	4.407207	4.462106	4.898858	---	---	---	ENST00000364829	ENSEMBL	---
7904574	9.094407	9.11047	9.320677	9.131723	9.232779	9.345119	9.154274	9.080937	9.336279	9.302094	9.30159	9.517941	9.25496	9.171593	9.578755	9.271761	9.058146	9.486798	9.120656	9.661151	9.271159	9.096189	9.356156	9.612168	9.24678	9.295824	9.578106	9.231438	9.397755	9.716188	9.297897	9.429785	9.545195	9.172626	9.228375	9.586514	NM_001039703	NBPF10	1q21.1	NM_001039703	RefSeq	Q8IX81
7904691	2.033675	1.994809	1.99233	2.046539	1.950771	2.003183	1.819404	1.980904	1.990155	2.0878	1.960525	2.030976	2.001701	1.734194	1.626349	1.725791	1.666222	1.869867	2.222251	1.948118	1.937199	1.989176	1.873189	1.772059	1.945248	2.091218	1.951801	1.860626	1.829271	2.039505	1.975806	2.097281	1.853661	1.899374	1.783719	1.91021	---	---	---	ENST00000410856	ENSEMBL	---
7904693	4.491523	4.320069	4.099271	4.768124	4.023154	4.404762	4.310922	4.218234	4.424387	4.698488	4.076521	4.581485	5.127946	4.559808	4.663944	4.914427	4.166914	5.038158	3.714332	5.115578	4.213658	4.004507	4.73536	5.022456	4.395063	4.901343	4.517089	4.420261	4.11913	4.536393	4.635178	4.300656	4.604414	4.179484	3.799672	5.103568	---	---	---	ENST00000448309	ENSEMBL	Q9H762
7904695	9.792061	9.814795	10.05054	9.811144	9.995677	9.990121	9.703145	9.716383	10.04557	9.693341	9.834373	9.826528	9.801161	9.719746	10.09683	9.857703	9.759381	9.879513	9.49585	9.747692	9.449616	9.444935	9.602154	9.665094	9.692309	9.538313	9.7173	9.815287	9.784244	9.942465	9.570814	9.532759	9.562064	9.55939	9.611331	9.511372	NM_004892	SEC22B	1q21.1	NM_004892	RefSeq	O75396
7904702	8.185422	8.006123	8.178777	8.169574	8.096237	8.187963	8.123872	8.225953	8.187298	8.227503	8.173798	8.337534	8.204715	8.09271	8.344015	8.180346	8.054854	8.164692	7.970923	8.254936	8.102686	7.951288	8.246876	8.324584	8.134706	8.213994	8.242266	8.202548	8.31126	8.215093	8.146443	8.265129	8.339591	8.097107	8.082312	8.37884	NM_203458	NOTCH2NL	1q21.2	NM_203458	RefSeq	Q7Z3S9
7904715	4.328785	4.463305	4.377918	4.653246	4.626685	4.225847	4.870549	4.398542	4.380287	4.216995	4.182963	4.409924	4.642712	5.00433	4.535321	4.193656	4.600881	4.574064	4.355301	4.634287	5.052489	4.636691	4.973577	4.649189	4.627554	5.259557	4.638031	4.667091	5.419408	4.87434	4.515468	4.992749	4.705118	4.723959	5.192537	5.1339	---	---	---	ENST00000364688	ENSEMBL	---
7904717	5.868952	5.511156	5.380713	5.925985	5.621641	5.392478	5.791835	5.691331	5.236915	5.605672	5.731592	5.364617	5.630826	5.857893	5.48364	5.447816	5.666054	5.500021	5.884597	5.469295	5.744132	5.852547	5.927604	5.440395	6.667649	6.202962	5.725359	5.487856	5.55591	5.571138	5.683064	5.356347	5.204916	6.068608	6.140625	5.644043	NM_213653	HFE2	1q21.1	NM_213653	RefSeq	Q6ZVN8
7904726	8.669556	8.395094	8.243183	8.4305	8.032025	8.02383	8.835335	9.123694	8.505769	8.430951	8.525641	8.247646	8.549673	7.980944	7.940055	10.89018	10.83074	10.93043	7.639734	7.213828	7.517889	7.57305	7.605013	7.165284	7.937507	7.964638	7.518081	8.301872	7.883475	7.572712	7.886746	7.207001	7.472893	9.848907	9.684005	9.239256	NM_006472	TXNIP	1q21.1	NM_006472	RefSeq	Q9H3M7
7904737	4.045387	4.125162	4.074461	3.911172	4.08659	4.107466	4.010432	4.164703	4.005675	3.946219	4.059072	3.931388	4.020649	3.975279	3.898823	4.205024	3.782938	4.182658	4.100195	3.957859	4.149858	3.936892	4.068532	3.94576	4.25788	4.043689	4.007744	4.012621	3.797355	4.048579	4.142379	4.2416	4.004431	4.190954	4.264359	3.886424	NM_001039888	ANKRD34A	1q21.1	NM_001039888	RefSeq	B3KSU3
7904742	7.183302	7.288101	7.301797	7.157954	7.037218	7.334086	7.286907	7.173444	7.34031	7.15506	7.130151	7.398804	7.292351	7.11667	7.298494	7.20446	7.413735	7.304735	7.222574	7.247787	7.276912	7.26623	7.161971	7.432823	7.027424	7.243846	7.503489	7.270209	7.187857	7.305166	7.266757	7.279301	7.313548	7.281282	7.452128	7.541029	NM_153713	LIX1L	1q21.1	NM_153713	RefSeq	Q8IVB5
7904751	5.051035	4.943667	4.731014	5.737662	4.90441	4.991046	4.726805	4.684468	5.05613	4.723505	4.770857	4.787441	4.837609	4.10974	4.626071	4.914432	4.785174	4.691533	5.590297	5.451014	5.39046	5.2367	5.07596	5.141012	5.403265	5.189171	5.109967	5.385317	4.945751	5.04892	5.319641	5.366462	5.160536	4.91782	5.009772	4.107274	BC017770	RBM8A	1q12	BC017770	GenBank	Q8WWE9
7904755	6.807861	6.788364	6.848678	6.915078	6.860553	6.82796	6.881805	6.946104	6.80594	6.720531	6.771774	6.552572	6.826853	6.748141	6.583111	6.830158	6.911582	6.805294	6.778535	6.64114	6.87104	6.845885	6.682825	6.746431	7.092521	6.939748	6.866145	7.114025	7.037269	6.761503	6.960368	6.874074	6.830582	6.954414	6.780527	6.775468	NM_003846	PEX11B	1q21.1	NM_003846	RefSeq	B3KN85
7904761	7.337855	7.453168	7.32484	7.323139	7.399963	7.506836	7.219955	7.343382	7.174694	7.313269	7.630564	7.394341	7.436147	7.399748	7.41862	7.23381	7.467031	7.460005	7.543068	7.501715	7.428523	7.690933	7.672814	7.484577	7.653179	7.671851	7.706157	7.190202	7.081112	6.752563	7.631968	7.448399	7.375158	7.476013	7.266396	7.100029	NM_003637	ITGA10	1q21	NM_003637	RefSeq	B2RAM4
7904796	3.131053	3.108847	3.196135	2.949729	3.056321	3.335345	3.190689	3.120725	2.999776	3.275703	2.900922	3.524806	3.322841	3.053509	3.381037	3.128672	3.224852	3.427431	2.991219	3.46016	3.113161	2.998922	3.164778	3.224441	3.266398	3.503625	3.04447	3.392132	3.248674	3.25632	3.16278	3.245972	3.186506	3.206505	3.188608	3.265106	NM_144698	ANKRD35	1q21.1	NM_144698	RefSeq	Q8N283
7904812	6.568512	6.548991	6.820567	6.447009	6.708173	6.840421	6.494992	6.36963	6.633779	6.532933	6.620698	6.621019	6.591701	6.502552	6.815761	6.612961	6.647182	6.756203	6.516308	6.930618	6.689672	6.418944	6.734656	6.873746	6.448783	6.545397	6.906033	6.577226	6.599709	6.798871	6.275132	6.67937	6.712068	6.485864	6.516902	6.669575	NM_006099	PIAS3	1q21	NM_006099	RefSeq	B3KNI3
7904830	8.829494	8.535924	8.703528	8.609598	8.607426	8.701981	8.538684	8.693208	8.445862	8.524097	8.499892	8.313882	8.76407	8.455472	8.581156	8.573995	8.462567	8.587831	8.426986	8.263646	8.450777	8.434323	8.380728	8.318609	8.597565	8.39119	8.723672	8.193565	8.205298	8.167592	8.489676	8.312519	8.322744	8.283918	8.229973	8.319894	NM_014455	RNF115	1q21.1	NM_014455	RefSeq	Q9Y4L5
7904843	8.925556	8.805608	8.512262	9.0279	8.783172	8.5346	8.65165	8.984909	8.369431	8.799112	8.612297	8.196345	9.024762	8.59616	8.461191	8.971015	8.727387	8.549427	9.011394	8.398909	8.621937	9.115873	8.699048	8.355511	8.730554	8.328387	7.961434	7.715164	7.420525	7.141892	8.891809	8.518793	8.360944	9.246084	8.922039	8.525504	NM_002614	PDZK1	1q21	NM_002614	RefSeq	B2R7S7
7904853	6.339896	6.052564	6.142255	6.352325	6.237935	6.169396	5.991935	6.43213	6.105443	6.087804	5.871657	5.920739	6.236474	5.79016	5.813862	6.337315	5.760394	5.783389	6.364865	6.100894	6.198826	6.303051	6.014153	6.112124	6.347244	6.109627	6.274143	6.5849	6.306698	6.315668	6.271237	6.162708	6.044399	6.28901	5.769442	5.856557	NM_001097612	GPR89A	1q21.1	NM_001097612	RefSeq	Q9Y302
7904869	6.441484	6.4182	6.38429	6.385988	6.372862	6.106973	6.518265	6.458551	5.982183	6.183697	6.331326	6.165647	6.388756	6.320924	6.303641	6.253805	6.378743	6.134869	6.379079	5.97358	6.302107	6.297107	6.248208	6.129961	6.28373	6.253525	5.732618	6.137977	6.122099	6.026093	6.382357	6.523477	6.011977	6.469471	6.186988	6.28215	NM_001130111	FAM108A1	19p13.3	NM_001130111	RefSeq	Q96GS6
7904872	2.269216	2.133986	2.478462	2.258978	2.230805	2.023846	2.390007	2.071064	2.41554	2.370484	2.586666	2.311407	2.265929	2.221725	2.414344	2.265752	2.172024	1.936442	2.2884	2.181847	2.321426	1.963097	2.073425	2.230889	2.265929	2.327087	2.179854	2.574661	2.086555	2.30291	2.140505	2.414847	2.205156	2.311507	2.259443	2.340019	---	---	---	ENST00000459463	ENSEMBL	---
7904874	11.48621	11.41318	11.63357	11.4885	11.60507	11.64278	11.43451	11.27038	11.79895	11.62428	11.50713	11.76255	11.5798	11.33212	11.805	11.6097	11.47278	11.73727	11.50713	11.91889	11.53455	11.41423	11.6264	11.85287	11.59563	11.49592	11.84993	11.61782	11.61438	11.85132	11.6918	11.73811	11.71303	11.49281	11.56623	11.78428	NM_183372	RP11-94I2.2	1q21.1	NM_183372	RefSeq	Q8IX81
7904879	6.462221	6.075119	6.169566	6.142717	5.992204	6.119653	6.411812	5.986963	6.397466	6.275028	6.094436	6.045582	5.958602	6.426398	6.048253	6.415534	6.278331	6.484794	6.173431	5.586287	6.020391	5.780792	6.136353	6.341759	6.359684	6.008031	6.203625	6.295061	6.112871	6.307056	6.058185	5.748884	6.018594	6.195089	5.863569	5.930968	---	---	---	ENST00000364272	ENSEMBL	---
7904881	10.94398	11.00022	11.13399	10.87955	11.11702	11.00817	10.90684	10.84958	11.04438	10.88952	10.85889	10.82576	10.97925	10.91001	11.07582	11.07305	10.872	10.92939	10.93513	11.02891	10.98976	10.87315	11.00733	10.99033	10.90132	10.83982	10.89494	11.12111	11.21969	11.14511	10.93294	10.97651	10.89258	10.83507	10.96361	10.81433	NR_002305	PDIA3P	1q21.1	NR_002305	RefSeq	B3KQT9
7904883	6.196417	6.239481	6.353348	6.323111	6.45128	6.568987	6.348285	6.311246	6.312531	6.345999	6.126372	6.335754	6.512535	6.176799	6.507142	6.13533	6.1798	6.406822	6.376062	6.517339	6.289186	6.212477	6.321018	6.558364	6.255047	6.158296	6.509467	6.285555	6.187466	6.302795	6.573903	6.399233	6.541574	6.320057	6.167005	6.435026	NM_004284	CHD1L	1q12	NM_004284	RefSeq	O75435
7904907	6.025487	6.117846	6.355402	6.215995	6.014167	6.424362	5.762665	5.986417	6.24989	6.014105	5.92662	6.096559	6.379848	6.079508	6.319907	5.832917	5.953246	6.074786	6.10276	6.256061	6.032611	5.948277	6.032324	6.182364	5.993079	6.117938	6.362155	6.197886	6.058982	6.22639	6.013804	5.922169	6.324354	6.096373	5.827882	6.055457	NM_004326	BCL9	1q21	NM_004326	RefSeq	O00512
7904923	3.065919	2.580801	2.900607	2.7976	2.514758	2.780258	2.671833	2.56158	2.865102	2.569355	2.971102	2.908663	2.831948	2.947358	2.538809	2.624612	2.848832	2.64456	2.668901	2.676975	2.625806	2.762604	2.931273	2.845508	2.677905	2.600358	2.697775	2.617332	2.860745	2.878083	2.722628	2.798024	2.580253	2.923855	3.06103	2.710909	---	---	---	ENST00000449806	ENSEMBL	---
7904927	2.882244	2.969909	3.544063	3.597964	3.093904	3.074283	2.973629	2.917438	3.436422	3.350079	3.259786	3.474994	3.062085	2.812111	3.086505	3.397801	3.254373	3.351432	3.116631	3.356005	3.272408	2.962953	2.982195	3.428772	3.282274	3.294574	2.972232	2.939648	3.02249	3.245502	3.01908	2.976377	2.980694	3.395615	3.526461	3.297957	NM_005267	GJA8	1q21.1	NM_005267	RefSeq	---
7904930	6.451259	6.21894	6.315331	6.484008	6.40176	6.36253	6.14041	6.521155	6.278478	6.265009	6.104546	6.040034	6.379632	5.94077	6.082965	6.389786	5.974391	5.944155	6.452534	6.292834	6.175223	6.383895	6.207864	6.26852	6.560506	6.249535	6.439089	6.716047	6.550943	6.441021	6.406173	6.2778	6.216228	6.385892	6.02901	6.080831	NM_016334	GPR89B	1q21.1	NM_016334	RefSeq	Q9Y302
7904948	6.441484	6.4182	6.38429	6.385988	6.372862	6.106973	6.518265	6.458551	5.982183	6.183697	6.331326	6.165647	6.388756	6.320924	6.303641	6.253805	6.378743	6.134869	6.379079	5.97358	6.302107	6.297107	6.248208	6.129961	6.28373	6.253525	5.732618	6.137977	6.122099	6.026093	6.382357	6.523477	6.011977	6.469471	6.186988	6.28215	NM_001130111	FAM108A1	19p13.3	NM_001130111	RefSeq	Q96GS6
7904951	2.269216	2.133986	2.478462	2.258978	2.230805	2.023846	2.390007	2.071064	2.41554	2.370484	2.586666	2.311407	2.265929	2.221725	2.414344	2.265752	2.172024	1.936442	2.2884	2.181847	2.321426	1.963097	2.073425	2.230889	2.265929	2.327087	2.179854	2.574661	2.086555	2.30291	2.140505	2.414847	2.205156	2.311507	2.259443	2.340019	---	---	---	ENST00000459463	ENSEMBL	---
7904953	2.072634	2.354038	2.01781	2.277982	2.17765	2.412084	2.378934	2.078743	2.365204	2.279641	1.938911	2.095249	2.116612	2.57175	2.244317	1.981294	2.346099	2.347034	2.094285	2.169121	2.406679	2.28073	2.360611	2.368617	2.184123	2.160537	2.20084	2.304448	2.378357	2.405163	2.202306	2.364642	2.309327	2.145658	2.493654	2.375078	---	---	---	ENST00000363009	ENSEMBL	---
7904963	2.857681	3.195053	3.190095	2.867897	2.645911	3.034852	2.931129	2.989555	3.031037	2.784635	2.786074	2.927346	2.762744	3.024611	3.365204	2.736985	2.983052	2.783949	2.818882	2.919306	2.832958	2.783226	2.88184	2.557059	2.747497	2.551135	2.746396	2.904143	3.2558	2.895313	2.943501	2.553297	2.698722	2.857291	2.836727	2.818701	---	---	---	ENST00000383967	ENSEMBL	---
7904965	5.228424	5.16097	5.00885	5.156327	4.940493	4.940569	4.726393	4.987528	4.69093	5.032836	4.643139	4.56565	5.457695	5.037967	4.86198	4.682252	4.583754	4.835645	5.129589	5.47431	5.194318	5.517479	5.274363	4.988663	5.138521	4.867956	5.336888	5.268097	4.583385	4.997332	5.422965	5.21064	4.806391	5.280602	5.213656	4.911947	AB042555	PDE4DIP	1q12	AB042555	GenBank	Q5VU43
7904967	4.213139	4.175317	4.386623	4.255658	4.227311	4.374418	4.478223	4.271142	4.315643	3.981619	4.056613	4.333257	4.233551	4.294906	4.519652	4.07379	4.491091	4.340048	4.284799	4.384357	4.591102	4.390917	4.301909	4.343574	4.132975	4.808485	4.847248	4.484637	4.857262	4.364294	4.274405	4.561902	4.678095	4.499364	4.807228	4.783298	---	---	---	ENST00000391154	ENSEMBL	---
7904969	8.08603	8.191519	8.078858	8.174894	8.134844	8.30947	8.223458	8.18557	8.200263	8.081039	8.261803	8.196323	8.179055	8.182059	8.129515	8.047544	8.252319	8.34654	8.060849	8.275068	8.156458	8.123284	8.394814	8.329145	8.242727	8.363874	8.508404	8.328044	8.477762	8.401507	8.159324	8.312158	8.199574	8.267906	8.448605	8.556762	NM_030796	VOPP1	7p11.2	NM_030796	RefSeq	Q96AW1
7904974	10.51658	10.12222	10.09457	10.51569	10.13176	9.832869	10.22047	10.09661	10.30145	10.46217	10.15544	10.00325	10.41358	10.11129	9.834799	10.70957	10.27699	9.882209	10.36963	9.872906	10.08707	10.29496	9.7988	9.891055	10.03454	10.04746	9.818818	10.46581	10.40056	10.03526	10.27573	10.12576	9.728365	10.20617	10.17875	9.520562	NR_003242	C1orf152	1q21	NR_003242	RefSeq	Q6P470
7904976	9.48635	9.462376	9.659306	9.489571	9.605027	9.69572	9.47555	9.45462	9.709336	9.66153	9.669514	9.830575	9.601866	9.504591	9.916109	9.638636	9.433894	9.854908	9.487582	9.979612	9.624527	9.454155	9.693561	9.969778	9.589151	9.635139	9.926416	9.604722	9.722439	10.06026	9.629524	9.76555	9.891832	9.559164	9.56442	9.985424	NM_001102663	NBPF16	1q21.2	NM_001102663	RefSeq	Q8IX81
7904997	4.891631	4.880523	4.719606	4.873834	5.007183	4.664092	4.872048	4.851895	4.74175	4.942585	4.827358	4.720184	4.869165	4.836036	4.770061	4.986365	4.822573	4.726418	4.91162	4.685634	4.87417	4.724809	4.876657	4.663604	4.955645	4.835949	4.674674	4.930793	4.958947	4.690501	4.922165	4.908844	4.599654	4.924263	4.89685	4.693993	NM_001143883	PPIAL4B	1q21.1	NM_001143883	RefSeq	Q9Y536
7904999	9.483629	9.46338	9.687401	9.465216	9.621278	9.699406	9.476428	9.454009	9.73382	9.674173	9.661581	9.84823	9.607641	9.509555	9.924671	9.650549	9.425799	9.853559	9.490237	10.00204	9.629884	9.462453	9.696011	9.969625	9.595581	9.6359	9.937964	9.600592	9.729654	10.0888	9.627953	9.772528	9.902243	9.569498	9.567745	9.984151	NM_001102663	NBPF16	1q21.2	NM_001102663	RefSeq	Q8IX81
7905016	4.891631	4.880523	4.719606	4.873834	5.007183	4.664092	4.872048	4.851895	4.74175	4.942585	4.827358	4.720184	4.869165	4.836036	4.770061	4.986365	4.822573	4.726418	4.91162	4.685634	4.87417	4.724809	4.876657	4.663604	4.955645	4.835949	4.674674	4.930793	4.958947	4.690501	4.922165	4.908844	4.599654	4.924263	4.89685	4.693993	NM_001143883	PPIAL4B	1q21.1	NM_001143883	RefSeq	Q9Y536
7905018	5.462495	5.650564	5.35758	5.445571	5.364398	5.592972	5.465053	5.250732	5.538331	5.477653	5.407683	5.66437	5.51114	5.625916	5.47936	5.593825	5.542093	5.451725	5.473313	5.636649	5.315327	5.516408	5.528029	5.501725	5.638024	5.510612	5.572827	5.492712	5.467451	5.532694	5.624471	5.419808	5.602511	5.229963	5.494268	5.292227	AK095105	FLJ37786	2p11.1	AK095105	GenBank	---
7905020	4.700962	4.851209	4.69588	4.774479	4.822601	4.668199	4.784101	4.722042	5.211442	4.779083	4.816041	4.870036	4.751487	5.014899	4.586576	4.821936	4.876587	4.90699	4.755774	5.019625	4.978823	4.95123	4.622414	4.786057	4.95455	4.847149	4.586372	5.048071	4.700179	4.704902	4.991673	5.00569	4.873635	4.881688	4.953962	4.902069	NM_000798	DRD5	4p16.1	NM_000798	RefSeq	B2R9S3
7905025	4.434946	4.335355	4.078845	4.059039	4.409582	4.079916	4.15476	3.9917	4.368286	4.149832	4.343569	4.259263	4.051222	4.425799	3.999557	3.97697	4.134163	4.443424	4.515114	4.315386	4.063538	4.163138	4.491073	4.541205	4.5691	4.194551	4.034117	4.385066	4.403072	4.525182	4.484022	4.456416	4.308791	4.499743	4.433964	4.21637	NM_000798	DRD5	4p16.1	NM_000798	RefSeq	B2R9S3
7905028	6.9555	7.11182	6.764153	6.937324	7.056017	6.860384	6.85358	6.591728	6.708135	7.006743	6.901455	6.679035	6.899437	7.067274	6.678161	6.933436	7.123456	6.66678	6.681425	6.78656	6.934669	6.999476	6.986708	6.812552	6.806925	7.184283	6.90883	6.95362	7.246791	6.850698	6.94371	7.004932	6.586649	6.935284	6.886329	6.982646	CR541728	LSP1	11p15.5	CR541728	GenBank	P33241
7905043	4.637123	4.730343	4.893699	4.833457	4.720279	5.298114	4.93911	4.633111	5.069685	4.991755	4.904429	5.064436	5.036004	4.890734	5.253849	4.710879	4.978976	5.407401	4.743564	5.168921	4.959882	4.724611	4.775576	4.786326	4.476913	4.863383	5.128152	5.035516	5.025095	4.678383	4.599331	4.920859	5.032321	4.800316	4.791267	5.038654	NR_027002	LOC388692	1q21.2	NR_027002	RefSeq	Q6ZW35
7905047	2.386059	1.946207	2.151402	2.402101	2.391361	2.173525	2.173146	2.177118	2.349178	2.164228	2.183228	2.25992	2.092012	2.632214	2.045932	1.968759	2.272477	1.890645	2.155608	1.956544	2.139001	2.522939	2.321035	2.105316	1.988203	2.096513	2.393637	2.246861	1.996215	2.319405	1.865787	1.874674	2.159349	2.15719	2.337081	2.211131	NM_000566	FCGR1A	1q21.2-q21.3	NM_000566	RefSeq	P12314
7905051	3.115963	3.110838	3.12315	3.190456	3.130862	2.995159	3.107532	3.110235	3.115306	3.147392	2.990244	2.920199	3.131196	3.157608	3.160974	3.176229	3.062565	3.05285	3.166463	2.937935	3.086765	3.067286	3.115004	2.948379	3.163405	3.067129	2.9482	3.119916	3.149171	2.97897	3.176012	3.131414	2.895438	3.214118	3.130649	2.984841	NM_001143883	PPIAL4B	1q21.1	NM_001143883	RefSeq	Q9Y536
7905054	2.465718	2.562731	2.633134	2.48211	2.357425	2.416444	2.13507	2.236618	2.703169	2.730968	2.493108	2.431247	2.312003	2.245322	2.464272	2.700575	2.235683	2.50247	2.479947	2.767209	2.206432	2.589577	2.587314	2.542374	2.758622	2.630236	2.69571	2.745138	2.879898	2.675914	2.511438	2.373717	2.698972	2.718759	2.830111	2.676824	---	---	---	ENST00000384378	ENSEMBL	---
7905058	4.320625	4.468777	4.792042	4.489998	4.649127	5.310814	4.633615	4.232427	5.24276	4.868366	4.768705	4.909302	5.10865	4.965055	4.920611	4.506601	4.688337	4.788933	4.038101	4.774547	4.81714	4.368764	4.551637	4.851811	4.57155	4.634521	4.590528	4.496274	4.610734	4.423884	4.29575	4.881798	4.896322	4.394191	4.219347	4.94926	NR_027002	LOC388692	1q21.2	NR_027002	RefSeq	Q6ZW35
7905060	2.272648	2.18484	2.287437	2.313075	2.456543	2.316777	2.370233	2.294535	2.574405	2.399641	2.285423	2.437672	2.282392	2.581275	2.311452	2.130271	2.422992	2.268351	2.26493	2.266796	2.289242	2.406987	2.57148	2.354648	2.149389	2.268986	2.51087	2.263566	2.175308	2.255482	2.088448	2.145603	2.572223	2.26194	2.38245	2.422595	NM_000566	FCGR1A	1q21.2-q21.3	NM_000566	RefSeq	P12314
7905067	7.185611	7.237309	6.895651	7.494203	7.120745	7.331179	6.961463	7.239798	6.544686	6.96969	7.152511	6.468395	7.284039	6.919241	6.772766	7.067544	6.930606	6.7834	7.646603	7.31779	7.337166	7.758123	7.266837	7.33137	7.739592	7.287568	7.379548	8.088471	7.844618	7.717839	7.347119	6.933061	7.090432	7.497457	7.551729	7.409788	NM_003548	HIST2H4A	1q21	NM_003548	RefSeq	P62805
7905077	3.051781	3.046951	4.015169	3.409801	3.54232	3.898474	3.077276	3.594841	3.377744	3.121354	4.09558	2.890918	3.495135	2.721397	3.263124	3.464345	3.251273	3.467561	4.225402	3.225817	3.254942	3.247942	3.629048	3.845412	3.470136	3.170561	3.779361	3.642528	3.496671	4.171724	3.44689	3.451942	3.634681	3.81832	3.61246	3.729176	---	---	---	BC068044	GenBank HTC	---
7905079	7.970273	7.90303	7.670435	7.858797	7.964153	7.769519	8.034787	8.233425	7.752026	7.930499	7.896019	7.680017	7.986101	7.865169	7.480143	7.829635	7.957699	7.665296	9.271061	9.307211	9.57588	9.224004	9.479911	9.391507	9.133102	9.476975	9.455802	9.901518	10.12685	9.962714	8.965051	9.460581	9.047285	9.636777	9.622627	9.609154	NM_003516	HIST2H2AA3	1q21.2	NM_003516	RefSeq	Q6FI13
7905085	6.061376	6.250712	6.048036	5.884142	6.239165	5.751579	5.98392	6.12959	6.120352	6.25558	6.246179	5.84015	6.065241	6.392674	5.922147	5.879074	6.0419	5.889385	7.217607	7.54815	7.68562	7.015481	7.749698	7.588129	6.745325	7.830006	7.535509	7.996455	8.324159	8.025285	6.806242	7.682514	7.526558	7.572953	8.158175	8.133952	NM_001005464	HIST2H3A	1q21.2	NM_001005464	RefSeq	Q71DI3
7905088	8.221948	8.130082	7.985701	8.150431	8.009316	8.093388	8.062614	8.311204	7.838323	7.899569	8.030398	7.719756	8.136695	8.054915	7.836346	7.895426	7.949224	7.800251	9.243608	9.31632	9.537805	9.274343	9.4231	9.319902	9.122159	9.489988	9.463846	9.793827	10.05165	9.88321	8.990099	9.435322	9.173276	9.439564	9.480316	9.513045	NM_003517	HIST2H2AC	1q21-q23	NM_003517	RefSeq	Q16777
7905092	5.531548	5.640534	5.344906	5.872373	5.812795	5.312929	5.733187	5.710353	5.494804	5.685149	5.505646	5.285761	5.695745	5.647364	5.616247	5.682317	5.772488	5.694408	5.852758	5.255852	5.658018	5.67196	5.573213	5.578029	5.854596	5.934343	5.612738	5.699017	5.782178	5.677816	5.80174	5.803382	5.462644	5.958877	5.873341	5.655176	NM_016074	BOLA1	1p36.13-q31.3	NM_016074	RefSeq	Q9Y3E2
7905099	7.659182	7.682734	7.575825	7.499989	7.487582	7.602025	7.447351	7.654016	7.444204	7.5645	7.43457	7.370859	7.654142	7.401509	7.420907	7.499032	7.543696	7.453766	7.79589	7.632662	7.558434	7.687457	7.598113	7.798619	7.863251	7.594196	7.616932	8.068198	7.898925	7.746817	7.792194	7.616407	7.651114	7.79354	7.665326	7.693162	NM_007259	VPS45	1q21.2	NM_007259	RefSeq	Q9NRW7
7905116	3.584867	3.166109	3.465828	3.249959	3.353706	3.475673	3.469051	3.302583	3.238638	3.609436	3.337741	3.531347	3.471855	3.320181	3.477595	3.535761	3.584511	3.553237	3.439521	3.270643	3.473623	3.591881	3.336425	3.180687	3.537083	3.404298	3.162811	3.460763	3.421013	3.662885	3.342457	3.30355	3.057393	3.492605	3.384842	3.78297	NM_016274	PLEKHO1	1q21.2	NM_016274	RefSeq	Q53GL0
7905127	6.629752	6.131133	6.795208	6.280553	6.798759	6.593304	6.236113	5.811343	6.761789	6.370003	6.410005	6.535192	6.325386	6.810469	7.132731	6.544828	6.508131	6.479927	6.081524	6.673672	6.481774	6.359547	6.610011	6.598719	6.454043	6.363137	6.864145	6.040132	6.326684	6.569754	6.357938	6.489952	6.62273	6.241255	6.319474	5.972094	---	---	---	ENST00000410896	ENSEMBL	---
7905129	2.057071	2.28475	2.141101	2.296574	2.259188	2.078817	2.05832	2.086222	2.170947	2.110637	2.292572	2.320148	2.029964	2.025916	2.249108	2.136613	2.304985	2.269718	2.27238	2.322896	2.011388	2.055077	2.260773	2.103802	2.140802	2.440737	2.120126	2.197313	2.20554	2.271331	2.11018	2.103354	2.358017	2.338177	2.197313	2.175854	---	---	---	ENST00000410290	ENSEMBL	---
7905131	2.518939	2.491266	2.588091	2.376822	2.375741	2.663045	2.681691	2.417352	2.889812	2.619244	2.504295	2.575154	2.580568	2.912953	2.519754	2.722332	2.669875	2.540824	2.840414	2.667037	2.718336	2.619279	2.663474	2.557103	2.528395	2.589295	2.840818	2.749444	2.554461	2.565925	2.538507	2.495129	2.593355	2.683923	2.532296	2.606555	NM_012113	CA14	1q21	NM_012113	RefSeq	A8K3J4
7905145	3.408862	3.246359	3.039829	2.972518	3.010777	2.871785	3.170533	3.095548	3.196529	3.014966	2.877527	3.426409	2.900317	3.383403	3.441559	3.376987	3.068449	3.047433	3.030372	3.034208	2.805459	2.91819	2.741003	3.178092	2.979853	2.737172	3.046634	2.948239	2.860175	3.013145	3.027313	2.926605	3.056875	2.72098	3.044142	2.657563	---	---	---	ENST00000458929	ENSEMBL	---
7905147	2.72443	2.754617	2.878115	2.777194	2.640848	2.757643	3.028435	3.124398	2.787385	2.941892	2.829321	2.765091	2.76816	3.036821	2.796452	2.719913	2.761218	2.940778	2.856222	2.773057	2.7238	2.50416	3.010988	2.784481	2.794571	2.615429	2.807807	2.708781	3.137346	2.698549	3.116851	2.921435	2.588272	2.897277	2.834318	2.997337	BC017761	C1orf54	1q21.2	BC017761	GenBank	Q8WWF1
7905154	3.905983	3.939868	3.996215	3.960848	4.179984	4.226042	4.483231	4.351182	4.47519	4.112261	3.867664	4.136588	4.329752	4.37874	4.112846	4.099947	4.558511	3.934743	4.030745	4.075964	4.107447	4.139993	4.529632	4.131993	3.7835	3.994603	4.213057	4.210295	3.912705	3.989924	4.244617	3.822274	3.822123	4.205423	4.021667	4.201557	BC027999	C1orf51	1q21.2	BC027999	GenBank	Q8N365
7905163	8.182214	7.912745	7.826991	8.298253	8.027293	8.031803	7.872145	8.24979	7.987131	8.383186	7.855329	7.745551	8.229716	7.898217	7.738278	8.21805	7.928979	7.853152	8.312062	7.642617	7.791795	8.279156	7.772014	7.78453	7.860258	7.822104	7.758515	8.214933	7.874405	7.689023	8.133667	7.786263	7.858507	8.118554	7.889091	7.678851	NM_018997	MRPS21	1q21	NM_018997	RefSeq	Q99768
7905171	6.802288	6.716417	6.641447	6.896902	6.934531	6.659707	6.546477	6.927362	6.706578	6.879734	6.811125	6.847184	6.569005	6.509987	6.510189	6.693413	6.844071	6.730092	6.935547	6.677249	6.556797	6.88165	6.795375	6.581314	6.940273	6.73569	6.744799	6.872488	6.839547	6.944999	6.794446	7.125537	6.703492	6.778356	6.714056	6.688414	NM_004698	PRPF3	1q21.1	NM_004698	RefSeq	B2R791
7905185	6.587178	6.660736	6.737458	6.681363	6.618328	6.82373	6.391109	6.714161	6.673893	6.372956	6.13366	6.378859	6.752697	6.404065	6.720667	6.576269	6.435268	6.646074	7.181291	6.832213	6.891091	6.934463	6.656102	6.906543	7.012487	6.73874	7.022218	6.738286	6.785642	6.816588	7.053878	6.813699	6.861744	6.785642	6.749259	6.738727	NM_015203	RPRD2	1q21.3	NM_015203	RefSeq	Q5VT52
7905198	6.93461	6.843717	6.680714	6.948291	6.813878	6.787523	6.843842	6.923852	6.419025	6.813683	6.792318	6.456444	6.680503	6.933134	6.575093	6.846047	6.605393	6.573301	7.009164	6.658838	6.732235	7.207714	6.903965	6.693832	6.823232	6.776675	6.692102	7.013854	6.85403	6.626035	6.914173	6.756893	6.662029	7.309491	7.009013	6.711421	NM_025150	TARS2	1q21.3	NM_025150	RefSeq	Q9H045
7905220	5.886425	5.861884	5.955563	5.832501	6.007031	5.595886	5.885631	5.873818	5.75317	5.884081	5.98475	5.729246	5.695055	5.833547	5.650041	5.57706	5.771896	5.553909	6.155293	6.10662	6.42977	6.15842	6.256224	6.074952	6.112182	5.843538	6.093548	6.044096	6.261085	6.304485	6.127715	6.127903	6.308483	6.555764	6.435939	6.236485	NM_004425	ECM1	1q21	NM_004425	RefSeq	Q16610
7905233	5.450184	5.32637	5.419271	5.265918	5.377835	5.42477	5.276964	5.346624	5.585086	5.46071	5.508082	5.679481	5.402921	5.301048	5.526927	5.498857	5.456026	5.307332	5.476157	5.769169	5.726006	5.553351	5.489942	5.587687	5.608506	5.470412	5.478471	5.177832	5.451739	5.195293	5.515185	5.802739	5.6053	5.69182	5.435103	5.498097	NM_019032	ADAMTSL4	1q21.3	NM_019032	RefSeq	Q71RC7
7905254	2.708872	2.459001	2.370861	2.225924	2.397402	2.691164	2.616409	2.525294	2.377813	2.536149	2.522441	2.451488	2.968157	2.811651	2.538985	2.608311	2.486977	2.710542	2.36718	3.035858	2.779279	2.461683	2.646473	2.451185	2.506639	2.532224	2.509727	2.734449	2.72678	2.468465	2.545302	2.807945	2.620811	2.93442	2.630624	2.698647	---	---	---	ENST00000384204	ENSEMBL	---
7905256	2.908781	3.058139	3.097196	2.913447	3.097392	3.114598	2.756759	2.854816	2.886179	3.138345	2.886501	2.996992	2.84083	2.845705	2.886642	3.539446	3.107456	3.060328	2.965538	3.24017	3.020602	3.054698	3.111207	2.953567	2.937704	2.83514	2.852644	2.553371	2.888544	3.15658	2.9958	3.224538	2.770931	3.206394	3.00234	2.633303	---	---	---	ENST00000443545	ENSEMBL	---
7905258	6.156634	6.201615	6.344466	6.186248	6.135848	6.170587	6.214282	6.209522	6.316316	6.011957	6.074448	6.04931	5.946887	6.064513	6.10889	6.235586	6.100576	5.910146	6.320562	6.281276	6.211102	6.123666	6.08064	6.160923	6.103491	6.099325	6.423638	6.209513	6.059333	6.259383	6.134401	6.038476	6.108371	6.307415	6.295825	6.269548	NM_001145415	SETDB1	1q21	NM_001145415	RefSeq	Q15047
7905283	6.902617	7.02206	6.135169	6.815053	6.979077	6.573331	6.802995	6.782615	6.152761	6.700919	6.737082	6.127631	6.804414	6.942211	6.360726	6.568641	6.747283	6.238586	6.824485	6.390893	6.81356	6.8851	7.039384	6.347388	7.166814	7.103533	6.772413	6.871634	7.065955	6.517916	6.945891	6.983844	6.65344	6.980977	6.874276	6.189577	NM_003568	ANXA9	1q21	NM_003568	RefSeq	O76027
7905299	4.886915	5.171998	5.124863	4.944586	5.194667	4.876657	4.550634	4.819839	5.160324	4.529711	4.604118	4.504881	4.829979	5.03138	5.062782	4.947903	4.550643	4.474684	5.179405	5.110876	5.237898	5.0855	5.680559	5.238879	5.266598	5.342933	4.98953	4.999424	5.014373	5.190365	5.267756	5.171998	5.064623	5.222043	5.275504	5.11078	NM_021222	PRUNE	1q21	NM_021222	RefSeq	Q86TP1
7905308	3.230195	3.218417	3.375633	3.375341	3.665254	3.364324	3.369778	3.293632	3.671151	3.542784	3.162076	3.250152	3.329971	3.410714	3.364892	3.363152	3.219765	3.865928	3.43475	3.512243	3.352864	3.133583	3.484559	3.425325	3.200023	3.526217	3.194191	3.449782	3.383664	3.578053	3.397989	3.23897	3.491078	3.457242	3.38805	3.123055	NM_001159642	BNIPL	1q21.3	NM_001159642	RefSeq	Q7Z465
7905324	5.706854	5.956904	5.816481	5.538734	5.71704	5.752954	5.523002	5.617208	5.852022	5.720757	5.693467	5.795037	5.724354	5.872083	5.660184	5.623947	5.725089	5.51817	5.778637	5.596984	5.746959	5.654815	5.719386	5.735415	5.784801	5.699476	5.421035	5.466715	5.381234	5.646296	5.866008	5.86276	5.59124	5.783883	5.760139	5.757749	BC002469	C1orf56	1q21.3	BC002469	GenBank	Q9BUN1
7905329	3.629229	3.440105	3.482114	3.474257	3.373805	3.586446	3.696255	3.768751	3.815931	3.771702	3.514043	3.603389	3.493968	3.90699	3.340225	3.415455	3.462416	3.477783	3.628902	3.398856	3.419626	3.32343	3.733712	3.497381	3.856266	3.870776	4.171893	4.47106	4.21006	4.460027	3.638651	3.69629	3.171626	3.294141	3.005681	3.192594	NM_006818	MLLT11	1q21	NM_006818	RefSeq	Q6FGF7
7905339	5.242187	5.524179	5.051266	5.220473	4.988938	5.085644	5.117365	5.266552	4.769077	5.120322	5.357271	5.104849	5.246535	4.973995	4.419859	4.871884	4.840024	4.738031	5.213999	5.056649	5.699522	5.518957	4.97203	5.291089	5.406319	5.534224	5.355818	5.417408	5.668051	5.323859	5.526743	4.867285	5.260406	4.769541	4.759862	5.055815	NM_144618	GABPB2	1q21.3	NM_144618	RefSeq	B2R924
7905349	3.474551	3.352223	3.297729	3.556231	3.426791	3.057039	3.742367	3.512743	3.472384	3.386306	3.475313	3.463548	3.3426	3.33257	3.442664	3.416122	3.613149	3.348236	3.245936	3.205514	3.409624	3.448741	3.295016	3.49846	3.450037	3.083191	3.285804	3.316254	3.273454	3.408082	3.085323	3.184658	3.378097	3.502438	3.054605	3.252547	NM_024575	TNFAIP8L2	1q21.3	NM_024575	RefSeq	Q6P589
7905355	6.958003	6.603729	6.386138	6.915384	6.762663	6.491476	6.558665	6.969066	6.302679	6.757636	6.627181	6.280766	6.826349	6.686954	6.307027	6.812322	6.603223	6.167126	6.764774	6.206901	6.522654	6.857412	6.427007	6.603269	6.727332	6.554705	6.34434	6.787494	6.62826	6.401938	6.595744	6.686745	6.337422	6.937541	6.801355	6.246356	NM_024041	SCNM1	1q21.3	NM_024041	RefSeq	Q9BWG6
7905365	7.544566	7.97947	7.77133	7.809958	7.805385	7.681529	7.848251	7.670233	7.671444	7.797374	7.773933	7.784789	7.722669	7.579044	7.625674	7.490187	7.752501	7.760867	7.893569	8.012287	7.825154	7.824227	7.980733	8.046978	7.770802	7.990925	8.02426	7.701615	7.962058	8.064495	7.811898	7.872665	7.927704	7.802525	7.752501	8.057731	NM_001135638	PIP5K1A	1q22-q24	NM_001135638	RefSeq	P78517
7905374	7.535021	7.495772	7.292196	7.450035	7.4966	7.357368	7.431151	7.469092	7.392745	7.268686	7.46542	7.17294	7.538157	7.154451	7.392449	7.29847	7.452442	7.121895	7.392512	7.023268	7.384029	7.350658	7.345087	7.215597	7.343637	7.255648	7.199091	7.394991	7.186524	7.314856	7.375673	7.198744	7.011771	7.201758	7.35457	6.98751	NM_002810	PSMD4	1q21.3	NM_002810	RefSeq	P55036
7905382	5.235588	5.6946	5.403447	5.230015	5.372139	5.445986	5.527997	5.194093	5.53448	5.069652	5.169468	5.328236	5.496549	5.472651	5.440175	5.303042	5.323092	5.446648	5.093406	5.28161	5.291353	5.49246	5.261874	5.527635	5.312558	5.277742	5.571298	5.1316	5.265166	5.328602	5.237993	5.271748	5.581253	5.119821	5.416819	5.60839	NM_020832	ZNF687	1q21.3	NM_020832	RefSeq	Q8N1G0
7905395	10.32334	10.4059	10.0444	10.32981	10.48033	10.11529	10.36491	10.36576	10.09657	10.31485	10.36488	9.996017	10.4122	10.3171	9.934844	10.33023	10.40445	10.12913	10.16243	9.874655	10.31578	10.2474	10.3015	10.1088	10.27879	10.33275	9.926307	10.40553	10.41631	10.1669	10.40404	10.4522	10.04282	10.40884	10.31637	10.17772	NM_002796	PSMB4	1q21	NM_002796	RefSeq	P28070
7905406	6.353405	6.521188	6.588664	6.190262	6.454628	6.407376	6.298937	6.204058	6.075075	6.105282	6.303921	6.279407	6.353108	6.353782	6.449236	6.246577	6.572187	6.26636	5.946807	5.923362	6.185757	5.787187	6.146586	6.16969	5.634035	5.898331	6.168784	5.370522	5.665497	5.378477	5.881709	6.140656	6.148161	6.087234	6.157775	6.349736	NM_020770	CGN	1q21	NM_020770	RefSeq	Q9P2M7
7905428	6.749807	6.968428	6.816057	6.799823	6.818036	6.82338	6.78287	6.916064	7.033444	7.002708	6.980632	6.944575	6.951428	7.076485	6.925088	7.103797	7.199499	7.077836	6.649738	6.674721	6.59936	6.76625	6.632825	6.63691	6.841693	6.998075	7.306788	6.615926	6.788326	6.368336	6.74268	6.847814	6.596645	6.133863	6.680419	6.718033	NM_020127	TUFT1	1q21	NM_020127	RefSeq	B2RD57
7905444	6.966911	6.98977	7.228268	7.010532	6.876558	7.138984	6.935758	6.843926	7.135348	6.988969	6.827916	7.000292	6.997411	6.84996	7.193536	7.049197	6.890607	7.088048	7.10843	7.186728	7.116902	7.005697	6.941035	7.078555	7.031308	7.075343	7.244366	7.039068	7.065633	7.003029	7.08442	6.901077	7.15585	6.936288	7.054479	7.319587	NM_030918	SNX27	1q21.3	NM_030918	RefSeq	Q96L92
7905462	2.27065	1.991999	2.190445	2.278476	2.07612	2.109362	2.034988	2.182518	2.109998	1.984161	2.161364	1.988127	2.334599	2.192063	2.15043	2.232224	1.967212	2.114379	2.024105	2.191065	2.200295	2.137374	2.175545	2.500209	2.208645	2.274361	2.105182	1.994063	1.919123	2.157102	1.955857	2.010936	2.312844	2.22505	2.237714	2.137674	---	---	---	ENST00000383908	ENSEMBL	---
7905464	2.955877	2.973884	3.33288	3.052572	3.317744	3.222288	3.023958	2.898379	2.995211	2.931414	2.876658	3.347223	3.053042	3.186823	2.985738	2.827918	3.398101	3.130493	3.088119	3.264344	2.894011	2.98703	3.145948	3.075882	2.863436	2.971719	3.003402	2.846324	2.906997	3.0584	2.925924	3.152795	3.238803	2.612549	3.03302	3.340557	NM_001144956	C1orf230	1q21.3	NM_001144956	RefSeq	---
7905474	3.176439	3.082334	3.161242	3.454475	3.348545	3.094289	3.711283	3.19972	3.508768	3.430745	2.890409	3.349958	3.327884	3.065706	2.970814	3.149656	3.235181	3.087447	3.494912	3.201051	3.435423	3.673745	2.994805	3.200693	3.127871	3.367109	3.286992	3.024983	3.159379	3.353535	3.121382	3.106271	3.17813	3.032559	3.518692	2.896852	NM_016178	OAZ3	1q21.3	NM_016178	RefSeq	Q9UMX2
7905481	3.813544	3.969901	3.939228	3.217757	4.078973	3.679624	4.117477	3.224838	3.781185	3.815177	3.741943	3.74563	3.79724	3.407509	3.965523	4.447829	3.343004	2.971885	3.552411	3.99759	3.864888	3.861839	3.50677	4.100758	4.098642	3.483391	3.150795	3.58203	3.945542	4.29694	3.927198	3.406017	3.999183	4.382428	3.475795	4.00994	---	---	---	ENST00000453847	ENSEMBL	---
7905483	4.212005	3.750232	4.257512	3.848179	3.982162	3.935886	4.081696	3.974015	4.35535	4.234982	4.006296	4.047429	3.969927	4.258673	4.423253	4.42375	4.240593	4.302349	3.968361	4.053929	3.980296	4.062456	4.017379	4.133004	4.185441	4.266988	3.948602	4.141421	4.047226	4.312151	4.080042	4.063289	4.189782	3.767384	3.83796	3.958972	NM_178438	LCE5A	1q21.3	NM_178438	RefSeq	---
7905486	2.910072	2.82978	3.031153	3.066363	2.964847	3.103786	3.047935	2.985067	3.172587	2.894676	2.998913	2.8788	2.829916	3.247721	3.267334	3.149819	3.049486	3.299938	3.044122	3.017579	3.0745	3.005818	2.985272	3.584851	3.053312	3.065863	3.129541	2.964617	2.691771	2.72523	3.252633	2.888766	3.077757	2.84773	2.942455	3.166247	NM_019060	CRCT1	1q21	NM_019060	RefSeq	Q9UGL9
7905490	4.276005	4.169975	4.04066	4.062922	4.322714	3.884874	4.205089	3.952433	4.283734	4.156715	4.380145	4.237272	4.17478	4.197858	4.236428	4.518046	4.171567	4.319985	4.188467	4.238971	4.161722	3.929488	4.241429	4.415466	4.200894	4.109551	3.910224	4.265558	3.953085	4.288007	4.205348	3.857408	4.298421	4.142039	4.324194	4.174919	NM_178434	LCE3C	1q21.3	NM_178434	RefSeq	A1L420
7905492	6.55214	6.263015	6.65288	6.521479	6.510627	6.562595	6.320088	6.262381	6.792262	6.644452	6.336694	6.695624	6.554009	6.619571	6.467507	6.884789	6.528867	6.755212	6.609331	6.678662	6.268525	6.533907	6.753028	6.7421	6.598218	6.53603	6.566166	6.6426	6.496599	6.541022	6.532225	6.320459	6.605415	6.578453	6.530673	6.44519	NM_178433	LCE3B	1q21.3	NM_178433	RefSeq	---
7905496	2.397531	2.511678	2.72131	2.72131	2.768768	2.509326	2.62049	2.729722	2.915812	2.465605	2.711128	2.6861	2.729474	2.414662	2.624442	2.9788	2.588691	2.895797	2.65429	2.889912	2.669865	2.584887	2.408038	2.818613	2.730848	2.587937	2.404992	2.549781	2.686029	3.254097	2.629716	2.679581	3.002697	2.320199	2.36774	2.777124	AF005082	C1orf46	1q21.3	AF005082	GenBank	O14635
7905500	3.142464	3.084113	3.215967	2.895461	3.070524	3.39779	2.970225	2.796569	2.990334	2.899171	3.080542	3.166009	2.938777	3.213349	2.985146	2.851955	3.150781	3.13547	3.050072	2.961117	3.019342	3.01165	2.853699	3.288466	3.596432	3.089063	2.921669	3.262215	2.839762	3.332158	3.040389	3.239814	3.406292	3.371116	3.054601	3.276971	NM_178430	LCE2D	1q21.3	NM_178430	RefSeq	A1L4M8
7905503	2.654464	3.030465	2.402906	3.1469	2.795201	2.271049	2.837996	2.686435	2.339851	2.734946	3.571011	2.617781	3.096952	2.840037	3.29656	3.058498	3.189574	2.774504	2.136287	2.774568	3.255128	1.977351	3.19562	2.924498	3.04724	2.301738	2.6861	2.827361	2.89499	2.846735	2.702433	3.479649	2.595208	2.732015	2.742194	2.366988	NM_178429	LCE2C	1q21.3	NM_178429	RefSeq	---
7905505	4.041628	4.490405	4.273201	4.11425	3.878922	4.472059	4.63069	3.712675	4.36868	3.971086	4.366096	4.503451	4.200989	4.518164	4.186646	4.187384	4.194173	4.788906	4.285902	4.607076	4.515648	4.014395	4.589453	4.442833	4.327086	4.123539	4.352787	4.419202	4.496558	4.370923	4.299778	4.202488	4.788181	3.912248	4.327964	4.250997	NM_014357	LCE2B	1q21	NM_014357	RefSeq	O14633
7905507	5.224421	4.921179	5.304628	5.201282	5.338267	5.273282	4.741485	5.009437	5.48525	5.385907	5.284887	5.540269	5.169619	5.4203	5.34597	5.45841	4.821817	5.561278	5.545868	5.416052	5.118735	5.11385	5.273995	5.541172	5.577847	5.177658	5.226748	5.321939	5.265422	5.412022	5.267333	5.262049	5.261806	5.188438	5.293705	5.261922	NM_178428	LCE2A	1q21.3	NM_178428	RefSeq	Q5TA79
7905510	4.541618	4.494306	4.641254	4.582238	4.13045	3.937542	4.474076	4.307554	4.636938	4.171865	4.282887	4.650445	4.25932	4.563338	4.388489	4.471844	4.308135	4.58631	4.55282	4.130699	4.531712	4.579339	4.343767	4.48238	4.548461	4.372576	4.371494	4.092232	4.259174	4.28195	4.259168	4.478062	4.520129	4.21164	4.379538	4.437967	NM_178356	LCE4A	1q21.3	NM_178356	RefSeq	Q5TA78
7905512	5.231146	5.013236	4.912735	5.15244	5.026709	5.167677	5.018831	5.004435	5.030154	4.906927	4.935962	4.877759	5.114123	5.164529	5.144851	5.178094	5.015032	4.922235	4.986782	4.960734	5.086268	4.862517	4.857916	5.013041	5.116128	4.727343	4.868902	5.10614	4.887735	5.081868	5.150665	4.830584	5.069349	5.190985	5.024796	4.51311	NM_001024679	C1orf68	1q21.3	NM_001024679	RefSeq	Q5T750
7905515	3.253685	3.359102	3.581498	3.69178	3.4231	3.381591	3.322806	3.825969	3.375673	3.468811	3.388498	3.60736	3.701872	3.803428	3.351952	3.823459	3.538521	3.549286	3.469613	3.380889	3.455185	3.059011	3.492593	3.244456	3.389714	3.597601	3.272183	3.410999	3.299553	3.730752	3.594112	3.2488	3.169346	3.51209	3.563659	3.596483	NM_001025231	KPRP	1q21.3	NM_001025231	RefSeq	Q5T749
7905517	6.181346	6.05849	5.948933	6.129648	5.773352	5.635677	6.117272	5.687932	5.993884	6.016907	5.935162	6.100659	5.825684	6.226098	5.982819	6.03145	6.171382	5.997051	6.031951	5.605574	5.883496	5.714968	5.912057	5.744961	5.833284	6.127413	5.796045	5.754439	5.839526	5.88833	5.770825	5.985471	6.132286	5.872016	5.742461	6.151998	NM_178354	LCE1F	1q21.3	NM_178354	RefSeq	---
7905519	5.682701	5.397886	5.605608	5.45288	5.419348	5.297657	5.440989	5.251918	5.429349	6.085173	6.019367	5.796227	5.849139	5.535398	4.94557	5.770064	5.668383	5.902528	5.722528	5.437562	5.270037	5.342732	5.355254	5.379699	5.775859	5.770064	5.511756	5.541888	5.44083	5.558729	5.560566	5.264076	5.485312	5.741561	5.568516	5.315242	NM_178353	LCE1E	1q21.3	NM_178353	RefSeq	---
7905523	6.887197	6.859458	6.866087	6.714301	7.077002	6.673334	6.783072	6.831797	6.820067	6.824411	6.721407	6.869925	6.752144	7.082668	7.168783	7.065722	6.951994	7.155541	6.48031	6.93465	6.88175	6.81815	6.764332	6.653478	6.895776	6.91009	6.67023	6.586486	6.66119	6.921604	6.671203	6.910598	7.040962	6.613223	6.819515	6.874539	NM_178352	LCE1D	1q21.3	NM_178352	RefSeq	---
7905525	2.565169	2.37099	2.893353	2.62839	2.585955	2.612587	2.352527	2.514278	2.591284	2.533573	2.531429	2.700867	2.39727	2.927065	2.652934	2.433733	2.719374	2.663243	2.41736	2.556653	2.554364	2.477495	2.298862	2.638575	2.574182	2.45694	2.678482	2.75159	2.288131	2.642424	2.447239	2.283877	2.221336	2.670589	2.660079	2.361772	NM_178349	LCE1B	1q21.3	NM_178349	RefSeq	Q5T7P3
7905528	6.115196	5.966749	5.98131	5.968881	5.917279	5.965363	6.166179	5.823813	5.505046	5.668124	6.022661	6.153007	6.213705	6.148978	5.904124	5.924623	6.147055	6.24934	5.879748	5.970178	6.026592	6.21509	6.218556	5.907177	5.990905	5.772409	5.976288	5.788527	5.992502	5.699228	5.654142	6.24703	5.916387	5.895337	6.014165	5.921482	NM_178348	LCE1A	1q21.3	NM_178348	RefSeq	---
7905530	2.624825	2.489718	2.756824	2.416119	2.639095	2.64147	2.675262	2.711305	2.781374	2.753685	2.647039	3.003614	2.564503	2.703977	2.90008	2.452351	2.655542	2.658858	2.497422	2.633327	2.496597	2.474194	2.505202	2.440243	2.682371	2.550989	2.451619	2.68331	2.5931	2.358138	2.66884	2.367258	2.842974	2.710293	2.472906	2.855318	NM_030663	SMCP	1q21.3	NM_030663	RefSeq	Q5T7P5
7905533	3.62952	3.830722	4.220624	3.660321	4.007306	4.06047	3.993843	3.789711	3.92234	3.823038	3.608006	4.033854	3.856769	3.894339	4.347604	4.103295	3.83466	4.079789	3.621496	4.003401	3.770659	3.648637	3.905482	3.841434	3.862688	3.446479	3.591639	3.725744	3.759025	4.174286	3.882839	3.960862	3.706464	3.696778	3.907959	3.968949	NM_005547	IVL	1q21	NM_005547	RefSeq	B4DU44
7905536	4.861276	5.022723	4.719631	4.886175	4.47719	4.548832	4.782181	4.880411	4.758416	5.082563	5.067616	4.943799	4.641545	4.94679	4.900752	4.735759	4.818261	5.014308	4.754738	4.911654	4.500276	4.867183	4.781244	4.754615	5.145185	4.843464	4.846587	4.869923	4.847746	4.928443	4.798696	4.4821	4.882424	4.580161	4.858038	4.708676	NM_173080	SPRR4	1q21.3	NM_173080	RefSeq	Q96PI1
7905544	4.19929	4.308158	4.134157	4.059285	4.277371	3.806512	4.026996	3.949418	4.551841	4.322851	4.082401	4.155082	4.183057	4.598441	4.105463	4.159623	4.207572	3.88105	3.860171	4.470866	4.071515	4.29278	4.212133	4.170192	4.552693	3.855712	4.431914	4.334333	3.978098	4.197727	4.317912	3.64924	4.071868	4.128288	4.436492	3.976639	NM_005987	SPRR1A	1q21-q22	NM_005987	RefSeq	P35321
7905548	2.369641	2.765966	2.467221	2.602383	3.089828	2.86628	3.154871	2.753585	2.917453	2.767771	2.876795	2.709584	2.709052	2.890493	3.089828	2.703084	2.615288	2.963122	2.537591	2.53397	2.619092	2.790478	2.753585	2.626384	3.011011	2.759118	2.654282	2.722519	2.748708	3.043294	2.733001	2.734307	2.648843	2.762859	2.753585	2.837483	NM_005416	SPRR3	1q21-q22	NM_005416	RefSeq	B2R4G8
7905553	2.737361	2.50211	2.845165	2.785412	2.691764	2.618234	2.732988	2.667487	2.712779	2.79568	3.05408	2.790212	2.477329	2.93959	2.759212	2.764672	2.977467	3.004733	2.848466	2.76359	2.725878	2.757265	2.679217	2.651979	2.618518	2.984003	2.807447	2.88867	2.754514	2.757774	2.742947	2.87867	2.64634	2.747193	2.607265	2.748456	NM_003125	SPRR1B	1q21-q22	NM_003125	RefSeq	P22528
7905559	4.081684	3.588646	4.094472	4.066953	3.952045	3.669074	3.949423	4.109796	3.990987	4.173139	3.980619	4.399164	3.944257	4.02527	4.020664	4.092224	4.077916	4.168043	3.977467	3.859763	3.706338	3.98975	3.914118	3.943078	3.920211	3.949695	4.016832	3.679847	3.824079	4.184652	3.981476	3.83148	4.119297	3.792219	3.982061	3.87531	NM_001010857	LELP1	1q21.3	NM_001010857	RefSeq	Q5T871
7905563	3.217104	3.08122	3.201825	3.227252	3.062656	3.099527	3.589058	3.315931	3.302305	3.189855	3.073996	3.090525	3.42868	3.349493	3.183386	3.481143	3.244521	3.273861	3.204482	3.145853	3.052	3.428331	3.468964	3.290525	3.349218	3.043186	3.072979	3.152955	3.126119	2.94527	3.414166	3.30531	3.161486	3.018026	3.262885	3.218611	NM_000427	LOR	1q21	NM_000427	RefSeq	P23490
7905569	2.074686	2.008879	1.962677	2.516016	2.081277	2.168789	1.931944	1.92589	2.072682	2.216045	1.929583	1.913403	2.390503	2.030067	2.084949	2.088049	2.080349	2.163903	2.118884	2.019547	2.200159	2.203265	1.988752	2.078314	1.927797	2.058604	2.026966	2.016797	2.05735	1.814858	2.10721	2.089634	1.981142	2.01546	2.168263	2.054339	---	---	---	ENST00000384591	ENSEMBL	---
7905571	7.118456	6.962028	5.744085	6.956915	6.786685	5.855433	6.554529	7.140468	5.887471	7.460845	6.70058	6.125264	7.248176	6.726685	5.622228	7.020247	6.897326	6.363472	7.136108	5.757306	6.603982	7.080632	6.475056	5.84731	6.728395	6.43981	5.765755	7.739443	7.414758	6.432827	6.874218	6.36035	5.915481	7.136095	6.540204	5.834317	NM_002965	S100A9	1q21	NM_002965	RefSeq	B2R4M6
7905576	2.59172	2.698703	2.719361	2.909797	2.727867	2.629508	2.826848	2.977394	2.905531	2.707191	2.4607	2.710447	2.775821	3.081987	2.709247	2.780745	2.897826	2.410919	2.781213	2.684292	2.613054	2.79113	2.595848	2.641381	2.611403	2.747633	2.922299	2.451051	2.476535	2.722656	2.572066	2.719361	2.535508	2.561673	2.310399	2.6861	NM_176823	S100A7A	1q21.3	NM_176823	RefSeq	Q86SG5
7905581	3.374844	3.635361	4.03318	3.586098	3.808541	3.47263	4.056787	3.401009	3.718695	3.886773	3.667074	3.766369	3.480364	4.000074	3.485224	4.103966	3.476996	3.753829	3.548957	3.69295	3.462974	3.295959	3.581367	3.622172	3.447517	3.744648	3.593616	3.639593	3.352608	3.698729	3.612394	3.424392	3.596506	3.68223	3.65355	3.296267	NM_006271	S100A1	1q21	NM_006271	RefSeq	B2R5D9
7905589	6.995866	7.000309	6.730866	7.146817	6.914453	6.854263	6.802732	7.083554	6.512615	6.874719	6.774692	6.661627	7.077847	6.923067	6.642504	6.978815	7.015919	6.877494	6.992962	6.368577	6.574193	6.86283	6.811854	6.76781	6.716724	6.722809	6.625016	6.961834	6.883874	6.58672	6.974061	6.607433	6.659328	6.729018	6.818679	7.046157	ENST00000368694	C1orf77	1q21.3	ENST00000368694	ENSEMBL	Q9Y3Y2
7905598	7.06204	7.0469	6.864819	6.939129	6.967699	6.44848	6.708103	6.990933	6.646278	6.878982	6.762865	6.513032	6.901209	6.49253	6.770605	6.834615	6.875413	6.367393	7.088356	6.385837	6.786216	7.358986	6.805545	6.185904	6.877757	6.8408	6.633385	7.051248	6.706482	6.379107	7.045389	6.810287	6.694644	7.151258	6.872371	6.633035	NM_012437	SNAPIN	1q21.3	NM_012437	RefSeq	O95295
7905606	6.487484	6.731157	6.659855	6.379796	6.524727	6.702321	6.396367	6.226199	6.49934	6.371708	6.489692	6.52035	6.50422	6.491725	6.477096	6.462705	6.513226	6.689007	6.410795	6.502906	6.628585	6.399935	6.399592	6.541446	5.63164	5.755993	6.182355	4.726017	4.787052	4.921594	6.194672	6.256773	6.320467	5.87998	5.997659	6.004541	NM_000906	NPR1	1q21-q22	NM_000906	RefSeq	P16066
7905629	2.398835	2.468058	2.409267	2.441688	2.572202	2.150943	2.574406	2.346245	2.557756	2.275409	2.636308	2.27501	2.136461	2.387671	2.411371	2.136613	2.438672	2.777777	2.328749	2.369397	2.637475	2.3324	2.436727	2.431402	2.264073	2.401186	2.476598	2.184855	2.354589	2.356354	2.025698	2.225907	2.193931	2.296678	2.358233	2.400897	---	---	---	ENST00000410944	ENSEMBL	---
7905631	7.541213	7.805629	7.662317	7.390724	7.697241	7.699149	7.552142	7.557319	7.468479	7.479796	7.566149	7.60683	7.551766	7.624712	7.657715	7.437794	7.631351	7.684882	7.362167	7.660883	7.587009	7.555278	7.557714	7.62756	7.393808	7.583952	7.783758	7.381591	7.469747	7.524247	7.343451	7.46222	7.641421	7.472762	7.486187	7.707141	NM_023015	INTS3	1q21.3	NM_023015	RefSeq	Q68E01
7905664	9.360501	9.411756	8.888643	9.418567	9.30558	8.92935	9.158665	9.142146	8.737516	9.160141	9.19028	8.67796	9.319798	9.296957	8.813723	9.183197	9.287359	8.971606	8.830104	8.218648	8.84442	8.856291	8.887463	8.486384	8.267129	8.358887	7.943923	7.839177	7.900943	7.395486	8.735184	8.802327	8.275958	8.99318	8.950635	8.804361	NM_024330	SLC27A3	1q21.3	NM_024330	RefSeq	Q5K4L6
7905677	4.454577	4.189538	3.7872	3.780777	4.115161	4.28868	4.259716	4.280474	3.94066	4.226384	4.266941	3.876315	4.016268	4.071823	4.247392	3.985589	4.370627	4.217312	4.639516	4.326347	4.186196	4.548365	4.472318	4.14009	4.378536	4.263185	4.367722	4.96928	4.528244	4.304694	4.41017	4.406192	4.531249	4.491739	4.807689	4.254987	NM_130898	CREB3L4	1q21.3	NM_130898	RefSeq	Q8TEY5
7905691	10.42515	10.32921	9.925573	10.54152	10.31547	9.965045	10.39222	10.47848	9.911186	10.53049	10.26355	9.865527	10.48985	10.2518	9.854538	10.44008	10.33238	9.991603	10.66115	9.903358	10.37678	10.77198	10.27896	10.16214	10.5342	10.44365	10.11867	10.53896	10.40928	10.0458	10.67372	10.44998	9.958503	10.64679	10.39734	9.894142	NM_001030	RPS27	1q21	NM_001030	RefSeq	Q5T4L6
7905700	8.442172	8.528327	8.563864	8.490711	8.459253	8.525658	8.438789	8.482273	8.385091	8.435673	8.374311	8.390096	8.439043	8.392324	8.440959	8.363055	8.38982	8.40025	8.421747	8.392237	8.457107	8.448314	8.349275	8.427314	8.522126	8.509094	8.570127	8.50792	8.487866	8.423686	8.367433	8.327156	8.413366	8.402759	8.419109	8.491512	NM_014847	UBAP2L	1q21.3	NM_014847	RefSeq	B4DYY5
7905731	2.237874	2.525456	2.766202	2.724621	2.488625	2.855193	2.550912	2.530107	2.524905	2.588861	2.913457	2.7346	2.724791	2.505351	2.761586	2.563121	2.763574	2.500557	2.566494	2.905658	2.697456	2.693052	2.683522	2.847299	2.689895	2.791399	2.608952	3.015222	2.503014	2.857235	2.485126	2.697907	2.506629	2.273924	2.80942	2.779629	---	---	---	ENST00000364259	ENSEMBL	---
7905733	8.146959	7.889476	7.624802	7.859006	7.907171	7.558894	7.725224	8.101138	7.626784	7.954479	7.648926	7.628632	7.869668	7.674289	7.616511	8.121598	7.77564	7.615541	8.014185	7.601193	7.776433	8.130262	7.658104	7.449081	7.92803	7.917236	7.761221	7.975831	7.938296	7.774132	7.998747	7.964781	7.662536	8.228017	7.840295	7.84618	NM_006118	HAX1	1q21.3	NM_006118	RefSeq	O00165
7905742	2.070546	2.143088	2.363474	2.172469	2.173866	2.317349	2.181668	2.100353	2.261948	2.096118	2.166767	2.056859	2.361792	2.117208	2.03136	2.165729	2.185794	2.0755	2.095481	2.075303	2.123925	2.277154	2.029135	2.172375	2.127256	2.251984	2.315106	2.260056	2.145746	2.192241	2.024178	2.205859	2.250064	1.978362	2.382773	2.206427	---	---	---	ENST00000390990	ENSEMBL	---
7905744	2.840807	2.785853	2.563077	2.445454	2.724816	2.551067	3.071852	2.945769	2.41868	2.537661	2.153554	2.298583	2.305926	2.625881	2.458343	2.500887	2.614086	2.496648	2.545075	2.048838	2.603835	2.214802	2.725333	2.183159	2.649136	2.382439	3.072384	2.575285	2.825555	2.273728	2.753164	2.604839	2.687754	2.622713	2.258533	2.630715	---	---	---	ENST00000410525	ENSEMBL	---
7905746	2.933293	3.255789	2.890559	3.013518	3.116908	3.157077	2.948808	2.771088	2.906788	2.936696	2.873113	3.380436	3.045247	3.375106	2.783525	3.029202	2.939869	2.783999	2.782665	2.706088	3.03716	2.908537	2.773219	2.711526	2.87304	2.712954	3.006914	2.653081	3.056598	2.886831	3.01293	2.744569	2.945369	2.660377	2.898649	2.846202	NM_080429	AQP10	1q21.3	NM_080429	RefSeq	Q96PS8
7905754	4.684687	4.604597	4.487771	4.125505	4.501044	4.443039	4.754303	4.412757	4.811889	4.415075	4.513801	4.546008	4.723907	4.601664	4.04842	4.321247	4.583653	4.501511	4.447131	4.799212	4.634029	4.598169	4.774779	4.49053	4.600933	4.765541	4.718626	4.672134	4.637055	4.863015	4.694777	4.686713	4.717752	4.574038	4.553054	4.638726	NM_020452	ATP8B2	1q21.3	NM_020452	RefSeq	P98198
7905789	7.055738	6.996859	7.29525	7.093128	7.005527	7.133257	6.813043	6.861401	6.984049	6.643307	6.585903	6.591613	7.164939	7.137168	7.057037	6.827402	6.996233	7.011716	6.971864	6.952055	7.055323	6.969616	7.185175	7.047651	6.932768	6.971211	7.040287	6.543569	6.601029	6.698492	6.911022	6.566767	7.053076	7.008402	7.021791	7.154852	NM_000565	IL6R	1q21	NM_000565	RefSeq	P08887
7905801	2.776468	2.730724	2.696244	2.774129	2.527294	2.83643	2.902902	2.723274	2.793618	2.846642	2.905334	2.943178	2.980655	2.998178	2.768646	2.802251	3.001036	2.918278	3.008901	2.531818	2.453264	2.907886	2.818533	2.777512	2.85136	2.823102	2.51962	2.757112	2.860558	2.813184	2.827456	2.759046	2.807894	2.637576	2.65205	3.175282	NM_001098475	TDRD10	1q21.3	NM_001098475	RefSeq	Q5VZ19
7905817	4.869016	4.863961	4.756595	4.847017	4.696417	4.645764	4.846664	4.76526	4.926686	4.823344	4.838462	4.797361	4.83688	5.024867	4.819275	4.915863	4.751168	4.880017	4.804472	4.66614	4.842311	4.843607	4.866721	4.574906	4.810839	4.941666	4.425426	4.698545	4.828819	4.921031	4.821445	4.539844	4.652439	4.573671	4.796138	4.642911	NM_000748	CHRNB2	1q21.3	NM_000748	RefSeq	Q5SXY3
7905826	9.489233	9.299726	9.122314	9.285263	9.206757	9.250027	9.246397	9.359741	8.59705	9.297592	9.219596	9.009237	9.465332	9.021773	8.938317	9.573515	9.190144	9.063875	9.93379	9.343625	9.602757	9.71673	9.4125	9.221082	9.031671	9.686617	8.789553	9.414587	9.678516	9.232075	9.412973	9.828288	9.156214	9.659229	9.705567	9.266899	NR_024163	CKS1B	1q21.2	NR_024163	RefSeq	Q5T178
7905831	6.257968	6.189277	5.94595	6.27001	6.251269	5.907972	6.071996	6.312504	5.730895	6.159513	6.190839	5.762156	6.217551	6.147079	5.916082	6.055928	6.220496	5.854797	6.007006	5.552686	6.103168	6.196047	6.037867	5.692299	5.961576	6.154457	6.013441	6.090909	6.052252	5.651287	6.120614	6.005573	5.625281	6.061617	6.052329	5.815348	NM_025207	FLAD1	1q21.3	NM_025207	RefSeq	Q8NFF5
7905848	4.675846	4.696903	4.563208	3.951574	4.36162	4.274168	4.438858	4.507333	4.511508	4.276106	4.367609	4.448421	4.438266	4.704452	4.436489	4.388901	4.367986	4.43554	4.462977	4.395581	4.211053	4.48744	4.481302	4.223007	4.465325	4.369331	4.453252	4.370731	4.546585	4.339524	4.351393	4.390954	3.928332	4.383107	4.407396	4.074828	NM_018655	LENEP	1q22	NM_018655	RefSeq	B5BUM1
7905854	6.195754	6.113077	6.009839	6.05662	6.017333	5.866074	6.101449	6.11607	5.674503	5.809393	6.022098	6.02834	5.993136	6.19535	5.97144	5.819498	6.331406	5.91679	6.002866	5.895257	6.178613	6.066061	6.072208	5.864464	6.037399	6.16275	5.967258	5.929596	5.945983	6.130322	6.195355	6.137597	6.111466	5.9214	6.1693	5.683561	NM_015872	ZBTB7B	1q21.3	NM_015872	RefSeq	O15156
7905862	3.405397	3.320447	3.349208	3.498456	3.514755	3.369318	3.586451	3.585947	3.714432	3.427885	3.722603	3.44803	3.209333	3.762611	3.49926	3.415455	3.520214	3.374679	3.323527	3.328346	3.461754	3.348823	3.522464	3.397601	3.555028	3.164277	3.38583	3.453734	3.366007	3.438987	3.280926	3.255236	3.445779	3.416981	3.218377	3.575703	NM_152494	DCST1	1q22	NM_152494	RefSeq	Q5T197
7905881	7.084246	7.155756	6.977339	7.04041	6.966344	6.992761	7.081716	7.22283	7.000326	6.853052	7.13311	6.888626	7.062655	7.077809	6.967305	6.869646	7.039909	6.9044	6.853729	6.715764	7.075197	7.011741	7.033289	6.864565	6.722078	6.872778	6.905016	6.833375	6.975379	6.949486	6.843084	7.136252	6.839527	7.004594	7.063306	7.119834	NM_207196	ADAM15	1q21.3	NM_207196	RefSeq	B3KQU5
7905909	5.157079	5.372306	5.393284	5.110742	5.288751	5.405806	5.302456	5.154305	5.403856	5.073312	5.579459	5.140564	5.384371	5.457125	5.300142	5.369569	5.565207	5.255821	4.978329	5.352911	5.557681	4.91074	5.493947	5.306737	5.251497	5.511828	5.326921	5.375888	5.53143	5.327057	5.224398	5.482529	5.151913	5.37184	5.404399	5.268867	NM_005227	EFNA4	1q21-q22	NM_005227	RefSeq	P52798
7905918	3.752664	4.291708	4.331872	3.92953	3.872705	4.16419	4.345794	3.840299	3.808507	3.688273	4.239354	4.107068	3.93856	4.284829	4.157132	3.734596	4.170383	3.998268	3.911832	3.933131	4.353507	3.972948	4.049245	3.933495	3.566415	3.97991	3.808042	4.021844	4.123932	3.550489	3.797598	3.750034	4.158316	4.242864	4.310921	4.157491	NM_004952	EFNA3	1q21-q22	NM_004952	RefSeq	P52797
7905927	2.754272	2.76494	2.821162	2.621179	2.983958	2.360855	2.523815	2.657537	2.6861	2.592307	2.646169	2.632046	2.657537	2.8718	2.734963	2.903676	2.308783	2.938008	2.448005	2.753598	2.492396	2.734142	2.54059	2.874574	3.092503	2.970838	3.228528	2.886061	2.723453	2.744704	2.736596	2.392966	2.533108	2.808527	2.647784	3.231805	---	---	---	ENST00000365157	ENSEMBL	---
7905929	7.19371	6.906776	6.826946	7.120048	7.114564	6.859348	7.743338	7.764248	7.182755	7.343655	7.378813	7.067225	7.026927	7.094506	6.742151	7.097382	7.357893	7.028577	7.035805	6.390429	6.941694	7.286172	6.94323	6.642817	7.362414	7.48983	7.184815	7.532055	7.51443	7.054604	7.178469	6.812347	6.985339	7.38115	6.779702	6.669352	NM_004428	EFNA1	1q21-q22	NM_004428	RefSeq	B2R7U1
7905938	7.663368	7.774613	7.738648	7.794701	7.703492	7.674518	7.846898	7.891179	7.720482	7.658145	7.632661	7.489993	7.704499	7.707221	7.575911	7.67958	7.568992	7.548338	7.624641	7.067764	7.296423	7.583053	7.255802	7.191995	7.392323	7.495249	7.436399	7.700393	7.631899	7.594806	7.825288	7.622888	7.51996	7.812588	7.573523	7.543088	NM_018845	RAG1AP1	1q22	NM_018845	RefSeq	Q9BRV3
7905949	2.581086	2.36155	2.448502	2.45494	2.736308	2.822785	2.376894	2.382854	2.612456	2.382854	2.292812	2.327769	2.379929	2.588154	3.02072	2.772134	2.696578	2.373132	3.050687	3.137599	3.09085	2.753904	2.746334	2.909648	2.49453	2.977602	2.814531	2.912142	2.839533	3.255733	2.865896	3.320801	2.937045	3.033624	3.021506	2.927389	---	---	---	ENST00000450680	ENSEMBL	---
7905951	4.481288	4.268476	4.647537	4.490791	4.580629	4.147726	4.643657	4.657454	4.519795	4.669492	4.440633	4.678964	4.468657	4.479977	4.443098	4.637191	4.523481	4.60799	4.492198	4.610467	4.360382	4.572417	4.40324	4.652072	4.478495	4.295468	4.26021	4.248927	4.453732	4.639362	4.236741	4.483189	4.512194	4.421598	4.457221	4.375718	NM_025058	TRIM46	1q22	NM_025058	RefSeq	Q7Z4K8
7905968	6.181066	6.337888	6.178407	6.139855	6.282166	6.255722	6.108372	6.248711	6.021007	6.285131	6.489546	6.00347	6.244084	6.133997	5.879618	6.218996	6.508474	6.141631	6.105002	6.065935	6.187498	5.919121	6.084237	5.900398	6.17672	5.933217	5.85818	6.056522	6.157331	6.033114	6.318688	6.344636	5.907356	6.308825	6.080604	6.055172	NM_002455	MTX1	1q21	NM_002455	RefSeq	Q13505
7905974	4.537952	4.881641	4.932345	4.756382	4.94037	4.956837	4.98244	4.315766	4.991796	4.821524	4.819583	4.938245	5.003772	4.905973	4.856398	4.786932	4.900668	5.023727	4.794467	4.90332	4.763084	4.531191	4.85353	4.999644	4.720972	4.700933	4.918766	4.725225	4.57238	4.854065	4.44463	5.128064	4.710197	4.836382	4.746881	4.795048	NM_020897	HCN3	1q22	NM_020897	RefSeq	Q9P1Z3
7905986	9.513927	9.4681	9.037626	9.577475	9.463443	9.060596	9.404874	9.692422	9.049425	9.497057	9.473089	8.881366	9.533364	9.264326	9.085193	9.537246	9.31145	9.019943	9.182716	8.802238	9.064488	9.329204	8.938388	8.715575	9.030422	8.696206	8.620972	9.141043	8.985485	8.849765	9.745399	9.546377	9.171648	9.459498	9.191581	9.020704	NM_002004	FDPS	1q22	NM_002004	RefSeq	P14324
7905999	5.248484	5.432464	5.458469	5.153195	5.407857	5.323016	5.578911	5.295906	5.609914	5.223067	5.402373	5.351181	5.344527	5.5429	5.473653	5.32546	5.602901	5.373967	5.515463	5.314402	5.529238	5.37401	5.491392	5.236127	5.590832	5.663245	5.72835	5.522215	5.771303	5.807138	5.664893	5.404241	5.250432	5.472375	5.56612	5.626647	NM_001105203	RUSC1	1q21-q22	NM_001105203	RefSeq	Q9BVN2
7906015	3.372857	3.569607	3.846261	3.540565	3.894322	3.65062	3.570215	3.131254	3.865773	3.694658	3.347383	3.825212	3.736936	3.670243	3.764942	3.727898	3.376358	3.568872	3.451733	3.662845	3.528204	3.534083	3.559043	4.016119	3.686756	3.614475	3.818394	3.253582	3.577422	3.429688	3.701565	3.618214	3.504633	3.242164	3.533217	3.887258	---	---	---	ENST00000384415	ENSEMBL	---
7906017	3.793679	3.969901	3.777129	3.853558	3.711242	4.422673	3.740906	3.715433	3.806953	3.941165	3.897439	4.320218	4.31841	4.073188	4.19317	4.039509	4.143831	3.925728	4.195166	4.613985	4.069109	3.929214	3.931932	3.272814	4.185239	3.665886	3.750418	3.562221	3.91382	3.743091	3.585559	3.866686	4.122252	4.044331	4.001087	4.003012	AF268613	POU5F1P4	1q22	AF268613	GenBank	---
7906021	6.269972	6.247449	6.082046	6.171994	6.447119	6.428369	6.347373	6.296964	6.141774	6.217599	6.46174	6.207716	6.286377	6.225729	6.059323	6.186006	6.38514	5.948073	6.174076	5.920446	6.026708	6.144565	6.104358	6.076124	5.90652	6.056577	5.944216	6.178735	6.496725	6.041284	5.897042	6.087826	5.733332	6.049891	6.248253	5.860109	NM_018116	MSTO1	1q22	NM_018116	RefSeq	Q9BUK6
7906041	8.845961	8.680317	8.395142	8.694771	8.941008	8.437901	8.459458	8.823292	8.115005	8.831014	8.502523	8.169428	8.629234	8.429702	8.463081	8.611743	8.541229	8.16416	8.605024	8.117942	8.059675	8.598042	8.160306	8.218511	8.509937	8.154557	7.858643	8.500102	8.325454	8.064961	8.463511	8.428764	7.92827	8.577282	8.357538	7.976431	NM_033657	DAP3	1q21-q22	NM_033657	RefSeq	Q68CT7
7906056	6.343872	6.321745	6.113477	6.587081	6.38563	6.209744	6.343774	6.455122	6.23866	6.301041	6.480424	6.289463	6.610892	6.41236	5.786432	6.216606	6.527434	6.076443	6.449047	5.738364	6.472114	6.235061	6.257286	6.196208	6.077147	6.074491	5.805015	6.288934	6.595982	6.091125	6.2287	6.08039	6.06127	6.189251	6.190046	5.999236	NR_024117	MSTO2P	1q22	NR_024117	RefSeq	Q9BUK6
7906061	2.421533	2.65134	2.518732	2.489328	2.584009	2.594387	2.598847	2.609019	2.659859	2.528172	2.761614	2.427088	2.47301	2.572942	2.799972	2.713815	2.66272	2.598608	2.408578	2.390665	2.719932	2.608732	2.597669	2.616954	2.562399	2.687343	2.692156	2.602203	2.387745	2.618635	2.792783	2.620626	2.572731	2.4819	2.566768	2.431612	NM_152280	SYT11	1q21.2	NM_152280	RefSeq	Q9BT88
7906069	3.871119	3.98583	3.909383	3.555648	4.009828	3.890849	3.741853	3.870419	3.853025	3.741802	3.929818	3.91504	3.791449	4.083707	3.542132	3.835006	3.909153	3.842917	3.913589	3.940561	3.849448	3.859539	3.786279	3.72788	3.998513	3.985159	3.681992	3.979359	3.544774	4.003604	3.601639	4.035387	3.550418	3.747436	3.912969	4.015934	NM_181885	RXFP4	1q22	NM_181885	RefSeq	Q8TDU9
7906072	6.33206	6.141851	5.60352	6.422881	6.054189	5.350732	5.869845	6.385098	5.51792	6.350073	6.054119	5.478353	6.432334	5.858187	5.386796	6.401887	6.320857	5.821492	6.285266	5.40226	5.847937	6.405918	5.659143	5.36251	5.968152	5.864076	5.51996	6.301805	6.153728	5.317833	6.284816	6.099158	5.490984	6.629398	6.106157	5.763857	NM_014017	ROBLD3	1q22	NM_014017	RefSeq	Q9Y2Q5
7906079	2.535962	2.535863	2.734054	2.528442	3.065193	2.544965	2.625673	2.563183	2.751346	2.515369	2.654631	2.793854	2.630092	2.752581	2.74203	2.59145	2.866561	2.82544	2.50919	2.599191	2.594043	2.6546	2.853565	2.589007	2.688828	2.594118	2.696942	2.666126	2.621545	2.625805	2.947076	2.479954	2.526286	2.789868	2.757565	2.713633	NM_020387	RAB25	1q22	NM_020387	RefSeq	P57735
7906085	8.1676	8.355232	8.288649	8.162202	8.197362	8.292225	8.346374	8.302668	8.112856	8.135905	8.282555	8.195683	8.286871	8.287438	8.110278	8.129242	8.270381	8.127024	7.929476	7.853017	8.235597	7.942501	8.165434	8.029243	7.951874	8.001657	8.146441	7.806973	8.041004	7.898096	7.943561	8.213502	7.995357	8.132046	8.03166	8.174212	NM_170707	LMNA	1q21.2-q21.3	NM_170707	RefSeq	P02545
7906107	3.473793	3.545966	3.344691	3.454467	3.348346	3.510829	3.536978	3.615669	3.800701	3.399912	3.84615	3.667616	3.382288	3.720819	3.547001	3.559518	3.714001	3.70982	3.486062	3.39672	3.385022	3.513312	3.599167	3.616486	3.475635	3.294557	3.48329	3.680544	3.520003	3.64725	3.371009	3.425367	3.410022	3.274651	3.459381	3.527224	NM_022367	SEMA4A	1q22	NM_022367	RefSeq	Q6MZT6
7906128	6.076035	6.20963	6.300368	6.319525	6.13616	6.467231	6.180538	6.256054	6.162354	6.232292	6.272054	6.647888	6.29449	5.929269	6.213028	6.237076	6.431507	6.206575	6.372761	6.081398	6.384851	6.286743	6.584468	6.591784	6.275644	6.120399	6.280736	6.240867	6.202453	6.255743	6.384712	6.204628	6.398598	6.07235	6.448719	6.464155	NM_014655	SLC25A44	1q22	NM_014655	RefSeq	Q96H78
7906133	8.233829	8.351197	7.974851	8.327637	8.196574	8.130834	8.145199	8.383543	7.763529	8.223589	8.245541	7.910393	8.141138	8.132695	8.049977	8.149944	8.024105	7.871661	8.300102	8.065832	8.061334	8.336698	8.021703	7.93398	8.044434	8.130818	7.969297	8.350509	8.426344	8.117387	8.233889	8.160425	7.899598	8.425779	8.137848	8.045924	NM_007221	PMF1	1q12	NM_007221	RefSeq	Q6P1K2
7906140	5.435035	5.424653	5.399636	5.394943	5.171417	5.339093	5.515488	5.208077	5.563234	5.409797	5.044311	5.076499	5.417646	5.499119	5.163245	5.439341	5.29992	5.313689	5.211322	5.344985	5.302437	5.680937	5.340441	5.366644	5.24352	5.016093	5.214703	5.116306	5.086112	5.432301	5.376741	5.337183	5.58376	5.257541	5.432038	5.508677	NM_199173	BGLAP	1q25-q31	NM_199173	RefSeq	P02818
7906146	4.517614	4.393661	4.437577	4.608548	4.377577	4.347528	4.213914	4.406977	4.750832	4.17536	4.16233	4.661397	4.330445	4.403078	4.47472	4.425015	4.414135	4.41654	4.370359	4.266544	4.319316	4.448418	4.474124	4.447969	4.783484	4.183839	4.616724	4.27219	4.284633	4.656524	4.229834	4.16754	4.462504	4.44926	4.390128	4.337793	NR_026678	TMEM79	1q22	NR_026678	RefSeq	B2RE22
7906154	2.772134	2.908636	2.701798	2.477202	2.612813	2.487835	2.54951	2.465639	2.623026	2.545623	2.797507	2.632601	2.451947	2.646691	2.434375	2.475703	2.679671	2.614374	2.4592	2.459681	2.704339	2.605462	2.720089	2.490047	2.379513	2.577146	2.645046	2.573273	2.733481	2.695441	2.518126	2.517238	2.743426	2.60014	2.784422	2.823802	NM_144627	C1orf182	1q22	NM_144627	RefSeq	Q96A04
7906163	4.145037	4.053813	4.111401	4.16059	4.370765	4.093993	4.170161	4.004026	4.497765	4.424611	3.959884	4.302332	4.096236	4.281422	4.192668	4.267187	4.550993	4.428129	4.100694	4.026249	4.389179	4.336689	4.205685	4.137592	4.167938	3.953718	3.991885	4.160636	3.805105	4.309813	4.227586	4.63469	4.373061	3.918676	4.201911	4.203028	NR_026549	RHBG	1q21.3	NR_026549	RefSeq	Q9H310
7906175	2.48569	2.716579	2.522991	2.696519	2.748728	2.619845	2.36815	2.627745	2.696441	2.466495	2.371056	2.646002	2.599142	2.477786	2.460797	2.51579	2.83277	2.84392	2.689191	2.750124	2.515754	2.64742	2.702937	2.669914	2.713401	2.310498	2.568899	2.57234	2.502601	2.720025	2.810639	2.576041	2.533108	2.584224	2.261248	2.415928	---	---	---	ENST00000458777	ENSEMBL	---
7906177	4.961846	5.171796	5.065143	4.891366	4.997711	4.81584	4.857614	4.671113	5.342993	4.886076	4.949336	5.073505	4.699719	4.975206	5.358709	4.896462	5.107183	5.070122	4.715664	5.07166	5.086205	4.75008	4.993269	5.002117	4.844452	4.977699	4.769241	5.011421	4.906347	5.160127	4.874606	4.972026	5.375793	4.872998	5.147469	5.087716	NM_001105669	TTC24	1q23.1	NM_001105669	RefSeq	---
7906185	9.063802	9.093454	9.063108	9.144083	9.067856	8.981062	9.138718	9.101637	8.784225	8.949727	9.078962	8.890705	9.084339	9.012291	8.848387	8.918884	9.014395	8.860231	8.955893	8.775913	8.962423	8.977924	8.765702	8.951109	8.758988	8.920055	8.763907	8.810174	8.967281	8.712888	8.977919	9.060648	8.704043	9.075977	9.015379	8.870685	NM_144772	APOA1BP	1q22-q21.2	NM_144772	RefSeq	Q8NCW5
7906194	3.380814	3.459234	3.463402	3.452106	3.460327	3.229252	3.594215	3.497743	3.569079	3.550809	3.344264	3.310163	3.600716	3.425061	3.316153	3.369793	3.517643	3.538009	3.305188	3.388193	3.414268	3.144826	3.269489	3.383557	3.473694	3.696639	3.575908	3.305703	3.369337	3.605615	3.346533	3.390903	3.420535	3.528304	3.265263	3.470418	AK055377	GPATCH4	1q22	AK055377	GenBank	Q9UFQ7
7906197	5.121306	4.937191	5.090513	5.063981	5.042787	5.17978	5.006258	4.595496	5.068558	4.833012	5.128062	5.031917	4.964355	5.12837	5.341128	5.14881	5.008814	4.911264	5.123873	4.973581	4.956857	4.854897	4.849208	4.923875	5.261414	4.943669	5.208412	4.81296	4.947998	4.965096	4.971118	4.837388	5.040912	4.828385	5.206914	4.775966	NM_021817	HAPLN2	1q23.1	NM_021817	RefSeq	Q5T3J0
7906205	4.932991	4.94383	4.694293	4.487331	4.8741	4.649592	4.881558	4.844524	4.853923	5.010988	5.061198	5.183974	4.734316	5.23296	5.041053	5.00139	4.802131	4.972309	5.030172	4.828909	5.018939	4.956902	5.173345	5.115685	4.929499	4.864847	5.017356	4.813653	4.938774	4.751675	5.154657	4.834239	4.982552	4.804205	4.934358	4.994134	NM_021948	BCAN	1q31	NM_021948	RefSeq	Q9NT67
7906223	5.738553	5.784037	5.772607	5.907772	5.602125	5.652099	5.874979	5.67854	5.573565	5.704586	5.822222	5.741707	5.552848	5.766706	5.526086	5.387861	5.988344	5.743365	5.393604	5.321617	5.732477	5.516069	5.829586	5.608202	5.291196	5.623314	5.568606	5.603038	5.54181	5.534737	5.518975	5.759197	5.615031	5.862844	5.69711	5.698369	NM_015997	C1orf66	1q23.1	NM_015997	RefSeq	Q96FB5
7906233	2.177216	2.218495	2.121368	2.258862	1.804306	1.658094	2.106835	1.855282	2.768529	2.208719	1.816129	2.570897	2.151611	2.19637	1.720968	2.190085	2.124379	2.132759	2.350818	1.871277	2.218495	1.910131	2.045665	1.830783	2.190085	1.753679	2.095206	2.045665	2.135473	1.949828	2.054623	1.978132	2.104709	2.15719	2.213578	2.135834	---	---	---	ENST00000419707	ENSEMBL	---
7906235	7.756369	7.668661	7.584241	7.78949	7.54038	7.693592	7.653296	7.852801	7.291744	7.745459	7.707959	7.635426	7.767869	7.613912	7.477782	7.728023	7.560277	7.609627	7.668244	7.528032	7.685594	7.683862	7.54534	7.695346	7.797656	7.601329	7.889099	7.768965	7.742816	7.614068	7.613146	7.520268	7.54038	7.660852	7.417597	7.5301	NM_005973	PRCC	1q21.1	NM_005973	RefSeq	Q92733
7906244	4.902508	4.92443	4.922123	4.615171	4.748397	4.732715	4.796603	4.537031	5.130222	4.620717	4.778306	4.878469	4.882778	4.67303	4.934388	4.908776	4.667603	4.996059	4.716251	4.600534	4.923486	4.648232	4.691936	5.032153	4.794415	4.836586	4.762871	4.54405	4.699273	4.790309	4.702732	4.616565	4.726016	4.773492	4.615218	4.589269	NM_001007792	NTRK1	1q21-q22	NM_001007792	RefSeq	P04629
7906264	4.179453	4.067365	3.968858	4.096725	4.068513	4.04405	3.882888	4.14091	4.299439	4.077733	3.976283	4.444384	4.219382	4.660049	3.985455	4.346399	4.244464	4.328974	4.266413	4.179822	3.864292	4.139296	4.117796	3.79814	4.363319	4.207036	4.12548	4.081634	3.896295	4.16951	4.132793	3.950685	3.87181	3.726681	4.206959	3.60986	NM_001080471	PEAR1	1q23.1	NM_001080471	RefSeq	Q5VY43
7906284	3.346428	3.537267	3.572273	3.504519	3.396163	3.698104	3.550575	3.268235	3.438784	3.440602	3.281773	3.454838	3.390126	4.053843	3.494131	3.32892	3.47804	3.78709	3.618528	3.482171	3.296247	3.640729	3.374868	3.315916	3.41525	3.445056	3.41778	3.377986	3.339977	3.675414	3.340145	3.575986	3.519481	3.413455	3.607563	3.684972	NM_144702	C1orf92	1q23.1	NM_144702	RefSeq	A8K8H7
7906303	2.646426	2.680835	3.266656	2.774373	2.763469	2.810616	2.882024	2.591962	2.62606	2.639534	2.657509	2.836637	2.663921	2.823537	3.384732	2.821564	2.509131	2.901481	2.4517	2.741286	2.874147	2.55451	2.73209	2.93008	2.687135	2.842132	2.730611	2.50761	2.674819	2.919872	2.711225	3.097387	2.793774	2.759042	2.493809	2.62921	---	---	---	ENST00000435919	ENSEMBL	A8K8H7
7906305	5.182538	4.80192	4.879019	5.234089	4.928301	5.098091	4.917875	5.150403	5.133721	5.002901	5.005533	4.873722	4.83045	5.065352	5.050382	5.006655	5.100201	5.105888	4.937785	5.189866	4.965545	5.157173	4.961118	4.633551	4.614224	4.893378	4.667944	5.014711	4.807177	4.976954	5.12286	4.735268	5.125907	5.344394	4.967803	4.645761	---	---	---	ENST00000424704	ENSEMBL	---
7906307	6.591146	6.652563	7.012529	6.584831	6.621725	6.890951	6.613029	6.65557	6.749259	6.769167	6.813518	7.022099	6.596364	6.54274	6.913513	6.450087	6.507477	6.706646	6.538249	6.738484	6.703567	6.586125	6.479222	6.8118	6.480749	6.632199	7.064464	6.461211	6.661049	6.773216	6.458769	6.5933	6.774546	6.389749	6.605484	6.812073	NM_018240	KIRREL	1q21-q25	NM_018240	RefSeq	Q96J84
7906330	5.042277	4.791233	4.937392	5.217987	5.023838	5.224444	4.873299	4.949931	5.161993	5.009481	5.181449	5.22452	5.034898	5.179835	4.855762	4.953435	5.079352	5.080317	5.097652	5.062605	5.11552	5.022768	5.150077	5.062067	5.243523	5.073588	4.615356	5.165216	4.995997	5.241661	5.148707	4.972866	5.117496	5.371074	5.004733	4.65836	NM_001766	CD1D	1q22-q23	NM_001766	RefSeq	P15813
7906339	2.669074	2.943193	2.762472	2.474459	2.446877	2.793594	2.7719	2.399481	2.325412	2.663672	2.694014	2.822111	2.668776	2.920468	2.789754	2.645507	2.841178	2.882813	2.672391	2.843557	2.646149	2.649225	2.497173	2.703737	2.895208	2.757686	2.921772	2.687926	2.822906	2.919426	2.641927	2.6118	2.98529	2.584477	3.036527	2.569531	NM_001763	CD1A	1q22-q23	NM_001763	RefSeq	Q5TDJ8
7906348	2.571585	2.754952	2.733433	2.909388	2.757507	2.745587	2.479456	2.556668	2.674475	2.778548	3.006465	2.755424	2.741267	2.76725	2.729254	2.623053	2.678247	2.94945	2.637176	2.927629	2.725505	2.684008	2.646925	2.68065	2.847296	2.854318	2.807707	2.544021	2.681246	2.681635	2.706189	2.936411	2.720672	2.714969	2.715575	2.729037	NM_001765	CD1C	1q22-q23	NM_001765	RefSeq	P29017
7906355	3.408999	3.804346	3.243265	4.157029	4.004684	3.679624	4.011308	3.579617	3.773535	3.592529	3.910231	3.720869	3.815154	3.484002	3.597078	3.466744	4.050814	3.553968	3.16451	3.293764	3.809753	3.708584	3.531378	3.454987	3.317369	3.864406	3.827239	3.435229	4.011625	3.529859	3.604339	3.606075	3.784579	3.568191	3.692565	3.778099	NM_030893	CD1E	1q22-q23	NM_030893	RefSeq	P15812
7906365	2.712856	2.740741	2.881454	2.887345	2.855935	2.875412	2.865367	2.815482	2.917529	2.863413	2.644484	2.854179	2.68387	3.163372	2.885198	3.070758	2.801242	3.220935	2.922525	3.046055	3.08584	2.544582	2.627035	2.838028	2.850119	2.875939	2.814545	2.927644	2.828603	2.804671	2.94239	2.550766	3.059065	2.600518	3.174131	3.09019	NM_001004473	OR10K1	1q23.1	NM_001004473	RefSeq	Q8NGX5
7906367	2.041062	2.135921	2.101969	2.113884	2.034466	2.133906	2.257088	1.91718	2.093245	2.097687	2.013732	2.217909	2.046436	2.115877	2.185569	1.939077	2.036133	2.32018	2.116198	2.144067	2.103925	1.877144	1.946271	1.987665	1.992597	2.348033	2.064915	1.849285	2.30781	1.970734	2.151361	2.062255	2.066706	2.023316	1.995615	2.057379	NM_001004472	OR10R2	1q23.1	NM_001004472	RefSeq	---
7906370	2.119509	2.174774	2.11875	2.209069	2.17333	2.211566	2.06861	2.040487	2.402704	2.056889	2.310917	2.053583	1.883828	2.230168	2.11849	2.153087	1.969699	2.122627	2.127861	1.919348	2.133119	2.135075	2.117371	2.216491	2.067686	2.232418	2.296689	2.147095	2.227152	2.180635	2.066169	2.154983	2.129111	2.02175	2.148333	2.029746	AK122667	OR10R3P	1q23.1	AK122667	GenBank	---
7906372	2.84282	3.059357	2.774079	2.670004	2.894161	3.035475	2.811522	2.526826	3.113655	3.068966	2.962185	2.821011	3.149065	3.241215	2.852207	2.770798	3.180367	3.016056	2.915467	2.759385	3.033499	2.776961	2.880133	3.116769	2.83232	3.001029	2.799318	2.887547	2.84266	2.715602	2.557533	3.052889	2.907601	2.723621	2.998292	2.965699	NM_001004478	OR10Z1	1q23.1	NM_001004478	RefSeq	---
7906374	2.563923	2.950574	2.864522	2.868316	2.746819	2.972377	2.95814	2.815834	3.054214	2.720579	2.764391	2.864013	2.701782	2.933318	2.847986	2.928245	2.894341	2.74987	2.690727	3.047436	2.775773	2.745553	2.594157	2.764439	2.730191	2.658912	2.745647	2.650471	2.968009	2.831215	2.524023	2.83297	2.855877	2.775645	2.956716	2.698343	NM_001005184	OR6K6	1q23.1	NM_001005184	RefSeq	B9EIM8
7906377	2.326649	2.214544	2.09895	2.179465	2.084419	2.317172	1.870119	2.019818	2.239557	2.165087	2.172921	2.26466	2.098638	2.20048	1.970495	1.965608	2.266326	2.126218	2.23501	1.998694	1.964158	2.083535	2.017421	2.159266	2.090542	2.235481	2.27784	2.20882	2.099033	2.167105	2.057164	2.045125	1.98262	2.10433	2.150569	2.207743	NM_002432	MNDA	1q22	NM_002432	RefSeq	B2R829
7906386	3.429305	3.38999	3.373208	3.371402	3.364773	3.118452	3.435132	3.391187	3.18975	3.271066	3.110255	3.321189	3.125228	3.314917	3.50331	3.410408	3.466157	3.070009	3.425416	3.342965	3.71608	3.789643	3.247232	3.286232	3.258146	3.027378	2.954103	3.887297	3.627494	3.487907	3.450044	3.312673	3.035624	3.555712	3.592384	3.279385	NM_152501	PYHIN1	1q23.1	NM_152501	RefSeq	Q6K0P9
7906400	7.054143	7.108896	6.801776	7.141917	7.00496	6.734792	7.07703	7.353819	6.682364	7.151671	7.094268	6.959629	7.158081	6.756116	6.774398	7.169134	7.019958	6.778719	7.295083	6.883114	6.941754	7.121602	7.067472	6.847924	7.170537	6.975745	6.796541	7.744353	7.617048	7.301673	7.376526	6.921708	6.96339	7.285329	6.9976	6.523123	NM_005531	IFI16	1q22	NM_005531	RefSeq	Q16666
7906417	5.81844	6.028656	6.118857	5.995071	5.864697	6.070796	5.988832	6.013449	6.124782	5.790628	5.859638	6.22408	6.032575	6.111902	6.07107	5.917794	6.014001	6.177439	5.663945	5.739623	5.651489	5.746031	5.909885	5.883295	5.842659	5.660846	5.558619	5.697849	5.57049	5.634347	5.918464	5.764966	6.143934	5.895963	5.727105	5.678228	NM_021189	CADM3	1q21.2-q22	NM_021189	RefSeq	Q8N126
7906433	5.773149	5.362565	5.459477	5.509483	5.041064	5.522388	5.582316	5.94203	5.479695	5.520138	5.730402	5.672665	5.674423	5.515193	5.631673	5.509483	5.494178	5.305491	5.477464	5.79315	5.443881	5.528956	5.464156	5.745452	5.693258	4.95999	5.646119	5.169497	5.491099	5.530705	5.514479	5.240524	5.526311	5.213484	5.415622	5.576514	---	---	---	ENST00000410620	ENSEMBL	---
7906435	3.993817	3.835353	4.096056	4.014896	4.167669	3.796946	4.189112	3.942266	4.13889	4.165023	3.969094	3.999774	4.224915	4.329895	4.203074	4.178852	4.010528	4.326509	4.0336	4.200016	4.060394	4.25748	4.077845	4.169823	4.097279	3.983089	3.849307	4.030595	3.837762	4.204446	4.071393	4.272686	4.150424	3.837953	4.044353	4.287715	NM_002036	DARC	1q21-q22	NM_002036	RefSeq	Q4VBN9
7906443	2.410315	2.509223	2.153526	2.372409	2.338759	2.415466	2.99929	2.571895	2.607778	2.335106	2.620097	2.224665	2.422827	2.533509	2.387871	2.437021	2.46185	2.526509	2.457639	2.32304	2.301079	2.714458	2.597764	2.416498	2.453451	2.469801	2.339912	2.417676	2.549124	2.579965	2.423494	2.238041	2.426181	2.338623	2.358155	2.506899	NM_002001	FCER1A	1q23	NM_002001	RefSeq	P12319
7906452	2.654591	2.559576	2.447204	2.594837	2.39692	2.53515	2.825063	2.478958	2.534685	2.516262	2.355647	2.560383	2.381675	2.540046	2.53813	2.486288	2.547936	2.48262	2.690938	2.496748	2.681149	2.586345	2.520021	2.311685	2.433757	2.618069	2.550682	2.444015	2.52303	2.465243	2.51882	2.222833	2.307598	2.354225	2.534437	2.54259	NM_012351	OR10J1	1q23.2	NM_012351	RefSeq	P30954
7906458	8.558385	8.488621	7.96892	8.673648	8.465074	8.137483	8.479049	8.466542	7.914558	8.429941	8.448358	7.861381	8.600994	8.445269	7.987647	8.421883	8.463531	8.103381	8.616687	7.974377	8.423623	8.511092	8.402869	8.073489	8.127735	7.782161	7.347599	8.867542	8.505535	8.08019	8.638795	7.965871	8.212426	8.535474	8.132816	7.732052	NM_001639	APCS	1q21-q23	NM_001639	RefSeq	P02743
7906465	3.221655	2.865315	2.976845	3.071832	3.015123	2.788453	2.791541	2.711526	3.041601	3.109043	2.958665	3.369748	3.284182	3.6499	3.721423	3.024818	2.875716	2.923726	3.168323	2.77527	3.170887	3.386592	2.935862	2.928454	3.052618	3.273686	2.727423	3.51817	3.416399	3.231293	3.137452	2.875192	3.180514	2.989917	3.143146	2.865315	---	---	---	ENST00000289731	ENSEMBL	---
7906467	3.623642	3.189338	3.368459	3.226918	3.165107	3.3208	3.143744	3.16814	3.336386	3.345068	2.907395	3.069263	3.207086	3.301262	3.021777	3.184571	3.369698	3.339072	3.29199	3.348019	3.53446	3.639977	3.228749	2.948546	3.495572	2.993179	3.353437	3.134839	3.139017	3.259446	3.272488	3.376717	3.503489	3.394068	3.273503	3.912501	---	---	---	ENST00000426330	ENSEMBL	---
7906469	7.838835	8.047759	7.77611	7.907011	8.018131	7.790132	8.144533	7.946449	7.728565	7.887646	8.064582	7.904958	7.95133	8.112773	7.785877	7.761953	8.193122	7.837633	7.907728	7.596102	8.150541	7.903689	7.968243	7.653696	7.634807	8.010012	7.614668	8.017268	8.060913	7.743243	7.912248	7.962595	7.699934	7.947011	7.946823	7.852189	NM_017823	DUSP23	1q23.2	NM_017823	RefSeq	Q9BVJ7
7906475	4.084551	4.035299	4.017076	3.88332	4.018431	4.387226	3.949495	3.840528	4.08042	3.912307	3.682584	4.041935	4.243832	4.355475	3.936867	3.972845	4.042055	4.125038	3.82939	4.04249	3.727281	3.988558	4.065927	4.083529	3.858323	3.715943	3.995196	3.776938	3.987204	4.038836	3.879855	3.9955	4.20321	3.808095	3.885698	4.067341	NM_001004310	FCRL6	1q23.2	NM_001004310	RefSeq	Q6DN72
7906486	3.331745	3.386293	3.329821	3.261842	3.505691	3.217145	3.397096	3.879781	3.54406	3.566802	3.29581	3.638374	3.558518	3.341373	3.513651	3.395198	3.44857	3.551569	3.415778	3.46479	3.579529	3.495014	3.275079	3.642951	3.526952	3.413054	3.473867	3.320464	3.509188	3.245526	3.27721	3.500569	3.242564	3.315256	3.538486	3.112049	NM_020125	SLAMF8	1q23.2	NM_020125	RefSeq	Q9Y351
7906496	4.519732	4.597867	4.383689	4.204045	4.395705	4.347593	4.561229	4.479487	4.780051	4.330042	4.600931	4.483102	4.361489	4.470586	4.354019	4.552445	4.639102	4.630322	4.763905	4.456917	4.318579	4.251833	4.604727	4.409642	4.491568	4.484783	4.285138	4.410982	4.106212	4.461078	4.488009	4.408127	4.426086	4.485188	4.479914	4.540177	NM_004983	KCNJ9	1q21-q23	NM_004983	RefSeq	Q92806
7906501	6.106219	5.921088	6.094538	5.918731	6.074558	6.039444	5.835275	5.890011	5.780442	5.932141	5.889052	5.770288	6.160522	5.908792	6.052137	6.100675	5.972749	5.920973	5.818264	5.772081	5.735135	5.86857	5.849637	5.801672	5.885607	5.896833	5.590909	5.522471	5.266816	5.621671	6.049272	6.031598	5.703914	5.849637	5.906474	5.991363	NM_000702	ATP1A2	1q21-q23	NM_000702	RefSeq	B2RAQ4
7906527	2.754023	2.919464	2.891928	2.874753	2.764763	2.847658	3.19972	2.803944	2.962931	2.685499	2.554431	2.769119	2.615389	2.997004	2.813443	2.773688	2.849519	2.703844	2.716092	2.871055	2.780703	2.603014	2.984193	2.800174	2.720974	2.951025	2.686197	2.631142	2.725856	2.779037	2.773061	2.824288	2.686181	2.702601	3.09289	2.669748	NM_144699	ATP1A4	1q21-q23	NM_144699	RefSeq	Q13733
7906552	3.481216	3.027062	3.27801	3.538439	3.21654	3.242121	3.064538	3.059809	3.244948	3.339706	3.115689	3.33286	3.198366	3.178197	3.417463	3.301638	3.283816	2.930661	3.611863	3.449161	3.254377	3.338095	3.3901	3.665914	3.287459	3.57785	3.534341	3.072434	3.10027	3.344679	3.493352	3.434593	3.552419	3.28424	3.900327	3.380871	NM_001231	CASQ1	1q21	NM_001231	RefSeq	P31415
7906564	9.114423	9.146259	9.207818	8.925189	9.198646	9.299385	9.00296	8.98371	9.139715	9.013013	9.057652	9.257898	9.105101	9.13796	9.242007	9.139196	9.212855	9.170242	8.809593	9.102171	8.901794	8.795735	8.885811	9.019646	8.864805	8.89792	9.089196	8.418014	8.692581	8.871948	9.026071	9.457513	8.988927	8.80275	8.847743	9.090982	NM_003768	PEA15	1q21.1	NM_003768	RefSeq	B1AKZ4
7906574	2.556268	2.652313	1.984787	2.39015	2.9261	2.453633	1.807607	2.787581	2.572487	2.156688	2.316983	2.221316	2.399364	2.117694	3.319574	3.314053	2.164999	2.591142	2.738042	2.391483	2.455371	2.379446	2.701937	2.930099	2.408551	2.343018	2.941474	1.942585	2.357882	2.333402	2.443186	2.136762	2.512457	2.770359	2.136613	2.232514	NR_002190	SUMO1P3	1q22	NR_002190	RefSeq	B2R4I5
7906576	7.714407	7.696544	7.731275	7.611353	7.555278	7.652235	7.645214	7.599219	7.551262	7.519867	7.625894	7.408559	7.679156	7.583328	7.551804	7.437519	7.454625	7.528938	7.515115	7.523854	7.609355	7.513629	7.520716	7.683388	7.537085	7.689256	7.7134	7.617012	7.60421	7.601321	7.638319	7.583293	7.525852	7.740595	7.633435	7.576219	NM_015331	NCSTN	1q22-q23	NM_015331	RefSeq	Q5T208
7906597	3.724407	3.472522	3.584431	3.46024	3.501534	3.532853	3.643903	3.580599	3.957146	3.764198	3.404038	3.7159	3.561301	3.459243	3.878984	3.719509	3.85316	3.840439	3.623589	3.743854	3.873199	3.434332	3.635172	3.388195	3.71137	3.867856	3.584643	3.401838	3.564066	3.547163	3.6671	3.555239	3.684938	3.430009	3.559237	3.700056	NM_005598	NHLH1	1q22	NM_005598	RefSeq	Q5T203
7906602	3.699237	3.738778	3.696848	3.665557	4.000951	3.434129	3.828923	3.446042	3.795443	3.833398	3.588501	3.866764	3.433839	3.981026	3.990175	3.754161	3.9652	3.943077	3.492933	3.622216	3.850373	3.533702	3.837914	3.428753	3.623111	3.719448	3.545018	3.306805	3.853885	3.689119	3.56501	3.621036	4.018845	3.464149	3.49159	3.936178	NM_020335	VANGL2	1q22-q23	NM_020335	RefSeq	Q9ULK5
7906613	2.883976	3.263054	2.964292	3.068814	3.145686	3.206805	2.969821	3.270847	3.003644	3.23701	3.16949	2.962621	2.88799	3.114189	3.073545	2.973994	3.257634	3.086103	3.39029	2.982506	2.615938	3.019101	3.181757	3.316978	3.289072	3.034676	3.11082	3.141903	3.11489	3.171049	3.244453	3.198983	3.018385	2.777907	3.025725	3.231663	NM_021181	SLAMF7	1q23.1-q24.1	NM_021181	RefSeq	Q9NQ25
7906622	3.503918	3.6119	3.561716	3.38029	3.651279	3.609861	3.611671	3.384748	3.343881	3.450823	3.522318	3.626309	3.545843	3.689754	3.653077	3.515134	3.292309	3.600991	3.39496	3.32653	3.303851	3.48245	3.534901	3.534645	3.616982	3.301706	3.442054	3.436903	3.43328	3.2969	3.302837	3.454189	3.331984	3.468852	3.270061	3.44791	NM_002348	LY9	1q21.3-q22	NM_002348	RefSeq	Q9UIB5
7906642	2.763709	3.033219	2.928347	3.068171	3.174746	2.800579	2.965712	3.149971	3.106935	3.025348	2.767227	3.059361	3.209208	3.037557	2.853181	3.039858	3.099257	3.213706	2.984637	3.286604	3.06054	3.018495	3.164556	2.996574	3.079742	3.037449	2.925294	3.057557	2.941181	3.019844	3.206086	3.006752	3.134899	3.071654	3.464867	3.109626	NM_152366	KLHDC9	1q23.3	NM_152366	RefSeq	Q8NEP7
7906652	7.31374	6.801466	6.199702	7.047842	6.959579	6.606318	7.182549	7.088863	6.268725	7.015325	7.212358	6.517282	7.049401	6.8547	6.340637	6.773903	6.814068	6.627818	6.848175	6.192364	6.709683	6.843888	6.505061	6.32273	6.749359	6.758157	6.514276	6.719435	6.501038	6.18036	6.817133	6.619125	6.315334	7.098541	6.783952	6.438087	NM_005600	NIT1	1q21-q22	NM_005600	RefSeq	Q86X76
7906662	8.93477	8.681674	8.230029	8.84341	8.739485	8.405664	8.481677	8.860074	8.255651	8.889058	8.44465	8.160278	8.827223	8.454364	8.235012	8.749935	8.566206	8.295577	9.079595	8.474186	8.660277	9.101348	8.635537	8.36226	9.043097	8.718497	8.596083	9.110941	8.684641	8.479948	9.01459	8.913486	8.377151	9.020317	8.727518	8.366522	NM_016406	UFC1	1q23.3	NM_016406	RefSeq	Q9Y3C8
7906671	5.665871	5.665241	5.743434	5.659044	5.627706	5.419707	5.536496	5.572554	5.35536	5.462517	5.628912	5.455788	5.658304	5.555152	5.514616	5.461302	5.636369	5.352353	5.495555	5.648994	5.861171	5.720302	5.688569	5.732152	5.402113	5.731299	5.83129	5.774887	5.73875	5.886312	5.826983	5.716509	5.651887	5.949002	5.696578	5.952863	NM_001014443	USP21	1q22	NM_001014443	RefSeq	Q9UK80
7906688	4.246083	4.551476	4.196001	4.418556	4.46262	4.192912	4.390797	4.611715	3.899449	4.419044	4.455522	4.41295	4.161621	4.516866	3.876789	4.213272	4.432325	4.160477	4.659891	4.203472	4.718145	4.424909	4.735321	4.399158	4.413996	4.866869	4.490762	4.750036	4.715391	4.349607	4.582228	4.413709	4.350738	4.696124	4.493782	4.562114	NM_001122764	PPOX	1q22	NM_001122764	RefSeq	P50336
7906703	9.484938	9.309231	9.282731	9.547465	9.445092	9.455474	9.340856	9.595748	9.387624	9.537855	9.390901	9.246601	9.561435	9.232615	9.27345	9.532054	9.330929	9.381148	9.347714	9.161375	9.238897	9.36864	9.253189	9.305633	9.551244	9.260872	9.26506	9.532774	9.445073	9.424271	9.484988	9.156345	9.1751	9.615813	9.364483	9.200274	NM_004550	NDUFS2	1q23	NM_004550	RefSeq	Q53HG2
7906720	2.915525	2.816856	2.657128	3.077464	3.022017	2.592906	2.561888	2.776347	2.679156	2.612879	2.499586	2.800882	2.384547	2.808443	2.862705	2.885118	2.881191	2.72927	2.772258	2.507821	2.925937	2.691815	2.587696	2.947985	2.804139	2.750038	2.564594	3.153698	3.029826	3.212292	2.74893	2.826985	2.492841	3.038833	2.669914	2.818298	NM_004106	FCER1G	1q23	NM_004106	RefSeq	P30273
7906728	6.422679	6.197669	5.903227	6.271385	6.302375	6.321265	6.292498	6.447402	5.965176	6.40852	6.488876	6.495956	6.137131	6.326561	5.865763	6.306624	6.556324	6.302742	6.05883	5.893343	6.249127	6.211534	6.250556	6.057173	6.555306	6.553352	6.349825	6.79638	6.771078	6.441027	6.337103	6.074085	5.846451	6.454323	6.596804	6.295578	NM_032174	TOMM40L	1q23.3	NM_032174	RefSeq	Q9H9G4
7906742	5.109729	5.146636	5.097801	5.142587	5.222552	5.209304	5.477717	4.819962	5.086057	5.163783	5.265794	5.133988	5.067413	5.44985	5.20643	5.205467	4.793769	5.29265	4.822878	4.762027	5.110165	5.151936	5.141691	5.128189	5.187195	5.020515	5.230788	4.967505	5.202497	5.127433	5.029597	5.040915	4.743425	4.927567	4.902606	4.760153	NM_001102566	PCP4L1	1q23.3	NM_001102566	RefSeq	A6NKN8
7906746	6.576317	6.049218	6.069476	6.431809	6.106728	6.429058	6.351154	6.59896	6.480069	6.455432	6.199769	6.495068	6.65731	6.345926	6.235143	6.32972	6.384324	6.259454	6.754699	6.105177	6.133658	6.533106	6.497225	6.042468	6.42079	6.247153	6.212782	6.770597	6.350948	6.278636	6.819731	6.112878	6.533919	6.566219	6.562099	6.351368	NM_003001	SDHC	1q23.3	NM_003001	RefSeq	Q99643
7906751	2.123148	1.916198	2.007212	1.914013	2.073643	2.223289	2.008406	2.207041	2.133778	2.250474	1.890137	1.902824	2.042552	2.243887	2.046035	2.003758	2.214049	1.968713	1.836201	2.067953	2.095145	2.238791	2.134281	2.046915	1.940751	2.037721	1.973783	2.159988	2.099878	2.021426	2.195418	2.079993	1.917822	2.487862	2.052965	2.399051	---	---	---	ENST00000384194	ENSEMBL	---
7906757	2.591904	1.985391	1.903547	2.38167	2.939089	1.96006	1.788977	2.614407	2.549895	2.193949	2.164936	1.934372	2.379317	2.969786	2.354867	2.3239	2.707206	2.367229	2.027112	2.484421	2.233937	2.304264	2.511372	2.066647	2.180135	2.056845	2.150583	2.163547	2.136403	2.079297	2.666944	2.356044	2.281999	2.120422	2.438994	2.238022	NM_001136219	FCGR2A	1q23	NM_001136219	RefSeq	P12318
7906764	3.435196	4.355387	3.821933	3.449878	3.499122	3.776864	3.788175	3.562046	3.70789	3.518413	3.973454	3.660224	3.373978	3.806309	3.682023	3.814538	4.230628	3.837649	3.494082	3.845674	3.871639	3.6719	3.746505	3.438394	3.653953	3.501856	4.010429	3.618937	3.553791	3.729325	3.580498	3.744594	4.028181	3.538313	3.825861	3.788148	NM_002155	HSPA6	1q23	NM_002155	RefSeq	P17066
7906767	4.610748	4.315798	4.305685	4.185305	3.704785	4.231669	4.195	4.57892	4.821895	4.422395	4.013062	4.652184	4.500391	4.458938	4.518614	4.451933	4.423389	4.314195	4.015625	4.4571	4.026806	4.316843	4.298963	4.364733	4.607587	4.686315	4.75115	5.817956	5.352719	4.786351	4.441425	4.458116	3.999169	4.375542	4.086995	4.264012	NM_201563	FCGR2C	1q23.3	NM_201563	RefSeq	P31995
7906775	6.565573	6.171554	6.501211	6.422979	6.156641	6.280728	5.837005	6.37304	6.961092	6.396959	6.461189	6.94418	6.038237	6.523066	6.449314	6.504201	6.701479	6.416637	6.770747	6.451958	6.409276	6.115975	6.516478	6.182181	6.208458	5.44528	6.399924	6.03045	5.99348	6.552973	5.855292	6.050267	7.19636	6.472683	6.384598	5.971233	NR_024151	HSPA7	1q23.3	NR_024151	RefSeq	P17066
7906777	2.506781	2.539106	2.523829	2.852917	2.239625	2.491733	2.599953	2.441589	2.665557	2.693752	2.83928	2.676191	2.275061	2.761832	2.521303	2.588876	2.594964	3.06311	2.446971	2.875078	2.233935	2.424082	2.509378	2.396358	2.537938	3.454998	2.698166	3.046687	3.415069	2.7239	2.529285	2.673243	2.736553	2.493738	2.211631	2.565108	NM_004001	FCGR2B	1q23	NM_004001	RefSeq	P31994
7906784	2.443183	2.086906	2.139209	1.941517	2.098569	2.254238	2.023357	2.087712	2.26204	2.09764	2.069964	2.193546	2.178897	2.264219	1.902239	2.094897	2.018383	2.203621	1.973312	2.022973	1.930713	2.068436	2.128021	2.167108	2.168473	2.281881	2.209319	2.095439	2.273064	2.281748	2.109829	2.099258	1.795593	2.187973	1.986225	2.109088	---	---	---	ENST00000362725	ENSEMBL	---
7906786	3.077579	3.250486	3.501354	3.495927	2.842915	3.077492	3.216406	3.483712	3.186745	3.288388	3.56461	3.8542	3.153627	3.604804	3.110778	2.943276	3.202861	3.261962	3.279315	3.119004	3.005424	3.573868	3.476818	3.236862	3.277803	3.06777	3.194812	3.563928	3.279749	3.754613	3.425175	3.05264	3.360968	3.099552	3.093177	3.185156	NM_032738	FCRLA	1q23.3	NM_032738	RefSeq	Q7L513
7906797	4.079496	4.09203	4.403494	4.363392	4.072784	4.237098	4.13222	4.273728	4.586732	3.879813	3.905349	4.345229	3.954033	4.572233	4.046206	4.217485	4.355289	4.27212	4.100229	4.021563	4.182305	4.179736	3.932619	4.150606	4.203982	4.608898	4.232845	4.356777	4.059468	4.33724	4.036187	4.293359	4.437269	4.194118	4.403379	4.046206	NM_001002901	FCRLB	1q23.3	NM_001002901	RefSeq	Q6BAA4
7906808	2.214719	2.137193	2.581959	2.145832	2.4066	2.53992	2.167605	2.071047	2.559041	2.530578	2.069036	2.469133	2.205157	2.453788	2.403816	2.341847	2.774566	2.440893	2.168159	2.370732	2.390154	2.36577	2.437515	2.330699	2.141741	2.397297	2.170376	2.234525	2.2749	2.389634	2.26642	2.324541	2.399349	2.131247	2.336235	2.314144	---	---	---	ENST00000410430	ENSEMBL	---
7906810	6.257561	6.238008	6.140312	6.284573	6.179701	6.002326	6.116414	6.21057	6.270054	6.246743	6.151817	6.092669	6.12844	6.144518	6.170999	6.402984	5.982358	6.368126	6.257303	6.191833	5.95122	6.164243	6.052358	6.11318	6.18178	6.219884	6.238631	6.209044	6.202601	6.402932	6.188956	6.497256	6.025043	6.298768	6.060691	6.071507	NM_007240	DUSP12	1q21-q22	NM_007240	RefSeq	Q9UNI6
7906819	8.47018	8.558407	8.597284	8.535295	8.553169	8.565237	8.518412	8.49984	8.465403	8.426112	8.491453	8.369308	8.559487	8.455485	8.528314	8.478956	8.597361	8.484057	8.434424	8.518412	8.56135	8.463177	8.487522	8.537434	8.396704	8.464209	8.401699	8.332533	8.408357	8.472452	8.437117	8.45039	8.499816	8.347353	8.460409	8.46756	NM_007348	ATF6	1q22-q23	NM_007348	RefSeq	P18850
7906838	5.417037	5.698225	5.697666	5.53687	5.357637	5.375277	5.577682	5.633602	5.530839	5.715697	5.520188	5.721853	5.619838	5.979052	5.687151	5.628386	5.811358	5.77867	5.666887	5.724562	6.073762	5.406626	5.833415	5.68823	5.49981	5.782716	5.810308	5.622892	5.78373	5.734114	5.762858	5.613182	5.870954	5.637564	5.584597	5.783288	NM_014697	NOS1AP	1q23.3	NM_014697	RefSeq	O75052
7906852	8.851445	9.078261	9.049316	8.917335	8.961723	9.118372	9.013556	8.867455	8.96726	8.903339	8.959588	8.890341	8.887122	8.900496	8.880751	8.923582	8.940914	8.961843	8.769382	8.997993	8.93557	8.675597	8.952164	8.993429	9.002283	8.986635	9.004626	8.82184	8.95991	9.013291	8.742577	8.79863	8.884468	8.802015	8.848863	8.950891	NM_175866	UHMK1	1q23.3	NM_175866	RefSeq	A8K8K4
7906863	7.563893	7.457703	7.431515	7.472304	7.525017	7.372498	7.678203	8.03817	7.600359	7.966759	7.733673	7.559127	7.440507	7.289002	7.427567	7.780195	7.465993	7.387289	7.551084	7.336376	7.099381	7.562853	7.307855	7.271372	7.610271	7.370722	7.270877	7.591486	7.579721	7.466747	7.348167	7.354105	7.162862	7.400022	7.356477	7.344476	NM_003115	UAP1	1q23.3	NM_003115	RefSeq	B2R6R8
7906878	3.315559	3.344164	3.232271	3.439619	3.121602	3.252519	3.3888	3.356558	3.364278	3.548472	3.580616	3.468959	3.590206	3.61057	3.104661	3.348498	3.463906	3.300433	3.548799	3.226033	3.388004	3.314749	3.547835	3.577985	3.427295	3.529251	3.650177	3.562586	3.346768	3.530012	3.393896	3.497983	3.586954	3.472768	3.524138	3.534538	NM_001014796	DDR2	1q23.3	NM_001014796	RefSeq	Q6MZT2
7906900	2.497683	3.054792	2.594805	2.852644	2.752901	3.256014	2.188	2.966138	3.643111	3.445914	2.499638	2.555182	2.452573	2.250075	3.345114	3.450997	3.217413	3.281472	2.593081	3.194638	2.604474	2.75743	3.210774	3.926531	2.845796	2.807763	3.248301	2.684154	3.493504	3.081608	2.702078	3.049876	2.266375	2.911517	3.369759	3.520424	AY423733	DDR2	1q23.3	AY423733	GenBank	Q5J7V3
7906904	6.536638	6.447158	6.408041	6.555573	6.424035	6.272955	6.915788	7.028852	6.835475	6.528604	6.474472	6.38449	6.449004	5.956549	6.465058	6.631943	6.271018	5.955875	6.557271	6.490162	6.490063	6.543478	6.121822	6.563276	6.52045	6.160717	6.474949	6.830417	6.666364	6.620876	6.655923	6.609738	6.71292	6.680951	6.432997	6.578868	NM_016371	HSD17B7	1q23	NM_016371	RefSeq	P56937
7906919	6.534884	6.777055	6.377453	6.648795	6.528087	6.309471	5.758423	6.205057	5.365398	6.219457	6.268284	6.071086	6.299683	6.256652	5.827823	6.207584	6.381979	5.985883	6.715394	6.710458	6.635315	6.643126	6.586694	6.654825	5.017002	4.93818	5.102903	4.047005	4.690759	4.119766	6.825561	6.734334	6.629589	6.012145	6.225675	5.788319	NM_001102445	RGS4	1q23.3	NM_001102445	RefSeq	A7XA59
7906930	3.828114	4.410535	4.685502	4.460908	4.178658	4.299667	4.252479	4.742362	4.185751	4.426208	4.198972	4.026201	3.927689	3.905186	3.824934	4.157038	4.019134	3.782403	7.07128	6.965061	6.774628	6.384504	6.653182	6.776989	6.667352	6.750078	6.629543	7.350341	7.417128	7.516599	6.275005	6.910261	6.270113	6.798392	7.168747	6.905083	NM_145697	NUF2	1q23.3	NM_145697	RefSeq	Q9BZD4
7906948	3.157056	3.590365	2.913698	3.183261	3.372506	3.770182	3.163254	3.077295	3.372678	3.24928	2.999893	3.20954	3.884907	3.917995	2.919369	3.844114	2.853611	4.14616	3.616342	2.394304	3.267548	3.171959	3.530591	3.201429	3.753542	3.271704	2.822547	3.489537	3.003802	2.758996	2.997358	2.463801	3.183442	2.774379	2.93366	2.958724	---	---	---	ENST00000391225	ENSEMBL	---
7906950	2.469145	2.401139	2.657029	2.527411	2.503475	2.9037	2.320199	2.314154	2.814119	2.58504	2.679159	2.625897	2.533982	2.511706	2.550425	2.4771	2.524517	2.606896	2.453108	2.478059	2.594422	2.325432	2.579765	2.755659	2.459238	2.700345	2.699206	2.729504	2.972526	2.697515	2.867214	2.618525	2.35545	2.704388	2.466589	2.8912	---	---	---	ENST00000391236	ENSEMBL	---
7906952	2.147555	2.219061	2.394525	2.010797	2.047393	2.161496	2.357258	2.062086	1.965266	1.98832	2.225664	2.301558	1.840228	2.290488	2.103727	2.167543	2.363315	2.094762	2.188279	2.357258	2.169295	2.034743	2.19908	2.2389	2.223226	2.342796	2.051303	2.0336	2.11286	2.306919	2.166101	2.350908	2.30276	1.919017	2.316467	2.041734	---	---	---	ENST00000362979	ENSEMBL	---
7906954	7.149998	7.251815	7.698366	7.185379	7.243974	7.41293	7.276283	7.369104	7.277079	7.265211	7.308162	7.400315	7.409273	7.151198	7.381196	7.062979	7.24184	7.443281	7.255314	7.258375	7.447417	7.256418	7.253428	7.383092	7.226306	7.143544	7.319663	7.090699	6.928423	7.118261	7.360985	7.136386	7.514212	7.249914	7.422505	7.3735	NM_002585	PBX1	1q23	NM_002585	RefSeq	A8K5V0
7906969	5.874181	5.837472	5.671475	5.436421	6.088302	5.733842	5.643299	5.535785	6.079514	5.781346	5.385459	5.741004	5.778558	5.816641	5.965452	5.837005	5.873054	5.649464	5.696391	5.673362	5.576293	5.68434	5.693376	5.519485	5.725009	5.967298	5.819722	5.62829	5.32481	5.782628	5.634574	5.651155	5.971943	5.55316	5.729574	5.743302	---	---	---	ENST00000384354	ENSEMBL	---
7906973	2.521028	2.29305	2.571175	2.532213	2.647036	2.456892	2.542341	2.635981	2.822863	2.352863	2.33256	2.438679	2.538907	2.538943	2.458709	2.453465	2.454951	2.583643	2.524229	2.548051	2.655506	2.517973	2.492886	2.568933	2.557757	2.362977	2.50014	2.662386	2.523997	2.410701	2.572948	2.480931	2.411249	2.435897	2.412549	2.625975	NM_001005214	LRRC52	1q24.1	NM_001005214	RefSeq	Q8N7C0
7906978	9.432383	9.278006	8.977717	9.550311	9.359964	9.065811	9.310729	9.762513	8.995955	9.557352	9.180301	8.853286	9.470582	9.085282	8.846428	9.751424	9.542864	9.299325	9.538681	8.808432	9.159538	9.690365	9.030464	8.962811	9.474565	9.156713	8.98053	9.437534	9.243273	8.917318	9.597828	9.393275	9.066165	10.23808	10.00005	9.68943	NM_004528	MGST3	1q23	NM_004528	RefSeq	B2R592
7906988	2.891901	2.923143	2.695423	2.718678	2.79372	2.896783	2.801106	2.765469	3.127246	2.707601	2.827652	2.848386	2.797273	2.826402	2.968582	2.951226	3.036165	3.107237	2.829957	3.0369	2.830456	2.821069	2.795955	2.772133	2.767778	2.717489	2.747593	2.814892	2.765998	2.898806	2.644087	2.854411	2.674964	2.736517	2.729372	2.728224	BC012108	LOC440700	1q24.1	BC012108	GenBank	---
7906993	4.652428	4.25627	4.346662	4.233743	4.539684	4.170799	4.598117	4.268648	4.078803	4.394212	4.044241	4.42861	4.371021	4.230504	4.411247	4.467515	4.560222	4.56653	4.716313	4.266325	4.398486	4.729156	4.712641	4.377347	4.328758	4.360608	4.154605	4.573934	4.707181	4.103799	4.368106	4.402289	4.350924	4.774378	4.315833	4.116431	---	---	---	ENST00000415894	ENSEMBL	---
7906995	8.433525	8.665857	8.452595	8.579509	8.587978	8.602647	8.863331	8.619938	8.525185	8.508835	8.793582	8.613943	8.561312	8.635914	8.489847	8.532157	8.798008	8.530361	8.128172	8.46563	8.465886	8.284966	8.414024	8.381188	8.270798	8.375496	8.527443	8.305812	8.465145	8.410828	8.386625	8.501398	8.425908	8.320236	8.240323	8.361992	NM_012474	UCK2	1q23	NM_012474	RefSeq	Q9BZX2
7907008	2.768348	2.729721	2.772066	2.965569	2.690979	3.325677	3.000961	2.529808	2.963154	2.600504	2.766062	3.429307	2.725668	2.91133	2.926062	2.657146	3.151931	2.887022	3.145893	2.683298	2.575233	2.629662	2.959198	2.845198	2.819141	2.782916	2.821811	2.606466	2.703731	2.84005	2.76139	3.050498	2.666112	2.786305	2.81965	2.72238	---	---	---	ENST00000384611	ENSEMBL	---
7907010	3.296141	3.586436	3.484829	3.313783	4.443147	2.751723	3.710768	3.574883	3.631128	3.494673	3.213578	3.759379	3.776525	3.801531	3.566561	3.472694	4.3686	3.293702	3.103769	3.476797	3.101126	2.543447	3.59356	3.883335	2.978615	4.164963	2.891598	2.591088	3.945148	2.786761	3.575881	3.56898	3.682997	2.674752	3.854105	3.935036	---	---	---	ENST00000434461	ENSEMBL	---
7907012	2.523668	2.772075	2.941332	2.185596	2.487947	2.499432	2.528749	2.410024	2.452791	2.635335	2.578761	2.602539	2.477016	2.827785	2.369192	2.499496	2.68752	2.536072	2.670889	2.505242	2.636753	2.449148	2.624288	2.600169	2.430901	2.30954	2.644696	2.622831	2.580476	2.497422	2.664655	2.76282	2.636427	2.662341	2.553178	2.551655	NR_002925	FMO9P	1q24.1	NR_002925	RefSeq	---
7907024	6.720375	6.897468	7.016591	6.696088	6.845276	7.125567	6.945221	7.027475	7.039182	7.118602	7.007161	7.248098	6.918972	6.915421	6.970089	6.935461	6.993977	7.02809	6.68609	6.95188	7.096212	6.754231	6.846788	6.957571	6.843019	6.879424	7.114299	6.752891	6.931865	6.934875	6.770275	7.070261	6.984517	6.687439	6.766712	7.092789	NM_017542	POGK	1q24.1	NM_017542	RefSeq	Q9P215
7907032	2.714453	2.550778	2.653629	2.793971	2.66204	2.685632	2.929229	2.716294	2.76255	2.810245	2.697162	2.603994	2.727239	2.728382	2.611081	2.654045	2.75722	2.650429	2.961228	2.699069	3.027336	2.955605	3.198524	3.108463	2.836109	2.726502	2.745604	2.731423	2.763401	2.594108	2.900678	2.785675	2.977592	3.07831	2.959931	2.860049	NM_032858	MAEL	1q24.1	NM_032858	RefSeq	Q96JY0
7907049	3.145167	2.763878	3.217649	3.006932	3.299066	3.169619	3.249928	3.012801	3.052053	3.245181	3.150907	3.067296	2.944714	2.921299	3.348579	2.855383	2.860705	3.687366	2.834491	3.148363	2.924596	2.898247	2.747475	2.913808	3.005258	3.010571	2.925123	3.002968	2.580324	3.038795	2.718721	3.136129	3.198151	3.026587	2.785607	2.579422	---	---	---	ENST00000363166	ENSEMBL	---
7907051	2.05683	2.288507	1.965219	2.247406	1.956059	2.117787	2.266182	1.773303	1.74581	2.084106	2.341903	2.179341	2.010032	1.954573	1.894214	1.985212	2.073727	1.888947	2.038707	2.1067	2.064192	2.025311	1.838394	2.207031	1.997977	1.929076	2.423624	2.086576	2.022135	2.115211	2.204452	2.030663	2.019088	1.879438	2.174562	2.248747	---	---	---	ENST00000459393	ENSEMBL	---
7907053	3.244538	3.499038	3.320071	3.327133	3.270099	3.243873	3.185678	3.134257	3.419033	3.200695	3.335868	3.439633	3.354126	3.275797	3.243314	3.505687	2.957841	3.433398	3.256881	3.230619	3.078496	3.21614	3.22268	3.364922	3.347421	3.125843	3.339986	3.288604	3.185652	3.375896	3.280322	3.161897	3.150718	3.306223	3.132217	3.222084	NM_001080426	DUSP27	1q22-q24	NM_001080426	RefSeq	Q5VZP5
7907058	5.863276	5.920282	5.714251	6.023757	5.779038	5.820432	5.972748	5.948009	5.910536	5.87691	5.908928	5.903326	6.123678	5.888703	5.959168	5.886473	5.752269	6.053375	5.949338	6.031821	5.845844	5.834859	5.89626	5.955769	5.850491	5.901527	5.999918	6.083523	6.177411	6.142982	5.872955	5.757392	5.963799	5.943224	5.887754	6.015841	NM_002697	POU2F1	1q22-q23	NM_002697	RefSeq	P14859
7907079	4.615746	4.506277	4.578023	4.419508	4.673949	4.319224	4.347771	4.096966	4.680685	4.440875	4.221761	4.613673	4.090318	4.382265	4.240062	4.737816	4.406395	4.680518	4.228285	4.650579	4.331772	4.185167	4.487261	4.238902	4.503957	4.337295	4.470716	4.436226	4.14593	4.806315	4.439339	4.580789	4.284596	4.353957	4.498564	4.547081	NM_052862	RCSD1	1q22-q24	NM_052862	RefSeq	Q6JBY9
7907090	3.830704	3.479897	3.913515	3.952067	3.970584	3.648105	3.657649	3.782701	3.998326	4.115666	3.950197	3.753335	3.761376	3.727495	3.911805	3.779409	3.524712	3.665778	3.917275	3.598115	3.220029	3.614306	3.588493	3.93948	4.040384	3.717587	3.831833	3.709923	3.337363	3.806315	3.913206	3.920895	3.496412	3.573335	3.470717	3.901132	AY194294	LOC100128751	1q24.2	AY194294	GenBank	Q86YL3
7907092	8.432297	8.499123	8.617149	8.35355	8.455413	8.613123	8.6531	8.489611	8.62685	8.440432	8.591213	8.561058	8.59326	8.518011	8.578728	8.490389	8.513298	8.445642	8.365987	8.236879	8.395171	8.0977	8.328837	8.335806	8.18697	8.277727	8.400509	8.488634	8.605713	8.420233	8.53623	8.633866	8.537459	8.133579	8.32807	8.21421	NM_003953	MPZL1	1q24.2	NM_003953	RefSeq	A8K5D4
7907104	8.400738	8.30319	8.178972	8.421692	8.283899	8.284142	8.07045	8.449731	8.006289	8.335135	8.15035	7.952253	8.42557	8.17424	8.045227	8.315068	8.226122	8.099766	8.328078	7.972903	8.178203	8.326914	8.126694	8.052896	8.320307	8.13077	8.046108	8.118451	8.043472	7.884955	8.593433	8.13272	8.02165	8.283703	8.271627	8.116446	NM_018442	DCAF6	1q24.2	NM_018442	RefSeq	B4DNB8
7907124	6.85588	6.476734	6.697061	6.886415	6.766023	6.530021	6.514369	6.662565	6.62229	6.91471	6.67867	6.635496	6.9008	6.457735	6.756691	6.879528	6.704117	6.66054	6.988595	6.897138	6.723342	7.021657	6.720634	6.690507	7.061866	6.798961	6.821465	7.063971	6.845744	7.226687	6.943427	6.870921	6.724042	6.865078	6.808968	6.51019	NM_152902	TIPRL	1q23.2	NM_152902	RefSeq	O75663
7907135	8.198919	8.123742	8.249063	8.260013	8.175978	8.40572	7.976023	8.090386	8.427093	8.339002	8.196372	8.273974	8.084808	8.048886	8.400539	8.540552	8.204897	8.387511	8.040233	8.381357	7.970678	7.819953	7.845315	8.153696	8.628318	8.437336	8.589572	8.279206	8.277605	8.419195	7.864088	8.211043	8.089653	8.132123	8.252618	8.299322	NM_199344	SFT2D2	1q24.2	NM_199344	RefSeq	O95562
7907146	4.021406	3.567467	3.886293	3.811186	3.975193	3.544248	3.705611	3.834519	3.714245	3.71611	3.741426	3.873651	3.750217	4.049631	3.605234	4.16098	3.53712	3.986933	3.769514	3.728971	3.493862	3.640053	3.55865	4.013971	3.956694	3.680449	3.826706	3.85676	3.693253	3.976492	3.607382	3.740738	4.03536	4.027092	3.539292	3.732604	NM_005149	TBX19	1q24.2	NM_005149	RefSeq	O60806
7907156	2.622107	2.798677	2.676287	2.66058	2.358837	2.659289	2.200668	2.557555	2.379208	2.677162	2.630141	2.682598	2.354208	2.647799	2.282372	2.550379	2.440914	2.361077	2.369911	2.312695	2.274801	2.614735	2.398561	2.597871	2.016333	2.484799	2.701326	2.612847	2.298706	2.392785	2.603939	2.247792	2.725622	2.153407	2.712234	2.272072	NM_002995	XCL1	1q23	NM_002995	RefSeq	P47992
7907160	10.72421	10.63711	10.93828	10.66856	10.62982	10.83433	10.40773	10.56095	10.81903	10.61218	10.57942	10.68445	10.61751	10.3972	10.86781	10.63512	10.42594	10.6818	10.68175	10.93471	10.67177	10.80677	10.64137	10.99784	10.89072	10.43188	10.70491	10.42763	10.25969	10.44573	10.71803	10.57198	10.63343	10.64802	10.60762	10.64756	NM_001677	ATP1B1	1q24	NM_001677	RefSeq	Q58I20
7907171	7.607503	7.417756	7.398755	7.592765	7.24356	7.275247	7.417128	7.837345	7.397535	7.481381	7.508494	7.239473	7.64351	7.091748	7.304201	7.525612	7.408297	7.449337	7.489904	7.39228	7.320715	7.497252	7.505974	7.350716	7.587946	7.530609	7.513878	7.654291	7.552529	7.396626	7.702411	7.620707	7.456165	7.462556	7.51368	7.355977	NM_003666	BLZF1	1q24	NM_003666	RefSeq	Q9H2G9
7907183	3.746299	3.837026	3.532581	3.725677	3.89923	3.718065	3.496549	3.5189	3.229644	3.698691	3.254022	3.595406	3.52247	3.35956	3.595142	3.568135	3.456969	3.597799	4.72025	4.583908	4.342056	4.020808	4.691019	4.853452	4.370469	4.360074	4.515952	5.222365	5.181741	5.195901	4.218696	4.315395	4.389824	4.523373	4.6629	4.974751	BC091516	C1orf112	1q24.2	BC091516	GenBank	Q9NSG2
7907211	5.60118	5.886766	5.795722	5.53377	5.714765	5.798511	5.872612	5.41014	5.684322	5.900573	5.808369	5.886377	5.868215	5.638166	6.140991	6.046369	5.997581	5.746629	5.807744	5.965594	5.745171	5.868072	5.595063	5.623552	5.5083	5.88993	5.74992	5.537614	6.000082	5.697759	5.75071	5.530244	5.921758	5.724698	5.718172	5.775602	---	---	---	ENST00000410709	ENSEMBL	---
7907213	5.657392	5.448989	5.617264	5.696615	5.624264	5.782438	5.463382	5.811395	5.625043	5.889691	5.556451	6.196051	5.77742	5.164511	5.355058	5.621158	5.702778	5.787636	5.719217	5.465671	5.576606	5.66112	5.413084	5.504156	5.600933	5.747397	5.822965	5.905892	5.734849	5.766109	6.060855	5.452168	5.65733	5.565055	5.566549	5.465387	NM_152281	GORAB	1q24.2	NM_152281	RefSeq	Q5T7V8
7907222	2.777911	3.163686	2.670063	2.7639	2.767988	2.995771	2.562351	3.088062	2.822013	2.598182	2.811354	2.933006	2.75041	3.022521	2.97911	2.64353	3.310992	2.826451	2.714022	2.649448	3.153321	2.935906	2.873814	3.045315	2.681463	2.538424	2.599442	2.792001	2.457491	3.020731	2.916728	2.845891	2.92718	2.797805	3.046018	2.751259	NM_006902	PRRX1	1q24	NM_006902	RefSeq	P54821
7907232	2.025124	2.061343	1.968518	2.237525	1.935766	1.874096	1.996755	2.284069	2.179837	2.289984	2.044314	2.282676	2.152889	1.880527	2.016459	2.022477	2.319104	2.046656	1.966864	1.989757	2.135146	1.901943	2.342617	2.130559	2.011989	2.085615	2.17362	2.009671	1.945209	1.995436	2.230386	2.025524	2.132297	2.160097	2.301517	2.104593	NM_025063	C1orf129	1q24.3	NM_025063	RefSeq	Q5TGP6
7907249	10.94993	10.70891	10.58673	10.91449	10.74163	10.47164	10.48608	10.87296	10.43751	10.67627	10.34429	10.17118	10.90419	10.61923	10.5222	10.79046	10.68958	10.5979	10.61156	10.00174	10.26864	10.80932	10.33185	10.03116	10.57496	9.943739	9.838347	10.21158	9.834785	9.555639	10.50138	10.00216	9.903074	11.04492	10.62116	10.24694	NM_006894	FMO3	1q23-q25	NM_006894	RefSeq	B2R816
7907260	2.520101	3.423462	2.980782	2.81735	3.011511	2.863586	2.933514	2.926946	3.076931	2.688275	2.822099	3.342913	2.926022	3.291162	2.996631	3.159271	3.071143	3.080798	2.634728	2.921435	2.939886	2.711286	2.892745	3.290606	2.981657	3.035683	3.005058	2.739575	3.044306	2.71244	2.732994	3.02078	2.859695	2.999708	3.061491	3.334815	NR_002601	FMO6P	1q24.3	NR_002601	RefSeq	---
7907271	4.074521	4.191832	4.053084	4.174046	4.047325	4.028978	4.150286	3.966309	3.600463	3.800843	3.754996	3.785417	4.354207	3.635191	4.001664	4.022938	4.182917	4.190477	3.913892	3.785427	3.343982	3.901234	3.68071	3.55682	3.572367	3.663447	3.63804	3.264361	3.3414	3.292719	3.709454	3.447309	3.590879	3.730099	3.972344	3.578543	NM_001460	FMO2	1q23-q25	NM_001460	RefSeq	B2R781
7907286	3.165646	3.133558	2.590143	2.957361	2.724388	2.636503	2.777673	2.737389	2.818826	2.687411	2.475144	2.749869	2.859028	2.649716	2.740278	2.563553	2.780529	2.644078	3.166107	2.857764	3.300666	3.100813	2.689436	3.059775	2.971582	2.744047	2.995148	2.685209	2.460807	2.609299	3.777452	3.110838	3.189928	3.3142	2.912278	2.492481	NM_002021	FMO1	1q23-q25	NM_002021	RefSeq	B2RCG5
7907297	7.460695	7.161494	7.034611	7.347134	7.096307	7.020483	7.023176	7.320939	6.803051	7.209414	7.000492	6.663152	7.221411	6.879909	6.836202	7.115631	6.925341	6.976734	7.129041	6.664195	6.876144	7.29685	6.793055	6.777411	7.171537	6.847562	6.833797	7.052949	6.791069	6.600748	7.568092	6.897151	7.073524	7.228096	7.014069	6.595477	NM_002022	FMO4	1q23-q25	NM_002022	RefSeq	P31512
7907308	2.253386	2.022008	2.250665	2.491482	2.119609	2.250056	2.159013	2.34172	2.017677	1.993597	2.201494	2.006989	2.236287	2.333957	1.970465	1.984997	2.332168	2.110133	2.095423	1.960001	2.119488	2.149108	2.278374	1.860961	2.035166	2.578814	2.050692	2.321757	2.216131	2.150819	2.055084	1.985091	2.119954	2.252566	2.20708	2.275591	---	---	---	ENST00000459496	ENSEMBL	---
7907310	7.408053	7.474334	7.750619	7.538397	7.473688	7.725296	7.486022	7.600423	7.754185	7.666512	7.622608	7.853246	7.599004	7.313745	7.814304	7.72974	7.591002	7.840676	7.470449	7.849703	7.513558	7.53317	7.456079	7.639592	7.526771	7.51711	7.912021	7.583189	7.594839	7.929681	7.469567	7.482508	7.609083	7.41021	7.246704	7.709076	NM_015172	BAT2D1	1q23.3	NM_015172	RefSeq	Q9Y520
7907349	2.717447	2.946894	3.84355	3.453242	2.739837	3.313291	3.203202	2.49656	3.389306	3.743082	3.868183	4.056712	3.244982	3.264845	3.586031	3.218213	2.968721	3.545999	2.861723	3.552099	2.8029	2.930861	2.830009	3.639268	2.817075	2.929461	3.386281	3.242547	3.21186	3.34425	3.149861	2.670703	3.660099	2.808536	3.002693	3.608459	---	---	---	ENST00000411006	ENSEMBL	---
7907351	6.579596	6.647552	6.268941	6.739727	6.726421	6.339983	6.248356	6.384633	6.440272	6.840232	6.483717	6.17571	6.359135	6.776433	6.444229	6.590855	6.861639	6.518378	6.233054	6.153175	6.542904	6.422541	6.662232	6.10745	6.585977	6.56746	6.119455	6.352014	6.401884	6.370189	6.536867	6.628378	5.938343	6.490938	6.577023	5.943846	---	---	---	ENST00000419787	ENSEMBL	---
7907353	7.272287	7.180569	7.164254	7.04662	7.141216	6.992323	6.977645	7.223946	6.803151	7.240695	7.062309	6.946556	7.163765	6.868474	6.843617	7.060733	7.061522	6.940293	7.262996	6.890828	6.979919	7.462721	7.048134	7.034184	7.204297	7.229811	7.295133	7.409122	7.267856	7.062668	7.356415	7.177756	6.977167	7.28351	7.296119	7.145839	NM_015935	METTL13	1q24-q25.3	NM_015935	RefSeq	Q8N6R0
7907370	3.681377	3.777044	3.778513	3.787058	3.748103	3.971858	3.700507	3.633804	3.793444	3.658704	3.606856	3.70143	3.384181	3.705513	3.829966	3.652607	3.666199	3.635619	3.669596	3.873599	3.858693	3.650916	3.8335	3.933331	3.602977	3.510995	3.681483	3.427316	3.624326	3.49247	3.866962	3.847506	3.720687	3.542202	3.553449	3.820935	NM_015569	DNM3	1q24.3	NM_015569	RefSeq	Q9UQ16
7907394	2.177216	2.333318	2.026782	2.198704	2.046458	1.841773	2.246145	2.289759	1.855078	2.118126	2.074694	2.051368	2.269907	1.986775	1.926181	1.994554	2.171807	1.915107	1.985884	1.947672	2.07729	2.046806	2.142106	1.965674	1.829244	2.202268	2.136613	1.847444	2.172782	1.925586	1.991256	1.95658	2.142278	2.146316	1.994208	2.035049	---	---	---	ENST00000383957	ENSEMBL	---
7907396	2.489198	2.405342	2.363605	2.341128	2.310043	2.719398	2.282043	2.38742	2.29159	2.251098	2.637858	2.373591	2.099171	2.192773	2.230558	2.323459	2.200591	2.541795	2.564359	2.150248	2.227046	2.269083	2.070159	2.482166	1.980947	2.315623	2.347814	2.295215	2.302853	2.190809	2.313633	1.985681	2.326669	2.252209	2.446243	2.226599	BC038410	C1orf105	1q24.3	BC038410	GenBank	O95561
7907404	6.097429	6.118764	6.027223	5.90496	6.016532	6.072879	5.947155	6.045985	5.882254	5.841262	5.805234	6.034624	5.948525	5.968216	5.932343	5.932934	5.905394	5.859557	6.245478	6.277827	6.179923	6.085338	6.048845	6.222813	5.829088	5.926879	6.111028	6.195563	6.102186	6.232692	5.997203	6.041764	5.99437	5.93284	6.129206	6.035003	NM_014283	C1orf9	1q24	NM_014283	RefSeq	Q9UBS9
7907430	3.343387	3.316798	3.356525	3.461448	3.442055	3.33984	3.329055	3.265472	3.677743	3.344716	3.526615	3.440967	3.135267	3.287399	3.530267	3.306559	3.434921	3.27154	3.397074	3.307026	3.20941	3.172026	3.443241	3.586649	3.336518	3.694848	3.284141	3.232237	3.171031	3.446409	3.329837	3.302117	3.271335	3.357961	3.32107	3.317186	NM_000639	FASLG	1q23	NM_000639	RefSeq	Q53ZZ1
7907439	10.95144	11.02197	10.76253	11.00909	11.01205	10.68056	10.97918	10.97948	10.44684	10.89069	10.87979	10.5794	10.9589	10.97324	10.56709	11.06314	10.98218	10.63561	10.71295	10.44349	10.80112	10.69243	10.80534	10.27757	10.69018	10.76391	10.42972	10.70253	10.54491	10.2397	10.72669	10.74258	10.46001	11.02167	10.82756	10.38486	NM_004905	PRDX6	1q25.1	NM_004905	RefSeq	P30041
7907445	7.025832	7.017473	6.896786	6.916822	6.940105	6.94382	6.930251	7.030169	6.960604	7.007122	6.94092	6.679141	7.102342	6.878573	6.794732	7.023744	7.127401	6.966237	6.923821	7.009518	6.994875	7.123568	7.018522	6.948327	7.031971	6.956494	7.122419	7.055407	6.931593	6.821343	7.13016	7.000265	7.097634	7.007781	6.99909	6.946189	NM_014458	KLHL20	1q24.1-q24.3	NM_014458	RefSeq	Q9Y2M5
7907462	2.432943	2.235683	2.26419	2.091428	2.306403	2.450557	2.11881	2.120901	2.352304	2.406143	2.169807	2.195006	2.085322	2.033012	2.289972	2.270888	2.049736	2.19809	2.386822	1.948235	2.116627	2.453299	2.309279	2.204116	2.319548	2.319285	2.23679	2.128011	1.910477	2.228677	2.422826	2.43062	2.218432	2.267522	2.223339	2.411546	---	---	---	ENST00000363804	ENSEMBL	---
7907466	8.065628	8.087605	8.254182	8.057758	8.068994	8.210341	7.975863	8.081886	8.018545	8.00293	8.15903	7.929951	8.020106	7.921772	7.939247	7.914735	7.934801	8.042384	8.232781	8.273832	8.316118	8.234902	8.209904	8.357288	8.030522	7.990968	8.086522	8.173455	8.390257	8.389083	8.158957	8.165785	8.382463	8.341605	8.3375	8.371765	NM_018122	DARS2	1q25.1	NM_018122	RefSeq	Q9NVT8
7907486	4.731524	4.275191	4.500197	4.335254	4.327861	4.407833	4.377208	4.294133	4.470982	4.284789	4.513596	4.207183	4.351435	4.406104	4.45393	4.17695	4.214707	4.228777	4.399734	4.531743	4.436913	4.482962	4.405427	4.641844	4.301677	4.737515	4.474674	4.397866	4.235296	4.587015	4.20028	4.581015	4.767519	4.623177	4.469355	4.611443	NM_032522	ZBTB37	1q25.1	NM_032522	RefSeq	Q8WYT0
7907492	5.349295	5.47175	5.491324	5.426475	5.45404	5.45417	5.374691	5.528315	5.437149	5.320872	5.057228	5.335231	5.518032	5.366835	5.51638	5.387006	5.310773	5.385977	5.28917	5.474182	5.252071	5.449296	5.321027	5.355365	5.448182	5.407463	5.449986	5.293044	5.194074	5.251152	5.429296	5.354789	5.432856	5.463999	5.358439	5.350039	NM_014857	RABGAP1L	1q24	NM_014857	RefSeq	Q5R372
7907531	3.697989	3.149584	3.213364	3.495949	3.592081	3.385389	3.272418	3.166247	3.811559	3.791496	3.177167	3.499005	3.624529	3.463514	3.836187	3.739181	3.138066	3.905004	3.292096	3.896693	3.13215	3.396315	3.448693	3.213859	3.503772	3.555826	3.460487	3.567737	3.358187	3.587968	3.612992	3.190481	3.428686	3.418612	3.180968	3.890845	NM_005684	GPR52	1q24	NM_005684	RefSeq	Q9Y2T5
7907537	6.400974	6.336684	6.418643	6.49771	6.411461	6.214514	6.412394	6.338701	6.433444	6.361418	6.568405	6.292802	6.440411	6.386982	6.396988	6.669936	6.46855	6.439287	6.819273	6.577944	6.765859	6.50636	6.63253	6.541529	6.404603	6.741013	6.669608	6.740911	6.59323	6.628758	6.500052	6.765087	6.633398	6.677355	6.765367	6.710727	NM_014412	CACYBP	1q24-q25	NM_014412	RefSeq	Q5R371
7907549	3.286733	3.177809	3.357973	3.282582	3.745206	3.155646	3.576587	3.491515	3.35076	3.274561	3.431186	3.318521	3.288706	3.583843	3.204993	3.48988	3.242431	3.241338	3.139508	3.276424	3.289132	2.966572	3.276105	3.483686	3.312147	3.10364	3.404683	3.504486	3.297885	3.33294	3.372396	3.578668	3.184645	3.028622	3.633835	3.180922	NM_022093	TNN	1q23-q24	NM_022093	RefSeq	B3KXB6
7907568	2.938448	2.860422	2.826439	2.967624	2.964395	2.778026	3.096865	2.455814	2.643549	3.046096	2.952951	2.990009	2.873955	2.693622	3.224272	3.054924	2.729763	3.0898	2.644752	2.772851	2.850145	3.10329	3.116367	2.743439	2.978292	2.909768	2.832499	2.836285	2.500544	2.696887	2.770675	2.72451	2.97838	3.092251	2.998474	3.153279	---	---	---	BC031108	GenBank	---
7907572	3.370428	3.065086	3.058919	3.161097	3.139274	3.079941	2.942962	3.101151	3.201585	3.244367	3.265454	3.163154	2.890383	3.131069	3.221212	3.371556	3.188251	3.057642	3.099312	3.057237	3.018611	2.96505	3.04271	3.35541	3.174916	3.253429	2.771058	3.1165	3.030923	3.080151	3.336412	3.295873	3.477563	2.95203	2.911412	2.796468	NM_020318	PAPPA2	1q23-q25	NM_020318	RefSeq	Q9BXP8
7907601	3.336294	3.058601	3.000015	2.9333	3.301831	2.924753	2.880139	3.0728	3.338447	3.04209	3.238184	3.15819	3.083365	3.019876	3.21062	3.104968	3.388237	3.105513	3.126363	3.072877	3.125865	3.039135	3.269218	3.091018	3.109572	3.10202	3.07754	2.761887	3.024201	2.975579	2.975016	3.089051	3.214801	2.994627	2.99416	2.713476	NM_021165	FAM5B	1q24.1-q25.3	NM_021165	RefSeq	Q9C0B6
7907611	6.176685	6.354676	6.541399	6.332678	6.418378	6.744784	6.516792	6.543927	6.690451	6.275234	6.333399	6.483449	6.491341	6.404284	6.540516	6.395032	6.375725	6.594798	5.81568	6.36976	6.137247	5.875136	6.05006	6.421651	6.352452	6.205453	6.674919	6.349794	6.189887	6.64285	6.02569	6.230559	6.355242	6.00232	6.131333	6.36481	NM_170692	RASAL2	1q24	NM_170692	RefSeq	Q59EM2
7907633	2.71744	2.52751	2.716784	2.473832	2.547391	2.702434	2.585802	2.782778	2.543247	2.575104	2.69991	2.595236	2.553469	2.47932	2.553469	2.430542	2.581182	2.583064	2.570746	2.627385	2.477005	2.411932	2.493858	2.593943	2.329389	2.807869	2.333343	2.288217	2.375332	2.543419	2.502147	2.591878	2.641678	2.537284	2.387583	2.674012	BC034972	C1orf49	1q25.2	BC034972	GenBank	Q5T0J7
7907649	3.69243	3.969901	3.979417	3.785716	3.902468	3.794013	3.925773	3.569857	3.515175	3.716714	4.173188	3.581335	4.037159	3.903629	3.789555	4.936697	4.567011	4.79874	3.748538	4.06906	3.922213	3.572615	3.891041	3.846446	3.703185	3.711967	3.917643	3.696139	3.443229	3.930109	3.913994	3.72351	3.874425	4.036978	3.918643	4.230531	BC136727	C1orf220	1q25.2	BC136727	GenBank	Q5T0J3
7907655	4.927691	4.569066	5.078784	4.425283	3.244541	4.616881	4.775803	4.537935	4.671982	4.474579	5.431122	5.270514	4.12995	4.68725	5.088048	4.409635	4.571472	4.977376	3.595991	4.606627	4.061945	5.373136	5.260399	5.163387	4.720352	4.589818	3.777973	3.856174	4.441257	5.185802	4.717094	3.778374	4.495119	4.454593	4.155134	4.475262	---	---	---	ENST00000364477	ENSEMBL	---
7907657	6.330831	6.465184	6.505295	6.394354	6.38575	6.272833	6.307629	6.545315	6.181674	6.238612	6.617099	6.22095	6.295707	6.247203	6.3751	6.858432	6.607708	6.789763	6.100514	6.32408	6.114826	6.170318	5.866072	6.177197	5.925216	6.031699	6.070435	6.009665	6.031124	5.924992	6.20687	6.076818	6.292322	6.440972	6.362364	6.48025	NM_152663	RALGPS2	1q25.2	NM_152663	RefSeq	Q86X27
[truncated: 27,776 more rows]
