# Supplementary material for: System analysis of cross-talk between nuclear receptors reveals an opposite regulation of the cell cycle by LXR and FXR in human HepaRG liver cells
Source: PLoS One. 2019 Aug 22;14(8):e0220894. doi: 10.1371/journal.pone.0220894 (PMC6705839; doi:10.1371/journal.pone.0220894)
Supplement: S1 Archive — (ZIP) [file pone.0220894.s009.zip › data_and_code/genes/PPARA_4h.txt]

ID	logFC	FoldChange	AveExpr	t	P.Value	adj.P.Val	afxID	Gene.Accession	Gene.Symbol	Gene.Description	SwissProt.accession
8141094	3.73003333333333	13.2694193181755	7.77571977777778	30.5579702723735	3.66568878559980e-18	7.4303511684108e-14	8141094	NM_002612	PDK4	pyruvate dehydrogenase kinase, isozyme 4	A4D1H4
8025402	2.88815533333333	7.40323247900953	5.91006727777778	20.3031305746489	9.57527931974931e-15	9.70454559056592e-11	8025402	NM_139314	ANGPTL4	angiopoietin-like 4	Q9BY76
8160297	2.75494116666667	6.75025108711371	9.29798405555556	18.4650810588841	5.75103627849986e-14	3.88578351217307e-10	8160297	NM_001122	PLIN2	perilipin 2	Q6FHZ7
7904726	2.584752	5.99912461597606	8.81029144444445	16.8492959487276	3.18998282245387e-13	1.6165237952785e-09	7904726	NM_006472	TXNIP	thioredoxin interacting protein	Q9H3M7
8032829	1.40938866666667	2.65624582151631	6.37004755555556	15.7587681048728	1.10204317441426e-12	4.1871705458684e-09	8032829	NM_001080400	PLIN4	perilipin 4	A8E631
7991323	1.32839983333333	2.51123985955353	6.47624422222222	15.6586696858078	1.23941900716381e-12	4.1871705458684e-09	7991323	NM_003847	PEX11A	peroxisomal biogenesis factor 11 alpha	B2R8C6
8151532	3.61723633333333	12.2714713488944	6.70903305555556	13.2961720055360	2.42857401244340e-11	7.0324564617468e-08	8151532	NM_001442	FABP4	fatty acid binding protein 4, adipocyte	P15090
8103951	0.975293333333331	1.96604089812847	10.49238	12.9913408225094	3.67778399770509e-11	9.31858520418526e-08	8103951	NM_001995	ACSL1	acyl-CoA synthetase long-chain family member 1	Q108N2
8024754	1.50203633333333	2.83242220823619	6.452006	11.7395868323222	2.20155531813199e-10	4.95839181094838e-07	8024754	NM_032607	CREB3L3	cAMP responsive element binding protein 3-like 3	Q68CJ9
8040211	1.12573450000000	2.18212613922503	6.5126095	10.9834004566108	6.97395376256097e-10	1.41362042767111e-06	8040211	NM_003597	KLF11	Kruppel-like factor 11	B2RCZ6
7934997	-0.99597516666667	-1.99442817200744	8.20854994444444	-10.6656458386015	1.15214025585916e-09	2.12308027147865e-06	7934997	NM_005398	PPP1R3C	protein phosphatase 1, regulatory (inhibitor) subunit 3C	Q9UQK1
8126839	0.8870235	1.84935668007672	8.68456105555556	10.2129337074832	2.4005705766607e-09	4.05496379907603e-06	8126839	NM_014452	TNFRSF21	tumor necrosis factor receptor superfamily, member 21	O75509
7994565	0.941752499999999	1.92086016853367	7.96728155555556	9.84558890943657	4.42932754825648e-09	6.90634380024298e-06	7994565	NM_018427	RRN3	RRN3 RNA polymerase I transcription factor homolog (S. cerevisiae)	Q9NYV6
8128991	1.1106335	2.15940447823211	5.61633838888889	9.74599809968942	5.24353499969375e-09	7.59188960312802e-06	8128991	NM_001105206	LAMA4	laminin, alpha 4	B7Z938
8174474	0.705321333333334	1.63050778947400	8.7435965	9.53182351879762	7.56742620431305e-09	1.02261152774284e-05	8174474	NM_022977	ACSL4	acyl-CoA synthetase long-chain family member 4	O60488
8103975	1.47763233333333	2.7849131438187	4.89074583333333	9.26334204669971	1.20792881148139e-08	1.49767845730603e-05	8103975	NR_003542	SLED1	RTFV9368	Q6UXS7
8000200	0.915781999999998	1.88659140480946	7.91915488888889	9.20591197144052	1.33652995068928e-08	1.49767845730603e-05	8000200	NR_003370	RRN3P1	RNA polymerase I transcription factor homolog (S. cerevisiae) pseudogene 1	Q9NYV6
7949971	0.756046499999998	1.68885620807556	8.33523505555556	9.18049104124565	1.39792331694452e-08	1.49767845730603e-05	7949971	NM_001876	CPT1A	carnitine palmitoyltransferase 1A (liver)	B2RAQ8
8055688	0.819378499999999	1.76464563540578	8.23863472222222	9.17810163937095	1.40384265855030e-08	1.49767845730603e-05	8055688	NM_005168	RND3	Rho family GTPase 3	P61587
8054722	1.0152775	2.02129164768252	3.36566877777778	8.89839376751677	2.31346543233451e-08	2.34469721567103e-05	8054722	NM_000576	IL1B	interleukin 1, beta	P01584
7962559	0.8379515	1.78751023183113	6.71206161111111	8.86850860969481	2.44170708399380e-08	2.35682869488354e-05	7962559	NM_018018	SLC38A4	solute carrier family 38, member 4	Q969I6
7950743	0.770095166666667	1.70538227452611	6.08470505555556	8.8307068344335	2.61457431289711e-08	2.40897369647383e-05	7950743	NM_014488	RAB30	RAB30, member RAS oncogene family	Q15771
7964602	-0.850167833333336	-1.80271062812302	6.36036677777778	-8.67556328528953	3.46855573221759e-08	3.05685324748046e-05	7964602	NM_153377	LRIG3	leucine-rich repeats and immunoglobulin-like domains 3	Q6UXM1
8016832	1.05753266666667	2.08136886671080	5.81271638888889	8.28421626938213	7.17373976697367e-08	6.05882104485652e-05	8016832	NM_012329	MMD	monocyte to macrophage differentiation-associated	Q15546
8145766	-1.0218175	-2.03047533166138	6.67769305555556	-8.20988193485389	8.2541060642883e-08	6.69242919692496e-05	8145766	ENST00000423322	MST131	MSTP131	---
8072710	0.586120333333333	1.50120430580825	7.46607538888889	8.01066006636672	1.20645595577091e-07	9.40571623979857e-05	8072710	NM_030641	APOL6	apolipoprotein L, 6	Q9BWW8
8084206	0.794310333333333	1.73424813525971	6.27029972222222	7.95246718115299	1.34925057587794e-07	0.000101293737677947	8084206	NM_032047	B3GNT5	UDP-GlcNAc:betaGal beta-1,3-N-acetylglucosaminyltransferase 5	Q9BYG0
8004266	0.853490666666667	1.80686743904937	6.21638605555556	7.8187791260161	1.74759648827301e-07	0.000126513502918906	8004266	NM_201566	SLC16A13	solute carrier family 16, member 13 (monocarboxylic acid transporter 13)	Q7RTY0
7961507	-0.789990166666667	-1.72906267737552	7.10289616666667	-7.753471064282	1.98473096560747e-07	0.000138725850596080	7961507	NM_021071	ART4	ADP-ribosyltransferase 4 (Dombrock blood group)	Q3KZ29
8044499	0.821301833333331	1.76699974701183	8.73899183333333	7.68628988976171	2.26363293293314e-07	0.000152946131835183	8044499	NM_005415	SLC20A1	solute carrier family 20 (phosphate transporter), member 1	A7LNJ1
8152215	0.894593333333333	1.85908577253632	6.81557822222222	7.64271463037007	2.46595894352356e-07	0.000161241896081363	8152215	NM_005655	KLF10	Kruppel-like factor 10	Q13118
7982564	0.812840333333333	1.75666651104400	6.72498172222222	7.55386408946555	2.93859298308067e-07	0.000186141499272016	7982564	NM_152594	SPRED1	sprouty-related, EVH1 domain containing 1	Q7Z699
7949916	0.574121999999999	1.48877114622129	6.84069244444444	7.53300575677885	3.06255519355244e-07	0.000188115132646388	7949916	NM_001277	CHKA	choline kinase alpha	P35790
7934945	0.690910499999998	1.61430199997836	6.68283216666667	7.51008341971512	3.20503977999775e-07	0.000191076930413395	7934945	NM_148977	PANK1	pantothenate kinase 1	B3KWN3
7997712	0.768012999999998	1.70292276031818	7.30715427777778	7.37161016157427	4.22467838241146e-07	0.000238764606952552	7997712	NM_002163	IRF8	interferon regulatory factor 8	Q02556
7907649	0.913491833333332	1.88359896280022	3.97993211111111	7.36974317925366	4.24051595969011e-07	0.000238764606952552	7907649	NR_033186	C1orf220	chromosome 1 open reading frame 220	Q5T0J3
8149413	0.552418666666666	1.46654228252243	4.22088894444444	7.27532993653791	5.12700420842119e-07	0.000280876690012696	8149413	NM_182643	DLC1	deleted in liver cancer 1	Q96QB1
7997525	0.714404166666666	1.64080542470583	6.08402577777778	7.1721474797614	6.31776370113981e-07	0.000337002816373958	7997525	NM_012213	MLYCD	malonyl-CoA decarboxylase	O95822
8174361	-0.854228833333335	-1.80779217404322	8.24966627777778	-7.1156417736019	7.0875689904594e-07	0.000368371854965671	8174361	NM_198057	TSC22D3	TSC22 domain family, member 3	Q5JRI9
8105778	-0.592218500000001	-1.50756321672679	9.67714988888889	-7.06376258762216	7.87965534060794e-07	0.000399301534385308	8105778	NM_181523	PIK3R1	phosphoinositide-3-kinase, regulatory subunit 1 (alpha)	P27986
8072705	0.865786	1.82233222831360	4.31378677777778	6.91247391086191	1.07541810050687e-06	0.00052155661243958	8072705	NM_014310	RASD2	RASD family, member 2	Q96D21
8062728	0.660395333333332	1.58051566390959	7.045042	6.91011158220528	1.08067971003761e-06	0.00052155661243958	8062728	NM_016276	SGK2	serum/glucocorticoid regulated kinase 2	Q9HBY8
8135514	0.659644833333332	1.57969368248116	7.50214516666667	6.86582855720731	1.18437993433940e-06	0.000548334190746679	8135514	NM_001550	IFRD1	interferon-related developmental regulator 1	O00458
7960730	0.502358999999998	1.41652788293024	9.01480533333333	6.86343605963198	1.19026662026906e-06	0.000548334190746679	7960730	NM_005768	LPCAT3	lysophosphatidylcholine acyltransferase 3	Q6P1A2
8059538	0.782375666666666	1.71996077870814	5.57867172222222	6.85119023664333	1.22087309288116e-06	0.000549935502060025	8059538	NM_025243	SLC19A3	solute carrier family 19, member 3	B2R674
7956120	-0.586914833333333	-1.50203125486021	6.42816911111111	-6.82675925386314	1.28438264834287e-06	0.000565966006128477	7956120	NM_001982	ERBB3	v-erb-b2 erythroblastic leukemia viral oncogene homolog 3 (avian)	P21860
8048733	0.663495333333332	1.58391545819253	8.98373861111111	6.7415017110624	1.53399056607385e-06	0.000661574229240784	8048733	NM_004457	ACSL3	acyl-CoA synthetase long-chain family member 3	B2RBE0
7945232	0.6267615	1.54409498209055	4.59705366666667	6.68335243695161	1.7324797493808e-06	0.000731611760832268	7945232	NM_139055	ADAMTS15	ADAM metallopeptidase with thrombospondin type 1 motif, 15	Q8TE58
8077786	0.620886	1.53781930986555	6.19958077777778	6.61326677279341	2.00733399905427e-06	0.000830380819608777	8077786	NM_001570	IRAK2	interleukin-1 receptor-associated kinase 2	B2R748
8119898	0.520930333333331	1.43488024363777	6.63215588888889	6.49479608046114	2.57845510595254e-06	0.00104530569995316	8119898	NM_001025366	VEGFA	vascular endothelial growth factor A	P15692
7917850	0.531465333333331	1.44539652742866	7.7490555	6.45561817412124	2.80217293095426e-06	0.00111372637863614	7917850	NM_004815	ARHGAP29	Rho GTPase activating protein 29	Q52LW3
7951077	-0.524404333333335	-1.43833958902701	8.10539616666667	-6.42572344168679	2.98625127444252e-06	0.00116406371794134	7951077	NM_144665	SESN3	sestrin 3	P58005
8133670	0.766123999999998	1.70069448896384	8.55451533333333	6.40964922906438	3.09032668461448e-06	0.00118190418673840	8133670	NM_000941	POR	P450 (cytochrome) oxidoreductase	B2R6E5
8172110	0.487944166666667	1.40244497396527	6.74042444444444	6.34054087939733	3.58207832947252e-06	0.00134428358635993	8172110	NM_144970	CXorf38	chromosome X open reading frame 38	B2RD30
8105267	0.585316333333332	1.50036793223361	7.33013894444444	6.33208542547992	3.64753809816459e-06	0.00134428358635993	8105267	NM_002203	ITGA2	integrin, alpha 2 (CD49B, alpha 2 subunit of VLA-2 receptor)	P17301
8144917	0.543875999999998	1.45788406793073	7.58729316666667	6.32133882371933	3.73251386989302e-06	0.00135103671683449	8144917	NM_000237	LPL	lipoprotein lipase	P06858
8152946	0.603388666666667	1.51928093383785	5.55646722222222	6.29748286033293	3.92849789325731e-06	0.00138670755580341	8152946	NM_004519	KCNQ3	potassium voltage-gated channel, KQT-like subfamily, member 3	A2VCT8
7942964	0.524018666666666	1.43795513806485	6.799712	6.29283627859475	3.96788545814494e-06	0.00138670755580341	7942964	NM_022918	TMEM135	transmembrane protein 135	Q86UB9
8102792	-0.699359333333335	-1.62378354880058	6.94350233333333	-6.20855429329029	4.75721729835839e-06	0.00163438634979194	8102792	NM_019035	PCDH18	protocadherin 18	Q5HYG2
8108251	-0.653317000000003	-1.572780129608	7.90078883333333	-6.17608322130027	5.10286159702762e-06	0.0017239167428625	8108251	NR_002713	NPY6R	neuropeptide Y receptor Y6 (pseudogene)	Q99463
7924682	0.57429	1.48894452181955	5.33396955555556	6.03081129562914	6.99506677614186e-06	0.00232442628774419	7924682	NM_003240	LEFTY2	left-right determination factor 2	O00292
8090343	-0.587663166666668	-1.50281056829219	5.49312061111111	-6.01624783477486	7.22081626185058e-06	0.00236074105851147	8090343	NM_014079	KLF15	Kruppel-like factor 15	Q9UIH9
7948088	0.827347666666665	1.77442016595568	6.38469522222222	5.94180091973736	8.49722641314941e-06	0.00271702836331324	7948088	NM_032315	SLC25A33	solute carrier family 25, member 33	Q9BSK2
8117321	0.772287666666667	1.70797595727637	7.91208866666667	5.93744706554376	8.57867860148235e-06	0.00271702836331324	8117321	NM_006355	TRIM38	tripartite motif-containing 38	Q59EA5
7925954	-0.447587333333335	-1.36375769155696	7.11588294444444	-5.87266527385005	9.8897301716289e-06	0.00308407431659874	7925954	NM_001047160	NET1	neuroepithelial cell transforming 1	Q7Z628
8088560	0.787192666666666	1.72571313639950	7.47443422222222	5.85150302276757	1.03611482875709e-05	0.00318212842104641	8088560	NM_182920	ADAMTS9	ADAM metallopeptidase with thrombospondin type 1 motif, 9	Q9P2N4
8080762	0.477991333333332	1.39280311369179	6.92816238888889	5.79169578341851	1.18218567700294e-05	0.00357655278699248	8080762	NM_020676	ABHD6	abhydrolase domain containing 6	Q9BV23
7942674	0.767995166666664	1.70290171040765	9.52988066666667	5.68517115871635	1.49675523792188e-05	0.00446165127539359	7942674	NM_015516	TSKU	tsukushi small leucine rich proteoglycan homolog (Xenopus laevis)	Q8WUA8
8100393	-0.6650735	-1.58564905414339	8.06006305555556	-5.6004882699985	1.80719318462308e-05	0.00530895736989998	8100393	NM_002253	KDR	kinase insert domain receptor (a type III receptor tyrosine kinase)	P35968
8102532	-0.5228625	-1.43680323155323	5.94265961111111	-5.49696300026445	2.27790691448461e-05	0.00659616759380044	8102532	NM_001083	PDE5A	phosphodiesterase 5A, cGMP-specific	Q9P0K6
8052872	0.641225999999999	1.55965398785373	5.83336027777778	5.44449094486144	2.56259786373941e-05	0.00731603643633771	8052872	NM_003236	TGFA	transforming growth factor, alpha	Q6QBS1
8070194	0.426643666666667	1.34410297121536	5.98189177777778	5.43282431885002	2.63068538431046e-05	0.00740611010277403	8070194	NM_001001890	RUNX1	runt-related transcription factor 1	Q01196
7908966	0.918375666666666	1.88998615575026	3.38030372222222	5.41969972493468	2.70949207066995e-05	0.00745562656209636	7908966	BC000988	C1orf217	chromosome 1 open reading frame 217	Q9BVQ4
8101701	-0.518749166666668	-1.43271253098717	4.63426838888889	-5.41767912487512	2.72183702809635e-05	0.00745562656209636	8101701	NM_152542	PPM1K	protein phosphatase, Mg2+/Mn2+ dependent, 1K	Q8N3J5
8085797	0.6032385	1.51912280375910	5.69370205555556	5.38795858578948	2.91019214893029e-05	0.00786527931450893	8085797	NM_001128176	THRB	thyroid hormone receptor, beta (erythroblastic leukemia viral (v-erb-a) oncogene homolog 2, avian)	P10828
8095728	0.722022333333332	1.64949263164192	7.18056811111111	5.35217272758543	3.15473820269990e-05	0.00841401886430617	8095728	NM_001432	EREG	epiregulin	B2RC66
8113761	-0.569178166666666	-1.48367815043305	7.24102661111111	-5.34629082589694	3.1968941381951e-05	0.00841572002353438	8113761	NM_020747	ZNF608	zinc finger protein 608	Q9ULD9
7916493	0.386906833333333	1.30758690418543	8.52278355555556	5.31661254714355	3.4185277838731e-05	0.00888378951014202	7916493	NM_003713	PPAP2B	phosphatidic acid phosphatase type 2B	O14495
8008819	-0.572173500000002	-1.48676177319101	6.58202538888889	-5.29810711725132	3.56459196845617e-05	0.0090347133996887	8008819	NM_001005404	YPEL2	yippee-like 2 (Drosophila)	Q96QA6
8040190	0.753774333333333	1.68619844434972	4.19235011111111	5.29796378708646	3.56574776504734e-05	0.0090347133996887	8040190	NM_198182	GRHL1	grainyhead-like 1 (Drosophila)	Q9NZI5
7899253	0.566121999999999	1.48053849289850	6.40411016666667	5.27584785931522	3.74874301994977e-05	0.00938111370547924	7899253	NM_032283	ZDHHC18	zinc finger, DHHC-type containing 18	Q9NUE0
7908940	0.648880166666666	1.56795066540924	9.03129655555556	5.25396322137478	3.93925038334273e-05	0.00965813669485166	7908940	NM_001001396	ATP2B4	ATPase, Ca++ transporting, plasma membrane 4	P23634
8155540	0.751915999999999	1.68402785291299	5.45063644444444	5.25223174247551	3.95473776848884e-05	0.00965813669485166	8155540	NM_033655	CNTNAP3	contactin associated protein-like 3	Q9BZ76
7938563	-0.378597166666667	-1.30007708471346	6.810126	-5.24308781551137	4.03756117409344e-05	0.0097430196427231	7938563	NM_001178	ARNTL	aryl hydrocarbon receptor nuclear translocator-like	B2RCL8
8042356	-0.460209333333334	-1.37574142210118	5.30185816666667	-5.22946310414057	4.16426038939398e-05	0.00993053624623718	8042356	NM_002398	MEIS1	Meis homeobox 1	O00470
7938076	0.488476333333332	1.40296238902035	3.61828505555556	5.19287167631822	4.52494822762651e-05	0.0106651977411616	7938076	NM_001005178	OR52W1	olfactory receptor, family 52, subfamily W, member 1	Q6IF63
8058570	-0.499128333333334	-1.41335936210173	4.96179277777778	-5.15727675672413	4.90634847053536e-05	0.0114312279882473	8058570	NM_152519	C2orf67	chromosome 2 open reading frame 67	A0AUZ9
8163002	0.644492666666665	1.56318948358421	5.66412327777778	5.12353532054956	5.2980867994009e-05	0.0122036612981655	8163002	NM_004235	KLF4	Kruppel-like factor 4 (gut)	O43474
8087224	0.830918333333333	1.77881729068026	7.24443083333333	5.07126293074336	5.96880962355253e-05	0.013571821472577	8087224	NM_000387	SLC25A20	solute carrier family 25 (carnitine/acylcarnitine translocase), member 20	O43772
8097098	-0.476292000000001	-1.39116351328871	8.60844772222222	-5.06708795488643	6.02596908007859e-05	0.013571821472577	8097098	NM_019050	USP53	ubiquitin specific peptidase 53	Q70EK8
8152222	0.383357833333333	1.30437422059866	8.74071872222222	5.0479218504254	6.29559676405936e-05	0.0140224819828846	8152222	NM_015878	AZIN1	antizyme inhibitor 1	B3KTF6
7934959	0.651804166666667	1.57113175135758	4.02650194444444	5.0431631169775	6.36442201492542e-05	0.0140224819828846	7934959	NR_029524	MIR107	microRNA 107	---
8057887	0.405123499999998	1.32420226212613	5.88373244444444	5.03123078328074	6.54038007282052e-05	0.0141584585381984	8057887	NM_004226	STK17B	serine/threonine kinase 17b	O94768
8092765	-0.501916333333334	-1.41609331188894	6.82245427777778	-5.02953153472221	6.56583671727011e-05	0.0141584585381984	8092765	NM_178496	C3orf59	chromosome 3 open reading frame 59	B3KPF1
7899921	0.581020166666666	1.49590666869995	3.59444772222222	5.01490141749468	6.78921916802061e-05	0.0144860497406082	7899921	NM_005268	GJB5	gap junction protein, beta 5, 31.1kDa	---
8108981	0.571326999999998	1.48588967295303	4.79713672222222	5.00414018132950	6.95844385640523e-05	0.0146924642676390	8108981	NM_001112724	STK32A	serine/threonine kinase 32A	B7Z9H7
8113073	-0.687681499999999	-1.61069295438474	7.73038922222222	-4.95792948072943	7.73522694874195e-05	0.0161642319846391	8113073	NM_020801	ARRDC3	arrestin domain containing 3	Q96B67
8120833	0.464875833333332	1.38019856042605	7.07080444444444	4.9388866538505	8.08042811249977e-05	0.0167132936571806	8120833	NM_031469	SH3BGRL2	SH3 domain binding glutamic acid-rich protein like 2	Q9UJC5
8041713	-0.458587000000001	-1.37419524867957	6.77120855555556	-4.9220962156223	8.39775257390238e-05	0.0170314574976235	8041713	NM_177968	PPM1B	protein phosphatase, Mg2+/Mn2+ dependent, 1B	O75688
7897877	0.687087499999998	1.61002992120487	5.46345311111111	4.91969668161427	8.44412306388872e-05	0.0170314574976235	7897877	NM_001066	TNFRSF1B	tumor necrosis factor receptor superfamily, member 1B	Q8IVS6
8138842	0.454344833333332	1.37016043692354	5.39538861111111	4.9175246691368	8.48632070675865e-05	0.0170314574976235	8138842	NM_006092	NOD1	nucleotide-binding oligomerization domain containing 1	Q7Z2K1
7902353	-0.468494500000001	-1.38366481446410	5.79760772222222	-4.89711611247975	8.89341626320634e-05	0.0176734850642346	7902353	NM_001001933	LHX8	LIM homeobox 8	Q68G74
7975203	-0.440954166666669	-1.35750185238496	6.86681977777778	-4.88698602917755	9.10278476182557e-05	0.0179139269050684	7975203	NM_022474	MPP5	membrane protein, palmitoylated 5 (MAGUK p55 subfamily member 5)	Q658X5
8111569	-0.626763666666668	-1.54409730104331	7.11397583333333	-4.86912734799882	9.48413916423133e-05	0.0184849520056701	8111569	NM_001161429	RANBP3L	RAN binding protein 3-like	B7Z866
8131996	0.413822166666665	1.33221060046584	5.75863433333333	4.85402117201485	9.81934124830954e-05	0.0189560044860223	8131996	NM_182898	CREB5	cAMP responsive element binding protein 5	B5BUH3
8095870	-0.416695333333333	-1.33486637799402	7.18491561111111	-4.8333932830541	0.000102965574654509	0.0195508141624291	8095870	NM_004354	CCNG2	cyclin G2	Q8N5D4
7924342	0.567175166666666	1.48161967985138	6.02713711111111	4.8323899035183	0.000103203607073504	0.0195508141624291	7924342	NM_018713	SLC30A10	solute carrier family 30, member 10	B3KR19
7990839	-0.436031833333335	-1.35287808222644	6.38930166666667	-4.8283141849665	0.000104176239146121	0.0195523367360358	7990839	NM_181900	STARD5	StAR-related lipid transfer (START) domain containing 5	Q53HR8
8063345	0.417063499999998	1.33520707093613	4.89763088888889	4.8092768148423	0.000108843812391237	0.0202409548364254	8063345	NR_002433	SNORD12C	small nucleolar RNA, C/D box 12C	---
8084794	0.391679333333331	1.31191962286313	6.66721933333333	4.79783227443876	0.000111751182806128	0.0205926952316383	8084794	NM_002182	IL1RAP	interleukin 1 receptor accessory protein	Q9NPH3
8107920	0.519170166666666	1.43313067894936	6.75149477777778	4.77483796213628	0.000117832693646422	0.0213424897824606	8107920	NM_003060	SLC22A5	solute carrier family 22 (organic cation/carnitine transporter), member 5	O76082
8145736	-0.529338833333335	-1.44326761486837	6.45705144444444	-4.77395740868260	0.000118072132196574	0.0213424897824606	8145736	NM_013958	NRG1	neuregulin 1	B0FWZ3
8008885	0.601273166666665	1.51705476446845	6.6573255	4.77063918267458	0.000118978852758660	0.0213424897824606	8008885	NR_029493	MIR21	microRNA 21	---
8127778	-0.486004500000002	-1.40056068945651	7.35959977777778	-4.72914214126188	0.000130931738930955	0.0232805820011443	8127778	NM_017633	FAM46A	family with sequence similarity 46, member A	Q96IP4
8154135	0.377167333333333	1.29878923617825	6.77807977777778	4.71197121619541	0.000136226652328375	0.0240114281973579	8154135	NM_004170	SLC1A1	solute carrier family 1 (neuronal/epithelial high affinity glutamate transporter, system Xag), member 1	B2R7K1
7901549	0.508025166666665	1.42210221781216	6.97107133333333	4.7050934691106	0.000138407801027833	0.0241855700589154	7901549	NM_000098	CPT2	carnitine palmitoyltransferase 2	P23786
8124756	-0.401725500000001	-1.32108701996809	7.04227816666667	-4.69729204589474	0.000140924672191431	0.0244148983360709	8124756	NM_002714	PPP1R10	protein phosphatase 1, regulatory (inhibitor) subunit 10	Q96QC0
8131709	-0.431378333333334	-1.34852132252517	6.39972533333333	-4.68672720387562	0.000144407028914054	0.024806190475321	8131709	NM_003112	SP4	Sp4 transcription factor	Q02446
7917875	0.523812499999999	1.43774966343043	6.33579955555556	4.66364574755538	0.000152320882788372	0.0259457503707588	7917875	NM_001993	F3	coagulation factor III (thromboplastin, tissue factor)	B2R6M5
7932433	0.415916499999999	1.33414595002458	7.38733544444444	4.65143295200422	0.000156684171812428	0.0264665680219826	7932433	NM_182543	NSUN6	NOP2/Sun domain family, member 6	Q8TEA1
7961371	0.365208333333332	1.28806762033865	7.08268727777778	4.64724538441130	0.000158209179502739	0.0264716332837958	7961371	NM_030640	DUSP16	dual specificity phosphatase 16	Q9BY84
7976073	-0.456097166666669	-1.37182567903766	5.02045166666667	-4.64420429962023	0.000159326061204889	0.0264716332837958	7976073	NM_013231	FLRT2	fibronectin leucine rich transmembrane protein 2	B3KPR2
8163775	0.452559999999998	1.36846638804876	9.02168583333333	4.61619311305611	0.000169995721473768	0.0280147420672624	8163775	NM_001080497	MEGF9	multiple EGF-like-domains 9	Q9H1U4
8158513	-0.443109	-1.35953095472681	6.23817927777778	-4.59302482714436	0.000179364299230116	0.0293202769789876	8158513	NM_020438	DOLPP1	dolichyl pyrophosphate phosphatase 1	Q86YN1
8056753	-0.370456666666667	-1.29276197315101	6.14063705555556	-4.57748680996410	0.000185937873170662	0.0301516855133546	8056753	NM_024770	METTL8	methyltransferase like 8	Q9H825
8112331	0.549406833333332	1.46348385820439	7.28355838888889	4.56837926301229	0.000189903466868497	0.030158643858194	8112331	NM_030940	ISCA1	iron-sulfur cluster assembly 1 homolog (S. cerevisiae)	Q9BUE6
8094938	0.394183833333332	1.31419907640117	6.50354227777778	4.56763601622232	0.000190230833770357	0.030158643858194	8094938	NM_207330	NIPAL1	NIPA-like domain containing 1	Q6NVV3
8112333	0.5066985	1.42079508888994	3.6049405	4.56498406338359	0.000191403549040760	0.030158643858194	8112333	NM_000524	HTR1A	5-hydroxytryptamine (serotonin) receptor 1A	Q5ZGX3
8129888	-0.411302500000001	-1.32988592547052	6.06339622222222	-4.5637940121894	0.000191932168609128	0.030158643858194	8129888	NM_001144060	NHSL1	NHS-like 1	Q5SYE7
8112668	0.440021999999999	1.35662501478763	4.52965327777778	4.55023498367379	0.000198060123321853	0.0308614616894249	8112668	NM_016591	GCNT4	glucosaminyl (N-acetyl) transferase 4, core 2	Q9P109
8111255	-0.458448666666669	-1.37406348979044	5.94119905555556	-4.5472185963151	0.000199449999078178	0.0308614616894249	8111255	NM_006727	CDH10	cadherin 10, type 2 (T2-cadherin)	Q9Y6N8
8099107	0.492571666666667	1.40695059243244	6.30530188888889	4.53332459561202	0.000205980163803529	0.0316304387901328	8099107	NM_017816	LYAR	Ly1 antibody reactive homolog (mouse)	Q9NX58
7909441	0.605387	1.52138680741446	7.53021605555556	4.52582672408842	0.000209593328580164	0.0319432839873678	7909441	NM_015714	G0S2	G0/G1switch 2	P27469
7981439	0.346942666666665	1.27186246136749	7.05131861111111	4.51712412280154	0.000213867289136633	0.0323514175432802	7981439	NM_001015049	BAG5	BCL2-associated athanogene 5	Q9UL15
7967107	-0.714334666666666	-1.64072638289376	6.86052694444444	-4.50035772525905	0.00022235088617371	0.0333855737980822	7967107	NR_024345	C12orf27	chromosome 12 open reading frame 27	Q8N8Z0
8021565	0.387789333333334	1.30838700290192	6.41856088888889	4.48973678193419	0.000227899700363136	0.0339671097526527	8021565	NM_194449	PHLPP1	PH domain and leucine rich repeat protein phosphatase 1	O60346
8046048	-0.617536166666667	-1.53425274712576	5.12685383333333	-4.48201827766923	0.000232019557124063	0.0343287330139033	8046048	NM_001172173	CSRNP3	cysteine-serine-rich nuclear protein 3	Q8WYN3
7909561	-0.487277166666668	-1.40179673260728	5.02337222222222	-4.46994277999323	0.000238616136993088	0.0350489064989123	7909561	NR_026761	C1orf97	chromosome 1 open reading frame 97	---
8009183	-0.361542833333335	-1.28479914093970	6.02393683333333	-4.44453018130586	0.000253122492920526	0.0367734843607899	8009183	NM_203351	MAP3K3	mitogen-activated protein kinase kinase kinase 3	Q99759
8115851	-0.389384	-1.30983401326691	4.37179072222222	-4.44306478123436	0.000253985585126324	0.0367734843607899	8115851	NM_003714	STC2	stanniocalcin 2	Q6FHC9
7929047	0.590811166666666	1.50609332224252	5.32447077777778	4.41073859446141	0.000273797502461526	0.0393608182616675	7929047	NM_001547	IFIT2	interferon-induced protein with tetratricopeptide repeats 2	Q05DN2
8142415	-0.400715833333333	-1.32016278383335	7.14945372222222	-4.36532009300902	0.000304290601350234	0.0434364118969664	8142415	NM_152556	C7orf60	chromosome 7 open reading frame 60	Q1RMZ1
7996027	0.368426499999997	1.29094407232106	7.313374	4.36004287415273	0.000308048323427851	0.0436653112998779	7996027	NM_002996	CX3CL1	chemokine (C-X3-C motif) ligand 1	A0N0N7
7927694	-0.399733166666667	-1.31926388405486	5.19924394444444	-4.3525599258163	0.000313456818366171	0.0440394914780482	7927694	NM_032439	PHYHIPL	phytanoyl-CoA 2-hydroxylase interacting protein-like	Q96FC7
8091887	-0.371259833333333	-1.29348187054256	2.24024677777778	-4.3504031183832	0.000315033362817809	0.0440394914780482	8091887	NM_024687	ZBBX	zinc finger, B-box domain containing	A8MT70
8053576	-0.404941500000001	-1.32403522085698	7.54985877777778	-4.34478344984597	0.000319178681813285	0.0443133690435294	8053576	NM_005667	RNF103	ring finger protein 103	B2RAG4
7943413	-0.456281500000001	-1.37200096858154	9.58196672222222	-4.33709518867665	0.000324938876026029	0.0448061973948816	7943413	NM_001165	BIRC3	baculoviral IAP repeat-containing 3	Q13489
8115783	0.548617833333332	1.46268370776144	6.06570355555556	4.33144346642324	0.000329239803925113	0.0450925055781219	8115783	NM_005990	STK10	serine/threonine kinase 10	O94804
8113483	-0.595210666666668	-1.51069316541478	3.503949	-4.32285692704339	0.000335883879632871	0.0456937331554248	8113483	NM_001039763	TMEM232	transmembrane protein 232	B4DKF4
8143127	-0.496298833333334	-1.41059011348943	4.97840338888889	-4.31854942515708	0.000339267521626196	0.0458463510890866	8143127	NM_205855	FAM180A	family with sequence similarity 180, member A	Q6UWF9
7940333	0.428171666666666	1.34552730364852	3.64912111111111	4.29977076003857	0.000354423349488569	0.0475772271134655	7940333	NM_001098835	MS4A15	membrane-spanning 4-domains, subfamily A, member 15	---
7944931	0.402681333333334	1.32196257396235	5.37009138888889	4.28808116619078	0.000364199392796554	0.0485679058683299	7944931	NM_198277	SLC37A2	solute carrier family 37 (glycerol-3-phosphate transporter), member 2	Q8WYX4
8115397	-0.437198000000001	-1.35397208968498	6.09830538888889	-4.28422845330174	0.000367480414278929	0.0486851503100255	8115397	NM_032385	C5orf4	chromosome 5 open reading frame 4	Q96IV6
7922550	0.430696833333332	1.34788445872039	7.18999655555556	4.27345379877015	0.000376814708375739	0.0493391044869316	7922550	NM_033127	SEC16B	SEC16 homolog B (S. cerevisiae)	Q96PW0
7947199	-0.3348845	-1.26127642889098	7.65634327777778	-4.27291837584737	0.000377284716106285	0.0493391044869316	7947199	NM_018490	LGR4	leucine-rich repeat-containing G protein-coupled receptor 4	Q59ER8
7918008	-0.387481333333334	-1.30810770604969	6.86300377777778	-4.25116478239938	0.000396886662958092	0.0515376578908145	7918008	NM_001918	DBT	dihydrolipoamide branched chain transacylase E2	P11182
8161488	0.411134000000001	1.32973061011521	7.465553	4.24868871130808	0.000399181662005815	0.0515376578908145	8161488	NR_002817	AQP7P1	aquaporin 7 pseudogene 1	O14520
8161648	-0.482317166666667	-1.39698561647241	7.38406716666667	-4.245531200167	0.000402127600146062	0.0515894079427891	8161648	NM_001206	KLF9	Kruppel-like factor 9	Q13886
7995994	-0.353569500000001	-1.27771803542734	7.73324927777778	-4.23918431463445	0.000408115375569503	0.0518607469570156	7995994	NM_133368	RSPRY1	ring finger and SPRY domain containing 1	Q96DX4
8040473	0.426079666666666	1.34357761700345	9.41934772222222	4.23787717797897	0.000409359620775653	0.0518607469570156	8040473	NM_004040	RHOB	ras homolog gene family, member B	B2R692
7930498	0.356333999999999	1.28016875289090	9.41114277777778	4.21723306853821	0.000429522880821822	0.0540771974798655	7930498	NM_016234	ACSL5	acyl-CoA synthetase long-chain family member 5	Q9ULC5
7929388	0.489625833333333	1.40408067658000	7.04818105555556	4.21316856489550	0.000433608585981642	0.0542504513589908	7929388	NM_016341	PLCE1	phospholipase C, epsilon 1	Q9P212
7971388	0.534550166666666	1.44849044379262	6.49221083333333	4.21055949851755	0.000436251779551826	0.0542504513589908	7971388	NM_001010875	SLC25A30	solute carrier family 25, member 30	B3KTE8
7977841	-0.312267166666667	-1.24165740758420	6.74494655555556	-4.20545849381843	0.000441466275519752	0.0544588661005538	7977841	NM_001166269	HAUS4	HAUS augmin-like complex, subunit 4	Q9H6D7
8154012	0.439895333333332	1.35650591018113	6.03597427777778	4.20367798076109	0.000443301080739585	0.0544588661005538	8154012	NM_153186	KANK1	KN motif and ankyrin repeat domains 1	Q8WUM7
7962884	-0.670717500000001	-1.59186445756515	5.79921572222222	-4.19951207140249	0.000447623949158007	0.0546586593339326	7962884	NM_014470	RND1	Rho family GTPase 1	Q92730
7917741	0.352295999999999	1.27659066206608	8.96588361111111	4.18452029438347	0.000463533265143210	0.0562623909248674	7917741	NM_016040	TMED5	transmembrane emp24 protein transport domain containing 5	Q9Y3A6
8151341	-0.451703333333334	-1.36765403927416	4.78459911111111	-4.18151770116027	0.000466787121540695	0.0563200890097017	8151341	NM_007332	TRPA1	transient receptor potential cation channel, subfamily A, member 1	O75762
8110032	-0.425661333333335	-1.34318808088856	6.130017	-4.16402144985583	0.000486208011024635	0.0579744201993757	8110032	NM_153607	C5orf41	chromosome 5 open reading frame 41	B3KV47
8151310	-0.433785333333334	-1.35077308049785	5.51581877777778	-4.16401208463048	0.000486218620320369	0.0579744201993757	8151310	NM_000503	EYA1	eyes absent homolog 1 (Drosophila)	Q99502
8150920	-0.741109833333333	-1.67146116245041	3.00006533333333	-4.15792719042489	0.000493161091396282	0.0584583352198985	8150920	NM_000780	CYP7A1	cytochrome P450, family 7, subfamily A, polypeptide 1	P22680
8072678	0.859610666666666	1.81454856085815	6.80138977777778	4.15231360691638	0.000499653862058336	0.0586270067209689	8072678	NM_002133	HMOX1	heme oxygenase (decycling) 1	B2R7U4
8002403	0.353963333333333	1.2780668802136	6.20145894444444	4.14977784623275	0.000502614776334561	0.0586270067209689	8002403	NM_138383	MTSS1L	metastasis suppressor 1-like	Q765P7
8152355	-0.368593500000001	-1.29109351494905	6.37130283333333	-4.14922645704049	0.000503260935838608	0.0586270067209689	8152355	NM_001099750	SYBU	syntabulin (syntaxin-interacting)	Q9NX95
7978407	-0.4645865	-1.37992178855270	6.07263733333333	-4.14553601747189	0.000507607143864198	0.0587954103207274	7978407	NM_002742	PRKD1	protein kinase D1	Q15139
8092169	-0.547353666666668	-1.46140258732940	7.95743983333333	-4.14002787867692	0.00051416406850879	0.059191459390361	8092169	NM_003810	TNFSF10	tumor necrosis factor (ligand) superfamily, member 10	Q6IBA9
7953284	0.482803333333333	1.39745645907521	3.07692277777778	4.13777796745744	0.000516866714952832	0.059191459390361	7953284	NM_002527	NTF3	neurotrophin 3	P20783
8013022	0.482690333333334	1.39734700670222	4.82877633333333	4.13366159873019	0.000521848269409402	0.0592552037483428	8013022	NM_001113567	C17orf76	chromosome 17 open reading frame 76	Q8NAA5
7944769	-0.364380000000001	-1.28732827967709	7.52994333333333	-4.13249406447086	0.000523269929499426	0.0592552037483428	7944769	NM_020716	GRAMD1B	GRAM domain containing 1B	B3KXJ5
7943297	-0.486784000000001	-1.40131762839154	6.29099088888889	-4.1293475187163	0.000527120691039222	0.0592778858297641	7943297	NM_014679	CEP57	centrosomal protein 57kDa	Q86XR8
7962212	-0.384417333333335	-1.30533249107800	7.50748983333333	-4.12756148473618	0.000529319059456699	0.0592778858297641	7962212	NM_004572	PKP2	plakophilin 2	Q99959
8162870	-0.427140666666666	-1.34456608658993	9.05404522222222	-4.12159712080312	0.000536727114027114	0.0595038707801685	8162870	NM_001701	BAAT	bile acid CoA: amino acid N-acyltransferase (glycine N-choloyltransferase)	Q14032
8133155	-0.335865333333336	-1.26213421418411	6.96168738888889	-4.12121271729941	0.000537208108178137	0.0595038707801685	8133155	NM_003596	TPST1	tyrosylprotein sulfotransferase 1	A4D2M0
8097252	-0.430026833333335	-1.34725863490139	6.06204955555556	-4.11013607364170	0.000551254913176507	0.0604679581883098	8097252	NM_001178007	BBS12	Bardet-Biedl syndrome 12	Q6ZW61
8044927	0.338380999999999	1.26433695194447	7.421728	4.1096511036647	0.000551878256775398	0.0604679581883098	8044927	NM_002193	INHBB	inhibin, beta B	P09529
8149438	-0.441319833333334	-1.35784596952455	6.45009394444444	-4.09947466976203	0.000565122193469344	0.0615861659227075	8149438	NM_139167	SGCZ	sarcoglycan, zeta	Q96LD1
8163273	0.4246615	1.34225753151583	2.52188816666667	4.09281619083202	0.000573959389048175	0.0620524228361346	8163273	NM_205859	OR2K2	olfactory receptor, family 2, subfamily K, member 2	Q8NGT1
8090577	0.313298666666664	1.24254548687464	6.84934827777778	4.09164860128148	0.000575523211307021	0.0620524228361346	8090577	NM_003925	MBD4	methyl-CpG binding domain protein 4	Q2MD36
7912166	0.328639666666665	1.25582868113218	6.08481944444444	4.08704122717842	0.000581735848194314	0.0623904002269775	7912166	NM_012102	RERE	arginine-glutamic acid dipeptide (RE) repeats	Q9P2R6
7919305	-0.367803500000001	-1.2903867233959	6.96844216666667	-4.0818990810326	0.000588748824304872	0.0628102035192619	7919305	NM_005399	PRKAB2	protein kinase, AMP-activated, beta 2 non-catalytic subunit	O43741
8070083	-0.397146	-1.31690018494100	5.56241422222222	-4.07851888923006	0.000593404805135431	0.0629523096037048	8070083	NM_006134	TMEM50B	transmembrane protein 50B	P56557
7942647	-0.433856833333334	-1.35084002650225	4.93196938888889	-4.07643595144581	0.00059629222712932	0.0629523096037048	7942647	ENST00000321844	LOC387790	hypothetical LOC387790	Q3ZCU0
8059565	-0.358784333333334	-1.28234489230864	5.19727416666667	-4.06882534070971	0.000606962218107615	0.0637467573110951	8059565	NM_017933	PID1	phosphotyrosine interaction domain containing 1	Q7Z2X4
8140782	0.317229999999997	1.24593603165790	8.795428	4.05212181458425	0.000631054387904136	0.0659354249629734	8140782	NM_000927	ABCB1	ATP-binding cassette, sub-family B (MDR/TAP), member 1	Q6TBL4
8023598	-0.409941666666667	-1.32863209165110	4.48424927777778	-4.04952781016207	0.000634880636107668	0.0659950281738586	8023598	NM_173557	RNF152	ring finger protein 152	Q8N8N0
8069135	0.502924166666666	1.41708290748469	4.710709	4.04348016688424	0.000643891406695446	0.0665901980291668	8069135	NR_026547	C21orf90	chromosome 21 open reading frame 90	P59090
8026915	-0.601276500000001	-1.51705826961328	7.40720055555556	-4.02192860079567	0.00067705420487552	0.0695855316917715	8026915	NM_015683	ARRDC2	arrestin domain containing 2	Q8TBH0
7919950	0.309962499999999	1.23967547661164	7.57547955555556	4.02024189134758	0.000679720536505711	0.0695855316917715	7919950	NM_002651	PI4KB	phosphatidylinositol 4-kinase, catalytic, beta	Q9UBF8
8146717	-0.347615666666667	-1.27245590841738	5.45959583333333	-4.00249744225995	0.000708414195383098	0.0720188924458773	8146717	NM_013257	SGK3	serum/glucocorticoid regulated kinase family, member 3	Q5H9Q5
8075375	0.484021666666666	1.39863708757673	3.04609638888889	4.00117776569971	0.000710595880077724	0.0720188924458773	8075375	NM_174975	SEC14L3	SEC14-like 3 (S. cerevisiae)	Q495W1
8162533	-0.4203655	-1.33826655537678	5.81895927777778	-3.99658853124285	0.000718235141099784	0.0724309766671275	8162533	NM_001083603	PTCH1	patched homolog 1 (Drosophila)	A3KBI9
8128698	-0.310363333333335	-1.24001995155249	8.3898425	-3.99384907086697	0.000722834278756337	0.0725339150019354	8128698	NM_014454	SESN1	sestrin 1	Q9Y6P5
8106210	-0.341631500000001	-1.26718880932694	6.4490845	-3.99038798124876	0.000728686977406547	0.0727610100100035	8106210	NM_001080479	RGNEF	190 kDa guanine nucleotide exchange factor	Q8N1W1
8161964	0.393575666666665	1.31364519383369	6.13006533333333	3.98649066477767	0.000735333970326067	0.0730648018554381	8161964	NM_174938	FRMD3	FERM domain containing 3	A2A2Y4
8083223	-0.375275166666669	-1.29708692574497	7.23156022222222	-3.98392208792052	0.000739747806111415	0.0731448196579433	8083223	NM_173552	C3orf58	chromosome 3 open reading frame 58	Q8NDZ4
8094550	0.407372833333333	1.32626846141663	5.49157016666667	3.98107415280318	0.000744672606532578	0.0732743385165794	8094550	NM_001104629	C4orf19	chromosome 4 open reading frame 19	Q8IY42
8161919	0.335503499999998	1.26181770587648	7.43930233333333	3.96645393492093	0.000770474434860458	0.0747668764947797	8161919	NM_005077	TLE1	transducin-like enhancer of split 1 (E(sp1) homolog, Drosophila)	Q04724
8138289	-0.425668000000002	-1.34319428774977	7.02817327777778	-3.96628062236742	0.000770785586671445	0.0747668764947797	8138289	NM_004956	ETV1	ets variant 1	P50549
8022380	-0.392623500000001	-1.31277848502902	4.45446427777778	-3.96555968310713	0.000772081250440411	0.0747668764947797	8022380	NM_024899	CEP76	centrosomal protein 76kDa	Q8TAP6
8009493	-0.316629666666667	-1.24541768141232	8.56396033333333	-3.96416431314612	0.000774595168421497	0.0747668764947797	8009493	NM_170742	KCNJ16	potassium inwardly-rectifying channel, subfamily J, member 16	Q8N538
8101207	0.447406333333333	1.36358660574077	5.07053666666667	3.95779593582077	0.000786172588844901	0.0755247316392708	8101207	NM_001029870	ANKRD56	ankyrin repeat domain 56	A6NEL2
7966026	-0.313559500000001	-1.24277015430017	6.25799133333333	-3.95402451251044	0.000793110066327845	0.0758317973795538	7966026	NM_014840	NUAK1	NUAK family, SNF1-like kinase, 1	O60285
7964907	-0.435120500000002	-1.35202375506239	4.96283794444444	-3.95044017725397	0.00079975997237475	0.0761086133335031	7964907	NM_002849	PTPRR	protein tyrosine phosphatase, receptor type, R	Q15256
8151768	-0.453403666666667	-1.36926688093534	4.04607666666667	-3.94329315535005	0.000813186030461364	0.0770246768105226	8151768	NM_175634	RUNX1T1	runt-related transcription factor 1; translocated to, 1 (cyclin D-related)	Q06455
7910600	0.397481833333334	1.31720677118770	5.06691138888889	3.93628117847268	0.000826576754614545	0.0779288875164503	7910600	NM_032435	KIAA1804	mixed lineage kinase 4	Q5TCX8
8180093	0.378304	1.29981292594674	4.69315466666667	3.93257414904144	0.00083374463504662	0.0780233771346544	8180093	NM_002119	HLA-DOA	major histocompatibility complex, class II, DO alpha	P06340
8040430	-0.457139333333334	-1.37281700947008	3.75649594444444	-3.93119370466646	0.000836429653567099	0.0780233771346544	8040430	NM_003385	VSNL1	visinin-like 1	P62760
8151931	0.327700999999999	1.25501186185538	2.6990485	3.92826408017395	0.000842156475607497	0.0780233771346544	8151931	NM_033512	TSPYL5	TSPY-like 5	Q86VY4
7980744	-0.460143833333334	-1.37567896328968	3.98902583333333	-3.92784656614285	0.000842975806240223	0.0780233771346544	7980744	NM_004755	RPS6KA5	ribosomal protein S6 kinase, 90kDa, polypeptide 5	O75582
7972180	0.390981499999999	1.31128519920552	6.68791255555556	3.92439236029202	0.000849784894652063	0.0782387004700832	7972180	NM_024546	RNF219	ring finger protein 219	Q5W0B1
8070665	0.403567166666666	1.32277452525503	6.14695877777778	3.92275993799643	0.000853021845283098	0.0782387004700832	8070665	NM_173354	SIK1	salt-inducible kinase 1	P57059
8016994	-0.426373833333334	-1.34385160148041	4.79024416666667	-3.90878438920392	0.000881241788077059	0.080462932632081	8016994	NM_017763	RNF43	ring finger protein 43	Q68DV7
8157698	0.367627499999999	1.29022931368384	3.453057	3.90141373765466	0.000896497523338748	0.081488810753706	8157698	NM_080859	OR1K1	olfactory receptor, family 1, subfamily K, member 1	Q8NGR3
7909681	0.449173666666665	1.36525805306234	7.01853566666667	3.89637221477961	0.000907083656052094	0.0820829719114997	7909681	NM_002763	PROX1	prospero homeobox 1	Q92786
7905428	0.297788833333334	1.22925892797354	6.94277538888889	3.88651475830694	0.00092814320749203	0.0836153902927264	7905428	NM_020127	TUFT1	tuftelin 1	Q9NNX1
8070579	0.401530666666667	1.32090862162258	4.96925577777778	3.8825088746545	0.000936839885719682	0.0837284055632686	8070579	NM_003225	TFF1	trefoil factor 1	P04155
7927631	-0.355367500000002	-1.27931142080572	8.73740788888889	-3.88213347894295	0.000937659006554611	0.0837284055632686	7927631	NM_012242	DKK1	dickkopf homolog 1 (Xenopus laevis)	O94907
8049123	-0.5013215	-1.41550956698530	6.00176677777778	-3.87545064713908	0.000952360976733064	0.0846682324490316	8049123	NM_001632	ALPP	alkaline phosphatase, placental (Regan isozyme)	P05187
7989365	-0.382464166666668	-1.30356648592935	5.68216916666667	-3.86662632205828	0.00097212621931774	0.0860480282339328	7989365	NM_134260	RORA	RAR-related orphan receptor A	P35398
7919055	0.508338333333331	1.42241094788943	9.52382411111111	3.85460181059817	0.000999718091222781	0.0877381894932428	7919055	NM_005518	HMGCS2	3-hydroxy-3-methylglutaryl-CoA synthase 2 (mitochondrial)	P54868
7915472	-0.332658166666668	-1.25933155755373	8.67549161111111	-3.8534854334475	0.00100231896104926	0.0877381894932428	7915472	NM_006516	SLC2A1	solute carrier family 2 (facilitated glucose transporter), member 1	P11166
8156571	-0.478034166666667	-1.39284446635745	6.15062027777778	-3.85267716633095	0.00100420621422952	0.0877381894932428	8156571	NR_029665	MIR27B	microRNA 27b	---
8081128	-0.300151333333333	-1.23127356257932	6.81779322222222	-3.84333811886027	0.00102627036340045	0.0892811170220047	8081128	NM_022072	NSUN3	NOP2/Sun domain family, member 3	Q9H649
7954104	-0.327929666666669	-1.25521079656799	6.98749816666667	-3.83853216970239	0.00103781198313872	0.0898993542659056	7954104	NM_018179	ATF7IP	activating transcription factor 7 interacting protein	B3KQF8
7927936	0.351635833333331	1.27600663717751	9.17908427777778	3.82819525077303	0.00106307557869634	0.0916959233198928	7927936	NM_004728	DDX21	DEAD (Asp-Glu-Ala-Asp) box polypeptide 21	Q9NR30
7919780	-0.313254833333334	-1.24250773524899	7.07625355555556	-3.8179611796995	0.00108868999710244	0.0927887251815295	7919780	NM_018178	GOLPH3L	golgi phosphoprotein 3-like	Q9H4A5
8169603	0.310155833333331	1.23984161473856	6.83745961111111	3.81745516667309	0.00108997227041564	0.0927887251815295	8169603	NM_001031855	LONRF3	LON peptidase N-terminal domain and ring finger 3	Q496Y0
7919193	-0.335970000000001	-1.26222578459190	8.2735955	-3.81603368779440	0.00109358243655316	0.0927887251815295	7919193	NR_002212	NUDT4P1	nudix (nucleoside diphosphate linked moiety X)-type motif 4 pseudogene 1	B2RE29
8044035	0.512342	1.42636380586681	3.83859194444444	3.81584776145082	0.00109405551644724	0.0927887251815295	8044035	NM_003855	IL18R1	interleukin 18 receptor 1	Q13478
8017019	-0.350103000000001	-1.27465162675248	7.88178605555556	-3.80369356225968	0.00112542650767492	0.0950516471273775	8017019	NM_004687	MTMR4	myotubularin related protein 4	Q9NYA4
8034837	-0.263519000000002	-1.20040314179891	8.35825927777778	-3.79907800311941	0.00113757240280659	0.0956788074891687	8034837	NM_006145	DNAJB1	DnaJ (Hsp40) homolog, subfamily B, member 1	P25685
8097991	0.736182166666664	1.66576186141988	8.94332766666667	3.79524749739826	0.00114775123501629	0.0959828090285285	8097991	NM_005651	TDO2	tryptophan 2,3-dioxygenase	P48775
8127502	-0.383740833333334	-1.30472054579606	6.21594583333333	-3.793488618465	0.00115245537664609	0.0959828090285285	8127502	NR_026807	C6orf155	chromosome 6 open reading frame 155	Q9H8W2
7926889	0.524505833333333	1.43844078616143	2.16525222222222	3.79239405094498	0.00115539247177903	0.0959828090285285	7926889	NM_032517	LYZL1	lysozyme-like 1	Q6UWQ5
8172573	0.363453333333334	1.28650167312708	3.57247988888889	3.78705559126315	0.00116982426474980	0.0964333415764536	8172573	NM_003179	SYP	synaptophysin	P08247
8050908	0.294518333333333	1.22647543057717	10.2439488888889	3.78686946887638	0.00117033063778034	0.0964333415764536	8050908	NM_000182	HADHA	hydroxyacyl-CoA dehydrogenase/3-ketoacyl-CoA thiolase/enoyl-CoA hydratase (trifunctional protein), alpha subunit	P40939
8059279	-0.357039000000001	-1.28079448424613	6.73706538888889	-3.78366481666346	0.00117908357848314	0.0967612313192442	8059279	NM_004438	EPHA4	EPH receptor A4	B2R601
8019563	0.431011333333334	1.34817832253683	3.28701183333333	3.78110010564822	0.00118613543856787	0.0969474408861726	8019563	NR_003682	MGC70870	C-terminal binding protein 2 pseudogene	Q8NAS8
8034349	0.379549333333332	1.30093540793319	4.52251155555556	3.77813895084404	0.00119432945200672	0.0972251324986994	8034349	NM_001164276	ZNF44	zinc finger protein 44	P15621
8109305	0.356826333333332	1.28060569714208	6.11760116666667	3.77309307712933	0.00120842191272337	0.097807245644986	8109305	NM_007286	SYNPO	synaptopodin	Q8N3V7
8120043	-0.328569666666668	-1.25576774942273	7.41358555555556	-3.77212989074152	0.00121113066881557	0.097807245644986	8120043	NM_001024630	RUNX2	runt-related transcription factor 2	Q13950
8174968	0.388913833333333	1.30940721485435	4.47272961111111	3.7664756271649	0.00122715405919975	0.0987079872221389	8174968	NM_001013628	DCAF12L2	DDB1 and CUL4 associated factor 12-like 2	Q5VW00
8006715	-0.309580333333334	-1.23934713286093	5.89280005555556	-3.7546958098907	0.00126121530550691	0.101046775662549	8006715	NM_001488	TADA2A	transcriptional adaptor 2A	O75478
7967117	0.4422845	1.35875420496693	4.13828983333333	3.75229928270954	0.00126825884359864	0.101140129167142	7967117	NM_003733	OASL	2'-5'-oligoadenylate synthetase-like	B2RAZ2
8018937	0.350312999999999	1.27483717970485	6.10685555555556	3.75091003242286	0.00127235978971984	0.101140129167142	8018937	NM_025090	USP36	ubiquitin specific peptidase 36	Q9P275
8057418	-0.442368666666669	-1.35883347684699	6.0691225	-3.74579915099042	0.0012875602131459	0.101668212263209	8057418	NM_152520	ZNF385B	zinc finger protein 385B	Q569K4
8164087	0.334321499999999	1.26078432205464	4.03446022222222	3.74434798012544	0.00129190892574946	0.101668212263209	8164087	NM_033334	NR6A1	nuclear receptor subfamily 6, group A, member 1	Q15406
8144516	0.379439166666665	1.30083607006798	6.41223211111111	3.74363519378997	0.00129405025968959	0.101668212263209	8144516	NM_153332	ERI1	exoribonuclease 1	Q8IV48
7977203	0.361723499999999	1.28496004460001	5.349578	3.73314931371371	0.00132596153284470	0.103773128458541	7977203	NM_001080464	ASPG	asparaginase homolog (S. cerevisiae)	Q86U10
8151890	-0.331652166666668	-1.25845372411737	8.66884011111111	-3.73078082380659	0.00133327682370838	0.103871206592108	8151890	NM_033285	TP53INP1	tumor protein p53 inducible nuclear protein 1	Q96A56
8006940	-0.341862166666668	-1.26739143121087	5.74056572222222	-3.72943108796845	0.00133746348892650	0.103871206592108	8006940	NM_001030002	GRB7	growth factor receptor-bound protein 7	B2RAV1
8019939	0.372789999999999	1.29485450493872	5.47094655555556	3.7255724984272	0.00134950425304556	0.104406302325319	8019939	NM_170695	TGIF1	TGFB-induced factor homeobox 1	Q15583
8165974	-0.298691166666666	-1.23002800821695	5.65163322222222	-3.71849940005936	0.00137185564440334	0.105731992061049	8165974	NM_001830	CLCN4	chloride channel 4	P51793
8046124	0.628585166666666	1.54604805947351	4.82183966666667	3.71594602099445	0.00138001429534858	0.105957915783014	8046124	NM_005771	DHRS9	dehydrogenase/reductase (SDR family) member 9	B2R835
7915775	-0.3242695	-1.25203032003695	7.29696183333333	-3.71356994148174	0.00138764962434946	0.106142105228542	7915775	NM_005897	IPP	intracisternal A particle-promoted polypeptide	A2A6V4
7940508	0.527522333333333	1.44145153749253	4.61174994444444	3.710279013283	0.00139829394038307	0.106363284591991	7940508	NM_006133	DAGLA	diacylglycerol lipase, alpha	Q9Y4D2
8132843	0.688988166666666	1.61215243966784	5.98986538888889	3.70943530737050	0.00140103586512391	0.106363284591991	8132843	NM_017645	HAUS6	HAUS augmin-like complex, subunit 6	Q7Z4H7
7965040	0.375961499999998	1.29770413572853	7.78809033333333	3.70635940663546	0.00141107730444032	0.106725884182855	7965040	NM_007350	PHLDA1	pleckstrin homology-like domain, family A, member 1	Q8WV24
7963786	-0.423175500000003	-1.34087569560804	8.95296627777778	-3.70453475869033	0.00141706762974830	0.106780523624528	7963786	NM_002205	ITGA5	integrin, alpha 5 (fibronectin receptor, alpha polypeptide)	B2R627
7919051	0.288342333333333	1.22123626224972	5.8837015	3.70124773788516	0.00142792258119281	0.107199965632512	7919051	NM_001080470	ZNF697	zinc finger protein 697	Q8N508
8031223	0.433875499999999	1.35085750479317	3.91380361111111	3.69864212511382	0.00143658577535998	0.107452375153309	8031223	NM_006669	LILRB1	leukocyte immunoglobulin-like receptor, subfamily B (with TM and ITIM domains), member 1	---
8131573	0.425769666666666	1.34328894593725	6.37210866666667	3.68652060554158	0.00147757710808631	0.109272535602343	8131573	NM_212460	ARL4A	ADP-ribosylation factor-like 4A	P40617
8015685	-0.288717833333334	-1.22155416304425	6.25436327777778	-3.68628767769068	0.00147837603948395	0.109272535602343	8015685	NM_001991	EZH1	enhancer of zeste homolog 1 (Drosophila)	Q92800
7924092	0.280806833333334	1.21487411795912	7.654841	3.68535173179102	0.00148159060474259	0.109272535602343	7924092	NM_021194	SLC30A1	solute carrier family 30 (zinc transporter), member 1	Q96KD7
8154367	-0.370696666666667	-1.29297704887605	3.84130916666667	-3.68509201847253	0.00148248383278955	0.109272535602343	8154367	NM_000550	TYRP1	tyrosinase-related protein 1	P17643
8054377	0.357383999999999	1.28110080465530	6.88747661111111	3.67993897623147	0.00150031728262553	0.110186345358042	8054377	NM_201555	FHL2	four and a half LIM domains 2	Q6I9R8
8006865	0.359500999999999	1.28298206240614	3.78504705555556	3.66704231914918	0.001545885942121	0.113123133742934	8006865	NM_032192	PPP1R1B	protein phosphatase 1, regulatory (inhibitor) subunit 1B	B3KVQ9
8140995	-0.452124166666667	-1.36805304138097	6.80537033333333	-3.66488400258181	0.00155364477452356	0.113281940933786	8140995	NM_001164737	CALCR	calcitonin receptor	A4D1G6
8165131	0.371129666666666	1.29336517184779	5.00992605555556	3.66221396832096	0.00156329650834982	0.113382241435437	8165131	NM_003086	SNAPC4	small nuclear RNA activating complex, polypeptide 4, 190kDa	Q5SXM2
7981181	-0.3082595	-1.23821299027548	5.42939577777778	-3.66141185835563	0.00156620757779588	0.113382241435437	7981181	NR_003002	SCARNA13	small Cajal body-specific RNA 13	---
8104568	0.608214833333334	1.52437180935185	4.24794605555556	3.65892554830597	0.00157526518501878	0.113610858346481	8104568	AY358688	LOC100133299	GALI1870	Q6UWR0
8144526	0.876892333333333	1.83641526993461	3.13057805555556	3.65658587009267	0.00158383594621789	0.113610858346481	8144526	ENST00000416972	LOC100129150	LP5624	---
7965226	-0.443878000000001	-1.36025581892892	4.65114427777778	-3.6559481053961	0.00158618021273083	0.113610858346481	7965226	NM_005447	RASSF9	Ras association (RalGDS/AF-6) domain family (N-terminal) member 9	O75901
7971311	0.509595	1.42365048577078	3.63377572222222	3.65188715010385	0.00160118802661879	0.114281976406912	7971311	NM_017993	ENOX1	ecto-NOX disulfide-thiol exchanger 1	Q8TC92
7922889	-0.322625000000001	-1.25060396813145	7.895595	-3.64664988178559	0.00162075065504134	0.115040312980921	7922889	NM_006469	IVNS1ABP	influenza virus NS1A binding protein	Q9Y6Y0
8038326	-0.329407333333333	-1.25649709290749	4.21857672222222	-3.64600818619420	0.00162316376480234	0.115040312980921	8038326	NM_014037	SLC6A16	solute carrier family 6, member 16	Q9GZN6
8092021	0.763117166666665	1.69715363001656	4.97629644444444	3.6394389327352	0.00164807291716102	0.116398738783463	8092021	NM_024727	LRRC31	leucine rich repeat containing 31	Q6UY01
7923659	0.247735666666666	1.18734209906154	7.99720644444444	3.62900414584709	0.00168841864465925	0.118638018910149	7923659	NM_032833	PPP1R15B	protein phosphatase 1, regulatory (inhibitor) subunit 15B	Q5SWA1
7984453	-0.314468500000002	-1.24355343420449	8.26375683333333	-3.62822136142902	0.00169148433473276	0.118638018910149	7984453	NM_016166	PIAS1	protein inhibitor of activated STAT, 1	O75925
8131803	0.5042655	1.41840104082342	4.886106	3.6134859264506	0.00175023170985856	0.122335161237356	8131803	NM_000600	IL6	interleukin 6 (interferon, beta 2)	P05231
8042503	-0.345789666666668	-1.27084639661572	5.73293505555556	-3.60952270076918	0.00176637353472243	0.122960685893003	8042503	NM_002357	MXD1	MAX dimerization protein 1	Q05195
7963375	0.3383495	1.26430934654064	3.89836244444444	3.60831701717388	0.00177131328469447	0.122960685893003	7963375	NM_033045	KRT84	keratin 84	Q9NSB2
8084880	-0.312401500000002	-1.24177302712912	6.83392877777778	-3.60236625767045	0.00179589450792678	0.124241575684901	8084880	NM_005524	HES1	hairy and enhancer of split 1, (Drosophila)	Q14469
8066402	-0.608187833333335	-1.52434328104021	6.59615905555556	-3.59120923060006	0.00184289326632836	0.126861975742620	8066402	NM_016470	C20orf111	chromosome 20 open reading frame 111	Q9NX31
7907657	0.359593166666665	1.28306402841695	6.42441327777778	3.59041398268617	0.00184628923749743	0.126861975742620	7907657	NM_152663	RALGPS2	Ral GEF with PH domain and SH3 binding motif 2	Q86X27
8013804	-0.430724333333334	-1.34791015172885	6.42170516666667	-3.5869100365393	0.00186132599626754	0.127400571760683	8013804	NM_144683	DHRS13	dehydrogenase/reductase (SDR family) member 13	Q6UX07
8106141	-0.3069325	-1.23707459778619	7.26683322222222	-3.58566498131732	0.00186669806674509	0.127400571760683	8106141	NM_138782	FCHO2	FCH domain only 2	Q0JRZ9
7958466	0.374849833333331	1.29670457675697	6.04987338888889	3.58252925605196	0.00188029578540838	0.127897971712174	7958466	NM_001093	ACACB	acetyl-CoA carboxylase beta	O00763
8064790	-0.428757666666668	-1.34607394665563	4.14021133333333	-3.58052407585226	0.00188904223916961	0.128063164508254	8064790	NM_014737	RASSF2	Ras association (RalGDS/AF-6) domain family member 2	P50749
8041149	0.293242999999999	1.22539171308838	8.64328955555555	3.57802090120013	0.00190001729721477	0.128377835381811	8041149	NM_015131	WDR43	WD repeat domain 43	Q15061
8101304	-0.3351985	-1.26155097332994	6.58727638888889	-3.57593638578400	0.00190920477981402	0.128570036168871	8101304	NM_152545	RASGEF1B	RasGEF domain family, member 1B	Q0VAM2
7898176	0.4051705	1.32424540258087	4.10003083333333	3.54361655787746	0.00205739292238037	0.137948053352655	7898176	NM_033440	CELA2A	chymotrypsin-like elastase family, member 2A	B2R5I4
7954436	-0.451894333333334	-1.36783511649879	4.7427635	-3.54153728310420	0.00206730575574675	0.137948053352655	7954436	NM_006152	LRMP	lymphoid-restricted membrane protein	Q12912
8156309	0.390932333333333	1.31124051171309	5.18784788888889	3.5412078715527	0.00206888052388787	0.137948053352655	8156309	NM_006705	GADD45G	growth arrest and DNA-damage-inducible, gamma	Q5MAI3
7976681	0.302538333333333	1.23331244303798	4.64547777777778	3.52826141432749	0.00213171727397442	0.140451537571061	7976681	NM_006668	CYP46A1	cytochrome P450, family 46, subfamily A, polypeptide 1	Q9Y6A2
7978492	-0.357785833333335	-1.28145767890158	6.88846938888889	-3.52797900716452	0.00213310872148437	0.140451537571061	7978492	NM_015473	HEATR5A	HEAT repeat containing 5A	Q86XA9
8068894	0.441006999999999	1.35755156674531	3.6155535	3.52780192315583	0.00213398168822253	0.140451537571061	8068894	NR_026960	C21orf125	chromosome 21 open reading frame 125	Q6ZR72
8127145	0.313316999999998	1.24256127686815	10.0121816111111	3.52776925878329	0.00213414275144976	0.140451537571061	8127145	NM_021814	ELOVL5	ELOVL family member 5, elongation of long chain fatty acids (FEN1/Elo2, SUR4/Elo3-like, yeast)	Q9NYP7
7939150	-0.391725333333334	-1.31196145378584	4.73059633333333	-3.52225030117101	0.00216152865772086	0.141793481851139	7939150	NM_024081	PRRG4	proline rich Gla (G-carboxyglutamic acid) 4 (transmembrane)	Q9BZD6
8039706	0.330099666666666	1.25710021661737	3.06395355555556	3.5175161760841	0.00218529584364805	0.142890150808858	8039706	NM_005773	ZNF256	zinc finger protein 256	Q9Y2P7
7970441	0.314139333333332	1.24326973624100	5.92853438888889	3.51568229403427	0.00219457169459881	0.143035267683337	7970441	NM_004004	GJB2	gap junction protein, beta 2, 26kDa	B2R914
7947624	-0.381914	-1.30306947022014	5.82396761111111	-3.51077245561814	0.00221959724390130	0.144202679916280	7947624	NM_001101802	PHF21A	PHD finger protein 21A	Q96BD5
8136987	-0.264080666666667	-1.20087057093214	6.91280844444444	-3.50388347518632	0.00225518508671152	0.146046650823139	8136987	NM_005435	ARHGEF5	Rho guanine nucleotide exchange factor (GEF) 5	B3KQX6
7996318	0.347985999999999	1.27278258405678	4.36462888888889	3.49560296327685	0.00229870575803114	0.148390973615577	7996318	NM_144601	CMTM3	CKLF-like MARVEL transmembrane domain containing 3	B3KQJ8
7970513	-0.442986666666667	-1.35941567818009	3.53809438888889	-3.48886419941254	0.00233473277940351	0.150238201392093	7970513	NM_145061	SKA3	spindle and kinetochore associated complex subunit 3	Q8IX90
7907893	-0.288591333333334	-1.22144705806173	7.48378872222222	-3.48741879601778	0.00234253234562628	0.150263071664065	7907893	NM_001531	MR1	major histocompatibility complex, class I-related	Q95460
7932985	0.307485833333331	1.23754915815966	8.55658261111111	3.48372609079409	0.00236257526935071	0.151070664699492	7932985	NM_003873	NRP1	neuropilin 1	Q9H2E0
7987385	-0.361405000000000	-1.28467639865244	4.9605825	-3.48099873010317	0.00237748686300533	0.151546096582132	7987385	NM_172316	MEIS2	Meis homeobox 2	B3KPQ6
8131479	-0.312844666666668	-1.24215453321921	7.77297416666667	-3.47795302758001	0.00239424844934426	0.152136100527298	8131479	NM_019005	MIOS	missing oocyte, meiosis regulator, homolog (Drosophila)	Q9NXC5
7990345	0.322337333333333	1.25035462838876	4.38953488888889	3.47189734471846	0.00242792121909396	0.152906181221054	7990345	NM_003612	SEMA7A	semaphorin 7A, GPI membrane anchor (John Milton Hagen blood group)	B3KMH6
7912646	-0.329417500000001	-1.2565059474691	5.35166972222222	-3.47065728707951	0.00243487384854108	0.152906181221054	7912646	NM_001229	CASP9	caspase 9, apoptosis-related cysteine peptidase	Q6EV95
8127346	-0.324227000000000	-1.25199343732555	5.99132055555556	-3.46978696113248	0.0024397651981200	0.152906181221054	8127346	NM_016277	RAB23	RAB23, member RAS oncogene family	Q9ULC3
7982703	0.366963333333334	1.28963547364231	4.67881988888889	3.46951422828933	0.00244129998195958	0.152906181221054	7982703	NM_033510	DISP2	dispatched homolog 2 (Drosophila)	A7MBM2
8100495	0.366106499999999	1.28886977156505	6.62685261111111	3.46901975992894	0.00244408498843717	0.152906181221054	8100495	NM_002703	PPAT	phosphoribosyl pyrophosphate amidotransferase	A8K4H7
7902290	-0.413171833333333	-1.3316102062778	5.70828288888889	-3.464467195586	0.00246987380777374	0.154044129487919	7902290	NM_001902	CTH	cystathionase (cystathionine gamma-lyase)	P32929
8108713	-0.461089333333334	-1.37658083841770	7.03559922222222	-3.46083501943444	0.00249064071772001	0.154499364882986	8108713	NM_019120	PCDHB8	protocadherin beta 8	B9EGV1
8161114	-0.323763166666668	-1.25159098016630	5.97069533333333	-3.46052573043614	0.00249241698651881	0.154499364882986	8161114	NM_020944	GBA2	glucosidase, beta (bile acid) 2	Q9HCG7
8083677	0.263985833333332	1.20079163615171	7.24623422222222	3.43525855024634	0.00264181443982252	0.162765445900520	8083677	NM_014575	SCHIP1	schwannomin interacting protein 1	B2RBH3
7951429	-0.387349666666668	-1.30798832786010	3.71587161111111	-3.43390256020667	0.00265007621114070	0.162765445900520	7951429	NM_198439	KBTBD3	kelch repeat and BTB (POZ) domain containing 3	Q8NAB2
8158028	-0.402346000000001	-1.32165533883031	5.36335677777778	-3.43343230807128	0.00265294728640561	0.162765445900520	8158028	NM_138361	LRSAM1	leucine rich repeat and sterile alpha motif containing 1	Q6UWE0
8004861	0.309283666666666	1.2390923075708	2.58351255555556	3.43262445926339	0.00265788665974702	0.162765445900520	8004861	NM_153007	ODF4	outer dense fiber of sperm tails 4	Q2M2E3
8153838	0.295304499999999	1.22714395499543	5.29213711111111	3.43013074599639	0.00267319086154388	0.163209574588839	8153838	NM_004260	RECQL4	RecQ protein-like 4	O94761
8120176	0.470689333333332	1.38577144464976	5.62719222222222	3.42209569039231	0.00272309415820626	0.165613959328639	8120176	NM_001145652	C6orf141	chromosome 6 open reading frame 141	Q5SZD1
8097586	-0.396643000000001	-1.31644112373011	5.91781633333333	-3.42116824851021	0.00272891279801507	0.165613959328639	8097586	NM_207123	GAB1	GRB2-associated binding protein 1	Q9HA84
8112342	-0.372607333333334	-1.29469056746320	3.47830494444444	-3.41527413128695	0.00276617809605859	0.167345687933116	8112342	NM_197941	ADAMTS6	ADAM metallopeptidase with thrombospondin type 1 motif, 6	Q9UKP5
8081612	-0.338611000000001	-1.26453853347900	7.32805627777778	-3.41361884577695	0.00277673314224276	0.167345687933116	8081612	NM_018394	ABHD10	abhydrolase domain containing 10	Q9NUJ1
8162940	0.492044499999999	1.40643658085007	7.96339988888889	3.41191568405625	0.00278763475292663	0.167345687933116	8162940	NM_005502	ABCA1	ATP-binding cassette, sub-family A (ABC1), member 1	Q9NS76
8076424	0.5676005	1.48205655328835	4.95326744444444	3.4103771098804	0.00279751899241006	0.167345687933116	8076424	NM_000106	CYP2D6	cytochrome P450, family 2, subfamily D, polypeptide 6	Q5Y7H2
7899087	-0.477930333333333	-1.39274422446615	5.78449561111111	-3.4101895002685	0.00279872660134812	0.167345687933116	7899087	NR_026686	PDIK1L	PDLIM1 interacting kinase 1 like	Q8N165
7904364	0.289046999999999	1.22183290579672	7.38048361111111	3.40685524458714	0.00282027417015245	0.168138110085265	7904364	NM_006784	WDR3	WD repeat domain 3	B3KMW5
7966268	0.294070833333333	1.22609505729889	7.14608116666667	3.40192125382823	0.00285245911657124	0.169558200272431	7966268	NM_057169	GIT2	G protein-coupled receptor kinase interacting ArfGAP 2	Q68DM7
7971461	-0.321147000000001	-1.24932341602379	6.43534011111111	-3.39909329043100	0.00287106846985913	0.170165373929955	7971461	NM_002298	LCP1	lymphocyte cytosolic protein 1 (L-plastin)	P13796
7975995	0.344029500000000	1.26929684013547	4.82140722222222	3.39609181536365	0.00289094995636971	0.170389887952165	7975995	NM_174943	C14orf178	chromosome 14 open reading frame 178	Q8N769
8089112	-0.329821500000000	-1.25685785793596	4.88522361111111	-3.39422587814203	0.00290337778538459	0.170389887952165	8089112	NM_182909	FILIP1L	filamin A interacting protein 1-like	Q4L180
7926506	-0.355701000000001	-1.27960718648299	5.40955055555556	-3.393674743678	0.00290705856250649	0.170389887952165	7926506	NM_201596	CACNB2	calcium channel, voltage-dependent, beta 2 subunit	Q08289
8026424	-0.361488000000000	-1.28475030977388	8.21284322222222	-3.39304916212048	0.00291124208650865	0.170389887952165	8026424	NM_173483	CYP4F22	cytochrome P450, family 4, subfamily F, polypeptide 22	Q6NT55
7965956	-0.367365666666667	-1.28999517245615	6.3333875	-3.39220651053507	0.00291688658704496	0.170389887952165	7965956	NM_006166	NFYB	nuclear transcription factor Y, beta	P25208
7929990	0.348490166666665	1.27322745055420	6.375231	3.38975636619016	0.00293335994866876	0.170656036555886	7929990	NM_015062	PPRC1	peroxisome proliferator-activated receptor gamma, coactivator-related 1	Q5VV67
8168146	-0.313102000000002	-1.24237611592862	4.34313988888889	-3.38902705181384	0.00293828104380879	0.170656036555886	8168146	NM_012310	KIF4A	kinesin family member 4A	O95239
7927803	-0.411494166666667	-1.33006261682087	4.57115588888889	-3.38279769936965	0.00298064535140185	0.172143771536755	7927803	NM_178011	LRRTM3	leucine rich repeat transmembrane neuronal 3	Q86VH5
7934411	-0.466897666666668	-1.38213416542590	5.434942	-3.38276324970937	0.00298088129301436	0.172143771536755	7934411	NM_152586	USP54	ubiquitin specific peptidase 54	Q70EL1
7927876	-0.442099666666667	-1.35858013700756	3.4919445	-3.3782605514795	0.00301187792310157	0.173352798875595	7927876	NM_030625	TET1	tet oncogene 1	Q8NFU7
8010379	0.364294333333333	1.28725184089735	4.59911133333333	3.3769068360971	0.00302125856585527	0.173352798875595	8010379	NM_024110	CARD14	caspase recruitment domain family, member 14	Q9BXL6
8067295	0.354352499999999	1.27841168497392	8.67030511111111	3.37601220957671	0.00302747364587867	0.173352798875595	8067295	NM_016045	SLMO2	slowmo homolog 2 (Drosophila)	Q9Y3B1
8150225	-0.306731333333334	-1.23690211447069	5.83484144444444	-3.37260352558507	0.00305126928737274	0.173576878246413	8150225	NM_001002814	RAB11FIP1	RAB11 family interacting protein 1 (class I)	Q6WKZ4
7917593	-0.6160985	-1.53272460340362	4.19193705555556	-3.37132306120884	0.00306025536892737	0.173576878246413	7917593	NR_002830	GEMIN8P4	gem (nuclear organelle) associated protein 8 pseudogene 4	---
8096899	0.315406166666665	1.2443619332848	7.08031361111111	3.37073627843471	0.00306438197570944	0.173576878246413	8096899	NM_152400	C4orf32	chromosome 4 open reading frame 32	Q8N8J7
7991296	0.421025833333333	1.33887923113987	4.84497338888889	3.37055755049807	0.00306563998086906	0.173576878246413	7991296	NM_198525	KIF7	kinesin family member 7	Q2M1P5
7975238	0.372250166666666	1.29437008179888	4.62401788888889	3.36700130722863	0.00309077669523135	0.174313461099843	7975238	NM_020715	PLEKHH1	pleckstrin homology domain containing, family H (with MyTH4 domain) member 1	Q9ULM0
7921677	0.359462666666666	1.28294797320206	2.74599872222222	3.3655719027919	0.00310093703402436	0.174313461099843	7921677	NM_016382	CD244	CD244 molecule, natural killer cell receptor 2B4	B2R820
8034379	0.3551735	1.27913940265742	4.59287283333333	3.36507904107652	0.00310444792585314	0.174313461099843	8034379	NM_030824	ZNF442	zinc finger protein 442	Q9H7R0
8057797	-0.344299833333334	-1.26953470426223	4.13141316666667	-3.36331703120872	0.00311703146698305	0.174536540982725	8057797	NM_004657	SDPR	serum deprivation response	A8K2W3
7942798	0.328533833333334	1.25573655933456	5.329471	3.36192596300136	0.00312700120042858	0.174612436178202	7942798	NM_020798	USP35	ubiquitin specific peptidase 35	B3KPE1
7915045	0.354593666666666	1.27862540724133	4.56834905555556	3.35437286614572	0.00318168193580582	0.177000486677056	7915045	BC018109	C1orf109	chromosome 1 open reading frame 109	Q9NX04
8104930	0.307574	1.23762479016442	6.62216877777778	3.35361345586592	0.00318723125984832	0.177000486677056	8104930	NM_004172	SLC1A3	solute carrier family 1 (glial high affinity glutamate transporter), member 3	P43003
8066939	0.338122333333332	1.26411028414631	7.93926661111111	3.34905550467612	0.00322073790890359	0.178372561239005	8066939	NM_004776	B4GALT5	UDP-Gal:betaGlcNAc beta 1,4- galactosyltransferase, polypeptide 5	Q8WZ36
8111220	-0.336788333333335	-1.26294195426706	5.22080388888889	-3.34453755578447	0.00325429096930393	0.179739721928585	8111220	NM_004934	CDH18	cadherin 18, type 2	Q13634
8116658	0.364614666666665	1.28753769164433	4.43266572222222	3.33936647897676	0.00329311488118985	0.181389778917713	8116658	NM_012135	FAM50B	family with sequence similarity 50, member B	Q9Y247
8115327	-0.327830833333334	-1.25512480998432	6.85594933333333	-3.33694331680558	0.00331146346562331	0.181906136715947	8115327	NM_003118	SPARC	secreted protein, acidic, cysteine-rich (osteonectin)	B2RDL6
8025237	0.327449833333332	1.25479338899751	5.59104388888889	3.33322820493647	0.00333978947343055	0.182529140138351	8025237	NM_001080429	KIAA1543	KIAA1543	Q9P1Y5
8153021	0.3271135	1.25450089499042	5.24737222222222	3.33309433927312	0.00334081455309957	0.182529140138351	8153021	NM_003033	ST3GAL1	ST3 beta-galactoside alpha-2,3-sialyltransferase 1	Q11201
8140534	0.345355333333332	1.27046385709285	7.76215761111111	3.33107092046516	0.00335634650321697	0.182884794677978	8140534	NM_006379	SEMA3C	sema domain, immunoglobulin domain (Ig), short basic domain, secreted, (semaphorin) 3C	Q99985
7967210	0.478543666666666	1.39333644807254	4.64082255555556	3.32860904496822	0.00337533944364914	0.183426623385437	7967210	NR_002809	LOC338799	hypothetical LOC338799	Q8N9G7
8146687	-0.285563333333333	-1.21888611277556	6.70049594444444	-3.32633047185291	0.00339301197022428	0.183468038675946	8146687	NM_144650	ADHFE1	alcohol dehydrogenase, iron containing, 1	Q8IWW8
8140752	0.402125999999999	1.32145381182858	7.12222205555556	3.32617720195657	0.00339420397155795	0.183468038675946	8140752	NM_000443	ABCB4	ATP-binding cassette, sub-family B (MDR/TAP), member 4	P21439
8120602	0.391670833333332	1.3119118933821	7.19071694444444	3.3240633783947	0.00341068534082298	0.183503104837762	8120602	NM_024576	OGFRL1	opioid growth factor receptor-like 1	Q5TC84
8129618	0.592755166666666	1.50812411795854	7.76272511111111	3.32274360713703	0.00342101522051139	0.183503104837762	8129618	NM_004666	VNN1	vanin 1	B2RAN2
8029688	0.322506666666666	1.25050139477878	5.34187672222222	3.32088905299733	0.00343558262068499	0.183503104837762	8029688	NM_012099	CD3EAP	CD3e molecule, epsilon associated protein	O15446
8031646	0.681957333333334	1.60431488554621	2.78684527777778	3.32077423427277	0.00343648650711169	0.183503104837762	8031646	AK302988	LOC100288114	hypothetical protein LOC100288114	B4DZL6
7898799	0.324700833333333	1.25240470487531	4.07039427777778	3.31929007887038	0.00344819117824105	0.183503104837762	7898799	NM_001114101	C1QC	complement component 1, q subcomponent, C chain	P02747
8017460	-0.272477166666668	-1.20788002779574	6.89567827777778	-3.31820026989685	0.00345681070089152	0.183503104837762	8017460	NM_001098426	SMARCD2	SWI/SNF related, matrix associated, actin dependent regulator of chromatin, subfamily d, member 2	Q92925
8094574	-0.294104833333334	-1.22612395302667	7.36763716666667	-3.31802192315437	0.00345822328801308	0.183503104837762	8094574	NM_015173	TBC1D1	TBC1 (tre-2/USP6, BUB2, cdc16) domain family, member 1	Q86TI0
8117685	-0.366012333333334	-1.28878564802829	4.4620365	-3.31448449785410	0.00348635829574991	0.184513009542691	8117685	NM_024493	ZKSCAN3	zinc finger with KRAB and SCAN domains 3	B3KVC0
8131944	0.398174666666666	1.31783949251811	5.58792811111111	3.3090519250336	0.00353000300906274	0.186336356754432	8131944	NM_004289	NFE2L3	nuclear factor (erythroid-derived 2)-like 3	Q9Y4A8
8162194	0.305168499999998	1.23556293664377	5.05698361111111	3.30244385016523	0.00358381246890514	0.188685399336902	8162194	NM_178432	CDK20	cyclin-dependent kinase 20	---
8133904	0.329998999999999	1.25701250322685	4.52368883333333	3.29287817613372	0.0036631292662369	0.192361736338399	8133904	NM_000840	GRM3	glutamate receptor, metabotropic 3	Q14832
8144880	0.235100333333333	1.17698858894682	7.00540544444444	3.29153095475801	0.00367443717072687	0.1924569546528	8144880	NM_022071	SH2D4A	SH2 domain containing 4A	Q9H788
7930577	0.359466666666665	1.28295153029407	7.62622433333333	3.29000987075574	0.00368724540835958	0.192607963097133	7930577	NM_033338	CASP7	caspase 7, apoptosis-related cysteine peptidase	P55210
8171493	-0.291580000000001	-1.22398001324385	6.14213905555556	-3.28822175139003	0.00370235802359831	0.192607963097133	8171493	NM_175859	CTPS2	CTP synthase II	Q9NRF8
8023605	-0.307674500000002	-1.23771100770885	6.81256555555556	-3.28700080321976	0.00371271185570747	0.192607963097133	8023605	NM_176787	PIGN	phosphatidylinositol glycan anchor biosynthesis, class N	B2RCI8
7902512	-0.410230000000002	-1.32889765519228	9.10722811111111	-3.28627220308516	0.00371890397715383	0.192607963097133	7902512	NM_007034	DNAJB4	DnaJ (Hsp40) homolog, subfamily B, member 4	Q9UDY4
8062557	0.370572666666667	1.29286592195071	4.60097827777778	3.28557592219398	0.00372483086009255	0.192607963097133	8062557	NM_015568	PPP1R16B	protein phosphatase 1, regulatory (inhibitor) subunit 16B	Q5W9G4
7975687	-0.411008166666667	-1.3296146347126	5.94483816666667	-3.28328801528045	0.00374437106267043	0.192777338375736	7975687	NM_001024674	LIN52	lin-52 homolog (C. elegans)	B3KN83
7951521	-0.336751833333333	-1.26291000240135	2.91364633333333	-3.28296622922330	0.00374712734681994	0.192777338375736	7951521	NM_152587	C11orf65	chromosome 11 open reading frame 65	A8WFP7
8051012	0.268956000000001	1.20493556573603	7.47945455555556	3.27894040248311	0.00378177891008573	0.194067489892247	8051012	NM_013388	PREB	prolactin regulatory element binding	Q9HCU5
8143188	-0.244351500000000	-1.18456018440315	7.333513	-3.27498901106231	0.00381609418287161	0.194845213144327	8143188	NM_194071	CREB3L2	cAMP responsive element binding protein 3-like 2	Q68D60
7984298	-0.310797000000001	-1.24039275116369	6.85811961111111	-3.27498154246468	0.00381615932996042	0.194845213144327	7984298	NM_133375	DIS3L	DIS3 mitotic control homolog (S. cerevisiae)-like	Q8TF46
8015133	0.475115666666666	1.39002965964612	4.08932211111111	3.27095576116319	0.00385143401567321	0.196152179642452	8015133	NM_015515	KRT23	keratin 23 (histone deacetylase inducible)	B2RBC7
7921429	0.343252166666666	1.26861311907708	2.91669744444444	3.26739685387089	0.00388288295408893	0.197258239296698	7921429	NM_001005278	OR6N2	olfactory receptor, family 6, subfamily N, member 2	---
8146618	0.360211	1.28361361753191	3.16041716666667	3.26577169113041	0.00389732728825431	0.197497060332287	8146618	NM_173519	CLVS1	clavesin 1	Q8IUQ0
8146198	-0.389836333333333	-1.31024475459455	6.37554827777778	-3.26048305385168	0.00394469650040468	0.199398997663848	8146198	NM_002690	POLB	polymerase (DNA directed), beta	P06746
8102912	0.308516333333332	1.23843344066126	7.334609	3.2558370261589	0.00398677350206202	0.201024624096510	8102912	NM_015130	TBC1D9	TBC1 domain family, member 9 (with GRAM domain)	Q6ZT07
8059071	-0.290921500000002	-1.22342147044605	7.10447438888889	-3.25033419325460	0.00403717723057804	0.203060998669521	8059071	NM_024782	NHEJ1	nonhomologous end-joining factor 1	Q9H9Q4
7992967	-0.301370000000002	-1.23231407768265	6.55129911111111	-3.24687592768177	0.00406917125129689	0.204163616989574	7992967	NM_138440	VASN	vasorin	Q6EMK4
8086406	-0.264531166666667	-1.20124561669824	7.08553938888889	-3.24313807482311	0.00410403011990131	0.205157665589963	8086406	NM_004206	SEC22C	SEC22 vesicle trafficking protein homolog C (S. cerevisiae)	B4DDC1
7997626	0.258233166666667	1.19601307937637	6.09195411111111	3.24258357840354	0.0041092260596707	0.205157665589963	7997626	NM_024731	KLHL36	kelch-like 36 (Drosophila)	Q8N4N3
7990033	0.295468999999999	1.22728388525368	6.10437205555556	3.23116281988653	0.00421768354933803	0.210055148759415	7990033	NM_005078	TLE3	transducin-like enhancer of split 3 (E(sp1) homolog, Drosophila)	Q04726
8083749	-0.343806333333335	-1.26910051116144	6.14168594444444	-3.22985859836234	0.00423024534560714	0.210164394988865	8083749	NM_139245	PPM1L	protein phosphatase, Mg2+/Mn2+ dependent, 1L	Q5SGD2
8040639	0.248424999999999	1.18790955790234	9.50583922222222	3.22696258151614	0.00425826934702068	0.21085296816443	8040639	NM_000183	HADHB	hydroxyacyl-CoA dehydrogenase/3-ketoacyl-CoA thiolase/enoyl-CoA hydratase (trifunctional protein), beta subunit	P55084
8005586	0.270885	1.20654773964361	3.52237438888889	3.22533060820719	0.00427414119622572	0.21085296816443	8005586	NM_007148	RNF112	ring finger protein 112	Q7Z5V9
8055624	0.465404333333333	1.38070425881771	4.41402788888889	3.22521047999477	0.00427531178665914	0.21085296816443	8055624	NM_014795	ZEB2	zinc finger E-box binding homeobox 2	O60315
8033433	0.366727666666665	1.28942482671917	4.09230233333333	3.22411591703202	0.00428599217567896	0.210866653885953	8033433	NM_198492	CLEC4G	C-type lectin domain family 4, member G	Q6XYD1
8061564	0.446156333333333	1.36240565965653	5.73676166666667	3.22277481142516	0.00429911371584336	0.210931589065783	8061564	NM_181353	ID1	inhibitor of DNA binding 1, dominant negative helix-loop-helix protein	P41134
7908204	-0.276358500000000	-1.21113400520293	3.84713727777778	-3.22185618961567	0.00430812421673577	0.210931589065783	7908204	NM_031935	HMCN1	hemicentin 1	Q96RW7
8130703	0.385308	1.3061386039832	3.95499505555556	3.22049526041484	0.00432150703785442	0.211076982306769	8130703	NM_003181	T	T, brachyury homolog (mouse)	O15178
7950016	0.313098666666666	1.24237324543360	5.5391145	3.21786088240467	0.00434752768474837	0.211682932894339	7950016	NM_153451	ORAOV1	oral cancer overexpressed 1	Q8WV07
7958749	0.320116666666665	1.24843150194349	6.22513122222222	3.21712743230164	0.00435479935949381	0.211682932894339	7958749	NM_005475	SH2B3	SH2B adaptor protein 3	Q9UQQ2
8119951	0.336867166666666	1.26301096721953	2.94735372222222	3.21549342670126	0.00437104210128204	0.211964170796619	8119951	NM_007058	CAPN11	calpain 11	Q9UMQ6
8098041	-0.272267166666668	-1.20770422047789	5.728532	-3.21409535416765	0.00438498642708772	0.212132875601594	8098041	NM_018342	TMEM144	transmembrane protein 144	Q7Z5S9
8037186	0.497352333333334	1.41162054567122	4.09391655555556	3.20901893565352	0.00443598388893075	0.214089031972920	8037186	NM_005357	LIPE	lipase, hormone-sensitive	Q05469
8062823	-0.308912166666667	-1.23877327720279	7.51661194444444	-3.20485338518644	0.00447826209709229	0.215616087192543	8062823	NM_000457	HNF4A	hepatocyte nuclear factor 4, alpha	P41235
8034408	-0.306003500000001	-1.23627826014708	4.97961977777778	-3.2031205168702	0.00449596522162496	0.215955485882318	8034408	NM_020714	ZNF490	zinc finger protein 490	Q9ULM2
8089993	-0.309590666666668	-1.23935600974242	6.25256122222222	-3.20202584654882	0.00450718358112133	0.215982532362481	8089993	NM_019069	WDR5B	WD repeat domain 5B	Q86VZ2
8106098	-0.362936666666667	-1.28604102586301	6.73526694444444	-3.19686380810705	0.00456045350561766	0.217837235851028	8106098	NM_005909	MAP1B	microtubule-associated protein 1B	Q5H9P1
8113491	-0.316225833333333	-1.24506911794231	7.05015111111111	-3.19619677116270	0.00456738161009803	0.217837235851028	8113491	NM_139164	STARD4	StAR-related lipid transfer (START) domain containing 4	Q96DR4
8102450	-0.380783500000002	-1.30204878118017	5.39895127777778	-3.1934670060297	0.00459584097109163	0.218680038694900	8102450	NM_022569	NDST4	N-deacetylase/N-sulfotransferase (heparan glucosaminyl) 4	Q9H3R1
8051583	0.407462333333332	1.32635074125119	7.72407777777778	3.18365299824118	0.0046995909744449	0.222232068074655	8051583	NM_000104	CYP1B1	cytochrome P450, family 1, subfamily B, polypeptide 1	Q53TK1
8134785	0.436229833333333	1.35306376820662	3.25811622222222	3.18343320514385	0.00470194045439779	0.222232068074655	8134785	NM_001004351	SPDYE3	speedy homolog E3 (Xenopus laevis)	A6NKU9
8169750	-0.281612500000001	-1.21555274851017	6.72339277777778	-3.18329838318191	0.00470338220049467	0.222232068074655	8169750	NM_001042750	STAG2	stromal antigen 2	B2R8Y6
8073309	0.327595000000000	1.25491965500184	6.21331861111111	3.17704607535812	0.00477071726982025	0.224889393161062	8073309	XM_002346783	LOC100288034	similar to FKSG62	---
7901565	0.291737833333333	1.22411392609979	4.62071738888889	3.17223601033289	0.00482315749184551	0.226684766857877	7901565	NM_000792	DIO1	deiodinase, iodothyronine, type I	P49895
8109179	0.390795499999999	1.31111615216617	5.345848	3.17150553505732	0.0048311701668773	0.226684766857877	8109179	NM_133263	PPARGC1B	peroxisome proliferator-activated receptor gamma, coactivator 1 beta	Q86YN6
8116921	-0.335859166666668	-1.26212881931955	5.32941266666667	-3.16960262921421	0.00485210424036852	0.227141230836651	8116921	NM_001955	EDN1	endothelin 1	P05305
8156126	-0.287701333333334	-1.22069377853486	5.30872205555556	-3.16781151213932	0.00487188912124521	0.227541918174287	8156126	NM_024945	RMI1	RMI1, RecQ mediated genome instability 1, homolog (S. cerevisiae)	Q9H9A7
7927732	-0.318749833333333	-1.24724927724371	8.06636622222222	-3.15727228310778	0.00498990575896771	0.232518137320174	7927732	NM_032199	ARID5B	AT rich interactive domain 5B (MRF1-like)	Q14865
8097568	0.297892333333333	1.22934711907372	2.83360022222222	3.15586993547465	0.00500581709368595	0.232724569928931	8097568	NM_003866	INPP4B	inositol polyphosphate-4-phosphatase, type II, 105kDa	O15327
8144604	0.241239166666666	1.18200748117557	3.36949694444444	3.15309077324438	0.00503749594296428	0.233183346918684	8144604	NR_001578	TDH	L-threonine dehydrogenase	Q96KT1
8002121	0.357941	1.28159551136387	4.04329794444444	3.15298609477999	0.0050386929427915	0.233183346918684	8002121	NM_001907	CTRL	chymotrypsin-like	P40313
8106689	0.228564333333332	1.17166840850517	2.90067172222222	3.14476246412731	0.0051335993708056	0.237034303522163	8106689	NM_001825	CKMT2	creatine kinase, mitochondrial 2 (sarcomeric)	B2R8A3
7951807	-0.225285500000002	-1.16900856489237	6.4233055	-3.1409005219908	0.0051787662157589	0.237248614665011	7951807	NM_014333	CADM1	cell adhesion molecule 1	A4FVB5
8016382	0.283383999999999	1.21704625492386	3.73299005555556	3.14071078173093	0.00518099522200826	0.237248614665011	8016382	NM_199262	SP6	Sp6 transcription factor	Q3SY56
7945803	0.293524333333332	1.22563069439844	7.76218044444444	3.14048895006835	0.00518360240957404	0.237248614665011	7945803	NM_001014438	CARS	cysteinyl-tRNA synthetase	Q5HYE4
7973014	0.260039333333332	1.19751135287084	2.457885	3.14036510418446	0.00518505852474593	0.237248614665011	7973014	NM_001005483	OR4K5	olfactory receptor, family 4, subfamily K, member 5	B9EIS6
8062844	-0.280730166666669	-1.21480955970415	7.06518861111111	-3.13755385676991	0.00521821880794707	0.238228142425872	8062844	NM_024331	TTPAL	tocopherol (alpha) transfer protein-like	B2RA57
8013307	-0.340868666666667	-1.26651895303775	9.34887794444444	-3.13623519393128	0.00523384409758196	0.238404539006711	8013307	NR_026718	FOXO3B	forkhead box O3B pseudogene	O43524
7972932	-0.436314666666668	-1.35314333338240	6.17467461111111	-3.13513711320587	0.00524689031010061	0.238462929564438	7972932	AK092862	FLJ41484	hypothetical LOC650669	B9EH92
7977418	0.303016166666667	1.23372099466074	5.33046477777778	3.12981731291559	0.00531054298791199	0.239921708165431	7977418	NM_001134875	C14orf80	chromosome 14 open reading frame 80	Q86TT4
8003125	0.272514499999999	1.20791128510923	5.27802266666667	3.12972632211122	0.00531163821204876	0.239921708165431	8003125	NM_005679	TAF1C	TATA box binding protein (TBP)-associated factor, RNA polymerase I, C, 110kDa	B3KUE8
7922418	0.288090833333333	1.22102338694246	8.13204333333333	3.12927173119341	0.00531711324875179	0.239921708165431	7922418	NR_002579	SNORD74	small nucleolar RNA, C/D box 74	---
8022612	-0.329499833333335	-1.25657765720130	4.36684122222222	-3.12770624590190	0.00533600972778006	0.239921708165431	8022612	NM_015461	ZNF521	zinc finger protein 521	Q96K83
8105040	0.336571833333332	1.26275244337925	8.69122394444445	3.12661753516002	0.00534918964335833	0.239921708165431	8105040	NM_003999	OSMR	oncostatin M receptor	Q99650
8133728	-0.407883500000001	-1.32673799999331	3.50670472222222	-3.1265502255021	0.0053500055298853	0.239921708165431	8133728	NM_001110354	ZP3	zona pellucida glycoprotein 3 (sperm receptor)	P21754
8108949	0.323419166666667	1.25129258309786	4.24522244444444	3.12450620364265	0.00537483954741531	0.240111449527517	8108949	NM_002700	POU4F3	POU class 4 homeobox 3	Q15319
8021301	-0.285395833333335	-1.21874460568871	7.784791	-3.12425265277741	0.00537792787792268	0.240111449527517	8021301	NM_004163	RAB27B	RAB27B, member RAS oncogene family	O00194
8099841	-0.374954000000001	-1.29679820587889	4.55630305555556	-3.12171132995945	0.00540897733364869	0.240966968248481	8099841	NM_006068	TLR6	toll-like receptor 6	B2R933
8061368	0.318097999999999	1.24668587680534	6.01160005555556	3.11861700962099	0.00544701824272575	0.242129517061515	8061368	NM_013248	NXT1	NTF2-like export factor 1	Q9UKK6
8069811	0.235748000000001	1.17751709108227	4.02005961111111	3.11389423707268	0.00550558015350416	0.244097596848332	8069811	NM_181624	KRTAP23-1	keratin associated protein 23-1	A1A580
8146429	0.397183000000000	1.31693395918315	3.76117505555556	3.1116193780115	0.00553400579552026	0.244097596848332	8146429	NM_005285	NPBWR1	neuropeptides B/W receptor 1	P48145
8092055	0.416889833333333	1.3350463529751	2.82722477777778	3.11161429091963	0.0055340695209192	0.244097596848332	8092055	NM_020949	SLC7A14	solute carrier family 7 (cationic amino acid transporter, y+ system), member 14	Q8TBB6
8156199	-0.376352833333335	-1.29805618779252	8.26742866666667	-3.11118402489674	0.00553946199063803	0.244097596848332	8156199	NM_004938	DAPK1	death-associated protein kinase 1	P53355
8110055	0.505739333333333	1.41985079620604	7.05460722222222	3.10871054037967	0.00557056091174303	0.244935509069482	8110055	NM_030627	CPEB4	cytoplasmic polyadenylation element binding protein 4	Q17RY0
8003814	0.472079833333333	1.38710772434739	6.59178633333333	3.10485191919152	0.00561941359049988	0.246032596100548	8003814	NM_000049	ASPA	aspartoacylase (Canavan disease)	P45381
7919314	-0.430736166666668	-1.34792120765896	6.11305927777778	-3.10482251414047	0.00561978746889757	0.246032596100548	7919314	NM_001461	FMO5	flavin containing monooxygenase 5	P49326
8134452	0.305772666666665	1.23608046962677	5.59015266666667	3.10293225185391	0.00564387241959864	0.24655451281307	8134452	NM_177455	BHLHA15	basic helix-loop-helix family, member a15	Q7RTS1
8105302	-0.313133666666667	-1.24240338596213	7.11403372222222	-3.10049182625679	0.0056751154545244	0.247386215619805	8105302	NM_006350	FST	follistatin	P19883
8115600	-0.430021166666668	-1.34725334310348	4.2806385	-3.09920787495832	0.00569162025425188	0.247573267282587	8115600	NM_022090	C5orf54	chromosome 5 open reading frame 54	Q8IZ13
8071107	0.271784333333332	1.20730010022300	7.54813338888889	3.09648905977315	0.00572672360003957	0.248566782382874	8071107	NM_031481	SLC25A18	solute carrier family 25 (mitochondrial carrier), member 18	Q9H1K4
8068200	-0.271242333333334	-1.20684661994136	6.39948188888889	-3.09405821909134	0.00575828654440435	0.249008112640661	8068200	NR_026845	C21orf119	chromosome 21 open reading frame 119	Q96HZ7
7928558	-0.264773500000002	-1.20144741007532	6.59985072222222	-3.09381448837058	0.00576146052434485	0.249008112640661	7928558	NM_020338	ZMIZ1	zinc finger, MIZ-type containing 1	Q9ULJ6
8111993	-0.291426833333334	-1.22385007380272	3.76522211111111	-3.09278306799262	0.00577491097179538	0.249058394464452	8111993	NM_004465	FGF10	fibroblast growth factor 10	Q8NFI9
7975136	-0.275195833333336	-1.21015834656562	6.24288105555556	-3.09072012024193	0.00580190467141525	0.24969131144286	7975136	NM_178155	FUT8	fucosyltransferase 8 (alpha (1,6) fucosyltransferase)	Q546E0
8094556	-0.270695500000001	-1.20638926832799	7.82167683333333	-3.08912848063464	0.00582281486245136	0.250060290809087	8094556	NM_018290	PGM2	phosphoglucomutase 2	Q96G03
8098084	0.376762499999998	1.29842483525039	8.05682966666667	3.08599667733833	0.00586417249751808	0.251303967282646	8098084	NM_004453	ETFDH	electron-transferring-flavoprotein dehydrogenase	Q547S8
8031837	-0.380252166666667	-1.30156933506107	5.81375327777778	-3.08347218377207	0.00589771732864995	0.251796655304317	8031837	AF294842	ZNF587	zinc finger protein 587	Q96JB9
7951614	0.221372833333334	1.16584244597483	7.65730644444444	3.08286374915545	0.00590582982585219	0.251796655304317	7951614	NM_002716	PPP2R1B	protein phosphatase 2, regulatory subunit A, beta	P30154
8130505	-0.216493333333334	-1.16190598078334	8.46023872222222	-3.08233147132822	0.00591293576343635	0.251796655304317	8130505	NM_003379	EZR	ezrin	B2R6J2
7972217	-0.328771333333333	-1.25594329878678	5.38685888888889	-3.07431618811858	0.0060209472952069	0.255548015414451	7972217	NM_005842	SPRY2	sprouty homolog 2 (Drosophila)	O43597
8029693	0.325455666666667	1.25306014774075	4.51742805555556	3.07392677736449	0.00602624328407043	0.255548015414451	8029693	NM_006732	FOSB	FBJ murine osteosarcoma viral oncogene homolog B	A1L186
8003802	0.297139500000000	1.22870578321774	2.85646372222222	3.07110356671904	0.00606477415940223	0.255693597943163	8003802	NM_012352	OR1A2	olfactory receptor, family 1, subfamily A, member 2	Q9Y585
8075052	0.307782499999999	1.2378036660937	4.97749333333333	3.07103159041924	0.00606575959733848	0.255693597943163	8075052	NM_182492	LRP5L	low density lipoprotein receptor-related protein 5-like	A4QPB2
7974533	-0.327125333333334	-1.25451118475210	5.13552338888889	-3.07090307421316	0.00606751951705287	0.255693597943163	7974533	NM_021255	PELI2	pellino homolog 2 (Drosophila)	Q659D8
8075423	-0.336110666666667	-1.26234886101824	5.17313694444444	-3.06910797108273	0.00609215368779774	0.255978003157138	8075423	NM_152511	DUSP18	dual specificity phosphatase 18	Q8NEJ0
8095697	-0.341408833333334	-1.2669932455197	7.4011045	-3.06755551131832	0.00611353616339915	0.255978003157138	8095697	NM_001511	CXCL1	chemokine (C-X-C motif) ligand 1 (melanoma growth stimulating activity, alpha)	P09341
8040698	0.314772166666665	1.24381521196117	7.29728672222222	3.06752666067293	0.00611393421881749	0.255978003157138	8040698	NM_017877	C2orf18	chromosome 2 open reading frame 18	Q8N357
8054356	0.320501166666666	1.24876427212092	5.83708877777778	3.06627028314242	0.00613129296218189	0.255978003157138	8054356	NM_032718	MFSD9	major facilitator superfamily domain containing 9	Q8NBP5
8101284	0.393202166666665	1.31330514762876	6.139971	3.06576654357502	0.00613826627869707	0.255978003157138	8101284	NM_006259	PRKG2	protein kinase, cGMP-dependent, type II	Q13237
7900426	-0.273369666666668	-1.20862749445838	7.23149222222222	-3.0641122368326	0.00616122108246558	0.255978003157138	7900426	NM_022733	SMAP2	small ArfGAP2	Q8WU79
8175666	0.326628166666665	1.25407894254430	7.31870294444444	3.06400821303576	0.00616266726890397	0.255978003157138	8175666	NM_004961	GABRE	gamma-aminobutyric acid (GABA) A receptor, epsilon	P78334
8156278	0.265757333333332	1.20226700611183	6.34305688888889	3.06003010605269	0.00621822005193773	0.257757301539423	8156278	NM_005226	S1PR3	sphingosine-1-phosphate receptor 3	Q99500
8157444	0.316533833333333	1.24533495529182	2.50928788888889	3.05461395050698	0.00629463464346507	0.260256247577751	8157444	NR_030255	MIR455	microRNA 455	---
8021081	-0.507153166666668	-1.42124292433080	4.24225827777778	-3.05394155757768	0.00630418438878519	0.260256247577751	8021081	NM_001128588	SLC14A1	solute carrier family 14 (urea transporter), member 1 (Kidd blood group)	B3KXJ3
8176076	-0.253693500000002	-1.19225555119472	5.799038	-3.05197565321566	0.00633218590129544	0.260880911014753	8176076	NM_001009932	DNASE1L1	deoxyribonuclease I-like 1	P27635
7935011	-0.399635	-1.31917411918545	5.17570572222222	-3.05026074843516	0.00635671055532338	0.261360087132667	7935011	NM_014912	CPEB3	cytoplasmic polyadenylation element binding protein 3	Q8NE35
8142096	-0.382843500000002	-1.30390928272326	5.55560433333333	-3.04495490488071	0.00643317235595828	0.263543286781752	8142096	NM_020725	ATXN7L1	ataxin 7-like 1	Q9ULK2
8000411	0.344600833333333	1.26979960418994	3.32614922222222	3.04476652895214	0.00643590331000259	0.263543286781752	8000411	NM_001145348	JMJD5	jumonji domain containing 5	Q8N371
8092083	-0.314286500000001	-1.24339656636802	8.884772	-3.04387698474072	0.00644881451621849	0.263543286781752	8092083	NM_000340	SLC2A2	solute carrier family 2 (facilitated glucose transporter), member 2	P11168
7966345	0.229138166666665	1.17213453343075	7.45406961111111	3.04227830502591	0.00647208141820628	0.263961952408534	7966345	NM_139283	PPTC7	PTC7 protein phosphatase homolog (S. cerevisiae)	Q8NI37
7974257	-0.280346000000002	-1.21448611837004	4.44575766666667	-3.04013818271447	0.00650335553800861	0.264704852922559	7974257	NM_015684	ATP5S	ATP synthase, H+ transporting, mitochondrial F0 complex, subunit s (factor B)	Q99766
7922326	0.395045833333333	1.31498453560838	4.02939805555556	3.0378451145766	0.00653702691169496	0.265542155310735	7922326	NR_029627	MIR214	microRNA 214	---
7924058	-0.413469833333335	-1.33188528924140	5.63205716666667	-3.03282970506862	0.00661126183586097	0.268020554825804	7924058	NM_006147	IRF6	interferon regulatory factor 6	B2R762
7955663	-0.267022166666667	-1.20332151460675	7.01679883333333	-3.02898321540137	0.00666874684395034	0.269811374305137	7955663	NM_170754	TENC1	tensin like C1 domain containing phosphatase (tensin 2)	Q63HR2
7905299	-0.375537666666666	-1.29732295365529	4.84814244444444	-3.02355728433246	0.00675065857878217	0.272581373290666	7905299	NM_021222	PRUNE	prune homolog (Drosophila)	Q86TP1
8117622	0.281302833333333	1.2152918647044	2.57714638888889	3.02223206146315	0.0067708118933145	0.272851604527803	8117622	NM_012367	OR2B6	olfactory receptor, family 2, subfamily B, member 6	P58173
8082869	0.416624999999998	1.33480130304001	5.224657	3.01990087310302	0.00680640462006613	0.273166587238414	8082869	NM_002718	PPP2R3A	protein phosphatase 2 (formerly 2A), regulatory subunit B'', alpha	B2RAL3
8113039	-0.262495833333334	-1.19955211159355	6.50671938888889	-3.01929675774402	0.00681565775117445	0.273166587238414	8113039	NM_002397	MEF2C	myocyte enhancer factor 2C	B2R681
8147040	-0.316463000000001	-1.24527381343021	6.4227675	-3.01907500282071	0.00681905738246855	0.273166587238414	8147040	NM_001105539	ZBTB10	zinc finger and BTB domain containing 10	Q9H9H3
8111952	-0.261575000000001	-1.19878671412638	6.04177722222222	-3.01792273492244	0.00683674871240865	0.273304177225601	8111952	NM_022483	C5orf28	chromosome 5 open reading frame 28	Q0VDI3
7945462	0.304935000000000	1.23536297712937	5.83806555555556	3.01709670660393	0.00684945841295536	0.273304177225601	7945462	NM_004031	IRF7	interferon regulatory factor 7	Q92985
8050942	0.270446166666666	1.20618079248360	3.57549694444444	3.01480390976177	0.0068848563247108	0.273875144943799	8050942	NM_194248	OTOF	otoferlin	B9U4H1
8117498	0.266087333333333	1.20254204240157	3.085261	3.01442065438279	0.00689079052399297	0.273875144943799	8117498	NM_001732	BTN1A1	butyrophilin, subfamily 1, member A1	Q13410
7910257	0.284705166666667	1.21816129126918	6.9245905	3.01109708132229	0.00694245928274362	0.275328600805328	7910257	NM_020435	GJC2	gap junction protein, gamma 2, 47kDa	B9U3U6
8145532	-0.349980500000002	-1.27454340000264	6.92937355555556	-3.00968900598657	0.00696446212135261	0.275328600805328	8145532	NM_001979	EPHX2	epoxide hydrolase 2, cytoplasmic	B3KUA0
8097282	-0.309188333333336	-1.23901043101767	6.41230077777778	-3.00939256973658	0.00696910286328428	0.275328600805328	8097282	NM_005841	SPRY1	sprouty homolog 1, antagonist of FGF signaling (Drosophila)	O43609
8151066	-0.276049000000002	-1.21087420964033	6.97417116666667	-3.00858936127026	0.00698169219605026	0.275328600805328	8151066	NM_018120	ARMC1	armadillo repeat containing 1	Q9NVT9
8166049	-0.245327666666668	-1.18536196123309	9.33017094444445	-3.00457090760016	0.00704500721891805	0.277130621742865	8166049	NM_001039091	PRPS2	phosphoribosyl pyrophosphate synthetase 2	B2R860
8075720	0.291843166666666	1.22420330376016	7.61102505555556	3.00395684324606	0.00705473117016865	0.277130621742865	8075720	NM_030882	APOL2	apolipoprotein L, 2	Q9BQE5
7902687	-0.281196000000001	-1.21520187418655	8.85025794444444	-3.00303004496848	0.00706943193372741	0.277170958020609	7902687	NM_001554	CYR61	cysteine-rich, angiogenic inducer, 61	Q6FI18
8063394	0.197418333333334	1.14664462613761	7.74436322222222	2.99912592757463	0.0071316839780755	0.278843745473966	8063394	NM_002827	PTPN1	protein tyrosine phosphatase, non-receptor type 1	A8K3M3
8054930	0.263975000000000	1.20078261932774	8.26763927777778	2.99863118449598	0.00713961045392148	0.278843745473966	8054930	NM_032390	MKI67IP	MKI67 (FHA domain) interacting nucleolar phosphoprotein	Q9BYG3
8007471	-0.318848000000002	-1.24733414789639	7.74917838888889	-2.99693581232085	0.0071668372481751	0.27927757016821	8007471	NM_031858	NBR1	neighbor of BRCA1 gene 1	Q14596
7965523	0.299432333333332	1.23066008218194	5.32348455555556	2.99622551619275	0.00717827400383017	0.27927757016821	7965523	NM_003297	NR2C1	nuclear receptor subfamily 2, group C, member 1	P13056
7898677	0.339316166666666	1.26515677112436	5.44182755555556	2.99231173383777	0.00724160800094577	0.281201904557798	7898677	NM_004807	HS6ST1	heparan sulfate 6-O-sulfotransferase 1	O60243
8008213	-0.306104999999999	-1.23636524087001	7.33042516666667	-2.99130447073623	0.00725799489637015	0.281299343306736	8008213	NM_007067	MYST2	MYST histone acetyltransferase 2	O95251
8021147	-0.370569	-1.29286263608487	2.29084438888889	-2.98990207407266	0.00728086972523835	0.281374796878055	8021147	NM_016097	IER3IP1	immediate early response 3 interacting protein 1	Q9Y5U9
7985767	-0.282765333333336	-1.21652446444864	7.10736716666667	-2.98948388225496	0.00728770440853373	0.281374796878055	7985767	NM_022767	AEN	apoptosis enhancing nuclease	Q8WYW8
7984112	0.2308965	1.17356398292069	7.58129377777778	2.9867748641169	0.00733212921066144	0.282143931627645	7984112	NM_016530	RAB8B	RAB8B, member RAS oncogene family	Q92930
7911643	0.374956666666666	1.29680060287316	2.97687111111111	2.98657215861849	0.00733546383659443	0.282143931627645	7911643	BC114926	C1orf222	chromosome 1 open reading frame 222	Q69YW0
8159667	0.367194333333333	1.28984198273614	4.80379961111111	2.98455527375787	0.00736872260152734	0.282432267654482	8159667	NM_017723	C9orf167	chromosome 9 open reading frame 167	Q9NXH8
7965423	-0.355073666666668	-1.27905089030487	8.9613426111111	-2.98428386337246	0.00737320929484184	0.282432267654482	7965423	NM_001731	BTG1	B-cell translocation gene 1, anti-proliferative	Q6IBC8
8031669	0.320225166666666	1.24852539559932	2.60245816666667	2.98358581751346	0.00738476082175015	0.282432267654482	8031669	NM_001001668	ZNF470	zinc finger protein 470	Q6ECI4
7991313	0.2701415	1.20592609951563	4.54545677777778	2.98255781424912	0.00740180440335854	0.282550989182820	7991313	NM_002666	PLIN1	perilipin 1	O60240
8072360	-0.280288500000001	-1.21443771482098	6.86795811111111	-2.97679095143413	0.00749812072046929	0.285689674819384	8072360	NM_000355	TCN2	transcobalamin II	P20062
8073088	-0.505222	-1.41934174582312	3.52268822222222	-2.97150978200621	0.00758738461451068	0.288548379242273	8073088	NM_021822	APOBEC3G	apolipoprotein B mRNA editing enzyme, catalytic polypeptide-like 3G	Q9HC16
7903049	0.400105	1.31960394865244	3.590279	2.96731966473302	0.00765893532274974	0.290209302151403	7903049	NM_206886	CCDC18	coiled-coil domain containing 18	Q86WF4
7969479	0.256343666666666	1.19444768445936	3.26643644444444	2.96663026628063	0.0076707696768667	0.290209302151403	7969479	NR_026983	BTF3L1	basic transcription factor 3, like 1 pseudogene	---
8154531	0.347372666666667	1.27224160065458	7.85920327777778	2.96644167395152	0.00767401016049096	0.290209302151403	8154531	NM_017925	DENND4C	DENN/MADD domain containing 4C	Q5VZ89
8140556	-0.306122833333334	-1.23638052382941	3.76873355555556	-2.96494088864741	0.00769984444472138	0.290541220514565	8140556	NM_000601	HGF	hepatocyte growth factor (hepapoietin A; scatter factor)	P14210
8056545	-0.230212500000002	-1.17300771324324	9.03611688888889	-2.96426802572760	0.00771145420013992	0.290541220514565	8056545	NM_013233	STK39	serine threonine kinase 39 (STE20/SPS1 homolog, yeast)	Q9UEW8
8122457	0.292337499999999	1.22462284369968	5.41447588888889	2.96291712320722	0.00773481399209297	0.290880667198004	8122457	NM_003764	STX11	syntaxin 11	O75558
8168420	0.300754833333333	1.23178872969003	3.18262811111111	2.96186677691377	0.00775302368062362	0.291025537048594	8168420	NM_203303	ZCCHC13	zinc finger, CCHC domain containing 13	Q8WW36
7904965	-0.372055166666667	-1.29419514177222	4.91896677777778	-2.95986732110294	0.00778780217564376	0.291790665619776	7904965	AB042555	PDE4DIP	phosphodiesterase 4D interacting protein	Q5VU43
8031031	0.305266833333333	1.23564715483219	2.15711205555556	2.95790056526331	0.00782215852654785	0.292021996517399	8031031	NR_030207	MIR516B2	microRNA 516b-2	---
8093360	0.369408500000000	1.2918230790317	4.33390383333333	2.95763931839015	0.00782673310078113	0.292021996517399	8093360	NM_000283	PDE6B	phosphodiesterase 6B, cGMP-specific, rod, beta	P35913
8118111	-0.409382166666668	-1.32811692697141	7.37285422222222	-2.95704234203753	0.00783719615715171	0.292021996517399	8118111	NM_006674	HCP5	HLA complex P5	Q6MZN7
8116760	0.284755333333333	1.21820365098639	7.36764783333333	2.95573470213533	0.00786016194790437	0.292340335200040	8116760	NM_031480	RIOK1	RIO kinase 1 (yeast)	Q9BRS2
7928308	-0.515062833333335	-1.42905637771784	7.26316227777778	-2.95439062453571	0.00788383525184519	0.292350508762211	7928308	NM_019058	DDIT4	DNA-damage-inducible transcript 4	Q9NX09
8133119	0.363437499999999	1.28648755406694	3.45827916666667	2.95408197960352	0.00788928111953278	0.292350508762211	8133119	BC014249	VKORC1L1	vitamin K epoxide reductase complex, subunit 1-like 1	---
8112176	-0.298897166666667	-1.23020365438862	4.22194083333333	-2.95188327002682	0.00792818111556884	0.293255896373322	8112176	NR_023344	RNU6ATAC	RNA, U6atac small nuclear (U12-dependent splicing) // RNA, U6atac small nuclear (U12-dependent splicing) // RNA, U6atac small nuclear (U12-dependent splicing) // RNA, U6atac small nuclear (U12-dependent splicing) // RNA, U6atac small nuclear (U12-dependent splicing)	---
8096511	-0.234676666666669	-1.17664300127411	4.20518288888889	-2.94919609943064	0.007975973976587	0.294486325146482	8096511	NM_001203	BMPR1B	bone morphogenetic protein receptor, type IB	O00238
8132660	0.335587166666665	1.26189088498898	5.48320111111111	2.94809338284123	0.007995666612813	0.294676658621308	8132660	NM_005856	RAMP3	receptor (G protein-coupled) activity modifying protein 3	A4D2L1
7935968	-0.232804666666667	-1.17511721294790	6.91261555555556	-2.94459239284649	0.00805849911691832	0.295920822203977	7935968	NM_003893	LDB1	LIM domain binding 1	Q86U70
8108873	0.307024333333332	1.23715334505879	5.86844811111111	2.9445855006903	0.00805862327856909	0.295920822203977	8108873	NM_015071	ARHGAP26	Rho GTPase activating protein 26	Q9UNA1
7973158	0.364279666666667	1.28723875455743	5.93111227777778	2.94355656749739	0.00807718010790314	0.296065896541043	7973158	NM_018071	FLJ10357	protein SOLO	Q8TER5
7933619	-0.249184333333334	-1.18853495462180	6.7317705	-2.94104294419442	0.00812268653550448	0.296986993586142	7933619	NM_147156	SGMS1	sphingomyelin synthase 1	Q86VZ5
8155661	0.242939666666667	1.18340153100784	5.16597055555556	2.93990532603113	0.00814336291974403	0.296986993586142	8155661	NM_199135	FOXD4L3	forkhead box D4-like 3	Q12950
8075695	0.244643500000000	1.18479996243694	4.08922477777778	2.93642884600101	0.00820686293838613	0.296986993586142	8075695	NR_027833	APOL3	apolipoprotein L, 3	O95236
8164314	0.313877666666666	1.24304426049055	7.18079305555556	2.9356404923245	0.00822132884881112	0.296986993586142	8164314	NM_175039	ST6GALNAC4	ST6 (alpha-N-acetyl-neuraminyl-2,3-beta-galactosyl-1,3)-N-acetylgalactosaminide alpha-2,6-sialyltransferase 4	Q9H4F1
8108370	-0.335302000000001	-1.26164148116823	7.17946988888889	-2.93524354483347	0.00822862193041868	0.296986993586142	8108370	NM_001964	EGR1	early growth response 1	P18146
8012349	-0.317079333333335	-1.24580592015025	6.03095072222222	-2.93472725179751	0.00823811705388703	0.296986993586142	8012349	NM_002616	PER1	period homolog 1 (Drosophila)	O15534
8142554	-0.300414333333334	-1.23149804138866	8.26489844444444	-2.93470215150205	0.00823857894104639	0.296986993586142	8142554	NM_005763	AASS	aminoadipate-semialdehyde synthase	Q9UDR5
7936734	0.268403333333332	1.20447406821333	6.59195822222222	2.93462300221665	0.0082400355826749	0.296986993586142	7936734	NM_000141	FGFR2	fibroblast growth factor receptor 2	P21802
8139832	0.390853999999999	1.31116931783724	5.11647844444444	2.93437944892265	0.00824451942534558	0.296986993586142	8139832	NM_015852	ZNF117	zinc finger protein 117	Q03924
7924190	-0.277002000000000	-1.21167434016638	5.67265516666667	-2.93316734984527	0.00826686924556566	0.296986993586142	7924190	NM_144567	ANGEL2	angel homolog 2 (Drosophila)	Q5VTE6
7969414	0.255487666666665	1.19373918826122	7.09600555555556	2.93296454434003	0.00827061445322595	0.296986993586142	7969414	NM_001730	KLF5	Kruppel-like factor 5 (intestinal)	Q13887
8114612	0.400768166666667	1.32021067321410	5.89482661111111	2.93255795560061	0.00827812784292898	0.296986993586142	8114612	NM_000591	CD14	CD14 molecule	B2R888
8017850	-0.232501	-1.17486989361551	7.69270816666667	-2.93098261986380	0.0083073006843669	0.297507040410101	8017850	NM_017983	WIPI1	WD repeat domain, phosphoinositide interacting 1	Q5MNZ9
8083034	0.230410666666666	1.17316884708458	4.69932738888889	2.92953451726475	0.00833420460324963	0.297632583001181	8083034	NM_022131	CLSTN2	calsyntenin 2	Q9H4D0
7964810	-0.300356000000001	-1.23144824851393	4.33451655555556	-2.92921387697905	0.00834017302144406	0.297632583001181	7964810	NM_017440	MDM1	Mdm1 nuclear protein homolog (mouse)	Q8TC05
8045224	0.286304499999999	1.21951246125952	3.97252172222222	2.9283562385188	0.0083561573743213	0.297678927904205	8045224	NM_152698	FAM123C	family with sequence similarity 123C	Q8N944
7909862	-0.251427500000001	-1.19038437924937	7.43174538888889	-2.92573933303054	0.00840511267851897	0.298897603497508	7909862	NM_024709	C1orf115	chromosome 1 open reading frame 115	Q9H7X2
7963421	0.356921833333333	1.28069047035367	7.17380461111111	2.92100959729719	0.0084942941856389	0.301489549334924	7963421	NM_005554	KRT6A	keratin 6A	B2R853
7899436	-0.286962500000002	-1.22006879658832	6.00528511111111	-2.91965763884814	0.00851995282736948	0.301489549334924	7899436	NM_031459	SESN2	sestrin 2	P58004
7987405	0.4074645	1.32635273319129	3.65759144444444	2.91950860530656	0.00852278587229638	0.301489549334924	7987405	NM_005739	RASGRP1	RAS guanyl releasing protein 1 (calcium and DAG-regulated)	B2RA89
8063382	0.259794833333333	1.19730842244651	3.39089366666667	2.91873564816341	0.00853749389828547	0.301489549334924	8063382	NM_005985	SNAI1	snail homolog 1 (Drosophila)	B2R842
8133876	0.440378166666665	1.35695997418235	4.17816561111111	2.91633829362256	0.0085832667798831	0.30256616809037	8133876	NM_001001548	CD36	CD36 molecule (thrombospondin receptor)	A4D1B1
8141328	0.269342666666663	1.20525855212385	8.94338455555556	2.91557786827684	0.00859783487025422	0.30256616809037	8141328	NM_000777	CYP3A5	cytochrome P450, family 3, subfamily A, polypeptide 5	B2R9K2
8117415	-0.292360666666668	-1.22464250874059	5.27632966666667	-2.91373822157265	0.00863317687683587	0.302988366655632	8117415	NM_003532	HIST1H3E	histone cluster 1, H3e	P68431
7975344	-0.205877166666671	-1.15338739965537	8.76798172222222	-2.91339804079477	0.00863972747542948	0.302988366655632	7975344	NM_018375	SLC39A9	solute carrier family 39 (zinc transporter), member 9	Q9NUM3
8168604	-0.244720500000001	-1.18486319966250	3.7422605	-2.91172720073741	0.00867197098350413	0.303247479549085	8168604	NM_053281	DACH2	dachshund homolog 2 (Drosophila)	Q96NX9
7991503	0.341187166666667	1.26679858997117	4.48765655555556	2.91146523040335	0.00867703690865661	0.303247479549085	7991503	NM_152449	LYSMD4	LysM, putative peptidoglycan-binding, domain containing 4	Q5XG99
8015412	-0.279756500000000	-1.21398996825080	6.86311038888889	-2.90608895373943	0.00878163256558732	0.306374685205603	8015412	NM_002230	JUP	junction plakoglobin	P14923
7919659	0.216084166666667	1.16157649619136	6.66766811111111	2.90301101134882	0.00884205835847758	0.307952788533231	7919659	NM_005850	SF3B4	splicing factor 3b, subunit 4, 49kDa	Q53FG6
8099696	-0.383744166666668	-1.30472356034411	6.62502394444444	-2.90135892576433	0.00887465646820499	0.308320838455513	8099696	NM_016955	SEPSECS	Sep (O-phosphoserine) tRNA:Sec (selenocysteine) tRNA synthase	Q9HD40
8088776	-0.234342666666667	-1.17637062682005	5.94370783333333	-2.90083338187821	0.00888505041758814	0.308320838455513	8088776	NM_032682	FOXP1	forkhead box P1	Q9H334
8158902	0.285782666666667	1.21907143446142	3.56271594444444	2.90016642311372	0.00889825804126667	0.308320838455513	8158902	BC118593	C9orf171	chromosome 9 open reading frame 171	Q6ZQR2
8021603	-0.302158666666667	-1.23298792122070	2.61304027777778	-2.89731946996328	0.00895484795574012	0.309752163929782	8021603	NM_012397	SERPINB13	serpin peptidase inhibitor, clade B (ovalbumin), member 13	A8K2Q8
8155192	-0.292993833333334	-1.22518009497436	6.20983366666667	-2.89305477224191	0.00904026613494017	0.31217409634623	8155192	NM_022343	GLIPR2	GLI pathogenesis-related 2	Q9H4G4
8013641	-0.231939500000001	-1.17441272070859	6.48206333333333	-2.88916694055576	0.009118817398517	0.313824946967051	8013641	NM_033198	PIGS	phosphatidylinositol glycan anchor biosynthesis, class S	B2RBB2
7963187	-0.267290166666668	-1.20354506851944	5.79843511111111	-2.88909353007623	0.00912030689813925	0.313824946967051	7963187	NM_001113546	LIMA1	LIM domain and actin binding 1	Q9UHB6
8028104	0.354081666666667	1.27817171464672	3.72185988888889	2.88835723181113	0.00913525932713273	0.313824946967051	8028104	NM_014266	HCST	hematopoietic cell signal transducer	Q9UBK5
7941074	0.333452333333333	1.26002497815714	3.8711835	2.88536796772618	0.00919620610851847	0.313824946967051	7941074	NM_144585	SLC22A12	solute carrier family 22 (organic anion/urate transporter), member 12	B3KP53
7909898	-0.233509833333334	-1.17569173217332	6.79652033333333	-2.8853273792729	0.00919703632849568	0.313824946967051	7909898	NM_198551	MIA3	melanoma inhibitory activity family, member 3	Q5JRA6
7923528	0.293803499999999	1.22586788128277	4.76806244444444	2.88491531060387	0.00920546909638355	0.313824946967051	7923528	NM_002479	MYOG	myogenin (myogenic factor 4)	P15173
8019622	0.348839500000000	1.27353578643297	3.22081055555556	2.88447507340226	0.00921448651893247	0.313824946967051	8019622	NM_145041	TMEM106A	transmembrane protein 106A	Q96A25
7958262	-0.340910333333333	-1.2665555320677	5.89274694444444	-2.8844016551114	0.00921599117782418	0.313824946967051	7958262	NM_152772	TCP11L2	t-complex 11 (mouse)-like 2	B2RA65
8031573	-0.260278166666668	-1.19770961327581	8.52475783333333	-2.88351272037335	0.00923422802778845	0.313824946967051	8031573	NM_001145014	RFPL4A	ret finger protein-like 4A	---
8017186	-0.325589333333333	-1.25317624998531	6.33438805555556	-2.88187708941168	0.00926787419031659	0.313824946967051	8017186	NM_022070	HEATR6	HEAT repeat containing 6	Q6AI08
8084739	0.373476999999999	1.29547125127473	4.14360427777778	2.88036252936373	0.00929913473102967	0.313824946967051	8084739	NR_024413	FLJ42393	hypothetical LOC401105	Q6ZVL7
8066279	-0.281634000000000	-1.21557086361980	6.26991944444444	-2.88020924472842	0.00930230416120748	0.313824946967051	8066279	NM_015035	ZHX3	zinc fingers and homeoboxes 3	Q9H4I2
8117106	-0.331485666666667	-1.25830849560502	6.888379	-2.88018969285258	0.0093027085052664	0.313824946967051	8117106	NM_182757	RNF144B	ring finger protein 144B	Q7Z419
8003444	0.289468666666666	1.22219007172078	5.07647233333333	2.87849608058865	0.00933779746453226	0.313824946967051	8003444	ENST00000333222	LOC146429	Putative solute carrier family 22 member ENSG00000182157	---
7963139	-0.276672000000001	-1.21139721520680	5.63515316666667	-2.87705198285227	0.0093678171646871	0.313824946967051	7963139	NM_181708	BCDIN3D	BCDIN3 domain containing	Q7Z5W3
8169742	-0.262286833333334	-1.19937834775195	6.59555966666667	-2.87678671416657	0.0093733415912101	0.313824946967051	8169742	NM_001167	XIAP	X-linked inhibitor of apoptosis	P98170
8157074	-0.245268166666668	-1.18531307523825	5.78956266666667	-2.87622679913474	0.00938501252135998	0.313824946967051	8157074	NM_001079802	FKTN	fukutin	O75072
8087419	0.281698833333333	1.2156254914376	3.68630094444444	2.87568370437893	0.0093963461681327	0.313824946967051	8087419	NM_000481	AMT	aminomethyltransferase	Q96IG6
8027510	-0.308936833333334	-1.23879445747156	4.87000227777778	-2.87538016414164	0.00940268635859753	0.313824946967051	8027510	NM_152266	C19orf40	chromosome 19 open reading frame 40	Q9BTP7
7984779	0.241677666666666	1.18236680108914	6.22130844444444	2.87496306551534	0.00941140519309534	0.313824946967051	7984779	NM_033240	PML	promyelocytic leukemia	Q15959
7996286	0.290620666666666	1.22316638702338	3.73693005555556	2.87470276679015	0.00941685028613677	0.313824946967051	7996286	NM_004614	TK2	thymidine kinase 2, mitochondrial	O00142
7994463	0.2789365	1.21330015585394	3.26186933333333	2.87413763755608	0.00942868242244371	0.313824946967051	7994463	NM_004320	ATP2A1	ATPase, Ca++ transporting, cardiac muscle, fast twitch 1	B3KY17
8057677	-0.315756333333336	-1.24466399778373	9.9584715	-2.87218337201631	0.00946970900767307	0.314235089231942	8057677	NM_014585	SLC40A1	solute carrier family 40 (iron-regulated transporter), member 1	Q9NP59
8036981	0.326608833333332	1.25406213693877	4.99452166666667	2.87207401439874	0.00947200984315326	0.314235089231942	8036981	NM_000764	CYP2A7	cytochrome P450, family 2, subfamily A, polypeptide 7	P20853
8141311	-0.458099333333334	-1.37373081513920	4.57175994444444	-2.8701151256001	0.00951331493760584	0.314648623217044	8141311	NM_145111	FAM200A	family with sequence similarity 200, member A	Q8TCP9
7939590	0.335866833333331	1.26213552645195	7.69808272222222	2.87001074383720	0.00951552077119131	0.314648623217044	7939590	NM_018389	SLC35C1	solute carrier family 35, member C1	B2RDB2
8135718	-0.286224333333334	-1.21944469812871	6.64380672222222	-2.86554318042	0.00961039212078019	0.316332340683105	8135718	NM_019071	ING3	inhibitor of growth family, member 3	Q9NXR8
8048864	0.610037833333334	1.52629923421116	6.26885511111111	2.86348859299170	0.00965432638159305	0.316332340683105	8048864	NM_004591	CCL20	chemokine (C-C motif) ligand 20	P78556
8008706	-0.267997166666667	-1.20413501640785	7.89275422222222	-2.86296019424776	0.0096656564892367	0.316332340683105	8008706	NM_080677	DYNLL2	dynein, light chain, LC8-type 2	Q96FJ2
7979927	0.306945166666666	1.23708545918095	3.02324094444444	2.8625409061642	0.00967465607952764	0.316332340683105	7979927	NM_003814	ADAM20	ADAM metallopeptidase domain 20	O43506
7921571	0.284468666666667	1.21796161529824	8.01735644444445	2.86218506761315	0.00968230009239822	0.316332340683105	7921571	NM_002857	PEX19	peroxisomal biogenesis factor 19	P40855
7939184	-0.272333499999999	-1.20775975050058	6.72109722222222	-2.86208647919331	0.00968441896232692	0.316332340683105	7939184	NM_018393	TCP11L1	t-complex 11 (mouse)-like 1	B3KQZ4
7932616	-0.214973166666668	-1.16068232613083	7.72208977777778	-2.86196907965181	0.00968694270224467	0.316332340683105	7932616	NM_005470	ABI1	abl-interactor 1	B3KX62
8115144	0.440585666666666	1.35715515711180	3.90853138888889	2.86158878131313	0.00969512231241118	0.316332340683105	8115144	NM_001012301	ARSI	arylsulfatase family, member I	Q5FYB1
8166230	0.270708999999999	1.20640055715262	6.82655422222222	2.86087040074832	0.00971059160374224	0.316332340683105	8166230	NM_018360	TXLNG	taxilin gamma	Q9NUQ3
8097080	0.386910166666666	1.30758992535617	2.92751988888889	2.86031819325776	0.00972249868009742	0.316332340683105	8097080	NM_133477	SYNPO2	synaptopodin 2	Q9UMS6
7980403	-0.244708833333333	-1.18485361804774	6.72964072222222	-2.8564184167502	0.00980698766793962	0.318180513273874	7980403	NM_022067	VIPAR	VPS33B interacting protein, apical-basolateral polarity regulator	Q53H75
7901788	-0.265589333333333	-1.20212701180149	6.94791072222222	-2.85624795996925	0.00981069663523292	0.318180513273874	7901788	NM_001134673	NFIA	nuclear factor I/A	Q12857
7980940	-0.252384833333333	-1.19117454820340	6.44369461111111	-2.85240995843616	0.00989456446443365	0.320387894079984	7980940	NR_028459	ATXN3	ataxin 3	D3VVQ0
8110569	0.259969999999996	1.19745380400819	10.4413405555556	2.84997065161403	0.00994822471694435	0.321611666686542	8110569	NM_003900	SQSTM1	sequestosome 1	Q13501
7917754	-0.240932333333334	-1.18175611777548	6.32695183333333	-2.84860207972697	0.00997845276462058	0.321840294915312	7917754	NM_003567	BCAR3	breast cancer anti-estrogen resistance 3	O75815
8176782	0.327961166666666	1.25523820331067	2.924446	2.84767922290753	0.00999888582854752	0.321840294915312	8176782	NR_001527	TTTY6	testis-specific transcript, Y-linked 6 (non-protein coding)	---
8040632	0.285647	1.21895680207049	4.6229955	2.84638421026287	0.0100276264336291	0.321840294915312	8040632	NM_001168241	FAM59B	family with sequence similarity 59, member B	Q75VX8
8019194	0.253699666666665	1.19226064739182	6.28915466666667	2.84630419179252	0.0100294049012564	0.321840294915312	8019194	NR_033338	C17orf70	chromosome 17 open reading frame 70	Q0VG06
7942489	0.326175833333333	1.25368580832414	2.96276311111111	2.84606670154816	0.0100346850708672	0.321840294915312	7942489	NM_153614	DNAJB13	DnaJ (Hsp40) homolog, subfamily B, member 13	P59910
7965060	-0.284861000000001	-1.21829287859833	7.28320361111111	-2.84493842456816	0.0100598066836336	0.32213630565127	7965060	NM_024685	BBS10	Bardet-Biedl syndrome 10	Q8TAM1
8128939	0.316832666666665	1.24559293506607	7.22129238888889	2.84416968143265	0.0100769576020516	0.322176546677579	8128939	NR_028338	TRAF3IP2	TRAF3 interacting protein 2	O43734
8153935	-0.295378500000001	-1.22720690037131	5.62093122222222	-2.84274203988402	0.0101088830973771	0.322509475909249	8153935	NR_023392	ZNF252	zinc finger protein 252	Q8WUN3
7977888	0.316709166666666	1.24548631229475	4.88184377777778	2.84228195885905	0.0101191922386918	0.322509475909249	7977888	NM_022478	CDH24	cadherin 24, type 2	Q86TS8
7970810	0.334126333333333	1.26061377566494	6.41969338888889	2.84001541884043	0.0101701262781439	0.323069597886125	7970810	NM_003045	SLC7A1	solute carrier family 7 (cationic amino acid transporter, y+ system), member 1	B2R728
8126244	0.381177166666666	1.30240411832905	3.07217361111111	2.83964338641459	0.0101785100706727	0.323069597886125	8126244	NM_020737	LRFN2	leucine rich repeat and fibronectin type III domain containing 2	Q9ULH4
7934228	-0.310135666666667	-1.23982428377318	6.68166483333333	-2.83937413549327	0.0101845817981862	0.323069597886125	7934228	NM_015947	ASCC1	activating signal cointegrator 1 complex subunit 1	Q8N9N2
8145894	-0.197293	-1.14654501634707	8.10839522222222	-2.83765882041713	0.0102233444184112	0.323416920633826	8145894	NM_004674	ASH2L	ash2 (absent, small, or homeotic)-like (Drosophila)	A8K6T5
8140967	-0.330300500000001	-1.25727522602208	6.26902377777778	-2.83693428000158	0.0102397599544173	0.323416920633826	8140967	NM_017654	SAMD9	sterile alpha motif domain containing 9	Q5K651
7948314	0.336812166666666	1.26296281825033	3.73071772222222	2.83608923587183	0.0102589375630475	0.323416920633826	7948314	NM_001004471	OR10Q1	olfactory receptor, family 10, subfamily Q, member 1	B9EIL7
7920687	-0.448936166666667	-1.36503331942803	4.6483695	-2.83542408835109	0.0102740567414399	0.323416920633826	7920687	NR_002188	GBAP1	glucosidase, beta, acid pseudogene 1	B4DHT6
8012464	-0.355084500000001	-1.27906049485488	5.14185183333333	-2.83460945698826	0.0102926028353660	0.323416920633826	8012464	NR_024447	LOC100128288	hypothetical protein LOC100128288	Q8N1U9
8113469	-0.241099499999999	-1.18189305709463	9.03165683333333	-2.83424375919526	0.0103009388188187	0.323416920633826	8113469	NM_014819	PJA2	praja ring finger 2	O43164
8123760	0.374909999999999	1.29675865611311	4.80874438888889	2.83390379597089	0.0103086939863117	0.323416920633826	8123760	NR_026970	LOC285780	hypothetical LOC285780	Q8NBC3
7938269	0.347866833333332	1.27267745650751	4.0972945	2.83326966749535	0.0103231745263979	0.323416920633826	7938269	NM_003320	TUB	tubby homolog (mouse)	P50607
7938010	-0.356474833333334	-1.28029372679577	2.5749205	-2.83191355182902	0.0103542072633823	0.323638236685183	7938010	NM_001005162	OR52B6	olfactory receptor, family 52, subfamily B, member 6	---
8113305	0.310451166666665	1.24009544803523	6.90967711111111	2.83156614739079	0.0103621714656479	0.323638236685183	8113305	NM_001270	CHD1	chromodomain helicase DNA binding protein 1	O14646
8121515	-0.292030499999999	-1.22436227635602	6.08901988888889	-2.82743093627430	0.0104574220449513	0.326110684386403	8121515	NM_018593	SLC16A10	solute carrier family 16, member 10 (aromatic amino acid transporter)	Q8TF71
8173232	0.250749833333332	1.18982535994017	5.00220138888889	2.82559169944319	0.0105000557793930	0.326437884317155	8173232	NM_152424	FAM123B	family with sequence similarity 123B	Q5JTC6
7945595	0.3370015	1.26312857514613	4.1711225	2.82558878952117	0.0105001233633342	0.326437884317155	7945595	NM_005961	MUC6	mucin 6, oligomeric mucus/gel-forming	Q6W4X9
8147724	0.219601500000000	1.16441190917429	8.4115025	2.82388414142291	0.0105397860247039	0.327169161900074	8147724	NM_001695	ATP6V1C1	ATPase, H+ transporting, lysosomal 42kDa, V1 subunit C1	P21283
8140915	-0.228938333333335	-1.17197218773545	6.49652488888889	-2.82136336058369	0.0105987007532926	0.327813101430766	8140915	NM_000466	PEX1	peroxisomal biogenesis factor 1	O43933
8112409	-0.291331000000002	-1.22376878029759	5.5993135	-2.82103850955209	0.0106063159246369	0.327813101430766	8112409	NM_019072	SGTB	small glutamine-rich tetratricopeptide repeat (TPR)-containing, beta	Q96EQ0
8138310	0.27959	1.21384987096020	2.49646227777778	2.82092203568012	0.0106090475845379	0.327813101430766	8138310	NM_004080	DGKB	diacylglycerol kinase, beta 90kDa	Q9Y6T7
8173174	0.268574166666667	1.20461670161622	3.71701066666667	2.81950930149983	0.0106422340499692	0.328227776456724	8173174	NM_201286	USP51	ubiquitin specific peptidase 51	Q70EK9
7901993	-0.258348666666667	-1.19610883422166	4.86449955555556	-2.81897320974004	0.0106548533255315	0.328227776456724	7901993	NM_020925	CACHD1	cache domain containing 1	Q5VU97
8047248	-0.299798000000001	-1.23097204582793	5.92418705555556	-2.81757927963195	0.0106877326225699	0.328648855951283	8047248	NM_006226	PLCL1	phospholipase C-like 1	Q15111
8095868	0.643100833333332	1.56168213102008	4.44453627777778	2.81637199085397	0.0107162879217095	0.328648855951283	8095868	AY358789	LOC100131826	TSSP3028	Q6UWH1
8147543	0.295309166666667	1.22714792442826	5.51907377777778	2.81582167816814	0.0107293283442090	0.328648855951283	8147543	NM_173549	C8orf47	chromosome 8 open reading frame 47	Q6P6B1
8121768	0.293108499999999	1.22527747723239	5.55683288888889	2.81565097191813	0.0107333765485816	0.328648855951283	8121768	NM_181794	PKIB	protein kinase (cAMP-dependent, catalytic) inhibitor beta	Q9C010
8069744	-0.215220666666667	-1.16088146282294	7.70098355555556	-2.81352098497004	0.0107840109872779	0.329590389756921	8069744	NM_016940	RWDD2B	RWD domain containing 2B	P57060
7966448	-0.383736500000001	-1.30471662689402	5.75142233333333	-2.81273488782406	0.0108027558736539	0.329590389756921	7966448	NM_138341	TMEM116	transmembrane protein 116	Q8NCL8
8030974	0.458765666666666	1.37436544271306	4.70026983333333	2.81182900076641	0.0108243958492969	0.329590389756921	8030974	ENST00000338885	LOC646508	hypothetical LOC646508	---
8079407	0.315071166666666	1.24407302063099	4.12801316666667	2.81059298388421	0.0108539888840981	0.329590389756921	8079407	NM_003965	CCRL2	chemokine (C-C motif) receptor-like 2	O00421
8166447	0.354583166666666	1.27861610138144	2.92934888888889	2.80992174531973	0.0108700922442612	0.329590389756921	8166447	NM_173495	PTCHD1	patched domain containing 1	Q96NR3
8124337	0.390712999999999	1.31104117860156	3.97531283333333	2.80970949315513	0.0108751890348641	0.329590389756921	8124337	NM_005074	SLC17A1	solute carrier family 17 (sodium phosphate), member 1	Q14916
8044236	0.232839999999999	1.17514599333147	8.04652944444445	2.80900359112787	0.0108921562309191	0.329590389756921	8044236	NM_181453	GCC2	GRIP and coiled-coil domain containing 2	Q8IWJ2
7929061	0.257403499999999	1.19532547257994	2.43360116666667	2.80811695403471	0.0109135034662434	0.329590389756921	7929061	NM_001010987	IFIT1B	interferon-induced protein with tetratricopeptide repeats 1B	Q5T764
8000028	0.265980333333332	1.2024528570759	8.03528316666667	2.80797579739035	0.0109169057312284	0.329590389756921	8000028	NM_173475	DCUN1D3	DCN1, defective in cullin neddylation 1, domain containing 3 (S. cerevisiae)	Q8IWE4
8064415	0.337855333333333	1.26387635652752	3.28660433333333	2.80756858773213	0.0109267262909053	0.329590389756921	8064415	NM_018354	C20orf46	chromosome 20 open reading frame 46	Q9NUR3
8076586	0.308808	1.23868383749376	4.21546755555556	2.80533634352997	0.0109807108923381	0.330486943637868	8076586	NM_173050	SCUBE1	signal peptide, CUB domain, EGF-like 1	Q6ZS56
7930194	-0.227389666666667	-1.17071480457262	5.55860244444444	-2.80499214173422	0.0109890577213578	0.330486943637868	7930194	NM_017649	CNNM2	cyclin M2	Q9H8M5
7918869	0.322767499999999	1.25072750072978	4.77430844444444	2.8013606876588	0.0110774900665462	0.332652923924285	7918869	NM_002506	NGF	nerve growth factor (beta polypeptide)	P01138
8131957	0.220096333333332	1.16481136202864	8.44903155555556	2.79932825872754	0.0111272796973467	0.333024148991449	8131957	NM_013322	SNX10	sorting nexin 10	Q9Y5X0
8091678	-0.345317500000001	-1.27043054079869	4.84180222222222	-2.79898640070145	0.0111356753782476	0.333024148991449	8091678	NM_024621	VEPH1	ventricular zone expressed PH domain homolog 1 (zebrafish)	Q14D04
7977736	-0.334631833333335	-1.26105555434899	5.36181905555556	-2.79838514906637	0.0111504561841664	0.333024148991449	7977736	NM_032846	RAB2B	RAB2B, member RAS oncogene family	Q8WUD1
8178712	0.285039333333332	1.21844348260849	4.073047	2.79817732074198	0.0111555696677451	0.333024148991449	8178712	NM_032470	TNXB	tenascin XB	O95681
7975412	0.250365333333332	1.18950829577925	6.50501133333333	2.79736218238993	0.0111756472619715	0.333132897059062	7975412	NM_015351	TTC9	tetratricopeptide repeat domain 9	Q92623
7903414	-0.258634166666667	-1.19634555983169	5.90863305555556	-2.79635278087903	0.0112005575785853	0.333172883814992	7903414	NM_000699	AMY2A	amylase, alpha 2A (pancreatic)	Q53F26
8129562	-0.314849500000001	-1.24388188645004	9.14719777777778	-2.79588040550174	0.0112122332126853	0.333172883814992	8129562	NM_001901	CTGF	connective tissue growth factor	B2RCP7
8101881	-0.436072666666668	-1.35291637396649	9.5688151111111	-2.79526337642796	0.0112275017442471	0.333172883814992	8101881	NM_000668	ADH1B	alcohol dehydrogenase 1B (class I), beta polypeptide	P00325
7970716	-0.245999833333334	-1.18591436240874	8.131616	-2.79401832257705	0.0112583713923360	0.333172883814992	7970716	NM_153371	LNX2	ligand of numb-protein X 2	B2R8J5
7931455	0.336382499999999	1.26258673584219	5.12321466666667	2.79343851752832	0.0112727746294312	0.333172883814992	7931455	NM_001143757	LRRC27	leucine rich repeat containing 27	Q9C0I9
7951030	0.271601166666666	1.20714682937129	6.31176005555556	2.7933244950564	0.0112756091907787	0.333172883814992	7951030	NR_003036	SNORD6	small nucleolar RNA, C/D box 6	---
8078898	-0.264039000000000	-1.20083588893086	6.82011116666667	-2.79252726488114	0.0112954471005476	0.333238338013242	8078898	NM_017875	SLC25A38	solute carrier family 25, member 38	Q96DW6
8010061	0.268006999999999	1.20414322375660	3.88992566666667	2.79191502910558	0.0113107043193444	0.333238338013242	8010061	NM_182965	SPHK1	sphingosine kinase 1	Q9NYA1
8099834	-0.456883833333334	-1.37257390633419	4.49936433333333	-2.78979514896652	0.0113636849834370	0.334254666649949	8099834	NM_003263	TLR1	toll-like receptor 1	Q15399
8118963	-0.251002666666667	-1.19003389595435	5.31977388888889	-2.78860058461527	0.0113936441970941	0.334254666649949	8118963	NM_021922	FANCE	Fanconi anemia, complementation group E	Q9HB96
8081890	0.354987833333333	1.27897479526570	6.21809027777778	2.78812018127545	0.0114057137796339	0.334254666649949	8081890	NM_015900	PLA1A	phospholipase A1 member A	Q53H76
8155458	0.549266833333332	1.46334184773547	4.56048177777778	2.78686438243469	0.0114373219783178	0.334254666649949	8155458	D14041	RBPJ	recombination signal binding protein for immunoglobulin kappa J region	Q14663
8119503	-0.201002833333334	-1.14949710554938	6.85405377777778	-2.78686422631566	0.0114373259129961	0.334254666649949	8119503	NM_138572	TAF8	TAF8 RNA polymerase II, TATA box binding protein (TBP)-associated factor, 43kDa	Q7Z7C8
8027343	0.404221333333332	1.32337445191215	5.06081272222222	2.78659389504524	0.0114441410288636	0.334254666649949	8027343	AK302042	LOC440518	similar to Golgin subfamily A member 8A/B (Golgi autoantigen golgin-67) (88 kDa Golgi protein) (Gm88 autoantigen)	B4DXM3
7980547	-0.220209000000001	-1.16490233103751	9.39905166666667	-2.78461652286438	0.0114941090835012	0.334594067319843	7980547	NM_005065	SEL1L	sel-1 suppressor of lin-12-like (C. elegans)	Q3ZCU6
8035271	0.233076833333333	1.17533892155272	5.53981338888889	2.78460916162416	0.0114942954900746	0.334594067319843	8035271	NM_024527	ABHD8	abhydrolase domain containing 8	B2RD12
8163678	0.269201333333333	1.20514048499232	4.93695505555556	2.78335255771745	0.0115261584399486	0.334594067319843	8163678	NM_198186	ASTN2	astrotactin 2	B2RCB6
8068883	0.314278499999999	1.24338967153254	6.31589688888889	2.78331528807545	0.0115271047501095	0.334594067319843	8068883	NM_000394	CRYAA	crystallin, alpha A	Q13684
8152703	-0.348867833333335	-1.27356079786453	8.126739	-2.78227252031309	0.0115536116594534	0.334594067319843	8152703	NM_058229	FBXO32	F-box protein 32	Q969P5
7938608	0.244979166666665	1.18507565765446	4.02252016666667	2.78094816573431	0.0115873603152468	0.334594067319843	7938608	NM_006108	SPON1	spondin 1, extracellular matrix protein	Q9HCB6
7933772	-0.255792166666668	-1.19399116940436	5.23769011111111	-2.78031360349046	0.0116035642496820	0.334594067319843	7933772	NM_020987	ANK3	ankyrin 3, node of Ranvier (ankyrin G)	Q9H0P5
8055291	0.325597166666665	1.25318305431586	7.42245194444444	2.77930354723426	0.0116294012705681	0.334594067319843	8055291	BC043584	C2orf27B	chromosome 2 open reading frame 27B	Q580R0
7976755	0.389580166666666	1.31001212661348	4.31110927777778	2.77865013905306	0.0116461445481649	0.334594067319843	7976755	NM_207117	C14orf68	chromosome 14 open reading frame 68	Q6Q0C1
8106448	-0.332031666666668	-1.25878480310097	4.43330483333333	-2.77864690396777	0.0116462275029092	0.334594067319843	8106448	NM_003719	PDE8B	phosphodiesterase 8B	B3KN77
7938629	0.294253833333334	1.22625059233594	4.55351416666667	2.77862514344662	0.0116467855054680	0.334594067319843	7938629	NM_000922	PDE3B	phosphodiesterase 3B, cGMP-inhibited	Q13370
8064766	0.256851833333333	1.19486848399979	6.383719	2.77744619820405	0.0116770552290866	0.334594067319843	8064766	NM_001134338	RNF24	ring finger protein 24	Q9P0N2
7982868	0.259621333333333	1.19716444155324	4.29138883333333	2.7770012960306	0.0116884977062939	0.334594067319843	7982868	NM_024111	CHAC1	ChaC, cation transport regulator homolog 1 (E. coli)	Q9BUX1
8111524	0.230582500000001	1.17330858660926	3.06184233333333	2.77678334030769	0.0116941072322408	0.334594067319843	8111524	NM_174914	UGT3A2	UDP glycosyltransferase 3 family, polypeptide A2	Q3SY77
8031675	0.337695666666667	1.26373648791161	5.31875344444444	2.77642388018981	0.0117033642688588	0.334594067319843	8031675	NM_021216	ZNF71	zinc finger protein 71	Q9NQZ8
7934979	-0.234690000000004	-1.17665387581475	11.7028811111111	-2.77556452000540	0.0117255233857316	0.334641464986527	7934979	NM_014391	ANKRD1	ankyrin repeat domain 1 (cardiac muscle)	Q15327
8029580	0.256374499999999	1.19447321251353	5.88569127777778	2.7750797729329	0.0117380405330745	0.334641464986527	8029580	NM_006509	RELB	v-rel reticuloendotheliosis viral oncogene homolog B	Q01201
8161192	-0.265836166666667	-1.20233270350630	6.56446861111111	-2.77381593304164	0.0117707354082000	0.335102256635131	8161192	NM_194328	RNF38	ring finger protein 38	Q9H748
8160459	-0.347146500000001	-1.27204217105851	5.0614985	-2.76995901741115	0.0118710497810403	0.337484122106152	8160459	NM_004432	ELAVL2	ELAV (embryonic lethal, abnormal vision, Drosophila)-like 2 (Hu antigen B)	Q12926
8129458	-0.287144666666668	-1.22022286234165	7.58149488888889	-2.7684228783686	0.01191122980159	0.337920856834957	8129458	NM_033515	ARHGAP18	Rho GTPase activating protein 18	Q8N392
7963878	-0.221206500000000	-1.16570803968913	1.9928445	-2.76809762353636	0.0119197539534777	0.337920856834957	7963878	NM_001005499	OR6C70	olfactory receptor, family 6, subfamily C, member 70	---
8108729	-0.322619333333334	-1.25059905597628	7.12337288888889	-2.76542182706154	0.0119901013266891	0.33944043839663	8108729	NM_018931	PCDHB11	protocadherin beta 11	O15200
8058591	-0.23189566666667	-1.17437703912601	8.24967433333333	-2.76382787825119	0.0120321946274556	0.340157022452614	8058591	NM_001608	ACADL	acyl-CoA dehydrogenase, long chain	P28330
8060765	0.322507500000000	1.25050211709692	3.77522333333333	2.76182537140153	0.0120852769343604	0.341181843258335	8060765	NM_012409	PRND	prion protein 2 (dublet)	Q9UKY0
7933821	0.305812666666666	1.23611474152958	5.85208538888889	2.75827267695193	0.0121800013617412	0.343243812899125	7933821	NR_024556	RHOBTB1	Rho-related BTB domain containing 1	O94844
8003560	0.276540666666666	1.21128694270401	5.98555538888889	2.75778027692876	0.0121931857860306	0.343243812899125	8003560	NM_024043	DBNDD1	dysbindin (dystrobrevin binding protein 1) domain containing 1	Q9H9R9
8130163	0.243821833333333	1.18412536840549	5.63172577777778	2.75671811533633	0.0122216723904971	0.343243812899125	8130163	NM_001001788	RAET1G	retinoic acid early transcript 1G	Q6H3X3
8044882	-0.250818333333333	-1.18988185488178	6.64126938888889	-2.75612099752273	0.0122377146118960	0.343243812899125	8044882	NM_020909	EPB41L5	erythrocyte membrane protein band 4.1 like 5	Q9HCM4
8148615	0.278337166666666	1.21279622384887	4.79501655555556	2.7559250414335	0.0122429835582668	0.343243812899125	8148615	NM_030895	ZNF696	zinc finger protein 696	Q9H7X3
8123678	0.245896666666667	1.18582956107938	8.21480294444445	2.75526196780143	0.0122608285898753	0.343269330824272	8123678	NM_183373	C6orf145	chromosome 6 open reading frame 145	Q5TGL8
8134420	-0.296303333333334	-1.22799384818432	3.1626215	-2.75352609823635	0.0123076628074188	0.3441052760088	8134420	NM_003182	TAC1	tachykinin, precursor 1	P20366
7930663	0.2621575	1.19927083185812	4.31061666666667	2.75179189634026	0.0123546222318787	0.344794084093763	7930663	NM_198496	VWA2	von Willebrand factor A domain containing 2	Q5GFL6
8002660	0.213260999999999	1.15930566456136	6.90390294444444	2.75099369230112	0.0123762936531898	0.344794084093763	8002660	NM_017853	TXNL4B	thioredoxin-like 4B	Q9NX01
7916282	0.271298666666668	1.20689374495277	7.11847605555556	2.75073482588233	0.0123833297099289	0.344794084093763	7916282	NM_004631	LRP8	low density lipoprotein receptor-related protein 8, apolipoprotein e receptor	Q14114
8150002	-0.303368000000000	-1.23402190170628	4.11685711111111	-2.74439676476701	0.0125567934675483	0.349144312190953	8150002	NM_172366	FBXO16	F-box protein 16	Q8IX29
7941408	0.347908666666667	1.27271436043430	2.9776445	2.74314374762092	0.0125913596785623	0.349370146834099	7941408	NM_152760	SNX32	sorting nexin 32	---
8160332	-0.279190833333333	-1.21351406791845	6.35622527777778	-2.74238666946445	0.0126122886237133	0.349370146834099	8160332	NM_004529	MLLT3	myeloid/lymphoid or mixed-lineage leukemia (trithorax homolog, Drosophila); translocated to, 3	B2R7B3
8078888	-0.244414166666667	-1.18461163952594	2.65459494444444	-2.74223002972611	0.0126166229641125	0.349370146834099	8078888	NM_005201	CCR8	chemokine (C-C motif) receptor 8	P51685
8168391	0.227660833333333	1.1709348709474	3.38337133333333	2.74124462044329	0.0126439225337071	0.349615042627556	8168391	NR_026594	CXorf50B	chromosome X open reading frame 50B	Q8TAW5
7954293	-0.334590166666668	-1.26101913416233	4.40238411111111	-2.74066658141985	0.0126599625697398	0.349615042627556	7954293	NM_000921	PDE3A	phosphodiesterase 3A, cGMP-inhibited	Q14432
8156826	-0.218774333333334	-1.16374448700316	8.54083094444444	-2.73821271300498	0.0127282710584464	0.351023203203686	8156826	NM_004612	TGFBR1	transforming growth factor, beta receptor 1	Q706C0
8109236	0.313237833333333	1.24249309424278	3.37347172222222	2.73640200885632	0.0127789005870575	0.351940645244096	8109236	NM_014228	SLC6A7	solute carrier family 6 (neurotransmitter transporter, L-proline), member 7	B2R5T7
8096361	-0.245806166666667	-1.18575517653774	4.68640422222222	-2.73518582236211	0.0128130142335638	0.352007727209175	8096361	NM_016323	HERC5	hect domain and RLD 5	Q69G20
7996100	0.266306833333333	1.20272501804916	3.52871455555556	2.73371040187419	0.0128545156873859	0.352007727209175	7996100	NM_170776	GPR97	G protein-coupled receptor 97	Q86Y34
8073081	-0.341047833333334	-1.26667625036226	5.9113995	-2.73357297384086	0.0128583878472232	0.352007727209175	8073081	NM_145298	APOBEC3F	apolipoprotein B mRNA editing enzyme, catalytic polypeptide-like 3F	Q8IUX4
7938746	0.221827499999999	1.16620992019391	2.62856111111111	2.73334101377657	0.012864926051449	0.352007727209175	7938746	NM_054032	MRGPRX4	MAS-related GPR, member X4	Q96LA9
8173457	-0.336726833333334	-1.26288811802827	5.60004827777778	-2.73278109368866	0.0128807214283825	0.352007727209175	8173457	NM_201599	ZMYM3	zinc finger, MYM-type 3	Q14202
7968344	-0.229829333333334	-1.17269621444266	3.84298038888889	-2.73142324620918	0.0129191030713194	0.352007727209175	7968344	NM_001629	ALOX5AP	arachidonate 5-lipoxygenase-activating protein	P20292
7944722	0.250314333333334	1.18946624680209	6.35832655555556	2.73081532691344	0.0129363220940962	0.352007727209175	7944722	NM_032873	UBASH3B	ubiquitin associated and SH3 domain containing B	Q8TF42
8135902	0.713019499999999	1.63923137158306	4.21256288888889	2.73012321243216	0.0129559524917781	0.352007727209175	8135902	NR_027330	C7orf54	chromosome 7 open reading frame 54	Q9HBX3
8119423	-0.612637333333334	-1.52905185440494	2.78942088888889	-2.72976242425994	0.0129661967395976	0.352007727209175	8119423	NR_026938	LOC221442	adenylate cyclase 10 pseudogene	---
8084092	-0.204124833333335	-1.15198731704929	9.37310894444444	-2.72955262810772	0.0129721572518148	0.352007727209175	8084092	NM_002492	NDUFB5	NADH dehydrogenase (ubiquinone) 1 beta subcomplex, 5, 16kDa	B2R9L0
8017704	-0.562614500000001	-1.47694335941796	4.74851044444444	-2.72954543265184	0.0129723617279356	0.352007727209175	8017704	NR_026903	AMZ2P1	archaelysin family metallopeptidase 2 pseudogene 1	---
7919642	-0.257237833333335	-1.19518821958352	6.65608622222222	-2.72834913142485	0.0130064001696138	0.352459534008118	7919642	NM_175065	HIST2H2AB	histone cluster 2, H2ab	---
7940409	0.2470435	1.18677258056803	3.47521927777778	2.7258859374657	0.0130767534120162	0.353737073261697	7940409	NM_014207	CD5	CD5 molecule	Q6QHB8
8107702	-0.212047333333333	-1.15833080920799	2.26350988888889	-2.72547777334783	0.0130884462232991	0.353737073261697	8107702	BC130495	C5orf48	chromosome 5 open reading frame 48	Q6ZNM6
7995128	0.251782499999999	1.19067732990024	3.22192438888889	2.72446830048231	0.0131174076578593	0.354047740645551	7995128	NM_000887	ITGAX	integrin, alpha X (complement component 3 receptor 4 subunit)	P20702
7961175	-0.435506500000001	-1.3523855439206	2.62919027777778	-2.72273509477954	0.0131672749810165	0.354921095565431	7961175	NM_002261	KLRC3	killer cell lectin-like receptor subfamily C, member 3	Q07444
8145782	0.202374666666665	1.15059066196355	7.57265722222222	2.72140658364243	0.0132056205679525	0.355340823122298	8145782	NM_032509	MAK16	MAK16 homolog (S. cerevisiae)	Q9BXY0
7897960	0.406655	1.32560872192046	2.89371066666667	2.72098167742188	0.0132179072833850	0.355340823122298	7897960	NM_001103170	AADACL3	arylacetamide deacetylase-like 3	Q5VUY0
7916808	-0.263207666666668	-1.20014412296344	7.76653188888889	-2.71697244239986	0.013334376005484	0.357829190752962	7916808	NM_015139	SLC35D1	solute carrier family 35 (UDP-glucuronic acid/UDP-N-acetylgalactosamine dual transporter), member D1	Q9NTN3
8031328	0.257245666666666	1.19519470905834	3.61623972222222	2.71658182729623	0.013345775441995	0.357829190752962	8031328	NM_006737	KIR3DL2	killer cell immunoglobulin-like receptor, three domains, long cytoplasmic tail, 2	Q8NHL1
7939173	-0.351111333333335	-1.27554282201261	5.2878215	-2.71564728780764	0.0133730860002139	0.358087784972702	7939173	NM_001077242	DEPDC7	DEP domain containing 7	Q96QD5
7937892	-0.248413666666667	-1.18790022611584	6.514998	-2.71366490248722	0.0134311943347070	0.359169273304103	7937892	NR_027015	PGAP2	post-GPI attachment to proteins 2	Q9UHJ9
8103415	-0.282111333333335	-1.21597311667737	7.31061394444444	-2.70999184474279	0.0135394951530217	0.360543198307549	8103415	NM_001128424	FAM198B	family with sequence similarity 198, member B	B2RE23
8166059	0.247866666666667	1.18744991732705	2.32312427777778	2.70996778766398	0.0135402072090545	0.360543198307549	8166059	NM_016562	TLR7	toll-like receptor 7	B2R9N9
7933190	0.416685999999999	1.33485774227253	2.79287688888889	2.70894835450024	0.0135704137416619	0.360543198307549	7933190	AK097743	LOC100131195	hypothetical protein LOC100131195	---
8076937	0.212815833333332	1.15894799741142	5.00728833333333	2.70763270306398	0.0136094921007709	0.360543198307549	8076937	NM_032019	HDAC10	histone deacetylase 10	Q969S8
8166665	0.253774666666666	1.19232262991088	3.00897916666667	2.70692170546285	0.0136306551154190	0.360543198307549	8166665	BC035026	FAM47B	family with sequence similarity 47, member B	Q8NA70
7982058	-0.313297166666668	-1.24254419497496	2.69247288888889	-2.70651992131041	0.0136426281425855	0.360543198307549	7982058	NR_003343	SNORD115-26	small nucleolar RNA, C/D box 115-26	---
8030416	0.219337666666665	1.16419898643057	5.70666666666667	2.70648476036376	0.0136436764019088	0.360543198307549	8030416	NM_021228	SCAF1	SR-related CTD-associated factor 1	Q9H7N4
7922474	-0.240385	-1.18130786515296	5.97227372222222	-2.70477503925525	0.0136947410521097	0.360543198307549	7922474	NM_014656	KIAA0040	KIAA0040	Q15053
8080001	-0.2438535	-1.18415135984083	5.21437805555556	-2.70427563309556	0.0137096911707245	0.360543198307549	8080001	NM_016173	HEMK1	HemK methyltransferase family member 1	B2RA37
8150757	-0.237247333333335	-1.17874147204552	6.76189866666667	-2.70363511407951	0.0137288883125748	0.360543198307549	8150757	NM_014781	RB1CC1	RB1-inducible coiled-coil 1	Q86YR4
7922870	-0.349452166666667	-1.27407673140109	6.65894766666667	-2.70354812045109	0.0137314975875158	0.360543198307549	7922870	NM_030934	C1orf25	chromosome 1 open reading frame 25	B2R713
8161739	0.4875355	1.40204776504059	2.82889188888889	2.70286177514716	0.0137521002624162	0.360543198307549	8161739	NM_001128618	C9orf57	chromosome 9 open reading frame 57	Q5W0N0
8126629	0.240344499999998	1.18127470339968	6.4835115	2.70226540577136	0.0137700258864878	0.360543198307549	8126629	NM_019096	GTPBP2	GTP binding protein 2	Q9BX10
8098167	0.352246333333333	1.27654671451673	3.30435933333333	2.70152070300132	0.0137924412702603	0.360543198307549	8098167	BC022381	C4orf39	chromosome 4 open reading frame 39	Q96MZ4
8110708	0.308516999999998	1.23843401293916	4.91791083333333	2.70136643363354	0.0137970890750698	0.360543198307549	8110708	NM_007030	TPPP	tubulin polymerization promoting protein	O94811
8114010	0.375130166666666	1.29695656683492	6.148789	2.70095374316603	0.0138095298674683	0.360543198307549	8114010	NM_002198	IRF1	interferon regulatory factor 1	Q6FHN8
8020267	-0.315282500000000	-1.24425527214523	5.55980872222222	-2.70061222291002	0.0138198332498919	0.360543198307549	8020267	NM_032142	CEP192	centrosomal protein 192kDa	Q8TEP8
7973510	0.298669833333333	1.23000981975525	4.44848544444444	2.70045921664615	0.0138244516899823	0.360543198307549	7973510	NM_006032	CPNE6	copine VI (neuronal)	O95741
8046792	-0.253064000000001	-1.19173544047731	2.44371533333333	-2.70010008381172	0.0138352977475781	0.360543198307549	8046792	NM_080876	DUSP19	dual specificity phosphatase 19	Q8WTR2
8109773	0.194741166666666	1.14451880452235	7.54652705555556	2.70000028462689	0.0138383131861506	0.360543198307549	8109773	NM_001161661	WWC1	WW and C2 domain containing 1	Q8IX03
8142120	0.209094999999996	1.15596282302398	11.4317544444444	2.69882061240259	0.0138740043892413	0.360929108051174	8142120	NM_005746	NAMPT	nicotinamide phosphoribosyltransferase	P43490
8078605	0.286031166666666	1.21928143403484	3.16520455555556	2.69833449908202	0.0138887372609727	0.360929108051174	8078605	NM_178339	C3orf35	chromosome 3 open reading frame 35	Q8IVJ6
8052845	-0.215022166666667	-1.16072174846071	7.68937072222222	-2.69664769978414	0.0139399752204857	0.361796796055372	8052845	NM_022173	TIA1	TIA1 cytotoxic granule-associated RNA binding protein	Q59G98
8092328	-0.213941999999998	-1.15985302453460	9.29245094444444	-2.6935375039231	0.0140349210330064	0.363469513669006	8092328	NM_020166	MCCC1	methylcrotonoyl-CoA carboxylase 1 (alpha)	Q96RQ3
7908779	-0.220764500000000	-1.16535095519155	8.47419994444444	-2.69321036378504	0.0140449433436157	0.363469513669006	7908779	NM_020216	RNPEP	arginyl aminopeptidase (aminopeptidase B)	Q9H4A4
8101228	-0.306203166666669	-1.23644937090469	6.25357083333333	-2.69277737231117	0.0140582189796004	0.363469513669006	8101228	NM_144571	CNOT6L	CCR4-NOT transcription complex, subunit 6-like	Q96LI5
7942123	0.198711499999998	1.14767288736000	8.85455772222222	2.69175363612346	0.0140896544078741	0.363818209996953	7942123	NM_053056	CCND1	cyclin D1	Q6FI00
7999553	-0.287448166666668	-1.22047958783453	7.43780377777778	-2.68866932793476	0.0141847668112900	0.365808172092681	7999553	NM_018340	CPPED1	calcineurin-like phosphoesterase domain containing 1	Q9BRF8
8143597	-0.364936166666666	-1.28782464729506	5.21057283333333	-2.68540398176701	0.0142861259612553	0.367681880844679	8143597	ENST00000307248	FAM115A	family with sequence similarity 115, member A	---
8062433	0.216501666666665	1.16191269223484	7.70903761111111	2.68516082662783	0.0142937011398918	0.367681880844679	8062433	NM_021215	RPRD1B	regulation of nuclear pre-mRNA domain containing 1B	Q9NQG5
8152453	-0.264664500000001	-1.20135664049687	5.65506894444444	-2.68265726328138	0.0143719183419675	0.369225329267024	8152453	NM_014112	TRPS1	trichorhinophalangeal syndrome I	Q9UHF7
8061815	0.252572166666666	1.19132923175103	4.67788872222222	2.67952950505033	0.0144702075380737	0.370691152425235	8061815	NM_182658	C20orf185	chromosome 20 open reading frame 185	Q14DE0
7905483	0.324568	1.25228939746212	4.12801605555556	2.67926188778901	0.0144786469092380	0.370691152425235	7905483	NM_178438	LCE5A	late cornified envelope 5A	---
8005267	0.236742333333332	1.17832893838061	5.61684116666667	2.67875734724658	0.0144945704108206	0.370691152425235	8005267	NM_030665	RAI1	retinoic acid induced 1	Q7Z5J4
8138824	0.251453333333333	1.19040569482259	2.75862733333333	2.67802095295518	0.0145178411293788	0.370691152425235	8138824	NM_014766	SCRN1	secernin 1	Q12765
7989596	0.221096	1.16561875830819	6.597265	2.67700130899416	0.0145501213032169	0.370691152425235	7989596	NM_014326	DAPK2	death-associated protein kinase 2	Q9UIK4
8117667	-0.243702166666668	-1.18402715329065	4.46036672222222	-2.67640072950382	0.0145691664627721	0.370691152425235	8117667	NM_001023560	ZNF187	zinc finger protein 187	B3KTR1
8166289	-0.274404833333333	-1.20949502350928	4.42322794444444	-2.67529312231865	0.0146043521587979	0.370691152425235	8166289	NM_001037343	CDKL5	cyclin-dependent kinase-like 5	O76039
7910416	0.259734999999998	1.19725876713725	6.61471355555556	2.67516662288002	0.0146083758290153	0.370691152425235	7910416	NM_014777	URB2	URB2 ribosome biogenesis 2 homolog (S. cerevisiae)	Q14146
8022176	0.225920333333333	1.16952308035593	5.16168661111111	2.67489442305799	0.0146170374748277	0.370691152425235	8022176	NM_005559	LAMA1	laminin, alpha 1	P25391
8095163	-0.210786333333335	-1.1573188025497	7.87442805555556	-2.67462705748815	0.0146255500316865	0.370691152425235	8095163	NM_001024924	EXOC1	exocyst complex component 1	Q9NV70
8070900	0.31816	1.24673945443822	3.364365	2.67435739256485	0.0146341405589192	0.370691152425235	8070900	ENST00000418846	C21orf111	chromosome 21 open reading frame 111	---
8067157	-0.283579833333334	-1.21721146960546	2.8488955	-2.67390926306252	0.0146484268915941	0.370691152425235	8067157	NM_080617	CBLN4	cerebellin 4 precursor	Q9NTU7
8034700	0.378649333333333	1.30012409528200	5.17321311111111	2.67284393274724	0.0146824426479418	0.371088668919925	8034700	BC119719	C19orf57	chromosome 19 open reading frame 57	Q0VDD7
7922627	0.237727833333333	1.17913412578805	2.76487827777778	2.66931174135186	0.0147957613556222	0.372369521132775	7922627	NM_014625	NPHS2	nephrosis 2, idiopathic, steroid-resistant (podocin)	Q9NP85
7932326	0.205173499999999	1.15282497838874	2.86420711111111	2.66893084668322	0.0148080305121524	0.372369521132775	7932326	NM_001081	CUBN	cubilin (intrinsic factor-cobalamin receptor)	B3KQM7
7910387	-0.254949666666668	-1.19329411017359	8.10992294444444	-2.66891321452938	0.0148085987023009	0.372369521132775	7910387	NM_021205	RHOU	ras homolog gene family, member U	Q7L0Q8
8077879	0.259176666666667	1.19679550905095	4.58374861111111	2.66863762722778	0.0148174820956310	0.372369521132775	8077879	NM_133625	SYN2	synapsin II	B3KSV8
7912743	-0.245105000000001	-1.18517902567023	5.83418172222222	-2.66833311137716	0.0148273038585668	0.372369521132775	7912743	NM_030907	C1orf89	chromosome 1 open reading frame 89	Q9BU20
8157233	0.331003	1.25788758753700	7.69869961111111	2.66752404744276	0.0148534291539559	0.372369521132775	8157233	NM_032303	HSDL2	hydroxysteroid dehydrogenase like 2	Q6YN16
8110982	-0.205252500000000	-1.15288810723044	8.58977472222222	-2.66726775930497	0.0148617139909430	0.372369521132775	8110982	NM_004394	DAP	death-associated protein	B2R4C9
8062782	0.269423499999999	1.20532608392574	4.22433366666667	2.66545509547935	0.0149204358022843	0.373379300879387	8062782	NM_032883	TOX2	TOX high mobility group box family member 2	Q96NM4
7900999	0.253811333333332	1.19235293364851	3.7756775	2.66466884796484	0.0149459748581566	0.373557226109536	7900999	NM_001145636	C1orf228	chromosome 1 open reading frame 228	Q6PIY5
8122242	-0.217299166666668	-1.16255515755512	5.874214	-2.66371825606978	0.0149769075086647	0.373642196204003	8122242	NM_000288	PEX7	peroxisomal biogenesis factor 7	C0H5X6
8112033	-0.245577666666668	-1.18556738660668	5.55038688888889	-2.66343179308518	0.0149862410218971	0.373642196204003	8112033	NM_019087	ARL15	ADP-ribosylation factor-like 15	Q9NXU5
8083690	0.3224495	1.25045184475049	4.42010338888889	2.66193768891959	0.0150350112154528	0.373970451390754	8083690	NM_000882	IL12A	interleukin 12A (natural killer cell stimulatory factor 1, cytotoxic lymphocyte maturation factor 1, p35)	P29459
8109651	0.280522833333332	1.21463498891086	2.93455111111111	2.66189809217926	0.0150363057663278	0.373970451390754	8109651	NM_000811	GABRA6	gamma-aminobutyric acid (GABA) A receptor, alpha 6	Q16445
8040742	0.257076499999999	1.19505457185282	5.64867661111111	2.65946621106049	0.0151160148995687	0.375492183841003	8040742	NM_012326	MAPRE3	microtubule-associated protein, RP/EB family, member 3	B2R5W6
8105828	-0.295720166666667	-1.22749756841474	5.78785144444444	-2.65837962281045	0.0151517589715260	0.375919405572622	8105828	NM_031966	CCNB1	cyclin B1	A8K066
8003210	0.275747833333333	1.21062146260903	5.70349694444444	2.65543305488074	0.0152490917662623	0.377871748291122	8003210	NM_206967	C16orf74	chromosome 16 open reading frame 74	---
8011826	0.3372605	1.26335535881094	2.51848616666667	2.65361102930652	0.0153095740228855	0.378620711091418	8011826	NM_207103	C17orf87	chromosome 17 open reading frame 87	A6XGL4
8174853	0.248228833333333	1.18774804600295	4.57877211111111	2.65330151852633	0.0153198708019554	0.378620711091418	8174853	NM_001080141	CT47A6	cancer/testis antigen family 47, member A6	Q5JQC4
7938366	-0.331524500000000	-1.25834236622183	5.42963388888889	-2.65230679836257	0.0153530074984050	0.378620711091418	7938366	BX641032	WEE1	WEE1 homolog (S. pombe)	Q6MZL0
8003158	0.239179333333333	1.18032105331137	5.33562016666667	2.65227608268026	0.0153540317966031	0.378620711091418	8003158	NM_020947	KIAA1609	KIAA1609	Q6P9B6
8157246	-0.248933500000001	-1.18832832864687	4.86081311111111	-2.64980591607095	0.0154366184343982	0.380194721342954	8157246	BC105048	KIAA1958	KIAA1958	Q8N8K9
8079037	0.317597833333332	1.24625373929528	6.67837222222222	2.64721407766718	0.0155237250977493	0.381857107193651	8079037	NM_001042646	TRAK1	trafficking protein, kinesin binding 1	Q9UPV9
8026133	0.499314333333332	1.41354159173508	3.73375244444444	2.64667824085644	0.0155417914866681	0.381857107193651	8026133	NM_152654	DAND5	DAN domain family, member 5	Q8N907
8117054	-0.190397500000001	-1.14107806924115	8.46884444444444	-2.64510092558931	0.0155950881833186	0.382702708808557	8117054	NM_006366	CAP2	CAP, adenylate cyclase-associated protein, 2 (yeast)	Q5JPJ8
8173217	-0.246605499999998	-1.18641233292225	5.4638155	-2.64421561860728	0.0156250780180973	0.382975007771259	8173217	NM_015185	ARHGEF9	Cdc42 guanine nucleotide exchange factor (GEF) 9	O43307
8133938	-0.208947166666666	-1.15584437728373	8.17002727777778	-2.64358208701883	0.0156465724428643	0.383038675624226	8133938	NM_001143935	CROT	carnitine O-octanoyltransferase	Q9UKG9
8051133	0.240808166666667	1.18165441339614	5.09332333333333	2.64215607225858	0.0156950566265185	0.383527232134738	8051133	NR_002201	FTHL3	ferritin, heavy polypeptide-like 3	---
8075483	-0.386843333333334	-1.30752935221583	5.48801488888889	-2.64164213893818	0.0157125650737364	0.383527232134738	8075483	NM_052880	PIK3IP1	phosphoinositide-3-kinase interacting protein 1	Q96FE7
8123843	0.2717035	1.20723245782127	2.41469938888889	2.64132753277634	0.0157232920524898	0.383527232134738	8123843	AF520800	OFCC1	orofacial cleft 1 candidate 1	Q8IZS5
7995096	0.271998166666667	1.20747905705756	3.94008494444444	2.64014081290756	0.0157638174889659	0.383660513062351	7995096	NM_001145808	ITGAM	integrin, alpha M (complement component 3 receptor 3 subunit)	B3KXM6
8067754	0.372989166666665	1.29503327429073	5.44056783333333	2.63940059383709	0.0157891453477761	0.383660513062351	8067754	U63828	C20orf181	chromosome 20 open reading frame 181	Q92884
8154163	0.328642666666667	1.25583129255722	7.79444861111111	2.63920915728097	0.0157957019404077	0.383660513062351	8154163	NM_005772	RCL1	RNA terminal phosphate cyclase-like 1	Q9Y2P8
8122637	-0.209491833333335	-1.15628083040762	6.32357994444444	-2.63895338172027	0.0158044661276302	0.383660513062351	8122637	NM_015278	SASH1	SAM and SH3 domain containing 1	O94885
8031499	0.237876333333333	1.17925550308875	5.29592372222222	2.63767393787677	0.0158483755725432	0.383965154676467	8031499	NM_001144950	SSC5D	scavenger receptor cysteine-rich glycoprotein	A1L4H1
8128013	-0.274606000000000	-1.20966368496542	7.22480066666667	-2.63630719646992	0.0158954084829266	0.383965154676467	8128013	NM_020320	RARS2	arginyl-tRNA synthetase 2, mitochondrial	Q5T160
8108420	0.381102833333333	1.30233701506558	4.94641738888889	2.63552426953402	0.0159224103645802	0.383965154676467	8108420	NR_002915	SNORA74A	small nucleolar RNA, H/ACA box 74A	---
8161346	-0.205571500000001	-1.15314305505965	5.00685144444444	-2.63543195613664	0.0159255969622333	0.383965154676467	8161346	NM_033160	ZNF658	zinc finger protein 658	Q5TYW1
8139165	-0.200185666666668	-1.14884619547112	8.48059038888889	-2.63467621235934	0.0159517074344836	0.383965154676467	8139165	NM_014396	VPS41	vacuolar protein sorting 41 homolog (S. cerevisiae)	B2RB94
8106325	0.281118999999999	1.21513701775836	2.68152988888889	2.63376736622904	0.0159831611261989	0.383965154676467	8106325	ENST00000344149	ANKDD1B	ankyrin repeat and death domain containing 1B	---
8065547	-0.248253833333334	-1.18776862828652	2.39477955555556	-2.63338933216067	0.0159962615400694	0.383965154676467	8065547	AK127732	FLJ45832	FLJ45832 protein	Q6ZS48
8089457	0.2583465	1.19610703788417	2.28959244444444	2.63232036151583	0.0160333606921562	0.383965154676467	8089457	ENST00000414444	LOC644950	similar to histone H3.3B	---
8090891	0.305185999999998	1.23557792420658	5.69593527777778	2.63217017686782	0.0160385794391889	0.383965154676467	8090891	NM_004441	EPHB1	EPH receptor B1	P54762
8109159	0.356650333333333	1.28044948058282	2.34804011111111	2.63195255001824	0.0160461445773190	0.383965154676467	8109159	NR_029686	MIR145	microRNA 145	---
8014361	-0.225877333333334	-1.16948822285550	2.54957155555556	-2.63174418182369	0.0160533910286761	0.383965154676467	8014361	NM_005064	CCL23	chemokine (C-C motif) ligand 23	P55773
7990528	-0.209090833333335	-1.15595948447725	6.71362116666667	-2.63147859461757	0.0160626318804497	0.383965154676467	7990528	NM_005701	SNUPN	snurportin 1	O95149
7983111	-0.303726666666669	-1.23432872853491	7.82821155555556	-2.63146030502351	0.0160632684344176	0.383965154676467	7983111	NM_003825	SNAP23	synaptosomal-associated protein, 23kDa	A8K287
8073743	0.2578375	1.19568511150440	3.99983888888889	2.63052747456914	0.0160957664713188	0.384288794315233	8073743	NM_006953	UPK3A	uroplakin 3A	O75631
7930380	-0.210932166666667	-1.1574357948346	6.76747083333333	-2.62895748853146	0.0161506022139472	0.385144361031423	7930380	NM_016824	ADD3	adducin 3 (gamma)	Q9UEY8
8014825	-0.217302666666668	-1.16255797793494	5.76018016666667	-2.62773203980455	0.0161935268190728	0.385231457087084	8014825	NM_032875	FBXL20	F-box and leucine-rich repeat protein 20	B2R6K2
8095760	-0.216856333333334	-1.16219836754911	5.46071072222222	-2.62745374878733	0.0162032897208759	0.385231457087084	8095760	NM_144721	THAP6	THAP domain containing 6	Q8TBB0
7982016	-0.284370166666668	-1.21787846181095	2.53696016666667	-2.62722640312699	0.0162112695064273	0.385231457087084	7982016	NR_003304	SNORD115-12	small nucleolar RNA, C/D box 115-12	---
7898594	0.242627166666667	1.18314522394464	4.121296	2.62543291820729	0.0162743508469686	0.386277624904044	7898594	NM_000871	HTR6	5-hydroxytryptamine (serotonin) receptor 6	P50406
8083415	0.364548333333332	1.28747849361492	9.46018066666667	2.62370072363618	0.0163354966816252	0.387025005794886	8083415	NM_001086	AADAC	arylacetamide deacetylase (esterase)	P22760
8078729	0.259681000000000	1.19721395464283	6.74914405555556	2.62281110492649	0.0163669842359034	0.387025005794886	8078729	NM_001172567	MYD88	myeloid differentiation primary response gene (88)	Q99836
8054135	-0.315212666666667	-1.24419504570251	5.58440094444444	-2.622619801483	0.0163737628040772	0.387025005794886	8054135	NM_012214	MGAT4A	mannosyl (alpha-1,3-)-glycoprotein beta-1,4-N-acetylglucosaminyltransferase, isozyme A	Q9UM21
8032465	0.260547166666666	1.19793295494911	6.59094916666667	2.62238143000644	0.0163822128747909	0.387025005794886	8032465	NM_144616	JSRP1	junctional sarcoplasmic reticulum protein 1	Q96MG2
8037422	0.222396	1.16666956063423	4.10966716666667	2.62104884141962	0.0164295280080375	0.387050780833152	8037422	NM_001031749	LYPD5	LY6/PLAUR domain containing 5	Q6UWN5
8095139	-0.224284000000002	-1.16819733606386	6.37511244444444	-2.6208424503235	0.0164368677081484	0.387050780833152	8095139	NM_024592	SRD5A3	steroid 5 alpha-reductase 3	Q9H8P0
8123920	-0.286265333333333	-1.21947935406198	5.89765972222222	-2.62038046241553	0.0164533081994561	0.387050780833152	8123920	NM_017770	ELOVL2	elongation of very long chain fatty acids (FEN1/Elo2, SUR4/Elo3, yeast)-like 2	Q9NXB9
8079950	-0.273467666666669	-1.20870959740744	8.93369561111111	-2.62020144581152	0.0164596829342958	0.387050780833152	8079950	NM_002070	GNAI2	guanine nucleotide binding protein (G protein), alpha inhibiting activity polypeptide 2	B3KP24
7970595	0.318276333333333	1.24683999072635	2.511656	2.61959723556969	0.0164812159415693	0.387083593024429	7970595	NM_001007537	C1QTNF9B	C1q and tumor necrosis factor related protein 9B	Q58A44
8008195	0.224687166666666	1.16852383891242	2.99238066666667	2.61909118864236	0.0164992710593541	0.387083593024429	8008195	AK097513	FLJ40194	hypothetical FLJ40194	Q8N7Z3
8164729	-0.232101333333334	-1.17454446704457	5.15932061111111	-2.61834189030184	0.0165260394103280	0.387171571850153	8164729	NM_007344	TTF1	transcription termination factor, RNA polymerase I	Q15361
8160295	0.375246166666667	1.29706085291480	4.75004938888889	2.61791739398686	0.0165412225565975	0.387171571850153	8160295	NR_003009	SCARNA8	small Cajal body-specific RNA 8	---
7966259	-0.321097166666667	-1.24928026284642	7.65667683333333	-2.61624986892892	0.0166009933300621	0.388099569365741	7966259	NM_016433	GLTP	glycolipid transfer protein	Q9NZD2
7953943	-0.303330166666668	-1.23398954105592	6.00158383333333	-2.61574409417486	0.0166191626151684	0.388099569365741	7953943	NM_031412	GABARAPL1	GABA(A) receptor-associated protein like 1	Q9H0R8
7945146	0.299884999999999	1.23104628036407	3.60765088888889	2.61276618032036	0.0167265217056617	0.390093607078589	7945146	NM_000890	KCNJ5	potassium inwardly-rectifying channel, subfamily J, member 5	P48544
7948920	0.274073166666667	1.2092170000434	4.27348122222222	2.611680069019	0.0167658407287928	0.390093607078589	7948920	NM_004790	SLC22A6	solute carrier family 22 (organic anion transporter), member 6	B3KP57
8143221	0.272293666666666	1.20772640427617	3.44484461111111	2.61109929030441	0.0167869016816729	0.390093607078589	8143221	NM_020632	ATP6V0A4	ATPase, H+ transporting, lysosomal V0 subunit a4	Q96N91
8173005	-0.409391666666667	-1.32812567251498	2.58547466666667	-2.61099997675543	0.0167905056194363	0.390093607078589	8173005	NR_029513	MIR98	microRNA 98	---
8149885	0.337126333333331	1.26323787570382	5.99569994444444	2.61071708105917	0.0168007754800004	0.390093607078589	8149885	NM_000680	ADRA1A	adrenergic, alpha-1A-, receptor	P35348
8093320	0.212639166666666	1.15880608596238	4.56150266666667	2.61017887635483	0.0168203301124486	0.390100791051868	8093320	NM_182524	ZNF595	zinc finger protein 595	B3KPG1
8122150	-0.385974500000001	-1.30674215669069	4.51996661111111	-2.60856340663440	0.0168791542564895	0.390874703793553	8122150	NM_004100	EYA4	eyes absent homolog 4 (Drosophila)	O95677
7908161	-0.201767333333332	-1.15010639815371	7.31436216666667	-2.60775590030419	0.0169086307746615	0.390874703793553	7908161	NM_030806	C1orf21	chromosome 1 open reading frame 21	Q9H246
8075468	0.266497166666666	1.20288370284147	3.80179161111111	2.60767600518296	0.0169115498385272	0.390874703793553	8075468	NM_015715	PLA2G3	phospholipase A2, group III	Q9NZ20
8051637	-0.281065166666668	-1.21509167646736	5.9802485	-2.60570237586498	0.0169838099806755	0.392097754337464	8051637	NM_198963	DHX57	DEAH (Asp-Glu-Ala-Asp/His) box polypeptide 57	Q6P158
8141169	0.299250833333333	1.23050526723573	7.15919105555556	2.60404921999620	0.0170445609238446	0.393052616525973	8141169	NR_002822	MGC72080	MGC72080 pseudogene	---
7982090	-0.288189333333333	-1.22110675515684	2.512343	-2.60242700617184	0.0171043741598306	0.393983709340644	7982090	NR_003357	SNORD115-42	small nucleolar RNA, C/D box 115-42	---
8016847	0.232928833333333	1.17521835467382	7.77495011111111	2.60137622639669	0.0171432235126284	0.394065574123726	8016847	NM_005082	TRIM25	tripartite motif-containing 25	Q59GW5
8031726	-0.281615833333334	-1.21555555703662	5.14517066666667	-2.60127933714795	0.0171468098854034	0.394065574123726	8031726	NM_020657	ZNF304	zinc finger protein 304	Q9HCX3
8135945	0.272315333333334	1.20774454227567	3.20813661111111	2.60036327863217	0.0171807529684711	0.394398485471019	8135945	NM_032599	FAM71F1	family with sequence similarity 71, member F1	Q96KD3
8108693	-0.352967833333333	-1.27718528245562	5.39588727777778	-2.59936712092761	0.0172177359663576	0.394781035027055	8108693	NM_018938	PCDHB4	protocadherin beta 4	Q9Y5E5
8075285	0.214338833333331	1.16017210211944	7.28255927777778	2.59839783641804	0.0172537933825873	0.394781035027055	8075285	NM_032204	ASCC2	activating signal cointegrator 1 complex subunit 2	Q9H1I8
8088180	-0.359728666666667	-1.28318454130120	6.67604	-2.59815976153062	0.0172626606702288	0.394781035027055	8088180	NM_003392	WNT5A	wingless-type MMTV integration site family, member 5A	Q6DK41
8042993	0.241901333333333	1.18255012225860	2.93750677777778	2.59774499212959	0.0172781193575246	0.394781035027055	8042993	NM_004389	CTNNA2	catenin (cadherin-associated protein), alpha 2	P26232
8141421	0.215479499999999	1.16108975478053	3.27942827777778	2.59729787801436	0.0172947981797743	0.394781035027055	8141421	NR_029510	MIR93	microRNA 93	---
7969228	-0.2415585	-1.18226914157863	7.39360255555556	-2.59676956793046	0.0173145254578589	0.394786761564455	7969228	NM_001004127	ALG11	asparagine-linked glycosylation 11, alpha-1,2-mannosyltransferase homolog (yeast)	Q2TAA5
7956978	-0.220432333333336	-1.16508267522054	6.83259177777778	-2.59440654780998	0.0174030215609629	0.396013043797573	7956978	NM_018656	SLC35E3	solute carrier family 35, member E3	Q7Z769
8135378	-0.288861666666667	-1.22167595521853	5.50343505555556	-2.59390102813450	0.0174220088126923	0.396013043797573	8135378	NM_002736	PRKAR2B	protein kinase, cAMP-dependent, regulatory, type II, beta	B3KY43
7964248	-0.294402333333334	-1.22637681969517	2.78647994444444	-2.59311901083206	0.0174514197803251	0.396013043797573	7964248	NR_002737	SNORD59A	small nucleolar RNA, C/D box 59A	---
8056060	-0.218398666666668	-1.16344149636017	5.68750616666667	-2.59198357024388	0.0174942060562534	0.396013043797573	8056060	NM_013450	BAZ2B	bromodomain adjacent to zinc finger domain, 2B	Q9UIF8
7922976	-0.391297666666668	-1.31157259889164	4.32766538888889	-2.59169211925160	0.0175052046152115	0.396013043797573	7922976	NM_000963	PTGS2	prostaglandin-endoperoxide synthase 2 (prostaglandin G/H synthase and cyclooxygenase)	Q6ZYK7
8175683	0.674165333333333	1.59567333383707	4.20213611111111	2.5916662839441	0.0175061798832952	0.396013043797573	8175683	NR_029638	MIR224	microRNA 224	---
8102342	0.233033999999999	1.17530402648825	7.09558555555556	2.59107608828199	0.0175284733947496	0.396013043797573	8102342	NM_024090	ELOVL6	ELOVL family member 6, elongation of long chain fatty acids (FEN1/Elo2, SUR4/Elo3-like, yeast)	Q9H5J4
7978544	-0.202266500000002	-1.15050439917923	8.59216961111111	-2.59070408291792	0.0175425389400001	0.396013043797573	7978544	NM_022073	EGLN3	egl nine homolog 3 (C. elegans)	Q9H6Z9
8007730	0.245572333333333	1.18556300382709	6.09122583333333	2.59021484968403	0.0175610530835555	0.396013043797573	8007730	NM_001135704	ACBD4	acyl-CoA binding domain containing 4	Q8NC06
8075363	0.335361833333333	1.26169380669687	2.88085544444444	2.59014556083646	0.0175636766834740	0.396013043797573	8075363	CR456347	KIAA1656	KIAA1656 protein	Q6ICM1
8151549	-0.209042166666667	-1.15592049096548	6.95709305555556	-2.58858530431772	0.0176228532656562	0.396905817438724	8151549	NM_005536	IMPA1	inositol(myo)-1(or 4)-monophosphatase 1	P29218
8097829	0.350603666666666	1.27509405312167	4.26829938888889	2.58465471663913	0.0177727649903501	0.399837898284568	8097829	NM_033393	FHDC1	FH2 domain containing 1	Q9C0D6
8058509	-0.380213333333335	-1.30153430091029	5.6088215	-2.58331247234173	0.0178242326827515	0.400551215609061	8058509	NM_001080475	PLEKHM3	pleckstrin homology domain containing, family M, member 3	Q7Z4Q0
8101874	-0.441254666666666	-1.35778463688339	7.70891788888889	-2.58207663072029	0.0178717446200797	0.400765378299633	8101874	NM_000667	ADH1A	alcohol dehydrogenase 1A (class I), alpha polypeptide	P07327
8062873	0.253745666666666	1.19229866295476	6.09369538888889	2.58158004720806	0.0178908693754446	0.400765378299633	8062873	NM_022358	KCNK15	potassium channel, subfamily K, member 15	Q9H427
8066569	0.254611666666667	1.19301457350488	2.27445405555556	2.58152276177388	0.0178930768308420	0.400765378299633	8066569	NM_147197	WFDC11	WAP four-disulfide core domain 11	Q8NEX6
8101862	-0.365727166666669	-1.28853092864759	6.88496405555556	-2.58091741488899	0.0179164191575662	0.400845271880647	8101862	NM_001102470	ADH6	alcohol dehydrogenase 6 (class V)	P28332
8017711	0.202588499999999	1.15076121281724	7.65443577777778	2.57865346142583	0.0180039723890597	0.402360000359692	8017711	NM_006572	GNA13	guanine nucleotide binding protein (G protein), alpha 13	Q14344
7912520	0.231424833333333	1.17399383573037	3.75157016666667	2.57746844975028	0.0180499606086376	0.402943503895467	7912520	NM_002521	NPPB	natriuretic peptide precursor B	P16860
8126248	-0.360540666666668	-1.2839069664119	5.46199416666667	-2.57677278874525	0.0180770095287925	0.403088788309306	8126248	NM_173561	UNC5CL	unc-5 homolog C (C. elegans)-like	Q8IV45
8167347	-0.265185833333335	-1.2017908420566	5.53947211111111	-2.57627878784475	0.0180962406197074	0.403088788309306	8167347	NM_003173	SUV39H1	suppressor of variegation 3-9 homolog 1 (Drosophila)	O43463
8089830	0.277949333333331	1.21247023701748	6.58484288888889	2.57392434533399	0.0181881624854306	0.404337257431764	8089830	NM_001099678	LRRC58	leucine rich repeat containing 58	Q96CX6
8077781	0.231531166666665	1.17408036772423	6.63148466666667	2.57339952478801	0.0182087123344691	0.404337257431764	8077781	NM_000551	VHL	von Hippel-Lindau tumor suppressor	P40337
7937014	0.278996999999999	1.21335103715352	5.88498311111111	2.57309461341947	0.0182206614727145	0.404337257431764	7937014	AK127642	LOC387720	hypothetical LOC387720	Q6ZS85
8001108	0.328202333333333	1.25544805148251	5.90250527777778	2.57252679269605	0.0182429334250908	0.404337257431764	8001108	AK128823	FLJ46121	similar to Ig heavy chain V-I region V35 precursor // similar to Ig heavy chain V-I region V35 precursor	Q6ZQQ9
7937391	0.201152166666667	1.14961609612884	4.64784827777778	2.57229513672610	0.0182520271608320	0.404337257431764	7937391	NM_198075	LRRC56	leucine rich repeat containing 56	Q8IYG6
8062034	-0.197784666666667	-1.14693582245515	6.48019605555556	-2.57143738794037	0.0182857355753920	0.404641768682529	8062034	NM_021202	TP53INP2	tumor protein p53 inducible nuclear protein 2	Q8IXH6
8017634	0.183339499999999	1.13550928269003	9.8104155	2.56950524776506	0.0183618810960056	0.405883674826645	8017634	NM_004396	DDX5	DEAD (Asp-Glu-Ala-Asp) box polypeptide 5	P17844
8092541	-0.206219333333334	-1.15366098313244	6.977063	-2.56755392772328	0.0184390855003150	0.406833027349689	8092541	NM_139248	LIPH	lipase, member H	Q8WWY8
8032076	0.229205999999999	1.17218964671492	6.86605194444444	2.56740550159876	0.018444970504902	0.406833027349689	8032076	NM_194460	RNF126	ring finger protein 126	Q9BV68
7982084	-0.399581833333334	-1.31912550544772	3.03165694444444	-2.5656075566939	0.0185163985218466	0.407439529886898	7982084	NR_003303	SNORD115-11	small nucleolar RNA, C/D box 115-11	---
7923372	0.252329833333331	1.19112913780861	7.20753144444444	2.56497797941569	0.0185414716127683	0.407439529886898	7923372	NM_012396	PHLDA3	pleckstrin homology-like domain, family A, member 3	Q9Y5J5
8013431	-0.210396333333335	-1.15700598984918	6.12618027777778	-2.56490398598472	0.0185444205200308	0.407439529886898	8013431	NM_007202	AKAP10	A kinase (PRKA) anchor protein 10	O43572
8022022	-0.252336833333333	-1.19113491721726	7.48429972222222	-2.56469202069545	0.0185528705518306	0.407439529886898	8022022	NM_014646	LPIN2	lipin 2	Q92539
7984517	-0.184228833333333	-1.13620947056411	7.22082244444444	-2.56215131861508	0.0186544385841142	0.40915576157156	7984517	NM_015554	GLCE	glucuronic acid epimerase	O94923
8038670	0.345308333333334	1.27042246870032	4.69596861111111	2.56172854601156	0.0186713902049183	0.40915576157156	8038670	NM_012427	KLK5	kallikrein-related peptidase 5	Q8IU55
7993807	-0.215286833333334	-1.16093470582722	5.90622861111111	-2.56082596900498	0.0187076287416502	0.409507164787527	7993807	NM_020422	TMEM159	transmembrane protein 159	Q96B96
7948829	-0.329780333333335	-1.25682199456302	5.243081	-2.55906455641873	0.0187785403191982	0.410254897371366	7948829	NM_024784	ZBTB3	zinc finger and BTB domain containing 3	Q9H5J0
8140371	-0.352942666666668	-1.27716300316927	7.37917072222222	-2.55887877823904	0.0187860341725133	0.410254897371366	8140371	NM_031925	TMEM120A	transmembrane protein 120A	Q9BXJ8
8052399	-0.2501265	-1.18931139296256	3.42117138888889	-2.55847067070284	0.0188025061498766	0.410254897371366	8052399	NM_022893	BCL11A	B-cell CLL/lymphoma 11A (zinc finger protein)	Q9H165
8010946	0.268046166666665	1.20417591459917	6.86192533333333	2.55716833501643	0.0188551617677907	0.410547381669387	8010946	NM_015721	GEMIN4	gem (nuclear organelle) associated protein 4	Q8WUM5
8046340	-0.311230666666668	-1.24076566285337	5.49231305555556	-2.55713728260943	0.0188564189607400	0.410547381669387	8046340	NM_001378	DYNC1I2	dynein, cytoplasmic 1, intermediate chain 2	Q13409
7974229	-0.246915333333334	-1.18666715431698	7.81426588888889	-2.55558203633147	0.0189194859163672	0.411304949655185	7974229	NM_014315	KLHDC2	kelch domain containing 2	Q9Y2U9
8065758	0.448992833333333	1.36508693672417	3.20347333333333	2.55474786523048	0.0189533941910363	0.411304949655185	8065758	AK096092	FLJ38773	hypothetical protein FLJ38773	---
8038839	0.267751499999999	1.20392998995214	3.54466238888889	2.55432967114902	0.0189704148971774	0.411304949655185	8038839	NM_014442	SIGLEC8	sialic acid binding Ig-like lectin 8	Q9NYZ4
7929692	0.247215333333332	1.18691394047264	5.66869605555556	2.55428142961851	0.0189723792761518	0.411304949655185	7929692	NM_144588	ZFYVE27	zinc finger, FYVE domain containing 27	Q5T4F4
7954729	-0.357709500000001	-1.28138987846861	4.94933177777778	-2.55357253528682	0.0190012672910378	0.411491119646726	7954729	NM_139241	FGD4	FYVE, RhoGEF and PH domain containing 4	Q96M96
8088745	-0.260903833333335	-1.19822914753358	5.79677866666667	-2.55247795311881	0.0190459536774630	0.412018656395063	8088745	NM_015123	FRMD4B	FERM domain containing 4B	Q9Y2L6
8052940	-0.260588833333335	-1.19796755310915	7.39820716666667	-2.55148378281701	0.0190866263913571	0.41203965975805	8052940	NM_020459	PAIP2B	poly(A) binding protein interacting protein 2B	Q9ULR5
7966760	-0.178169166666668	-1.13144712561388	7.29897983333333	-2.55120129446855	0.0190981982286549	0.41203965975805	7966760	NM_033624	FBXO21	F-box protein 21	O94952
8026212	0.312860166666667	1.24216787872755	4.69766366666667	2.55096440455763	0.0191079072606101	0.41203965975805	8026212	NR_029613	MIR181C	microRNA 181c	---
7957277	-0.270418333333334	-1.20615752234871	7.02933205555556	-2.54838157758953	0.0192140671590881	0.413684405888269	7957277	NM_015336	ZDHHC17	zinc finger, DHHC-type containing 17	Q8IUH5
8151559	-0.387105500000001	-1.307766978152	3.93168066666667	-2.54811639613606	0.0192249980437469	0.413684405888269	8151559	NM_001010893	SLC10A5	solute carrier family 10 (sodium/bile acid cotransporter family), member 5	Q5PT55
7959827	0.415643166666666	1.33389320637009	3.42400877777778	2.54608994744678	0.0193087223420705	0.414350033811545	7959827	NM_001136103	TMEM132C	transmembrane protein 132C	Q8N3T6
7916248	0.330732	1.25765132449324	3.30110261111111	2.54580344830042	0.0193205868995599	0.414350033811545	7916248	NM_006671	SLC1A7	solute carrier family 1 (glutamate transporter), member 7	O00341
8023727	-0.314879166666668	-1.24390746511197	8.14994805555556	-2.54557509668465	0.0193300483487635	0.414350033811545	8023727	NM_032160	DSEL	dermatan sulfate epimerase-like	Q9HAD7
8162850	0.251842166666667	1.19072657469173	7.08922422222222	2.54528575886823	0.019342042937676	0.414350033811545	8162850	NM_017746	TEX10	testis expressed 10	Q9NXF1
8134834	-0.214872000000000	-1.16060093800531	5.593666	-2.54407535204947	0.0193922966321969	0.414350033811545	8134834	NM_006076	AGFG2	ArfGAP with FG repeats 2	A4D2D6
7979984	-0.272122166666668	-1.20758284464508	6.48079705555556	-2.54384741448530	0.0194017738716257	0.414350033811545	7979984	NM_021260	ZFYVE1	zinc finger, FYVE domain containing 1	Q9HBF4
7945857	0.330614833333332	1.25754919006712	4.16864905555556	2.54364055877075	0.0194103783335445	0.414350033811545	7945857	NM_001164377	MRGPRG	MAS-related GPR, member G	Q86SM5
8171725	-0.264290166666668	-1.20104496721482	6.04591061111111	-2.54281883806091	0.019444594432323	0.414350033811545	8171725	NM_001168465	MAP7D2	MAP7 domain containing 2	Q96T17
8125649	-0.228893000000001	-1.17193536181617	8.18191661111111	-2.54278926833830	0.0194458267591013	0.414350033811545	8125649	NM_022553	VPS52	vacuolar protein sorting 52 homolog (S. cerevisiae)	B3KMF7
8079170	-0.224550666666667	-1.16841328473843	7.12465477777778	-2.54167639970855	0.0194922592904423	0.414350033811545	8079170	NM_173826	C3orf23	chromosome 3 open reading frame 23	Q8N3R3
8045453	0.214435333333333	1.16024970712194	2.30720188888889	2.54160011773133	0.0194954458382296	0.414350033811545	8045453	NR_029672	MIR128-1	microRNA 128-1	---
7976263	0.26515	1.20176099261800	3.287576	2.54124095804733	0.0195104556941417	0.414350033811545	7976263	NM_153646	SLC24A4	solute carrier family 24 (sodium/potassium/calcium exchanger), member 4	Q8NFF2
8140140	0.235354	1.17719555508522	5.59870377777778	2.54097275169291	0.0195216715485953	0.414350033811545	8140140	NM_001306	CLDN3	claudin 3	Q75L79
7959025	0.215137333333333	1.16081440961679	4.29750544444444	2.54009816621954	0.0195582870794408	0.414397894402872	7959025	NM_001109903	RNFT2	ring finger protein, transmembrane 2	Q96EX2
7900492	0.353757999999999	1.27788499072839	3.26130588888889	2.5393364784019	0.019590228593155	0.414397894402872	7900492	NM_004700	KCNQ4	potassium voltage-gated channel, KQT-like subfamily, member 4	B3KQH8
7982018	-0.2855585	-1.21888202925628	2.5133505	-2.53850041319176	0.0196253455690609	0.414397894402872	7982018	NR_003298	SNORD115-6	small nucleolar RNA, C/D box 115-6	---
8138930	0.186455499999998	1.13796445901782	6.09692072222222	2.53848553188513	0.0196259711592463	0.414397894402872	8138930	NR_003500	RP9P	retinitis pigmentosa 9 pseudogene	---
8115181	-0.189839000000002	-1.14063641750991	7.95935972222222	-2.53809791434854	0.0196422726833243	0.414397894402872	8115181	NM_001135643	DCTN4	dynactin 4 (p62)	Q9UJW0
7903308	0.254735833333333	1.19311725564728	6.23185433333333	2.5379953111078	0.0196465898629087	0.414397894402872	7903308	NM_019083	CCDC76	coiled-coil domain containing 76	Q9NUP7
8136965	0.352557166666666	1.27682178028423	3.12348822222222	2.53685320853382	0.0196947057158048	0.414591413986732	8136965	NM_001005281	OR6B1	olfactory receptor, family 6, subfamily B, member 1	O95007
8163666	0.258792	1.19647644926524	2.50380183333333	2.53680660300978	0.0196966715179686	0.414591413986732	8163666	AB021923	C9orf27	chromosome 9 open reading frame 27	Q9P2X8
7954789	-0.2842395	-1.21776816205380	5.47231138888889	-2.53594936698895	0.0197328622840740	0.414914931296521	7954789	NM_001013620	ALG10B	asparagine-linked glycosylation 10, alpha-1,2-glucosyltransferase homolog B (yeast)	Q5BKT4
8086283	0.223400166666666	1.16748188649559	2.60744066666667	2.53547348057107	0.0197529802023258	0.414914931296521	8086283	NM_014139	SCN11A	sodium channel, voltage-gated, type XI, alpha subunit	Q9UI33
7976698	-0.264205499999999	-1.20097448420407	5.40984533333333	-2.53482526402472	0.0197804143124603	0.415061074651729	7976698	NM_001008707	EML1	echinoderm microtubule associated protein like 1	O00423
8094701	0.291227833333333	1.22368127210754	4.77734438888889	2.53419194293321	0.0198072525776887	0.415194425801189	8094701	NR_026854	LOC401127	WD repeat domain 5 pseudogene	---
8139281	-0.203425500000002	-1.1514290369694	5.37364844444444	-2.53024602757704	0.0199752407442568	0.416822684440952	8139281	NM_013284	POLM	polymerase (DNA directed), mu	Q9H980
8121895	0.271931333333333	1.20742312147947	6.40371566666667	2.53011541304562	0.0199808241676521	0.416822684440952	8121895	NM_001031712	TRMT11	tRNA methyltransferase 11 homolog (S. cerevisiae)	Q7Z4G4
7957452	-0.342191000000001	-1.26768034053463	6.0102495	-2.52902556746335	0.0200274693318167	0.416822684440952	7957452	NM_006982	ALX1	ALX homeobox 1	Q15699
8112596	-0.268565833333335	-1.20460974349740	5.25049961111111	-2.5286513601939	0.0200435088944942	0.416822684440952	8112596	NM_023039	ANKRA2	ankyrin repeat, family A (RFXANK-like), 2	Q9H9E1
7908861	0.393572333333333	1.31364215867232	2.80869333333333	2.5286415713757	0.0200439286322776	0.416822684440952	7908861	AF314543	OCR1	ovarian cancer-related protein 1	Q9BZK8
7929744	0.227772	1.17102510064807	4.34320588888889	2.52809532292746	0.0200673644754283	0.416822684440952	7929744	NM_145285	NKX2-3	NK2 transcription factor related, locus 3 (Drosophila)	Q8TAU0
7906576	-0.186488000000001	-1.13799009455440	7.58591538888889	-2.52790290500537	0.0200756259592527	0.416822684440952	7906576	NM_015331	NCSTN	nicastrin	Q5T208
7922268	-0.290978333333335	-1.22346966669531	6.47576972222222	-2.52727550342283	0.0201025857008588	0.416822684440952	7922268	NM_014970	KIFAP3	kinesin-associated protein 3	Q92845
7902977	-0.308544833333333	-1.23845790577737	3.47773172222222	-2.52706041022276	0.0201118361791446	0.416822684440952	7902977	NM_015237	KIAA1107	KIAA1107	Q9UPP5
7986687	0.231629333333331	1.17416025950603	5.65652855555556	2.52605790446187	0.0201550035292692	0.416822684440952	7986687	NR_003521	WHAMML1	WAS protein homolog associated with actin, golgi membranes and microtubules-like 1	Q1A5X7
7961702	-0.227070166666668	-1.17045556616492	5.22475588888889	-2.52555323533262	0.0201767672090266	0.416822684440952	7961702	NM_004982	KCNJ8	potassium inwardly-rectifying channel, subfamily J, member 8	Q15842
7993680	-0.205820500000002	-1.15334209740237	6.886665	-2.52490112402397	0.0202049219550731	0.416822684440952	7993680	BC050464	C16orf62	chromosome 16 open reading frame 62	Q7Z3J2
7996241	0.252542333333333	1.19130459663855	6.24055516666667	2.52470536880721	0.0202133808334653	0.416822684440952	7996241	NM_001160305	SETD6	SET domain containing 6	Q8TBK2
7994131	0.231432	1.17399966762356	3.36611794444444	2.52466563082422	0.0202150983775703	0.416822684440952	7994131	NM_002738	PRKCB	protein kinase C, beta	P05771
7935647	-0.206702333333336	-1.15404728205566	7.78821861111111	-2.52462668814266	0.0202167816802939	0.416822684440952	7935647	NM_078470	COX15	COX15 homolog, cytochrome c oxidase assembly protein (yeast)	Q7KZN9
8114396	-0.219425333333334	-1.1642697321825	7.25176622222222	-2.52435049165455	0.0202287240877425	0.416822684440952	8114396	NM_004661	CDC23	cell division cycle 23 homolog (S. cerevisiae)	Q9UJX2
8029331	-0.311319333333334	-1.24084192147566	3.94517577777778	-2.52421672943284	0.0202345101869708	0.416822684440952	8029331	NM_013359	ZNF221	zinc finger protein 221	Q9UK13
7922707	-0.226966666666667	-1.17037159983637	5.50861188888889	-2.52260484822357	0.0203043569588001	0.41729387444503	7922707	NM_021133	RNASEL	ribonuclease L (2',5'-oligoisoadenylate synthetase-dependent)	Q1A3D9
8102200	0.222522833333333	1.16677213192596	2.96414366666667	2.52239066781415	0.0203136549368764	0.41729387444503	8102200	NM_014421	DKK2	dickkopf homolog 2 (Xenopus laevis)	Q9UBU2
8119926	0.236915833333332	1.17847065396055	6.53801544444444	2.52226426365624	0.0203191442564008	0.41729387444503	8119926	NM_018426	TMEM63B	transmembrane protein 63B	Q5T3F8
8028570	0.301690666666666	1.23258801358442	3.20194988888889	2.52164990841166	0.0203458435301541	0.417419279712777	8028570	NM_001004318	PAPL	iron/zinc purple acid phosphatase-like protein	Q6ZNF0
8022803	0.277209333333333	1.21184848544683	7.2920085	2.52083891410825	0.0203811389675739	0.417664414125776	8022803	NM_022751	FAM59A	family with sequence similarity 59, member A	Q9H706
8078665	0.231029000000000	1.17367177033531	4.57975555555556	2.52041665155823	0.0203995390776577	0.417664414125776	8078665	NM_015873	VILL	villin-like	O15195
8017162	0.238786166666666	1.17999943325102	8.02933311111111	2.51948552114334	0.0204401682317224	0.417664414125776	8017162	NM_016125	RNFT1	ring finger protein, transmembrane 1	Q5M7Z0
7934885	-0.228290000000001	-1.17144563298255	6.01462394444444	-2.51948451723146	0.020440212077591	0.417664414125776	7934885	NM_018363	RNLS	renalase, FAD-dependent amine oxidase	Q5VYX0
7936968	0.350429666666666	1.27494027634965	6.28181922222222	2.51785833368801	0.0205113516481345	0.418568617996537	7936968	NM_003474	ADAM12	ADAM metallopeptidase domain 12	O43184
7917482	-0.356225999999999	-1.28007292317878	6.30004405555556	-2.5175295594412	0.0205257625204025	0.418568617996537	7917482	NM_001008661	CCBL2	cysteine conjugate-beta lyase 2	B3KQ13
8114245	0.313970166666667	1.24312396221337	4.08143866666667	2.51662622666272	0.0205654064342964	0.41874882612753	8114245	NM_006161	NEUROG1	neurogenin 1	B2RAP3
7954810	-0.3902295	-1.31060187425509	4.70649377777778	-2.51638701276975	0.0205759166661579	0.41874882612753	7954810	NM_198578	LRRK2	leucine-rich repeat kinase 2	Q5S007
8055406	0.225102	1.16885988521722	3.4859055	2.51555100694301	0.0206126874667589	0.418753285852458	8055406	NM_002299	LCT	lactase	P09848
7936408	-0.284154333333336	-1.21769627562527	5.328225	-2.51544275435460	0.0206174533438951	0.418753285852458	7936408	NM_014881	DCLRE1A	DNA cross-link repair 1A (PSO2 homolog, S. cerevisiae)	Q6PJP8
7996393	0.197983999999999	1.14709430247271	7.65443022222222	2.51472061600358	0.0206492723228099	0.418979729713069	7996393	NM_001755	CBFB	core-binding factor, beta subunit	Q13951
8070386	0.353832333333333	1.27795083409476	2.96220222222222	2.51217890823285	0.0207616322365788	0.420838285435453	8070386	AF426265	C21orf87	chromosome 21 open reading frame 87	P59051
8041172	0.283370166666667	1.21703458528798	4.13570905555556	2.51114944966858	0.0208073039161946	0.421268117937036	8041172	NM_199280	FAM179A	family with sequence similarity 179, member A	Q6ZUX3
8133688	0.425749333333332	1.34327001376611	4.34252961111111	2.51035378946832	0.0208426677247031	0.421268117937036	8133688	NR_002955	SNORA14A	small nucleolar RNA, H/ACA box 14A	---
8159876	-0.249557166666667	-1.18884214546906	3.67046322222222	-2.51029717609034	0.0208451861021632	0.421268117937036	8159876	NM_134428	RFX3	regulatory factor X, 3 (influences HLA class II expression)	P48380
8110649	-0.271946166666667	-1.20743553588529	5.34628005555556	-2.50962296929989	0.0208751993156082	0.421454472238425	8110649	NM_033549	TRIM41	tripartite motif-containing 41	Q8WV44
8094778	0.257882166666667	1.19572213117493	3.32903322222222	2.50907295656676	0.0208997138732087	0.421529552447701	8094778	NM_004181	UCHL1	ubiquitin carboxyl-terminal esterase L1 (ubiquitin thiolesterase)	P09936
8020878	-0.217693333333335	-1.16287282905408	6.98059661111111	-2.50831368338606	0.0209335997115587	0.421793306315402	8020878	NM_014268	MAPRE2	microtubule-associated protein, RP/EB family, member 2	Q15555
7943314	-0.218888500000002	-1.16383658275606	6.90838944444444	-2.50729080798430	0.0209793313856776	0.422294982311505	7943314	NM_003772	JRKL	jerky homolog-like (mouse)	Q9Y4A0
8114468	0.277550666666667	1.21213523573576	2.63373222222222	2.50631647896687	0.0210229796929405	0.422753768230063	8114468	NR_002913	SNORD63	small nucleolar RNA, C/D box 63	---
8076441	0.228414333333332	1.17154659403985	5.40042722222222	2.50470891551729	0.0210951820008104	0.423785271711028	8076441	NM_145912	NFAM1	NFAT activating protein with ITAM motif 1	Q8NET5
7913415	-0.236476000000001	-1.17811142927497	6.91524394444444	-2.50247279128538	0.0211960021762936	0.425389073379674	7913415	NM_032236	USP48	ubiquitin specific peptidase 48	Q86UV5
7984952	0.229028000000000	1.17204503064561	5.77201144444444	2.50135399947892	0.0212466144981732	0.425983062193838	7984952	NM_015492	C15orf39	chromosome 15 open reading frame 39	Q6ZRI6
7939920	0.288668333333334	1.22151225128048	2.23692527777778	2.49976335650577	0.021318767605254	0.426784796359721	7939920	ENST00000314689	OR4A13P	olfactory receptor, family 4, subfamily A, member 13 pseudogene	---
7929932	0.256018166666666	1.19417822427964	4.72367466666667	2.49902793172243	0.0213522047482449	0.426784796359721	7929932	NM_030929	KAZALD1	Kazal-type serine peptidase inhibitor domain 1	Q96I82
7929072	0.244653833333333	1.18480844862179	6.89517566666667	2.49848378155959	0.0213769769400851	0.426784796359721	7929072	NM_012420	IFIT5	interferon-induced protein with tetratricopeptide repeats 5	B2R5X9
8005879	0.265882333333333	1.20237117912291	4.13684461111111	2.49817300851257	0.0213911368220202	0.426784796359721	8005879	NR_027384	SLC13A2	solute carrier family 13 (sodium-dependent dicarboxylate transporter), member 2	B3KRN0
8115732	0.377214500000000	1.29883169876295	2.85511133333333	2.49815676197664	0.0213918773113703	0.426784796359721	8115732	AY358216	LOC100133106	VCEW9374	Q6UXT5
7899187	-0.236581500000002	-1.178197584212	10.0317562777778	-2.4976669554815	0.0214142131343487	0.426810324713126	7899187	NM_005517	HMGN2	high-mobility group nucleosomal binding domain 2	P05204
7960518	0.258296833333333	1.19606586104131	7.4653695	2.49710628364315	0.0214398073301054	0.426900682299839	7960518	NM_001065	TNFRSF1A	tumor necrosis factor receptor superfamily, member 1A	P19438
8058450	-0.284062333333334	-1.21761862616903	4.48460855555556	-2.49602012706481	0.0214894710150404	0.427326440284024	8058450	NM_005279	GPR1	G protein-coupled receptor 1	P46091
7961767	-0.227562333333334	-1.17085492810135	5.2526255	-2.49571694119831	0.0215033531864679	0.427326440284024	7961767	AK295862	KIAA0528	KIAA0528	B4DJ03
8121161	-0.186611666666667	-1.1380876463374	7.64083461111111	-2.4952061017351	0.0215267623334019	0.427372646912885	8121161	NM_015323	KIAA0776	KIAA0776	O94874
8046680	-0.304415833333335	-1.23491850073263	6.63621894444444	-2.49470757555146	0.021549630239372	0.427408028328836	8046680	NM_019091	PLEKHA3	pleckstrin homology domain containing, family A (phosphoinositide binding specific) member 3	Q4ZG69
8092661	-0.263949333333334	-1.20076125666121	5.88156933333333	-2.49398614684588	0.0215827632048676	0.427446616605481	8092661	NM_001879	MASP1	mannan-binding lectin serine peptidase 1 (C4/C2 activating component of Ra-reactive factor)	Q5HYM1
8095744	0.298328166666665	1.22971855681762	7.6775055	2.49332092391955	0.0216133570924153	0.427446616605481	8095744	NM_001657	AREG	amphiregulin	P15514
8030448	0.240589666666666	1.18147546224492	3.76584877777778	2.49304458903157	0.0216260777892369	0.427446616605481	8030448	NM_001136052	CPT1C	carnitine palmitoyltransferase 1C	Q8TCG5
8073296	0.240071000000000	1.18105078358280	4.61189511111111	2.49283074918084	0.0216359264251220	0.427446616605481	8073296	NM_005297	MCHR1	melanin-concentrating hormone receptor 1	Q99705
7908409	-0.448994666666668	-1.36508867143657	5.77975938888889	-2.49116705465707	0.0217126933456806	0.427978883107372	7908409	NM_002923	RGS2	regulator of G-protein signaling 2, 24kDa	P41220
7921362	0.319417166666666	1.24782633859443	2.74322944444444	2.49015399059292	0.0217595634600296	0.427978883107372	7921362	NM_001160325	OR6P1	olfactory receptor, family 6, subfamily P, member 1	---
7930148	-0.282183833333334	-1.21603422471726	6.18188677777778	-2.48967334817156	0.0217818338379205	0.427978883107372	7930148	NM_178858	SFXN2	sideroflexin 2	Q96NB2
8129695	-0.382347000000001	-1.30346062271245	4.98405538888889	-2.48939287008812	0.0217948395388219	0.427978883107372	8129695	NM_022568	ALDH8A1	aldehyde dehydrogenase 8 family, member A1	Q9H2A2
8008087	-0.229690166666666	-1.17258309812396	8.67768111111111	-2.48920500878559	0.0218035546875868	0.427978883107372	8008087	NM_003204	NFE2L1	nuclear factor (erythroid-derived 2)-like 1	A3KMG6
8054997	-0.203816000000001	-1.15174074102581	7.03085894444444	-2.48911599009638	0.0218076855284869	0.427978883107372	8054997	NM_006609	MAP3K2	mitogen-activated protein kinase kinase kinase 2	Q9Y2U5
8066136	-0.327564500000001	-1.25489312503965	5.40019661111111	-2.48905178583612	0.0218106653305336	0.427978883107372	8066136	NM_002895	RBL1	retinoblastoma-like 1 (p107)	P28749
8005260	0.253231333333332	1.19187367386923	6.26223605555556	2.48815270333927	0.0218524329688956	0.428186980590684	8005260	NM_018019	MED9	mediator complex subunit 9	Q9NWA0
7905339	-0.368801500000002	-1.29127967127682	5.05213616666667	-2.48745521831148	0.0218848867941796	0.428186980590684	7905339	NM_144618	GABPB2	GA binding protein transcription factor, beta subunit 2	B2R924
8174837	0.213830833333333	1.15976365566354	4.4419925	2.48634149214776	0.0219368017912021	0.428186980590684	8174837	NM_001080146	CT47A1	cancer/testis antigen family 47, member A1	Q5JQC4
8174862	0.213830833333333	1.15976365566354	4.4419925	2.48634149214776	0.0219368017912021	0.428186980590684	8174862	NM_001080137	CT47A10	cancer/testis antigen family 47, member A10	Q5JQC4
8111932	-0.282796000000001	-1.21655032379222	3.23509561111111	-2.48622574808974	0.0219422036683666	0.428186980590684	8111932	NM_148672	CCL28	chemokine (C-C motif) ligand 28	Q9NRJ3
7947881	0.280693166666666	1.21477840455628	4.49691166666667	2.48610125129728	0.0219480154333360	0.428186980590684	7947881	NM_005055	RAPSN	receptor-associated protein of the synapse	Q13702
8062119	0.291455833333334	1.22387467498860	7.34783655555556	2.48529615617483	0.0219856337232878	0.428301242902802	8062119	BC133653	MT1P3	metallothionein 1 pseudogene 3 // metallothionein 1 pseudogene 3	---
7918449	-0.216335833333334	-1.16177914163992	2.84815077777778	-2.48507170728214	0.0219961319122751	0.428301242902802	7918449	NM_004974	KCNA2	potassium voltage-gated channel, shaker-related subfamily, member 2	Q86XG6
8126360	-0.252853833333333	-1.19156184535458	6.52976394444444	-2.48434157452358	0.0220303150115676	0.428555168219266	8126360	NM_004275	MED20	mediator complex subunit 20	Q9H944
8069848	0.363293999999999	1.28635959786153	3.75364661111111	2.48379816372757	0.0220557884939169	0.428639341104214	8069848	NM_181604	KRTAP6-2	keratin associated protein 6-2	Q3LI66
8031714	0.211182	1.15763624681760	7.64293916666667	2.48282560653776	0.0221014479154062	0.428731058292786	8031714	NM_006635	ZNF460	zinc finger protein 460	Q14592
7926170	-0.258249333333336	-1.19602648182982	7.33557222222222	-2.48186230220778	0.0221467601246613	0.428731058292786	7926170	NM_018706	DHTKD1	dehydrogenase E1 and transketolase domain containing 1	Q96HY7
8114470	0.233598833333333	1.17576426294994	2.73264033333333	2.48147465290945	0.0221650190121233	0.428731058292786	8114470	NM_015564	LRRTM2	leucine rich repeat transmembrane neuronal 2	O43300
8080938	-0.207170833333335	-1.15442210759706	7.04615105555556	-2.48142420055303	0.022167396432631	0.428731058292786	8080938	NM_198159	MITF	microphthalmia-associated transcription factor	O75030
8004152	0.267094000000000	1.20338143076712	4.02390188888889	2.48101923701898	0.0221864878071338	0.428731058292786	8004152	NM_015253	WSCD1	WSC domain containing 1	Q658N2
7979663	-0.237159833333334	-1.17866998309726	4.4416675	-2.48099960074717	0.0221874139195428	0.428731058292786	7979663	NM_198686	RAB15	RAB15, member RAS onocogene family	P59190
8025285	0.337001166666666	1.26312828330149	4.07225572222222	2.48045117313090	0.0222132942225642	0.428822356087026	8025285	NM_174918	C19orf59	chromosome 19 open reading frame 59	Q8IX19
8117543	0.361196	1.28449030393919	2.95954888888889	2.47940637634940	0.0222626763700610	0.429265428089951	8117543	NM_080596	HIST1H2AH	histone cluster 1, H2ah	Q96KK5
8100664	0.208795833333333	1.15572313987479	2.30403427777778	2.47798044255153	0.0223302386591603	0.429265428089951	8100664	NM_004262	TMPRSS11D	transmembrane protease, serine 11D	O60235
7902166	-0.193106666666666	-1.14322285727077	7.07343066666667	-2.47795114266754	0.0223316289285417	0.429265428089951	7902166	NM_020948	MIER1	mesoderm induction early response 1 homolog (Xenopus laevis)	Q8N108
8059985	0.337108499999999	1.26322226075940	4.048119	2.47781254770830	0.0223382063090079	0.429265428089951	8059985	NR_026925	LOC151174	hypothetical LOC151174	---
7946781	0.263754833333333	1.20059938439065	6.02882522222222	2.47748803391774	0.0223536140362806	0.429265428089951	7946781	NM_175058	PLEKHA7	pleckstrin homology domain containing, family A member 7	Q6IQ23
7985777	0.308971333333334	1.23882408183332	4.79660383333333	2.47728392884965	0.0223633099192397	0.429265428089951	7985777	NM_002201	ISG20	interferon stimulated exonuclease gene 20kDa	Q96AZ6
8165038	0.294841500000000	1.22675019437756	4.45068183333333	2.47599057566697	0.0224248413560738	0.430039294501055	8165038	NM_001012415	SOHLH1	spermatogenesis and oogenesis specific basic helix-loop-helix 1	Q5JUK2
7912292	-0.250507666666668	-1.18962565601684	7.31585388888889	-2.47553330798565	0.022446633788042	0.430050346770899	7912292	NM_032368	LZIC	leucine zipper and CTNNBIP1 domain containing	Q8WZA0
8025612	0.365742833333333	1.28854492127499	4.27266383333333	2.47322654425546	0.0225568717000547	0.431754286459026	8025612	NM_022377	ICAM4	intercellular adhesion molecule 4 (Landsteiner-Wiener blood group)	Q14773
8175732	0.192936666666667	1.14308815351829	4.61842288888889	2.47142356116651	0.0226433867368557	0.43265127356	8175732	NM_175742	MAGEA2	melanoma antigen family A, 2	Q2VPA5
8085481	-0.263750166666667	-1.2005955008339	5.60000861111111	-2.47136039495074	0.0226464233471712	0.43265127356	8085481	NM_144636	CHCHD4	coiled-coil-helix-coiled-coil-helix domain containing 4	Q8N4Q1
8023184	0.314638499999999	1.24369997698291	4.82618338888889	2.47037505490144	0.0226938412479487	0.432743000993818	8023184	AY669508	CORL2	functional smad suppressing element 18	Q2VWA4
7926708	-0.328945666666668	-1.25609507446013	4.95311616666667	-2.47037336713811	0.0226939225484178	0.432743000993818	7926708	NM_024838	THNSL1	threonine synthase-like 1 (S. cerevisiae)	Q9H6P9
8089771	0.264145833333333	1.20092481559053	2.47512155555556	2.46927504106157	0.0227468872947107	0.433089557745736	8089771	NM_005191	CD80	CD80 molecule	P33681
8047272	0.183579833333333	1.13569845881890	9.27902122222222	2.46840166930138	0.0227890864954154	0.433089557745736	8047272	NM_015535	SPATS2L	spermatogenesis associated, serine-rich 2-like	Q9NUQ6
7898007	0.203315166666666	1.15134098222297	2.69769594444444	2.46839439470004	0.0227894382936035	0.433089557745736	7898007	NM_001013407	PRAMEF5	PRAME family member 5	O60810
7960054	0.320828499999999	1.24904763661287	3.89084377777778	2.46822646325252	0.0227975608344697	0.433089557745736	7960054	NR_003290	EP400NL	EP400 N-terminal like	Q6ZTU2
8009585	0.302095499999999	1.23293393750979	4.39876855555556	2.46760379215544	0.0228277019377992	0.433256103257668	8009585	NM_023036	DNAI2	dynein, axonemal, intermediate chain 2	Q9GZS0
8048489	-0.194002833333333	-1.14393321979151	5.89215772222222	-2.46633629657204	0.0228891716272529	0.433576194720612	8048489	NM_018089	ANKZF1	ankyrin repeat and zinc finger domain containing 1	Q9H8Y5
7984813	0.232429833333334	1.17481193991807	3.34142	2.46549389799443	0.0229301109464800	0.433576194720612	7984813	NM_005545	ISLR	immunoglobulin superfamily containing leucine-rich repeat	O14498
7932703	-0.215187166666668	-1.16085450696853	7.29375277777778	-2.46518441056422	0.0229451687582176	0.433576194720612	7932703	NM_145698	ACBD5	acyl-CoA binding domain containing 5	Q5T8D3
7997676	0.194872666666666	1.14462313085459	4.0284395	2.46506204409539	0.0229511249293999	0.433576194720612	7997676	BC030801	TMEM148	transmembrane protein 148	Q8N616
8078173	-0.214403666666667	-1.16022424031402	6.66462538888889	-2.46487085289477	0.0229604340277174	0.433576194720612	8078173	NM_138381	OXNAD1	oxidoreductase NAD-binding domain containing 1	Q96HP4
8023415	-0.246925499999999	-1.18667551678553	5.31075827777778	-2.46461478691845	0.022972907406509	0.433576194720612	8023415	NM_001083962	TCF4	transcription factor 4	B3KVA4
8140709	-0.245565666666668	-1.18555752537539	8.03698116666667	-2.46412822679348	0.0229966259704827	0.43362010085738	8140709	NR_030672	KIAA1324L	KIAA1324-like	B4DJV3
8123910	0.216686333333333	1.16206142794872	3.01957311111111	2.46199291543549	0.0231009877872139	0.435067335537324	8123910	NM_004752	GCM2	glial cells missing homolog 2 (Drosophila)	O75603
8067626	0.226480499999999	1.16997726854488	4.01560427777778	2.46168025590527	0.0231163058891810	0.435067335537324	8067626	NM_172107	KCNQ2	potassium voltage-gated channel, KQT-like subfamily, member 2	O43526
8131496	-0.291319333333335	-1.22375888406567	6.43805355555556	-2.45998420622308	0.0231995658100638	0.43622931258812	8131496	NM_138426	GLCCI1	glucocorticoid induced transcript 1	Q86VQ1
8154132	0.268866333333333	1.20486067867036	3.74175111111111	2.45855201754533	0.0232700907485952	0.437149897566289	8154132	NR_026663	C9orf70	chromosome 9 open reading frame 70	Q1PHI3
7921076	0.214644333333333	1.16041780207438	7.31191055555556	2.45776640403474	0.0233088615419585	0.437472799495832	7921076	NM_182679	GPATCH4	G patch domain containing 4	Q5T3I0
7930181	-0.277563499999999	-1.21214601819794	6.43651911111111	-2.45691045786346	0.0233511719979763	0.437707963813584	7930181	NM_020682	AS3MT	arsenic (+3 oxidation state) methyltransferase	Q0VDK3
7998861	0.214075166666666	1.15996008866478	5.12612155555556	2.45663953412382	0.0233645790254710	0.437707963813584	7998861	NM_152891	PRSS33	protease, serine, 33	Q8NF86
8016482	0.419135499999999	1.33712607431809	4.81401538888889	2.45550768295373	0.0234206680054964	0.438353592309705	8016482	NR_029582	MIR196A1	microRNA 196a-1	---
7939930	0.235173833333333	1.17704855370896	2.42953583333333	2.45358889526166	0.0235160410588570	0.439115471101823	7939930	NM_001004059	OR4S2	olfactory receptor, family 4, subfamily S, member 2	---
8076393	0.285648999999998	1.21895849190460	5.68916483333333	2.45358016569484	0.023516475788205	0.439115471101823	8076393	NM_024053	CENPM	centromere protein M	Q9NSP4
8113512	-0.236416833333334	-1.17806311449261	4.78269866666667	-2.45307925683444	0.023541433445744	0.439115471101823	8113512	NM_022140	EPB41L4A	erythrocyte membrane protein band 4.1 like 4A	Q9HCS5
8104627	0.238992333333333	1.18016807175489	2.0129265	2.45256894808346	0.0235668848810067	0.439115471101823	8104627	NR_003921	PMCHL1	pro-melanin-concentrating hormone-like 1	Q16048
7920100	0.238980999999999	1.18015880078269	3.18605783333333	2.45223074733752	0.0235837666547348	0.439115471101823	7920100	NM_182578	THEM5	thioesterase superfamily member 5	Q8N1Q8
7970404	-0.224829333333334	-1.16863899375794	2.29205033333333	-2.45207881757391	0.0235913541208626	0.439115471101823	7970404	NM_130785	TPTE2	transmembrane phosphoinositide 3-phosphatase and tensin homolog 2	Q6XPS3
8134263	0.261466333333333	1.19869642252166	4.54309344444444	2.45127172539589	0.0236316990281276	0.439222172994195	8134263	NM_000089	COL1A2	collagen, type I, alpha 2	P08123
8153405	-0.276922000000001	-1.21160715253703	4.39398238888889	-2.45109735687977	0.0236404238153264	0.439222172994195	8153405	NR_026785	C8orf51	chromosome 8 open reading frame 51	Q9BWJ2
7960134	0.270970666666666	1.20661938610314	4.49101822222222	2.45033551223085	0.0236785791259223	0.439528204104803	7960134	NM_019591	ZNF26	zinc finger protein 26	Q658Q3
8104643	0.242527333333334	1.18306335408202	2.31678766666667	2.44828343560722	0.0237816390193868	0.440997897338602	8104643	AK092155	C5orf17	chromosome 5 open reading frame 17	Q8NAS9
7958056	0.2018915	1.15020538721183	2.86138505555556	2.44789353713136	0.0238012678682008	0.440997897338602	7958056	NM_017564	STAB2	stabilin 2	Q9UF98
7969243	-0.214565833333334	-1.16035466307643	5.97075844444444	-2.44689595229007	0.0238515586274417	0.441526112674195	7969243	NM_018204	CKAP2	cytoskeleton associated protein 2	Q8WWK9
7900352	0.212107666666665	1.15837925147622	5.14400594444444	2.44632105277958	0.0238805857829694	0.441660103851086	7900352	NM_022120	OXCT2	3-oxoacid CoA transferase 2	Q9BYC2
8065569	0.184628833333333	1.13652453839618	9.81409111111111	2.44551670253033	0.0239212534299285	0.442008939858387	8065569	NM_138578	BCL2L1	BCL2-like 1	Q07817
8099551	0.266384666666666	1.20278990676078	4.33592055555556	2.44459425668998	0.0239679714988861	0.442468836322788	8099551	NM_015688	FAM184B	family with sequence similarity 184, member B	Q9ULE4
8143961	-0.187560000000000	-1.13883599662943	5.1812475	-2.44240259586097	0.024079311707845	0.444119789188369	8143961	NM_016203	PRKAG2	protein kinase, AMP-activated, gamma 2 non-catalytic subunit	Q9UGJ0
7977373	-0.250259666666667	-1.18942117634642	6.31035027777778	-2.44087600523098	0.0241571500972474	0.444908005384302	7977373	NM_004689	MTA1	metastasis associated 1	Q86SW2
7997008	0.281807333333333	1.21571691777643	2.50043066666667	2.44050140278627	0.0241762863035939	0.444908005384302	7997008	NR_029681	MIR140	microRNA 140	---
8038760	0.267064	1.20335640741392	3.82743338888889	2.44027429989586	0.0241878945206463	0.444908005384302	8038760	NM_015596	KLK13	kallikrein-related peptidase 13	B5BUM9
8086028	-0.201454000000002	-1.14985663813464	7.38045461111111	-2.43976861686265	0.0242137608605134	0.444979993329652	8086028	NM_000404	GLB1	galactosidase, beta 1	P16278
8042283	-0.210683166666668	-1.15723604600668	6.99476672222222	-2.43883893009293	0.0242613828718865	0.445414780563976	8042283	NM_014181	HSPC159	galectin-related protein	Q3ZCW2
7971218	-0.352346333333335	-1.27663520105900	5.86805994444444	-2.43844928016799	0.0242813681560530	0.445414780563976	7971218	NM_032138	KBTBD7	kelch repeat and BTB (POZ) domain containing 7	Q8WVZ9
8143759	0.276361333333331	1.21113638377194	5.28828894444444	2.43660859666888	0.0243759852213165	0.446250154094019	8143759	NM_145230	ATP6V0E2	ATPase, H+ transporting V0 subunit e2	Q8NHE4
8049534	-0.5406445	-1.45462220045198	5.2796655	-2.43657207406210	0.0243778660751072	0.446250154094019	8049534	NM_001137550	LRRFIP1	leucine rich repeat (in FLII) interacting protein 1	Q9Y607
8139917	0.228549166666666	1.17165609113367	3.55905922222222	2.43627919683088	0.0243929536623667	0.446250154094019	8139917	NM_022479	WBSCR17	Williams-Beuren syndrome chromosome region 17	Q2L4S5
8169235	0.244940000000000	1.18504348534368	2.48281055555556	2.43365820523973	0.0245283623412393	0.447749196710018	8169235	ENST00000276185	FRMPD3	FERM and PDZ domain containing 3	Q5JV73
8126259	-0.244227500000001	-1.18445837553402	7.40032122222222	-2.4335559140568	0.0245336612084385	0.447749196710018	8126259	AJ420538	C6orf130	chromosome 6 open reading frame 130	Q9Y530
7926531	0.196382499999999	1.14582164802615	7.79661416666667	2.43341114774378	0.0245411621877074	0.447749196710018	7926531	NM_178815	ARL5B	ADP-ribosylation factor-like 5B	Q96KC2
7997179	0.362783833333332	1.28590479504449	6.788557	2.43085572668246	0.024673922253886	0.449766550437292	7997179	NM_001361	DHODH	dihydroorotate dehydrogenase	Q02127
8033054	0.296513999999999	1.22817317663015	3.05162388888889	2.43004509747321	0.0247161759914840	0.450057555098712	8033054	NM_000149	FUT3	fucosyltransferase 3 (galactoside 3(4)-L-fucosyltransferase, Lewis blood group)	Q9P1W6
8105348	-0.302115333333334	-1.23295088728583	6.7982695	-2.42936440188545	0.0247517090713381	0.450057555098712	8105348	NM_001008397	GPX8	glutathione peroxidase 8 (putative)	Q8TED1
8116579	0.239101666666667	1.18025751310938	5.13425894444444	2.42927276986498	0.0247564960007432	0.450057555098712	8116579	NM_033260	FOXQ1	forkhead box Q1	Q9C009
8026265	0.276139999999998	1.21095058962723	4.59174	2.42834314392265	0.0248051091994036	0.450360454792529	8026265	NM_080864	RLN3	relaxin 3	Q8WXF3
8045857	0.322861499999999	1.25080899557932	3.98661444444444	2.42791015686011	0.024827781870955	0.450360454792529	8045857	NM_138803	CCDC148	coiled-coil domain containing 148	Q8NFR7
8037794	-0.234595000000000	-1.17657639690566	5.52789977777778	-2.42762382866492	0.0248427855929414	0.450360454792529	8037794	NM_016457	PRKD2	protein kinase D2	Q9BZL6
8036936	0.396828333333333	1.31661024893441	4.25069077777778	2.42725680707881	0.0248620300401006	0.450360454792529	8036936	AK096566	LOC100130713	hypothetical LOC100130713	---
7925561	0.307242499999998	1.23734044352562	5.6455605	2.42680289454843	0.0248858497496926	0.450389441452026	7925561	NM_198076	FAM36A	family with sequence similarity 36, member A	B3KM21
7953737	0.231864666666666	1.17435180489698	2.51622344444444	2.42628376209730	0.0249131180344451	0.450480733771813	7953737	NM_001007033	CLEC6A	C-type lectin domain family 6, member A	Q6EIG7
7940153	-0.225856333333335	-1.16947119980264	6.95173055555556	-2.42490551409977	0.0249856479027817	0.451389557031537	7940153	NM_022074	FAM111A	family with sequence similarity 111, member A	Q96PZ2
7941927	-0.23016350	-1.17296787363733	7.3731945	-2.42428136650677	0.0250185581491198	0.451581632842973	7941927	NM_003977	AIP	aryl hydrocarbon receptor interacting protein	O00170
8115410	0.204252333333333	1.15208912988515	6.64632911111111	2.42296805716689	0.0250879386554522	0.452431064542719	8115410	NM_015465	GEMIN5	gem (nuclear organelle) associated protein 5	Q8TEQ6
8027521	-0.301912000000001	-1.23277712752327	5.22015977777778	-2.42190259626026	0.0251443572742329	0.453045441732179	8027521	NM_018025	GPATCH1	G patch domain containing 1	B2RDX4
8144786	-0.222689166666667	-1.16690666090163	8.93826938888889	-2.42082439104324	0.025201571021442	0.453271488901745	8144786	NM_003046	SLC7A2	solute carrier family 7 (cationic amino acid transporter, y+ system), member 2	P52569
8109194	-0.265537166666666	-1.20208354466286	8.16957472222222	-2.42082334772475	0.0252016264426377	0.453271488901745	8109194	NM_000112	SLC26A2	solute carrier family 26 (sulfate transporter), member 2	P50443
8173862	-0.256607666666667	-1.19466627746284	2.52648294444444	-2.41856882595590	0.0253216523847197	0.454690621811711	8173862	NM_001012980	SATL1	spermidine/spermine N1-acetyl transferase-like 1	Q86VE3
8026991	-0.212909833333335	-1.15902351209597	6.78355455555556	-2.41849872745957	0.0253253927984915	0.454690621811711	8026991	NM_017712	PGPEP1	pyroglutamyl-peptidase I	Q9NXJ5
7956631	0.216947499999999	1.16227181141351	5.22166216666667	2.41806783012530	0.0253483965259922	0.454700882815807	7956631	NM_206914	FAM119B	family with sequence similarity 119, member B	Q96AZ1
8145201	-0.197255666666668	-1.14651534701832	7.18356505555556	-2.41657608887304	0.0254281844317351	0.455295986901702	8145201	NM_021174	KIAA1967	KIAA1967	Q8N163
8150592	0.269732166666667	1.20558399275369	7.12003022222222	2.41648740442413	0.025432935201905	0.455295986901702	8150592	NM_005195	CEBPD	CCAAT/enhancer binding protein (C/EBP), delta	Q504X4
8139456	0.358531999999999	1.28212062449317	5.85906938888889	2.41578485568012	0.0254705995097008	0.455295986901702	8139456	NR_002952	SNORA9	small nucleolar RNA, H/ACA box 9	A4D2L5
7933228	-0.273955000000004	-1.20911796089342	6.60799838888889	-2.41576959341785	0.0254714183101396	0.455295986901702	7933228	NM_001002265	MARCH8	membrane-associated ring finger (C3HC4) 8	Q5T0T0
8108706	-0.269352666666669	-1.20526690636848	5.27038372222222	-2.41508769487510	0.0255080262917573	0.455300108814299	8108706	NR_001280	PCDHB17	protocadherin beta 17 pseudogene	O15202
7903867	0.257460666666666	1.19537283818720	4.24460211111111	2.41492863632119	0.0255165724525429	0.455300108814299	7903867	NM_004978	KCNC4	potassium voltage-gated channel, Shaw-related subfamily, member 4	Q03721
8025563	0.219378499999999	1.16423193781440	6.38856794444444	2.41433125094742	0.0255486935710184	0.455472311947707	8025563	NM_001040664	PPAN-P2RY11	PPAN-P2RY11 readthrough	Q96G91
8130837	0.240943333333333	1.18176512824997	3.64999161111111	2.41355081656441	0.0255907138529389	0.455820535851557	8130837	NM_024919	FRMD1	FERM domain containing 1	Q8N878
7915861	0.195528333333333	1.1451434499633	5.44701322222222	2.41216892594614	0.0256652756795521	0.456449132537485	7915861	NM_145279	MOBKL2C	MOB1, Mps One Binder kinase activator-like 2C (yeast)	Q70IA8
7978107	0.270160666666666	1.20594212073734	4.52785333333333	2.41206222099516	0.0256710414944614	0.456449132537485	7978107	NM_006177	NRL	neural retina leucine zipper	Q8TEB1
8162147	-0.317366333333333	-1.24605377701204	7.52602994444444	-2.41131293276859	0.0257115633413331	0.456768964880650	8162147	NM_024617	ZCCHC6	zinc finger, CCHC domain containing 6	Q5VYS8
8103485	0.264775666666666	1.20144921443309	4.26632994444444	2.41088709160608	0.0257346195456307	0.456778229588385	8103485	NM_138386	NAF1	nuclear assembly factor 1 homolog (S. cerevisiae)	Q96HR8
7969933	-0.455612	-1.37136442272657	5.89258505555556	-2.40954941684862	0.0258071701173080	0.457424021239881	7969933	AK126520	BIVM	basic, immunoglobulin-like variable motif containing	---
8037259	0.246354166666666	1.18620566485599	2.258194	2.40911128207058	0.0258309742876365	0.457424021239881	8037259	NM_203287	PSG11	pregnancy specific beta-1-glycoprotein 11	Q9UQ72
8026350	0.293860999999999	1.22591674040121	4.50208694444444	2.40896911471368	0.0258387027291398	0.457424021239881	8026350	NM_207390	CLEC17A	C-type lectin domain family 17, member A	B2RTX0
7980702	-0.241753000000002	-1.18242854245193	4.89327361111111	-2.4082494754628	0.0258778564723076	0.457668201599878	7980702	NM_017970	C14orf102	chromosome 14 open reading frame 102	Q658X2
8091600	-0.333034833333334	-1.25966039361032	4.1352085	-2.40788600327113	0.0258976530456369	0.457668201599878	8091600	NM_001130960	PLCH1	phospholipase C, eta 1	Q4KWH8
8086517	0.251441499999999	1.19039593086748	4.89705388888889	2.40693792726793	0.025949356489918	0.458137268670707	8086517	NM_022842	CDCP1	CUB domain containing protein 1	Q9H5V8
8018694	-0.232818833333337	-1.17512875216799	6.79851538888889	-2.40656964588856	0.0259694666457581	0.458137268670707	8018694	NM_002766	PRPSAP1	phosphoribosyl pyrophosphate synthetase-associated protein 1	Q14558
8049299	-0.268119833333334	-1.20423740360969	6.42591827777778	-2.40615728591554	0.0259920009359306	0.458137268670707	8049299	NR_003006	SCARNA6	small Cajal body-specific RNA 6	---
7915787	-0.283370833333334	-1.21703514767750	6.05744772222222	-2.40524131722611	0.0260421210905736	0.458492479256702	7915787	NM_003629	PIK3R3	phosphoinositide-3-kinase, regulatory subunit 3 (gamma)	Q68CY7
8119396	0.195648333333333	1.14523870427920	3.4487625	2.40492879229666	0.0260592424504359	0.458492479256702	8119396	NM_001010873	TSPO2	translocator protein 2	Q5TGU0
8042223	-0.220280833333335	-1.16496033421791	7.21870205555556	-2.40454994455392	0.0260800112769106	0.458492479256702	8042223	NM_015252	EHBP1	EH domain binding protein 1	Q8NDI1
8113413	-0.237508166666669	-1.17895460292457	7.71237455555556	-2.40320013025961	0.0261541347105588	0.459078701455087	8113413	NM_031438	NUDT12	nudix (nucleoside diphosphate linked moiety X)-type motif 12	Q9BQG2
8020806	-0.235115500000000	-1.17700096237774	3.85335116666667	-2.40311796221261	0.0261586531909534	0.459078701455087	8020806	NM_017831	RNF125	ring finger protein 125	Q96EQ8
7908931	0.245817166666666	1.18576421750363	3.88594372222222	2.40227626533606	0.0262049805380058	0.459493906146521	7908931	NM_014359	OPTC	opticin	Q9UBM4
8046020	-0.289783166666667	-1.22245653182912	3.25459655555556	-2.40121928582977	0.0262632651992585	0.459541791616432	8046020	NM_021007	SCN2A	sodium channel, voltage-gated, type II, alpha subunit	Q59H71
8077490	-0.191870166666668	-1.14224344761284	7.42607411111111	-2.40118080002674	0.0262653896816178	0.459541791616432	8077490	NM_014583	LMCD1	LIM and cysteine-rich domains 1	Q9NZU5
8100701	0.239487833333333	1.18057347531972	2.19391538888889	2.40060451048700	0.0262972209708802	0.459541791616432	8100701	NM_182502	TMPRSS11B	transmembrane protease, serine 11B	Q86T26
8109732	-0.249368666666667	-1.18868682358976	7.446365	-2.40058325730645	0.0262983955735106	0.459541791616432	8109732	NM_013283	MAT2B	methionine adenosyltransferase II, beta	Q9NZL9
7899519	0.197871666666666	1.14700498913449	7.30456322222222	2.39994272817434	0.0263338186889116	0.459574498884486	7899519	NM_016258	YTHDF2	YTH domain family, member 2	B5BU99
7978917	0.234904166666666	1.17682856189653	2.876406	2.39972964538019	0.0263456126148877	0.459574498884486	7978917	NM_001014830	C14orf183	chromosome 14 open reading frame 183	Q8WXQ3
8165512	0.240591333333332	1.18147682713968	5.28410777777778	2.39765374345719	0.0264607690200305	0.46107831947782	8165512	NM_017820	EXD3	exonuclease 3'-5' domain containing 3	Q8N9H8
7956759	0.284134833333333	1.21767981690307	7.12115527777778	2.39735617256644	0.0264773144485536	0.46107831947782	7956759	NM_020762	SRGAP1	SLIT-ROBO Rho GTPase activating protein 1	Q7Z6B7
7898030	0.218132666666666	1.16322700410719	3.69872061111111	2.39600063635272	0.0265528062359886	0.461996036397845	7898030	NM_001099852	PRAMEF20	PRAME family member 20	---
8127193	-0.252776333333333	-1.19149783767446	2.48882866666667	-2.39484566335914	0.0266172861666051	0.462720746652732	8127193	NM_021073	BMP5	bone morphogenetic protein 5	P22003
8144953	-0.189890833333335	-1.14067739917829	7.714231	-2.39374300894983	0.0266789810099344	0.463395839821226	8144953	NM_001100161	XPO7	exportin 7	Q9UIA9
8050367	-0.1901845	-1.14090961251206	6.81963283333333	-2.39278145562295	0.0267328895217260	0.463934649490912	8050367	NM_015909	NBAS	neuroblastoma amplified sequence	A2RRP1
8051275	0.226480666666666	1.16997740370596	2.99239638888889	2.39029340156898	0.0268728499045423	0.464635672310498	8051275	NM_144575	CAPN13	calpain 13	Q6MZZ7
8100615	0.181776666666665	1.13427988156293	7.73231622222222	2.38997199194207	0.0268909797162097	0.464635672310498	8100615	NM_018227	UBA6	ubiquitin-like modifier activating enzyme 6	A0AVT1
7932584	-0.315197166666667	-1.24418167841485	4.10605705555556	-2.38953556412747	0.0269156155704432	0.464635672310498	7932584	NM_020200	PRTFDC1	phosphoribosyl transferase domain containing 1	Q9NRG1
7951565	0.311369333333332	1.24088492652484	5.34116533333333	2.38903317591407	0.0269440007734696	0.464635672310498	7951565	NM_020809	ARHGAP20	Rho GTPase activating protein 20	Q9P2F6
7906597	0.258371499999999	1.19612776501928	3.64746705555556	2.38873742833833	0.0269607236708372	0.464635672310498	7906597	NM_005598	NHLH1	nescient helix loop helix 1	Q5T203
7979400	-0.287039	-1.22013349337795	4.46839777777778	-2.38802281366008	0.0270011709989709	0.464635672310498	7979400	AK292513	C14orf37	chromosome 14 open reading frame 37	Q86TY3
8001564	-0.237364833333334	-1.17883747831111	6.96782188888889	-2.38739353516622	0.0270368349453861	0.464635672310498	8001564	NM_018110	DOK4	docking protein 4	Q8TEW6
8164105	-0.190155833333335	-1.14088694261323	5.64603038888889	-2.3873420067877	0.0270397572197065	0.464635672310498	8164105	NM_002077	GOLGA1	golgin A1	Q59HA1
8161533	0.202183333333332	1.15043807826227	5.0192035	2.38732851001727	0.0270405226962274	0.464635672310498	8161533	NM_001085476	FOXD4L6	forkhead box D4-like 6	Q12950
8125941	0.178929833333331	1.13204384288307	7.97119905555556	2.38724346139466	0.0270453467371829	0.464635672310498	8125941	NM_003137	SRPK1	SFRS protein kinase 1	Q96SB4
8073816	0.266830000000000	1.20316124311619	4.26227216666667	2.38721587479157	0.0270469116479398	0.464635672310498	8073816	NR_027033	LOC400931	hypothetical LOC400931	Q6ZNQ0
8084895	0.246151500000001	1.18603904096369	4.94455883333333	2.38672089729553	0.0270750046318478	0.464635672310498	8084895	NM_152673	MUC20	mucin 20, cell surface associated	Q8N307
8074481	0.221196	1.16569955564397	5.27420105555556	2.38627361251346	0.0271004140717441	0.464635672310498	8074481	NM_053004	GNB1L	guanine nucleotide binding protein (G protein), beta polypeptide 1-like	Q9BYB4
8144424	0.264483333333332	1.20120578941123	4.47323488888889	2.38625450615828	0.0271014999623135	0.464635672310498	8144424	NM_001164456	FAM90A13	family with sequence similarity 90, member A13	B4DX47
7905220	-0.222260000000000	-1.16655958619239	5.79619411111111	-2.38597976778103	0.0271171189118559	0.464635672310498	7905220	NM_004425	ECM1	extracellular matrix protein 1	Q16610
8015376	0.267309500000000	1.20356119714902	4.93631077777778	2.38533626864618	0.0271537347347621	0.464856955515618	8015376	NM_005557	KRT16	keratin 16	P08779
7991106	0.396559833333332	1.31636523737756	4.64605927777778	2.38452026385454	0.0272002323508418	0.464856955515618	7991106	AB067507	KIAA1920	KIAA1920 protein	Q96PW8
7926037	-0.260104166666669	-1.19756516909329	7.2678855	-2.38428017256076	0.0272139273132408	0.464856955515618	7926037	NM_004566	PFKFB3	6-phosphofructo-2-kinase/fructose-2,6-biphosphatase 3	Q9BQU1
7901931	-0.283180833333335	-1.21687487717995	4.32861688888889	-2.38340362596390	0.0272639804742531	0.464856955515618	7901931	NM_032437	EFCAB7	EF-hand calcium binding domain 7	A8K855
8140358	0.222465999999999	1.16672616916771	3.19711527777778	2.38278404522672	0.0272994117454622	0.464856955515618	8140358	NM_006072	CCL26	chemokine (C-C motif) ligand 26	Q9Y258
8076515	-0.169276333333332	-1.12449428841845	7.42452722222222	-2.38274008282378	0.0273019273979217	0.464856955515618	8076515	NM_014570	ARFGAP3	ADP-ribosylation factor GTPase activating protein 3	Q9NP61
7963396	0.319885166666666	1.24823119023672	3.27863266666667	2.38247723451421	0.0273169728092181	0.464856955515618	7963396	NM_004693	KRT75	keratin 75	O95678
8105104	-0.339521000000001	-1.26533641038900	8.18093505555556	-2.38216138187147	0.0273350623660711	0.464856955515618	8105104	NM_175921	C5orf51	chromosome 5 open reading frame 51	Q6AW98
8166784	-0.228765500000001	-1.17183179512195	7.73218694444444	-2.38186876525569	0.0273518310697817	0.464856955515618	8166784	NM_004615	TSPAN7	tetraspanin 7	P41732
8170428	-0.261209500000001	-1.19848304562138	6.57401338888889	-2.38173733448971	0.0273593659560993	0.464856955515618	8170428	NM_000252	MTM1	myotubularin 1	Q13496
8149849	0.229161166666667	1.17215322019988	3.85025355555556	2.38039183279111	0.0274366140841156	0.465657671153835	8149849	NM_000825	GNRH1	gonadotropin-releasing hormone 1 (luteinizing-releasing hormone)	P01148
7974697	-0.290023833333334	-1.22266047588583	5.79755361111111	-2.38011664817995	0.0274524379392616	0.465657671153835	7974697	NM_014992	DAAM1	dishevelled associated activator of morphogenesis 1	Q9Y4D1
8049934	0.210245999999999	1.15688543248940	5.45732094444444	2.37965741939409	0.0274788636955536	0.465658487008451	8049934	NM_022134	GAL3ST2	galactose-3-O-sulfotransferase 2	Q9H3Q3
7980425	0.310275	1.23994402993400	4.65017483333333	2.37931763060451	0.027498431620578	0.465658487008451	7980425	NM_199296	ISM2	isthmin 2 homolog (zebrafish)	Q6H9L7
8149825	-0.242457000000002	-1.18300567955023	7.17876494444444	-2.37879219454230	0.0275287161584446	0.46578220077769	8149825	NM_003155	STC1	stanniocalcin 1	B2R6I6
8037579	-0.252310000000000	-1.19111276296973	6.30184172222222	-2.37827801497673	0.0275583818726699	0.465895246504602	8037579	NM_202001	ERCC1	excision repair cross-complementing rodent repair deficiency, complementation group 1 (includes overlapping antisense sequence)	B2RC01
8081686	-0.284259666666667	-1.21778518470623	3.43603122222222	-2.37767874764561	0.0275929941869531	0.466091660141283	8081686	NM_033254	BOC	Boc homolog (mouse)	Q9BWV1
8145047	0.364904666666666	1.28779652906330	4.9491045	2.3769733061252	0.0276337905790884	0.4661161394985	8145047	NM_003018	SFTPC	surfactant protein C	P11686
8021496	-0.199996833333335	-1.14869583364589	6.64955972222222	-2.37685851906064	0.0276404341231967	0.4661161394985	8021496	NM_020854	KIAA1468	KIAA1468	B2RD46
7910591	-0.243064833333333	-1.18350420610300	7.54583577777778	-2.3764149992499	0.0276661177003381	0.466161434568457	7910591	NM_032324	C1orf57	chromosome 1 open reading frame 57	Q9BSD7
8155345	0.251939999999999	1.19080732405077	3.06399127777778	2.37462162628208	0.027770195258814	0.466604383984974	8155345	ENST00000377629	FAM74A3	family with sequence similarity 74, member A3	Q5RGS3
8072143	-0.195046000000000	-1.1447606604475	5.68539955555556	-2.37455506078012	0.0277740653399163	0.466604383984974	8072143	NM_172002	HSCB	HscB iron-sulfur cluster co-chaperone homolog (E. coli)	Q8IWL3
8066513	0.194026833333332	1.14395224988786	9.7181175	2.37427880999129	0.0277901317547595	0.466604383984974	8066513	NM_002999	SDC4	syndecan 4	Q6FGN3
7918313	0.280652999999999	1.21474458388134	3.37854138888889	2.37330564086743	0.0278467988230124	0.466604383984974	7918313	NM_001010985	MYBPHL	myosin binding protein H-like	A2RUH7
8103911	-0.287639833333334	-1.22064174323623	6.58643527777778	-2.37322720530319	0.0278513707451729	0.466604383984974	8103911	NM_002199	IRF2	interferon regulatory factor 2	Q6IAS7
8059902	0.233221499999999	1.17545678491571	3.13942555555556	2.37316756005546	0.0278548478667046	0.466604383984974	8059902	AL122100	LOC93463	hypothetical protein LOC93463	Q9UFF6
7921099	0.238335666666666	1.17963102084203	3.91688888888889	2.37303567990287	0.0278625374750387	0.466604383984974	7921099	NM_001878	CRABP2	cellular retinoic acid binding protein 2	P29373
7920487	0.359956500000000	1.28338720041396	3.34096205555556	2.37265805949909	0.0278845664888173	0.466604383984974	7920487	BC127710	C1orf189	chromosome 1 open reading frame 189	Q5VU69
8137483	0.321225833333333	1.24939168479676	3.85116738888889	2.37237514191156	0.0279010814676707	0.466604383984974	8137483	AK131514	FLJ16734	hypothetical LOC641928	---
8018107	0.281001000000001	1.21503763410463	6.20146511111111	2.37197307455760	0.0279245672836405	0.466604383984974	8018107	NM_012121	CDC42EP4	CDC42 effector protein (Rho GTPase binding) 4	B2R6D8
8037205	0.214398333333333	1.16021995122242	7.43097988888889	2.37161292337153	0.0279456202347192	0.466604383984974	8037205	NM_001712	CEACAM1	carcinoembryonic antigen-related cell adhesion molecule 1 (biliary glycoprotein)	Q3KRG8
7981084	-0.222498833333334	-1.16675272221188	3.00417	-2.37055434091681	0.0280075858596558	0.467234234320236	7981084	NM_175739	SERPINA9	serpin peptidase inhibitor, clade A (alpha-1 antiproteinase, antitrypsin), member 9	Q86WD7
8043377	-0.186188333333336	-1.13775374364572	8.33282361111111	-2.36959506893164	0.0280638482502232	0.467234234320236	8043377	NM_012477	WBP1	WW domain binding protein 1	Q96G27
7972672	0.245130333333333	1.18519983727495	2.55892827777778	2.36906383478999	0.0280950508157831	0.467234234320236	7972672	ENST00000322527	hCG_2011852	hypothetical protein LOC643677	Q8NDH2
8166433	0.199857333333333	1.14858476698438	2.5935735	2.36879971885475	0.028110575899482	0.467234234320236	8166433	NM_152577	ZNF645	zinc finger protein 645	Q8N7E2
8039054	-0.230797500000001	-1.17348345387971	2.91051361111111	-2.36869519574462	0.0281167221030482	0.467234234320236	8039054	NM_001172674	ZNF347	zinc finger protein 347	B2RBC6
8079140	0.180532166666664	1.13330184905821	6.88656272222222	2.36850494177342	0.0281279126807406	0.467234234320236	8079140	NM_017719	SNRK	SNF related kinase	Q9NRH2
7938295	0.272471666666665	1.20787542299202	5.92405538888889	2.36821972545068	0.0281446966011351	0.467234234320236	7938295	NM_000990	RPL27A	ribosomal protein L27a	P46776
8155440	0.215933000000000	1.16145479171256	5.04958155555556	2.36639733769939	0.0282521567776586	0.468459014570306	8155440	NM_001099279	FOXD4L2	forkhead box D4-like 2	Q8WTR0
8152255	0.190710833333332	1.14132592246988	8.394706	2.36618511830651	0.0282646953536993	0.468459014570306	8152255	NM_030780	SLC25A32	solute carrier family 25, member 32	Q9H2D1
8170816	0.241079666666666	1.18187680922715	3.31724355555556	2.36395694998699	0.0283966542236035	0.469634162559509	8170816	NM_000513	OPN1MW	opsin 1 (cone pigments), medium-wave-sensitive	B2RU31
7989347	-0.205128666666667	-1.15278915364269	7.085512	-2.36361910500886	0.0284167122165722	0.469634162559509	7989347	NM_024611	NARG2	NMDA receptor regulated 2	Q659A1
7962783	-0.294181000000002	-1.22618868759431	7.1290705	-2.36343049569607	0.0284279157395968	0.469634162559509	7962783	NM_024095	ASB8	ankyrin repeat and SOCS box-containing 8	Q9H765
8049088	0.215818833333333	1.16136288443358	5.85037577777778	2.36330736725788	0.028435231862415	0.469634162559509	8049088	NM_022730	COPS7B	COP9 constitutive photomorphogenic homolog subunit 7B (Arabidopsis)	Q9H9Q2
7902308	-0.303825166666667	-1.23441300520246	6.616502	-2.36303464096224	0.0284514430993131	0.469634162559509	7902308	NM_003838	FPGT	fucose-1-phosphate guanylyltransferase	Q53FM8
7998002	0.2611215	1.19840994403821	5.27291777777778	2.36200120512988	0.0285129497533542	0.469760575447972	7998002	NM_152287	ZNF276	zinc finger protein 276	B3KPI7
8023401	-0.222643333333334	-1.16686958974598	5.91878433333333	-2.36187505374378	0.0285204662975636	0.469760575447972	8023401	NM_025214	CCDC68	coiled-coil domain containing 68	Q9H2F9
7919872	-0.323412166666667	-1.25128651180311	5.44618377777778	-2.36153380001456	0.0285408086020329	0.469760575447972	7919872	NM_018379	FAM63A	family with sequence similarity 63, member A	Q8N5J2
7919888	0.203823999999998	1.15174712765029	7.44672872222222	2.36134947133528	0.0285518021189888	0.469760575447972	7919888	NM_001038707	CDC42SE1	CDC42 small effector 1	Q9NRR8
8117458	-0.265560333333334	-1.20210284776684	6.31788427777778	-2.36002514668534	0.0286309014107301	0.470382295495074	8117458	NM_001145009	BTN3A1	butyrophilin, subfamily 3, member A1	O00481
7972973	0.277335999999998	1.21195488877018	5.784627	2.35974777570858	0.0286474939300674	0.470382295495074	7972973	AF287261	SETD8	SET domain containing (lysine methyltransferase) 8	Q9NQR1
8102263	0.218100833333333	1.16320133757103	3.44212094444444	2.35954355475519	0.0286597162607412	0.470382295495074	8102263	NM_198721	COL25A1	collagen, type XXV, alpha 1	Q9BXS0
7911902	0.208389166666666	1.15539741071592	3.78920605555556	2.359164527878	0.0286824132822847	0.470382295495074	7911902	NM_015102	NPHP4	nephronophthisis 4	O75161
8153709	0.258	1.19581979677612	5.40544355555556	2.35818171654665	0.0287413439485703	0.470967697524268	8153709	NM_012162	FBXL6	F-box and leucine-rich repeat protein 6	Q8N531
8008922	-0.257853666666669	-1.19569851028266	7.10041327777778	-2.35743278455736	0.0287863261959135	0.471323773821621	8008922	NM_003620	PPM1D	protein phosphatase, Mg2+/Mn2+ dependent, 1D	B2R7A1
7906988	0.211601333333333	1.15797277394739	2.87133294444444	2.35689457672602	0.0288186922281465	0.471472874466932	7906988	BC012108	LOC440700	carbonic anhydrase XIV (CA14) pseudogene	---
7946306	-0.195593333333334	-1.14519504506758	4.26758272222222	-2.35640532058074	0.0288481437194025	0.471480781893555	7946306	NM_198185	OVCH2	ovochymase 2	---
8037495	0.201761833333333	1.15010201360053	5.72648861111111	2.35611396357861	0.0288656956255502	0.471480781893555	8037495	NM_145288	ZNF296	zinc finger protein 296	Q8WUU4
7986463	0.270863333333333	1.20652961961779	3.30419216666667	2.35477637874672	0.0289464013384559	0.472418321361113	7986463	NM_024652	LRRK1	leucine-rich repeat kinase 1	Q38SD2
8065948	0.251670166666667	1.19058462316562	4.61586994444444	2.35405049196226	0.0289902865347187	0.472674303613891	8065948	NR_024377	FER1L4	fer-1-like 4 (C. elegans)	A9Z1Z3
8154254	-0.250115333333333	-1.18930218755732	6.48459405555556	-2.35374583055239	0.0290087239119724	0.472674303613891	8154254	NM_020829	KIAA1432	KIAA1432	Q4ADV7
8118655	0.283253166666666	1.21693588995134	4.62601022222222	2.35319002046261	0.0290423881872433	0.47284273779552	8118655	NM_003782	B3GALT4	UDP-Gal:betaGlcNAc beta 1,3-galactosyltransferase, polypeptide 4	Q5STJ7
7965884	0.301647333333333	1.23255099166114	3.48762405555556	2.35261524796839	0.0290772390283798	0.473030204739373	7965884	NM_000277	PAH	phenylalanine hydroxylase	B2R8I4
8070557	0.254744000000001	1.19312400954760	6.67735111111111	2.35193188009251	0.0291187248553793	0.473082501262159	8070557	NM_001098402	ZNF295	zinc finger protein 295	Q9ULJ3
8017718	0.198164333333331	1.14723769540216	6.00892544444444	2.35179350808359	0.0291271317994659	0.473082501262159	8017718	NM_004655	AXIN2	axin 2	Q9Y2T1
7940971	0.247671333333334	1.18728915372675	5.06310683333333	2.35106103900807	0.02917167121835	0.473426561726145	7940971	NM_033310	KCNK4	potassium channel, subfamily K, member 4	Q9NTU4
7953733	-0.318388333333333	-1.24693678976959	2.26906344444444	-2.34921769019479	0.0292840393738854	0.474869982486926	7953733	NM_001004328	ZNF705A	zinc finger protein 705A	---
8011734	0.300868500000000	1.23188578335056	3.40214516666667	2.34861174018137	0.0293210647333099	0.475013295156048	8011734	NM_000080	CHRNE	cholinergic receptor, nicotinic, epsilon	Q04844
8074606	-0.202189000000000	-1.15044259700097	6.38300683333333	-2.34792864480888	0.0293628558694698	0.475013295156048	8074606	NM_017414	USP18	ubiquitin specific peptidase 18	Q9UMW8
8144078	0.241391499999999	1.18213229524995	5.23933666666667	2.34792335007858	0.0293631800113729	0.475013295156048	8144078	NM_000193	SHH	sonic hedgehog homolog (Drosophila)	Q15465
7904930	-0.269527333333334	-1.20541283651402	6.23861994444444	-2.34674693897527	0.0294352817548934	0.475538753821533	7904930	NM_016334	GPR89B	G protein-coupled receptor 89B	Q9Y302
7975361	-0.273322833333335	-1.20858826015454	6.30025994444444	-2.34649731067922	0.0294506024307750	0.475538753821533	7975361	NM_014734	KIAA0247	KIAA0247	Q92537
7903404	-0.445133000000002	-1.36143961989292	6.09804411111111	-2.34594786545747	0.0294843500632145	0.475538753821533	7903404	NM_017619	RNPC3	RNA-binding region (RNP1, RRM) containing 3	Q96LT9
8052585	-0.239563500000001	-1.18063539582249	4.09053661111111	-2.34564184936600	0.0295031614811598	0.475538753821533	8052585	NM_198276	TMEM17	transmembrane protein 17	---
7997032	0.207432499999999	1.15463150817861	4.18711888888889	2.34548248018808	0.0295129626200044	0.475538753821533	7997032	NM_001011880	CLEC18B	C-type lectin domain family 18, member B	Q7Z7I8
8044204	-0.337216333333334	-1.26331668304140	3.10878538888889	-2.34454152838634	0.0295708922168646	0.475898520049219	8044204	NM_001008743	SULT1C3	sulfotransferase family, cytosolic, 1C, member 3	---
7909586	-0.208740666666667	-1.15567894746238	7.26766638888889	-2.34435730151127	0.0295822464362119	0.475898520049219	7909586	NM_006243	PPP2R5A	protein phosphatase 2, regulatory subunit B', alpha	Q15172
8135594	-0.233028333333335	-1.17529941009817	11.2071644444444	-2.34392249498202	0.0296090603111798	0.475952143146403	8135594	NM_001753	CAV1	caveolin 1, caveolae protein, 22kDa	Q03135
7933139	-0.282246666666668	-1.21608718750255	5.62030016666667	-2.34267379416308	0.0296861909393354	0.476813859223715	7933139	NM_006955	ZNF33B	zinc finger protein 33B	Q06732
8155699	0.204641999999999	1.15240034698298	7.3566395	2.34149439569862	0.0297592115379305	0.477608248514529	8155699	NM_000144	FXN	frataxin	Q16595
7984908	0.320991333333333	1.24918862141055	4.06553788888889	2.34035533882554	0.0298298921707273	0.478233819281049	7984908	NM_001030005	CPLX3	complexin 3	Q7L876
8167592	0.278372833333334	1.21282620727026	3.01202488888889	2.33983853875578	0.0298620117816853	0.478233819281049	8167592	NM_007003	PAGE4	P antigen family, member 4 (prostate associated)	O60829
8117189	-0.243027833333333	-1.18347385381589	3.09078494444444	-2.33957007749938	0.0298787095256358	0.478233819281049	8117189	NM_181337	KAAG1	kidney associated antigen 1	Q9UBP8
7946107	0.2629165	1.19990193269186	2.70087833333333	2.33934745322812	0.0298925628529398	0.478233819281049	7946107	NM_001001913	OR52N1	olfactory receptor, family 52, subfamily N, member 1	---
8041422	-0.275753000000001	-1.21062579816753	3.66451144444444	-2.33805082228366	0.0299733669617754	0.478922702419414	8041422	NM_170672	RASGRP3	RAS guanyl releasing protein 3 (calcium and DAG-regulated)	Q8IV61
8042769	0.213456499999999	1.15946277303404	3.04091311111111	2.33789843712138	0.0299828766339534	0.478922702419414	8042769	NM_001080474	C2orf78	chromosome 2 open reading frame 78	---
7938100	-0.190612000000002	-1.14124773742145	7.01912544444444	-2.33725249974911	0.0300232176719249	0.479189466307022	7938100	NM_000543	SMPD1	sphingomyelin phosphodiesterase 1, acid lysosomal	P17405
8056343	-0.201817166666668	-1.1501461256247	6.455724	-2.33673580406307	0.0300555232492984	0.479327660317292	8056343	NM_014900	COBLL1	COBL-like 1	Q53SF7
8159945	0.182824833333331	1.13510427363932	8.25897144444444	2.33514937445481	0.0301549132334489	0.479409790042547	8159945	NM_016282	AK3	adenylate kinase 3	Q9UIJ7
8171545	-0.195646666666667	-1.14523738124834	2.49221855555556	-2.33508026635319	0.0301592497640201	0.479409790042547	8171545	NM_153346	BEND2	BEN domain containing 2	B3KXX8
8080487	0.235109499999999	1.17699606737853	6.52298038888889	2.33501807298341	0.0301631528884554	0.479409790042547	8080487	NM_006254	PRKCD	protein kinase C, delta	Q05655
8096905	-0.185719500000001	-1.13738406730939	6.55692288888889	-2.33461728639161	0.0301883166136735	0.479409790042547	8096905	NM_018569	AP1AR	adaptor-related protein complex 1 associated regulatory protein	Q63HQ0
8083652	0.293749833333333	1.22582228119579	2.83673994444444	2.33430990163229	0.0302076291773567	0.479409790042547	8083652	AY070437	LOC100287290	cytokine receptor CRL2	Q7Z585
7938816	-0.176271666666667	-1.12995997163233	7.14608727777778	-2.33417969833774	0.0302158131160039	0.479409790042547	7938816	NM_019028	ZDHHC13	zinc finger, DHHC-type containing 13	Q8IUH4
8041902	-0.172974333333335	-1.12738035499380	6.18717922222222	-2.33401399370401	0.0302262314590219	0.479409790042547	8041902	NM_002158	FOXN2	forkhead box N2	Q6IS90
7946401	-0.199398666666669	-1.14821966292804	6.55178522222222	-2.3325960646984	0.0303155167755854	0.479895693097837	7946401	NM_005418	ST5	suppression of tumorigenicity 5	P78524
8170097	-0.167193000000001	-1.12287162687972	7.36698772222222	-2.33230390402814	0.0303339440587964	0.479895693097837	8170097	NM_001042537	SLC9A6	solute carrier family 9 (sodium/hydrogen exchanger), member 6	Q8WYK8
8124828	-0.217243166666666	-1.16251003240845	7.93605722222222	-2.33222074843744	0.0303391907767044	0.479895693097837	8124828	NM_005803	FLOT1	flotillin 1	O75955
8165610	0.254527999999999	1.19294538864213	4.644295	2.33199579922627	0.0303533881950129	0.479895693097837	8165610	NM_138778	WDR85	WD repeat domain 85	Q9BTV6
8078918	0.532131333333333	1.44606392856851	5.53200572222222	2.33164971461828	0.0303752429326357	0.479895693097837	8078918	NR_002324	SNORA62	small nucleolar RNA, H/ACA box 62	---
8030946	-0.220247666666667	-1.16493355280821	7.55508938888889	-2.33060384307246	0.0304413766269138	0.480565969024566	8030946	NM_001039886	ZNF808	zinc finger protein 808	Q7Z749
8053288	0.210084333333334	1.15675580056616	4.81833972222222	2.32929366336420	0.0305244111393235	0.481501800617967	8053288	NM_003203	C2orf3	chromosome 2 open reading frame 3	P16383
8053869	0.214106166666666	1.15998501364759	5.21163227777778	2.32800793116056	0.0306060997228214	0.482414962194082	8053869	NM_000682	ADRA2B	adrenergic, alpha-2B-, receptor	A2RUS0
8049825	-0.226866833333333	-1.17029061386765	4.45456711111111	-2.32560161578004	0.0307595273074363	0.48406634382129	8049825	NM_005336	HDLBP	high density lipoprotein binding protein	B2R5V9
7907486	-0.222832000000001	-1.16702219565728	4.36431411111111	-2.32528888623374	0.0307795191605336	0.48406634382129	7907486	NM_032522	ZBTB37	zinc finger and BTB domain containing 37	Q8WYT0
8092162	0.348966166666667	1.2736476060554	4.76619	2.32524208666150	0.0307825119479844	0.48406634382129	8092162	ENST00000331659	PP13439	hypothetical LOC100128046	---
8014100	-0.321076833333334	-1.24926265562363	6.54418305555556	-2.32472699926798	0.0308154690578137	0.484208959536344	8014100	NM_022344	C17orf75	chromosome 17 open reading frame 75	Q9HAS0
8078397	-0.185068166666666	-1.13687068857589	6.91026966666667	-2.32369663286049	0.0308814933862057	0.484870542942207	8078397	NM_178868	CMTM8	CKLF-like MARVEL transmembrane domain containing 8	Q8IZV2
8042896	0.255829333333332	1.19402192936552	6.05962444444444	2.3223085017739	0.030970649365849	0.485658258486528	8042896	NM_016170	TLX2	T-cell leukemia homeobox 2	O43763
8088550	-0.312453333333335	-1.24181764251192	5.71001222222222	-2.32216962609321	0.0309795820534327	0.485658258486528	8088550	NM_198859	PRICKLE2	prickle homolog 2 (Drosophila)	Q7Z3G6
8052418	-0.204353666666668	-1.15217005421679	4.5252425	-2.32085946504695	0.0310639707339096	0.486604858405214	8052418	NM_144709	PUS10	pseudouridylate synthase 10	Q3MIT2
7976148	-0.266070000000001	-1.20252759448551	2.96498494444444	-2.319699059112	0.0311388907884340	0.487221460087545	7976148	NR_024620	PRO1768	PRO1768	Q9UHT9
7921773	-0.258172500000001	-1.19596278697278	5.623353	-2.31950545785849	0.0311514066242456	0.487221460087545	7921773	NM_030916	PVRL4	poliovirus receptor-related 4	Q9HBN2
7942594	-0.294361000000002	-1.22634168440024	6.69927638888889	-2.31891176831033	0.0311898161364291	0.48744608564797	7942594	NR_000025	SNORD15B	small nucleolar RNA, C/D box 15B	---
7947828	0.311567833333332	1.24105567127474	4.45407355555556	2.31785957218448	0.0312579967742809	0.488135255569404	7947828	NM_000256	MYBPC3	myosin binding protein C, cardiac	Q13659
7998538	0.268547999999999	1.20459485325815	4.90147572222222	2.31748846388113	0.0312820768122672	0.488135255569404	7998538	NM_001013658	PTX4	pentraxin 4, long	---
8055890	-0.176925500000000	-1.13047218863832	6.84044755555556	-2.31684454100418	0.0313238995659989	0.488184231523501	8055890	NM_005843	STAM2	signal transducing adaptor molecule (SH3 domain and ITAM motif) 2	O75886
7910503	0.277334000000000	1.21195320864512	4.03339872222222	2.31655699842101	0.0313425921081203	0.488184231523501	7910503	NM_001004342	TRIM67	tripartite motif-containing 67	Q6ZTA4
8066384	0.224014833333333	1.16797940334557	2.36797488888889	2.31632828474437	0.0313574676587863	0.488184231523501	8066384	NM_176791	GTSF1L	gametocyte specific factor 1-like	Q9H1H1
8089596	0.322957499999999	1.25089222984254	5.11398977777778	2.31548779010928	0.0314121894819168	0.48866084481846	8089596	NM_001164496	WDR52	WD repeat domain 52	Q5CZ82
8094378	-0.170328333333335	-1.12531455837672	6.97492733333333	-2.31339468768937	0.0315488477822729	0.490410386922294	8094378	NM_018323	PI4K2B	phosphatidylinositol 4-kinase type 2 beta	Q8TCG2
7901592	-0.207699166666668	-1.154844949124	5.38118294444444	-2.31275630441744	0.0315906367923156	0.490431885455361	7901592	BC035374	C1orf83	chromosome 1 open reading frame 83	Q96MN5
8122717	0.205732666666665	1.15327188242666	5.26162766666667	2.31260576232921	0.0316004988224548	0.490431885455361	8122717	NM_032832	LRP11	low density lipoprotein receptor-related protein 11	Q86VZ4
8136869	0.203956666666666	1.15185304433652	7.27589361111111	2.31226525924181	0.0316228157025238	0.490431885455361	8136869	NM_032982	CASP2	caspase 2, apoptosis-related cysteine peptidase	P42575
8085283	0.256187666666666	1.19431853466704	3.65767772222222	2.31143370365411	0.0316773777536412	0.490567798264006	8085283	NM_173472	C3orf24	chromosome 3 open reading frame 24	Q96PS1
7998434	0.223816	1.16781844262351	4.40334377777778	2.31114789826309	0.0316961507646879	0.490567798264006	7998434	NM_003294	TPSAB1	tryptase alpha/beta 1	Q15661
8022428	0.194026833333332	1.14395224988786	4.64653055555556	2.31101881444660	0.0317046329477593	0.490567798264006	8022428	NM_001137671	POTEC	POTE ankyrin domain family, member C	B2RU33
7909890	0.216330333333332	1.16177471258671	6.02067127777778	2.31065750504158	0.0317283859656690	0.490567798264006	7909890	NM_021958	HLX	H2.0-like homeobox	Q14774
8159808	0.226103833333332	1.16967184438989	5.05183488888889	2.31021930896712	0.0317572156610647	0.490639299885505	8159808	NM_207305	FOXD4	forkhead box D4	Q12950
7950751	0.345187333333333	1.27031592180844	3.89400238888889	2.30813096987077	0.0318949435507464	0.492391855120814	7950751	NR_033347	SNORA70E	small nucleolar RNA, H/ACA box 70E (retrotransposed)	---
7951224	0.279699666666666	1.21394214543613	2.88058038888889	2.30707889184538	0.0319645376043528	0.492994896691532	7951224	NM_004771	MMP20	matrix metallopeptidase 20	O60882
7975901	-0.234584333333334	-1.17656769783795	2.94869822222222	-2.30680544647994	0.031982648700018	0.492994896691532	7975901	NM_194287	C14orf166B	chromosome 14 open reading frame 166B	Q0VAA2
8073214	-0.243333500000003	-1.18372462533906	6.56158505555556	-2.30614138868349	0.0320266706246100	0.493065906565832	8073214	NM_001024843	TNRC6B	trinucleotide repeat containing 6B	Q9UPQ9
8016562	-0.203971333333334	-1.15186475431683	7.93592633333333	-2.30600219425902	0.0320359052267983	0.493065906565832	8016562	NM_001007230	SPOP	speckle-type POZ protein	O43791
8026315	-0.240034000000001	-1.18102049421644	6.17818661111111	-2.30508046607447	0.0320971176174190	0.493370056256807	8026315	NM_213560	PKN1	protein kinase N1	Q16512
7909225	-0.214776333333334	-1.16052397985497	5.79963822222222	-2.30481204247498	0.032114964021981	0.493370056256807	7909225	NM_001004023	DYRK3	dual-specificity tyrosine-(Y)-phosphorylation regulated kinase 3	B2R859
7910369	0.232418000000000	1.17480230386618	2.99273438888889	2.30460574024293	0.0321286864459292	0.493370056256807	7910369	NM_175055	HIST3H2BB	histone cluster 3, H2bb	Q8N257
7994216	0.169123499999999	1.12437517030771	3.16078672222222	2.30403552719795	0.0321666429379204	0.493578994967181	7994216	NM_052944	SLC5A11	solute carrier family 5 (sodium/glucose cotransporter), member 11	Q8WWX8
8164607	-0.223827500000001	-1.16782775156632	5.9512585	-2.30214453144445	0.0322928140810954	0.495140197748716	8164607	NM_015033	FNBP1	formin binding protein 1	Q96RU3
8096116	0.294461666666666	1.226427257604	6.31092855555556	2.30158660080423	0.0323301274519508	0.495335680833835	8096116	NM_032717	AGPAT9	1-acylglycerol-3-phosphate O-acyltransferase 9	Q53EU6
8152815	0.244347833333333	1.18455717380029	2.96633188888889	2.3009913842098	0.0323699782595465	0.495335680833835	8152815	BC137383	TMEM75	transmembrane protein 75	Q8N9X5
8133326	0.246534499999998	1.18635394691514	6.325265	2.30085860774006	0.0323788740554924	0.495335680833835	8133326	NM_172020	POM121	POM121 membrane glycoprotein (rat)	Q96HA1
7918157	0.199221666666667	1.14807879988495	2.30762094444444	2.3004578313958	0.0324057390541715	0.495372798362034	7918157	NM_006113	VAV3	vav 3 guanine nucleotide exchange factor	O60498
8117343	-0.214882000000001	-1.16060898270587	5.86536511111111	-2.29969656745564	0.0324568249939077	0.495568570847357	8117343	NM_000410	HFE	hemochromatosis	Q30201
8095187	-0.303552833333335	-1.23418001065282	3.91095066666667	-2.29953848600501	0.032467442628776	0.495568570847357	8095187	NM_025009	CEP135	centrosomal protein 135kDa	Q66GS9
7928147	0.208494	1.15548137063767	4.16282966666667	2.29844028716912	0.0325412922341047	0.495587940572942	7928147	NM_139155	ADAMTS14	ADAM metallopeptidase with thrombospondin type 1 motif, 14	Q8WXS8
8165277	0.321430333333333	1.24956879686936	4.39577788888889	2.29843646495101	0.032541549533582	0.495587940572942	8165277	NM_198946	LCN6	lipocalin 6	P62502
7957032	-0.200044166666667	-1.14873352178732	7.31829383333333	-2.29842888733455	0.0325420596399894	0.495587940572942	7957032	NM_006530	YEATS4	YEATS domain containing 4	O95619
7922416	0.309928666666665	1.23964640472837	7.57164022222222	2.29663167352185	0.032663252002862	0.497060148722232	7922416	NR_003941	SNORD75	small nucleolar RNA, C/D box 75	---
8129522	-0.296497666666667	-1.22815927206421	6.88237516666667	-2.2962425262752	0.0326895482753423	0.497087129438251	8129522	NM_004830	MED23	mediator complex subunit 23	Q9ULK4
7935425	0.181689666666665	1.13421148223286	7.02645572222222	2.29487866669772	0.0327818639281698	0.497479551171118	7935425	NM_015179	RRP12	ribosomal RNA processing 12 homolog (S. cerevisiae)	Q5JTH9
7919825	-0.175818500000001	-1.1296050942911	8.02330277777778	-2.29434091735981	0.0328183285866224	0.497479551171118	7919825	NM_001668	ARNT	aryl hydrocarbon receptor nuclear translocator	B2R9H1
8078690	0.217712000000000	1.16288787526917	3.44290105555556	2.29407932630836	0.0328360805239350	0.497479551171118	8078690	NM_007335	DLEC1	deleted in lung and esophageal cancer 1	B1B5Y4
8119198	-0.174089666666668	-1.12825225863426	7.30563633333333	-2.29391092468588	0.0328475131757930	0.497479551171118	8119198	NM_015050	FTSJD2	FtsJ methyltransferase domain containing 2	Q8N1G2
7961239	0.237363999999999	1.17883679738807	2.14299355555556	2.29359825443669	0.0328687498362059	0.497479551171118	7961239	NM_023919	TAS2R7	taste receptor, type 2, member 7	Q9NYW3
7927169	-0.622770666666668	-1.53982955501025	4.06010211111111	-2.29283611894137	0.0329205673212093	0.497479551171118	7927169	NR_026693	ZNF487	zinc finger protein 487	B7Z7S5
8017671	0.233392666666667	1.17559625372232	5.94272177777778	2.29280496005252	0.0329226874101149	0.497479551171118	8017671	NR_027487	LOC146880	hypothetical LOC146880	A8MYJ9
8094638	-0.206565666666666	-1.15393796420222	5.87739272222222	-2.29250507293834	0.0329430985279024	0.497479551171118	8094638	NM_025132	WDR19	WD repeat domain 19	Q8NEZ3
8097957	-0.180818000000001	-1.13352640624315	5.13847961111111	-2.29233938021111	0.0329543810165726	0.497479551171118	8097957	NM_000856	GUCY1A3	guanylate cyclase 1, soluble, alpha 3	Q02108
8029814	-0.187263500000000	-1.138601969224	8.00451155555556	-2.29187469699314	0.0329860416099318	0.497479551171118	8029814	NM_006247	PPP5C	protein phosphatase 5, catalytic subunit	B2R6R6
8068006	0.217819500000000	1.16297452913616	2.9586495	2.29164785493888	0.0330015073771615	0.497479551171118	8068006	AY077696	C21orf74	chromosome 21 open reading frame 74	Q8TCZ7
7923596	-0.184144499999999	-1.13614305491232	9.88593127777778	-2.29136232865331	0.033020983646384	0.497479551171118	7923596	NM_018208	ETNK2	ethanolamine kinase 2	Q68CK3
8035886	0.249355333333333	1.18867583784158	6.47639022222222	2.29100312274469	0.0330455007753589	0.497479551171118	8035886	NM_031448	C19orf12	chromosome 19 open reading frame 12	Q9NSK7
7915227	0.230646166666665	1.17336036629441	4.68246822222222	2.29067040138987	0.0330682251928434	0.497479551171118	7915227	NR_002983	SNORA55	small nucleolar RNA, H/ACA box 55	---
7926936	-0.288493166666667	-1.22136394880892	3.18529316666667	-2.2904469518416	0.0330834945722085	0.497479551171118	7926936	NM_024688	C10orf68	chromosome 10 open reading frame 68	Q9H943
8076072	0.262300833333333	1.19938998664850	4.62784977777778	2.28962107089164	0.0331399873532428	0.497959632060957	8076072	NM_152868	KCNJ4	potassium inwardly-rectifying channel, subfamily J, member 4	Q58F07
8030939	0.198828166666666	1.14776570017241	2.71728738888889	2.28616849947795	0.0333771170799008	0.499948756401728	8030939	NM_001143938	ZNF534	zinc finger protein 534	Q76KX8
8127158	0.205176333333332	1.15282724244355	9.31132305555555	2.286032840839	0.0333864662156289	0.499948756401728	8127158	NM_001498	GCLC	glutamate-cysteine ligase, catalytic subunit	Q14TF0
7969114	-0.260583500000002	-1.19796312448890	5.13072583333333	-2.28586314825122	0.0333981642504937	0.499948756401728	7969114	NM_031915	SETDB2	SET domain, bifurcated 2	Q96T68
8131631	0.214888999999999	1.16061461402944	3.91667333333333	2.28473111132283	0.0334762996644565	0.499948756401728	8131631	NM_178423	HDAC9	histone deacetylase 9	Q9UKV0
8059996	0.232662333333333	1.17500128401294	5.10043511111111	2.28448446609313	0.0334933459142493	0.499948756401728	8059996	NM_022817	PER2	period homolog 2 (Drosophila)	O15055
7921667	0.209798999999999	1.15652704234503	3.34463755555556	2.28433082172604	0.0335039686876622	0.499948756401728	7921667	NM_001778	CD48	CD48 molecule	P09326
7933982	-0.328923666666667	-1.25607592011347	6.40621694444444	-2.28425343183614	0.0335093204992803	0.499948756401728	7933982	NM_022129	PBLD	phenazine biosynthesis-like protein domain containing	B2R5Q8
8076813	0.313556	1.24276713932462	3.327818	2.28392463562881	0.033532066809757	0.499948756401728	8076813	BC041833	FLJ32756	hypothetical LOC642757	Q96M85
8145193	0.201787666666664	1.15012260785909	6.01974038888889	2.28385175054984	0.0335371109655054	0.499948756401728	8145193	NM_001013842	C8orf58	chromosome 8 open reading frame 58	Q8NAV2
8101852	-0.501777666666666	-1.41595720862592	5.27343233333333	-2.28378257197756	0.033541899251212	0.499948756401728	8101852	NM_000670	ADH4	alcohol dehydrogenase 4 (class II), pi polypeptide	P08319
8097058	0.417572833333332	1.33567853961742	3.45356738888889	2.28375690749848	0.0335436758118574	0.499948756401728	8097058	NR_003135	CEP170L	centrosomal protein 170kDa-like	Q96L14
8148580	0.218210500000000	1.16328976184523	2.77920277777778	2.28163117928656	0.0336911251731995	0.501422706929825	8148580	BC073830	C8orf31	chromosome 8 open reading frame 31	Q8N9H6
8044933	0.2939025	1.22595200514880	4.66079683333333	2.28088926780058	0.0337427275112960	0.501422706929825	8044933	NM_005270	GLI2	GLI family zinc finger 2	Q6RSW0
8164013	-0.207194500000001	-1.15444104545055	5.68283255555556	-2.2803549775596	0.0337799341605424	0.501422706929825	8164013	NM_001171137	STRBP	spermatid perinuclear RNA binding protein	Q5JPA5
7908499	0.194731666666666	1.14451126800733	2.30124205555556	2.28021956054011	0.033789370261351	0.501422706929825	7908499	NM_030787	CFHR5	complement factor H-related 5	B2RA39
7906163	0.259503166666667	1.19706638955044	4.22838961111111	2.27996757890903	0.0338069352494872	0.501422706929825	7906163	NM_020407	RHBG	Rh family, B glycoprotein (gene/pseudogene)	Q9H310
8065353	0.227509833333333	1.17081232119999	4.74859722222222	2.27990609599059	0.0338112223397521	0.501422706929825	8065353	NM_000361	THBD	thrombomodulin	B3KVV1
8164632	0.285481333333332	1.21881683561162	5.02564305555556	2.27984146228213	0.0338157296681338	0.501422706929825	8164632	NM_032843	FIBCD1	fibrinogen C domain containing 1	Q8N539
8162179	0.227365666666667	1.17069532927062	4.76751577777778	2.27879992607249	0.0338884390350018	0.501826557021244	8162179	NM_002048	GAS1	growth arrest-specific 1	P54826
7915609	0.259477166666667	1.19704481642182	4.34436361111111	2.27838145031232	0.0339176932031669	0.501826557021244	7915609	NM_001013632	TCTEX1D4	Tctex1 domain containing 4	Q5JR98
8023212	0.197899333333334	1.14702698554266	5.01864738888889	2.27766323527030	0.0339679552519947	0.501826557021244	8023212	NM_001039360	ZBTB7C	zinc finger and BTB domain containing 7C	B2RGG0
8103695	-0.204218000000001	-1.15206171273299	5.30212238888889	-2.27687190582147	0.0340234133193361	0.501826557021244	8103695	NM_021647	MFAP3L	microfibrillar-associated protein 3-like	O75121
8065032	0.333445333333333	1.26001886449265	6.13740327777778	2.27664342075298	0.0340394415334963	0.501826557021244	8065032	NM_016649	ESF1	ESF1, nucleolar pre-rRNA processing protein, homolog (S. cerevisiae)	Q9H501
7938652	0.310771	1.24037039722192	5.13489216666667	2.27605490998069	0.0340807575203645	0.501826557021244	7938652	NM_001031853	INSC	inscuteable homolog (Drosophila)	Q3C1V5
7993114	-0.230558499999999	-1.17328906815868	5.43053977777778	-2.27589238922152	0.0340921753019874	0.501826557021244	7993114	NM_024109	C16orf68	chromosome 16 open reading frame 68	Q9BUU2
8159549	0.305332666666665	1.23570354140369	4.58296755555556	2.27576106007409	0.0341014043091306	0.501826557021244	8159549	NM_004479	FUT7	fucosyltransferase 7 (alpha (1,3) fucosyltransferase)	Q11130
8045349	-0.217709833333333	-1.16288612882351	6.10874477777778	-2.27575478575121	0.0341018452875791	0.501826557021244	8045349	NM_002410	MGAT5	mannosyl (alpha-1,6-)-glycoprotein beta-1,6-N-acetyl-glucosaminyltransferase	Q09328
7976578	-0.209965666666667	-1.15666065730589	4.58719961111111	-2.27571890338307	0.0341043673100545	0.501826557021244	7976578	NM_152327	AK7	adenylate kinase 7	Q96M32
8007134	0.243076000000000	1.18351336663086	4.39162905555556	2.27490104597468	0.0341618976453361	0.501826557021244	8007134	NM_033191	KRTAP9-4	keratin associated protein 9-4	Q9BYQ2
8165295	0.438584166666666	1.35527363495961	2.73279777777778	2.27484998828833	0.0341654921415802	0.501826557021244	8165295	ENST00000371686	LCN8	lipocalin 8	Q8NBE9
8053797	0.271311333333332	1.20690434136258	4.44840677777778	2.27479583303016	0.0341693050891569	0.501826557021244	8053797	ENST00000456556	LOC400986	protein immuno-reactive with anti-PTH polyclonal antibodies	---
8169044	0.326388499999998	1.25387062689371	5.9823845	2.27450818001584	0.0341895646396812	0.501826557021244	8169044	NM_001006933	TCEAL3	transcription elongation factor A (SII)-like 3	Q969E4
7938012	-0.183112666666667	-1.13533076186577	3.8361715	-2.27239592691525	0.034338670449225	0.503650397978141	7938012	NM_001003819	TRIM6-TRIM34	TRIM6-TRIM34 readthrough	Q9BYJ4
8101893	-0.4050025	-1.32409120486862	8.37595733333333	-2.27126299202093	0.0344188914712854	0.504198680588402	8101893	NM_000669	ADH1C	alcohol dehydrogenase 1C (class I), gamma polypeptide	P00326
8130464	-0.176558333333336	-1.13018451946363	7.557026	-2.27073263604782	0.0344565041766464	0.504198680588402	8130464	NM_018452	C6orf35	chromosome 6 open reading frame 35	Q9NWH2
7903425	-0.207395000000001	-1.15460149620962	5.21940427777778	-2.27041857708673	0.0344787949658247	0.504198680588402	7903425	NM_004038	AMY1A	amylase, alpha 1A (salivary)	Q6NSB3
8025450	0.383599999999999	1.30459318750479	3.94109455555556	2.27021643647982	0.0344931491997348	0.504198680588402	8025450	NM_001004699	OR2Z1	olfactory receptor, family 2, subfamily Z, member 1	Q8NG97
8027040	0.230920333333332	1.17358337036699	5.25060744444444	2.27011403711503	0.0345004227911255	0.504198680588402	8027040	NM_012109	TMEM59L	transmembrane protein 59-like	Q9UK28
8105153	-0.189969666666668	-1.14073973103359	9.09178588888889	-2.26887023655323	0.0345888845941647	0.504974541809126	8105153	NM_012343	NNT	nicotinamide nucleotide transhydrogenase	Q13423
8166096	-0.334417666666667	-1.26086836578062	3.80068383333333	-2.26866731083806	0.0346033368807536	0.504974541809126	8166096	NM_152634	TCEANC	transcription elongation factor A (SII) N-terminal and central domain containing	B4DG85
8070863	-0.298396333333334	-1.22977666181763	4.98782605555556	-2.26771270676536	0.0346713978943991	0.505454866384753	8070863	NR_027292	C21orf122	chromosome 21 open reading frame 122	Q9BT51
8120441	-0.274363333333335	-1.20946023214996	7.66989038888889	-2.26684922583091	0.0347330680064156	0.505454866384753	8120441	NM_015153	PHF3	PHD finger protein 3	Q92576
8039474	0.284554500000000	1.21803408024216	3.77608222222222	2.26682481229243	0.0347348130945017	0.505454866384753	8039474	NM_001145402	FAM71E2	family with sequence similarity 71, member E2	Q8ND99
8165107	0.205817499999999	1.15333969909739	5.14951616666667	2.26657369393525	0.0347527677984031	0.505454866384753	8165107	NM_052813	CARD9	caspase recruitment domain family, member 9	Q9H257
8173629	-0.241007333333334	-1.18181755419147	7.12317988888889	-2.26627231740132	0.0347743271708544	0.505454866384753	8173629	NM_004299	ABCB7	ATP-binding cassette, sub-family B (MDR/TAP), member 7	O75027
8109585	0.223564000000000	1.16761447398260	4.73318577777778	2.26592404626882	0.0347992565195566	0.505454866384753	8109585	NM_173491	LSM11	LSM11, U7 small nuclear RNA associated	P83369
7970892	0.229079833333332	1.17208714078697	3.62084666666667	2.26548969125066	0.0348303707919003	0.505454866384753	7970892	NM_052818	N4BP2L1	NEDD4 binding protein 2-like 1	Q9Y273
8168058	0.249636499999998	1.18890752131132	4.91596711111111	2.26476986768828	0.0348819904032224	0.505454866384753	8168058	NM_015686	FAM155B	family with sequence similarity 155, member B	O75949
8083707	0.222302833333333	1.16659422163229	2.70220077777778	2.26472640693209	0.034885109287409	0.505454866384753	8083707	NM_001168214	LOC401097	Similar to LOC166075	Q8N5S4
8015163	0.166765833333333	1.12253920574203	2.23556338888889	2.26471940016355	0.0348856121397271	0.505454866384753	8015163	NM_033185	KRTAP3-3	keratin associated protein 3-3 // keratin associated protein 3-3	Q9BYR6
7962085	-0.185741833333334	-1.13740167447750	6.76007394444444	-2.2636411248981	0.0349630757695867	0.505857908487061	7962085	NM_006390	IPO8	importin 8	O15397
8139656	-0.170335000000001	-1.12531975844615	7.46490511111111	-2.26321159978104	0.0349939769790565	0.505857908487061	8139656	NM_001001555	GRB10	growth factor receptor-bound protein 10	Q13322
7960280	0.255045	1.19337296569099	5.25772711111111	2.26305566762471	0.0350052013707690	0.505857908487061	7960280	NM_152441	FBXL14	F-box and leucine-rich repeat protein 14	Q8N1E6
8026503	0.229053833333333	1.17206601782598	3.619001	2.26266797389043	0.0350331228847952	0.505857908487061	8026503	NR_024335	FLJ25328	hypothetical LOC148231	Q96LP4
8081343	0.311933333333332	1.24137012672049	6.44351055555556	2.2625973782556	0.0350382093495725	0.505857908487061	8081343	NM_017819	RG9MTD1	RNA (guanine-9-) methyltransferase domain containing 1	Q7L0Y3
7944418	0.187710666666665	1.13895493623800	5.1667195	2.26181935480006	0.0350943114402117	0.506040543662453	7944418	NM_014807	C2CD2L	C2CD2-like	O14523
8142685	0.352061333333333	1.27638303058187	2.65337905555556	2.26172958986379	0.035100789560405	0.506040543662453	8142685	NM_001136002	TMEM229A	transmembrane protein 229A	B2RXF0
8051215	-0.224406333333333	-1.16829639756282	6.70919772222222	-2.26087940728427	0.0351621996911227	0.506565591854341	8051215	NM_022128	RBKS	ribokinase	Q9H477
8146921	0.224735166666665	1.16856271759140	7.7080605	2.26046845966482	0.0351919185012743	0.506633656264794	8146921	NM_172037	RDH10	retinol dehydrogenase 10 (all-trans)	Q8IZV5
7981514	-0.282480499999998	-1.2162843080018	8.30989444444444	-2.2586455625348	0.0353240246776383	0.507823314615933	7981514	NM_138420	AHNAK2	AHNAK nucleoprotein 2	Q8IVF2
7906838	0.225685999999999	1.16933313308505	5.62705711111111	2.25791457833507	0.0353771272446619	0.507823314615933	7906838	NM_014697	NOS1AP	nitric oxide synthase 1 (neuronal) adaptor protein	O75052
7904211	0.2541785	1.19265642673169	5.31399561111111	2.25775212305051	0.0353889388095067	0.507823314615933	7904211	NM_138959	VANGL1	vang-like 1 (van gogh, Drosophila)	Q96J52
7949568	0.336078666666665	1.26232086153504	3.86595127777778	2.25769678016838	0.0353929634269517	0.507823314615933	7949568	AK090761	LOC100131232	hypothetical LOC100131232	---
7973826	-0.196582166666667	-1.14598023886820	6.32582455555556	-2.25760251343617	0.0353998196128423	0.507823314615933	7973826	NM_025152	NUBPL	nucleotide binding protein-like	Q8TB37
8150419	0.242670333333332	1.18318062518893	2.98232872222222	2.25665197676136	0.035469022004656	0.50804665971362	8150419	NM_024645	ZMAT4	zinc finger, matrin type 4	Q9H898
7906919	-0.337475500000001	-1.26354364644960	6.223503	-2.25650176164218	0.0354799695493968	0.50804665971362	7906919	NM_001102445	RGS4	regulator of G-protein signaling 4	A7XA59
7948155	0.233035666666667	1.17530538425348	2.78229483333333	2.25635620334445	0.0354905806686969	0.50804665971362	7948155	NM_001002925	OR5AP2	olfactory receptor, family 5, subfamily AP, member 2	Q8NGF4
7912349	0.27366	1.20887074764103	3.89612261111111	2.25528892683044	0.0355684735853618	0.508802370907046	7912349	NM_001170754	C1orf127	chromosome 1 open reading frame 127	Q8N9H9
8159854	0.287034333333332	1.22012954663458	6.61087255555556	2.25478564025835	0.0356052593189933	0.508969398022563	8159854	NM_014878	KIAA0020	KIAA0020	B2RDG4
8053379	0.258679999999999	1.19638356743154	5.45970622222222	2.25358810218033	0.0356929290712358	0.509542693475909	8053379	AK296608	C2orf89	chromosome 2 open reading frame 89	Q86V40
8074632	-0.224175333333336	-1.16810934842531	5.32863188888889	-2.25327843399429	0.0357156315810401	0.509542693475909	8074632	NM_032775	KLHL22	kelch-like 22 (Drosophila)	Q53GT1
7915758	-0.202428000000000	-1.15063319761235	7.85790338888889	-2.25320826238155	0.0357207778702154	0.509542693475909	7915758	NM_021639	GPBP1L1	GC-rich promoter binding protein 1-like 1	Q9HC44
7924526	-0.205951833333334	-1.15344709475285	6.80125744444444	-2.25043304015639	0.0359248553877424	0.512093402749323	7924526	NM_005426	TP53BP2	tumor protein p53 binding protein, 2	Q13625
8006627	-0.225244166666668	-1.16897507317918	6.77930844444444	-2.24990208780373	0.0359640209865564	0.51229143035664	8006627	NM_004773	ZNHIT3	zinc finger, HIT type 3	Q15649
8161774	0.180490333333333	1.1332689875696	2.67045477777778	2.24940747125222	0.0360005415277847	0.512451528629351	8161774	NM_017662	TRPM6	transient receptor potential cation channel, subfamily M, member 6	Q9BX84
8137707	0.287399999999999	1.22043884086411	7.11109672222222	2.24834586947507	0.0360790409486013	0.513031729568255	8137707	NR_029898	MIR339	microRNA 339	---
7922994	-0.266547500000001	-1.20292567027107	7.55950716666667	-2.24817188095104	0.0360919213795921	0.513031729568255	7922994	NM_199051	FAM5C	family with sequence similarity 5, member C	Q76B58
8157381	-0.325290833333334	-1.25291698908540	3.88596072222222	-2.24628556688522	0.0362318369137797	0.51435443863721	8157381	NM_133374	ZNF618	zinc finger protein 618	Q5T7W0
7908597	0.205802333333333	1.15332757440969	5.99882183333333	2.24620907851673	0.0362375208477341	0.51435443863721	7908597	NM_205860	NR5A2	nuclear receptor subfamily 5, group A, member 2	Q9UEC0
8065359	0.227967666666666	1.17118393263282	3.22435566666667	2.24563759726675	0.0362800141328064	0.51435443863721	8065359	NM_012072	CD93	CD93 molecule	Q96J91
8170282	0.275570833333333	1.21047294414278	2.56129955555556	2.24473134322124	0.0363474936296466	0.51435443863721	8170282	NM_001009613	SPANXN4	SPANX family, member N4	Q5MJ08
8114567	-0.193992500000001	-1.1439250263753	7.13291105555556	-2.24440537209937	0.0363717935099376	0.51435443863721	8114567	NM_002622	PFDN1	prefoldin subunit 1	O60925
8112772	-0.163270500000003	-1.11982283162327	7.48258255555556	-2.24407066549491	0.0363967600889195	0.51435443863721	8112772	NM_003664	AP3B1	adaptor-related protein complex 3, beta 1 subunit	Q3MNE1
7986444	0.272620166666666	1.20799975885442	4.07327072222222	2.24322320339968	0.0364600446366516	0.51435443863721	7986444	AK056534	LOC145757	hypothetical LOC145757	Q3KRG0
7897469	0.2593295	1.19692229948865	4.80212611111111	2.24290448613421	0.0364838710659555	0.51435443863721	7897469	NM_001130924	TMEM201	transmembrane protein 201	Q5SNT2
8039884	0.311244833333333	1.24077784671715	3.22865716666667	2.24287950616269	0.0364857391034146	0.51435443863721	8039884	NM_020535	KIR2DL5A	killer cell immunoglobulin-like receptor, two domains, long cytoplasmic tail, 5A	Q8NHK5
7953689	0.254393833333333	1.19283445316392	2.41020594444444	2.24275616211225	0.0364949642310345	0.51435443863721	7953689	AY455283	NANOGP1	Nanog homeobox pseudogene 1	Q8N7R0
8154151	-0.210114666666668	-1.15678012214984	6.51586011111111	-2.24245885983425	0.0365172088047072	0.51435443863721	8154151	NM_203453	PPAPDC2	phosphatidic acid phosphatase type 2 domain containing 2	Q8IY26
7897860	0.257093833333332	1.19506892998333	5.50880566666667	2.24237229127504	0.0365236883225041	0.51435443863721	7897860	NM_001243	TNFRSF8	tumor necrosis factor receptor superfamily, member 8	P28908
8136983	-0.293162333333334	-1.22532319860777	6.39264961111111	-2.24226736690835	0.0365315431562409	0.51435443863721	8136983	NR_002158	OR2A20P	olfactory receptor, family 2, subfamily A, member 20 pseudogene	Q9BZC5
8081564	0.198076166666667	1.14716758700782	2.44032716666667	2.24173566921930	0.0365713708537436	0.51435443863721	8081564	NM_198196	CD96	CD96 molecule	P40200
8036451	0.205084166666666	1.15275359635253	3.26356388888889	2.24159114582582	0.0365822034977118	0.51435443863721	8036451	NM_031951	WDR87	WD repeat domain 87	Q6ZQQ6
8004167	0.282292000000000	1.21612540081197	3.49476183333333	2.24147412532017	0.0365909768384242	0.51435443863721	8004167	NM_019013	FAM64A	family with sequence similarity 64, member A	Q9BSJ6
8171248	-0.298805666666668	-1.23012563369699	4.27541105555556	-2.24079592675961	0.036641861199901	0.51471276959251	8171248	NM_000216	KAL1	Kallmann syndrome 1 sequence	P23352
7940673	-0.261069166666667	-1.19836647286254	2.86738144444444	-2.24043275980066	0.0366691358104606	0.514739184818585	7940673	NM_012202	GNG3	guanine nucleotide binding protein (G protein), gamma 3	P63215
8102720	-0.282497666666667	-1.21629878068724	5.940403	-2.23954543302169	0.0367358542471949	0.515255596997153	8102720	NM_020337	ANKRD50	ankyrin repeat domain 50	Q9ULJ7
7897227	0.185244166666666	1.13700938832937	3.14038994444444	2.23903432091762	0.0367743354517029	0.515255596997153	7897227	NM_018836	AJAP1	adherens junctions associated protein 1	Q9UKB5
7946903	0.187152666666666	1.13851450083966	3.5474275	2.23881526096638	0.0367908396019822	0.515255596997153	7946903	NM_153676	USH1C	Usher syndrome 1C (autosomal recessive, severe)	Q9Y6N9
8101174	0.209176166666666	1.15602785983762	2.32218455555556	2.23859285767332	0.0368076025876605	0.515255596997153	8101174	NM_001042784	CCDC158	coiled-coil domain containing 158	Q5M9N0
8044008	0.269610000000000	1.20548190884968	3.40615061111111	2.23767312603644	0.0368769989827735	0.515870786322166	8044008	NM_003854	IL1RL2	interleukin 1 receptor-like 2	B2RCY7
8064203	0.2192495	1.16412784152141	4.33487394444444	2.23708492228067	0.0369214434945107	0.516136316988781	8064203	NM_080622	C20orf135	chromosome 20 open reading frame 135	---
8054607	-0.226311666666667	-1.16984035838795	2.5228645	-2.23658390713244	0.0369593387686584	0.516309990930879	8054607	AK125994	FLJ44006	hypothetical FLJ44006	---
8107909	0.235341333333332	1.17718521951338	4.48685966666667	2.23509666500052	0.0370720393169883	0.517275978029673	8107909	NM_003059	SLC22A4	solute carrier family 22 (organic cation/ergothioneine transporter), member 4	Q9H015
7953351	-0.214483333333334	-1.16028831050716	6.3086625	-2.23499801187161	0.0370795262001537	0.517275978029673	7953351	NM_014865	NCAPD2	non-SMC condensin I complex, subunit D2	B3KMS0
8118890	0.253830499999999	1.19236877454516	4.33759605555556	2.23450418949685	0.0371170236954136	0.517442964447066	8118890	NM_152753	SCUBE3	signal peptide, CUB domain, EGF-like 3	Q8IX30
8121257	0.237887166666666	1.17926435826296	2.700715	2.23282100402755	0.0372450944740791	0.51887152232961	8121257	NM_001198	PRDM1	PR domain containing 1, with ZNF domain	Q658W0
7963880	0.31773	1.24636791501702	4.38705644444444	2.23202364034668	0.0373059057518870	0.519095864498675	7963880	NM_001144996	ITGA7	integrin, alpha 7	Q13683
7950162	0.269741833333332	1.20559207070316	3.65801794444444	2.23172436588254	0.0373287535102606	0.519095864498675	7950162	NM_002599	PDE2A	phosphodiesterase 2A, cGMP-stimulated	B2R646
8028030	0.220188166666666	1.16488550930967	4.79972444444444	2.23160296748984	0.0373380251819965	0.519095864498675	8028030	NM_001172630	ARHGAP33	Rho GTPase activating protein 33	O14559
7903461	0.263467666666666	1.20036043034805	2.72347438888889	2.23016451066367	0.0374480464638745	0.520268609885357	7903461	NM_001113226	NTNG1	netrin G1	Q5ICN7
8159616	0.340608499999999	1.26629057746551	5.08458866666667	2.22929140907959	0.0375149709148509	0.520841411263033	8159616	NM_001144026	NDOR1	NADPH dependent diflavin oxidoreductase 1	Q9UHB4
8017599	0.255691833333334	1.19390813525993	3.38107194444444	2.22865775493106	0.0375636099588468	0.52115973570556	8017599	NM_000442	PECAM1	platelet/endothelial cell adhesion molecule	P16284
8029006	-0.187044666666667	-1.13842927495314	7.86896794444444	-2.22749704441732	0.0376528554407145	0.521696971037197	8029006	NM_021913	AXL	AXL receptor tyrosine kinase	P30530
8178448	-0.199018000000001	-1.14791673592014	5.41438261111111	-2.22748468171604	0.0376538070363799	0.521696971037197	8178448	NM_001105564	CCHCR1	coiled-coil alpha-helical rod protein 1	Q8TD31
7929026	0.328165166666666	1.25541570908381	3.84484516666667	2.2267647920931	0.037709257174199	0.521891099541532	7929026	NM_001141945	ACTA2	actin, alpha 2, smooth muscle, aorta	P62736
8161265	0.262514333333333	1.19956749381621	6.25579061111111	2.22663435343006	0.0377193123250293	0.521891099541532	8161265	NM_001007563	IGFBPL1	insulin-like growth factor binding protein-like 1	---
8166124	-0.206904333333335	-1.15420887814159	4.30262466666667	-2.22595319874451	0.037771860520476	0.522261673090074	8166124	NM_006357	UBE2E3	ubiquitin-conjugating enzyme E2E 3 (UBC4/5 homolog, yeast)	Q969T4
7933640	-0.217575833333335	-1.16277812297311	8.59068922222222	-2.22456208739155	0.0378793871206766	0.523391395321142	7933640	NM_138933	A1CF	APOBEC1 complementation factor	B4E1E3
8084219	-0.200619500000001	-1.14919171736317	7.27327805555556	-2.22394350539895	0.0379272906425993	0.523392393672195	8084219	NM_017644	KLHL24	kelch-like 24 (Drosophila)	Q6TFL4
8103094	-0.245682833333333	-1.18565381285141	4.7213135	-2.22389154145841	0.0379313172985187	0.523392393672195	8103094	NM_000901	NR3C2	nuclear receptor subfamily 3, group C, member 2	P08235
8081335	-0.358224500000001	-1.28184737888835	3.18052483333333	-2.22356122500313	0.0379569224814073	0.523392393672195	8081335	ENST00000426236	LOC100287852	similar to CG5323	---
8071274	0.468235499999999	1.38341643416849	6.56631955555556	2.22190088960725	0.0380858666811874	0.52481340423363	8071274	L20860	GP1BB	glycoprotein Ib (platelet), beta polypeptide	P13224
8070321	-0.292557000000001	-1.22480917910416	3.32575477777778	-2.22102317737336	0.0381541930144756	0.525330128661496	8070321	AK127082	FLJ45139	FLJ45139 protein	Q6ZSX8
8076185	-0.239055166666666	-1.18021947243665	4.385664	-2.22062287135991	0.0381853924404702	0.525330128661496	8076185	NM_175709	CBX7	chromobox homolog 7	O95931
7946853	0.272618	1.20799794465893	4.03367377777778	2.22039290445324	0.0382033263729113	0.525330128661496	7946853	NM_000525	KCNJ11	potassium inwardly-rectifying channel, subfamily J, member 11	B2RC52
7973709	0.230589166666665	1.17331400845871	4.51549811111111	2.21979190754222	0.0382502314151405	0.525330128661496	7973709	NM_004554	NFATC4	nuclear factor of activated T-cells, cytoplasmic, calcineurin-dependent 4	Q14934
7932227	0.160101166666665	1.11736548878076	7.529375	2.21975711164192	0.0382529486879313	0.525330128661496	7932227	NM_004808	NMT2	N-myristoyltransferase 2	B2RCF3
7966427	-0.191128833333337	-1.14165665304109	6.84825411111111	-2.21775422235342	0.0384096557966888	0.526619059754493	7966427	NM_006768	BRAP	BRCA1 associated protein	Q59H81
7985119	-0.184294666666668	-1.13626131947283	7.43064561111111	-2.21737752125593	0.0384391946189374	0.526619059754493	7985119	NM_018200	HMG20A	high-mobility group 20A	Q9NP66
8109462	-0.214389500000001	-1.16021284744934	7.23511411111111	-2.21728086445832	0.0384467772610540	0.526619059754493	8109462	NM_004779	CNOT8	CCR4-NOT transcription complex, subunit 8	Q9UFF9
8172266	0.295345666666667	1.22717897150652	3.59314088888889	2.21693880402425	0.0384736225959489	0.526619059754493	8172266	NR_029635	MIR221	microRNA 221	---
8107119	-0.290584833333334	-1.22313600667042	5.51752344444444	-2.21689953155554	0.0384767058459005	0.526619059754493	8107119	NM_198507	FAM174A	family with sequence similarity 174, member A	Q8TBP5
8147344	-0.216586666666668	-1.16198115125461	7.99635527777778	-2.21630856016766	0.038523129831603	0.526796954479372	8147344	NM_001161778	PDP1	pyruvate dehyrogenase phosphatase catalytic subunit 1	B3KPZ7
8146669	0.252426166666666	1.1912086759425	4.95853466666667	2.21580507753898	0.0385627215136078	0.526796954479372	8146669	NM_033058	TRIM55	tripartite motif-containing 55	Q9BYV6
7954777	-0.227738500000002	-1.17099790925675	5.45428183333333	-2.21551840208256	0.0385852810470748	0.526796954479372	7954777	NM_032834	ALG10	asparagine-linked glycosylation 10, alpha-1,2-glucosyltransferase homolog (S. pombe)	Q5BKT4
8124897	-0.245583166666667	-1.18557190636509	3.42035283333333	-2.21494248616798	0.0386306384471378	0.526796954479372	8124897	AY484516	PSORS1C3	psoriasis susceptibility 1 candidate 3 (non-protein coding)	---
8008321	-0.242010166666667	-1.18263933426983	5.94239783333333	-2.21493524913494	0.0386312087241126	0.526796954479372	8008321	NM_025149	ACSF2	acyl-CoA synthetase family member 2	Q96CM8
8047854	-0.202615666666669	-1.15078288242844	7.11308727777778	-2.21434411617462	0.0386778159063353	0.526796954479372	8047854	NM_001142300	CCNYL1	cyclin Y-like 1	Q8N7R7
7918681	-0.254672833333335	-1.19306515541556	5.57925605555556	-2.21405326672522	0.0387007664573567	0.526796954479372	7918681	NM_018364	RSBN1	round spermatid basic protein 1	Q5VWQ0
8076757	0.201424333333333	1.14983299345444	4.46718377777778	2.21375931014353	0.0387239748407042	0.526796954479372	8076757	NM_014246	CELSR1	cadherin, EGF LAG seven-pass G-type receptor 1 (flamingo homolog, Drosophila)	Q9NYQ6
8004580	0.193346166666667	1.14341265802184	3.14257888888889	2.21368106686107	0.0387301544281007	0.526796954479372	8004580	NM_020877	DNAH2	dynein, axonemal, heavy chain 2	Q9P225
8085537	-0.205175166666668	-1.15282631018515	5.82709888888889	-2.21312802049047	0.038773859274667	0.526796954479372	8085537	NM_022340	ZFYVE20	zinc finger, FYVE domain containing 20	Q9H1K0
8022653	0.211837999999999	1.15816274897919	2.91205988888889	2.21282786203293	0.0387975983647858	0.526796954479372	8022653	NR_024259	LOC728606	hypothetical LOC728606	---
7953383	-0.245042500000000	-1.18512768281361	4.96538483333333	-2.21277764267178	0.0388015714374792	0.526796954479372	7953383	NR_004387	SCARNA10	small Cajal body-specific RNA 10	---
7960682	0.232883833333333	1.17518169827750	4.0510245	2.21136163809162	0.0389137509659308	0.527616342958364	7960682	AK289648	C12orf53	chromosome 12 open reading frame 53	A8K0T3
8023882	-0.181917500000001	-1.13439061335958	5.64818172222222	-2.21117534119574	0.0389285319357168	0.527616342958364	8023882	NM_014643	ZNF516	zinc finger protein 516	Q92618
8102482	-0.155592166666668	-1.11387872557444	7.79103411111111	-2.21103068935563	0.0389400122874057	0.527616342958364	8102482	NM_014822	SEC24D	SEC24 family, member D (S. cerevisiae)	O94855
7898910	-0.160523333333337	-1.11769250417529	10.2929438888889	-2.20992930953118	0.0390275252866719	0.528377217722264	7898910	NM_017761	PNRC2	proline-rich nuclear receptor coactivator 2	Q9NPJ4
8156688	-0.231649166666668	-1.17417640129014	5.50220694444444	-2.20962789623876	0.039051506175464	0.528377217722264	8156688	NM_014290	TDRD7	tudor domain containing 7	Q8NHU6
7926368	0.213587499999999	1.15956805967823	3.29984416666667	2.20934069962959	0.0390743684936198	0.528377217722264	7926368	NM_003380	VIM	vimentin	P08670
8058390	0.277013333333333	1.21168385871517	6.45658694444444	2.20892566358803	0.0391074290980257	0.52847172521132	8058390	NM_213589	RAPH1	Ras association (RalGDS/AF-6) and pleckstrin homology domains 1	Q70E73
7986433	-0.208734666666667	-1.15567414113875	5.95945483333333	-2.20798697130949	0.0391822970053317	0.529130686407777	7986433	NM_198243	ASB7	ankyrin repeat and SOCS box-containing 7	Q9H672
7938154	-0.170997500000002	-1.12583663520885	8.89490266666667	-2.20700709943064	0.0392605890113053	0.529834979533395	7938154	NM_004517	ILK	integrin-linked kinase	Q13418
8168580	-0.246932333333333	-1.18668113749423	7.92123144444444	-2.20592586851358	0.039347145507459	0.530145257995273	8168580	NM_198450	APOOL	apolipoprotein O-like	Q68DW4
7930921	0.175223833333332	1.12913957659429	8.38083405555555	2.20560078370981	0.03937320380902	0.530145257995273	7930921	NM_004281	BAG3	BCL2-associated athanogene 3	Q53GY1
7920155	0.187979	1.13916679528613	2.492137	2.2055465569524	0.0393775520772399	0.530145257995273	7920155	NM_001009931	HRNR	hornerin	Q8N1M7
8149907	0.264977333333333	1.20161717036732	7.29609244444444	2.20514191663752	0.039410012729298	0.530145257995273	8149907	NM_171982	TRIM35	tripartite motif-containing 35	Q9UPQ4
7982000	-0.3153605	-1.24432254522243	2.88201344444444	-2.20359237456242	0.0395345447339902	0.530145257995273	7982000	NR_003340	SNORD116-26	small nucleolar RNA, C/D box 116-26	---
7967028	-0.484618000000001	-1.39921532919635	2.50234355555556	-2.20338329950897	0.0395513749586596	0.530145257995273	7967028	NR_003137	RNU4-2	RNA, U4 small nuclear 2	---
8079746	-0.193280166666668	-1.14336035070315	7.25677316666667	-2.20295630259294	0.0395857678967352	0.530145257995273	8079746	NM_022171	TCTA	T-cell leukemia translocation altered gene	P57738
8151101	-0.332204166666666	-1.25893532234059	4.93760933333333	-2.20250747574811	0.0396219485972249	0.530145257995273	8151101	NM_001080416	MYBL1	v-myb myeloblastosis viral oncogene homolog (avian)-like 1	P10243
8150691	0.169345666666667	1.12454833089352	2.14321355555556	2.20240594493457	0.0396301373579687	0.530145257995273	8150691	NM_024593	EFCAB1	EF-hand calcium binding domain 1	Q9HAE3
8137931	0.254862166666666	1.19322173862909	4.30151894444444	2.20204213593865	0.0396594923253012	0.530145257995273	8137931	NM_001100600	MMD2	monocyte to macrophage differentiation-associated 2	Q8IY49
7995797	0.314456833333331	1.24354337798032	8.64734983333333	2.20195621003424	0.0396664284007309	0.530145257995273	7995797	NM_175617	MT1E	metallothionein 1E	P04732
8015868	0.2228535	1.16703958752698	3.15130177777778	2.20173527407281	0.039684267789346	0.530145257995273	8015868	NM_005374	MPP2	membrane protein, palmitoylated 2 (MAGUK p55 subfamily member 2)	Q14168
7952069	-0.248178999999999	-1.18770701971509	6.77205605555556	-2.20164334639743	0.0396916926123586	0.530145257995273	7952069	NM_020153	IFT46	intraflagellar transport 46 homolog (Chlamydomonas)	Q9NQC8
7952785	0.252192500000000	1.19101575698683	2.72833272222222	2.20149588582477	0.0397036053714754	0.530145257995273	7952785	NM_001012393	OPCML	opioid binding protein/cell adhesion molecule-like	B2CZX3
8101322	-0.320148166666667	-1.24845876066451	3.74153583333333	-2.20128935505269	0.0397202956689241	0.530145257995273	8101322	AB014771	MOP-1	MOP-1	Q9H3T9
8039013	-0.242051833333334	-1.18267349072641	3.65997388888889	-2.20081685569971	0.0397585036911165	0.530145257995273	8039013	NM_203307	ZNF321	zinc finger protein 321	Q8N8H1
8060986	0.200481333333333	1.14908166473144	2.10454455555556	2.20071537310115	0.039766714321777	0.530145257995273	8060986	ENST00000378252	C20orf187	chromosome 20 open reading frame 187	---
8034783	0.191444833333333	1.14190674263372	6.02085855555556	2.2005866193812	0.0397771335996788	0.530145257995273	8034783	NM_001008701	LPHN1	latrophilin 1	O94910
8157153	0.205297166666666	1.15292380186063	7.86138977777778	2.20031230636292	0.039799340445879	0.530145257995273	8157153	NM_007203	PALM2-AKAP2	PALM2-AKAP2 readthrough	Q9Y2D5
8033571	-0.231728333333334	-1.17424083499207	4.46446438888889	-2.20008067640235	0.0398181007260496	0.530145257995273	8033571	NM_198471	KANK3	KN motif and ankyrin repeat domains 3	Q6NY19
8141490	0.270916999999998	1.20657450202566	7.77660511111111	2.19989903018803	0.0398328183486335	0.530145257995273	8141490	NR_003613	PMS2L1	postmeiotic segregation increased 2-like 1 pseudogene	A4D2B8
7960894	0.281277333333331	1.21527038430293	7.09198183333333	2.19952648197941	0.0398630190726962	0.530199079136189	7960894	NR_024420	LOC389634	hypothetical LOC389634	Q8NC93
8162719	-0.25186	-1.19074129350240	2.361241	-2.19823729008037	0.0399676892020285	0.531242662377126	8162719	NM_018437	HEMGN	hemogen	Q9BXL5
7974190	-0.205790833333334	-1.15331838105013	7.49909033333333	-2.19651370391123	0.0401080200099516	0.532758561993263	7974190	NM_145261	DNAJC19	DnaJ (Hsp40) homolog, subfamily C, member 19	Q96DA6
8043725	0.214318166666666	1.16015548272470	3.85515488888889	2.19587158066178	0.0401604152448148	0.533105184683953	8043725	NM_001079	ZAP70	zeta-chain (TCR) associated protein kinase 70kDa	P43403
8001410	-0.285057333333334	-1.21845868479530	5.83656583333333	-2.19535584833149	0.0402025426112151	0.533305868787754	8001410	NM_001012398	AKTIP	AKT interacting protein	Q9H8T0
8002547	0.185338999999999	1.13708413034431	5.08021966666667	2.19458155467419	0.0402658661834079	0.533305868787754	8002547	NM_006961	ZNF19	zinc finger protein 19	P17023
7912254	-0.229578666666667	-1.17249247747332	3.7935865	-2.19411219574374	0.0403042957717944	0.533305868787754	7912254	NR_027045	C1orf200	chromosome 1 open reading frame 200	Q5SR53
8090823	0.218427000000000	1.16346434561001	3.78243388888889	2.19409068789066	0.0403060575669111	0.533305868787754	8090823	NM_005630	SLCO2A1	solute carrier organic anion transporter family, member 2A1	Q92959
7983405	0.235717999999999	1.17749260555730	4.03513061111111	2.19407815869570	0.0403070839162723	0.533305868787754	7983405	NM_207581	DUOXA2	dual oxidase maturation factor 2	Q1HG43
7950128	-0.2212055	-1.16570723168217	7.39569361111111	-2.19358485214058	0.0403475128853858	0.533469742651038	7950128	NM_014042	C11orf51	chromosome 11 open reading frame 51	P60006
8122600	-0.236350500000000	-1.17800894985311	6.44291372222222	-2.19328499430879	0.0403721058325946	0.533469742651038	8122600	NM_001127715	STXBP5	syntaxin binding protein 5 (tomosyn)	Q3LIE1
7967685	-0.176548166666669	-1.13017655508552	7.14998772222222	-2.19274991477762	0.0404160245573846	0.533675808799537	7967685	NM_194356	STX2	syntaxin 2	P32856
8129181	-0.188381666666668	-1.13948478938958	7.91031027777778	-2.19233779437013	0.0404498806509465	0.533675808799537	8129181	NM_020399	GOPC	golgi-associated PDZ and coiled-coil motif containing	Q9HD26
8166211	0.252102333333333	1.19094132229210	4.10854755555556	2.19213334886500	0.0404666856499698	0.533675808799537	8166211	ENST00000400004	MAGEB17	melanoma antigen family B, 17	---
8173732	-0.227249833333335	-1.17060133844460	6.76059722222222	-2.19099849291661	0.0405600843447985	0.534559759212657	8173732	NM_015975	TAF9B	TAF9B RNA polymerase II, TATA box binding protein (TBP)-associated factor, 31kDa	B2R6H6
8100458	0.179699333333333	1.13264780981164	2.14745777777778	2.19005174107458	0.0406381524914813	0.535240643926137	8100458	NM_152401	PDCL2	phosducin-like 2	Q8N4E4
8116831	-0.363911333333334	-1.28691015259533	3.79621111111111	-2.18888074980077	0.040734900792848	0.536166518877291	8116831	NM_003220	TFAP2A	transcription factor AP-2 alpha (activating enhancer binding protein 2 alpha)	P05549
8160712	-0.222922500000001	-1.16709540504555	2.27571977777778	-2.18841252942274	0.0407736443250185	0.53619729906979	8160712	NR_003667	SUGT1P1	suppressor of G2 allele of SKP1 pseudogene 1 (S. cerevisiae)	---
8003322	0.249128666666666	1.18848909565588	4.89332388888889	2.18821324230559	0.0407901448034345	0.53619729906979	8003322	NM_000101	CYBA	cytochrome b-245, alpha polypeptide	B4DT46
8149320	0.287142833333334	1.22022131172023	2.72178094444444	2.18774644877814	0.0408288179908789	0.536357835823146	8149320	AJ291676	LOC157740	hypothetical protein C8orf9	Q96KT8
7956989	-0.196905000000003	-1.14623670472292	10.5439455555556	-2.18721454218374	0.0408729264653081	0.53640217469851	7956989	NM_002392	MDM2	Mdm2 p53 binding protein homolog (mouse)	B2R594
8030220	0.2492275	1.18857051713384	3.82851944444444	2.18695466388358	0.0408944927313005	0.53640217469851	8030220	NM_003660	PPFIA3	protein tyrosine phosphatase, receptor type, f polypeptide (PTPRF), interacting protein (liprin), alpha 3	O75145
7988177	0.221526333333333	1.16596649598613	3.40455438888889	2.18674882614378	0.0409115817505622	0.53640217469851	7988177	NM_153700	STRC	stereocilin	A1L379
8104998	-0.200422666666668	-1.14903493869548	6.59701977777778	-2.18635122977607	0.0409446093556782	0.536488191105105	8104998	NM_018034	WDR70	WD repeat domain 70	Q9NW82
8146633	0.239538666666667	1.18061507353734	2.98199033333333	2.18595269743512	0.040977739108603	0.53657167353892	8146633	NR_027378	LOC643763	hypothetical LOC643763	Q8N8M7
8174767	0.240710499999999	1.18157442120228	3.32831666666667	2.18539719597718	0.041023958391378	0.53657167353892	8174767	NM_017938	FAM70A	family with sequence similarity 70, member A	Q7Z4S8
7905519	0.304311666666667	1.23482933933933	5.58612138888889	2.18531988828577	0.0410303943752011	0.53657167353892	7905519	NM_178353	LCE1E	late cornified envelope 1E	---
8164630	0.251925999999999	1.19079576844049	5.36522216666667	2.18431533917514	0.0411141083750541	0.536593471841299	8164630	NM_198180	QRFP	pyroglutamylated RFamide peptide	P83859
8103789	-0.189546833333334	-1.14040544548308	5.87701766666667	-2.1841425903723	0.0411285200616669	0.536593471841299	8103789	NM_005277	GPM6A	glycoprotein M6A	P51674
7927814	-0.169325166666669	-1.12453235171820	6.63055477777778	-2.18394450943716	0.0411450507668144	0.536593471841299	7927814	NM_012238	SIRT1	sirtuin (silent mating type information regulation 2 homolog) 1 (S. cerevisiae)	B3KNK3
8173979	0.214528666666667	1.16032477043921	2.69225188888889	2.18380361364769	0.041156812812282	0.536593471841299	8173979	NM_007052	NOX1	NADPH oxidase 1	Q8TCT3
7937882	0.289277333333334	1.22202799298073	4.4812315	2.18370041676617	0.0411654296802688	0.536593471841299	7937882	NM_004314	ART1	ADP-ribosyltransferase 1	P52961
8060303	0.220556333333332	1.16518281867182	2.38773483333333	2.18339555508152	0.0411908950263967	0.536593471841299	8060303	NM_153325	DEFB125	defensin, beta 125	Q8N687
8044450	-0.2899530	-1.22260044726679	6.26180172222222	-2.18303303205266	0.0412211955636119	0.536643310259739	8044450	NM_198581	ZC3H6	zinc finger CCCH-type containing 6	P61129
7934733	-0.169208333333335	-1.12444128774443	8.65832627777778	-2.18189060896758	0.041316814955915	0.537542900613862	7934733	NM_145869	ANXA11	annexin A11	Q5T0G8
8148982	0.300019499999999	1.23116105406082	4.15314627777778	2.18125926202506	0.0413697446065659	0.537886288117441	8148982	AK128318	LOC389607	hypothetical LOC389607	Q6ZRD0
8118721	0.246453166666666	1.18628706694503	5.25194555555556	2.18065545380934	0.0414204233273374	0.538199987721236	8118721	NM_152735	ZBTB9	zinc finger and BTB domain containing 9	B2R8Z7
8053231	0.267282499999999	1.20353867274343	3.78661627777778	2.18002507658597	0.0414733923972631	0.538219095106345	8053231	NM_032603	LOXL3	lysyl oxidase-like 3	P58215
8046646	-0.160609500000001	-1.11775926167484	5.69899777777778	-2.17988552169150	0.0414851271994355	0.538219095106345	8046646	NM_032523	OSBPL6	oxysterol binding protein-like 6	Q9BZF3
7944554	-0.236905500000002	-1.17846221317013	5.71967927777778	-2.17969025973999	0.0415015513394779	0.538219095106345	7944554	NM_174926	TMEM136	transmembrane protein 136	B4E230
8172806	0.240580166666665	1.18146768237487	4.90765833333333	2.17872083016616	0.0415831810951935	0.538674913453064	8172806	NM_133179	XAGE3	X antigen family, member 3	Q8WTP9
7932881	0.249078333333332	1.18844763188660	4.396155	2.17837801772113	0.0416120822391223	0.538674913453064	7932881	AK094743	LOC390414	hypothetical LOC390414	Q8N9G6
8082667	-0.217871666666667	-1.16301658209937	6.97256422222222	-2.17832653644747	0.0416164239993832	0.538674913453064	8082667	NR_033268	NUDT16	nudix (nucleoside diphosphate linked moiety X)-type motif 16	Q96DE0
8049990	0.196799833333332	1.14615315172212	5.75537033333333	2.17699034399453	0.0417292585340482	0.539202288650205	8049990	NM_001002919	FAM150B	family with sequence similarity 150, member B	Q6UX46
7966003	-0.169706333333333	-1.12482949759066	8.09074861111111	-2.17675917069353	0.0417488081803866	0.539202288650205	7966003	NM_018171	APPL2	adaptor protein, phosphotyrosine interaction, PH domain and leucine zipper containing 2	Q8NEU8
8154381	-0.253087166666669	-1.19175457741103	7.59050222222222	-2.17673734364722	0.0417506544605453	0.539202288650205	8154381	NM_203403	C9orf150	chromosome 9 open reading frame 150	Q8IV03
8160452	-0.214009833333334	-1.15990756034727	7.04231933333333	-2.17658466139942	0.0417635714445398	0.539202288650205	8160452	NM_078487	CDKN2B	cyclin-dependent kinase inhibitor 2B (p15, inhibits CDK4)	Q86WJ4
7912764	0.313412166666666	1.24264324451325	3.64477944444444	2.17597253206246	0.0418153944148796	0.539279409553342	7912764	NM_198546	SPATA21	spermatogenesis associated 21	Q7Z572
8147461	-0.190703833333336	-1.14132038473541	7.78576938888889	-2.17558116238113	0.0418485585286537	0.539279409553342	8147461	NM_002998	SDC2	syndecan 2	P34741
7905801	0.183640166666666	1.13574595458517	2.82918227777778	2.17557171701077	0.0418493592120082	0.539279409553342	7905801	NM_001098475	TDRD10	tudor domain containing 10	Q5VZ19
8129666	-0.191364166666667	-1.14184289599061	3.70675383333333	-2.17489054278543	0.0419071391052045	0.539479151674642	8129666	NM_145176	SLC2A12	solute carrier family 2 (facilitated glucose transporter), member 12	Q8TD20
7965357	-0.291503166666667	-1.22391482971058	6.34066433333333	-2.17473639929091	0.0419202242441498	0.539479151674642	7965357	NM_003774	GALNT4	UDP-N-acetyl-alpha-D-galactosamine:polypeptide N-acetylgalactosaminyltransferase 4 (GalNAc-T4)	B2R775
7909478	0.225344833333332	1.1690566433838	6.26528783333333	2.17444814845933	0.041944703652651	0.539479151674642	7909478	NM_014388	C1orf107	chromosome 1 open reading frame 107	Q68CQ4
8042519	-0.211886000000001	-1.15820128292793	7.87645288888889	-2.17375282139084	0.0420038071879993	0.539896748066421	8042519	NM_016297	PCYOX1	prenylcysteine oxidase 1	Q9UHG3
8082298	0.239015333333334	1.18018688659881	4.30819277777778	2.17293229160709	0.0420736506438135	0.540451773479151	8082298	BC042038	C3orf46	chromosome 3 open reading frame 46	Q8IVU5
7900365	-0.289814666666667	-1.22248322340291	7.05320288888889	-2.17203678766137	0.0421499965796311	0.541089569771452	7900365	NM_001136493	MFSD2A	major facilitator superfamily domain containing 2A	Q8NA29
8066921	-0.280566333333335	-1.21467161301858	5.84589383333333	-2.17127847384529	0.0422147450258539	0.54157777321143	8066921	NM_004975	KCNB1	potassium voltage-gated channel, Shab-related subfamily, member 1	Q2NLD5
8168395	0.205903000000000	1.15340805274357	2.70314538888889	2.1705433583976	0.0422775991201157	0.542041071577953	8168395	NM_005193	CDX4	caudal type homeobox 4	O14627
8173647	0.192574166666666	1.14280097057954	2.38909127777778	2.16994430574242	0.0423288825205086	0.542043004980018	8173647	NM_144969	ZDHHC15	zinc finger, DHHC-type containing 15	Q96MV8
7984155	-0.241670999999999	-1.182361337407	6.9377405	-2.16985421932126	0.0423365994906174	0.542043004980018	7984155	NM_003099	SNX1	sorting nexin 1	Q53GY8
8028227	-0.211603833333333	-1.15797478056304	6.03929394444444	-2.16960478297800	0.0423579733541365	0.542043004980018	8028227	NM_152604	ZNF383	zinc finger protein 383	Q8NA42
8066683	0.285971833333333	1.21923129000434	4.1650785	2.16891543459217	0.0424170937833936	0.54245709210687	8066683	NM_021248	CDH22	cadherin 22, type 2	Q9UJ99
8067792	0.259621333333333	1.19716444155324	5.78689205555556	2.16818493353813	0.0424798255444147	0.542719321898338	8067792	NM_080621	SAMD10	sterile alpha motif domain containing 10	Q9BYL1
8043597	0.230487833333333	1.17323159905084	3.26008944444444	2.16805319352599	0.0424911476987006	0.542719321898338	8043597	NM_178495	ITPRIPL1	inositol 1,4,5-triphosphate receptor interacting protein-like 1	Q6GPH6
8121814	-0.234045833333333	-1.17612861441646	5.98428794444444	-2.16763272528267	0.0425273024480014	0.542839055806668	8121814	NM_001040214	NKAIN2	Na+/K+ transporting ATPase interacting 2	B3KNZ0
7914648	0.187049833333332	1.13843335197216	6.8758	2.16730796738003	0.0425552465267645	0.542853899998437	7914648	NM_198040	PHC2	polyhomeotic homolog 2 (Drosophila)	B3KPJ4
8015236	0.323202166666667	1.25110438665786	5.06143783333333	2.16693041686087	0.0425877541991907	0.54292690416201	8015236	NM_032524	KRTAP4-4	keratin associated protein 4-4	Q9BYR3
7985898	0.234056666666667	1.17613744611048	2.82484933333333	2.16571806876102	0.0426922920653718	0.543917511103134	7985898	NM_020212	WDR93	WD repeat domain 93	Q6P2C0
8117727	0.189619666666666	1.14046301941536	2.75804916666667	2.16510188706560	0.0427455133861962	0.544253490162184	8117727	NM_013941	OR10C1	olfactory receptor, family 10, subfamily C, member 1	Q96KK4
7902810	-0.235461666666667	-1.17728341110978	6.02139944444444	-2.16453134234115	0.0427948467375947	0.544539575248616	7902810	NM_006769	LMO4	LIM domain only 4	P61968
8105220	-0.225415000000001	-1.16911350280335	4.02453972222222	-2.16378234686847	0.0428596888515947	0.545022517579564	8105220	NM_002202	ISL1	ISL LIM homeobox 1	P61371
7964292	0.394779166666666	1.31474149731769	5.07857427777778	2.16282841378108	0.0429424022605044	0.545548124795883	7964292	NM_003708	RDH16	retinol dehydrogenase 16 (all-trans)	Q59FX7
8015806	0.2790885	1.21342799391672	3.36595172222222	2.16268500015408	0.0429548498852604	0.545548124795883	8015806	NM_001079675	ETV4	ets variant 4	P43268
7962481	-0.195730833333333	-1.14530419621751	2.49363344444444	-2.16204446440037	0.043010485438124	0.545912673657341	7962481	NM_001004329	DBX2	developing brain homeobox 2	Q6ZNG2
8083094	-0.279231333333334	-1.21354813472273	5.18895433333333	-2.16165692158348	0.0430441783893742	0.545998433011648	8083094	NM_006506	RASA2	RAS p21 protein activator 2	Q59GE8
8154176	0.234407833333333	1.17642376478874	2.16821044444444	2.16026202947428	0.0431656490417125	0.546392997599248	8154176	NR_029836	MIR101-2	microRNA 101-2	---
8103254	0.181180166666667	1.13381099654179	3.029599	2.16021389746225	0.0431698460553213	0.546392997599248	8103254	NM_003013	SFRP2	secreted frizzled-related protein 2	Q96HF1
8082046	0.200512666666666	1.14910662146089	3.42509138888889	2.15998603340585	0.0431897203757098	0.546392997599248	8082046	NM_000388	CASR	calcium-sensing receptor	P41180
7917004	0.203978666666666	1.15187060935163	2.0868405	2.15906447741706	0.0432701834650599	0.546392997599248	7917004	NM_001105659	LRRIQ3	leucine-rich repeats and IQ motif containing 3	A6PVS8
8119096	0.245319166666666	1.18535497739610	3.12895855555556	2.15897100395647	0.0432783524493670	0.546392997599248	8119096	ENST00000355623	RAB44	RAB44, member RAS oncogene family	Q6ZV19
8132523	-0.188127000000001	-1.13928366359789	6.94747733333333	-2.15790071927943	0.0433719885144959	0.546392997599248	8132523	NM_015983	UBE2D4	ubiquitin-conjugating enzyme E2D 4 (putative)	Q9Y2X8
8081069	-0.242221666666667	-1.18281272264886	5.52781888888889	-2.15766282044288	0.0433928265922803	0.546392997599248	8081069	NM_018293	ZNF654	zinc finger protein 654	Q8IZM8
8175288	0.314424666666666	1.24351565195489	6.18421933333333	2.15738852050924	0.0434168644199029	0.546392997599248	8175288	NM_019556	MOSPD1	motile sperm domain containing 1	Q9UJG1
8101437	0.188124999999999	1.13928208421646	6.70812416666667	2.15738618589080	0.0434170690623356	0.546392997599248	8101437	NM_015697	COQ2	coenzyme Q2 homolog, prenyltransferase (yeast)	Q96H96
8048304	-0.193302833333333	-1.14337831456301	6.78161661111111	-2.15682633256867	0.0434661686823052	0.546392997599248	8048304	NM_021198	CTDSP1	CTD (carboxy-terminal domain, RNA polymerase II, polypeptide A) small phosphatase 1	Q9HBT0
7968236	-0.213053333333334	-1.15913880198135	3.72115266666667	-2.15662490599708	0.0434838463115152	0.546392997599248	7968236	NM_206827	RASL11A	RAS-like, family 11, member A	Q6T310
7985134	0.177134166666663	1.13063570824351	9.81782105555556	2.15630713071145	0.0435117482441144	0.546392997599248	7985134	NM_005530	IDH3A	isocitrate dehydrogenase 3 (NAD+) alpha	Q53GF8
7957570	-0.262787000000002	-1.19979423125663	6.30285005555556	-2.15568318875216	0.0435665801845227	0.546392997599248	7957570	NM_005761	PLXNC1	plexin C1	O60486
8035193	-0.194221333333335	-1.14410648463969	7.88055533333333	-2.15545138778596	0.0435869668213333	0.546392997599248	8035193	NM_024104	C19orf42	chromosome 19 open reading frame 42	Q9BQ49
8065388	0.246115999999999	1.18600985678634	2.556095	2.15427957476919	0.0436901592552958	0.546392997599248	8065388	NM_130794	CST11	cystatin 11	Q9H112
8130785	0.273970333333334	1.20913081177786	4.0620555	2.1541980336613	0.0436973482017866	0.546392997599248	8130785	NM_005299	GPR31	G protein-coupled receptor 31	Q4VBL3
8031387	0.228586333333332	1.17168627569179	4.15862144444444	2.15413031434521	0.0437033193884353	0.546392997599248	8031387	NM_004829	NCR1	natural cytotoxicity triggering receptor 1	O76036
8052747	0.2293065	1.17227130580397	2.5581045	2.15393674956895	0.0437203911549823	0.546392997599248	8052747	NM_014482	BMP10	bone morphogenetic protein 10	O95393
7901426	-0.180922333333334	-1.13360838397336	4.75630922222222	-2.15391106212619	0.0437226571570946	0.546392997599248	7901426	NM_004799	ZFYVE9	zinc finger, FYVE domain containing 9	Q59GI4
7956220	-0.200439166666667	-1.14904808020105	6.92387333333333	-2.1538541683647	0.0437276763856298	0.546392997599248	7956220	NM_024068	OBFC2B	oligonucleotide/oligosaccharide-binding fold containing 2B	Q9BQ15
8103524	-0.171539000000001	-1.12625928514248	7.81540377777778	-2.15371053071922	0.0437403505825472	0.546392997599248	8103524	NM_001100389	TMEM192	transmembrane protein 192	Q8IY95
7927389	-0.193299333333334	-1.14337554071329	6.33668	-2.15315326767796	0.0437895535732422	0.546392997599248	7927389	NM_002750	MAPK8	mitogen-activated protein kinase 8	A1L4K2
7946280	0.194223666666666	1.14410833505429	2.56111477777778	2.15292897417114	0.0438093715402848	0.546392997599248	7946280	NM_003696	OR6A2	olfactory receptor, family 6, subfamily A, member 2	O95222
7965384	0.226901499999999	1.17031873523835	2.98290394444444	2.15245288905527	0.043851464146746	0.546392997599248	7965384	BC027600	C12orf12	chromosome 12 open reading frame 12	Q8TC90
8018482	-0.179142500000003	-1.13221072897395	7.61900438888889	-2.15197797000608	0.0438934902703071	0.546392997599248	8018482	NM_012478	WBP2	WW domain binding protein 2	Q659G5
7899265	0.22262	1.16685071761005	7.97991011111111	2.15141317763769	0.0439435170266977	0.546392997599248	7899265	NM_006142	SFN	stratifin	P31947
7957631	0.261762499999999	1.19894252468194	3.03358638888889	2.15109604625178	0.0439716297988672	0.546392997599248	7957631	NR_029895	MIR331	microRNA 331	---
8161747	-0.197380166666669	-1.14661429192067	9.47943033333333	-2.15100527571822	0.0439796793493323	0.546392997599248	8161747	NM_001102420	ZFAND5	zinc finger, AN1-type domain 5	O76080
8117589	-0.215351666666668	-1.16098687829325	5.27045438888889	-2.15085584283869	0.0439929340057029	0.546392997599248	8117589	NM_003536	HIST1H3H	histone cluster 1, H3h	P68431
7986428	0.199476666666667	1.14828174365355	4.12730827777778	2.15069691058085	0.0440070352372215	0.546392997599248	7986428	AK127420	LOC400464	similar to FLJ43276 protein	Q6ZSI0
8146945	-0.219535333333336	-1.16435850669787	6.468016	-2.15031528941353	0.0440409112662042	0.546392997599248	8146945	NM_018972	GDAP1	ganglioside-induced differentiation-associated protein 1	Q8TB36
8060675	-0.210429833333333	-1.15703285633833	5.37683088888889	-2.14986036646865	0.0440813251555119	0.546392997599248	8060675	NM_021873	CDC25B	cell division cycle 25 homolog B (S. pombe)	P30305
8147697	-0.212690833333334	-1.15884758656935	3.05600455555556	-2.14976066050198	0.0440901872126041	0.546392997599248	8147697	NM_024915	GRHL2	grainyhead-like 2 (Drosophila)	Q6ISB3
8143054	0.343595166666666	1.26891476704709	4.83312572222222	2.14900731001066	0.0441571987777562	0.546392997599248	8143054	NM_001628	AKR1B1	aldo-keto reductase family 1, member B1 (aldose reductase)	P15121
8058614	-0.186561499999999	-1.13804807243625	7.61652727777778	-2.14875144624337	0.0441799792520799	0.546392997599248	8058614	NM_006055	LANCL1	LanC lantibiotic synthetase component C-like 1 (bacterial)	B2R602
8052654	0.240323666666665	1.18125764524722	5.89563772222222	2.14867236972695	0.0441870218788602	0.546392997599248	8052654	NM_020651	PELI1	pellino homolog 1 (Drosophila)	Q53T26
8132130	0.287743499999999	1.22072945713527	4.38944822222222	2.1484514676412	0.0442067010241639	0.546392997599248	8132130	NM_000823	GHRHR	growth hormone releasing hormone receptor	Q02643
7905523	0.211522499999999	1.15790950045088	6.89471722222222	2.14793575871569	0.0442526741382972	0.546392997599248	7905523	NM_178352	LCE1D	late cornified envelope 1D	---
7906107	0.214764333333332	1.16051432692801	3.56547583333333	2.14774660636473	0.0442695470954336	0.546392997599248	7906107	NM_022367	SEMA4A	sema domain, immunoglobulin domain (Ig), transmembrane domain (TM) and short cytoplasmic domain, (semaphorin) 4A	Q9H3S1
7903786	0.261064666666666	1.19836273496883	8.22815361111111	2.14702595581025	0.0443338848399757	0.546392997599248	7903786	NM_000757	CSF1	colony stimulating factor 1 (macrophage)	Q59H07
8177085	0.185378666666666	1.13711539471826	2.16287516666667	2.14695219091059	0.0443404751607925	0.546392997599248	8177085	NR_001548	TTTY11	testis-specific transcript, Y-linked 11 (non-protein coding)	---
8078435	0.217088833333332	1.16238567871823	5.82783316666667	2.14673008002792	0.0443603244161902	0.546392997599248	8078435	NM_001039111	TRIM71	tripartite motif-containing 71	Q2Q1W2
8050095	0.206569833333333	1.15394129691056	3.00901172222222	2.1467151797759	0.0443616562872311	0.546392997599248	8050095	AK124409	FLJ42418	FLJ42418 protein	Q6ZVL4
7995237	0.206873666666667	1.15418434394570	2.40410233333333	2.14666552515019	0.0443660949681569	0.546392997599248	7995237	NM_016633	AHSP	alpha hemoglobin stabilizing protein	Q9NZD4
7997904	0.333173833333333	1.25978176453411	6.63283344444444	2.14643343074027	0.04438684748872	0.546392997599248	7997904	AK295122	ZNF778	zinc finger protein 778	B4DHI7
8173493	0.208794666666666	1.15572220527456	5.01376844444444	2.14642109312221	0.0443879508928733	0.546392997599248	8173493	NM_001142797	CXCR3	chemokine (C-X-C motif) receptor 3	B2R982
7956007	0.279795333333333	1.21402264592019	3.72349577777778	2.14597118952576	0.0444282046505172	0.546392997599248	7956007	NM_206899	OR10P1	olfactory receptor, family 10, subfamily P, member 1	Q8NGE3
8098556	-0.277754833333334	-1.21230678628224	4.91026855555556	-2.14592543456446	0.04443230029327	0.546392997599248	8098556	NM_152683	CCDC111	coiled-coil domain containing 111	Q96LW4
7917088	-0.256191833333334	-1.19432198399921	6.39662911111111	-2.14585587935125	0.0444385270137705	0.546392997599248	7917088	NM_005482	PIGK	phosphatidylinositol glycan anchor biosynthesis, class K	Q92643
8055941	0.259491166666666	1.19705643267353	3.83974211111111	2.14540560569468	0.044478855576271	0.546392997599248	8055941	NM_019845	RPRM	reprimo, TP53 dependent G2 arrest mediator candidate	Q9NS64
7997264	0.247309333333333	1.18699127736092	5.82618433333333	2.14485468307139	0.0445282439249603	0.546392997599248	7997264	NM_001906	CTRB1	chymotrypsinogen B1	P17538
8112998	0.348804166666666	1.27350459639477	4.60171511111111	2.14461283543030	0.044549940470986	0.546392997599248	8112998	AF258587	LOC645261	PP565	Q8WY63
7950731	-0.181927500000000	-1.13439847638338	9.00277816666667	-2.14457840525919	0.0445530300381682	0.546392997599248	7950731	NM_199418	PRCP	prolylcarboxypeptidase (angiotensinase C)	P42785
8062293	0.1761425	1.12985880913758	6.56705394444444	2.14405839875998	0.0445997161192048	0.546392997599248	8062293	NM_014902	DLGAP4	discs, large (Drosophila) homolog-associated protein 4	Q9Y2H0
8017143	0.208728999999999	1.15566960185145	6.58486327777778	2.14399443253979	0.0446054620607662	0.546392997599248	8017143	NM_016077	PTRH2	peptidyl-tRNA hydrolase 2	Q96ME4
8102831	0.156200000000000	1.11434812156371	3.66182605555556	2.14399338706825	0.0446055559787038	0.546392997599248	8102831	NM_032623	C4orf49	chromosome 4 open reading frame 49	Q8TDB4
8002481	0.2344975	1.17649688438280	2.86817533333333	2.14372077204022	0.0446300519566362	0.546392997599248	8002481	NM_032821	HYDIN	hydrocephalus inducing homolog (mouse)	Q4G0P3
8070615	0.194060833333333	1.14397920973295	6.16657333333333	2.14362436582312	0.0446387175147684	0.546392997599248	8070615	NM_018669	WDR4	WD repeat domain 4	P57081
7928882	0.2216695	1.16608220707877	4.21813022222222	2.14267681737649	0.0447239700700767	0.547106139601965	7928882	NM_006829	C10orf116	chromosome 10 open reading frame 116	Q5TBU5
8062123	-0.257692666666668	-1.19556508172465	6.15636022222222	-2.14111368126019	0.0448649311803186	0.547483193199534	8062123	NM_006690	MMP24	matrix metallopeptidase 24 (membrane-inserted)	Q2PW48
8108716	-0.226049833333334	-1.16962806445322	7.37245761111111	-2.14103549943195	0.0448719920700725	0.547483193199534	8108716	NM_020957	PCDHB16	protocadherin beta 16	Q9NRJ7
8087907	0.229300333333333	1.17226629504928	4.47730433333333	2.14090212074868	0.0448840403198782	0.547483193199534	8087907	NM_020163	SEMA3G	sema domain, immunoglobulin domain (Ig), short basic domain, secreted, (semaphorin) 3G	Q9NS98
7988260	-0.2215435	-1.16598036993503	5.37251577777778	-2.14003825223104	0.0449621456741838	0.547483193199534	7988260	NM_032892	FRMD5	FERM domain containing 5	Q7Z6J6
8078569	0.28022	1.21438005398053	6.931268	2.13946185092788	0.0450143287065997	0.547483193199534	8078569	NM_002078	GOLGA4	golgin A4	Q9H2G3
8005204	0.217103499999999	1.16239749577552	5.72090616666667	2.13860152541339	0.0450923183397707	0.547483193199534	8005204	NM_014695	CCDC144A	coiled-coil domain containing 144A	Q3MJ40
8153201	0.171308333333331	1.12607922650193	6.78848094444444	2.13821662755832	0.0451272495151	0.547483193199534	8153201	NM_012154	EIF2C2	eukaryotic translation initiation factor 2C, 2	Q9UKV8
8084947	0.213016499999998	1.15910920847776	5.780586	2.13820251439441	0.0451285308134082	0.547483193199534	8084947	NM_001105573	FBXO45	F-box protein 45	P0C2W1
7906496	0.199184499999999	1.14804922349408	4.48285755555556	2.13810498417915	0.0451373862362628	0.547483193199534	7906496	NM_004983	KCNJ9	potassium inwardly-rectifying channel, subfamily J, member 9	Q92806
8074988	-0.385660666666668	-1.30645792846958	2.1081985	-2.13740850421060	0.0452006701728483	0.547483193199534	8074988	NR_003081	GSTTP1	glutathione S-transferase theta pseudogene 1	Q9Y3K2
7983928	-0.417490333333333	-1.33560216150162	5.64421344444444	-2.13689091130685	0.0452477521068297	0.547483193199534	7983928	NM_000236	LIPC	lipase, hepatic	P11150
8021222	-0.184680833333334	-1.13656550363098	5.79350805555556	-2.13656445089313	0.04527747088468	0.547483193199534	8021222	NM_018696	ELAC1	elaC homolog 1 (E. coli)	Q9H777
8101253	-0.238803333333335	-1.18001347417921	8.69946466666667	-2.13655929317289	0.0452779405511793	0.547483193199534	8101253	NM_032693	NAA11	N(alpha)-acetyltransferase 11, NatA catalytic subunit	Q9BSU3
8008289	-0.201570833333333	-1.14994976039533	6.49634116666667	-2.13584952627343	0.0453426147122769	0.547483193199534	8008289	NM_153229	TMEM92	transmembrane protein 92	Q6UXU6
8161632	-0.206077833333334	-1.15354783723584	7.4656235	-2.13419073011198	0.0454940915914585	0.547483193199534	8161632	NM_001099666	PTAR1	protein prenyltransferase alpha subunit repeat containing 1	Q7Z6K3
7941890	0.205065499999999	1.15273868126146	4.55951905555556	2.13403426642698	0.0455084031034862	0.547483193199534	7941890	NM_001166222	CARNS1	carnosine synthase 1	A5YM72
8091402	-0.186972166666667	-1.13837206671004	3.01843583333333	-2.13393074173096	0.0455178746055637	0.547483193199534	8091402	NM_138786	TM4SF18	transmembrane 4 L six family member 18	Q96CE8
8078971	0.256815	1.19483797829616	2.8545525	2.13347273389440	0.0455597993199576	0.547483193199534	8078971	NM_001248	ENTPD3	ectonucleoside triphosphate diphosphohydrolase 3	O75355
8089402	0.185732166666666	1.13739405343098	2.0541515	2.13337688642514	0.0455685773504619	0.547483193199534	8089402	NM_005459	GUCA1C	guanylate cyclase activator 1C	O95843
7905553	0.218949666666666	1.16388592756658	2.76979305555556	2.13322787876892	0.0455822270137739	0.547483193199534	7905553	NM_003125	SPRR1B	small proline-rich protein 1B (cornifin)	P22528
7974689	0.226343000000002	1.16986576597230	5.08278788888889	2.13300742930470	0.0456024278169663	0.547483193199534	7974689	NM_016651	DACT1	dapper, antagonist of beta-catenin, homolog 1 (Xenopus laevis)	Q5DM88
7976182	0.315122833333334	1.24411757492363	5.04575666666667	2.13298490936915	0.0456044918797112	0.547483193199534	7976182	NM_022054	KCNK13	potassium channel, subfamily K, member 13	Q9HB14
7906930	-0.324372333333334	-1.25211956622986	4.18398561111111	-2.13288770843766	0.0456134017947284	0.547483193199534	7906930	NM_145697	NUF2	NUF2, NDC80 kinetochore complex component, homolog (S. cerevisiae)	Q9BZD4
7986132	-0.231147333333333	-1.17376804167809	5.29382644444444	-2.13274116304508	0.0456268378496635	0.547483193199534	7986132	NM_006122	MAN2A2	mannosidase, alpha, class 2A, member 2	P49641
8037878	0.302812833333332	1.23354712636695	5.22689705555556	2.13223501408405	0.045673271867219	0.547483193199534	8037878	NM_020160	MEIS3	Meis homeobox 3	Q99687
8125993	0.202227499999999	1.15047329831326	3.643178	2.13197870048946	0.0456968023722822	0.547483193199534	8125993	NM_016135	ETV7	ets variant 7	Q9Y603
8034097	-0.276382333333334	-1.21115401331141	5.44501405555556	-2.13181388866438	0.0457119384935658	0.547483193199534	8034097	NR_024333	LOC147727	hypothetical LOC147727	Q71MM4
8144228	0.468091666666665	1.38327851764918	6.43351377777778	2.13168094808910	0.0457241509095093	0.547483193199534	8144228	AK094159	FLJ36840	hypothetical LOC645524	---
7959282	-0.191479833333336	-1.14193444580014	7.49171244444444	-2.13082810927199	0.0458025662458063	0.547483193199534	7959282	NM_194271	RNF34	ring finger protein 34	Q969K3
8139482	-0.258814833333334	-1.19649538588110	5.93770377777778	-2.13080396782203	0.0458047877352596	0.547483193199534	8139482	NR_002919	SNORA5A	small nucleolar RNA, H/ACA box 5A	---
8026971	-0.222517000000003	-1.16676741425742	7.66696077777778	-2.13073164287742	0.0458114436411064	0.547483193199534	8026971	NM_006332	IFI30	interferon, gamma-inducible protein 30	Q8WU77
7955441	-0.189975166666670	-1.14074407989478	9.8863455	-2.13058451043455	0.0458249866232331	0.547483193199534	7955441	NM_014033	METTL7A	methyltransferase like 7A	Q9H8H3
7943319	-0.184823166666668	-1.13667764038363	6.66223444444444	-2.13054264060919	0.0458288412449069	0.547483193199534	7943319	NM_014361	CNTN5	contactin 5	B7ZM08
8129876	0.2139285	1.15984217127585	2.32987722222222	2.13041854954343	0.0458402670486749	0.547483193199534	8129876	NM_021635	PBOV1	prostate and breast cancer overexpressed 1	Q9GZY1
8179713	0.258281833333332	1.19605342536077	4.10712322222222	2.12997502744481	0.045881125885017	0.547483193199534	8179713	NM_014070	C6orf15	chromosome 6 open reading frame 15	Q6UXA7
7905088	-0.216844	-1.16218843217248	8.00697705555556	-2.12971670040027	0.0459049391055567	0.547483193199534	7905088	NM_003517	HIST2H2AC	histone cluster 2, H2ac	Q16777
8097461	0.184703833333333	1.13658362334042	5.90354861111111	2.12901465524197	0.0459697119614852	0.547483193199534	8097461	NM_012118	CCRN4L	CCR4 carbon catabolite repression 4-like (S. cerevisiae)	Q9UK39
8021154	-0.209092500000000	-1.15596081989478	6.57654061111111	-2.1284376887969	0.0460230066790861	0.547483193199534	8021154	NM_001142397	KIAA0427	KIAA0427	O43310
8170068	-0.233974833333336	-1.17607073449416	8.20053683333333	-2.12835153253042	0.0460309697864606	0.547483193199534	8170068	NM_001017435	CT45A3	cancer/testis antigen family 45, member A3	Q8NHU0
8129082	0.211031833333333	1.15751575750796	3.67518694444444	2.12824843920913	0.0460404999648733	0.547483193199534	8129082	NM_000493	COL10A1	collagen, type X, alpha 1	Q03692
8167603	-0.203545833333335	-1.15152508018623	6.06771055555556	-2.12787072975772	0.0460754315570653	0.547483193199534	8167603	NM_001127899	CLCN5	chloride channel 5	B3KPN6
7947694	-0.213827833333333	-1.15976124400533	7.42619055555556	-2.12756662763939	0.0461035731977676	0.547483193199534	7947694	NM_001008938	CKAP5	cytoskeleton associated protein 5	Q14008
8101788	-0.256861500000000	-1.19487649015058	4.76594583333333	-2.12672183327406	0.0461818323202649	0.547483193199534	8101788	NM_003728	UNC5C	unc-5 homolog C (C. elegans)	O95185
7903878	0.161533833333333	1.11847563843155	6.98614438888889	2.12665153943163	0.0461883495456267	0.547483193199534	7903878	NM_022768	RBM15	RNA binding motif protein 15	Q96T37
8049684	0.191985166666665	1.14233450166673	4.50376388888889	2.12650053987238	0.0462023521415143	0.547483193199534	8049684	NM_001033575	DUSP28	dual specificity phosphatase 28	Q4G0W2
7945475	0.214711166666667	1.16047156006479	4.45180666666667	2.12622789789425	0.0462276447108436	0.547483193199534	7945475	NM_021924	CDHR5	cadherin-related family member 5	Q9HBB8
7924663	0.279738666666665	1.21397496206214	5.76242961111111	2.12599502894345	0.0462492575331838	0.547483193199534	7924663	NM_020997	LEFTY1	left-right determination factor 1	B2R7U0
7942771	0.303467166666665	1.23410672770278	3.85391455555556	2.12583485456167	0.046264128807714	0.547483193199534	7942771	AK096213	FLJ38894	hypothetical protein LOC646029	Q8N8T7
8035465	0.282099333333332	1.21596300253938	4.54778522222222	2.12552009574791	0.0462933649864777	0.547483193199534	8035465	NM_016368	ISYNA1	inositol-3-phosphate synthase 1	B3KSG0
8134219	-0.20094	-1.14944704288199	6.11487744444444	-2.12445243575410	0.0463926586716492	0.547483193199534	8134219	NM_017667	CCDC132	coiled-coil domain containing 132	Q5JPD9
7953166	-0.304621000000002	-1.23509413184081	4.63224316666667	-2.1243953507138	0.0463979730807013	0.547483193199534	7953166	NM_006675	TSPAN9	tetraspanin 9	Q9HBT2
8009476	-0.258393166666667	-1.19614572882691	4.74430561111111	-2.12392533352071	0.0464417509383025	0.547483193199534	8009476	NM_002758	MAP2K6	mitogen-activated protein kinase kinase 6	P52564
8143629	-0.259939166666668	-1.19742821225338	6.35335277777778	-2.12365022605664	0.0464673920734354	0.547483193199534	8143629	NR_002157	OR2A9P	olfactory receptor, family 2, subfamily A, member 9 pseudogene	Q9BZC5
7926916	-0.152983166666668	-1.11186618421176	6.14548483333333	-2.12364758091011	0.0464676386740954	0.547483193199534	7926916	NM_030751	ZEB1	zinc finger E-box binding homeobox 1	B2RBI8
7985240	0.225199833333332	1.16893915168237	4.32722	2.12342632323080	0.0464882701940645	0.547483193199534	7985240	NM_007364	TMED3	transmembrane emp24 protein transport domain containing 3	Q9Y3Q3
7995868	0.263648166666666	1.20051062051708	4.226522	2.12316954011575	0.0465122247431611	0.547483193199534	7995868	NM_000339	SLC12A3	solute carrier family 12 (sodium/chloride transporters), member 3	P55017
7928342	-0.306550333333333	-1.23674694291117	4.56908355555556	-2.12313306288296	0.046515628504893	0.547483193199534	7928342	NM_015901	NUDT13	nudix (nucleoside diphosphate linked moiety X)-type motif 13	Q86X67
7990191	0.257633666666666	1.19551618927303	4.48111805555556	2.12304517246599	0.0465238306579764	0.547483193199534	7990191	NM_052840	CELF6	CUGBP, Elav-like family member 6	B3KWE6
7946078	0.232966999999999	1.17524944562461	2.76786488888889	2.12276060591858	0.0465503961075916	0.547483193199534	7946078	NM_017481	UBQLN3	ubiquilin 3	Q9H347
7993167	-0.281447500000001	-1.21541373456131	4.04448738888889	-2.12211476295292	0.0466107391764268	0.547483193199534	7993167	NM_024997	ATF7IP2	activating transcription factor 7 interacting protein 2	Q5U623
8038885	0.233337166666665	1.17555102979401	4.032039	2.12208621109279	0.0466134084981068	0.547483193199534	8038885	NM_001098612	SIGLEC14	sialic acid binding Ig-like lectin 14	---
8039096	-0.224423166666667	-1.16831002929847	2.87992955555556	-2.12195435958892	0.046625737129686	0.547483193199534	8039096	NM_144687	NLRP12	NLR family, pyrin domain containing 12	A8K407
8087250	0.242667500000000	1.18317830152265	4.38040683333333	2.12189431164459	0.0466313528262573	0.547483193199534	8087250	NR_029948	MIR425	microRNA 425	---
7983447	0.187200666666666	1.13855238105940	2.78533883333333	2.12165707630181	0.0466535451180378	0.547483193199534	7983447	NM_004212	SLC28A2	solute carrier family 28 (sodium-coupled nucleoside transporter), member 2	Q53H72
7999253	-0.235017833333335	-1.17692128519965	7.08546977777778	-2.12122183307136	0.0466942850271236	0.547483193199534	7999253	NM_002705	PPL	periplakin	O60437
8121588	-0.201237666666668	-1.14968422909256	8.21421316666667	-2.12115024737870	0.0467009887206962	0.547483193199534	8121588	NM_013352	DSE	dermatan sulfate epimerase	Q9UL01
8066451	0.273743333333333	1.20894057677029	4.79447577777778	2.12109229829675	0.0467064160424738	0.547483193199534	8066451	NM_182970	RIMS4	regulating synaptic membrane exocytosis 4	A4FU94
7972021	0.265558166666666	1.20210104242743	6.71376877777778	2.12082240662884	0.0467317007414086	0.547483193199534	7972021	NM_014832	TBC1D4	TBC1 domain family, member 4	O60343
7914557	-0.243483833333334	-1.18384797957235	5.61912611111111	-2.12055318075897	0.0467569354157358	0.547483193199534	7914557	NM_030786	SYNC	syncoilin, intermediate filament protein	Q9H7C4
8162216	0.202167333333333	1.15042531956645	4.13719572222222	2.12043570608743	0.0467679502417111	0.547483193199534	8162216	NM_016848	SHC3	SHC (Src homology 2 domain containing) transforming protein 3	Q92529
8025601	0.300316833333333	1.23141481728488	8.00551583333333	2.12032114621399	0.0467786940294664	0.547483193199534	8025601	NM_000201	ICAM1	intercellular adhesion molecule 1	P05362
8064388	0.200362500000000	1.14898701993329	4.24336711111111	2.12015516727197	0.0467942640255652	0.547483193199534	8064388	NM_033409	C20orf54	chromosome 20 open reading frame 54	Q9NQ40
8081667	-0.190178833333334	-1.14090513121727	7.53241972222222	-2.11993375168040	0.0468150416768889	0.547483193199534	8081667	NM_017945	SLC35A5	solute carrier family 35, member A5	Q9BS91
8027402	-0.295386166666668	-1.22721342192366	5.05855661111111	-2.11993309475044	0.0468151033356614	0.547483193199534	8027402	NM_001238	CCNE1	cyclin E1	P24864
7910142	0.229726833333332	1.17261290016718	3.90998538888889	2.11961588636093	0.0468448847825391	0.547483193199534	7910142	NM_001003665	C1orf95	chromosome 1 open reading frame 95	Q69YW2
7955348	0.380049833333334	1.30138680695328	6.43607427777778	2.11961552970636	0.0468449182770856	0.547483193199534	7955348	NM_005276	GPD1	glycerol-3-phosphate dehydrogenase 1 (soluble)	B2R6C0
8102800	0.265803166666664	1.20230520183455	7.46295772222222	2.11903897626777	0.0468990925781917	0.547483193199534	8102800	NM_014331	SLC7A11	solute carrier family 7, (cationic amino acid transporter, y+ system) member 11	A8K2U4
7951413	-0.219367500000000	-1.16422306102330	3.46068461111111	-2.11901289961995	0.0469015441410429	0.547483193199534	7951413	NM_001007232	CARD17	caspase recruitment domain family, member 17	Q5XLA6
8015257	0.285472499999999	1.21880937306263	4.66170244444444	2.1188856622482	0.0469135078651241	0.547483193199534	8015257	NM_004138	KRT33A	keratin 33A	O76009
8144401	0.333348999999999	1.25993473183716	2.67696466666667	2.11815201150734	0.0469825446206686	0.547483193199534	8144401	NM_152250	DEFB105A	defensin, beta 105A	Q8NG35
7970146	0.178510833333332	1.13171511263558	4.83758905555556	2.11765944607455	0.0470289467726489	0.547483193199534	7970146	NM_005986	SOX1	SRY (sex determining region Y)-box 1	---
8040103	0.224083999999999	1.16803540075066	7.03330522222222	2.11740167165210	0.0470532469607286	0.547483193199534	8040103	NM_002166	ID2	inhibitor of DNA binding 2, dominant negative helix-loop-helix protein	Q02363
8010783	0.248930833333334	1.18832613215175	4.89834644444444	2.11738323800531	0.0470549851212715	0.547483193199534	8010783	NM_018949	UTS2R	urotensin 2 receptor	Q9UKP6
7960099	0.250769333333333	1.18984144216869	4.28292077777778	2.11717497042423	0.0470746272977753	0.547483193199534	7960099	NM_170683	P2RX2	purinergic receptor P2X, ligand-gated ion channel, 2	Q32MC3
8126666	0.217204166666666	1.16247860700171	5.97960755555556	2.11712226752494	0.0470795990015793	0.547483193199534	8126666	NM_004556	NFKBIE	nuclear factor of kappa light polypeptide gene enhancer in B-cells inhibitor, epsilon	Q96F31
8060187	0.278871333333331	1.21324535221292	4.31148266666667	2.11712099556773	0.0470797189969532	0.547483193199534	8060187	NM_001085437	C2orf54	chromosome 2 open reading frame 54	Q08AI8
8048175	-0.190915666666669	-1.14148797902612	6.50890622222222	-2.11661577562658	0.0471274029235066	0.547483193199534	8048175	NM_014140	SMARCAL1	SWI/SNF related, matrix associated, actin dependent regulator of chromatin, subfamily a-like 1	Q9NZC9
8106950	-0.258586833333334	-1.19630630961412	3.0492695	-2.11657099457441	0.047131631580325	0.547483193199534	8106950	NM_152548	FAM81B	family with sequence similarity 81, member B	Q96LP2
7908812	0.250678333333332	1.18976639362868	5.2890335	2.11593568471606	0.0471916606496885	0.547792085945163	7908812	NM_004767	GPR37L1	G protein-coupled receptor 37 like 1	B2R7M9
7949948	0.166550166666665	1.12237141131039	7.15790361111111	2.11571770506812	0.0472122730215195	0.547792085945163	7949948	NM_022338	C11orf24	chromosome 11 open reading frame 24	Q96F05
8177096	0.169626666666666	1.12476738540483	2.28827972222222	2.11470634492967	0.0473080148985597	0.548588937067394	8177096	NR_001547	RBMY1A3P	RNA binding motif protein, Y-linked, family 1, member A3 pseudogene	Q15415
8026638	0.169030833333333	1.12430295216734	6.32921883333333	2.11343093423847	0.0474290040235701	0.549199820720362	8026638	NM_004145	MYO9B	myosin IXB	Q8WVD2
8122672	-0.206277000000002	-1.15370709759953	8.56990966666667	-2.11335737182574	0.0474359908993629	0.549199820720362	8122672	NM_015093	TAB2	TGF-beta activated kinase 1/MAP3K7 binding protein 2	Q9NYJ8
8017555	0.195036999999999	1.14475351908116	6.10603377777778	2.11226676333393	0.0475396849969309	0.549199820720362	8017555	NM_001433	ERN1	endoplasmic reticulum to nucleus signaling 1	O75460
8089519	0.216974666666667	1.16229369777707	2.86755044444444	2.11226081744469	0.0475402508885808	0.549199820720362	8089519	NM_181780	BTLA	B and T lymphocyte associated	Q400G7
7937728	0.26192	1.19907342119867	4.78323938888889	2.11222565476731	0.0475435975715745	0.549199820720362	7937728	NM_001145829	TNNI2	troponin I type 2 (skeletal, fast)	P48788
8068593	0.232042166666664	1.17449629854464	9.19438861111111	2.11216127761748	0.0475497253568663	0.549199820720362	8068593	NM_005239	ETS2	v-ets erythroblastosis virus E26 oncogene homolog 2 (avian)	P15036
8116740	0.215777999999999	1.16133001425289	6.24300372222222	2.11178516864573	0.0475855398452652	0.549199820720362	8116740	NM_001168344	RREB1	ras responsive element binding protein 1	Q92766
8069790	0.246500666666666	1.18632612548597	2.48479622222222	2.11145197510506	0.0476172881541865	0.549199820720362	8069790	NM_012131	CLDN17	claudin 17	P56750
8007115	0.241061666666666	1.18186206345674	6.02576988888889	2.11124365102299	0.0476371480266447	0.549199820720362	8007115	NM_001146041	KRTAP4-9	keratin associated protein 4-9	Q9BYQ8
7982516	0.215252166666666	1.16090680994362	3.35954127777778	2.11113678039011	0.0476473390853565	0.549199820720362	7982516	NM_175741	C15orf55	chromosome 15 open reading frame 55	Q86Y26
7905563	0.184911000000000	1.13674684504744	3.24512988888889	2.11101733744723	0.0476587313590092	0.549199820720362	7905563	NM_000427	LOR	loricrin	P23490
8170060	-0.240031833333333	-1.18101872053888	8.20580905555556	-2.10996662799720	0.0477590525511122	0.54927642248052	8170060	NM_152582	CT45A2	cancer/testis antigen family 45, member A2	Q5DJT8
8047187	-0.174768000000000	-1.12878287047216	2.81969166666667	-2.10976959456159	0.0477778864580296	0.54927642248052	8047187	NM_001080539	CCDC150	coiled-coil domain containing 150	B4DZ03
8003627	0.201124166666665	1.14959378445700	7.79039655555556	2.10940761024158	0.0478125050959839	0.54927642248052	8003627	NM_013337	TIMM22	translocase of inner mitochondrial membrane 22 homolog (yeast)	Q9Y584
7960362	-0.270386	-1.20613049054011	3.01739522222222	-2.10933778087402	0.0478191858892652	0.54927642248052	7960362	AY358109	LOC100128816	ACAH3104	Q6UY24
8109819	0.277195666666666	1.2118370056466	4.092114	2.10896744379623	0.0478546313080602	0.54927642248052	8109819	NR_024356	FBLL1	fibrillarin-like 1	---
7952335	0.271958000000000	1.20744543960393	5.70233116666667	2.10883230142018	0.0478675718689253	0.54927642248052	7952335	NR_003125	SNORD14E	small nucleolar RNA, C/D box 14E	---
8143209	0.277173333333333	1.21181824620712	2.80984194444444	2.10882278631481	0.0478684831072854	0.54927642248052	8143209	NM_001139456	SVOPL	SVOP-like	Q8N434
8017262	-0.320969166666667	-1.24916942807152	4.09976355555556	-2.10867996407325	0.0478821627293083	0.54927642248052	8017262	NM_032043	BRIP1	BRCA1 interacting protein C-terminal helicase 1	Q9BX63
7973036	-0.232536166666669	-1.17489853221225	6.80759694444444	-2.10730045087308	0.0480144756699429	0.549803762904658	7973036	NM_005484	PARP2	poly (ADP-ribose) polymerase 2	Q9UGN5
7995772	0.2558645	1.19405103481176	3.84804511111111	2.10723647357566	0.0480206199254737	0.549803762904658	7995772	NM_032935	MT4	metallothionein 4	P47944
8116086	0.250812666666666	1.18987718123253	4.34815722222222	2.10710790746194	0.0480329693158274	0.549803762904658	8116086	NM_024872	DOK3	docking protein 3	Q7L591
8170326	-0.164484666666668	-1.12076566695263	6.26748438888889	-2.10706981617647	0.0480366287175209	0.549803762904658	8170326	NM_002024	FMR1	fragile X mental retardation 1	Q06787
8001750	0.147425833333333	1.10759145866702	5.755941	2.10652148557519	0.0480893343775512	0.550096392682259	8001750	NM_018231	SLC38A7	solute carrier family 38, member 7	Q9NVC3
8091043	0.207897499999999	1.15500372141219	2.48506533333333	2.10579745681891	0.0481590082927891	0.550282092929798	8091043	NM_001134657	PRR23C	proline rich 23C	Q6ZRP0
8148149	0.233899666666666	1.17600946096685	6.18369938888889	2.10578857581568	0.0481598634858146	0.550282092929798	8148149	NM_014943	ZHX2	zinc fingers and homeoboxes 2	Q9Y6X8
7999674	0.208297666666666	1.15532413430778	3.70814605555556	2.10540820522982	0.0481965040258751	0.550390499495486	7999674	NM_022844	MYH11	myosin, heavy chain 11, smooth muscle	P35749
8143518	-0.1904375	-1.14110970708160	3.31543355555556	-2.10448854080488	0.0482851981116219	0.55095211685027	8143518	NM_019841	TRPV5	transient receptor potential cation channel, subfamily V, member 5	Q9NQA5
8069700	-0.187671000000002	-1.13892362128686	5.82745494444444	-2.10423899414978	0.0483092902778047	0.55095211685027	8069700	NM_013240	N6AMT1	N-6 adenine-specific DNA methyltransferase 1 (putative)	B2RA97
7923516	-0.227424833333334	-1.17074334188501	8.21719522222222	-2.10405329269516	0.0483272256418244	0.55095211685027	7923516	NM_016243	CYB5R1	cytochrome b5 reductase 1	Q9UHQ9
8011275	-0.204616500000001	-1.15237997819518	6.20213766666667	-2.10356253517186	0.0483746528205497	0.551182806448872	8011275	NM_024086	METT10D	methyltransferase 10 domain containing	Q86W50
7904907	-0.238560166666667	-1.17981459932731	6.1016515	-2.10254380205491	0.0484732383049702	0.551995809236936	7904907	NM_004326	BCL9	B-cell CLL/lymphoma 9	O00512
8110562	0.228543999999999	1.17165189513558	5.25211738888889	2.10171527860722	0.0485535505651148	0.552561993320664	8110562	NM_145867	LTC4S	leukotriene C4 synthase	B2R523
8030899	-0.263127500000000	-1.20007743604897	5.37666872222222	-2.10123418681444	0.0486002399863787	0.552561993320664	8030899	NM_001010851	ZNF766	zinc finger protein 766	Q5HY98
8040374	0.239424833333332	1.18052192284125	4.63388433333333	2.1009356257128	0.0486292354078525	0.552561993320664	8040374	NM_145175	FAM84A	family with sequence similarity 84, member A	B2RB24
8140814	-0.280231666666666	-1.21438987436820	6.60318377777778	-2.10090718986355	0.0486319978334516	0.552561993320664	8140814	NM_018843	SLC25A40	solute carrier family 25, member 40	Q8TBP6
8035819	-0.325823500000001	-1.25337967199313	2.740086	-2.10033744030618	0.04868737654968	0.552881301211212	8035819	NM_007153	ZNF208	zinc finger protein 208	O43695
7951752	-0.171514500000001	-1.1262401590504	6.25169933333333	-2.09985300738307	0.0487345074477203	0.553106643877542	7951752	NM_020886	USP28	ubiquitin specific peptidase 28	Q96SV4
7962139	-0.185175	-1.13695487835881	2.27650694444444	-2.09939641096800	0.0487789678446245	0.553216442251576	7962139	ENST00000266524	OVOS2	ovostatin 2	---
7927091	0.197429833333334	1.14665376629917	4.31362877777778	2.09916232324879	0.0488017759964956	0.553216442251576	7927091	NR_024497	LOC399744	hypothetical LOC399744	Q6ZQT7
7925062	-0.204214333333333	-1.15205878472617	7.03202283333333	-2.09880708663229	0.0488364066024562	0.553216442251576	7925062	NM_020808	SIPA1L2	signal-induced proliferation-associated 1 like 2	Q9P2F8
8155849	0.169914999999996	1.12499220099655	11.0502366666667	2.09789829120853	0.0489251025358038	0.553216442251576	8155849	NM_000700	ANXA1	annexin A1	P04083
7995806	0.255594833333332	1.19382786521484	7.13377538888889	2.09779179620592	0.0489355056754943	0.553216442251576	7995806	NM_005946	MT1A	metallothionein 1A	P04731
8031466	0.227457499999999	1.17076985110172	5.86476816666667	2.09725195065702	0.0489882721239618	0.553216442251576	8031466	NM_032701	SUV420H2	suppressor of variegation 4-20 homolog 2 (Drosophila)	Q86Y97
8106660	-0.238143500000001	-1.17947390470995	2.78915661111111	-2.09698484990578	0.0490143985151236	0.553216442251576	8106660	NM_006909	RASGRF2	Ras protein-specific guanine nucleotide-releasing factor 2	O14827
8075310	0.248813333333333	1.18822935311618	4.44647316666667	2.09691367920459	0.0490213621823066	0.553216442251576	8075310	NM_002309	LIF	leukemia inhibitory factor (cholinergic differentiation factor)	P15018
8020419	0.291221666666666	1.22367604160617	2.93181	2.09679414277025	0.0490330601852873	0.553216442251576	8020419	NR_031565	MIR320C1	microRNA 320c-1	---
7939411	-0.2707705	-1.20645198535718	4.181999	-2.09671329980266	0.0490409730206625	0.553216442251576	7939411	AK290833	C11orf74	chromosome 11 open reading frame 74	A8K468
7968800	0.301232499999999	1.23219663421295	5.57545711111111	2.09667831188204	0.0490443979637929	0.553216442251576	7968800	NM_178009	DGKH	diacylglycerol kinase, eta	Q86XP1
8014264	-0.271842833333334	-1.20734905616020	6.136598	-2.09542654652514	0.0491670746293367	0.554041066237447	8014264	NM_000286	PEX12	peroxisomal biogenesis factor 12	O00623
8139367	0.268431999999999	1.20449800161484	3.62882266666667	2.09531132201677	0.0491783808862875	0.554041066237447	8139367	NM_013389	NPC1L1	NPC1 (Niemann-Pick disease, type C1, gene)-like 1	Q9UHC9
8160531	0.170823333333333	1.12570072888562	4.70713544444444	2.09493890654767	0.0492149397372051	0.554041066237447	8160531	NM_018325	C9orf72	chromosome 9 open reading frame 72	Q9NUW0
8146427	-0.272564166666667	-1.20795286975335	2.47093261111111	-2.0946628990495	0.0492420503560996	0.554041066237447	8146427	NM_052937	PCMTD1	protein-L-isoaspartate (D-aspartate) O-methyltransferase domain containing 1	Q658R8
8070689	0.235816666666666	1.17757313764481	4.40249194444444	2.0945395682132	0.0492541687893380	0.554041066237447	8070689	NM_007031	HSF2BP	heat shock transcription factor 2 binding protein	Q6IAT7
7999642	-0.201268500000000	-1.14970880045024	7.27025616666667	-2.09255313901398	0.0494497258097365	0.555932302919223	7999642	NM_014647	KIAA0430	KIAA0430	Q9Y4F3
8090237	-0.159557666666669	-1.11694462799602	6.70409416666667	-2.09220778072044	0.0494837965761504	0.556006960420492	8090237	NM_021964	ZNF148	zinc finger protein 148	Q9UQR1
7956076	-0.209002	-1.15588830895513	7.13992694444444	-2.09142899542032	0.0495607041797221	0.556562589320203	7956076	NM_001798	CDK2	cyclin-dependent kinase 2	P24941
8149307	0.191287500000000	1.14178221860542	3.08405022222222	2.09052883093385	0.0496497328080754	0.557253645636594	8149307	NM_173683	XKR6	XK, Kell blood group complex subunit-related family, member 6	Q5GH73
8108733	-0.169218000000001	-1.12444882200165	6.9083905	-2.09019929445332	0.0496823609113286	0.557311264899076	8108733	NM_018932	PCDHB12	protocadherin beta 12	Q9Y5F1
8043244	0.231889833333333	1.17437229070817	4.710922	2.08983347730430	0.0497186039071241	0.557409348007415	8043244	NM_032827	ATOH8	atonal homolog 8 (Drosophila)	Q96SQ7
8107985	0.218787166666666	1.16375483900890	4.197016	2.08892232165597	0.0498089795737971	0.557508747186607	8107985	NM_001039780	CCNI2	cyclin I family, member 2	Q92599
7974080	-0.244010333333335	-1.18428009425414	5.03914183333333	-2.08885130772271	0.0498160295250149	0.557508747186607	7974080	NM_054024	MIA2	melanoma inhibitory activity 2	Q96PC5
8114970	-0.257928333333334	-1.19576039524790	5.01985305555556	-2.08878623972937	0.0498224899800448	0.557508747186607	8114970	NM_206966	C5orf46	chromosome 5 open reading frame 46	Q6UWT4
8027345	0.218721833333333	1.16370213884766	2.49385977777778	2.08863522881871	0.0498374864283242	0.557508747186607	8027345	NM_020855	ZNF492	zinc finger protein 492	Q9P255
8070786	0.195025499999999	1.14474439406677	5.47454805555556	2.08769120732567	0.0499313267845905	0.55825041032744	8070786	NM_198688	KRTAP10-6	keratin associated protein 10-6	P60409
7945377	0.251574499999999	1.19050567683064	4.52097905555556	2.08733321395211	0.049966954755649	0.558340778884788	7945377	NM_001135053	SIGIRR	single immunoglobulin and toll-interleukin 1 receptor (TIR) domain	Q6IA17
8131096	0.256843500000000	1.19486158218872	3.88670472222222	2.08632349586627	0.0500675668519459	0.559057799892818	8131096	NM_001128636	ELFN1	extracellular leucine-rich repeat and fibronectin type III domain containing 1	---
7935834	0.219848833333334	1.16461155120470	4.57443994444444	2.08613586317040	0.0500862834043097	0.559057799892818	7935834	NM_024895	PDZD7	PDZ domain containing 7	Q9H5P4
7970428	0.213050166666667	1.15913625771380	3.96824072222222	2.08482405589619	0.0502173139515739	0.559911794614829	7970428	NM_001039650	ZMYM5	zinc finger, MYM-type 5	Q9UJ78
7967660	0.304402999999999	1.23490751570126	3.73314405555556	2.08481680960361	0.0502180386092629	0.559911794614829	7967660	NM_015347	RIMBP2	RIMS binding protein 2	O15034
7942204	-0.165134000000002	-1.12127021870101	8.11452994444444	-2.08445093847083	0.0502546394225894	0.560011842273715	7942204	NM_005231	CTTN	cortactin	Q53HG7
7996883	0.266661666666666	1.20302086672228	4.4291165	2.08357340537111	0.0503425236814689	0.560682942320535	7996883	NM_005329	HAS3	hyaluronan synthase 3	Q8WV66
8003583	-0.332540333333335	-1.25922870478778	5.55083227777778	-2.08282877067355	0.0504172069648381	0.560963466679191	8003583	NM_007317	KIF22	kinesin family member 22	Q14807
7983630	0.239588333333333	1.18065571845744	2.61452772222222	2.0823564528176	0.0504646299538137	0.560963466679191	7983630	NM_002009	FGF7	fibroblast growth factor 7 (keratinocyte growth factor)	Q6FGV5
7916135	-0.199496666666668	-1.14829766232895	6.13471972222222	-2.08209361397132	0.0504910376593478	0.560963466679191	7916135	NM_032449	CC2D1B	coiled-coil and C2 domain containing 1B	Q5T0F9
7994362	-0.206926666666667	-1.15422674576462	7.11306361111111	-2.08179552926899	0.0505210016348229	0.560963466679191	7994362	NM_138414	CCDC101	coiled-coil domain containing 101	Q96ES7
8116418	0.229837666666666	1.17270298822118	3.52498822222222	2.08171753756643	0.050528844138143	0.560963466679191	8116418	NM_005110	GFPT2	glutamine-fructose-6-phosphate transaminase 2	B2RB90
7908351	-0.298714833333335	-1.23004818635634	4.964943	-2.08110317338722	0.0505906602986187	0.560963466679191	7908351	NM_024420	PLA2G4A	phospholipase A2, group IVA (cytosolic, calcium-dependent)	A8K2S1
8066475	0.241114	1.18190493592901	3.21559727777778	2.08081925776539	0.0506192503828109	0.560963466679191	8066475	NM_002251	KCNS1	potassium voltage-gated channel, delayed-rectifier, subfamily S, member 1	Q96KK3
8045514	-0.195097333333334	-1.14480139353688	6.17151577777778	-2.0802873488433	0.050672852417749	0.560963466679191	8045514	NM_001001664	SPOPL	speckle-type POZ protein-like	Q6IQ16
7919301	0.313885999999998	1.24305144061650	5.67821677777778	2.07957690127319	0.0507445261458979	0.560963466679191	7919301	AK128227	LOC100130236	hypothetical LOC100130236	Q6ZRH3
8018558	0.186475000000002	1.13797984027047	8.47490833333333	2.07931715123901	0.0507707539192171	0.560963466679191	8018558	NM_004035	ACOX1	acyl-CoA oxidase 1, palmitoyl	Q15067
7922408	0.264100833333332	1.20088735738048	7.65421066666667	2.07904623232420	0.0507981224695296	0.560963466679191	7922408	NR_003944	SNORD78	small nucleolar RNA, C/D box 78	---
7925184	0.224979333333334	1.16876050589831	6.527126	2.07902712583554	0.0508000531316738	0.560963466679191	7925184	NM_015014	RBM34	RNA binding motif protein 34	P42696
8138602	-0.190358166666668	-1.14104695955341	8.60061894444445	-2.07902322969539	0.0508004468348588	0.560963466679191	8138602	NM_004403	DFNA5	deafness, autosomal dominant 5	A4FTY0
8083136	0.228674499999999	1.17175788252970	5.85048383333333	2.07891978959755	0.0508109004155607	0.560963466679191	8083136	NM_001679	ATP1B3	ATPase, Na+/K+ transporting, beta 3 polypeptide	Q58I18
8148467	-0.173781666666667	-1.12801141452341	6.84812155555556	-2.07890575415587	0.0508123189764445	0.560963466679191	8148467	NM_017444	CHRAC1	chromatin accessibility complex 1	Q9NRG0
8041168	0.366628166666666	1.28933590054802	4.35457705555556	2.07869479085341	0.0508336453210526	0.560963466679191	8041168	NR_002741	SNORD53	small nucleolar RNA, C/D box 53	---
8081488	-0.249648666666667	-1.18891754775634	2.89571683333333	-2.07848464654176	0.0508548968952753	0.560963466679191	8081488	NM_007072	HHLA2	HERV-H LTR-associating 2	Q9UM44
8031821	0.236803166666666	1.17837862538054	4.52340738888889	2.07822144799865	0.0508815250600287	0.560963466679191	8031821	NM_017652	ZNF586	zinc finger protein 586	Q9NXT0
8174375	0.179773	1.1327056463721	4.44232005555556	2.0779346235283	0.0509105578035631	0.560963466679191	8174375	NM_031273	TEX13B	testis expressed 13B	Q9BXU2
8116504	0.279454166666667	1.21373558934993	3.45166594444444	2.07782949588886	0.0509212026980617	0.560963466679191	8116504	NM_203293	TRIM7	tripartite motif-containing 7	B2RBZ0
8002760	0.324705166666666	1.25240846665105	4.63383594444444	2.07739842736935	0.05096487232427	0.560985459727575	8002760	ENST00000412576	LOC100132346	similar to heat shock 10 kDa protein 1	---
7950628	-0.324644666666668	-1.25235594749671	5.88633138888889	-2.07659177896750	0.0510466809638474	0.560985459727575	7950628	NM_033547	INTS4	integrator complex subunit 4	Q96HW7
8137566	-0.239586666666667	-1.18065435451126	4.32115672222222	-2.07641818471489	0.051064302007954	0.560985459727575	8137566	NM_030936	RNF32	ring finger protein 32	Q9H0A6
8132387	-0.230404166666666	-1.17316356143508	3.80312538888889	-2.07609882695401	0.0510967333984888	0.560985459727575	8132387	NM_007252	POU6F2	POU class 6 homeobox 2	P78424
7959002	-0.211516166666668	-1.15790441731791	5.72689483333333	-2.07582695218367	0.0511243574271996	0.560985459727575	7959002	NM_138432	SDSL	serine dehydratase-like	Q96GA7
7999431	0.215442166666666	1.16105970907527	4.83357433333333	2.07576117578192	0.0511310427067076	0.560985459727575	7999431	NM_021247	PRM3	protamine 3	---
8041225	0.237424666666666	1.17888636961276	3.83574655555556	2.07544376757439	0.0511633140223554	0.560985459727575	8041225	NM_014600	EHD3	EH-domain containing 3	Q9NZN3
8023672	-0.161117000000003	-1.11815252746877	8.17751227777778	-2.07537931095109	0.0511698696548409	0.560985459727575	8023672	NM_004869	VPS4B	vacuolar protein sorting 4 homolog B (S. cerevisiae)	O75351
7907466	-0.160111333333334	-1.11737336287901	8.03809766666667	-2.07535561397717	0.0511722799721898	0.560985459727575	7907466	NM_018122	DARS2	aspartyl-tRNA synthetase 2, mitochondrial	Q9H9J7
8154574	-0.177414666666668	-1.13085555661057	7.28547538888889	-2.07477368816363	0.0512315021703588	0.561195749743441	8154574	NM_017794	KIAA1797	KIAA1797	Q5VW36
8101065	0.196251499999999	1.14571760953083	3.250335	2.07462313050459	0.051246834374697	0.561195749743441	8101065	NM_006239	PPEF2	protein phosphatase, EF-hand calcium binding domain 2	---
8057578	-0.270482000000000	-1.20621075170155	4.43269605555556	-2.07402410770439	0.0513078774759047	0.561560840408524	8057578	NM_005795	CALCRL	calcitonin receptor-like	Q16602
7939676	-0.157068000000001	-1.11501877279321	7.46079855555556	-2.07295240197837	0.0514172525518015	0.561833692435733	7939676	NR_024587	KIAA0652	KIAA0652	O75143
8152369	0.221736333333332	1.16613622748072	5.0525805	2.07261532805183	0.0514516967038866	0.561833692435733	8152369	NM_014379	KCNV1	potassium channel, subfamily V, member 1	B2R8Q7
7937813	0.173501666666666	1.12779250994587	5.91752977777778	2.07251313403762	0.0514621435814318	0.561833692435733	7937813	NM_005706	TSSC4	tumor suppressing subtransferable candidate 4	Q9Y5U2
8049509	0.206678833333332	1.15402848398020	5.55034033333333	2.07240012778527	0.051473697974744	0.561833692435733	8049509	NM_015893	PRLH	prolactin releasing hormone	P81277
7964303	0.178536166666666	1.13173498542026	2.81610366666667	2.07188568697158	0.0515263268293974	0.561833692435733	7964303	NR_033654	TAC3	tachykinin 3	Q9UHF0
7911267	-0.182194666666667	-1.13460857035003	2.15468483333333	-2.07171884284168	0.051543405895983	0.561833692435733	7911267	NM_001004689	OR2M3	olfactory receptor, family 2, subfamily M, member 3	Q8NG83
7897034	0.238290833333332	1.17959436308171	4.99005161111111	2.07126035313706	0.0515903656423196	0.561833692435733	7897034	NM_000815	GABRD	gamma-aminobutyric acid (GABA) A receptor, delta	O14764
8163795	-0.179484166666667	-1.13247889685765	7.93509705555556	-2.07124552077101	0.0515918854563574	0.561833692435733	8163795	NM_005047	PSMD5	proteasome (prosome, macropain) 26S subunit, non-ATPase, 5	Q16401
8030736	0.2281375	1.17132181193067	4.99500727777778	2.07107938349553	0.0516089116433924	0.561833692435733	8030736	NM_033068	ACPT	acid phosphatase, testicular	---
8006542	-0.174077000000002	-1.12824235277603	9.17451355555556	-2.07106894078839	0.0516099820086499	0.561833692435733	8006542	NM_001030006	AP2B1	adaptor-related protein complex 2, beta 1 subunit	Q96EL6
7956613	-0.170075833333334	-1.12511762343608	8.87556172222222	-2.07020010028387	0.0516991072096416	0.56250182669857	7956613	NM_005981	TSPAN31	tetraspanin 31	Q12999
8103630	0.172156666666667	1.12674157816787	6.42298905555556	2.06987082990277	0.0517329197951418	0.56256774905983	8103630	NM_020870	SH3RF1	SH3 domain containing ring finger 1	Q7Z6J0
8016468	0.185701666666666	1.13737000804997	2.873801	2.06899027056005	0.0518234417908976	0.563249954478013	8016468	NM_004502	HOXB7	homeobox B7	P09629
7983940	-0.238093333333334	-1.17943289171427	4.90527233333333	-2.06761110359159	0.0519655075926755	0.564176457773203	7983940	NM_001040450	FAM63B	family with sequence similarity 63, member B	Q8NBR6
7952394	-0.225706666666667	-1.16934988395095	2.6779705	-2.06744836692792	0.0519822939459739	0.564176457773203	7952394	NM_001002918	OR8D2	olfactory receptor, family 8, subfamily D, member 2	Q9GZM6
8021542	0.22922650	1.17220630308221	5.79006644444444	2.06735248359424	0.0519921866364254	0.564176457773203	8021542	NM_017742	ZCCHC2	zinc finger, CCHC domain containing 2	Q9C0B9
7948662	0.208616166666667	1.15557922034280	2.97436983333333	2.06631679655134	0.0520991509451777	0.565034665413992	7948662	NM_206998	SCGB1D4	secretoglobin, family 1D, member 4	Q6XE38
8115666	0.213675499999999	1.15963879195258	4.61712961111111	2.06582764646711	0.0521497385231966	0.565280855542885	8115666	NM_145266	NUDCD2	NudC domain containing 2	Q8WVJ2
7972805	0.270462333333334	1.20619430887585	5.961852	2.06534393783254	0.0521998068259342	0.565283891182601	7972805	NM_017817	RAB20	RAB20, member RAS oncogene family	Q9NX57
7911038	-0.175870166666668	-1.12964554911578	6.24193977777778	-2.06528600154439	0.0522058066665203	0.565283891182601	7911038	NM_205768	ZNF238	zinc finger protein 238	Q99592
8169389	-0.206653333333334	-1.15400808641492	3.0361215	-2.06480130397643	0.0522560259239401	0.565283891182601	8169389	NM_002578	PAK3	p21 protein (Cdc42/Rac)-activated kinase 3	O75914
8141669	0.258807999999999	1.19648971868726	3.24877122222222	2.06474114418889	0.0522622620798435	0.565283891182601	8141669	NM_198571	C7orf52	chromosome 7 open reading frame 52	Q8N8M0
7928491	-0.175612666666669	-1.12944394187174	5.60205216666667	-2.06432026200453	0.0523059094117233	0.565283891182601	7928491	NM_012330	MYST4	MYST histone acetyltransferase (monocytic leukemia) 4	Q8WYB5
8141898	0.235339666666667	1.17718385957647	6.452484	2.06400923223873	0.0523381856424987	0.565283891182601	8141898	NM_014377	DNAJC2	DnaJ (Hsp40) homolog, subfamily C, member 2	Q99543
8024062	0.217534499999998	1.16274480976005	5.77594633333333	2.06394134772109	0.0523452325480879	0.565283891182601	8024062	NM_001928	CFD	complement factor D (adipsin)	A6XNE2
7907830	0.278103999999999	1.21260022899583	3.52557522222222	2.06327196089041	0.0524147654946439	0.565733384758484	7907830	NM_002826	QSOX1	quiescin Q6 sulfhydryl oxidase 1	O00391
7957790	0.195967666666666	1.14549222519657	2.66426322222222	2.06278433508759	0.0524654702247808	0.565979287629753	7957790	BC031221	FAM71C	family with sequence similarity 71, member C	Q8NEG0
7933372	0.193356333333333	1.14342071567504	5.204131	2.06220551918799	0.0525257144500726	0.566168918238578	7933372	NM_004962	GDF10	growth differentiation factor 10	P55107
7949674	0.221453499999999	1.16590763456324	5.89525861111111	2.06142121996498	0.0526074450672555	0.566168918238578	7949674	NM_031492	RBM4B	RNA binding motif protein 4B	Q9BQ04
8108697	-0.214952666666669	-1.16066583351252	8.22576972222222	-2.06119939595526	0.0526305817543002	0.566168918238578	8108697	NM_015669	PCDHB5	protocadherin beta 5	Q9Y5E4
8110821	0.214517333333333	1.16031565534879	4.65207333333333	2.06108048058235	0.0526429886339571	0.566168918238578	8110821	NM_001044	SLC6A3	solute carrier family 6 (neurotransmitter transporter, dopamine), member 3	Q01959
8101616	0.191378833333333	1.14185450420565	2.65507905555556	2.06076523557059	0.0526758920439964	0.566168918238578	8101616	NM_144645	C4orf36	chromosome 4 open reading frame 36	Q96KX1
8076978	0.198052333333333	1.14714863594687	5.21238522222222	2.06036372337685	0.0527178263002347	0.566168918238578	8076978	NM_002751	MAPK11	mitogen-activated protein kinase 11	Q15759
8037688	0.221760833333333	1.16615603109781	4.99455811111111	2.06030122131832	0.0527243567660595	0.566168918238578	8037688	NM_030785	RSPH6A	radial spoke head 6 homolog A (Chlamydomonas)	Q9H0K4
8154476	0.181413166666665	1.13399412553901	4.96981438888889	2.06026301710915	0.0527283488534542	0.566168918238578	8154476	NM_003026	SH3GL2	SH3-domain GRB2-like 2	Q99962
8035782	0.225649833333333	1.16930381964710	3.27839672222222	2.06018025376579	0.0527369980084935	0.566168918238578	8035782	NM_033196	ZNF682	zinc finger protein 682	O95780
8035177	-0.179499500000002	-1.13249093319811	7.63439388888889	-2.05993761319545	0.0527623624347644	0.566168918238578	8035177	NM_024881	SLC35E1	solute carrier family 35, member E1	Q96K37
8091588	-0.269753333333334	-1.20560168074802	3.81579388888889	-2.05871748310180	0.0528900751106757	0.566914474673062	8091588	NM_001038705	GPR149	G protein-coupled receptor 149	Q86SP6
8072374	0.244890666666667	1.18500296316535	4.06363816666667	2.05867080602583	0.0528949663809014	0.566914474673062	8072374	NM_001001479	SLC35E4	solute carrier family 35, member E4	Q8NEJ0
8156192	0.214068833333333	1.15995499652988	2.70404055555556	2.05829045928828	0.0529348379145358	0.566914474673062	8156192	AK096255	LOC100130433	hypothetical protein LOC100130433	---
8039520	0.249420833333334	1.18872980630520	4.63853688888889	2.05782886305887	0.0529832630934245	0.566914474673062	8039520	NM_001101401	SBK2	SH3-binding domain kinase family, member 2	---
8109161	-0.229846000000001	-1.17270976203883	4.36560744444444	-2.05772614946787	0.0529940439974936	0.566914474673062	8109161	NM_001001669	ARHGEF37	Rho guanine nucleotide exchange factor (GEF) 37	A1IGU5
7954090	-0.273177333333335	-1.2084663766520	5.397513	-2.05767273518984	0.0529996511842848	0.566914474673062	7954090	NM_001423	EMP1	epithelial membrane protein 1	P54849
8122099	-0.152047166666668	-1.11114505521771	7.78420738888889	-2.05706846304448	0.0530631220821235	0.567294031964475	8122099	NM_006208	ENPP1	ectonucleotide pyrophosphatase/phosphodiesterase 1	B2RBY8
8047839	-0.144913833333335	-1.10566461422211	7.80159338888889	-2.05630773081530	0.0531431242547667	0.567298806743736	8047839	NM_004379	CREB1	cAMP responsive element binding protein 1	Q53X93
7982597	0.185628333333332	1.13731219609958	12.03693	2.05620230723603	0.0531542196456243	0.567298806743736	7982597	NM_003246	THBS1	thrombospondin 1	A0PJG0
8089701	0.227529666666666	1.17082841695828	6.44301594444444	2.05615162558983	0.053159554418279	0.567298806743736	8089701	NM_015642	ZBTB20	zinc finger and BTB domain containing 20	Q9HC78
7925672	0.182652666666666	1.13496882196505	4.75908472222222	2.0556409652391	0.0532133336229284	0.567298806743736	7925672	NM_033213	ZNF670	zinc finger protein 670	Q9BS34
7904361	-0.244778666666667	-1.18491097201231	5.79853855555556	-2.05549702800785	0.053228500927869	0.567298806743736	7904361	NM_017709	FAM46C	family with sequence similarity 46, member C	Q5VWP2
8154245	0.237929666666666	1.17929909843467	3.75402783333333	2.05546865299426	0.0532314913875968	0.567298806743736	8154245	NM_025239	PDCD1LG2	programmed cell death 1 ligand 2	Q9BQ51
7936798	-0.251562333333334	-1.19049563699252	3.66163494444444	-2.05506817508095	0.0532737141089165	0.567450438774428	7936798	NM_022034	CUZD1	CUB and zona pellucida-like domains 1	Q86UP6
8037467	0.189163166666666	1.14010220926883	6.34644777777778	2.05466581314756	0.0533161657836974	0.567604348968249	8037467	NM_014518	ZNF229	zinc finger protein 229	Q9UJW7
8062852	-0.198669666666668	-1.14763960916535	5.18782405555556	-2.05435616353011	0.0533488564400456	0.567654236241325	8062852	NM_181805	PKIG	protein kinase (cAMP-dependent, catalytic) inhibitor gamma	Q549H9
8174288	0.201797333333333	1.15013031419259	3.98099316666667	2.05322487554613	0.0534684431921807	0.568512411466257	8174288	NM_001012755	MCART6	mitochondrial carrier triple repeat 6	---
8175696	-0.299381	-1.23061629416124	4.31084927777778	-2.05306273271158	0.0534856027955675	0.568512411466257	8175696	NM_000808	GABRA3	gamma-aminobutyric acid (GABA) A receptor, alpha 3	P34903
8007130	0.278180333333333	1.21266438965601	4.171318	2.05243511996776	0.0535520698272804	0.568524123444648	8007130	NM_031963	KRTAP9-8	keratin associated protein 9-8	Q9BYQ4
7920114	0.150796999999999	1.11018261008882	6.77674594444444	2.05223477507033	0.053573302885142	0.568524123444648	7920114	NM_053055	THEM4	thioesterase superfamily member 4	Q5T1C6
8138988	0.4709645	1.38603577942966	3.68069027777778	2.05209720028438	0.0535878877896114	0.568524123444648	8138988	NR_002833	DPY19L2P1	dpy-19-like 2 pseudogene 1 (C. elegans)	Q6NXN4
8147145	-0.171901500000000	-1.12654231119831	2.05349422222222	-2.05199339584671	0.0535988949137998	0.568524123444648	8147145	NM_152565	ATP6V0D2	ATPase, H+ transporting, lysosomal 38kDa, V0 subunit d2	Q8N8Y2
7918657	-0.1645845	-1.12084322571639	2.10603161111111	-2.05115571532952	0.0536877945317371	0.56916924432966	7918657	NM_015967	PTPN22	protein tyrosine phosphatase, non-receptor type 22 (lymphoid)	Q9Y2R2
8140028	0.186122000000000	1.13770143233863	3.65186572222222	2.04976347305664	0.0538358406742407	0.569221221014793	8140028	NM_178125	TRIM50	tripartite motif-containing 50	Q86XT4
8110074	0.258242500000000	1.19602081685695	3.28673022222222	2.04929455899123	0.0538857858591463	0.569221221014793	8110074	NM_015980	HMP19	HMP19 protein	Q9Y328
7991374	-0.206603000000001	-1.15396782561219	8.30780516666667	-2.04905215591576	0.0539116211231662	0.569221221014793	7991374	NM_002168	IDH2	isocitrate dehydrogenase 2 (NADP+), mitochondrial	P48735
7960464	0.179697500000000	1.13264637047789	3.07047172222222	2.04819155766442	0.054003433395861	0.569221221014793	7960464	NM_000552	VWF	von Willebrand factor	A8K7V7
8084607	-0.168386333333334	-1.12380080070651	6.96077527777778	-2.04790921628809	0.0540335853573855	0.569221221014793	8084607	NM_021627	SENP2	SUMO1/sentrin/SMT3 specific peptidase 2	Q9HC62
7920354	0.218964166666666	1.16389762541698	5.49038377777778	2.04777355631342	0.0540480782128577	0.569221221014793	7920354	NM_014856	DENND4B	DENN/MADD domain containing 4B	O75064
7940279	-0.244247	-1.18447438521989	2.25011394444444	-2.04756801696068	0.0540700430901168	0.569221221014793	7940279	NM_023945	MS4A5	membrane-spanning 4-domains, subfamily A, member 5	Q9H3V2
8036309	0.183607499999999	1.13572023839884	2.37418483333333	2.04704465538319	0.0541260081123715	0.569221221014793	8036309	NM_133466	ZFP82	zinc finger protein 82 homolog (mouse)	Q8N141
8070574	0.248820166666667	1.18823498118465	4.271754	2.04704405518045	0.0541260723241661	0.569221221014793	8070574	NM_005423	TFF2	trefoil factor 2	Q03403
7962274	0.206535333333333	1.15391370237560	7.80284327777778	2.04704051755516	0.0541264507931186	0.569221221014793	7962274	NM_001173464	KIF21A	kinesin family member 21A	Q7Z4S6
8161727	-0.221875166666666	-1.16624845242442	5.94724138888889	-2.04699311228532	0.0541315226231398	0.569221221014793	8161727	NM_016014	FAM108B1	family with sequence similarity 108, member B1	Q5VST6
8071411	0.221680333333333	1.16609096333308	3.54758783333333	2.04663096448942	0.0541702824474199	0.569221221014793	8071411	NR_024592	POM121L4P	POM121 membrane glycoprotein-like 4 pseudogene (rat)	---
8051050	0.243225833333334	1.18363628863204	4.54518377777778	2.04631374023898	0.0542042546889014	0.569221221014793	8051050	NM_003459	SLC30A3	solute carrier family 30 (zinc transporter), member 3	Q99726
8028791	-0.180888333333336	-1.13358166853468	8.41491233333333	-2.04613406699091	0.0542235047784703	0.569221221014793	8028791	NM_012268	PLD3	phospholipase D family, member 3	Q8IV08
8065427	0.158071166666667	1.11579436195889	3.55625055555556	2.04608719905711	0.0542285271918069	0.569221221014793	8065427	NM_178311	GGTLC1	gamma-glutamyltransferase light chain 1	Q9BX51
8008052	-0.228773500000001	-1.17183829315520	4.73447411111111	-2.04504675685574	0.0543401296244241	0.569221221014793	8008052	NM_003110	SP2	Sp2 transcription factor	Q02086
8028389	0.226908833333332	1.17032468407643	5.00075916666667	2.04491497111972	0.054354280252251	0.569221221014793	8028389	NM_001042522	SPRED3	sprouty-related, EVH1 domain containing 3	Q2MJR0
7961083	-0.308593000000001	-1.23849925435295	3.47974205555556	-2.04485238611805	0.0543610015394221	0.569221221014793	7961083	NM_005127	CLEC2B	C-type lectin domain family 2, member B	Q92478
8146130	-0.221652333333334	-1.16606833191812	5.0081165	-2.04458157981940	0.0543900932582467	0.569221221014793	8146130	NM_032336	GINS4	GINS complex subunit 4 (Sld5 homolog)	Q9BRT9
8070182	0.306144166666665	1.23639880649630	7.367631	2.04456390760419	0.05439199220477	0.569221221014793	8070182	NM_004414	RCAN1	regulator of calcineurin 1	Q9H2A1
8083794	-0.191306000000001	-1.14179686002712	6.61188705555556	-2.04419329888647	0.054431829233953	0.569221221014793	8083794	NM_018657	MYNN	myoneurin	B2R6C9
7951093	-0.193508333333333	-1.14354119096595	5.38270888888889	-2.04418116093564	0.0544331343949983	0.569221221014793	7951093	NM_144664	FAM76B	family with sequence similarity 76, member B	B2R9C2
8166671	-0.248092000000001	-1.18763539862245	3.56992038888889	-2.04408286129251	0.0544437053252294	0.569221221014793	8166671	NM_152632	CXorf22	chromosome X open reading frame 22	Q6ZTR5
7921936	0.207836166666666	1.15495461975145	3.79073938888889	2.04394046801713	0.0544590212578582	0.569221221014793	7921936	NM_177398	LMX1A	LIM homeobox transcription factor 1, alpha	Q8TE12
8180029	0.234786999999999	1.17673299112309	4.25382405555556	2.04369564328538	0.0544853638424916	0.569221221014793	8180029	NR_003937	HLA-DQB2	major histocompatibility complex, class II, DQ beta 2	A2ADX3
7984892	0.215609666666666	1.16119451843263	4.12301716666667	2.04366295139619	0.0544888822811612	0.569221221014793	7984892	NM_021819	LMAN1L	lectin, mannose-binding, 1 like	Q9HAT1
8131387	0.153007333333334	1.11188480930143	6.56815933333333	2.04301489543870	0.054558670904775	0.569221221014793	8131387	NM_032172	USP42	ubiquitin specific peptidase 42	B4DWG7
7954711	0.228593	1.17169169004456	5.71930344444444	2.04219190607565	0.054647413622757	0.569221221014793	7954711	NM_018169	C12orf35	chromosome 12 open reading frame 35	Q9HCM1
7936201	-0.167548666666667	-1.12314848181394	2.35902961111111	-2.04144407499767	0.0547281643870137	0.569221221014793	7936201	NM_025145	C10orf79	chromosome 10 open reading frame 79	Q8NDM7
8000013	-0.191476000000001	-1.14193141161104	5.54419172222222	-2.04104100193973	0.0547717326041522	0.569221221014793	8000013	NM_001142725	ERI2	ERI1 exoribonuclease family member 2	A8K979
8022666	-0.201885	-1.15020020502297	7.95865005555556	-2.04095436338704	0.0547811014400451	0.569221221014793	8022666	NM_031422	CHST9	carbohydrate (N-acetylgalactosamine 4-0) sulfotransferase 9	Q7L1S5
8063187	0.224242166666666	1.16816346273745	3.926182	2.04090193574521	0.0547867715081332	0.569221221014793	8063187	NM_005244	EYA2	eyes absent homolog 2 (Drosophila)	O00167
8006367	0.190011833333332	1.14077307272644	3.9115095	2.04083087526322	0.0547944575653277	0.569221221014793	8006367	NM_138328	RHBDL3	rhomboid, veinlet-like 3 (Drosophila)	P58872
8121429	-0.193475333333335	-1.14351503406748	5.95663461111111	-2.04077580403828	0.0548004148551368	0.569221221014793	8121429	NM_014845	FIG4	FIG4 homolog, SAC1 lipid phosphatase domain containing (S. cerevisiae)	Q92562
7939897	-0.5465725	-1.46061150539998	4.6057135	-2.04074808590263	0.0548034134642717	0.569221221014793	7939897	NM_004476	FOLH1	folate hydrolase (prostate-specific membrane antigen) 1	Q04609
8138805	-0.190905666666667	-1.14148006686180	3.11142844444444	-2.04071464481382	0.0548070313911338	0.569221221014793	8138805	NM_019029	CPVL	carboxypeptidase, vitellogenic-like	Q9H3G5
7976336	-0.223762333333334	-1.16777500187156	5.83814538888889	-2.04070409391677	0.0548081729168107	0.569221221014793	7976336	NM_175748	UBR7	ubiquitin protein ligase E3 component n-recognin 7 (putative)	B2RDC9
8020183	0.234766166666666	1.17671599855505	7.15554311111111	2.04047140726992	0.0548333532424393	0.569221221014793	8020183	NM_014214	IMPA2	inositol(myo)-1(or 4)-monophosphatase 2	O14732
8056184	0.193232166666665	1.14332231051981	5.67257733333333	2.04023827812869	0.0548585918647648	0.569221221014793	8056184	NM_000888	ITGB6	integrin, beta 6	P18564
8103399	-0.159394666666667	-1.11681843938052	8.49942411111111	-2.04021570442150	0.0548610362538148	0.569221221014793	8103399	NM_016205	PDGFC	platelet derived growth factor C	Q9NRA1
8013015	0.258575666666667	1.19629705006743	6.89165783333333	2.04019048004675	0.0548637677854738	0.569221221014793	8013015	NM_181716	CENPV	centromere protein V	Q7Z7K6
8122222	-0.247260833333333	-1.18695137418827	4.67961388888889	-2.04001496791598	0.0548827772631768	0.569221221014793	8122222	NM_018945	PDE7B	phosphodiesterase 7B	Q9NP56
7914433	0.214686833333332	1.16045198704183	4.91800488888889	2.03985395669476	0.0549002213657583	0.569221221014793	7914433	NM_001703	BAI2	brain-specific angiogenesis inhibitor 2	O60241
8046502	-0.207274166666667	-1.15450479628266	4.7334375	-2.03916888803491	0.0549744979663135	0.569430782161339	8046502	NM_024583	SCRN3	secernin 3	Q0VDG4
8140297	0.160820333333334	1.11792262130715	6.87020483333333	2.03810793323025	0.0550897069196381	0.569430782161339	8140297	NM_001099415	POM121C	POM121 membrane glycoprotein C	Q96HA1
7898988	-0.142317833333333	-1.10367685909902	9.67014994444444	-2.03797286105965	0.0551043899255668	0.569430782161339	7898988	NM_013943	CLIC4	chloride intracellular channel 4	Q9Y696
8059387	0.243039333333333	1.18348328755148	3.44790883333333	2.03784614222969	0.055118168074668	0.569430782161339	8059387	NM_024785	FAM124B	family with sequence similarity 124B	Q9H5Z6
7926715	-0.187014333333334	-1.13840533920049	4.61367227777778	-2.03767787831013	0.0551364682020295	0.569430782161339	7926715	NM_020752	GPR158	G protein-coupled receptor 158	Q5T848
7933010	-0.242818166666669	-1.18330187222508	7.69548133333333	-2.0376696482975	0.0551373634254775	0.569430782161339	7933010	NM_019619	PARD3	par-3 partitioning defective 3 homolog (C. elegans)	Q8IX27
8157125	0.177390000000001	1.13083622182546	8.30985472222222	2.03748402248918	0.0551575584235217	0.569430782161339	8157125	NM_002874	RAD23B	RAD23 homolog B (S. cerevisiae)	Q53F10
8017964	-0.205631666666668	-1.15319114715022	5.58303127777778	-2.03727123214225	0.0551807169277247	0.569430782161339	8017964	NM_080284	ABCA6	ATP-binding cassette, sub-family A (ABC1), member 6	Q8N139
7944351	0.183037833333333	1.13527187320288	3.02283244444444	2.03717896594837	0.0551907611987552	0.569430782161339	7944351	NM_181721	FOXR1	forkhead box R1	Q6PIV2
7979281	-0.219916500000001	-1.16466617621382	5.38718827777778	-2.03708165856	0.0552013560408008	0.569430782161339	7979281	NM_007086	WDHD1	WD repeat and HMG-box DNA binding protein 1	B3KMD2
8059580	-0.197229666666667	-1.14649468490362	7.31478322222222	-2.03640195200684	0.0552754134863025	0.569828285459657	8059580	NM_139072	DNER	delta/notch-like EGF repeat containing	Q8NFT8
8156026	0.219490666666666	1.16432245804813	5.78572483333333	2.03621210369907	0.0552961143314823	0.569828285459657	8156026	NM_001098802	CEP78	centrosomal protein 78kDa	Q5JTW2
8148703	0.294220666666665	1.22622240191731	4.71141222222222	2.03586692745081	0.0553337697775076	0.569926582007154	8148703	NM_198572	SPATC1	spermatogenesis and centriole associated 1	Q76KD6
8166355	-0.262623333333333	-1.19965812821408	5.01384994444444	-2.03560142117709	0.0553627496361529	0.569935467305647	8166355	NM_014927	CNKSR2	connector enhancer of kinase suppressor of Ras 2	Q8WXI2
8015206	0.175043166666665	1.12899818488982	7.21835177777778	2.03527234772298	0.0553986867093571	0.570015928730289	8015206	NM_001123387	KRTAP2-1	keratin associated protein 2-1	Q9BYR9
8090690	0.237961833333332	1.17932539265682	3.06847027777778	2.03358556301029	0.0555832238403688	0.570768650404347	8090690	NM_130808	CPNE4	copine IV	Q96A23
8059345	0.193418833333334	1.14347025167586	2.55973277777778	2.03356815849314	0.0555851307942948	0.570768650404347	8059345	NM_003469	SCG2	secretogranin II	P13521
7988970	-0.197425833333337	-1.14665058710428	6.43436683333333	-2.03343571255383	0.0555996443688676	0.570768650404347	7988970	NM_019600	KIAA1370	KIAA1370	Q32MH5
7915902	0.206664666666666	1.15401715195498	5.87670438888889	2.03322012930380	0.055623275490829	0.570768650404347	7915902	NM_000778	CYP4A11	cytochrome P450, family 4, subfamily A, polypeptide 11	Q02928
7997321	-0.250681500000001	-1.18976900512841	5.98634711111111	-2.03311029618086	0.0556353182930918	0.570768650404347	7997321	NM_014940	MON1B	MON1 homolog B (yeast)	Q9H8Q7
7942769	0.238368833333332	1.17965814014131	3.66472872222222	2.03306038205185	0.0556407919683764	0.570768650404347	7942769	NM_001128620	PAK1	p21 protein (Cdc42/Rac)-activated kinase 1	Q8NCZ5
8038261	-0.237150833333335	-1.17866263019421	6.8316215	-2.03251909975851	0.0557001810010343	0.571088856292851	8038261	NM_002103	GYS1	glycogen synthase 1 (muscle)	Q53ER0
8029507	-0.174620333333333	-1.12866734011473	6.57154444444444	-2.03156554500048	0.0558049424934833	0.571795707207135	8029507	NM_002856	PVRL2	poliovirus receptor-related 2 (herpesvirus entry mediator B)	Q92692
8056005	-0.213340333333335	-1.15936941615744	6.34683788888889	-2.03124563809333	0.0558401283515582	0.571795707207135	8056005	NM_001105	ACVR1	activin A receptor, type I	Q04771
7946288	-0.233269833333334	-1.17549616586227	3.72432272222222	-2.03107188556422	0.0558592473444807	0.571795707207135	7946288	NM_013249	ZNF214	zinc finger protein 214	Q9UL59
8092134	-0.198161000000000	-1.14723504472331	6.57544627777778	-2.0308655581578	0.0558819583609934	0.571795707207135	8092134	NM_002662	PLD1	phospholipase D1, phosphatidylcholine-specific	Q13393
7991932	0.327667833333332	1.25498301024056	6.31651261111111	2.03050581130125	0.0559215764717052	0.571912389042111	7991932	BC001912	FAM195A	family with sequence similarity 195, member A	Q9BUT9
8143939	0.299233999999999	1.23049090981167	4.65440955555556	2.02965506052988	0.0560153679334736	0.572533658880094	8143939	AK127717	LOC401433	hypothetical LOC401433	---
8044301	0.210860666666667	1.15737843371093	6.04891022222222	2.02937750546156	0.0560459976275245	0.572533658880094	8044301	NM_023016	ANKRD57	ankyrin repeat domain 57	Q53LP3
7900461	-0.271147166666668	-1.20676701352506	3.58000133333333	-2.02909977156806	0.056076662081691	0.572533658880094	7900461	NM_152373	ZNF684	zinc finger protein 684	B3KSP5
8122561	-0.167296166666667	-1.12295192594612	2.25676444444444	-2.02892554294163	0.056095906248105	0.572533658880094	8122561	NM_024694	C6orf103	chromosome 6 open reading frame 103	Q8N7X0
7940869	0.248420166666667	1.18790557816090	4.02768555555556	2.02846765662456	0.056146509628952	0.572533658880094	7940869	NM_178443	FERMT3	fermitin family homolog 3 (Drosophila)	Q86UX7
7981161	0.234519499999998	1.17651482520055	4.51018422222222	2.02743399399943	0.0562608954733494	0.572533658880094	7981161	NM_152592	C14orf49	chromosome 14 open reading frame 49	Q6ZMZ3
8171052	0.178462499999999	1.13167719842227	4.56443266666667	2.02732662207705	0.0562727892916825	0.572533658880094	8171052	NR_024033	IL9R	interleukin 9 receptor	---
8063755	-0.194967333333334	-1.14469824112287	4.883829	-2.02702416199344	0.0563063055584239	0.572533658880094	8063755	BC054002	C20orf177	chromosome 20 open reading frame 177	Q9NTX9
7940598	0.241733499999999	1.18241256041824	3.70144611111111	2.02698187807871	0.0563109925568498	0.572533658880094	7940598	AK093779	LOC399900	hypothetical LOC399900	Q8N204
7900833	-0.162663500000002	-1.11935177608890	7.25678694444444	-2.02697994887653	0.0563112064093338	0.572533658880094	7900833	NM_014663	KDM4A	lysine (K)-specific demethylase 4A	O75164
8074617	0.222300333333331	1.16659220008030	5.41409272222222	2.02689225843793	0.0563209276819898	0.572533658880094	8074617	NM_153334	SCARF2	scavenger receptor class F, member 2	Q96GP6
8041886	0.227463499999999	1.17077472020677	3.40690338888889	2.026889182872	0.0563212686633896	0.572533658880094	8041886	AK026773	LOC440863	hypothetical gene supported by AK026773	Q9H5S2
8166899	0.188927499999999	1.13991598686153	4.95654055555556	2.02656659694495	0.0563570433469947	0.572610159721094	8166899	NM_022567	NYX	nyctalopin	Q9GZU5
8073826	-0.218107666666667	-1.16320684709388	6.66876111111111	-2.02626072452709	0.05639098331188	0.572667951769443	8073826	NM_005036	PPARA	peroxisome proliferator-activated receptor alpha	B2R4U0
8134122	-0.200544333333335	-1.14913184423818	6.17213766666667	-2.02600436462818	0.0564194434148733	0.5726700641059	8134122	NM_005751	AKAP9	A kinase (PRKA) anchor protein (yotiao) 9	Q99996
7902883	-0.149418666666669	-1.1091224616036	8.09653905555556	-2.02492748087270	0.0565391355828192	0.573337798853994	7902883	NM_001134479	LRRC8D	leucine rich repeat containing 8 family, member D	Q658W7
7901696	0.212004166666667	1.15829615148028	6.36892644444444	2.02457571737522	0.0565782822251969	0.573337798853994	7901696	NM_174936	PCSK9	proprotein convertase subtilisin/kexin type 9	Q8NBP7
[truncated: 18,271 more rows]
