# Supplementary material for: System analysis of cross-talk between nuclear receptors reveals an opposite regulation of the cell cycle by LXR and FXR in human HepaRG liver cells
Source: PLoS One. 2019 Aug 22;14(8):e0220894. doi: 10.1371/journal.pone.0220894 (PMC6705839; doi:10.1371/journal.pone.0220894)
Supplement: S1 Archive — (ZIP) [file pone.0220894.s009.zip › data_and_code/genes/PPARA_24h.txt]

ID	logFC	FoldChange	AveExpr	t	P.Value	adj.P.Val	afxID	Gene.Accession	Gene.Symbol	Gene.Description	SwissProt.accession
8025402	2.46373433333333	5.51642776510783	5.45136533333333	29.7923629069179	1.72408269780457e-17	2.97984815977069e-13	8025402	NM_139314	ANGPTL4	angiopoietin-like 4	Q9BY76
8141094	3.38151816666667	10.4216959608256	7.45517861111111	28.9551541973470	2.94015605305445e-17	2.97984815977069e-13	8141094	NM_002612	PDK4	pyruvate dehydrogenase kinase, isozyme 4	A4D1H4
7960730	1.13566783333333	2.19720249215638	9.52658377777778	18.1404010617113	1.64915520588131e-13	1.11427920077380e-09	7960730	NM_005768	LPCAT3	lysophosphatidylcholine acyltransferase 3	Q6P1A2
8004266	1.63542083333333	3.10678161429361	6.66027588888889	17.2770883913112	3.98094007732244e-13	2.01734138418314e-09	8004266	NM_201566	SLC16A13	solute carrier family 16, member 13 (monocarboxylic acid transporter 13)	Q7RTY0
8103951	1.23594666666667	2.35535850504146	11.0591438888889	16.4202771160698	9.93003283682639e-13	4.02563531204942e-09	8103951	NM_001995	ACSL1	acyl-CoA synthetase long-chain family member 1	Q108N2
8128991	1.576086	2.98159850334776	5.18574555555556	15.7231976748148	2.15531377573074e-12	7.28136837234368e-09	8128991	NM_001105206	LAMA4	laminin, alpha 4	B7Z938
8133876	2.686785	6.43876948126017	4.15500988888889	14.9018526193785	5.58470380925333e-12	1.61717066019379e-08	8133876	NM_001001548	CD36	CD36 molecule (thrombospondin receptor)	A4D1B1
8024754	1.6679595	3.17764839472227	6.84546072222222	14.7200318984186	6.93674028684613e-12	1.75759657017964e-08	8024754	NM_032607	CREB3L3	cAMP responsive element binding protein 3-like 3	Q68CJ9
8151532	4.18555616666667	18.1960849080571	5.71381527777778	13.8803785354739	1.94578559438413e-11	4.38234155535181e-08	8151532	NM_001442	FABP4	fatty acid binding protein 4, adipocyte	P15090
8040639	1.22808833333333	2.34256378854460	9.52309466666667	13.7859765316265	2.19209513801396e-11	4.44337684475429e-08	8040639	NM_000183	HADHB	hydroxyacyl-CoA dehydrogenase/3-ketoacyl-CoA thiolase/enoyl-CoA hydratase (trifunctional protein), beta subunit	P55084
7949971	1.09544850000000	2.13679499222277	8.47888094444444	13.6590527638130	2.57584893272871e-11	4.74658707876464e-08	7949971	NM_001876	CPT1A	carnitine palmitoyltransferase 1A (liver)	B2RAQ8
8050908	1.04800333333333	2.06766624981385	10.3903088888889	12.8324929393445	7.59752485830116e-11	1.28334857398137e-07	8050908	NM_000182	HADHA	hydroxyacyl-CoA dehydrogenase/3-ketoacyl-CoA thiolase/enoyl-CoA hydratase (trifunctional protein), alpha subunit	P40939
7962559	1.2930145	2.45039529171211	7.33927222222222	12.5734115106895	1.07880110697247e-10	1.68209987987170e-07	7962559	NM_018018	SLC38A4	solute carrier family 38, member 4	Q969I6
8120833	0.902934166666665	1.86986506751918	7.18841161111111	12.5189978767741	1.16208838465438e-10	1.68253796835316e-07	8120833	NM_031469	SH3BGRL2	SH3 domain binding glutamic acid-rich protein like 2	Q9UJC5
7930498	0.91268883333333	1.88255084863375	9.12178966666667	12.3161391133933	1.53686986348124e-10	2.07682347551765e-07	7930498	NM_016234	ACSL5	acyl-CoA synthetase long-chain family member 5	Q9ULC5
8041383	1.63942916666667	3.11542538965507	5.88546627777778	12.2553330328625	1.67237202648524e-10	2.11868631105349e-07	8041383	NM_206943	LTBP1	latent transforming growth factor beta binding protein 1	Q14766
7904726	2.13825633333333	4.40229655362475	7.95732727777778	12.2024288879316	1.80043131859357e-10	2.14674957811128e-07	7904726	NM_006472	TXNIP	thioredoxin interacting protein	Q9H3M7
8160297	2.18711700000000	4.5539454181924	9.2170775	12.1507576707761	1.93543590736065e-10	2.17951588012224e-07	8160297	NM_001122	PLIN2	perilipin 2	Q6FHZ7
8036602	0.889501666666666	1.85253611329316	10.8856755555556	11.6474084537606	3.9650234453531e-10	4.23005395985828e-07	8036602	NM_001398	ECH1	enoyl CoA hydratase 1, peroxisomal	Q13011
8032829	1.32998633333333	2.51400293375223	6.13989833333333	11.2814694977804	6.7800461025007e-10	6.87157672488445e-07	8032829	NM_001080400	PLIN4	perilipin 4	A8E631
8004271	0.917049833333332	1.88825006079513	9.20242688888889	10.8796701351042	1.24076871487527e-09	1.19763723097722e-06	8004271	NM_000018	ACADVL	acyl-CoA dehydrogenase, very long chain	B3KPX1
8056184	1.04947116666667	2.06977101472794	5.62665272222222	10.4066973036109	2.58188867464763e-09	2.37885833795943e-06	8056184	NM_000888	ITGB6	integrin, beta 6	P18564
8062728	0.907128333333333	1.87530900152218	7.1831585	10.3593446610649	2.78208750780124e-09	2.45186581665788e-06	8062728	NM_016276	SGK2	serum/glucocorticoid regulated kinase 2	Q9HBY8
7942964	0.819511833333334	1.76480873082853	7.07003322222222	10.3163761479103	2.97778235281023e-09	2.51498534547764e-06	7942964	NM_022918	TMEM135	transmembrane protein 135	Q86UB9
7919055	1.71980816666666	3.29392605077225	9.81517077777778	10.2643857868118	3.23393242750703e-09	2.62207241222270e-06	7919055	NM_005518	HMGCS2	3-hydroxy-3-methylglutaryl-CoA synthase 2 (mitochondrial)	P54868
8117321	0.724478666666665	1.65230345083384	7.99609705555556	9.80499478975123	6.79328158991923e-09	5.29614683952549e-06	8117321	NM_006355	TRIM38	tripartite motif-containing 38	Q59EA5
8003814	1.0158955	2.02215768366994	7.09926105555556	9.69354659650626	8.16302777395837e-09	6.12831751770874e-06	8003814	NM_000049	ASPA	aspartoacylase (Canavan disease)	P45381
8157233	0.965022999999999	1.95209464234902	7.902222	9.36571251788465	1.41306416677024e-08	1.02295752358688e-05	8157233	NM_032303	HSDL2	hydroxysteroid dehydrogenase like 2	Q6YN16
7991323	1.13859433333333	2.20166403049242	6.24493138888889	9.28847790554192	1.61106238895986e-08	1.12607705600746e-05	7991323	NM_003847	PEX11A	peroxisomal biogenesis factor 11 alpha	B2R8C6
8142554	-1.01936050000000	-2.0270202479649	8.10373538888889	-9.13760582842338	2.08575371453213e-08	1.40927425978555e-05	8142554	NM_005763	AASS	aminoadipate-semialdehyde synthase	Q9UDR5
7901272	0.971249166666666	1.96053740423824	5.64057533333333	8.87670633565725	3.28139168588231e-08	2.14560675718821e-05	7901272	NM_178033	CYP4X1	cytochrome P450, family 4, subfamily X, polypeptide 1	Q5VVE5
8087224	1.25234066666667	2.3822761642868	7.37501977777778	8.70625460454196	4.4321500578467e-08	2.80749005226727e-05	8087224	NM_000387	SLC25A20	solute carrier family 25 (carnitine/acylcarnitine translocase), member 20	O43772
7924342	0.806830666666667	1.74936418977360	6.24561244444444	8.66425539426213	4.77559435028915e-08	2.93337265092003e-05	7924342	NM_018713	SLC30A10	solute carrier family 30, member 10	B3KR19
8040211	0.998494833333333	1.99791448403814	6.71304905555556	8.63232585639327	5.05515001458759e-08	3.0137614939909e-05	8040211	NM_003597	KLF11	Kruppel-like factor 11	B2RCZ6
8149825	-1.08970250000000	-2.12830143987526	7.45865505555556	-8.60054775799377	5.35031460509207e-08	3.09859648700618e-05	8149825	NM_003155	STC1	stanniocalcin 1	B2R6I6
8174474	0.651687500000001	1.57100470351455	8.95013544444445	8.55855407650054	5.76810118719918e-08	3.24776141845910e-05	8174474	NM_022977	ACSL4	acyl-CoA synthetase long-chain family member 4	O60488
8133670	0.900777666666666	1.86707213368857	8.43527005555556	8.50138370560777	6.39211809956743e-08	3.50184415887113e-05	8133670	NM_000941	POR	P450 (cytochrome) oxidoreductase	B2R6E5
8114612	0.970917833333333	1.96008719349578	6.217114	8.32133932624688	8.8579154243832e-08	4.72499856979599e-05	8114612	NM_000591	CD14	CD14 molecule	B2R888
8102532	-0.713991000000002	-1.64033558941564	6.69560994444444	-8.20005007148674	1.10613696709185e-07	5.65219637517465e-05	8102532	NM_001083	PDE5A	phosphodiesterase 5A, cGMP-specific	Q9P0K6
8008263	0.629431166666665	1.54695493181364	7.49409066666667	8.19552616222328	1.11538162312277e-07	5.65219637517465e-05	8008263	NM_002611	PDK2	pyruvate dehydrogenase kinase, isozyme 2	Q15119
8152215	0.626612166666666	1.54393516112311	7.034021	8.029158445394	1.51760905597800e-07	7.50291111333513e-05	8152215	NM_005655	KLF10	Kruppel-like factor 10	Q13118
8154916	0.970365166666666	1.95933646838667	5.98060177777778	7.97111549343337	1.69118370875144e-07	8.1619747086647e-05	8154916	NM_000155	GALT	galactose-1-phosphate uridylyltransferase	B2RAT6
8104901	-0.8882995	-1.8509930778772	5.32050961111111	-7.83939797470608	2.16589551918975e-07	0.00010209930738134	8104901	NM_002185	IL7R	interleukin 7 receptor	P16871
8053406	0.691238833333333	1.6146694300028	8.81305677777778	7.76854734781445	2.47655187312946e-07	0.000113275639704342	8053406	NM_017750	RETSAT	retinol saturase (all-trans-retinol 13,14-reductase)	Q6NUM9
8103975	1.06355850000000	2.09008048673673	5.17509116666667	7.75733097016833	2.52981825460715e-07	0.000113275639704342	8103975	NR_003542	SLED1	RTFV9368	Q6UXS7
7993126	-1.00812933333333	-2.01130145992826	7.56676733333333	-7.74890040905216	2.57063612550555e-07	0.000113275639704342	7993126	NM_020686	ABAT	4-aminobutyrate aminotransferase	P80404
7944931	0.833690166666666	1.7822381970349	4.859587	7.65614178247307	3.06757992386919e-07	0.000132297542674103	7944931	NM_198277	SLC37A2	solute carrier family 37 (glycerol-3-phosphate transporter), member 2	Q8WYX4
8047272	0.5696605	1.48417426849548	9.31415388888889	7.62040210435643	3.28475610008071e-07	0.000138712512809658	8047272	NM_015535	SPATS2L	spermatogenesis associated, serine-rich 2-like	Q9NUQ6
7990674	0.747874	1.67931631379907	4.32658527777778	7.41874688635424	4.84751147454995e-07	0.000196712592159474	7990674	NM_006383	CIB2	calcium and integrin binding family member 2	O75838
7958466	0.795070333333332	1.73516196373334	6.14774894444444	7.41823794953263	4.85230863738219e-07	0.000196712592159474	7958466	NM_001093	ACACB	acetyl-CoA carboxylase beta	O00763
7950743	0.894733833333332	1.85926683247129	6.07839833333333	7.35559251191983	5.48202010397177e-07	0.000216596638343854	7950743	NM_014488	RAB30	RAB30, member RAS oncogene family	Q15771
8091799	-0.891977833333334	-1.85571844005042	5.00701394444444	-7.3486808908838	5.55649984897898e-07	0.000216596638343854	8091799	NM_001040100	C3orf57	chromosome 3 open reading frame 57	Q8NFR3
8138381	-0.905570833333335	-1.87328555398557	6.29984833333333	-7.18963217505167	7.59347738518067e-07	0.000290414691693608	8138381	NM_006408	AGR2	anterior gradient homolog 2 (Xenopus laevis)	O95994
7901549	0.869803833333332	1.82741440569375	7.18101194444444	7.17265434157774	7.85249070757834e-07	0.00029428378179773	7901549	NM_000098	CPT2	carnitine palmitoyltransferase 2	P23786
8023261	0.787453333333331	1.72602496704897	8.03281333333333	7.1641908906609	7.9850064128639e-07	0.00029428378179773	8023261	NM_006111	ACAA2	acetyl-CoA acyltransferase 2	B2RB23
7997525	0.715630333333332	1.64220056094379	6.17249061111111	7.0970410478313	9.1219590794818e-07	0.000330182340251957	7997525	NM_012213	MLYCD	malonyl-CoA decarboxylase	O95822
8024323	0.633344166666666	1.55115640957000	7.59169511111111	7.07811654471917	9.47172453654597e-07	0.000336827818168047	8024323	NM_138393	REEP6	receptor accessory protein 6	Q96HR9
8020183	0.799402166666666	1.74037978727559	7.59253377777778	6.98656288938449	1.13705311864485e-06	0.000397380460602259	8020183	NM_014214	IMPA2	inositol(myo)-1(or 4)-monophosphatase 2	O14732
8092021	1.194701	2.28897387989327	5.43143333333333	6.93659536137581	1.25688694062774e-06	0.000431815225195327	8092021	NM_024727	LRRC31	leucine rich repeat containing 31	Q6UY01
8109194	-0.620669500000002	-1.53758855222723	8.45723566666667	-6.91023112125358	1.3253028861027e-06	0.000447731491688362	8109194	NM_000112	SLC26A2	solute carrier family 26 (sulfate transporter), member 2	P50443
8059538	0.758536	1.69177299716805	5.64601188888889	6.65708823112547	2.21515761482033e-06	0.000736085981187019	8059538	NM_025243	SLC19A3	solute carrier family 19, member 3	B2R674
8140752	0.876635499999999	1.83608837432487	7.77604388888889	6.40112486971644	3.75627906709825e-06	0.00122806091435615	8140752	NM_000443	ABCB4	ATP-binding cassette, sub-family B (MDR/TAP), member 4	P21439
8092083	-0.797023333333334	-1.73751247161765	9.16938994444445	-6.3927976540703	3.82192801571477e-06	0.00122969017267521	8092083	NM_000340	SLC2A2	solute carrier family 2 (facilitated glucose transporter), member 2	P11168
8098084	0.8767585	1.83624492057414	8.24239427777778	6.38403940876716	3.89225160271050e-06	0.00123274906229596	8098084	NM_004453	ETFDH	electron-transferring-flavoprotein dehydrogenase	Q547S8
8120300	0.965455666666666	1.95268016660749	4.98950416666667	6.33482294695465	4.31299577013217e-06	0.00132543762746381	8120300	NM_138569	C6orf142	chromosome 6 open reading frame 142	Q5VWP3
8144786	-0.483434166666667	-1.39806764498454	8.71399266666667	-6.33452481905418	4.31568245745492e-06	0.00132543762746381	8144786	NM_003046	SLC7A2	solute carrier family 7 (cationic amino acid transporter, y+ system), member 2	P52569
7922550	0.480089	1.39482971087938	7.07554488888889	6.26613258515401	4.97995085387975e-06	0.00148730312715164	7922550	NM_033127	SEC16B	SEC16 homolog B (S. cerevisiae)	Q96PW0
7939298	0.847859666666668	1.79982877874913	8.27996833333333	6.2652219962722	4.98947275018804e-06	0.00148730312715164	7939298	NM_001752	CAT	catalase	P04040
7914433	0.972893166666667	1.96277277659918	5.37695255555556	6.24590965070287	5.19589393468485e-06	0.00152638797182699	7914433	NM_001703	BAI2	brain-specific angiogenesis inhibitor 2	O60241
8131600	0.448563333333333	1.36468060166518	7.126234	6.22652335068484	5.41195742942525e-06	0.00156370846840917	8131600	NM_014399	TSPAN13	tetraspanin 13	Q6FGK0
8048733	0.655096833333333	1.57472164451760	9.28476516666667	6.22082383657929	5.4772225583153e-06	0.00156370846840917	8048733	NM_004457	ACSL3	acyl-CoA synthetase long-chain family member 3	B2RBE0
8096875	0.520968666666667	1.43491836983344	7.33146888888889	6.1580579217486	6.25189428938649e-06	0.00176008190619256	8096875	NM_001977	ENPEP	glutamyl aminopeptidase (aminopeptidase A)	B2R8K9
8040190	0.8800025	1.84037849037989	3.97583644444444	6.13630650434051	6.54594542431195e-06	0.00181762073631237	8040190	NM_198182	GRHL1	grainyhead-like 1 (Drosophila)	Q9NZI5
7908940	0.883747833333333	1.84516244373392	8.63426205555556	6.12171067220552	6.75120532199994e-06	0.00184928286320187	7908940	NM_001001396	ATP2B4	ATPase, Ca++ transporting, plasma membrane 4	P23634
8144917	0.494559666666667	1.40889067380544	7.39227294444444	5.99660398849409	8.80632973005901e-06	0.00238005738171062	8144917	NM_000237	LPL	lipoprotein lipase	P06858
7934945	0.612090666666666	1.52847257513220	6.85660388888889	5.9680473072961	9.35962954631703e-06	0.00249631172241903	7934945	NM_148977	PANK1	pantothenate kinase 1	B3KWN3
7934979	-0.50871166666667	-1.42277907983728	11.4187855555556	-5.94504515527922	9.83120949838672e-06	0.00258803398093895	7934979	NM_014391	ANKRD1	ankyrin repeat domain 1 (cardiac muscle)	Q15327
7899615	0.570278999999999	1.48481068752900	8.74713605555556	5.90966750427663	1.06046511749256e-05	0.0027558497348172	7899615	NM_178865	SERINC2	serine incorporator 2	Q96SA4
7991313	0.775370166666666	1.71162916480810	4.60615072222222	5.80793616676093	1.31960328816654e-05	0.00334921171359760	7991313	NM_002666	PLIN1	perilipin 1	O60240
8044021	-0.507723666666667	-1.42180505243259	5.59098616666667	-5.8026656964634	1.33468022533721e-05	0.00334921171359760	8044021	NM_016232	IL1RL1	interleukin 1 receptor-like 1	A8VPX0
8129618	1.28848283333333	2.44271040159097	8.50668538888889	5.80138763787074	1.33836284559154e-05	0.00334921171359760	8129618	NM_004666	VNN1	vanin 1	B2RAN2
8007730	0.461237166666667	1.37672190423904	5.99154916666667	5.75577429810013	1.47685308012201e-05	0.00361981959603478	8007730	NM_001135704	ACBD4	acyl-CoA binding domain containing 4	Q8NC06
8140556	-0.669102333333334	-1.59008328578329	3.87598727777778	-5.754097618283	1.48221522679273e-05	0.00361981959603478	8140556	NM_000601	HGF	hepatocyte growth factor (hepapoietin A; scatter factor)	P14210
8107532	0.542693999999997	1.45669011273188	9.35963827777778	5.6953395972106	1.68329990376555e-05	0.00406196298206283	8107532	NM_000414	HSD17B4	hydroxysteroid (17-beta) dehydrogenase 4	B2R659
7957351	-0.821093	-1.76674398835834	3.77820722222222	-5.67882601649473	1.74470099944149e-05	0.00416059873631517	7957351	NM_173591	C12orf64	chromosome 12 open reading frame 64	Q3ZCN5
8161488	0.584094833333333	1.49909813942092	6.96084766666667	5.64770330497046	1.86673715973637e-05	0.00439985607300655	8161488	NR_002817	AQP7P1	aquaporin 7 pseudogene 1	O14520
7906919	-0.648922333333333	-1.56799649368021	5.89316944444444	-5.56532367945578	2.23376204151657e-05	0.00520440880247597	7906919	NM_001102445	RGS4	regulator of G-protein signaling 4	A7XA59
7970441	0.445388333333333	1.36168059367452	5.96188638888889	5.55509272785308	2.28423956187159e-05	0.00526153817262921	7970441	NM_004004	GJB2	gap junction protein, beta 2, 26kDa	B2R914
8044391	0.552360833333332	1.46648349440276	5.77158761111111	5.53724376252598	2.37511618972098e-05	0.00540939383883644	8044391	NM_006343	MERTK	c-mer proto-oncogene tyrosine kinase	B2RE75
8156706	0.555375999999999	1.469551582815	6.52510416666667	5.46633484315779	2.77426540329316e-05	0.00624826219163915	8156706	NM_003275	TMOD1	tropomodulin 1	Q5T7W7
8123951	0.636224833333333	1.55425673809232	3.36534183333333	5.45628480047738	2.83614991399671e-05	0.00631744601722124	8123951	NM_001143948	C6orf105	chromosome 6 open reading frame 105	Q96IZ2
8004922	0.543358833333333	1.45736155007356	6.25787766666667	5.44192236909358	2.9270482442227e-05	0.00644905085982546	8004922	NM_004246	GLP2R	glucagon-like peptide 2 receptor	Q4VAT1
7917741	0.376117833333328	1.29784476517536	9.10094211111111	5.43628639696198	2.96352670959277e-05	0.00645921359176833	7917741	NM_016040	TMED5	transmembrane emp24 protein transport domain containing 5	Q9Y3A6
8048319	-0.457927999999999	-1.37356768163030	6.61226238888889	-5.42855435011393	3.01432959681409e-05	0.00650004903483208	8048319	NM_007127	VIL1	villin 1	P09327
8040698	0.371668499999998	1.29384832206847	7.41801888888889	5.41513327570938	3.10463601622381e-05	0.00662431284724807	8040698	NM_017877	C2orf18	chromosome 2 open reading frame 18	Q8N357
8126839	0.547178833333335	1.46122549764825	7.91907194444444	5.40161900091349	3.19836618597447e-05	0.00666808416366707	8126839	NM_014452	TNFRSF21	tumor necrosis factor receptor superfamily, member 21	O75509
7985317	-0.8036695	-1.74553526026616	5.70764133333333	-5.3991580640255	3.21574323918488e-05	0.00666808416366707	7985317	NM_018689	KIAA1199	KIAA1199	Q8WUJ3
8070632	-0.571489	-1.48605653263965	7.49627361111111	-5.39801612303050	3.22383940818635e-05	0.00666808416366707	8070632	NM_001178008	CBS	cystathionine-beta-synthase	P35520
7984079	-0.4216205	-1.33943121956443	7.76465572222222	-5.33440751985504	3.70934376505949e-05	0.0075947876886622	7984079	NM_000366	TPM1	tropomyosin 1 (alpha)	O15513
8054722	0.627295	1.54466608477119	3.30246694444444	5.3198405023472	3.83067421160853e-05	0.00776477662693048	8054722	NM_000576	IL1B	interleukin 1, beta	P01584
7983650	0.597978666666667	1.51359441107186	7.41778	5.29466947259875	4.04996435706618e-05	0.00812799777403282	7983650	NM_003645	SLC27A2	solute carrier family 27 (fatty acid transporter), member 2	O14975
8046124	0.624007833333333	1.54115058460686	4.440209	5.28233731046176	4.16203941386636e-05	0.00827103322735991	8046124	NM_005771	DHRS9	dehydrogenase/reductase (SDR family) member 9	B2R835
8136200	0.749394833333333	1.68108751753306	5.82972705555556	5.2594010807366	4.37897889231175e-05	0.00861766040263682	8136200	NM_016352	CPA4	carboxypeptidase A4	Q9UI42
7929047	0.843157166666666	1.79397174330044	5.56352055555556	5.2310958076504	4.66269307204339e-05	0.0090877681317615	7929047	NM_001547	IFIT2	interferon-induced protein with tetratricopeptide repeats 2	Q05DN2
7905606	-0.519816500000002	-1.43377287125073	5.97455566666667	-5.21718390769212	4.80894372841871e-05	0.00928355136905212	7905606	NM_000906	NPR1	natriuretic peptide receptor A/guanylate cyclase A (atrionatriuretic peptide receptor A)	P16066
8081890	0.950792166666666	1.93293371740140	7.19204388888889	5.19896327029507	5.00759664407284e-05	0.00957584754484495	8081890	NM_015900	PLA1A	phospholipase A1 member A	Q53H76
7923043	-0.624406833333333	-1.54157687298135	6.00262377777778	-5.1773493600373	5.25413528149277e-05	0.00994504472526589	7923043	NM_198503	KCNT2	potassium channel, subfamily T, member 2	Q6ZS12
8097098	-0.463709666666667	-1.37908336201770	8.22526183333333	-5.17354531960285	5.2987904801614e-05	0.00994504472526589	8097098	NM_019050	USP53	ubiquitin specific peptidase 53	Q70EK8
8089544	-0.489518666666666	-1.40397638214974	7.73927911111111	-5.16090558757185	5.44996533372183e-05	0.0100539378003926	8089544	NM_199511	CCDC80	coiled-coil domain containing 80	Q76M96
8132250	-0.650863	-1.57010713106725	6.11758655555556	-5.16040768147085	5.45600965980853e-05	0.0100539378003926	8132250	NM_133468	BMPER	BMP binding endothelial regulator	Q8N8U9
8133904	0.756158166666665	1.68898693302894	5.09798161111111	5.15032907697897	5.57983889180179e-05	0.0101894895798939	8133904	NM_000840	GRM3	glutamate receptor, metabotropic 3	Q14832
7996345	0.380580666666667	1.30186573464396	9.15726777777778	5.13150228227362	5.81888071903161e-05	0.0105311350156045	7996345	NM_003869	CES2	carboxylesterase 2 (intestine, liver)	O00748
7915902	0.918351833333332	1.88995493342211	5.46858638888889	5.08449335019789	6.4623615536761e-05	0.0115922184684084	7915902	NM_000778	CYP4A11	cytochrome P450, family 4, subfamily A, polypeptide 11	Q02928
8083415	0.923260500000001	1.89639632184387	9.88195894444445	5.05506993525999	6.9015708794805e-05	0.0122511773314499	8083415	NM_001086	AADAC	arylacetamide deacetylase (esterase)	P22760
8035886	0.415112833333332	1.33340295860111	6.33485988888889	5.05190478229941	6.95059394729522e-05	0.0122511773314499	8035886	NM_031448	C19orf12	chromosome 19 open reading frame 12	Q9NSK7
7996081	0.720760666666666	1.64805074677389	5.00341077777778	5.01918898686901	7.4785631872342e-05	0.0130681444659687	7996081	NM_201524	GPR56	G protein-coupled receptor 56	B3KQV4
7975167	0.444805666666666	1.36113075765668	6.9880005	5.01393545118304	7.56707285901832e-05	0.0131097920386582	7975167	NM_020806	GPHN	gephyrin	B2RDJ7
8112731	-0.486253166666667	-1.40080211454259	4.84053744444444	-4.93814107118641	8.96941778157002e-05	0.0154076354603749	8112731	NM_004101	F2RL2	coagulation factor II (thrombin) receptor-like 2	O00254
7934920	0.380897666666668	1.30215182198007	9.04256083333333	4.88074811460828	0.000102050442472080	0.0173828778899922	7934920	NM_001127605	LIPA	lipase A, lysosomal acid, cholesterol esterase	P38571
8100798	0.659378833333333	1.57940244991121	7.24177472222222	4.86455134241665	0.000105841003591358	0.0178783095233068	8100798	NM_014465	SULT1B1	sulfotransferase family, cytosolic, 1B, member 1	O43704
8136863	0.428551833333333	1.34588191222321	5.417924	4.85991551980886	0.000106952037380788	0.0179166760141205	8136863	NM_153345	TMEM139	transmembrane protein 139	Q8IV31
7966003	-0.373726000000002	-1.29569486068005	7.895438	-4.79498831755642	0.000123817573672563	0.020522666989458	7966003	NM_018171	APPL2	adaptor protein, phosphotyrosine interaction, PH domain and leucine zipper containing 2	Q8NEU8
8097282	-0.392826333333333	-1.31296306593326	6.440087	-4.79243586276392	0.000124533203734748	0.020522666989458	8097282	NM_005841	SPRY1	sprouty homolog 1, antagonist of FGF signaling (Drosophila)	O43609
7909510	0.401886666666665	1.32123460977633	5.434941	4.76957766547282	0.000131132006457318	0.0213427288155562	7909510	NM_001170580	HHAT	hedgehog acyltransferase	Q5VTY9
8105104	-0.397035000000001	-1.31679886741152	8.40623383333333	-4.76794984686444	0.000131615249232586	0.0213427288155562	8105104	NM_175921	C5orf51	chromosome 5 open reading frame 51	Q6AW98
8081431	-0.395120000000002	-1.31505213861795	10.6101294444444	-4.76421342590319	0.000132731305878306	0.0213528854774068	8081431	NM_001627	ALCAM	activated leukocyte cell adhesion molecule	Q13740
8020827	-0.5631965	-1.47753929578471	2.882379	-4.73449816778921	0.000141955880415688	0.0226570527246141	8020827	NM_005925	MEP1B	meprin A, beta	Q16820
8136662	0.498669499999999	1.41290993013150	6.32436283333333	4.72569484259688	0.000144811615295953	0.0228140814175498	8136662	NM_004668	MGAM	maltase-glucoamylase (alpha-glucosidase)	O43451
7965486	-0.422868833333334	-1.34059070247516	3.66223883333333	-4.72453934402757	0.000145190750017954	0.0228140814175498	7965486	NM_016122	CCDC41	coiled-coil domain containing 41	Q9Y592
8085797	0.402962166666666	1.32221993070211	6.02231066666667	4.71480774180101	0.000148424009657031	0.0231427282749848	8085797	NM_001128176	THRB	thyroid hormone receptor, beta (erythroblastic leukemia viral (v-erb-a) oncogene homolog 2, avian)	P10828
8051012	0.389308833333331	1.30976577064524	7.54458977777778	4.68715272910072	0.000158016274112571	0.024291157700683	8051012	NM_013388	PREB	prolactin regulatory element binding	Q9HCU5
7993800	0.510013166666665	1.42406319216202	6.58127483333333	4.68667850492203	0.000158186128095222	0.024291157700683	7993800	NM_001128301	LYRM1	LYR motif containing 1	O43325
7933665	0.445185999999999	1.36148963574743	3.419833	4.67176484594427	0.000163623227869975	0.0249371641272511	7933665	NM_000242	MBL2	mannose-binding lectin (protein C) 2, soluble (opsonic defect)	P11226
7921571	0.460240833333333	1.37577146055468	7.78294355555556	4.66544960124751	0.000165982283680971	0.0250432645109274	7921571	NM_002857	PEX19	peroxisomal biogenesis factor 19	P40855
7902687	-0.446452666666671	-1.36268553008313	8.69918211111111	-4.66330723262729	0.000166790365514316	0.0250432645109274	7902687	NM_001554	CYR61	cysteine-rich, angiogenic inducer, 61	Q6FI18
7942798	0.450841833333332	1.36683759352336	5.31971138888889	4.63788440786923	0.000176689351575698	0.0262619314297194	7942798	NM_020798	USP35	ubiquitin specific peptidase 35	B3KPE1
7902367	0.555666666666667	1.46984769022564	9.60584811111111	4.63273278787302	0.000178766649476109	0.0262619314297194	7902367	NM_000016	ACADM	acyl-CoA dehydrogenase, C-4 to C-12 straight chain	P11310
7975268	-0.544391666666668	-1.45840525679479	4.39550027777778	-4.63266631826919	0.000178793613088371	0.0262619314297194	7975268	NM_001172	ARG2	arginase, type II	P78540
8092541	-0.460850333333334	-1.37635280992872	6.67526172222222	-4.62012139111504	0.000183956928139099	0.0268259491610038	8092541	NM_139248	LIPH	lipase, member H	Q8WWY8
8098263	-0.406620666666666	-1.32557717538894	7.10807233333333	-4.59860524746726	0.000193166635481320	0.0279677692943311	8098263	NM_001166108	PALLD	palladin, cytoskeletal associated protein	Q7L8P5
7965206	0.507560833333333	1.42164458595521	3.61301305555556	4.57619564361385	0.000203255373098079	0.0290860773921004	7965206	NM_182767	SLC6A15	solute carrier family 6 (neutral amino acid transporter), member 15	Q68CX0
7903119	0.360856833333331	1.28418836549989	10.1052341111111	4.57426405181838	0.000204149538346452	0.0290860773921004	7903119	NM_002858	ABCD3	ATP-binding cassette, sub-family D (ALD), member 3	P28288
7977621	0.440139333333331	1.35673535259542	8.24897866666667	4.57192852786499	0.000205236005527831	0.0290860773921004	7977621	NM_201540	NDRG2	NDRG family member 2	Q9UN36
8056877	-0.334861666666667	-1.26125646700270	3.59015705555556	-4.56894964436429	0.000206630248863466	0.0290860773921004	8056877	NM_001039523	CHRNA1	cholinergic receptor, nicotinic, alpha 1 (muscle)	Q53SH4
8100737	-0.48063	-1.39535285981601	11.1482044444444	-4.56542907815580	0.000208290378139279	0.0291050785735111	8100737	NM_001076	UGT2B15	UDP glucuronosyltransferase 2 family, polypeptide B15	P54855
7975602	0.635616499999998	1.55360150130260	8.37264127777778	4.56259418811907	0.000209636974431802	0.0291050785735111	7975602	NM_006821	ACOT2	acyl-CoA thioesterase 2	P49753
8147543	0.412064166666666	1.33058822026250	5.70309844444444	4.53995778876379	0.000220710131928890	0.0304339753346843	8147543	NM_173549	C8orf47	chromosome 8 open reading frame 47	Q6P6B1
8101852	-1.37676116666667	-2.59684727050319	4.53074961111111	-4.53285324133289	0.000224306000409263	0.030720828569566	8101852	NM_000670	ADH4	alcohol dehydrogenase 4 (class II), pi polypeptide	P08319
7948088	0.746285833333334	1.67746868372107	6.64950527777778	4.5127075834994	0.000234827766871877	0.0319460324462614	7948088	NM_032315	SLC25A33	solute carrier family 25, member 33	Q9BSK2
7963410	0.352584666666666	1.27684611871517	7.26975977777778	4.49674237019943	0.000243519357993204	0.0329075825768150	7963410	NM_173086	KRT6C	keratin 6C	B2R853
8059712	-0.408849666666667	-1.32762680831053	2.32824477777778	-4.49151145436508	0.000246437226365055	0.0330024805440879	8059712	NR_004398	SNORD82	small nucleolar RNA, C/D box 82	---
8034920	0.571805333333332	1.48638240938014	6.52334811111111	4.48837247245775	0.000248205116091255	0.0330024805440879	8034920	NM_006844	ILVBL	ilvB (bacterial acetolactate synthase)-like	A1L0T0
7991357	0.316876333333335	1.24563063652972	8.08060683333333	4.48678150101049	0.000249106044560703	0.0330024805440879	7991357	NM_005829	AP3S2	adaptor-related protein complex 3, sigma 2 subunit	B2R677
8100808	0.908087833333334	1.87655663697022	4.00267766666667	4.46713243544165	0.000260508933002225	0.0342051868209352	8100808	NM_005420	SULT1E1	sulfotransferase family 1E, estrogen-preferring, member 1	Q53X91
8120967	-0.522559166666668	-1.43650116875634	6.07692266666667	-4.46536661568029	0.000261559149346076	0.0342051868209352	8120967	NM_002526	NT5E	5'-nucleotidase, ecto (CD73)	B2RBH2
8170119	0.4899545	1.40440058277769	6.62318461111111	4.42988203731902	0.000283593455046258	0.036665362807954	8170119	NM_001159702	FHL1	four and a half LIM domains 1	B3KRI9
8129458	-0.364909833333334	-1.28780114100631	7.44433705555556	-4.42927040239508	0.00028398924325845	0.036665362807954	8129458	NM_033515	ARHGAP18	Rho GTPase activating protein 18	Q8N392
8082523	0.324611499999999	1.25232715693901	6.20430644444444	4.40558179099816	0.000299754589113712	0.038455857729968	8082523	NM_052985	IFT122	intraflagellar transport 122 homolog (Chlamydomonas)	Q7L8K0
8083677	0.341339666666665	1.26693250392405	7.46589377777778	4.39914493226729	0.00030418902262133	0.0387793175379520	8083677	NM_014575	SCHIP1	schwannomin interacting protein 1	B2RBH3
8061019	0.425803	1.34331998286066	4.90283861111111	4.39077855582471	0.000310051752071776	0.0392796813405931	8061019	NR_029377	C20orf7	chromosome 20 open reading frame 7	B3KR61
8106448	0.683258333333332	1.60576228433689	4.31311938888889	4.36571364171105	0.000328306854730742	0.0406079739300633	8106448	NM_003719	PDE8B	phosphodiesterase 8B	B3KN77
8152255	-0.297580666666668	-1.22908157082883	8.19902666666667	-4.36537235850898	0.000328562752024977	0.0406079739300633	8152255	NM_030780	SLC25A32	solute carrier family 25, member 32	Q9H2D1
8099850	-0.481698000000001	-1.39638619572230	6.03597672222222	-4.36330258916834	0.000330118996010470	0.0406079739300633	8099850	NM_024943	TMEM156	transmembrane protein 156	Q8N614
8072735	0.435657999999998	1.35252756781492	7.75557333333333	4.36122374780414	0.000331689538624818	0.0406079739300633	8072735	NM_145343	APOL1	apolipoprotein L, 1	B2R9E5
8018558	0.411526166666663	1.33009211888095	8.18741111111111	4.36076472894163	0.000332037336096881	0.0406079739300633	8018558	NM_004035	ACOX1	acyl-CoA oxidase 1, palmitoyl	Q15067
8095886	-0.625344833333335	-1.54257948908653	7.56342872222222	-4.36008022132713	0.000332556668593513	0.0406079739300633	8095886	NM_006419	CXCL13	chemokine (C-X-C motif) ligand 13	O43927
7948775	0.390486833333332	1.31083566699704	6.90670266666667	4.35256493431918	0.000338312588370339	0.0410634500974058	7948775	NM_024099	C11orf48	chromosome 11 open reading frame 48	Q9BQE6
7995040	0.352041999999997	1.27636592608469	6.93226738888889	4.34804924326878	0.000341819303813073	0.0411804297121690	7995040	NM_001122957	BCKDK	branched chain ketoacid dehydrogenase kinase	Q96G95
8042843	0.390094833333333	1.31047954337874	5.05905283333333	4.34610606961606	0.000343339547180886	0.0411804297121690	8042843	NM_032118	WDR54	WD repeat domain 54	Q9H977
8153002	0.374230333333332	1.29614788527678	7.529479	4.34301821579033	0.00034576935673087	0.0412279109466749	8153002	NM_001135242	NDRG1	N-myc downstream regulated 1	Q92597
8095986	-0.433382166666667	-1.35039565451487	7.52031772222222	-4.34012052338064	0.000348065283206575	0.04125896661168	8095986	NM_005139	ANXA3	annexin A3	P12429
8022488	0.391248833333333	1.31152820463220	6.25682622222222	4.32050634910726	0.000364015192586722	0.0428987671728654	8022488	NM_138340	ABHD3	abhydrolase domain containing 3	Q8WU67
8130739	-0.386095833333333	-1.30685206075538	7.86941005555556	-4.30695136326455	0.00037546605363787	0.0439861733090522	8130739	NM_021135	RPS6KA2	ribosomal protein S6 kinase, 90kDa, polypeptide 2	Q15349
8034122	0.434653333333332	1.35158602001799	6.49375544444444	4.30449182480709	0.000377582346116185	0.0439861733090522	8034122	NM_182513	SPC24	SPC24, NDC80 kinetochore complex component, homolog (S. cerevisiae)	Q8NBT2
8162884	-0.916079666666668	-1.88698069935677	8.59121172222222	-4.27850378403323	0.000400690745233158	0.0461744403978171	8162884	NM_000035	ALDOB	aldolase B, fructose-bisphosphate	P05062
8158671	0.374984999999997	1.29682607121089	10.9278677777778	4.27825072919733	0.000400922620129049	0.0461744403978171	8158671	NM_000050	ASS1	argininosuccinate synthase 1	P00966
8151341	-0.461296333333333	-1.37677836642544	5.43918605555556	-4.264239339446	0.000413974218882795	0.0474082339929619	8151341	NM_007332	TRPA1	transient receptor potential cation channel, subfamily A, member 1	O75762
8050240	-0.283838166666667	-1.21742944668442	9.63904177777778	-4.25503612817741	0.000422778737665459	0.0481445225420160	8050240	NM_002539	ODC1	ornithine decarboxylase 1	P11926
7965335	-0.460380666666667	-1.37590481377712	6.5230485	-4.244710917912	0.000432881030255953	0.0490195445993753	7965335	NM_001946	DUSP6	dual specificity phosphatase 6	Q16828
7906978	0.777471499999999	1.71412402612501	9.35472511111111	4.24148446536614	0.000436087333712915	0.0491082791908933	7906978	NM_004528	MGST3	microsomal glutathione S-transferase 3	O14880
8122807	-0.612803666666667	-1.52922815427883	7.29288583333333	-4.23887321276164	0.000438699753966841	0.0491295249331926	8122807	NM_005100	AKAP12	A kinase (PRKA) anchor protein 12	Q5CZB5
7975203	-0.394879833333334	-1.31483323899416	6.93561177777778	-4.23157374318979	0.000446086256232743	0.0492965947709686	7975203	NM_022474	MPP5	membrane protein, palmitoylated 5 (MAGUK p55 subfamily member 5)	Q658X5
8066407	0.430528666666667	1.34772735273485	7.87784111111111	4.23117239541316	0.000446495996479013	0.0492965947709686	8066407	NM_001080472	FITM2	fat storage-inducing transmembrane protein 2	Q8N6M3
7896740	0.386143	1.30689478694588	2.19457427777778	4.23020264277841	0.000447487589435531	0.0492965947709686	7896740	NM_001005240	OR4F17	olfactory receptor, family 4, subfamily F, member 17	Q8NGA8
8023727	-0.436476500000001	-1.35329512982763	8.36334905555556	-4.21492827848964	0.000463401195682476	0.0506325901367692	8023727	NM_032160	DSEL	dermatan sulfate epimerase-like	Q9HAD7
7989985	-0.513481500000001	-1.42749085181943	6.05795422222222	-4.21378886850772	0.000464610841906219	0.0506325901367692	7989985	NM_001004439	ITGA11	integrin, alpha 11	B3KTN6
8000200	0.362186999999998	1.2853729348131	7.69611211111111	4.1965585669002	0.000483294858697473	0.0523870951112181	8000200	NR_003370	RRN3P1	RNA polymerase I transcription factor homolog (S. cerevisiae) pseudogene 1	Q9NYV6
7921834	1.01978016666667	2.02760997520804	7.63624594444444	4.18850740945744	0.000492282252243954	0.0530774534733242	7921834	NM_001643	APOA2	apolipoprotein A-II	P02652
8081235	-0.511856166666666	-1.42588355301036	5.66259605555556	-4.17785478362832	0.000504432143868385	0.0540996801915988	8081235	NM_001850	COL8A1	collagen, type VIII, alpha 1	P27658
8101284	0.456472666666664	1.37218277985983	6.26928277777778	4.17261496970969	0.000510518468535633	0.0544642597748278	8101284	NM_006259	PRKG2	protein kinase, cGMP-dependent, type II	Q13237
7985268	0.662676999999997	1.5830172758055	7.39816983333333	4.16427798308811	0.000520354678808801	0.0552229808348398	7985268	NM_000137	FAH	fumarylacetoacetate hydrolase (fumarylacetoacetase)	P16930
7926152	0.449415499999998	1.36548692511787	7.39663833333333	4.16109546499672	0.000524159482781196	0.0553370453957023	7926152	NM_024693	ECHDC3	enoyl CoA hydratase domain containing 3	Q96DC8
7923958	0.388659833333334	1.30917670171947	4.48289777777778	4.1558249244166	0.000530522105318667	0.0557185651544527	7923958	NM_023938	C1orf116	chromosome 1 open reading frame 116	Q9BW04
8112107	0.365740499999998	1.28854283725702	6.94422438888889	4.14405925245364	0.0005450067661977	0.0569447791279762	8112107	NM_003711	PPAP2A	phosphatidic acid phosphatase type 2A	O14494
7909446	1.08561016666667	2.12227287707905	6.05898433333333	4.13450039333514	0.000557066330088966	0.0579063308251453	7909446	NM_005525	HSD11B1	hydroxysteroid (11-beta) dehydrogenase 1	P28845
7958253	-0.3269155	-1.25432873516041	8.98461222222222	-4.12422888133542	0.000570323564080822	0.0589819318567258	7958253	NM_001145199	C12orf75	chromosome 12 open reading frame 75	Q8TAD7
7987405	0.326124499999999	1.25364120102686	3.39960494444444	4.11642217757796	0.000580610795159104	0.0592674975656103	7987405	NM_005739	RASGRP1	RAS guanyl releasing protein 1 (calcium and DAG-regulated)	B2RA89
8095390	-1.00859716666667	-2.01195378520919	6.71575505555556	-4.11563806680241	0.000581654281438298	0.0592674975656103	8095390	NM_001075	UGT2B10	UDP glucuronosyltransferase 2 family, polypeptide B10	P36537
7958895	0.515916166666667	1.42990189400909	5.44118294444444	4.11548624798826	0.000581856537521285	0.0592674975656103	7958895	NM_006187	OAS3	2'-5'-oligoadenylate synthetase 3, 100kDa	Q9Y6K5
8022176	0.323942333333332	1.2517464234876	5.08022466666667	4.10249916397775	0.000599421832415613	0.0604157842809156	8022176	NM_005559	LAMA1	laminin, alpha 1	P25391
8100393	-0.508657333333335	-1.42272549756787	7.88928294444444	-4.10105105432067	0.00060141308761842	0.0604157842809156	8100393	NM_002253	KDR	kinase insert domain receptor (a type III receptor tyrosine kinase)	P35968
7994565	0.362082833333331	1.28528013059832	7.74940316666667	4.10057332282657	0.000602071456573505	0.0604157842809156	7994565	NM_018427	RRN3	RRN3 RNA polymerase I transcription factor homolog (S. cerevisiae)	Q9NYV6
8127646	0.458547999999999	1.37415810091874	5.13071361111111	4.09573299027269	0.00060878287386989	0.0607883194745945	8127646	NM_015687	FILIP1	filamin A interacting protein 1	Q7Z7B0
8162940	0.536730333333335	1.45068102309422	8.08418688888889	4.08394869109942	0.00062543774898415	0.0621452116270036	8162940	NM_005502	ABCA1	ATP-binding cassette, sub-family A (ABC1), member 1	Q9NS76
8096753	0.319594166666667	1.24797944011962	8.16008716666667	4.07228725445583	0.000642368474034683	0.0634106200759888	8096753	NM_005327	HADH	hydroxyacyl-CoA dehydrogenase	B2RB06
8055688	0.419441500000000	1.33740971289888	8.19134166666667	4.0708886899392	0.000644429587353413	0.0634106200759888	8055688	NM_005168	RND3	Rho family GTPase 3	P61587
7973014	-0.304081000000000	-1.23463192326021	2.45278022222222	-4.06339213444974	0.000655590989988341	0.0641972433191482	7973014	NM_001005483	OR4K5	olfactory receptor, family 4, subfamily K, member 5	B9EIS6
8165258	0.567501833333332	1.48195519813322	8.02145927777778	4.05846428213541	0.000663033206360132	0.0646138610236533	8165258	NM_006412	AGPAT2	1-acylglycerol-3-phosphate O-acyltransferase 2 (lysophosphatidic acid acyltransferase, beta)	Q96IS9
8092328	-0.334918500000002	-1.26130615374807	9.37527888888889	-4.04714783464362	0.000680445556225765	0.0656729256680093	8092328	NM_020166	MCCC1	methylcrotonoyl-CoA carboxylase 1 (alpha)	Q96RQ3
8139840	0.329632666666665	1.25669335946582	7.25261211111111	4.04597942708687	0.000682269236687831	0.0656729256680093	8139840	NM_001007253	ERV3	endogenous retroviral sequence 3 (includes zinc finger protein H-plk/HPF9)	---
8096808	0.489293333333332	1.40375711337552	4.98763427777778	4.04511571302325	0.000683620489193387	0.0656729256680093	8096808	NM_017918	CCDC109B	coiled-coil domain containing 109B	Q9NWR8
8089464	-0.507462166666667	-1.42154736226477	4.72719338888889	-4.03680835391273	0.000696754693753426	0.066618951143311	8089464	ENST00000383686	LOC151760	hypothetical LOC151760	---
8057990	-0.4234555	-1.34113595964161	4.86738311111111	-4.03097389118082	0.000706129907107552	0.0669841888078332	8057990	NM_153697	ANKRD44	ankyrin repeat domain 44	Q8N8A2
8149877	0.368672833333332	1.29116451371562	5.5446085	4.03032285419179	0.000707183838425077	0.0669841888078332	8149877	NM_007257	PNMA2	paraneoplastic antigen MA2	Q9UL42
8046428	0.438577166666667	1.35526705914687	5.71167227777778	4.01439842561645	0.000733459117697708	0.0688971108182815	8046428	NM_007023	RAPGEF4	Rap guanine nucleotide exchange factor (GEF) 4	Q8WZA2
7934936	0.343901499999999	1.26918422951178	5.65190272222222	4.01397116136677	0.000734177401911633	0.0688971108182815	7934936	NM_213606	SLC16A12	solute carrier family 16, member 12 (monocarboxylic acid transporter 12)	Q6ZSM3
8052355	-0.328509666666667	-1.25571552459623	10.2264201666667	-4.00932126178152	0.000742040117700892	0.0693140699806317	8052355	NM_004105	EFEMP1	EGF-containing fibulin-like extracellular matrix protein 1	Q59G97
8160459	-0.503394333333333	-1.41754480255333	5.64600727777778	-4.0050861628248	0.000749274717280982	0.0696688005471812	8160459	NM_004432	ELAVL2	ELAV (embryonic lethal, abnormal vision, Drosophila)-like 2 (Hu antigen B)	Q12926
8136347	-0.292065333333333	-1.22439183848312	8.82549	-3.9984950269401	0.00076067462945834	0.0704058207265779	8136347	NM_033138	CALD1	caldesmon 1	Q7Z2Y9
8172043	0.6351695	1.55312021296521	4.43509122222222	3.98119579107015	0.00079142706132133	0.0729192115135608	8172043	NM_006307	SRPX	sushi-repeat-containing protein, X-linked	B3KWP8
7944793	0.337825833333333	1.26385051324791	2.46768811111111	3.97567476251371	0.00080150099339812	0.0735132359103163	7944793	NM_001005197	OR8D4	olfactory receptor, family 8, subfamily D, member 4	Q8NGM9
8138289	-0.4021155	-1.32144419426274	7.2440945	-3.97333025403077	0.000805817579701092	0.0735762267591943	8138289	NM_004956	ETV1	ets variant 1	P50549
8025382	0.377027166666666	1.29866305697226	6.38027188888889	3.97034271797932	0.000811351766213084	0.0737493287046601	8025382	NM_024552	LASS4	LAG1 homolog, ceramide synthase 4	Q9HA82
8127145	0.436635833333332	1.35344459795867	10.0144568888889	3.96657705562672	0.000818381529716922	0.0740562214614375	8127145	NM_021814	ELOVL5	ELOVL family member 5, elongation of long chain fatty acids (FEN1/Elo2, SUR4/Elo3-like, yeast)	Q9NYP7
8059580	-0.315073333333334	-1.24407488900475	6.31237622222222	-3.96240476271761	0.000826241509648864	0.0744351795581443	8059580	NM_139072	DNER	delta/notch-like EGF repeat containing	Q8NFT8
7978544	-0.359483833333334	-1.28296679625928	8.07634138888889	-3.95754942641436	0.000835483274203069	0.0749347166729921	7978544	NM_022073	EGLN3	egl nine homolog 3 (C. elegans)	Q9H6Z9
8089835	0.458005333333332	1.37364131147678	10.282527	3.95100152534023	0.000848110508588368	0.0754587482509736	8089835	NM_007085	FSTL1	follistatin-like 1	Q12841
7940508	0.382176333333332	1.30330643619638	4.68969744444444	3.94926460432437	0.000851491939161238	0.0754587482509736	7940508	NM_006133	DAGLA	diacylglycerol lipase, alpha	Q9Y4D2
7975598	0.473669499999999	1.38863698322237	6.70803022222222	3.94738540801424	0.000855165522322975	0.0754587482509736	7975598	NM_001037161	ACOT1	acyl-CoA thioesterase 1	Q86TX2
7904751	-0.635951833333335	-1.55396265518922	5.15829661111111	-3.94684917954749	0.00085621667971011	0.0754587482509736	7904751	BC017770	RBM8A	RNA binding motif protein 8A	Q8WWE9
8152946	0.446752499999999	1.36296876458056	5.54300477777778	3.94093138146967	0.000867903294503717	0.0761575748034214	8152946	NM_004519	KCNQ3	potassium voltage-gated channel, KQT-like subfamily, member 3	A2VCT8
8112740	0.300121666666667	1.23124824371029	6.91167966666667	3.93144727290332	0.000886965950943292	0.0774948268345712	8112740	NM_032367	ZBED3	zinc finger, BED-type containing 3	Q53EL5
8047300	-0.253405000000001	-1.19201715615825	10.2849633333333	-3.92955667510166	0.00089081566992177	0.0774971400399755	8047300	NM_001159	AOX1	aldehyde oxidase 1	Q9BYF0
8079931	-0.758976666666667	-1.69228982284113	6.74817477777778	-3.91441780437917	0.00092224992938427	0.0798889148231588	8079931	NM_006841	SLC38A3	solute carrier family 38, member 3	Q99624
8165064	0.306760333333333	1.23692697802177	6.95607972222222	3.91064359567495	0.000930257626176811	0.0802396684366126	8165064	NM_016172	UBAC1	UBA domain containing 1	Q9BSL1
8102594	0.455478333333333	1.37123737077550	4.23771844444444	3.89222092959137	0.000970352060177746	0.0833433739822157	8102594	NM_024873	TNIP3	TNFAIP3 interacting protein 3	Q96KP6
8034583	0.332618333333333	1.25929678743269	4.114347	3.87353808980922	0.00101277377513797	0.0866199342702389	8034583	NM_001105578	SYCE2	synaptonemal complex central element protein 2	Q6PIF2
7947165	-0.5364705	-1.45041977499005	4.25081372222222	-3.86506776458531	0.00103261128834558	0.0879455076250624	7947165	NM_178498	SLC5A12	solute carrier family 5 (sodium/glucose cotransporter), member 12	Q1EHB4
7925062	-0.417683833333332	-1.33578130979224	6.80514111111111	-3.84912306758744	0.00107101074127416	0.0908342582662224	7925062	NM_020808	SIPA1L2	signal-induced proliferation-associated 1 like 2	Q9P2F8
7971388	0.502900666666667	1.41705982486768	6.79058572222222	3.84607469540732	0.00107851257124755	0.0910893742466158	7971388	NM_001010875	SLC25A30	solute carrier family 25, member 30	B3KTE8
8178289	0.417472333333333	1.33558549776587	2.54203216666667	3.83895249938063	0.00109624451968621	0.0922028066972596	8178289	NM_030959	OR12D3	olfactory receptor, family 12, subfamily D, member 3	Q9UGF7
8112920	0.497385166666666	1.41165267216644	3.49590333333333	3.83667238135463	0.00110198242893112	0.0923024125389829	8112920	NM_130767	ACOT12	acyl-CoA thioesterase 12	Q8WYK0
8061114	-0.353015000000003	-1.27722703872117	8.72248833333333	-3.82567056966771	0.00113009173221048	0.0942673226827429	8061114	NM_001011546	DSTN	destrin (actin depolymerizing factor)	P60981
7983239	0.481597833333332	1.39628924765559	6.12386305555556	3.82181933479677	0.00114009936233927	0.0946444909420693	7983239	NM_001015001	CKMT1A	creatine kinase, mitochondrial 1A	P12532
8043981	-0.804188333333334	-1.74616311627067	9.43674122222222	-3.81909748509720	0.00114722541572278	0.0946444909420693	8043981	NM_004633	IL1R2	interleukin 1 receptor, type II	P27930
8159992	0.309957833333333	1.23967146665618	7.51502038888889	3.81856645771442	0.00114862085701771	0.0946444909420693	8159992	NM_024896	ERMP1	endoplasmic reticulum metallopeptidase 1	Q7Z2K6
7960362	-0.3765995	-1.29827814361664	2.97254777777778	-3.81250910756442	0.00116465855719084	0.0955774451589403	7960362	AY358109	LOC100128816	ACAH3104	Q6UY24
8088979	-0.422414333333336	-1.34016843547361	8.40751705555556	-3.79697850783261	0.00120680397336435	0.09863676024232	8088979	NM_016206	VGLL3	vestigial like 3 (Drosophila)	A8MV65
7942674	0.416941499999997	1.33509416531804	8.80991166666667	3.79507022441565	0.00121208611962684	0.0986706250796627	7942674	NM_015516	TSKU	tsukushi small leucine rich proteoglycan homolog (Xenopus laevis)	Q8WUA8
8054377	0.281142499999998	1.21515681123632	6.791566	3.79243894226141	0.00121940729205902	0.0988695432401455	8054377	NM_201555	FHL2	four and a half LIM domains 2	Q6I9R8
8047854	-0.346157500000000	-1.27117045627519	6.93580694444444	-3.78369732184444	0.00124404702628472	0.100465471007137	8047854	NM_001142300	CCNYL1	cyclin Y-like 1	Q8N7R7
8078147	0.359295	1.28279888063232	7.31558933333333	3.78062647929236	0.00125281978121613	0.100772448274805	8078147	NM_000060	BTD	biotinidase	P43251
7945666	0.285728333333333	1.21902552388054	11.1302861111111	3.77375443489546	0.00127267538196848	0.101964940681823	7945666	NM_001909	CTSD	cathepsin D	P07339
8167942	-0.315145999999999	-1.24413755301168	6.75943561111111	-3.7646735919727	0.00129939379289409	0.103695717251824	8167942	NM_007157	ZXDB	zinc finger, X-linked, duplicated B	P98169
8029754	-0.340166500000000	-1.26590268210986	4.92233622222222	-3.76244158556666	0.00130604594615214	0.103817848347074	8029754	NM_004497	FOXA3	forkhead box A3	P55318
8124828	0.295530166666666	1.22733592012839	7.91521788888889	3.75969746403525	0.00131427080794676	0.104063551863597	8124828	NM_005803	FLOT1	flotillin 1	O75955
8154135	0.354012833333332	1.2781107324444	7.02179438888889	3.75519736078906	0.00132787043977246	0.104731259977384	8154135	NM_004170	SLC1A1	solute carrier family 1 (neuronal/epithelial high affinity glutamate transporter, system Xag), member 1	B2R7K1
8158214	0.287023333333331	1.22012024364714	6.64947661111111	3.75039474498385	0.00134253864677154	0.105477745620384	8158214	NM_016035	COQ4	coenzyme Q4 homolog (S. cerevisiae)	Q9Y3A0
7970455	0.316774166666663	1.24554242840505	7.83969488888889	3.74532171355627	0.00135820771733526	0.106060540599675	7970455	NM_015974	CRYL1	crystallin, lambda 1	Q9Y2S2
7995714	-0.287274833333334	-1.22033296149885	3.31896316666667	-3.74460972308585	0.00136042133970969	0.106060540599675	7995714	NM_001043	SLC6A2	solute carrier family 6 (neurotransmitter transporter, noradrenalin), member 2	P23975
7945663	0.332509666666666	1.25920193826025	6.73250594444444	3.7406626798308	0.00137275813849812	0.106612289146961	7945663	NM_001170820	LOC402778	CD225 family protein FLJ76511	A6NMD0
7930714	0.497204499999999	1.41147590396030	3.39721577777778	3.73689458665523	0.00138463933197799	0.107124577325167	7930714	NM_207303	ATRNL1	attractin-like 1	Q5VV63
7950067	0.270875666666667	1.20653993406066	9.6668655	3.73273822551373	0.00139786332577074	0.107736462408262	7950067	NM_001360	DHCR7	7-dehydrocholesterol reductase	B2R6Z2
8098576	0.303634666666666	1.23425001846860	8.09384472222222	3.71541545011551	0.00145434261398295	0.111664866611494	8098576	NM_001151	SLC25A4	solute carrier family 25 (mitochondrial carrier; adenine nucleotide translocator), member 4	P12235
7980213	-0.283452666666667	-1.21710418296546	2.47786977777778	-3.71343680856855	0.00146093632202241	0.111681114752998	7980213	NM_001080408	PROX2	prospero homeobox 2	Q3B8N5
7951545	0.477555666666666	1.39238257694554	4.42578588888889	3.71205056284343	0.00146557358284645	0.111681114752998	7951545	NM_015065	EXPH5	exophilin 5	Q8NEV8
8057599	-0.316956000000001	-1.24569942305623	8.86115827777778	-3.70801243596898	0.0014791653695306	0.112165036328517	8057599	NM_006287	TFPI	tissue factor pathway inhibitor (lipoprotein-associated coagulation inhibitor)	B2R8Y9
8106743	-0.611279333333334	-1.52761324444923	7.94708438888889	-3.70638989187908	0.00148466181548662	0.112165036328517	8106743	NM_004385	VCAN	versican	B7Z638
8141140	0.323824333333333	1.25164404562297	5.14845683333333	3.70525315092380	0.00148852465576572	0.112165036328517	8141140	NM_005221	DLX5	distal-less homeobox 5	P56178
7974621	-0.397033666666666	-1.31679765043152	5.35643011111111	-3.70169911501421	0.00150066636270223	0.112462717911292	7974621	NM_002892	ARID4A	AT rich interactive domain 4A (RBP1-like)	Q05CG0
7927710	0.371255666666664	1.29347813482582	6.84131472222222	3.70069569462172	0.00150411212661041	0.112462717911292	7927710	NM_001786	CDK1	cyclin-dependent kinase 1	P06493
8048026	-0.745996333333334	-1.67713210637868	8.12367083333333	-3.6992414872552	0.00150911984567694	0.112462717911292	8048026	NM_001875	CPS1	carbamoyl-phosphate synthase 1, mitochondrial	P31327
8003824	0.319911166666666	1.24825368584561	5.89377944444444	3.69118573691905	0.00153716194063826	0.114132866434936	8003824	NM_004937	CTNS	cystinosis, nephropathic	O60931
8000543	0.366884999999999	1.28956545281319	7.02093538888889	3.68116340454318	0.00157277259375839	0.116350731662345	8000543	NM_000086	CLN3	ceroid-lipofuscinosis, neuronal 3	O95092
8062251	0.435235333333333	1.35213137557072	5.58800544444444	3.67861292992257	0.00158196466764340	0.116605177502297	8062251	NM_012156	EPB41L1	erythrocyte membrane protein band 4.1-like 1	Q9H4G0
7964907	-0.314415833333335	-1.24350803818044	4.70315805555556	-3.67389779230729	0.00159909889543084	0.117441067428925	7964907	NM_002849	PTPRR	protein tyrosine phosphatase, receptor type, R	Q15256
8054731	0.339261666666666	1.26510897880532	2.54760316666667	3.67154208920261	0.00160772806451482	0.117648548258900	8054731	NM_014438	IL1F8	interleukin 1 family, member 8 (eta)	Q9NZH7
8160857	0.326999166666667	1.25440147995008	7.12656088888889	3.66617013284359	0.00162757920117672	0.118672771251266	8160857	NM_005866	SIGMAR1	sigma non-opioid intracellular receptor 1	Q99720
8081288	-0.577452666666668	-1.49221215663217	8.09077072222222	-3.66208161521223	0.00164285034993748	0.119356905352089	8081288	NM_018004	TMEM45A	transmembrane protein 45A	Q9NWC5
7902290	-0.508419333333334	-1.42249081128256	5.36334566666667	-3.65747936806234	0.00166021038622995	0.119885762606751	7902290	NM_001902	CTH	cystathionase (cystathionine gamma-lyase)	P32929
7941587	0.401350999999999	1.32074413192425	5.03813222222222	3.65701857363639	0.00166195852454352	0.119885762606751	7941587	NM_182553	CNIH2	cornichon homolog 2 (Drosophila)	Q6PI25
8049123	0.412166333333333	1.33068245124887	5.47133388888889	3.65537839995912	0.00166819575389694	0.119908964296067	8049123	NM_001632	ALPP	alkaline phosphatase, placental (Regan isozyme)	P05187
7910427	0.378667166666665	1.30014016637742	9.41229083333333	3.64774174214507	0.00169754325856949	0.121586645877549	7910427	NM_004481	GALNT2	UDP-N-acetyl-alpha-D-galactosamine:polypeptide N-acetylgalactosaminyltransferase 2 (GalNAc-T2)	Q10471
8013120	0.332747666666666	1.25940968471669	7.28340683333333	3.64619929512006	0.00170353268027745	0.121586645877549	8013120	NM_148172	PEMT	phosphatidylethanolamine N-methyltransferase	Q9UBM1
8084717	-0.450066166666668	-1.36610290922113	7.91221288888889	-3.64283436179880	0.00171667172060820	0.121986384469947	8084717	NM_173216	ST6GAL1	ST6 beta-galactosamide alpha-2,6-sialyltranferase 1	B2R513
7917503	-0.338616500000001	-1.26454335430045	8.08582522222222	-3.64020822737685	0.00172699571246765	0.121986384469947	7917503	NM_018284	GBP3	guanylate binding protein 3	Q9H0R5
8030299	-0.398709500000002	-1.31832813019301	4.89759138888889	-3.63937948229211	0.00173026647173346	0.121986384469947	8030299	NM_144688	CCDC155	coiled-coil domain containing 155	Q8N6L0
7993776	0.474127333333334	1.38907773138471	5.83626516666667	3.63863607399645	0.0017332056599578	0.121986384469947	7993776	NM_030941	LOC81691	exonuclease NEF-sp	Q96IC2
8088106	0.334844499999999	1.26124145936774	10.1017032777778	3.62770643554171	0.00177699319816534	0.124635474487237	8088106	NM_001135055	TKT	transketolase	P29401
7911269	-0.309248833333334	-1.23906239051065	2.64768944444444	-3.60824032252637	0.00185771117600768	0.129612471791903	7911269	NM_017504	OR2M4	olfactory receptor, family 2, subfamily M, member 4	Q96R27
8101304	-0.334985000000001	-1.26136429409651	6.96498494444444	-3.60752595033991	0.00186074145493062	0.129612471791903	8101304	NM_152545	RASGEF1B	RasGEF domain family, member 1B	Q0VAM2
8139160	-0.697300000000001	-1.62146737937902	4.52682838888889	-3.59722761318209	0.00190497336250847	0.131994825854566	8139160	NR_028347	FAM183B	acyloxyacyl hydrolase (neutrophil)	Q6ZVS7
7993453	-0.448380666666667	-1.36450782372612	3.55960977777778	-3.59653927383828	0.00190796664900778	0.131994825854566	7993453	NM_001128423	MPV17L	MPV17 mitochondrial membrane protein-like	Q2QL34
8005097	-0.470543666666668	-1.38563153253324	5.79035938888889	-3.59375716735504	0.00192011231369441	0.132058422816573	8005097	NM_006041	HS3ST3B1	heparan sulfate (glucosamine) 3-O-sulfotransferase 3B1	Q9Y662
8102912	0.312921999999999	1.2422211186877	7.21551527777778	3.59334552696676	0.00192191587226882	0.132058422816573	8102912	NM_015130	TBC1D9	TBC1 domain family, member 9 (with GRAM domain)	Q6ZT07
8107920	0.488908166666666	1.40338239227051	6.70628844444444	3.59040176511924	0.00193486260594106	0.132481080250541	8107920	NM_003060	SLC22A5	solute carrier family 22 (organic cation/carnitine transporter), member 5	O76082
8117614	0.535661666666665	1.44960683876138	4.95394933333333	3.58839295297658	0.00194374691109481	0.132481080250541	8117614	NM_003527	HIST1H2BO	histone cluster 1, H2bo	P23527
8102024	0.297194833333333	1.22875291008002	6.57304766666667	3.5875077904172	0.00194767449011649	0.132481080250541	8102024	NM_181886	UBE2D3	ubiquitin-conjugating enzyme E2D 3 (UBC4/5 homolog, yeast)	P61077
8117543	0.589400666666666	1.50462155832831	3.94776422222222	3.5714821436111	0.00202015554415370	0.136658815356855	8117543	NM_080596	HIST1H2AH	histone cluster 1, H2ah	Q96KK5
7961693	0.402390666666666	1.32169625867176	2.96567488888889	3.57095653255328	0.00202257743498059	0.136658815356855	7961693	NM_002300	LDHB	lactate dehydrogenase B	Q5U077
8040774	0.343637833333332	1.26895229484226	5.36417216666667	3.56866863009552	0.00203315304086629	0.136854016784346	8040774	NM_021831	AGBL5	ATP/GTP binding protein-like 5	Q8NDL9
8016832	0.451682166666667	1.36763397372740	6.04049616666667	3.56741530783483	0.00203896956432524	0.136854016784346	8016832	NM_012329	MMD	monocyte to macrophage differentiation-associated	Q15546
8019183	-0.268693333333337	-1.2047162071123	12.1641694444444	-3.56445565704647	0.00205277034724872	0.1373255938572	8019183	NM_001614	ACTG1	actin, gamma 1	Q6PJ43
8135734	-0.312515000000001	-1.24187072399423	7.58127133333333	-3.55831178670829	0.00208171460540594	0.138803799511771	8135734	NM_024913	C7orf58	chromosome 7 open reading frame 58	A4D0V7
7942783	0.412687999999999	1.33116370208689	4.83423611111111	3.55677324677552	0.00208902573100870	0.138834595303430	7942783	BC002752	C11orf67	chromosome 11 open reading frame 67	Q9H7C9
8093219	0.599411666666666	1.51509858089904	5.25974672222222	3.55268776442903	0.00210856331498597	0.139208096612791	8093219	NM_203314	BDH1	3-hydroxybutyrate dehydrogenase, type 1	A1E284
8146115	-0.611738	-1.52809898581917	4.32809722222222	-3.55128440310942	0.00211531605337826	0.139208096612791	8146115	NM_020130	C8orf4	chromosome 8 open reading frame 4	Q9NR00
7999319	0.315279499999998	1.24425268479182	7.75388105555556	3.55088299680774	0.00211725148104059	0.139208096612791	7999319	NM_014316	CARHSP1	calcium regulated heat stable protein 1, 24kDa	Q9Y2V2
7908204	-0.389641333333334	-1.31006766903338	4.47556494444444	-3.54987559063576	0.00212211651965232	0.139208096612791	7908204	NM_031935	HMCN1	hemicentin 1	Q96RW7
8023855	0.283693333333332	1.21730723408267	10.3110583333333	3.53994518899127	0.00217066821348252	0.141486460882757	8023855	NM_148923	CYB5A	cytochrome b5 type A (microsomal)	Q59F44
8056545	-0.291631333333335	-1.22402356513115	8.92761394444445	-3.53886242208558	0.00217602798320218	0.141486460882757	8056545	NM_013233	STK39	serine threonine kinase 39 (STE20/SPS1 homolog, yeast)	Q9UEW8
7945071	0.304700499999999	1.23516219382629	6.89378827777778	3.53850731296719	0.00217778864308931	0.141486460882757	7945071	NM_017547	FOXRED1	FAD-dependent oxidoreductase domain containing 1	Q96CU9
8156199	-0.539732166666667	-1.45370261540108	8.33797072222222	-3.52426103622074	0.00224959551401583	0.145522326439239	8156199	NM_004938	DAPK1	death-associated protein kinase 1	P53355
8105523	-0.278787666666668	-1.21317499413429	7.55008411111111	-3.52334967295793	0.00225426790833355	0.145522326439239	8105523	NM_004520	KIF2A	kinesin heavy chain member 2A	O00139
8023968	0.382088666666667	1.3032272420103	6.49650433333333	3.52138056077743	0.00226439593487461	0.145712081269550	8023968	NM_004359	CDC34	cell division cycle 34 homolog (S. cerevisiae)	P49427
7897877	0.446508333333333	1.36273811058178	5.26682505555556	3.5166118337528	0.00228911017007507	0.145848478486790	7897877	NM_001066	TNFRSF1B	tumor necrosis factor receptor superfamily, member 1B	Q8IVS6
8073546	-0.332706000000001	-1.25937331206393	5.2142825	-3.51553299762652	0.00229473814117078	0.145848478486790	8073546	NR_024355	LOC339674	hypothetical LOC339674	---
8016718	-0.364331500000001	-1.28728500346809	3.35077338888889	-3.51510896914356	0.00229695391091955	0.145848478486790	8016718	NM_001267	CHAD	chondroadherin	O15335
8054513	-0.402882166666668	-1.32214661329356	6.09341305555556	-3.51400941563699	0.00230270949551132	0.145848478486790	8054513	NR_027244	LOC151009	hypothetical LOC151009	Q8N952
8012403	0.384277666666665	1.30520612853547	6.98391511111111	3.51336751955491	0.00230607606334691	0.145848478486790	8012403	NM_004217	AURKB	aurora kinase B	B2RC06
7966600	0.373777833333333	1.29574141340823	5.628574	3.5126800003177	0.00230968730114749	0.145848478486790	7966600	NM_024959	SLC24A6	solute carrier family 24 (sodium/potassium/calcium exchanger), member 6	Q6J4K2
7953130	0.360835000000001	1.28416893110822	6.40981072222222	3.50406941525738	0.00235539043361476	0.148272559283761	7953130	NR_027363	C12orf32	chromosome 12 open reading frame 32	Q9BSD3
8141676	-0.366944000000001	-1.28961819155238	4.11533066666667	-3.50113365931194	0.00237117591484932	0.148804135585126	8141676	NM_178176	MOGAT3	monoacylglycerol O-acyltransferase 3	Q86VF5
8144669	0.340783999999998	1.26644462770321	9.87871494444444	3.49234868213778	0.00241903869752826	0.151339241971907	8144669	NM_004462	FDFT1	farnesyl-diphosphate farnesyltransferase 1	P37268
8008664	0.280128166666667	1.21430275627323	7.29952472222222	3.48950734503732	0.00243472206061769	0.151496367754461	8008664	NM_003488	AKAP1	A kinase (PRKA) anchor protein 1	Q92667
7899284	-0.288206333333335	-1.22112114415560	7.84722861111111	-3.48918672604604	0.00243649807044668	0.151496367754461	7899284	NM_001013642	TRNP1	TMF1-regulated nuclear protein 1	Q6NT89
7918052	0.370694333333332	1.29297495768981	2.70564727777778	3.48434275133418	0.00246348638277117	0.152706021341809	7918052	NM_058170	OLFM3	olfactomedin 3	Q5T3V6
8007569	0.478277666666666	1.39307957235095	4.7517875	3.48178648640389	0.00247784729923889	0.153127941327964	8007569	NM_024032	C17orf53	chromosome 17 open reading frame 53	Q8N3J3
8116384	-0.244360000000000	-1.18456716355741	4.21742583333333	-3.46985949672138	0.00254595088998919	0.156717455186246	8116384	NM_175062	RASGEF1C	RasGEF domain family, member 1C	Q8N431
8000117	0.560894833333331	1.47518391818814	6.03906144444444	3.46891982880051	0.00255139418902127	0.156717455186246	8000117	NM_001888	CRYM	crystallin, mu	Q5HYB7
8030969	0.333807666666666	1.26033535838639	2.16606772222222	3.46732305717511	0.00256067027369331	0.156812043648832	8030969	ENST00000344759	ZNF818P	zinc finger protein 818 pseudogene	Q6ZRF7
7907657	0.302360833333333	1.23316071347202	6.144763	3.46300060007047	0.00258594772428420	0.157883013166388	7907657	NM_152663	RALGPS2	Ral GEF with PH domain and SH3 binding motif 2	Q86X27
7902518	-0.247171333333334	-1.18687774195838	6.60390988888889	-3.45721996717288	0.00262013719334536	0.159490032760091	7902518	NM_017655	GIPC2	GIPC PDZ domain containing family, member 2	Q8TF65
8152512	-0.408612833333336	-1.32740888250725	9.0753475	-3.44338126306604	0.00270380576655185	0.163664710964090	8152512	NM_002546	TNFRSF11B	tumor necrosis factor receptor superfamily, member 11b	O00300
8064522	0.224318833333333	1.16822554209307	8.17642844444444	3.44152794285535	0.00271520888235232	0.163664710964090	8064522	NM_174856	IDH3B	isocitrate dehydrogenase 3 (NAD+) beta	O43837
8111430	0.316621666666665	1.24541077536943	7.40492194444444	3.44110765271734	0.00271780142609793	0.163664710964090	8111430	NM_014324	AMACR	alpha-methylacyl-CoA racemase	B3KM26
8075695	0.407653833333332	1.32652680966338	4.0466485	3.44058696413960	0.00272101665490371	0.163664710964090	8075695	NR_027833	APOL3	apolipoprotein L, 3	O95236
8050007	-0.251800500000000	-1.19069218565633	3.49215611111111	-3.43624010427448	0.00274800489169182	0.164775546533556	8050007	NM_012293	PXDN	peroxidasin homolog (Drosophila)	Q92626
8080621	-0.43198	-1.34908383193697	3.61874433333333	-3.43500152149463	0.00275574298346696	0.164775546533556	8080621	NR_024460	CCDC66	coiled-coil domain containing 66	A2RUB6
8160663	0.394319666666666	1.31432281734440	5.614839	3.43191859042766	0.00277509699072025	0.165444752946763	8160663	NM_001170	AQP7	aquaporin 7	Q08E94
7930593	-0.298024833333334	-1.22946002995848	2.77219022222222	-3.42599685036788	0.00281264857669456	0.167191749705568	7930593	NM_024889	C10orf81	chromosome 10 open reading frame 81	Q5SXH7
8042696	0.236611333333334	1.17822194828320	8.46973094444444	3.42361731758155	0.00282787840970589	0.167605542002159	8042696	NM_003124	SPR	sepiapterin reductase (7,8-dihydrobiopterin:NADP+ oxidoreductase)	P35270
8021623	-0.406449333333334	-1.32541976022904	5.628157	-3.41838978465601	0.00286162200855151	0.168427475658823	8021623	NM_003784	SERPINB7	serpin peptidase inhibitor, clade B (ovalbumin), member 7	O75635
8095663	-0.759044833333334	-1.69236978463369	8.830994	-3.41796975852803	0.00286435040123437	0.168427475658823	8095663	NM_001133	AFM	afamin	P43652
8155849	0.250971666666667	1.19000832530124	10.7065777777778	3.41609655992183	0.00287654946331718	0.168427475658823	8155849	NM_000700	ANXA1	annexin A1	P04083
8016847	0.283507666666666	1.21715058362823	7.87768866666667	3.41457888206434	0.00288647070066411	0.168427475658823	8016847	NM_005082	TRIM25	tripartite motif-containing 25	Q59GW5
8026456	-0.330235166666667	-1.25721829082843	7.61602316666667	-3.41402632855127	0.00289009116156299	0.168427475658823	8026456	NM_000896	CYP4F3	cytochrome P450, family 4, subfamily F, polypeptide 3	Q08477
7936996	0.313521166666666	1.2427371335381	2.69267705555556	3.41370212897582	0.00289221747304821	0.168427475658823	7936996	NM_001004298	C10orf90	chromosome 10 open reading frame 90	Q96M02
8063097	0.300267833333332	1.2313729939614	5.97697205555556	3.41253110212186	0.00289991065638526	0.168427475658823	8063097	NM_022104	PCIF1	PDX1 C-terminal inhibiting factor 1	Q9H4Z3
8019031	0.381419499999999	1.30262290499658	6.31272783333333	3.4055573009287	0.00294614446739648	0.170623852440362	8019031	NM_019020	TBC1D16	TBC1 domain family, member 16	Q8TBP0
8055711	-0.303850333333334	-1.23443453874262	4.36088627777778	-3.39868153986941	0.00299243789039254	0.172186644777174	8055711	NM_001164507	NEB	nebulin	Q96MF8
7990566	0.515195166666663	1.42918746603669	9.28042688888889	3.39766277405714	0.00299935765529486	0.172186644777174	7990566	NM_000126	ETFA	electron-transfer-flavoprotein, alpha polypeptide	Q53XN3
8064833	0.236478333333332	1.17811333468727	9.19586677777778	3.39756736471647	0.00300000650957150	0.172186644777174	8064833	NM_001009924	C20orf30	chromosome 20 open reading frame 30	Q96A57
8049722	0.274041000000000	1.20919003935840	4.14014033333333	3.39479848130032	0.0030188972143286	0.172186644777174	8049722	NM_005301	GPR35	G protein-coupled receptor 35	Q9HC97
7949719	-0.394218666666668	-1.31423080763047	6.38716544444444	-3.39414016020980	0.00302340579122909	0.172186644777174	7949719	NM_001040716	PC	pyruvate carboxylase	P11498
8124527	0.487012166666664	1.40153926861898	7.75471833333333	3.39403932318731	0.00302409696796615	0.172186644777174	8124527	NM_005322	HIST1H1B	histone cluster 1, H1b	P16401
8039692	0.722760166666666	1.65033644262179	4.69873944444444	3.39232177824559	0.00303589358546259	0.172374125986909	8039692	NM_001144989	ZNF814	zinc finger protein 814	Q9H707
7996027	0.363423499999999	1.28647506997442	6.89144461111111	3.38456648162575	0.00308972506824181	0.17460334724292	7996027	NM_002996	CX3CL1	chemokine (C-X3-C motif) ligand 1	A0N0N7
8109305	0.291164333333332	1.22362741315014	5.83914422222222	3.38418702498494	0.00309238291367579	0.17460334724292	8109305	NM_007286	SYNPO	synaptopodin	Q8N3V7
8037408	0.299245	1.23050029187179	4.34858777777778	3.38140763075824	0.00311191938004594	0.174838293783737	8037408	NM_002250	KCNN4	potassium intermediate/small conductance calcium-activated channel, subfamily N, member 4	O15554
8018379	0.291243333333333	1.22369441914213	5.88749788888889	3.37925018044936	0.00312716775389660	0.174838293783737	8018379	NM_020753	CASKIN2	CASK interacting protein 2	Q8WXE0
7970892	0.404710666666666	1.32382339021683	3.72888577777778	3.37896194119966	0.00312921051633547	0.174838293783737	7970892	NM_052818	N4BP2L1	NEDD4 binding protein 2-like 1	Q9Y273
8102321	0.347687999999999	1.27251970796071	6.93082233333333	3.37717965578666	0.00314187079349292	0.174838293783737	8102321	NM_030821	PLA2G12A	phospholipase A2, group XIIA	Q542Y6
8031223	-0.299530666666667	-1.230743966183	3.82091083333333	-3.37583722758942	0.00315143981060987	0.174838293783737	8031223	NM_006669	LILRB1	leukocyte immunoglobulin-like receptor, subfamily B (with TM and ITIM domains), member 1	---
8166335	0.241850499999998	1.18250845586077	9.18439788888889	3.37565319745617	0.00315275383325077	0.174838293783737	8166335	NM_000284	PDHA1	pyruvate dehydrogenase (lipoamide) alpha 1	B2R5P7
8102904	0.278102166666666	1.21259868806102	2.67589694444444	3.3750698945612	0.00315692232485682	0.174838293783737	8102904	NM_021833	UCP1	uncoupling protein 1 (mitochondrial, proton carrier)	P25874
7923596	-0.264847333333336	-1.20150889856355	9.48389783333333	-3.37114356918281	0.00318512249682403	0.175919435996248	7923596	NM_018208	ETNK2	ethanolamine kinase 2	Q68CK3
7952036	-0.297641500000001	-1.22913339793239	6.20433127777778	-3.36803554560163	0.00320762070970163	0.176288362463212	7952036	NM_198275	MPZL3	myelin protein zero-like 3	A8K025
7968232	-0.338075	-1.26406881067464	2.5430985	-3.36768005987452	0.00321020391053439	0.176288362463212	7968232	NR_002574	SNORD102	small nucleolar RNA, C/D box 102	P46778
8052872	0.258701666666666	1.19640153508089	5.7476745	3.36662357041033	0.00321789314807048	0.176288362463212	8052872	NM_003236	TGFA	transforming growth factor, alpha	Q6QBS1
7943620	-0.316581333333334	-1.24537595798644	7.06916	-3.36321499842959	0.00324282462316432	0.176932582915212	7943620	NM_000051	ATM	ataxia telangiectasia mutated	A8WFP7
7957221	0.371643999999999	1.29382634998578	4.80258811111111	3.36263169763875	0.00324711005646072	0.176932582915212	7957221	NM_013381	TRHDE	thyrotropin-releasing hormone degrading enzyme	Q9UKU6
8098870	0.283296500000000	1.21697244284648	5.49132977777778	3.35137241053823	0.00333092876030293	0.181013206357481	8098870	NM_012445	SPON2	spondin 2, extracellular matrix protein	Q9BUD6
8129637	0.84903	1.80128941606682	3.39251705555556	3.34112804862943	0.00340903526169837	0.184345623002883	8129637	NM_004665	VNN2	vanin 2	O95498
8037959	0.355557	1.27947947117658	2.11745272222222	3.34094598632738	0.00341043949807997	0.184345623002883	8037959	NM_001128326	BSPH1	binder of sperm protein homolog 1	Q075Z2
8004404	0.2782105	1.21268974666068	6.06941888888889	3.33922186154969	0.00342376574805458	0.184573754556027	8004404	NM_178518	TMEM102	transmembrane protein 102	Q8N9M5
8024111	-0.282553000000002	-1.21634543168044	8.02633483333333	-3.33677964967878	0.00344272978841103	0.185103800559925	8024111	NM_004368	CNN2	calponin 2	Q99439
8178399	0.423032833333334	1.34074310431039	6.40858183333333	3.33443415306155	0.00346103983235833	0.185409184638571	8178399	NM_007243	NRM	nurim (nuclear envelope membrane protein)	B0S7R0
8047161	-0.312237166666666	-1.24163158831271	9.06599561111111	-3.33371110179773	0.00346670355096292	0.185409184638571	8047161	NM_001031716	OBFC2A	oligonucleotide/oligosaccharide-binding fold containing 2A	Q96AH0
8140995	-0.374623666666667	-1.29650131247931	6.99348111111111	-3.33221821968432	0.00347842620010777	0.185546576516275	8140995	NM_001164737	CALCR	calcitonin receptor	A4D1G6
8140358	0.302834500000000	1.23356565214983	3.16787083333333	3.33101424379866	0.00348790857366276	0.185564059811402	8140358	NM_006072	CCL26	chemokine (C-C motif) ligand 26	Q9Y258
8051187	0.322864166666666	1.25081130756740	7.18695433333333	3.32707677406956	0.00351909703658297	0.186733238040672	8051187	NM_022823	FNDC4	fibronectin type III domain containing 4	Q9H6D8
7966345	0.292654999999999	1.22489238128688	7.28193461111111	3.32351710895432	0.00354752826098155	0.187750386031582	7966345	NM_139283	PPTC7	PTC7 protein phosphatase homolog (S. cerevisiae)	Q8NI37
8173059	-0.339371666666668	-1.26520544222215	2.68547083333333	-3.32019905484420	0.00357423251518827	0.187916849487657	8173059	NM_020922	WNK3	WNK lysine deficient protein kinase 3	Q9BYP7
7920401	0.231420833333333	1.17399058073281	7.79068655555556	3.32002944679055	0.00357560283209586	0.187916849487657	7920401	NM_014437	SLC39A1	solute carrier family 39 (zinc transporter), member 1	Q9NY26
8071107	0.326481499999999	1.25395145736971	7.51065238888889	3.31967284151119	0.00357848563898549	0.187916849487657	8071107	NM_031481	SLC25A18	solute carrier family 25 (mitochondrial carrier), member 18	Q9H1K4
7923372	0.316239166666665	1.24508062487747	7.24798338888889	3.31818335679552	0.00359055133447861	0.188063244314939	7923372	NM_012396	PHLDA3	pleckstrin homology-like domain, family A, member 3	Q9Y5J5
8088180	-0.517222	-1.43119673373512	6.882272	-3.31113884935088	0.00364815852970342	0.190229386455134	8088180	NM_003392	WNT5A	wingless-type MMTV integration site family, member 5A	Q6DK41
8002152	0.235293833333331	1.17714646192716	7.51743861111111	3.3108333202082	0.00365067742136394	0.190229386455134	8002152	NM_005072	SLC12A4	solute carrier family 12 (potassium/chloride transporters), member 4	Q9UP95
8117377	0.359218333333329	1.28273071286416	10.7060927777778	3.30213371168052	0.00372311977679397	0.193506763783625	8117377	NM_005321	HIST1H1E	histone cluster 1, H1e	B2R984
8136140	0.257296999999999	1.19523723670153	5.61402522222222	3.30047849943362	0.00373706151076927	0.19373462103144	8136140	NM_005011	NRF1	nuclear respiratory factor 1	Q16656
8096296	-0.45649600	-1.37220497294722	8.15829661111111	-3.29433645638313	0.00378924400697224	0.195396348000485	8096296	AY956764	HSP90AB3P	heat shock protein 90kDa alpha (cytosolic), class B member 3 (pseudogene)	Q58FF7
8117598	0.404534166666666	1.32366144293788	6.12560327777778	3.29347826350814	0.00379659177983878	0.195396348000485	8117598	NM_021968	HIST1H4J	histone cluster 1, H4j	P62805
7943413	-0.353761666666667	-1.27788823852790	9.35983033333333	-3.29330993986851	0.00379803458866261	0.195396348000485	7943413	NM_001165	BIRC3	baculoviral IAP repeat-containing 3	Q13489
7967210	0.487785	1.40229025645935	4.65041827777778	3.29079136738501	0.00381968712499805	0.195613356710840	7967210	NR_002809	LOC338799	hypothetical LOC338799	Q8N9G7
8044933	-0.405282833333334	-1.32434851702122	4.56754133333333	-3.28982357326428	0.00382803951176084	0.195613356710840	8044933	NM_005270	GLI2	GLI family zinc finger 2	Q6RSW0
8030429	0.322258999999998	1.25028674031530	5.81173544444444	3.28945745709001	0.00383120387835242	0.195613356710840	8030429	NM_138639	BCL2L12	BCL2-like 12 (proline rich)	Q9HB09
8162194	0.314693999999999	1.24374782262906	5.06584644444444	3.28829931799343	0.00384123063225612	0.195632524914150	8162194	NM_178432	CDK20	cyclin-dependent kinase 20	---
8156290	0.414647166666665	1.33297263819719	8.28311988888889	3.28619149288588	0.00385954542470009	0.196072646011706	8156290	NM_001827	CKS2	CDC28 protein kinase regulatory subunit 2	P33552
7985089	-0.262451000000002	-1.19951483477307	8.4900975	-3.28220445987147	0.00389442273138533	0.197349871912952	7985089	NM_002902	RCN2	reticulocalbin 2, EF-hand calcium binding domain	Q14257
8122744	-0.436205166666667	-1.35304063422010	4.70568633333333	-3.27814242845839	0.00393027343958060	0.198646904007472	8122744	NM_001164694	IYD	iodotyrosine deiodinase	Q6PHW0
7953518	-0.308479166666666	-1.23840153658681	5.95710805555556	-3.2770896199342	0.00393961792851523	0.198646904007472	7953518	U72518	LOC171220	destrin-2 pseudogene	---
8044844	0.281911333333333	1.21580455869370	5.92038644444444	3.27044751098038	0.00399907522604888	0.200444814515436	8044844	NM_001105198	TMEM177	transmembrane protein 177	B3KUD0
8095585	0.547739833333331	1.46179381380883	7.19958933333333	3.26931785135392	0.00400927447325203	0.200444814515436	8095585	NM_001098484	SLC4A4	solute carrier family 4, sodium bicarbonate cotransporter, member 4	Q68DB0
8141052	-0.605670500000002	-1.52168580029136	8.29982861111111	-3.26768600895235	0.00402405269282864	0.200444814515436	8141052	NM_000446	PON1	paraoxonase 1	P27169
7965048	-0.28324816666667	-1.21693167238025	9.92816233333333	-3.26618073623904	0.00403773193779859	0.200444814515436	7965048	NM_004537	NAP1L1	nucleosome assembly protein 1-like 1	P55209
7917359	-0.360388666666668	-1.28377170319051	6.23101616666667	-3.26608414518403	0.00403861126613924	0.200444814515436	7917359	NM_017953	ZNHIT6	zinc finger, HIT type 6	Q9NWK9
8052979	0.2709415	1.20659499237564	6.45116822222222	3.26605732306723	0.00403885547776334	0.200444814515436	8052979	NM_144579	SFXN5	sideroflexin 5	Q8TD22
8166632	0.460835666666666	1.37633881777882	6.59938738888889	3.26543828346715	0.00404449576402631	0.200444814515436	8166632	NM_001128127	GK	glycerol kinase	P32189
8088371	0.3603385	1.28372706352269	2.56180066666667	3.26398852560529	0.0040577351953432	0.200610469291724	8088371	NM_004944	DNASE1L3	deoxyribonuclease I-like 3	B3KYA4
7954388	-0.276962333333335	-1.21164102583449	7.24126683333333	-3.26022545538777	0.0040922983886633	0.201826978925073	7954388	NM_016072	GOLT1B	golgi transport 1 homolog B (S. cerevisiae)	Q9Y3E0
7901696	0.365755500	1.28855623457419	6.69456755555556	3.24893051573721	0.00419777927952013	0.206526665038527	7901696	NM_174936	PCSK9	proprotein convertase subtilisin/kexin type 9	Q8NBP7
7898627	-0.337019166666667	-1.26314404300836	3.95561238888889	-3.24657588336814	0.00422010127704962	0.207122161951080	7898627	NM_001039500	VWA5B1	von Willebrand factor A domain containing 5B1	B4DIV5
7940160	0.272689833333331	1.20805809366956	7.08811527777778	3.24155123791884	0.00426812389671125	0.208973119290669	7940160	NM_015177	DTX4	deltex homolog 4 (Drosophila)	Q9Y2E6
7919950	0.228995333333333	1.17201849255558	7.59745494444444	3.23758450700256	0.00430641258854672	0.209505084580715	7919950	NM_002651	PI4KB	phosphatidylinositol 4-kinase, catalytic, beta	Q9UBF8
8045018	-0.388869333333334	-1.30936682674683	3.87230161111111	-3.2375484048973	0.00430676259972643	0.209505084580715	8045018	NM_000312	PROC	protein C (inactivator of coagulation factors Va and VIIIa)	Q16185
8044818	0.362348333333332	1.28551668320743	3.40172816666667	3.23721502265494	0.00430999606660869	0.209505084580715	8044818	NM_001029996	PCDP1	primary ciliary dyskinesia protein 1	Q4G0U5
8159945	0.351472166666666	1.27586188870222	8.30435888888889	3.23521814762611	0.00432941344529226	0.209945479751373	8159945	NM_016282	AK3	adenylate kinase 3	Q9UIJ7
8106727	0.318639	1.24715346247955	2.56419005555556	3.23277743056178	0.00435326283920503	0.210551186598269	8106727	AK123303	FLJ41309	hypothetical protein LOC645079	---
8172110	0.289346333333333	1.2220864405012	6.44655894444444	3.23181741404002	0.00436267875536621	0.210551186598269	8172110	NM_144970	CXorf38	chromosome X open reading frame 38	B2RD30
7926679	-0.290568666666668	-1.22312230043261	6.90843016666667	-3.22795321978212	0.00440078076626394	0.211885572760499	7926679	NM_019590	KIAA1217	KIAA1217	Q5T5P2
8128316	-0.393644000000002	-1.31370741618719	5.38320922222222	-3.22270322682883	0.00445306852159149	0.213869029729415	8128316	NM_001143957	GPR63	G protein-coupled receptor 63	A8K1C4
8131844	0.387493166666666	1.30811843550919	3.3122985	3.22113568806097	0.00446879788292215	0.213869029729415	8131844	NM_001005340	GPNMB	glycoprotein (transmembrane) nmb	Q14956
7901316	-0.425092499999999	-1.34265858607181	5.40574561111111	-3.21981783978008	0.00448206372670284	0.213869029729415	7901316	NM_001135181	SLC5A9	solute carrier family 5 (sodium/glucose cotransporter), member 9	B7ZL45
8040473	0.279265666666664	1.21357701514945	9.22687355555555	3.21960791437125	0.00448418044573268	0.213869029729415	8040473	NM_004040	RHOB	ras homolog gene family, member B	B2R692
7949916	0.321455833333333	1.24959088350931	6.56506522222222	3.21687212473843	0.00451185538978301	0.214683823358924	7949916	NM_001277	CHKA	choline kinase alpha	P35790
8125752	0.247275166666665	1.18696316673883	8.29088477777778	3.21335706692889	0.00454765828928895	0.215880640571164	8125752	NM_015921	CUTA	cutA divalent cation tolerance homolog (E. coli)	O60888
7925757	-0.466273000000001	-1.38153585030712	2.91900616666667	-3.21093645643363	0.00457247477292168	0.216551550577389	7925757	NM_001001827	OR2T35	olfactory receptor, family 2, subfamily T, member 35	Q6IF00
8108478	0.386651833333333	1.30735580531481	7.84096272222222	3.2097445374497	0.00458474305584778	0.21662643762712	8108478	NM_032412	C5orf32	chromosome 5 open reading frame 32	Q9H1C7
7981980	0.2899690	1.22261400641482	2.09759083333333	3.20798204430751	0.00460294311369278	0.216789863398257	7981980	NR_003331	SNORD116-16	small nucleolar RNA, C/D box 116-16	---
8047127	-0.277203166666668	-1.21184330552351	9.42623544444444	-3.20733985665347	0.00460959206337685	0.216789863398257	8047127	NM_001130158	MYO1B	myosin IB	B3KQI2
7902396	-0.306024833333333	-1.23629654130177	5.76435766666667	-3.20614115837938	0.00462202799354057	0.216871544974693	7902396	NR_003042	SNORD45C	small nucleolar RNA, C/D box 45C	---
8155540	0.393582833333333	1.31365171945438	5.64209638888889	3.20467189228407	0.00463731562165043	0.217086345613982	8155540	NM_033655	CNTNAP3	contactin associated protein-like 3	Q9BZ76
8044686	-0.253976333333334	-1.19248930999924	10.3108686666667	-3.19979954479908	0.0046883661964437	0.218970467285516	8044686	NM_005721	ACTR3	ARP3 actin-related protein 3 homolog (yeast)	Q53QM2
8117408	0.497773333333333	1.41203253777836	4.85112766666667	3.19652203186454	0.00472301487751065	0.220081635786531	8117408	NM_021052	HIST1H2AE	histone cluster 1, H2ae	Q08AJ9
8134869	0.256707499999999	1.19474895026618	7.72195338888889	3.19189506036709	0.00477235528340265	0.221870737602229	8134869	NM_002593	PCOLCE	procollagen C-endopeptidase enhancer	Q15113
8119161	0.240250333333333	1.18119760251011	6.18536605555556	3.18937849593396	0.00479940183879793	0.222617563552481	8119161	NM_002648	PIM1	pim-1 oncogene	P11309
8140971	-0.258264499999999	-1.19603905540206	6.5949475	-3.1871673345266	0.00482328948148381	0.222776841936780	8140971	NM_152703	SAMD9L	sterile alpha motif domain containing 9-like	B4E2J8
8114354	0.342538833333333	1.26798601472471	2.16918561111111	3.18702633509756	0.00482481665566089	0.222776841936780	8114354	NM_003551	NME5	non-metastatic cells 5, protein expressed in (nucleoside-diphosphate kinase)	P56597
7995161	-0.246853500000001	-1.18661629532653	4.19908027777778	-3.1833566484121	0.00486472958039659	0.224030205484703	7995161	NM_005353	ITGAD	integrin, alpha D	Q13349
7929388	0.504984499999999	1.41910810953131	7.00251844444444	3.18187974749716	0.00488088365206794	0.224030205484703	7929388	NM_016341	PLCE1	phospholipase C, epsilon 1	Q9P212
8044804	0.401565833333335	1.32094082005540	9.83802105555556	3.18149336660015	0.00488511844224168	0.224030205484703	8044804	NM_020548	DBI	diazepam binding inhibitor (GABA receptor modulator, acyl-CoA binding protein)	B8ZWD2
8124540	0.470278499999999	1.38537687751589	3.83301872222222	3.17468763757547	0.00496030028839562	0.226964530125912	8124540	NM_003514	HIST1H2AM	histone cluster 1, H2am	A4FTV9
7951077	-0.243654166666667	-1.18398776010199	8.55020827777778	-3.16727919156491	0.00504342273880901	0.230248150710943	7951077	NM_144665	SESN3	sestrin 3	P58005
8111127	0.322836166666666	1.2507870319057	2.73712955555556	3.16223210287337	0.00510082680144787	0.231949032884772	8111127	NM_001102562	MARCH11	membrane-associated ring finger (C3HC4) 11	A6NNE9
8021685	-0.353044500000001	-1.27725315552465	2.76101683333333	-3.16199271359745	0.0051035653017567	0.231949032884772	8021685	NM_001093729	CCDC102B	coiled-coil domain containing 102B	Q68D86
7960518	0.261628333333333	1.19883103151252	7.27726433333333	3.15964420601838	0.00513050720505298	0.232247430786628	7960518	NM_001065	TNFRSF1A	tumor necrosis factor receptor superfamily, member 1A	P19438
8020903	-0.29185366666667	-1.22421221359981	9.05532166666667	-3.15942349272355	0.00513304632424318	0.232247430786628	8020903	NM_020474	GALNT1	UDP-N-acetyl-alpha-D-galactosamine:polypeptide N-acetylgalactosaminyltransferase 1 (GalNAc-T1)	Q68VJ7
8023549	-0.2532895	-1.19192172887346	4.77969122222222	-3.15554364119644	0.00517788117834971	0.232854704769008	8023549	NM_013435	RAX	retina and anterior neural fold homeobox	Q9Y2V3
8076644	0.338617	1.26454379255785	2.87093722222222	3.15542126532021	0.00517930152068546	0.232854704769008	8076644	NM_014351	SULT4A1	sulfotransferase family 4A, member 1	Q9BR01
7899310	0.271412999999999	1.20698939486411	6.81136294444444	3.15528090854393	0.00518093102372089	0.232854704769008	7899310	NM_032125	TMEM222	transmembrane protein 222	B2R7T5
8090277	0.2823275	1.21615532604334	6.12893561111111	3.15367342145336	0.00519962915342491	0.233178059601600	8090277	NM_022776	OSBPL11	oxysterol binding protein-like 11	Q9BXB4
7944876	0.338458499999999	1.26440487256726	4.93080166666667	3.15055421063879	0.00523609922467515	0.234295212547826	7944876	NM_006176	NRGN	neurogranin (protein kinase C substrate, RC3)	Q92686
7971422	-0.217885333333336	-1.16302759942098	7.20568966666667	-3.14761663191867	0.00527067338667157	0.235322796360865	7971422	NM_015070	ZC3H13	zinc finger CCCH-type containing 13	Q5T200
7912701	-0.534577833333334	-1.44851822186449	5.26785544444444	-3.14453600724012	0.00530716997029377	0.236431506149131	7912701	NM_182623	FAM131C	family with sequence similarity 131, member C	Q96AQ9
8064581	0.263925999999998	1.20074183638506	6.95701372222222	3.14097124385739	0.00534970940629833	0.237451482807387	8064581	NM_021826	FASTKD5	FAST kinase domains 5	Q7L8L6
8133728	0.388853999999999	1.30935291053394	3.41988977777778	3.14065541921825	0.00535349421030962	0.237451482807387	8133728	NM_001110354	ZP3	zona pellucida glycoprotein 3 (sperm receptor)	P21754
8137526	0.327254499999999	1.25462350806197	9.05204705555555	3.13623458185367	0.00540674741737194	0.238831216432378	8137526	NM_005542	INSIG1	insulin induced gene 1	O15503
7960702	0.372674333333332	1.29475069540419	5.50858377777778	3.13465766517071	0.00542586737953837	0.238831216432378	7960702	NM_031299	CDCA3	cell division cycle associated 3	B2R749
7909789	-0.625082500000001	-1.54229901870412	7.76565116666667	-3.13390149468123	0.00543505920462934	0.238831216432378	7909789	NM_001135599	TGFB2	transforming growth factor, beta 2	B2R7T2
7955063	0.292198166666667	1.22450457716470	8.5353315	3.13389221760352	0.00543517206859827	0.238831216432378	7955063	NM_001143842	TMEM106C	transmembrane protein 106C	Q9BVX2
8067055	0.460489666666667	1.37600877149935	6.21709811111111	3.13262664182542	0.00545059033440109	0.238831216432378	8067055	NM_006045	ATP9A	ATPase, class II, type 9A	O75110
8113369	0.388135499999999	1.30870098076753	3.66334088888889	3.13224106786588	0.00545529616221958	0.238831216432378	8113369	NM_180991	SLCO4C1	solute carrier organic anion transporter family, member 4C1	Q63HP3
8124388	0.565576499999999	1.47997878966509	9.29409466666667	3.13065078363277	0.00547474698087572	0.238834326084804	8124388	NM_003537	HIST1H3B	histone cluster 1, H3b	P68431
7918552	0.348022	1.27281434457679	5.29373838888889	3.13030929834502	0.00547893249281864	0.238834326084804	7918552	NM_019099	C1orf183	chromosome 1 open reading frame 183	Q9NTI7
7972808	-0.278113833333333	-1.21260849404323	4.51255127777778	-3.12641831802319	0.00552684383391800	0.239988269986632	7972808	NM_018210	CARKD	carbohydrate kinase domain containing	Q8IW45
7973748	-0.319235000000001	-1.24766878761680	2.83732805555556	-3.12572466416569	0.00553542780845657	0.239988269986632	7973748	NR_026731	C14orf23	chromosome 14 open reading frame 23	Q86U37
8156575	-0.304933166666668	-1.23536140726837	6.51256872222222	-3.12516612853314	0.0055423491201206	0.239988269986632	8156575	NM_015251	ATMIN	ATM interactor	O43313
7902512	-0.357714333333334	-1.28139417140274	9.04641461111111	-3.12432705659025	0.00555276263560585	0.239988269986632	7902512	NM_007034	DNAJB4	DnaJ (Hsp40) homolog, subfamily B, member 4	Q9UDY4
7924619	-0.281922833333334	-1.21581425014460	7.92044911111111	-3.12186864024978	0.00558338315053502	0.240798247790095	7924619	NM_001008493	ENAH	enabled homolog (Drosophila)	Q8N8S7
7959220	0.484215999999997	1.39882549892254	5.97954133333333	3.11875621217402	0.00562238533673226	0.241965500585059	7959220	NM_000017	ACADS	acyl-CoA dehydrogenase, C-2 to C-3 short chain	P16219
8021565	0.272613	1.20799375806434	6.31719138888889	3.11242133270768	0.00570258871325055	0.244897189020315	8021565	NM_194449	PHLPP1	PH domain and leucine rich repeat protein phosphatase 1	O60346
7910923	-0.230547000000001	-1.17327971568285	3.99120822222222	-3.11136317711286	0.00571609360227435	0.244928240802329	7910923	NM_020066	FMN2	formin 2	Q9NZ56
7928119	0.301356333333334	1.23230240401255	9.82872083333333	3.11047302889797	0.00572747834929965	0.244928240802329	7928119	NM_004096	EIF4EBP2	eukaryotic translation initiation factor 4E binding protein 2	B2R9B9
7910111	0.273104500000002	1.20840536970996	9.82908994444444	3.10485077330709	0.00579989648103106	0.2454424897701	7910111	NM_000120	EPHX1	epoxide hydrolase 1, microsomal (xenobiotic)	P07099
8132305	0.382369499999999	1.30348095139722	5.98742377777778	3.10464268155567	0.00580259384432	0.2454424897701	8132305	NM_030636	EEPD1	endonuclease/exonuclease/phosphatase family domain containing 1	Q7L9B9
8059186	-0.334624333333334	-1.26104899863776	3.87628211111111	-3.10420302691296	0.00580829682326856	0.2454424897701	8059186	NM_002846	PTPRN	protein tyrosine phosphatase, receptor type, N	Q16849
8106660	-0.233013166666667	-1.17528705455512	2.76971427777778	-3.10378781045485	0.00581368780493099	0.2454424897701	8106660	NM_006909	RASGRF2	Ras protein-specific guanine nucleotide-releasing factor 2	O14827
8070321	0.401647666666666	1.32101574930462	3.29801127777778	3.10345692228427	0.00581798738864727	0.2454424897701	8070321	AK127082	FLJ45139	FLJ45139 protein	Q6ZSX8
7898693	-0.459715833333334	-1.37527090527959	5.17235933333333	-3.10301833330505	0.00582369120818114	0.2454424897701	7898693	NM_000478	ALPL	alkaline phosphatase, liver/bone/kidney	B2R6Q2
8114805	0.240660333333333	1.18153333516686	3.29832416666667	3.10297428829383	0.00582426431077544	0.2454424897701	8114805	NM_000800	FGF1	fibroblast growth factor 1 (acidic)	P05230
7951036	-0.306430500000000	-1.23664422033323	7.49681372222222	-3.10125071184783	0.00584673415058075	0.245878218324215	7951036	NR_003033	SNORD5	small nucleolar RNA, C/D box 5	---
8081959	-0.274260500000001	-1.20937402654779	3.16544655555556	-3.09808481493573	0.00588822688211292	0.246913522544021	8081959	NM_014980	STXBP5L	syntaxin binding protein 5-like	Q9Y2K9
7945110	0.328451	1.25566446242149	5.74472755555556	3.09680357510856	0.0059051002273998	0.246913522544021	7945110	NM_006278	ST3GAL4	ST3 beta-galactoside alpha-2,3-sialyltransferase 4	Q11206
7967072	0.344098833333333	1.26935784172841	6.94557577777778	3.09561646331248	0.00592077587975	0.246913522544021	7967072	NM_032314	COQ5	coenzyme Q5 homolog, methyltransferase (S. cerevisiae)	B2RDU9
7968789	-0.392521166666667	-1.31268537024727	5.1103325	-3.09448170944586	0.0059357979485716	0.246913522544021	7968789	NM_014059	C13orf15	chromosome 13 open reading frame 15	Q9H4X1
8147503	0.248569666666665	1.18802868185277	8.25087016666667	3.09349426949155	0.00594889997959244	0.246913522544021	8147503	NM_018407	LAPTM4B	lysosomal protein transmembrane 4 beta	Q86VI4
8117685	0.387584166666667	1.30820094950459	4.56066016666667	3.09296969066478	0.00595587187639286	0.246913522544021	8117685	NM_024493	ZKSCAN3	zinc finger with KRAB and SCAN domains 3	B3KVC0
7982060	0.247035500000000	1.18676599972173	1.91430127777778	3.09286997715719	0.00595719801297604	0.246913522544021	7982060	NR_003496	HBII-52-27	HBII-52-27 snoRNA	---
8064787	-0.285552333333334	-1.21887681926879	2.91616022222222	-3.09199834568464	0.00596880246899705	0.246913522544021	8064787	ENST00000326539	PRNT	prion protein (testis specific)	Q86SH4
8092765	-0.366286000000001	-1.28903014261398	6.75462522222222	-3.0879580549333	0.00602288029202756	0.247771163812751	8092765	NM_178496	C3orf59	chromosome 3 open reading frame 59	B3KPF1
7961507	-0.324568	-1.25228939746212	6.86248611111111	-3.08752797343504	0.00602866472745827	0.247771163812751	7961507	NM_021071	ART4	ADP-ribosyltransferase 4 (Dombrock blood group)	Q3KZ29
8021418	-0.351188500000001	-1.27561104988989	6.87317633333333	-3.08741520497719	0.00603018231383538	0.247771163812751	8021418	NM_006785	MALT1	mucosa associated lymphoid tissue lymphoma translocation gene 1	Q9UDY8
7925201	-0.292202666666666	-1.22450839659918	5.27815944444444	-3.0868028969544	0.00603842895527869	0.247771163812751	7925201	NM_016374	ARID4B	AT rich interactive domain 4B (RBP1-like)	Q4LE39
7909586	-0.314859833333334	-1.24389079581192	7.04021088888889	-3.07988985479313	0.00613229796215723	0.250800270737455	7909586	NM_006243	PPP2R5A	protein phosphatase 2, regulatory subunit B', alpha	Q15172
7949364	0.417025833333333	1.33517221107891	6.04486044444444	3.07954647958638	0.00613699725139506	0.250800270737455	7949364	NM_080668	CDCA5	cell division cycle associated 5	B3KSI5
7964292	0.659617666666667	1.57966393634186	5.09125127777778	3.07792216210292	0.00615927441586405	0.251204210079606	7964292	NM_003708	RDH16	retinol dehydrogenase 16 (all-trans)	Q59FX7
8003583	0.387998833333333	1.30857701324537	6.95157594444444	3.07691746557405	0.00617309289415531	0.251262234868530	8003583	NM_007317	KIF22	kinesin family member 22	Q14807
7971386	-0.372245333333334	-1.29436574539277	3.82950422222222	-3.07597964363822	0.00618601874591833	0.251283767494518	7971386	NR_002967	SNORA31	small nucleolar RNA, H/ACA box 31	---
7936904	-0.259770833333334	-1.19728850474920	3.96640744444444	-3.07321696293502	0.00622424924138928	0.25189676417083	7936904	NM_022802	CTBP2	C-terminal binding protein 2	P56545
8020973	0.265482999999999	1.20203841271571	4.08147705555556	3.07305530127635	0.00622649343524364	0.25189676417083	8020973	NM_025135	FHOD3	formin homology 2 domain containing 3	Q2V2M9
8083743	0.308635166666666	1.23853545337418	5.58408911111111	3.07219923305714	0.00623839050881879	0.25189676417083	8083743	NM_025047	ARL14	ADP-ribosylation factor-like 14	Q8N4G2
7920146	0.315135166666667	1.24412821070036	2.430983	3.06880187891316	0.00628582262125527	0.253307404637861	7920146	NM_001122965	RPTN	repetin	Q8N1M7
7980098	-0.546341500000002	-1.46037765539164	9.22591833333333	-3.06621194474029	0.00632221689563472	0.254109733052128	7980098	NM_005589	ALDH6A1	aldehyde dehydrogenase 6 family, member A1	Q8ND07
8041206	0.462256666666667	1.37769512725816	6.22177377777778	3.06484592653038	0.0063414947457997	0.254109733052128	8041206	NM_030915	LBH	limb bud and heart development homolog (mouse)	Q53QV2
8019231	-0.265881666666667	-1.20237062350958	3.79949538888889	-3.06471530349505	0.0063433411408178	0.254109733052128	8019231	NM_002602	PDE6G	phosphodiesterase 6G, cGMP-specific, rod, gamma	P18545
8040340	0.299296166666664	1.23054393360686	8.67414694444444	3.06313897550516	0.00636566417464559	0.254455889982542	8040340	NM_145693	LPIN1	lipin 1	Q14693
8131957	0.204986333333332	1.15267542743960	8.32379711111111	3.06191285499017	0.00638308046170925	0.254455889982542	8131957	NM_013322	SNX10	sorting nexin 10	Q9Y5X0
8157487	-0.442312500000003	-1.35878057608893	6.39087955555556	-3.0606644224916	0.006400861176585	0.254455889982542	8157487	NM_002581	PAPPA	pregnancy-associated plasma protein A, pappalysin 1	Q8IWT8
8124531	0.496567499999999	1.41085282585969	8.69637688888889	3.06057086794857	0.00640219555456816	0.254455889982542	8124531	NM_003533	HIST1H3I	histone cluster 1, H3i	P68431
8043367	-0.452554333333334	-1.36846101295049	5.96350355555556	-3.04822047810191	0.00658073988330282	0.260419303511881	8043367	NM_002665	PLGLB2	plasminogen-like B2	Q9UE70
7983910	-0.656382333333334	-1.57612541090862	8.59420033333333	-3.04773751471626	0.00658781909746751	0.260419303511881	7983910	NM_020980	AQP9	aquaporin 9	Q6FGT0
8116500	-0.431937666666667	-1.34904424603973	3.18075888888889	-3.04716524853861	0.00659621685902355	0.260419303511881	8116500	ENST00000329365	OR2V1	olfactory receptor, family 2, subfamily V, member 1	---
8147461	-0.240242833333335	-1.18119146194766	7.79284583333333	-3.04618085008633	0.00661068677544158	0.260419303511881	8147461	NM_002998	SDC2	syndecan 2	P34741
7992795	0.249747333333331	1.18899886122833	7.47521661111111	3.04578768128598	0.00661647465755395	0.260419303511881	7992795	NM_024339	THOC6	THO complex 6 homolog (Drosophila)	Q86W42
8146660	0.281476833333333	1.21543844699024	2.47021194444444	3.04364637744768	0.00664808337846476	0.261156298607521	8146660	NM_033105	DNAJC5B	DnaJ (Hsp40) homolog, subfamily C, member 5 beta	Q9UF47
7966135	-0.271332000000003	-1.20692163044147	10.2350505	-3.04229832186481	0.00666805765340546	0.261434291362725	7966135	NM_014325	CORO1C	coronin, actin binding protein, 1C	B3KN06
8112202	-0.274772166666668	-1.20980301958070	9.19696816666667	-3.04024318723474	0.00669862078327107	0.262015954672536	8112202	NM_006622	PLK2	polo-like kinase 2 (Drosophila)	Q8N7M6
8167125	0.268967999999998	1.20494558814999	7.20169283333333	3.03854135950045	0.00672403241358078	0.262015954672536	8167125	NM_004651	USP11	ubiquitin specific peptidase 11	Q6P453
8126512	0.325578000000001	1.25316640548735	7.64795516666667	3.03783677100484	0.006734580631164	0.262015954672536	8126512	NM_015950	MRPL2	mitochondrial ribosomal protein L2	Q5T653
8058927	0.212697500000001	1.15885294159464	9.84827311111111	3.03783557572993	0.00673459853894383	0.262015954672536	8058927	NM_022152	TMBIM1	transmembrane BAX inhibitor motif containing 1	Q7Z4D9
8075009	0.215458999999997	1.16107325637291	8.0471785	3.03554910665176	0.00676893936119086	0.262847511209461	8075009	NM_031444	C22orf13	chromosome 22 open reading frame 13	Q96NT3
7970716	-0.323909333333333	-1.25171779154642	8.262106	-3.03198574449607	0.00682279658275449	0.26443228820733	7970716	NM_153371	LNX2	ligand of numb-protein X 2	B2R8J5
7965769	-0.2564765	-1.19455766596440	2.31344677777778	-3.0305263968549	0.00684497303441016	0.264785502686057	7965769	NM_145913	SLC5A8	solute carrier family 5 (iodide transporter), member 8	B2R9H8
8146388	0.296001833333333	1.22773724408552	2.95876122222222	3.02707689735120	0.00689767009363019	0.266315757710255	8146388	AK128232	FLJ46365	hypothetical LOC401459	Q6ZRG8
7952484	0.324129166666665	1.25190853889946	7.58118344444444	3.02289383267307	0.0069621010107962	0.268292371651785	7952484	NM_001080546	TMEM218	transmembrane protein 218	---
7946105	0.287188666666666	1.22026007784677	2.48140822222222	3.02166142415967	0.0069811944637841	0.268517669413480	7946105	NM_001001922	OR52N5	olfactory receptor, family 52, subfamily N, member 5	Q8NH56
7911281	-0.467021666666667	-1.38225296530886	2.93303411111111	-3.02018931120257	0.00700406808002295	0.268887234814518	7911281	NM_001004136	OR2T2	olfactory receptor, family 2, subfamily T, member 2	Q6IF00
7900167	0.606457666666666	1.52251629262923	6.55492783333333	3.01881109641731	0.0070255484796333	0.269202018302773	7900167	NM_018101	CDCA8	cell division cycle associated 8	Q53HL2
8170695	0.358191833333333	1.28181835459299	6.39829494444444	3.01512195119977	0.00708336064498998	0.270905132592352	8170695	NM_001395	DUSP9	dual specificity phosphatase 9	B2RAL9
8006336	0.689406166666665	1.61261960516959	4.36797094444444	3.01149038176812	0.00714072026537994	0.272584557023072	8006336	NM_052888	LRRC37B	leucine rich repeat containing 37B	Q96QE4
8178676	0.426359666666666	1.34383840548009	8.02132138888889	3.00966668768917	0.00716969433789366	0.272871741340830	8178676	NM_000434	NEU1	sialidase 1 (lysosomal sialidase)	Q6IBT5
8110569	0.291891666666665	1.22424445927575	10.2425529444444	3.00932301755276	0.00717516715020534	0.272871741340830	8110569	NM_003900	SQSTM1	sequestosome 1	Q13501
7940451	0.279666666666667	1.21391437821472	6.866765	3.00612651149179	0.00722626432936085	0.274122294351473	7940451	NM_015533	DAK	dihydroxyacetone kinase 2 homolog (S. cerevisiae)	Q9UFX5
8121515	0.299185000000000	1.23044911786745	6.505399	3.00557614636877	0.00723509755688396	0.274122294351473	8121515	NM_018593	SLC16A10	solute carrier family 16, member 10 (aromatic amino acid transporter)	Q8TF71
8151475	0.2319385	1.17441190666800	5.32115561111111	3.0034009201704	0.00727011178202988	0.274935010861466	8151475	NM_001025252	TPD52	tumor protein D52	P55327
8124521	0.466536333333332	1.38178804334492	7.41132722222222	3.00039911971776	0.0073187005938483	0.275562027524686	8124521	NM_003541	HIST1H4K	histone cluster 1, H4k	P62805
7910901	-0.255073333333337	-1.19339640277582	10.5222383333333	-3.00033670341567	0.00731971422574125	0.275562027524686	7910901	NR_027247	LOC100130331	actin, gamma-like	---
8002618	0.277443999999999	1.21204561898249	4.21850183333333	2.99985905171881	0.007327475719576	0.275562027524686	8002618	NM_017530	ZNF821	zinc finger protein 821	O75541
8080184	0.290026833333332	1.22266301833946	8.14382216666667	2.99775452226524	0.00736176772256124	0.276338947659845	8080184	NM_000688	ALAS1	aminolevulinate, delta-, synthase 1	Q5JAM2
8096663	0.279425166666664	1.21371119197049	8.378852	2.99516995832284	0.00740409402711636	0.277002773040376	8096663	NM_001008388	CISD2	CDGSH iron sulfur domain 2	Q4ZJI4
8044813	0.27153	1.20708728352499	8.17486355555556	2.99500621042661	0.0074067835711832	0.277002773040376	8044813	NM_183240	TMEM37	transmembrane protein 37	Q86SV2
7929065	0.621558833333332	1.53853667381109	5.85852511111111	2.99245147872395	0.00744886737848259	0.277345699479503	7929065	NM_001548	IFIT1	interferon-induced protein with tetratricopeptide repeats 1	Q5T7J1
8164343	0.353182499999999	1.27737533613856	7.10339811111111	2.99210025870576	0.00745467103711121	0.277345699479503	8164343	NM_001035254	FAM102A	family with sequence similarity 102, member A	Q69Z06
8162264	0.231343499999998	1.17392765255388	7.18188916666667	2.99195934281854	0.00745700080001624	0.277345699479503	8162264	NM_001698	AUH	AU RNA binding protein/enoyl-CoA hydratase	Q13825
8145795	-0.726188	-1.65426229252339	9.83844172222222	-2.98951974988299	0.00749744638977167	0.27776449548898	8145795	XM_002346094	LOC100293539	similar to ribosomal protein 10	---
8139723	0.263429666666666	1.20032881375941	4.86552544444444	2.98947096822196	0.00749825729185603	0.27776449548898	8139723	NR_027342	FKBP9L	FK506 binding protein 9-like	Q75LS8
8003332	0.329757333333332	1.25680195798242	7.4827955	2.98844086243626	0.00751540065312998	0.27776449548898	8003332	NM_002461	MVD	mevalonate (diphospho) decarboxylase	P53602
8011817	0.362909499999999	1.28601680929753	4.11526566666667	2.98798053006076	0.00752307390347558	0.27776449548898	8011817	NM_014519	ZNF232	zinc finger protein 232	Q9UNY5
8120102	-0.270687500000001	-1.20638257870397	8.26055205555556	-2.98697040365615	0.00753993819247532	0.277880994839045	8120102	NM_012120	CD2AP	CD2-associated protein	Q9Y5K6
8129562	-0.288561166666669	-1.22142151794412	9.30545472222222	-2.98464172411532	0.00757895539710146	0.278686063514393	8129562	NM_001901	CTGF	connective tissue growth factor	B2RCP7
7897745	0.294087666666665	1.22610936343194	7.23695966666667	2.9828508387594	0.00760909452658612	0.278686063514393	7897745	NM_020350	AGTRAP	angiotensin II receptor-associated protein	Q6RW13
8149673	0.361095499999999	1.28440082780205	6.43049788888889	2.98186907722873	0.0076256658992683	0.278686063514393	8149673	NM_025232	REEP4	receptor accessory protein 4	Q9H6H4
7948249	0.273928833333332	1.20909603089517	7.31625188888889	2.98164289428643	0.00762948863321579	0.278686063514393	7948249	NM_003627	SLC43A1	solute carrier family 43, member 1	B3KNL1
8068422	0.396223999999998	1.31605884700193	4.55136777777778	2.98158152499651	0.00763052615937288	0.278686063514393	8068422	NM_005128	DOPEY2	dopey family member 2	Q9Y3R5
7997976	0.336982333333332	1.26311179418907	4.46463483333333	2.97983620225625	0.00766009022458987	0.279262641820929	7997976	AK303024	C16orf55	chromosome 16 open reading frame 55	B4DZN8
7980115	0.305752500000001	1.23606319123607	5.95965877777778	2.97779788551698	0.00769475747986806	0.279459079445817	7980115	NM_005050	ABCD4	ATP-binding cassette, sub-family D (ALD), member 4	Q86TW9
7927732	-0.2447405	-1.18487962546808	8.06628344444444	-2.97699755673646	0.0077084107152399	0.279459079445817	7927732	NM_032199	ARID5B	AT rich interactive domain 5B (MRF1-like)	Q14865
8034482	0.261761333333332	1.19894155513143	7.23805533333333	2.97684612154584	0.00771099676160612	0.279459079445817	8034482	NM_001136196	TNPO2	transportin 2	Q05D48
8103240	-0.315265500000002	-1.24424061054704	7.13786311111111	-2.97628269141807	0.00772062577650013	0.279459079445817	8103240	NR_001562	ANXA2P1	annexin A2 pseudogene 1	---
8114225	0.230294833333332	1.17307465766890	8.32991511111111	2.97538820573833	0.00773593639796592	0.279514136874812	8114225	NM_004893	H2AFY	H2A histone family, member Y	O75367
8047243	0.214432999999999	1.16024783060123	6.63573961111111	2.97374118328309	0.00776420472911742	0.280036352062652	8047243	NM_138395	MARS2	methionyl-tRNA synthetase 2, mitochondrial	Q96GW9
8134814	-0.327194500000001	-1.25457133082214	4.05367788888889	-2.97279895566692	0.00778042131422456	0.280122806464177	8134814	NM_013439	PILRA	paired immunoglobin-like type 2 receptor alpha	Q9UKJ1
8070297	0.358672500000000	1.28224549268394	2.64341338888889	2.97033530193247	0.00782297781043674	0.281155603222611	8070297	NM_001136154	ERG	v-ets erythroblastosis virus E26 oncogene homolog (avian)	P11308
8018694	0.238313666666667	1.17961303250503	7.0532425	2.96750488762587	0.00787214722926474	0.282033592062902	8018694	NM_002766	PRPSAP1	phosphoribosyl pyrophosphate synthetase-associated protein 1	Q14558
8074388	0.349138500000000	1.27379975536011	8.10937083333333	2.96732464232395	0.00787528850653808	0.282033592062902	8074388	NM_005984	SLC25A1	solute carrier family 25 (mitochondrial carrier; citrate transporter), member 1	P53007
8010354	0.261950999999999	1.19909918664068	6.59835927777778	2.96653017076203	0.00788914882583449	0.282033592062902	8010354	NM_000152	GAA	glucosidase, alpha; acid	P10253
7963427	0.305550833333332	1.2358904206123	7.01296633333333	2.96394643442462	0.00793438768741035	0.282991346906681	7963427	NM_000424	KRT5	keratin 5	P13647
7978360	-0.291758333333334	-1.22413132029127	3.80026638888889	-2.96283241954944	0.00795397027670524	0.282991346906681	7978360	NM_033423	GZMH	granzyme H (cathepsin G-like 2, protein h-CCPX)	P20718
7941985	0.3217755	1.24986779359698	6.35109411111111	2.96261357010782	0.0079578227793196	0.282991346906681	7941985	NM_006019	TCIRG1	T-cell, immune regulator 1, ATPase, H+ transporting, lysosomal V0 subunit A3	Q8TCH1
7996563	0.343900000000000	1.26918290991526	4.56821566666667	2.96181359010766	0.00797192051586039	0.282996197647093	7996563	NM_000196	HSD11B2	hydroxysteroid (11-beta) dehydrogenase 2	P80365
8013588	0.191857499999999	1.14223341891441	8.97701844444444	2.95818186790908	0.00803622477242958	0.283797440576764	8013588	NM_015584	POLDIP2	polymerase (DNA-directed), delta interacting protein 2	Q9UG21
7916616	0.431474166666666	1.34861090319336	6.15345461111111	2.95784175332567	0.00804227251625911	0.283797440576764	7916616	NM_000775	CYP2J2	cytochrome P450, family 2, subfamily J, polypeptide 2	B2RD33
7985285	-0.231326166666667	-1.17391354842481	5.6787025	-2.95698242816152	0.00805757218027403	0.283797440576764	7985285	NM_014862	ARNT2	aryl-hydrocarbon receptor nuclear translocator 2	Q9HBZ2
8084794	0.268668166666664	1.20469519198026	6.55841927777778	2.95609020864324	0.00807348723760578	0.283797440576764	8084794	NM_002182	IL1RAP	interleukin 1 receptor accessory protein	Q9NPH3
8103188	0.367506666666666	1.29012125468615	6.83618561111111	2.95600926728009	0.00807493253798512	0.283797440576764	8103188	NM_004564	PET112L	PET112-like (yeast)	Q4W5M8
8036636	0.264046333333331	1.20084199289045	7.19418144444444	2.9550988760914	0.00809120582500123	0.283797440576764	8036636	NM_012237	SIRT2	sirtuin (silent mating type information regulation 2 homolog) 2 (S. cerevisiae)	Q8IXJ6
7999387	0.220367833333331	1.16503058787665	9.72671438888889	2.95502670060956	0.00809249731886381	0.283797440576764	7999387	NM_001424	EMP2	epithelial membrane protein 2	P54851
8127396	0.551434	1.46554168116559	2.58329288888889	2.95252189122783	0.008137441376536	0.284880719693238	8127396	NM_001142800	EYS	eyes shut homolog (Drosophila)	Q5T1H1
8005951	-0.409919666666668	-1.32861183117864	4.92136961111111	-2.94906530016009	0.00819985917693834	0.286570940545759	8005951	NR_000013	SNORD42B	small nucleolar RNA, C/D box 42B	---
8106354	-0.265677333333334	-1.20220034012138	7.98283544444444	-2.94737912479705	0.00823047491471228	0.287145828780065	8106354	NM_006633	IQGAP2	IQ motif containing GTPase activating protein 2	B7Z7U6
7916493	0.220729333333331	1.16532254932062	8.24408183333333	2.94119445479586	0.00834371643536484	0.290425692111693	7916493	NM_003713	PPAP2B	phosphatidic acid phosphatase type 2B	O14495
7982366	-0.451849833333335	-1.36779292620755	4.15465922222222	-2.94068336184407	0.00835314151460864	0.290425692111693	7982366	NM_001144757	SCG5	secretogranin V (7B2 protein)	P05408
8096361	0.338605666666665	1.26453385876061	5.60117061111111	2.93881976336900	0.00838759525956423	0.291124239574258	8096361	NM_016323	HERC5	hect domain and RLD 5	Q69G20
8037537	0.239836166666666	1.18085855479361	5.77197561111111	2.93790173156272	0.00840461795795168	0.291174052183854	8037537	NM_000400	ERCC2	excision repair cross-complementing rodent repair deficiency, complementation group 2	P18074
7921970	0.207868999999999	1.15498090489172	9.40145377777778	2.93719421059975	0.00841775996940002	0.291174052183854	7921970	NM_000696	ALDH9A1	aldehyde dehydrogenase 9 family, member A1	P49189
8161654	-0.233127666666667	-1.17538033532769	3.65485566666667	-2.93587201216887	0.00844237259662744	0.291527925951683	8161654	NM_206946	TRPM3	transient receptor potential cation channel, subfamily M, member 3	Q9HCF6
7899534	0.219746499999999	1.16452894583628	7.12056105555556	2.93363242941013	0.00848422068955069	0.292428172831126	7899534	NM_001166005	EPB41	erythrocyte membrane protein band 4.1 (elliptocytosis 1, RH-linked)	Q59F12
7940775	0.441978833333333	1.35846635350697	6.01715033333333	2.93230045555699	0.0085092042950243	0.292428172831126	7940775	NM_004585	RARRES3	retinoic acid receptor responder (tazarotene induced) 3	B2R599
8094550	0.325948999999998	1.25348870819710	5.46254255555556	2.93117524182019	0.0085303649994164	0.292428172831126	8094550	NM_001104629	C4orf19	chromosome 4 open reading frame 19	Q8IY42
8148728	0.277101666666665	1.21175804996689	8.94400533333333	2.93065238352896	0.00854021509990008	0.292428172831126	8148728	NM_001916	CYC1	cytochrome c-1	P08574
7923662	0.347828833333334	1.27264393514293	5.65631833333333	2.92983126321045	0.00855570628131753	0.292428172831126	7923662	NM_002646	PIK3C2B	phosphoinositide-3-kinase, class 2, beta polypeptide	Q68E11
8023401	-0.314165333333335	-1.24329214243463	5.78789977777778	-2.92943314839595	0.00856322682777506	0.292428172831126	8023401	NM_025214	CCDC68	coiled-coil domain containing 68	Q9H2F9
8124391	0.485721333333332	1.40028581973532	7.65964055555556	2.9282820397052	0.0085850075988374	0.292428172831126	8124391	NM_003513	HIST1H2AB	histone cluster 1, H2ab	Q08AJ9
7909898	-0.190739000000000	-1.14134820553022	6.85963233333333	-2.92725683649574	0.00860445099948215	0.292428172831126	7909898	NM_198551	MIA3	melanoma inhibitory activity family, member 3	Q5JRA6
8167305	0.296300333333333	1.22799129464555	9.50049355555556	2.92701594302976	0.00860902579865848	0.292428172831126	8167305	NM_006579	EBP	emopamil binding protein (sterol isomerase)	Q15125
8026047	0.322301000000000	1.25032313941974	7.04605177777778	2.92617440416394	0.00862502584313322	0.292428172831126	8026047	NM_002229	JUNB	jun B proto-oncogene	Q5U079
7969493	-0.263900166666667	-1.20072033573142	2.55813011111111	-2.9260635289823	0.00862713603122909	0.292428172831126	7969493	NM_144777	SCEL	sciellin	O95171
8078330	-0.276647000000001	-1.21137622347458	6.72729511111111	-2.92379224165535	0.00867047308315815	0.293026534252366	8078330	NM_001003793	RBMS3	RNA binding motif, single stranded interacting protein 3	Q6XE24
7963421	0.429161166666665	1.34645047584808	6.23481466666667	2.92362350192946	0.00867370106321754	0.293026534252366	7963421	NM_005554	KRT6A	keratin 6A	B2R853
7966738	0.237900499999998	1.17927525703018	6.98667833333333	2.91930804186194	0.00875665022703388	0.295336605826916	7966738	BC019843	C12orf49	chromosome 12 open reading frame 49	Q9H741
7937802	0.221557000000001	1.16599128063215	8.18489944444445	2.91685799821598	0.0088040831270853	0.29549105211842	7937802	NM_004356	CD81	CD81 molecule	P60033
8129763	0.312779166666667	1.24209813926713	4.99457905555556	2.91658029402792	0.00880947508071633	0.29549105211842	8129763	NM_001099286	FAM54A	family with sequence similarity 54, member A	Q6P444
8139367	-0.391445000000000	-1.31170654835766	3.57151811111111	-2.91611273955003	0.00881856038968346	0.29549105211842	8139367	NM_013389	NPC1L1	NPC1 (Niemann-Pick disease, type C1, gene)-like 1	Q9UHC9
7923119	-0.264524333333336	-1.20123992700497	6.80512211111111	-2.91606232665512	0.00881954052943484	0.29549105211842	7923119	NM_194314	ZBTB41	zinc finger and BTB domain containing 41	Q5SVQ8
7962212	-0.225830666666668	-1.16945039418565	7.4700615	-2.91468540255653	0.0088463516398305	0.295900243794331	7962212	NM_004572	PKP2	plakophilin 2	Q99959
8148467	-0.264440833333334	-1.20117040390518	6.77461833333333	-2.91291428842772	0.0088809537911437	0.296568259219906	8148467	NM_017444	CHRAC1	chromatin accessibility complex 1	Q9NRG0
8079426	0.439778333333333	1.35639590442692	3.13797461111111	2.91187741694005	0.00890127155567006	0.296757852686566	8079426	NM_147196	TMIE	transmembrane inner ear	Q8NEW7
7912157	-0.290872	-1.22337949461459	9.05050261111111	-2.90826925385448	0.00897232400976846	0.298152870262024	7912157	NM_018948	ERRFI1	ERBB receptor feedback inhibitor 1	Q9UJM3
8041804	-0.338534000000001	-1.26447104390848	3.44893583333333	-2.90825866428164	0.00897253334286308	0.298152870262024	8041804	NM_001145051	LOC388946	transmembrane protein ENSP00000343375	---
8029301	-0.311053500000001	-1.24061330298967	4.80545372222222	-2.90433230174581	0.00905047411770776	0.30025058979695	8029301	NM_174945	ZNF575	zinc finger protein 575	Q86XF7
8160332	-0.195588333333335	-1.14519107613087	6.60915016666667	-2.90167927873251	0.00910350693017762	0.301332165374904	8160332	NM_004529	MLLT3	myeloid/lymphoid or mixed-lineage leukemia (trithorax homolog, Drosophila); translocated to, 3	B2R7B3
8012958	0.382926833333332	1.30398460165211	6.52924722222222	2.90109497493351	0.0091152270544681	0.301332165374904	8012958	NM_014501	UBE2S	ubiquitin-conjugating enzyme E2S	Q16763
8134992	0.245007666666666	1.18509906869345	7.0241535	2.90047523304412	0.0091276738796345	0.301332165374904	8134992	NM_015908	SRRT	serrate RNA effector molecule homolog (Arabidopsis)	Q9BXP5
8001449	-0.271226833333333	-1.20683365391486	6.75164333333333	-2.89687792817036	0.00920024548148807	0.303010108863382	8001449	NM_024336	IRX3	iroquois homeobox 3	P78415
7932160	-0.202566833333333	-1.15074393059772	8.13897727777778	-2.89647552442647	0.00920839798025868	0.303010108863382	7932160	BC072452	FAM107B	family with sequence similarity 107, member B	Q9H098
7908397	0.316973000000000	1.24571410184444	2.49046672222222	2.89466695894254	0.0092451245395145	0.303362671284801	7908397	NM_002927	RGS13	regulator of G-protein signaling 13	O14921
7950197	0.297235666666666	1.22878768859231	6.75021572222222	2.89401782451781	0.00925834086684471	0.303362671284801	7950197	NM_015242	ARAP1	ArfGAP with RhoGAP domain, ankyrin repeat and PH domain 1	Q96P48
7928882	-0.296097166666668	-1.22781837568149	4.17656511111111	-2.89373962588307	0.00926401053405486	0.303362671284801	7928882	NM_006829	C10orf116	chromosome 10 open reading frame 116	Q5TBU5
7919642	0.407792166666665	1.32665401026229	8.71369211111111	2.89234113847389	0.00929256225369583	0.303502005855975	7919642	NM_175065	HIST2H2AB	histone cluster 2, H2ab	---
8078350	-0.220282666666668	-1.16496181461529	9.09291094444444	-2.8914319424376	0.00931116993078453	0.303502005855975	8078350	NM_001024847	TGFBR2	transforming growth factor, beta receptor II (70/80kDa)	A3QNQ0
8077160	0.298195166666665	1.22960519604157	5.78798088888889	2.8913336180283	0.0093131843928178	0.303502005855975	8077160	NM_000487	ARSA	arylsulfatase A	P15289
8109752	-0.454145166666668	-1.36997082205057	7.33933538888889	-2.88713231888833	0.00939965309564857	0.305828199436271	8109752	AK302302	ODZ2	odz, odd Oz/ten-m homolog 2 (Drosophila)	B4DY80
7920877	0.347558333333333	1.27240534146658	6.08505511111111	2.88629471664985	0.00941698423869045	0.305901074548486	7920877	NM_001162383	ARHGEF2	Rho/Rac guanine nucleotide exchange factor (GEF) 2	Q92974
7900639	-0.239309833333334	-1.18042782491579	3.30827472222222	-2.88532045936113	0.00943718163545211	0.306066674800983	7900639	NR_030778	WDR65	WD repeat domain 65	Q96MR6
8106556	0.2524675	1.19124280465938	2.48208022222222	2.884524151853	0.0094537208845405	0.306113294456287	8106556	NM_153610	CMYA5	cardiomyopathy associated 5	Q8N3K9
7981346	-0.326127500000001	-1.25364380790316	4.54052072222222	-2.88361467067788	0.00947264484917735	0.306236859797169	7981346	NM_014226	RAGE	renal tumor antigen	B2R6Z4
7915385	0.332176333333333	1.25891103444366	6.036072	2.88214030464999	0.00950340004617346	0.306741909133656	7915385	NM_001956	EDN2	endothelin 2	P20800
8179228	0.317137666666667	1.24585629356886	7.44066766666667	2.88075329809081	0.00953242058181227	0.306951482727085	8179228	NM_007109	TCF19	transcription factor 19	Q9Y242
8094476	-0.298716000000002	-1.23004918106191	6.51528411111111	-2.88038316682312	0.0095401792855483	0.306951482727085	8094476	NM_018317	TBC1D19	TBC1 domain family, member 19	Q8N5T2
7984908	-0.291021166666667	-1.22350599180944	4.00201227777778	-2.87951989105423	0.00955829890751768	0.307047098027549	7984908	NM_001030005	CPLX3	complexin 3	Q7L876
7987650	0.311481	1.24098097651618	3.76824094444444	2.87750443413218	0.0096007310072105	0.307684788401781	7987650	NM_002344	LTK	leukocyte receptor tyrosine kinase	P29376
7967034	0.350011666666665	1.27457093437216	4.80499038888889	2.87713593592468	0.00960850868565996	0.307684788401781	7967034	NM_000928	PLA2G1B	phospholipase A2, group IB (pancreas)	P04054
8161192	-0.240055500000000	-1.18103809469964	6.45461711111111	-2.87510242320519	0.0096515379382083	0.308575195595398	8161192	NM_194328	RNF38	ring finger protein 38	Q9H748
8026035	0.314037666666666	1.24318212615522	4.53494072222222	2.87338959274999	0.0096879252179829	0.309250778218132	8026035	NM_017682	BEST2	bestrophin 2	Q8NFU1
8166769	-0.772710666666668	-1.70847681139655	4.99455122222222	-2.87223162001905	0.00971259980671615	0.309424637076193	8166769	NM_000531	OTC	ornithine carbamoyltransferase	P00480
8176400	-0.204859500000000	-1.15257409539344	2.5921945	-2.87158041819784	0.00972650242656011	0.309424637076193	8176400	NM_032971	PCDH11Y	protocadherin 11 Y-linked	B7ZAE8
7928531	-0.431365333333335	-1.34850917117113	4.55457966666667	-2.87066649924094	0.00974604610432142	0.309424637076193	7928531	NR_024421	C10orf41	chromosome 10 open reading frame 41	Q9H7I8
7978335	0.311439499999998	1.24094527945731	6.54995805555556	2.87025884228751	0.00975477580258055	0.309424637076193	7978335	NM_020195	SDR39U1	short chain dehydrogenase/reductase family 39U, member 1	O15037
8116128	-0.333227333333335	-1.25982848235886	5.09907333333333	-2.86956284573268	0.00976969747058528	0.309424637076193	8116128	NR_026921	LOC202181	hypothetical protein LOC202181	---
8109629	-0.292788166666666	-1.22500544909341	4.92773761111111	-2.86593604386322	0.00984780917850192	0.311412000075248	8109629	NM_001040442	FABP6	fatty acid binding protein 6, ileal	P51161
8136849	0.230921499999999	1.17358431941104	8.99094188888889	2.8651850965694	0.00986405742333623	0.311439943880102	8136849	NM_001143679	GSTK1	glutathione S-transferase kappa 1	Q9Y2Q3
8173955	0.2429185	1.18338416872317	5.60511977777778	2.86411096732433	0.00988734313696898	0.311689650678633	8173955	NM_080737	SYTL4	synaptotagmin-like 4	B2R7R4
7906728	0.328807833333332	1.25597507439355	6.32177083333333	2.86229421335389	0.00992684824280626	0.31244908987839	7906728	NM_032174	TOMM40L	translocase of outer mitochondrial membrane 40 homolog (yeast)-like	Q969M1
7897339	-0.240895166666667	-1.18172567380173	3.47198133333333	-2.8598761301531	0.00997966448404737	0.313377716340782	7897339	NM_015215	CAMTA1	calmodulin binding transcription activator 1	Q9Y6Y1
8072710	0.206828166666667	1.15414794362682	7.53842972222222	2.85937427793656	0.00999065981369598	0.313377716340782	8072710	NM_030641	APOL6	apolipoprotein L, 6	Q9BWW8
8127502	-0.345562000000001	-1.27064586460658	6.03803872222222	-2.85882387530734	0.0100027322384058	0.313377716340782	8127502	NR_026807	C6orf155	chromosome 6 open reading frame 155	Q9H8W2
8031374	-0.295416166666667	-1.22723894137469	3.2342725	-2.85731848379369	0.0100358228204555	0.313788759025691	8031374	NM_002000	FCAR	Fc fragment of IgA, receptor for	P24071
8140534	0.290539499999999	1.22309757307249	7.70626972222222	2.85641628113485	0.0100557048423356	0.313788759025691	8140534	NM_006379	SEMA3C	sema domain, immunoglobulin domain (Ig), short basic domain, secreted, (semaphorin) 3C	Q99985
7970404	0.382021833333333	1.30316687096806	2.37980927777778	2.85593873423608	0.0100662439455923	0.313788759025691	7970404	NM_130785	TPTE2	transmembrane phosphoinositide 3-phosphatase and tensin homolog 2	Q6XPS3
7976200	-0.217285499999999	-1.16254414470894	7.94513377777778	-2.85541682815035	0.0100777741551912	0.313788759025691	7976200	NM_006888	CALM1	calmodulin 1 (phosphorylase kinase, delta)	P62158
8001924	0.204387000000001	1.15219667530515	9.24621927777778	2.85409188449814	0.0101071024715038	0.313857697698332	8001924	NR_024525	FAM96B	family with sequence similarity 96, member B	Q9Y3D0
7905339	-0.430301666666669	-1.34751531205186	5.2609765	-2.8539180743832	0.0101109559248648	0.313857697698332	7905339	NM_144618	GABPB2	GA binding protein transcription factor, beta subunit 2	B2R924
7928126	-0.261968000000000	-1.19911331631168	4.49673961111111	-2.848882394694	0.0102232138703576	0.316857102679125	7928126	NM_014431	KIAA1274	KIAA1274	Q9ULE6
7930139	-0.254662000000000	-1.19305619661025	6.66050055555556	-2.84703249170092	0.0102647526170087	0.317658832895828	7930139	NM_030912	TRIM8	tripartite motif-containing 8	Q9BZR9
8127977	-0.253712333333334	-1.19227111532445	8.10177305555556	-2.84577913143069	0.0102929882855698	0.318047061811738	8127977	NM_001159677	SYNCRIP	synaptotagmin binding, cytoplasmic RNA interacting protein	Q05CK9
7900699	0.463285499999999	1.37867795741563	7.57119983333333	2.84403751107690	0.0103323472658548	0.318369849157737	7900699	NM_001255	CDC20	cell division cycle 20 homolog (S. cerevisiae)	Q12834
7929958	0.235000333333334	1.17690700914199	6.25447044444444	2.84392708766404	0.0103348475947603	0.318369849157737	7929958	NM_033637	BTRC	beta-transducin repeat containing	B2RBZ8
8010271	0.308510166666665	1.23842814710325	5.7900965	2.84269161052366	0.0103628622592002	0.318475727731594	8010271	NM_024419	PGS1	phosphatidylglycerophosphate synthase 1	Q32NB8
8120124	0.251012499999999	1.19004200719028	2.53585761111111	2.84239019515205	0.0103697079577135	0.318475727731594	8120124	NM_153839	GPR111	G protein-coupled receptor 111	Q8IZF7
7938629	0.316544166666666	1.24534387506137	5.13381616666667	2.84115873501923	0.0103977218008472	0.318852981699202	7938629	NM_000922	PDE3B	phosphodiesterase 3B, cGMP-inhibited	Q13370
7939024	-0.314069000000001	-1.24320912663825	5.44096072222222	-2.83498861712702	0.0105391795495914	0.322567897065642	7939024	NM_031418	ANO3	anoctamin 3	Q8N387
8122099	-0.213344833333336	-1.15937303242447	8.15747911111111	-2.83448999164473	0.0105506914531091	0.322567897065642	8122099	NM_006208	ENPP1	ectonucleotide pyrophosphatase/phosphodiesterase 1	B2RBY8
8047577	0.342256333333332	1.26773774951938	4.42134194444444	2.83257085650757	0.0105951117113718	0.323427818215896	8047577	NM_024744	ALS2CR8	amyotrophic lateral sclerosis 2 (juvenile) chromosome region, candidate 8	Q8N187
7923378	-0.219302666666668	-1.16417074312959	8.32819494444444	-2.83189791232016	0.0106107300993375	0.323427818215896	7923378	NM_004078	CSRP1	cysteine and glycine-rich protein 1	B3KVC9
7969955	-0.287181166666667	-1.22025373421451	2.69764827777778	-2.83047039546955	0.0106439345332397	0.323952782265419	7969955	NR_026965	LOC121952	hypothetical LOC121952	---
7998886	0.424625333333333	1.34222388312108	5.26272516666667	2.82826877393301	0.0106953402975272	0.324530136740850	7998886	NM_182687	PKMYT1	protein kinase, membrane associated tyrosine/threonine 1	B3KUN8
7928208	0.203134666666666	1.15119694343332	7.06472655555556	2.82764173452118	0.0107100245764904	0.324530136740850	7928208	NM_018344	SLC29A3	solute carrier family 29 (nucleoside transporters), member 3	Q9BZD2
8011396	0.264668999999999	1.20136038772907	6.24047644444444	2.82693259870907	0.0107266547197176	0.324530136740850	8011396	NM_013276	SHPK	sedoheptulokinase	Q9UHJ6
7990054	-0.292350166666667	-1.22463359576925	6.10206683333333	-2.8269201954457	0.0107269458123517	0.324530136740850	7990054	NM_018003	UACA	uveal autoantigen with coiled-coil domains and ankyrin repeats	Q8NDD7
7936856	-0.293968000000000	-1.22600766603134	5.39986794444444	-2.82585379880998	0.0107520014549089	0.324803382251869	7936856	NM_015892	CHST15	carbohydrate (N-acetylgalactosamine 4-sulfate 6-O) sulfotransferase 15	Q7LFX5
7937944	-0.383305500000001	-1.30432690567010	3.61507955555556	-2.82467168863968	0.0107798414354789	0.325094158374723	7937944	NM_001004137	OR52M1	olfactory receptor, family 52, subfamily M, member 1	---
8085244	0.470776000000001	1.38585469425963	7.36064855555556	2.82354145073904	0.0108065243897806	0.325094158374723	8085244	NM_022094	CIDEC	cell death-inducing DFFA-like effector c	Q96AQ7
8142622	-0.3084575	-1.23838293817825	4.13728538888889	-2.82292461394761	0.0108211135326542	0.325094158374723	8142622	NM_198085	RNF148	ring finger protein 148	Q8N7C7
8128843	0.380297499999998	1.30161023449019	5.830231	2.8227274891903	0.0108257798176092	0.325094158374723	8128843	NM_003649	DDO	D-aspartate oxidase	Q99489
7914950	0.241353499999999	1.18210115877665	3.29803172222222	2.81961034135606	0.0108998250298692	0.326478635088529	7914950	NM_156039	CSF3R	colony stimulating factor 3 receptor (granulocyte)	Q99062
8171240	0.259005500000000	1.19665352523561	5.08692466666667	2.81914222126054	0.0109109866671078	0.326478635088529	8171240	NM_016378	VCX2	variable charge, X-linked 2	Q9NNX9
8167407	-0.298602000000001	-1.22995198791812	4.31435772222222	-2.81823123216555	0.0109327392780570	0.326478635088529	8167407	NM_181532	ERAS	ES cell expressed Ras	Q7Z444
7996837	0.324724166666667	1.25242496072421	7.03052027777778	2.8180818796419	0.0109363094832319	0.326478635088529	7996837	NM_004360	CDH1	cadherin 1, type 1, E-cadherin (epithelial)	A8K1U7
8010188	-0.405169500000000	-1.32424448468422	5.46534438888889	-2.81657600883003	0.0109723691361697	0.327073415279647	8010188	NM_001142640	TNRC6C	trinucleotide repeat containing 6C	Q9HCJ0
8154934	0.345584333333333	1.27066553472152	4.94576022222222	2.8157702018608	0.0109917117999072	0.327168866643345	8154934	NM_147162	IL11RA	interleukin 11 receptor, alpha	Q14626
8095744	-0.260085166666668	-1.19754939750765	7.14038883333333	-2.81433678252281	0.0110262005180705	0.327714200148517	8095744	NM_001657	AREG	amphiregulin	P15514
8137310	0.294099833333331	1.22611970361222	6.37500244444444	2.81169353566471	0.0110900703200715	0.329129905399487	8137310	NM_007188	ABCB8	ATP-binding cassette, sub-family B (MDR/TAP), member 8	B3KND2
8130645	-0.268740166666667	-1.20475531571799	3.07113488888889	-2.81056119526992	0.0111175398174602	0.329462766227952	8130645	NM_004562	PARK2	Parkinson disease (autosomal recessive, juvenile) 2, parkin	O60260
8053690	0.292127666666667	1.2244447409131	3.32332644444444	2.80837613044412	0.0111707317673771	0.330555814488663	8053690	BC032451	IGK@	immunoglobulin kappa locus	Q6PIL8
7948565	0.309548166666665	1.23931950039492	7.62861861111111	2.80534903059235	0.0112448246697425	0.332123048524385	7948565	NM_001161454	CYBASC3	cytochrome b, ascorbate dependent 3	Q8NBI2
7957260	-0.319571000000002	-1.24795940033938	9.28566677777778	-2.80457557254738	0.0112638316032964	0.332123048524385	7957260	NM_006851	GLIPR1	GLI pathogenesis-related 1	P48060
7956009	-0.258043833333332	-1.19585612986286	9.64467872222222	-2.80420904413321	0.0112728494023077	0.332123048524385	7956009	NM_152637	METTL7B	methyltransferase like 7B	Q6UX53
8090555	0.293528999999999	1.22563465893634	6.34554066666667	2.80288010755087	0.0113056036079794	0.332144915021446	8090555	NM_006026	H1FX	H1 histone family, member X	Q92522
8056102	-0.275519166666669	-1.21042959473042	8.25907372222222	-2.8023567229533	0.0113185284291005	0.332144915021446	8056102	NM_014880	CD302	CD302 molecule	Q8IX05
8063923	0.2890085	1.22180030019548	3.71470027777778	2.80218590881411	0.0113227496931337	0.332144915021446	8063923	NM_016354	SLCO4A1	solute carrier organic anion transporter family, member 4A1	Q96BD0
7954090	-0.280835333333334	-1.21489811766341	4.81739311111111	-2.80090162025332	0.0113545361331568	0.332169284201489	7954090	NM_001423	EMP1	epithelial membrane protein 1	P54849
8006812	0.195200166666666	1.14488299632587	9.63433638888889	2.8006214466045	0.0113614818402056	0.332169284201489	8006812	NM_002795	PSMB3	proteasome (prosome, macropain) subunit, beta type, 3	P49720
7922846	0.250405666666667	1.18954155125174	3.18307161111111	2.80016758047808	0.011372742142863	0.332169284201489	7922846	NM_052966	FAM129A	family with sequence similarity 129, member A	Q9BZQ8
8141317	0.733476166666664	1.66264039305518	9.66995727777778	2.79943812419431	0.0113908621573282	0.332219821480637	8141317	NM_017460	CYP3A4	cytochrome P450, family 3, subfamily A, polypeptide 4	P08684
7946275	-0.2750565	-1.21004147692272	2.95431816666667	-2.79734058981405	0.0114431199723105	0.332872695026691	7946275	NR_003945	GVIN1	GTPase, very large interferon inducible 1	Q7Z2Y8
8015412	-0.256689500000002	-1.19473404389558	6.37614522222222	-2.79722160616628	0.0114460911906070	0.332872695026691	8015412	NM_002230	JUP	junction plakoglobin	P14923
8084648	-0.769074166666668	-1.70417579687597	6.83521105555556	-2.79299167834112	0.0115522005738755	0.335477228699794	8084648	NM_001622	AHSG	alpha-2-HS-glycoprotein	P02765
8097973	-0.220464666666667	-1.16510878706509	2.81958127777778	-2.78892742963834	0.0116550402381665	0.337979493029521	8097973	NM_000857	GUCY1B3	guanylate cyclase 1, soluble, beta 3	B2RCP1
7912145	-0.288149666666667	-1.22107318148578	4.69464488888889	-2.787913560779	0.0116808308539454	0.338243487727819	7912145	NM_001561	TNFRSF9	tumor necrosis factor receptor superfamily, member 9	Q07011
8026390	-0.270120333333334	-1.20590840676158	4.58690994444444	-2.78682468816473	0.0117085902121466	0.338563657061642	8026390	NM_173482	CCDC105	coiled-coil domain containing 105	Q8IYK2
8105579	0.304797333333333	1.2352451003887	2.28654211111111	2.78332695443329	0.0117981879012496	0.340668474014714	8105579	NM_181506	LRRC70	leucine rich repeat containing 70	Q7Z2Q7
8019357	-0.257962666666668	-1.19578885235601	8.96842022222222	-2.78018774078523	0.0118791598947166	0.342292288913362	8019357	NM_016286	DCXR	dicarbonyl/L-xylulose reductase	Q7Z4W1
7940116	-0.351665833333334	-1.27603317126548	2.87768177777778	-2.77875201496856	0.0119163694741922	0.342292288913362	7940116	AK128188	LOC399898	hypothetical gene supported by AK128188	---
8097991	0.5338125	1.44775000318345	9.79423005555556	2.77825455381993	0.0119292881117064	0.342292288913362	8097991	NM_005651	TDO2	tryptophan 2,3-dioxygenase	P48775
7910164	0.305631333333332	1.23595938318010	5.91077927777778	2.77792153595229	0.0119379437813900	0.342292288913362	7910164	NM_020247	CABC1	chaperone, ABC1 activity of bc1 complex homolog (S. pombe)	Q8NI60
7944302	0.235612000000000	1.17740609411344	5.86327316666667	2.77788638227421	0.0119388578323506	0.342292288913362	7944302	NM_015157	PHLDB1	pleckstrin homology-like domain, family B, member 1	Q5W9G0
8016168	0.184357666666665	1.13631093912501	6.63560755555556	2.77321792904825	0.0120608413199103	0.345083888403502	8016168	NM_133373	PLCD3	phospholipase C, delta 3	Q8N3E9
8129062	0.266594333333332	1.20296472075070	3.4336545	2.77196839596749	0.012093692361676	0.345083888403502	8129062	NM_153612	HS3ST5	heparan sulfate (glucosamine) 3-O-sulfotransferase 5	Q3LID4
8153336	-0.312785500000001	-1.24210359200564	4.66672116666667	-2.77076617329888	0.0121253803074055	0.345083888403502	8153336	NM_020427	SLURP1	secreted LY6/PLAUR domain containing 1	P55000
8161026	0.270959666666665	1.20661018612513	5.87788555555556	2.7706745707753	0.0121277979996683	0.345083888403502	8161026	NM_032818	C9orf100	chromosome 9 open reading frame 100	Q8N4T4
8122144	-0.464234166666667	-1.37958482677916	4.351501	-2.77065880780741	0.0121282140827665	0.345083888403502	8122144	NR_002436	SNORA33	small nucleolar RNA, H/ACA box 33	P25398
7979241	-0.286383500000000	-1.21957924191623	5.64949483333333	-2.77005948233784	0.0121440441478683	0.345083888403502	7979241	NM_001202	BMP4	bone morphogenetic protein 4	Q53XC5
8173999	-0.383761666666667	-1.30473938683560	4.5288905	-2.76963012516412	0.0121553969570844	0.345083888403502	8173999	NM_212559	XKRX	XK, Kell blood group complex subunit-related, X-linked	Q6PP77
7903358	-0.260771333333333	-1.19811910482386	3.01442133333333	-2.76832495613062	0.0121899697846247	0.345581381166913	7903358	NM_001078	VCAM1	vascular cell adhesion molecule 1	Q53FL7
8026250	0.246979333333332	1.18671979772414	6.35581116666667	2.76577923140768	0.0122576744874537	0.346617721280564	8026250	NM_138353	DCAF15	DDB1 and CUL4 associated factor 15	Q66K64
8031908	-0.261742666666668	-1.19892604242990	4.63296305555556	-2.76530621585548	0.0122702940745313	0.346617721280564	8031908	NM_181846	ZSCAN22	zinc finger and SCAN domain containing 22	P10073
8073633	0.287092333333334	1.22017859992321	7.60013672222222	2.76502413769204	0.0122778255490599	0.346617721280564	8073633	NM_025225	PNPLA3	patatin-like phospholipase domain containing 3	Q9NST1
7905329	-0.336179166666667	-1.26240879949963	3.66894288888889	-2.76435482559975	0.0122957138316596	0.346639943487816	7905329	NM_006818	MLLT11	myeloid/lymphoid or mixed-lineage leukemia (trithorax homolog, Drosophila); translocated to, 11	Q6FGF7
8144498	-0.389295166666666	-1.30975336327784	4.46118061111111	-2.76344638858903	0.0123200328959910	0.346843148335745	8144498	NR_024362	FLJ10661	family with sequence similarity 86, member A pseudogene	A6NK25
7963386	0.292055166666666	1.22438321022872	3.25714288888889	2.76275015514239	0.0123387023234338	0.346886957137314	7963386	NM_033033	KRT82	keratin 82	Q701L7
7968703	0.257136333333333	1.19510413574491	6.61965722222222	2.76113056354741	0.0123822361286598	0.347625943595612	7968703	NM_001012754	NHLRC3	NHL repeat containing 3	Q68DP7
8039409	-0.268005333333335	-1.20414183267661	5.45813383333333	-2.76049768297061	0.0123992874800014	0.347625943595612	8039409	NM_173804	TMEM86B	transmembrane protein 86B	Q8N661
8106170	0.267971999999999	1.20411401141414	3.77906216666667	2.75786561275101	0.0124704428149836	0.348338022784297	8106170	NM_173490	TMEM171	transmembrane protein 171	Q8WVE6
7898556	0.312796666666666	1.24211320610291	6.27415855555556	2.75753687897478	0.0124793571474571	0.348338022784297	7898556	NM_001040125	PQLC2	PQ loop repeat containing 2	Q6ZP29
7976160	0.252802666666666	1.19151958613494	6.68825472222222	2.75751700841846	0.0124798961758965	0.348338022784297	7976160	NM_018319	TDP1	tyrosyl-DNA phosphodiesterase 1	B2RDI0
7908481	-0.606951166666667	-1.52303718602127	4.502863	-2.75701852248549	0.0124934258788448	0.348338022784297	7908481	NM_021023	CFHR3	complement factor H-related 3	Q02985
8079334	-0.304673833333333	-1.23513936339216	6.86999811111111	-2.75507812756376	0.0125462248057902	0.348851076124927	8079334	NM_014240	LIMD1	LIM domains containing 1	Q9UGP4
8066889	0.244718166666665	1.18486128333335	7.886832	2.75507729943051	0.0125462473850553	0.348851076124927	8066889	NM_017453	STAU1	staufen, RNA binding protein, homolog 1 (Drosophila)	O95793
7917482	-0.364142666666669	-1.28711652267103	6.46740744444444	-2.75197726866477	0.0126310430233894	0.350727728882334	7917482	NM_001008661	CCBL2	cysteine conjugate-beta lyase 2	B3KQ13
8075529	0.270444999999998	1.20617981707971	5.75539955555556	2.7494470684995	0.0127006572907536	0.351633911391156	8075529	NM_014338	PISD	phosphatidylserine decarboxylase	Q9UG56
8070819	-0.246415333333333	-1.18625595807983	10.0142186666667	-2.74811547586005	0.0127374408117544	0.351633911391156	8070819	NM_004339	PTTG1IP	pituitary tumor-transforming 1 interacting protein	P53801
8103466	-0.257292833333334	-1.19523378472601	5.83141316666667	-2.7475331159218	0.0127535596935180	0.351633911391156	8103466	NM_020116	FSTL5	follistatin-like 5	Q8N475
8116484	0.198754666666664	1.14770722722582	6.8959375	2.74740035567663	0.0127572370297009	0.351633911391156	8116484	NM_001114618	MGAT1	mannosyl (alpha-1,3-)-glycoprotein beta-1,2-N-acetylglucosaminyltransferase	Q8WZ34
7963523	-0.227507333333334	-1.17081029233860	3.86741	-2.74737496743665	0.0127579403757738	0.351633911391156	7963523	NM_057088	KRT3	keratin 3	P12035
7985134	0.212673333333333	1.15883352974570	9.8560915	2.74702054097064	0.0127677631368471	0.351633911391156	7985134	NM_005530	IDH3A	isocitrate dehydrogenase 3 (NAD+) alpha	Q53GF8
8022404	0.226343999999998	1.16986657686174	6.42940466666667	2.74442904914561	0.0128398047680604	0.352673762602457	8022404	NM_001098801	C18orf19	chromosome 18 open reading frame 19	Q96ND0
7952179	0.300567666666666	1.23162893511834	7.08760988888889	2.743840189236	0.0128562286634052	0.352673762602457	7952179	NM_002105	H2AFX	H2A histone family, member X	P16104
7994518	0.234228333333332	1.17627740334465	7.46391061111111	2.74354152960327	0.0128645662421523	0.352673762602457	7994518	NM_032038	SPNS1	spinster homolog 1 (Drosophila)	Q9H2V7
8126946	-0.315563666666667	-1.24449778853996	2.63957216666667	-2.74316392233602	0.0128751151616092	0.352673762602457	8126946	ENST00000331146	RPS17P5	ribosomal protein S17 pseudogene 5	---
8036830	0.224382666666667	1.16827723242131	4.65366294444444	2.74212609892936	0.0129041505616635	0.352992080816355	8036830	NM_152479	TTC9B	tetratricopeptide repeat domain 9B	Q8N6N2
8096899	0.262901833333334	1.19988973436046	7.06900644444444	2.73993647178653	0.012965615324465	0.354100339394724	8096899	NM_152400	C4orf32	chromosome 4 open reading frame 32	Q8N8J7
7917604	-0.293049500000000	-1.22522736969689	6.75126272222222	-2.73943955808925	0.0129796029684400	0.354100339394724	7917604	NM_201269	ZNF644	zinc finger protein 644	Q9NZF0
7905938	0.306453333333333	1.23666379268383	7.50933788888889	2.73837382583439	0.0130096508758166	0.354443042006454	7905938	NM_018845	RAG1AP1	recombination activating gene 1 activating protein 1	Q9BRV3
8092095	-0.342949666666668	-1.26834714794105	6.57526455555556	-2.73684255591644	0.0130529406376438	0.355145109698039	8092095	NM_015028	TNIK	TRAF2 and NCK interacting kinase	Q9Y6Z1
8063078	0.218551666666665	1.16356488764049	10.2501776666667	2.73467946797091	0.0131143264238851	0.356019350468054	8063078	NM_001127695	CTSA	cathepsin A	P10619
8018251	-0.259388166666667	-1.19697097288623	4.254677	-2.73390594179657	0.013136344915531	0.356019350468054	8018251	NM_178128	FADS6	fatty acid desaturase domain family, member 6	Q8N9I5
8121794	-0.356852833333334	-1.28062922003617	7.27621433333333	-2.73376910480212	0.0131402436614215	0.356019350468054	8121794	NM_006714	SMPDL3A	sphingomyelin phosphodiesterase, acid-like 3A	Q92484
7979260	-0.344743166666671	-1.26992488619408	8.31103866666667	-2.73324005251638	0.0131553277503983	0.356019350468054	7979260	NM_004124	GMFB	glia maturation factor, beta	Q59G69
7976073	-0.340534166666669	-1.26622533486604	5.53173966666667	-2.73154523377023	0.0132037608894898	0.356554085151927	7976073	NM_013231	FLRT2	fibronectin leucine rich transmembrane protein 2	B3KPR2
8101893	-0.755836333333336	-1.68861019944752	8.29744783333333	-2.73131800748156	0.0132102672890527	0.356554085151927	8101893	NM_000669	ADH1C	alcohol dehydrogenase 1C (class I), gamma polypeptide	P00326
7923547	-0.298030000000001	-1.22946443298293	10.9244411111111	-2.72536046426554	0.0133819505432269	0.36031332332401	7923547	NM_001276	CHI3L1	chitinase 3-like 1 (cartilage glycoprotein-39)	P36222
7925691	-0.253641000000001	-1.19221216553401	5.92964083333333	-2.72482319015616	0.0133975377347613	0.36031332332401	7925691	NM_003431	ZNF124	zinc finger protein 124	Q15973
8173766	-0.2354855	-1.17730286000157	5.80362122222222	-2.72463940892859	0.0134028734971043	0.36031332332401	8173766	NM_153252	BRWD3	bromodomain and WD repeat domain containing 3	Q6RI45
8077688	0.236299333333334	1.17796717129235	6.74102844444444	2.72393440664128	0.0134233607852799	0.360386123334601	8077688	NM_153461	IL17RC	interleukin 17 receptor C	Q8NAC3
8141328	0.289473166666665	1.22219388393594	8.77943133333333	2.72249726226902	0.013465216524738	0.360811068253201	8141328	NM_000777	CYP3A5	cytochrome P450, family 3, subfamily A, polypeptide 5	B2R9K2
8105302	-0.351151833333334	-1.27557863014110	7.63843211111111	-2.72216917379915	0.0134747892781289	0.360811068253201	8105302	NM_006350	FST	follistatin	P19883
8109428	0.209766999999998	1.15650139003885	5.96650655555556	2.71929491111154	0.0135589304171937	0.361208210089071	8109428	NR_024084	SAP30L	SAP30-like	Q9HAJ7
8010848	0.253798166666666	1.19234205176319	6.84745833333333	2.71873760104315	0.0135753029562895	0.361208210089071	8010848	NM_005993	TBCD	tubulin folding cofactor D	Q9BTW9
7918487	0.248004666666665	1.18756350746325	6.59408122222222	2.7175226126032	0.0136110619610523	0.361208210089071	7918487	NM_024901	DENND2D	DENN/MADD domain containing 2D	Q9H6A0
8058390	-0.314420500000001	-1.24351206054604	5.94588944444444	-2.71696702577741	0.013627443635636	0.361208210089071	8058390	NM_213589	RAPH1	Ras association (RalGDS/AF-6) and pleckstrin homology domains 1	Q70E73
8169931	0.220272833333333	1.16495387432405	2.94578577777778	2.71661470572820	0.0136378416489499	0.361208210089071	8169931	NM_144967	ARHGAP36	Rho GTPase activating protein 36	Q6ZRI8
8099721	-0.313634500000001	-1.24283476267666	8.89036261111111	-2.71633277308455	0.0136461677647698	0.361208210089071	8099721	NM_015187	SEL1L3	sel-1 suppressor of lin-12-like 3 (C. elegans)	Q68CR1
8104825	-0.328202500000001	-1.25544819651756	7.54593627777778	-2.71612090881686	0.0136524277881456	0.361208210089071	8104825	NM_018321	BRIX1	BRX1, biogenesis of ribosomes, homolog (S. cerevisiae)	A0JLQ5
8062844	-0.192312000000002	-1.14259331955682	6.89305705555556	-2.71604263333758	0.0136547413116295	0.361208210089071	8062844	NM_024331	TTPAL	tocopherol (alpha) transfer protein-like	B2RA57
7944769	-0.279330500000002	-1.21363155336360	7.65528583333333	-2.71598103715621	0.0136565621215333	0.361208210089071	7944769	NM_020716	GRAMD1B	GRAM domain containing 1B	B3KXJ5
7976481	-0.232079166666667	-1.17452642058642	8.46371072222222	-2.71459394614191	0.0136976264440467	0.361208210089071	7976481	NM_006215	SERPINA4	serpin peptidase inhibitor, clade A (alpha-1 antiproteinase, antitrypsin), member 4	P29622
8077503	-0.253175166666668	-1.19182727302473	4.1378455	-2.71446077344637	0.0137015751562307	0.361208210089071	8077503	NM_033337	CAV3	caveolin 3	P56539
8059279	-0.217480500000001	-1.16270128909707	6.80214327777778	-2.71439725318106	0.0137034589816722	0.361208210089071	8059279	NM_004438	EPHA4	EPH receptor A4	B2R601
8173198	0.314101500000000	1.24323713307798	2.56296672222222	2.71284993984023	0.0137494240557715	0.361949124169464	8173198	NM_019003	SPIN2A	spindlin family, member 2A	Q99865
8119648	0.196344	1.14579107084693	7.91015694444444	2.71200019227783	0.0137747294141807	0.362144961381897	8119648	NM_057161	KLHDC3	kelch domain containing 3	Q9BQ90
7997832	-0.231471833333335	-1.17403208262768	4.74833616666667	-2.70975522263013	0.0138417978706974	0.363068214149804	7997832	ENST00000333666	FLJ40448	hypothetical protein FLJ40448	Q8N7R2
8008110	-0.240634166666668	-1.18151190547612	4.69583388888889	-2.70948516979398	0.0138498866224967	0.363068214149804	8008110	NR_033201	LOC404266	hypothetical LOC404266	---
7899244	0.238147166666666	1.17947690239346	7.24620694444444	2.70894251975351	0.0138661539494206	0.363068214149804	7899244	NM_017837	PIGV	phosphatidylinositol glycan anchor biosynthesis, class V	Q9NUD9
7903227	0.352978999999999	1.27719516809126	7.30998455555556	2.70819774872997	0.0138885099976940	0.363068214149804	7903227	NM_017734	PALMD	palmdelphin	Q9NP74
7973679	0.230689166666665	1.17339533920708	6.44398	2.70783521397509	0.0138994047449555	0.363068214149804	7973679	NM_174913	C14orf21	chromosome 14 open reading frame 21	Q5HYL4
7947189	0.253360333333333	1.19198025119410	5.62178266666667	2.70702922899348	0.0139236550443560	0.363233574966662	7947189	NM_030771	CCDC34	coiled-coil domain containing 34	Q96HJ3
7956426	0.312744666666666	1.24206843661188	4.56343022222222	2.70375485841359	0.014022588502608	0.365344304560237	7956426	NM_031479	INHBE	inhibin, beta E	P58166
8049187	-0.293391333333335	-1.22551771045923	4.84051572222222	-2.70284785355923	0.0140501113461583	0.36559147238335	8049187	NM_025202	EFHD1	EF-hand domain family, member D1	Q9BUP0
8139859	0.195766666666666	1.14533264337755	8.32680283333333	2.70098042870228	0.0141069399250002	0.366599579845837	8139859	NM_000181	GUSB	glucuronidase, beta	B2R6X2
7969414	0.229555833333333	1.17247392074515	6.85817116666667	2.69673372136611	0.0142369892710644	0.369340500414761	7969414	NM_001730	KLF5	Kruppel-like factor 5 (intestinal)	Q13887
8155083	-0.235128000000000	-1.17701116035815	7.52600433333333	-2.69597819711269	0.0142602453486010	0.369340500414761	8155083	NM_001216	CA9	carbonic anhydrase IX	Q16790
8113250	0.220392666666667	1.16505064190132	7.47154027777778	2.69575654122836	0.0142670750776891	0.369340500414761	8113250	NM_001040458	ERAP1	endoplasmic reticulum aminopeptidase 1	Q53GQ8
8109597	-0.259222666666669	-1.19683366920922	6.75536094444444	-2.69439193757388	0.0143091902775516	0.369674802897246	8109597	NM_145049	UBLCP1	ubiquitin-like domain containing CTD phosphatase 1	Q8WVY7
8104107	0.3350035	1.26138046895564	4.50740222222222	2.69415665173680	0.0143164637530507	0.369674802897246	8104107	NM_173553	TRIML2	tripartite motif family-like 2	Q8N7C3
7974697	-0.282984333333334	-1.21670914594561	5.66969644444444	-2.69199803770397	0.0143833581380231	0.37092960490805	7974697	NM_014992	DAAM1	dishevelled associated activator of morphogenesis 1	Q9Y4D1
8131496	-0.249536333333334	-1.18882497803924	6.63965116666667	-2.69096668765091	0.0144154240453664	0.371028155682889	8131496	NM_138426	GLCCI1	glucocorticoid induced transcript 1	Q86VQ1
8003948	0.277745666666666	1.21229908349226	5.40441533333333	2.69069802671733	0.0144237881932963	0.371028155682889	8003948	NM_001014985	GLTPD2	glycolipid transfer protein domain containing 2	A6NH11
8044149	-0.353827833333334	-1.27794684796489	4.98179816666667	-2.68503242205802	0.0146012527508921	0.374139457486946	8044149	NR_003506	PLGLA	plasminogen-like A	Q9UE70
7950005	-0.278355000000000	-1.21281121546691	4.02054094444444	-2.68351666798982	0.0146490818542232	0.374139457486946	7950005	NM_001098515	MRGPRF	MAS-related GPR, member F	Q8N2G2
8113097	-0.448964	-1.36505965471914	4.67765461111111	-2.68320949301182	0.0146587927930819	0.374139457486946	8113097	NM_001145678	C5orf36	chromosome 5 open reading frame 36	O94914
7902702	0.317763833333332	1.24639714453150	3.62057361111111	2.68320536139672	0.014658923450447	0.374139457486946	7902702	NM_006536	CLCA2	chloride channel accessory 2	Q9UQC9
7991754	-0.247759166666667	-1.18736143978553	5.59684205555556	-2.6832049590111	0.0146589361754680	0.374139457486946	7991754	NM_005332	HBZ	hemoglobin, zeta	P02008
8013364	0.388779833333333	1.30928560050514	5.67615183333333	2.68297702772315	0.0146661459504242	0.374139457486946	8013364	NM_152908	SLC47A2	solute carrier family 47, member 2	Q86VL8
8175593	-0.350921500000002	-1.2753749940179	8.13194555555556	-2.68273058137436	0.0146739451752404	0.374139457486946	8175593	NM_000202	IDS	iduronate 2-sulfatase	P22304
8111214	-0.244295333333334	-1.18451406828018	3.89306966666667	-2.67982646324415	0.0147661485777503	0.374858893808987	8111214	XM_001131132	LOC729724	similar to TBP-associated factor 11	---
8164535	0.199748166666664	1.14849785850890	7.29530561111111	2.67935738051344	0.0147810931437358	0.374858893808987	8164535	NM_000755	CRAT	carnitine O-acetyltransferase	P43155
7937782	-0.286028500000000	-1.21927918032629	4.65938294444444	-2.67913079036034	0.0147883172570095	0.374858893808987	7937782	NM_139022	TSPAN32	tetraspanin 32	Q96QS1
8091530	0.301920000000000	1.23278396351014	2.74120655555556	2.67885406284004	0.0147971443946194	0.374858893808987	8091530	NM_022788	P2RY12	purinergic receptor P2Y, G-protein coupled, 12	B2RE67
8093500	0.357423333333333	1.28113573279359	6.84072327777778	2.67848894690906	0.0148087986359396	0.374858893808987	8093500	NM_006342	TACC3	transforming, acidic coiled-coil containing protein 3	Q9Y6A5
7942007	0.310157166666665	1.23984276059605	6.474181	2.67835358351084	0.0148131215560434	0.374858893808987	7942007	NM_002335	LRP5	low density lipoprotein receptor-related protein 5	Q9UES7
8083422	0.252596	1.19134891268180	2.18412372222222	2.6760756840261	0.0148860479597575	0.375444232325943	8083422	NM_033050	SUCNR1	succinate receptor 1	Q9BXA5
8075659	0.283313833333332	1.21698706431195	3.54699622222222	2.67550149506983	0.0149044842550139	0.375444232325943	8075659	NM_203377	MB	myoglobin	B2RA67
7965112	-0.223986000000002	-1.16795606064182	6.70707461111111	-2.67522766432496	0.0149132841652280	0.375444232325943	7965112	NM_002583	PAWR	PRKC, apoptosis, WT1, regulator	Q96IZ0
8035023	0.207361833333333	1.15457495294047	7.250786	2.67474993163162	0.0149286485547229	0.375444232325943	8035023	NM_014371	AKAP8L	A kinase (PRKA) anchor protein 8-like	Q9ULX6
7978192	0.409160500000000	1.32791288063584	4.09546188888889	2.67474326977476	0.0149288629134046	0.375444232325943	7978192	NM_138476	MDP1	magnesium-dependent phosphatase 1	B2R528
7941148	0.261271499999999	1.19853455168704	6.54154661111111	2.67277797093400	0.0149922282363925	0.376095499994444	7941148	NM_003273	TM7SF2	transmembrane 7 superfamily member 2	O76062
7904761	-0.272792333333334	-1.20814392632994	7.42636983333333	-2.67223432195881	0.0150098016848369	0.376095499994444	7904761	NM_003637	ITGA10	integrin, alpha 10	O75578
7972217	-0.254958500000002	-1.19330141649725	5.51595961111111	-2.67221513458182	0.0150104222740753	0.376095499994444	7972217	NM_005842	SPRY2	sprouty homolog 2 (Drosophila)	O43597
8012528	-0.293693833333335	-1.22577470030480	3.20152688888889	-2.67123124977504	0.0150422773675488	0.376191943976563	8012528	NM_001128076	SPDYE4	speedy homolog E4 (Xenopus laevis)	A6NLX3
7944335	-0.385228166666667	-1.30606632917071	3.06573866666667	-2.67014601349493	0.0150774883940664	0.376191943976563	7944335	NM_001716	CXCR5	chemokine (C-X-C motif) receptor 5	P32302
7982712	0.325067166666665	1.25272275951039	7.58239688888889	2.66943629834449	0.0151005577860249	0.376191943976563	7982712	NM_033286	C15orf23	chromosome 15 open reading frame 23	Q9Y448
8052554	0.268337833333333	1.20441938495849	3.84821777777778	2.66792437674068	0.0151498148665663	0.376191943976563	8052554	NM_032180	FAM161A	family with sequence similarity 161, member A	Q3B820
7916836	-0.287372833333334	-1.22041585960884	6.8868725	-2.66740321947204	0.0151668290575137	0.376191943976563	7916836	NM_001018067	SERBP1	SERPINE1 mRNA binding protein 1	Q8NC51
8025237	0.226907499999998	1.17032360246726	5.511743	2.66725547575124	0.0151716557392182	0.376191943976563	8025237	NM_001080429	KIAA1543	KIAA1543	Q9P1Y5
7913850	-0.344150166666668	-1.26940300825815	5.30418894444444	-2.66627981793574	0.0152035664313882	0.376191943976563	7913850	NM_019557	FAM54B	family with sequence similarity 54, member B	Q9H019
8061389	-0.263608666666668	-1.20047775181025	3.06380655555556	-2.66471752777684	0.0152547968201743	0.376191943976563	8061389	NM_005492	CST8	cystatin 8 (cystatin-related epididymal specific)	O60676
8105061	0.187524166666666	1.13880771082964	2.29584522222222	2.66428525020141	0.0152690009345693	0.376191943976563	8105061	NM_001465	FYB	FYN binding protein	Q9P1I1
8026007	-0.295080666666667	-1.22695357906195	6.09153883333333	-2.66385700850852	0.0152830848190511	0.376191943976563	8026007	NM_153358	ZNF791	zinc finger protein 791	Q3KP31
8015070	0.253202666666666	1.19184999131339	2.51972516666667	2.66300942039618	0.0153109964228230	0.376191943976563	8015070	NM_181534	KRT25	keratin 25	Q7Z3Z0
7981084	0.265685499999999	1.20220714543847	2.98027172222222	2.66229953739898	0.0153344105531334	0.376191943976563	7981084	NM_175739	SERPINA9	serpin peptidase inhibitor, clade A (alpha-1 antiproteinase, antitrypsin), member 9	Q86WD7
7955450	0.278387999999998	1.21283895745445	7.93477311111111	2.66229231617914	0.0153346489058298	0.376191943976563	7955450	NM_015416	LETMD1	LETM1 domain containing 1	B2RCH7
8075106	0.216191833333333	1.16166318654009	7.54724694444444	2.66192263201133	0.015346855869206	0.376191943976563	8075106	NM_003595	TPST2	tyrosylprotein sulfotransferase 2	O60704
8171216	0.236757833333333	1.17834159815703	4.45682611111111	2.66118284629042	0.0153713112897871	0.376191943976563	8171216	NM_016379	VCX3A	variable charge, X-linked 3A	Q9NNX9
7953520	-0.323595833333334	-1.25144582076704	4.80010066666667	-2.66111518308774	0.0153735499079023	0.376191943976563	7953520	NM_201650	LRRC23	leucine rich repeat containing 23	Q53EV4
7899016	0.238931666666664	1.18011844563457	9.58849738888889	2.66110098383915	0.0153740197253612	0.376191943976563	7899016	NM_003002	SDHD	succinate dehydrogenase complex, subunit D, integral membrane protein	O14521
8139796	0.721921166666666	1.64937696768261	3.07124916666667	2.66102192841887	0.0153766357198297	0.376191943976563	8139796	AK128010	LOC441233	hypothetical LOC441233	---
8071420	-0.519455166666667	-1.43341381750452	7.94346716666667	-2.66088566584537	0.0153811457277027	0.376191943976563	8071420	NM_000185	SERPIND1	serpin peptidase inhibitor, clade D (heparin cofactor), member 1	P05546
7919612	0.609703833333333	1.52594591980721	9.52937327777778	2.66075558003184	0.0153854524694904	0.376191943976563	7919612	NM_001123375	HIST2H3D	histone cluster 2, H3d	Q71DI3
7925033	-0.356957833333334	-1.28072242820399	4.37706672222222	-2.65808793121331	0.0154740230087907	0.377901742636371	7925033	NM_152379	C1orf131	chromosome 1 open reading frame 131	Q8NDD1
7923812	0.235169833333334	1.17704529024194	7.56801461111111	2.65477725341407	0.0155846163949291	0.379192980295887	7923812	NM_003929	RAB7L1	RAB7, member RAS oncogene family-like 1	Q53EX5
8076007	-0.231504333333333	-1.17405853067898	5.33180505555556	-2.65472308945135	0.015586431967404	0.379192980295887	8076007	NM_025045	BAIAP2L2	BAI1-associated protein 2-like 2	Q6UXY1
8161919	0.250014333333333	1.18921892996442	7.34517177777778	2.65469307688722	0.0155874380730155	0.379192980295887	8161919	NM_005077	TLE1	transducin-like enhancer of split 1 (E(sp1) homolog, Drosophila)	Q04724
8071086	-0.304534833333334	-1.23502036658671	4.61469838888889	-2.6538690721821	0.0156150851188866	0.379192980295887	8071086	NM_031413	CECR2	cat eye syndrome chromosome region, candidate 2	Q9BXF3
7900922	0.223765666666665	1.16777770000784	8.27418572222222	2.65356633086267	0.0156252543955544	0.379192980295887	7900922	NM_004047	ATP6V0B	ATPase, H+ transporting, lysosomal 21kDa, V0 subunit b	Q99437
8152734	0.269729666666666	1.20558190363763	2.31955105555556	2.65315330879706	0.0156391382105260	0.379192980295887	8152734	BC137357	C8orf54	chromosome 8 open reading frame 54	Q8NA97
8035782	-0.405509	-1.32455614715788	3.50272361111111	-2.65159909584683	0.0156914883602592	0.379654590253128	8035782	NM_033196	ZNF682	zinc finger protein 682	O95780
7966046	0.225578166666666	1.16924573528185	5.77634666666667	2.6514761606813	0.0156956362423346	0.379654590253128	7966046	NM_001033050	MTERFD3	MTERF domain containing 3	Q49AM1
8048370	0.245993499999997	1.18590915633659	6.38272705555556	2.65028022644305	0.0157360418733054	0.380178270288319	8048370	NM_004328	BCS1L	BCS1-like (yeast)	Q9Y276
8150529	0.215889166666666	1.16141950382413	3.08513638888889	2.64915660967499	0.0157740941050355	0.380643913701273	8150529	NM_014420	DKK4	dickkopf homolog 4 (Xenopus laevis)	Q9UBT3
7986407	0.276888833333334	1.21157929875815	3.32255516666667	2.64846872176718	0.0157974330769027	0.380742453082926	7986407	AY956768	HSP90B2P	heat shock protein 90kDa beta (Grp94), member 2 (pseudogene)	Q58FF3
8011270	0.248736833333333	1.18816634802295	3.80914611111111	2.64764353632046	0.0158254735636435	0.380742453082926	8011270	ENST00000381977	LOC284009	hypothetical protein LOC284009	Q4G0H6
8163505	0.389490166666666	1.30993040635341	6.24427788888889	2.64659930685719	0.0158610250316749	0.380742453082926	8163505	NM_031219	HDHD3	haloacid dehalogenase-like hydrolase domain containing 3	B3KUF6
8005743	0.210211833333333	1.15685803484141	3.11714722222222	2.6464211794988	0.0158670970518810	0.380742453082926	8005743	NR_027084	FLJ36000	hypothetical FLJ36000	---
8053533	0.184404333333331	1.13634769581993	8.82966083333333	2.64627459895370	0.015872095355455	0.380742453082926	8053533	NM_006839	IMMT	inner membrane protein, mitochondrial	B2R5N6
7975121	0.256405499999999	1.19449887910721	6.35885738888889	2.64507354754467	0.0159131067385852	0.381275027885488	7975121	NM_002028	FNTB	farnesyltransferase, CAAX box, beta	Q86TX8
7998367	0.264910666666665	1.20156164514665	5.81393111111111	2.64384630664317	0.0159551162046091	0.381830230776182	7998367	NM_058192	RPUSD1	RNA pseudouridylate synthase domain containing 1	Q96E34
7917548	-0.344584166666666	-1.26978493497441	4.42100305555556	-2.64282461951653	0.0159901696066262	0.3822178513282	7917548	NM_207398	GBP7	guanylate binding protein 7	Q8N8V2
7917338	-0.254999166666667	-1.19333505373417	6.28412722222222	-2.64082684034346	0.0160589232097064	0.38328388429575	7917338	NM_003921	BCL10	B-cell CLL/lymphoma 10	O95999
8028705	0.215442833333334	1.1610602455989	8.04788727777778	2.64043082941911	0.0160725851826042	0.38328388429575	8028705	NM_001001563	TIMM50	translocase of inner mitochondrial membrane 50 homolog (S. cerevisiae)	Q3ZCQ8
7992388	0.317103500000001	1.24582678889084	6.69384783333333	2.6361775090975	0.0162200168810124	0.386345172947263	7992388	NM_012225	NUBP2	nucleotide binding protein 2 (MinD homolog, E. coli)	B2RDN3
8117368	0.296249833333333	1.22794831087333	8.98615511111111	2.63484392173911	0.0162665060495217	0.386997743689911	8117368	NM_003542	HIST1H4C	histone cluster 1, H4c	P62805
7969228	-0.276037500000001	-1.21086455756729	7.53592983333333	-2.63238387636615	0.0163525953714868	0.388589810293128	7969228	NM_001004127	ALG11	asparagine-linked glycosylation 11, alpha-1,2-mannosyltransferase homolog (yeast)	Q2TAA5
8158224	0.200433000000000	1.14904316871168	7.44399888888889	2.63129948401588	0.0163906806624352	0.389038755301594	8158224	NM_005094	SLC27A4	solute carrier family 27 (fatty acid transporter), member 4	B3KQE8
7977786	0.2347155	1.17667467365362	8.79633605555555	2.62991938344967	0.016439273189684	0.389117591791993	7977786	NM_003982	SLC7A7	solute carrier family 7 (cationic amino acid transporter, y+ system), member 7	Q9UM01
8013671	0.390157999999999	1.31053692240504	7.16053511111111	2.62915013872902	0.0164664170587478	0.389117591791993	8013671	NM_006461	SPAG5	sperm associated antigen 5	Q96R06
8151281	-0.194306666666668	-1.14417415889147	10.537095	-2.62913713438855	0.0164668762997976	0.389117591791993	8151281	NM_014294	TRAM1	translocation associated membrane protein 1	Q15629
7925918	0.250260666666665	1.18942200079063	4.99512783333333	2.62782194458968	0.0165133842239190	0.389117591791993	7925918	NM_001353	AKR1C1	aldo-keto reductase family 1, member C1 (dihydrodiol dehydrogenase 1; 20-alpha (3-alpha)-hydroxysteroid dehydrogenase)	Q04828
8075673	-0.205508500000001	-1.15309270039409	8.07874933333333	-2.62704493512521	0.0165409193932296	0.389117591791993	8075673	NM_001082578	RBM9	RNA binding motif protein 9	O43251
8026051	0.317181833333332	1.24589443479784	7.75143916666667	2.62700829853325	0.0165422187708153	0.389117591791993	8026051	NM_006397	RNASEH2A	ribonuclease H2, subunit A	O75792
8168976	0.277030666666666	1.21169841664029	5.39981561111111	2.62689183943835	0.0165463498283418	0.389117591791993	8168976	NM_001004051	GPRASP2	G protein-coupled receptor associated sorting protein 2	---
7975687	-0.265042833333333	-1.20167172639554	6.39812738888889	-2.62660617980972	0.0165564869362120	0.389117591791993	7975687	NM_001024674	LIN52	lin-52 homolog (C. elegans)	B3KN83
7955702	-0.218402333333334	-1.16344445329664	3.54246822222222	-2.62631650169191	0.0165667726549822	0.389117591791993	7955702	NM_003578	SOAT2	sterol O-acyltransferase 2	O75908
7904433	0.543770666666666	1.45777762950936	7.75483288888889	2.62566976145819	0.0165897585723371	0.389206488728326	7904433	NM_006623	PHGDH	phosphoglycerate dehydrogenase	O43175
8051583	0.367800500000001	1.29038404011493	8.00865233333333	2.62499044494652	0.0166139348201803	0.38932307376307	8051583	NM_000104	CYP1B1	cytochrome P450, family 1, subfamily B, polypeptide 1	Q53TK1
8073430	0.324915166666665	1.25259078163318	9.08027522222222	2.62439193236743	0.0166352629823669	0.389323747790815	8073430	NM_001098	ACO2	aconitase 2, mitochondrial	B2RBW5
8075375	0.325515333333333	1.25311197260056	2.97979683333333	2.62224893731304	0.0167118420719207	0.389323747790815	8075375	NM_174975	SEC14L3	SEC14-like 3 (S. cerevisiae)	Q495W1
8172197	-0.273888500000001	-1.20906222874698	4.25558005555556	-2.62223368230596	0.0167123883985681	0.389323747790815	8172197	NR_002191	PPP1R2P9	protein phosphatase 1, regulatory (inhibitor) subunit 2 pseudogene 9	O14990
7959039	-0.218260166666669	-1.16332981030852	6.72019372222222	-2.62191728623979	0.0167237232860111	0.389323747790815	7959039	NM_153348	FBXW8	F-box and WD repeat domain containing 8	Q8N3Y1
8120043	-0.351003333333334	-1.27544733858423	6.89075905555556	-2.62153977495908	0.0167372571518153	0.389323747790815	8120043	NM_001024630	RUNX2	runt-related transcription factor 2	Q13950
8006005	-0.340347833333336	-1.26606180428973	6.19452522222222	-2.62137293192549	0.0167432418172415	0.389323747790815	8006005	NM_016518	PIPOX	pipecolic acid oxidase	Q9P0Z9
7985898	-0.259632000000000	-1.19717329290497	2.78211244444444	-2.62122884520161	0.0167484118437884	0.389323747790815	7985898	NM_020212	WDR93	WD repeat domain 93	Q6P2C0
7968835	-0.290302666666669	-1.22289680541743	6.60218438888889	-2.61999017472756	0.0167929194203293	0.389722764152028	7968835	NM_016248	AKAP11	A kinase (PRKA) anchor protein 11	Q9UKA4
7999279	0.249632666666665	1.18890436231191	5.6188865	2.61919700471704	0.0168214781898702	0.389722764152028	7999279	NM_016256	NAGPA	N-acetylglucosamine-1-phosphodiester alpha-N-acetylglucosaminidase	Q9UK23
8083183	-0.223711833333334	-1.16773412586949	8.041683	-2.61812553108919	0.0168601305514158	0.389722764152028	8083183	NM_001080415	SR140	U2-associated SR140 protein	O15042
8126147	0.223606666666666	1.16764900585026	6.44308238888889	2.6178343598635	0.0168706487904411	0.389722764152028	8126147	BC022007	C6orf64	chromosome 6 open reading frame 64	Q9NPB0
7990442	0.213906999999999	1.15982488666603	4.98901855555556	2.61747980081344	0.0168834652334857	0.389722764152028	7990442	NM_017793	RPP25	ribonuclease P/MRP 25kDa subunit	Q9BUL9
7996341	-0.286829666666666	-1.21995646630379	5.69438677777778	-2.61730736910275	0.0168897015495777	0.389722764152028	7996341	NM_020786	PDP2	pyruvate dehyrogenase phosphatase catalytic subunit 2	Q9P2J9
8090193	-0.318595833333335	-1.24711614714202	8.87717866666667	-2.61670356946048	0.0169115562892971	0.389722764152028	8090193	NM_020733	HEG1	HEG homolog 1 (zebrafish)	Q7Z2S9
8001651	0.255489499999999	1.19374070522993	4.95620033333333	2.61648732453158	0.0169193898595849	0.389722764152028	8001651	NM_020807	ZNF319	zinc finger protein 319	Q9P2F9
8038177	-0.236112000000001	-1.17781422268991	2.7534925	-2.61416544906002	0.0170037175888428	0.391220607861343	8038177	NM_182575	IZUMO1	izumo sperm-egg fusion 1	Q8IYV9
8034084	0.205074666666667	1.15274600561243	6.16887622222222	2.61248102012797	0.0170651428621423	0.391759054092836	8034084	NM_005498	AP1M2	adaptor-related protein complex 1, mu 2 subunit	Q9Y6Q5
8138553	-0.236615166666667	-1.17822507889870	7.70953372222222	-2.61223800313154	0.0170740221649989	0.391759054092836	8138553	NM_032581	FAM126A	family with sequence similarity 126, member A	Q9BYI3
8074939	0.248263833333331	1.18777686129981	8.05212894444444	2.61167914418452	0.0170944582263096	0.391759054092836	8074939	NM_213720	CHCHD10	coiled-coil-helix-coiled-coil-helix domain containing 10	Q8WYQ3
7923073	-0.644268000000001	-1.56294607162485	6.62521277777778	-2.61096401287717	0.0171206425390058	0.391759054092836	7923073	NM_001994	F13B	coagulation factor XIII, B polypeptide	P05160
8086899	0.270197833333333	1.20597318858251	5.47714883333333	2.61087906505271	0.0171237553984338	0.391759054092836	8086899	NM_005793	NME6	non-metastatic cells 6, protein expressed in (nucleoside-diphosphate kinase)	O75414
7988672	-0.298543333333334	-1.22990197338688	2.68258005555556	-2.60957212836471	0.0171717148310884	0.392137254996924	7988672	NM_002112	HDC	histidine decarboxylase	P19113
8012696	-0.212381333333334	-1.15859900675950	2.36964888888889	-2.60937450404295	0.0171789779199442	0.392137254996924	8012696	NM_017533	MYH4	myosin, heavy chain 4, skeletal muscle	Q9Y623
8133809	-0.211842500000001	-1.15816636148242	6.39397322222222	-2.60825122074214	0.0172203160768025	0.392638702898524	8133809	NM_198467	RSBN1L	round spermatid basic protein 1-like	Q6PCB5
7935892	-0.262122500000002	-1.19924173771918	4.53695005555556	-2.60674778111419	0.0172757917449670	0.393379300357468	7935892	NM_033163	FGF8	fibroblast growth factor 8 (androgen-induced)	---
8026579	0.294450833333333	1.22641804828046	6.39772894444444	2.60631990007307	0.0172916110813273	0.393379300357468	8026579	NM_024074	TMEM38A	transmembrane protein 38A	Q9H6F2
8104758	-0.302865166666667	-1.23359187373351	8.09946544444444	-2.60473848168703	0.0173501972472619	0.393862120672966	8104758	BC022250	C5orf23	chromosome 5 open reading frame 23	Q9H7Z1
7928529	0.342195166666666	1.26768400174431	3.78305333333333	2.60469809763668	0.0173516957948179	0.393862120672966	7928529	NM_032772	ZNF503	zinc finger protein 503	Q96F45
8118571	0.207287666666666	1.15451559959675	7.08016361111111	2.60235711275579	0.017438773240776	0.395313191114592	8118571	NM_002800	PSMB9	proteasome (prosome, macropain) subunit, beta type, 9 (large multifunctional peptidase 2)	P28065
7903851	-0.234461833333333	-1.17646779909288	3.09009994444444	-2.60193206917939	0.0174546278267173	0.395313191114592	7903851	NM_203412	UBL4B	ubiquitin-like 4B	Q8N7F7
8127024	0.230437833333333	1.17319093864668	3.46006233333333	2.59771030503467	0.0176128460858029	0.398451328302707	8127024	NM_052872	IL17F	interleukin 17F	Q96PD4
8089026	0.262246999999999	1.19934523293792	2.46031761111111	2.59567743181624	0.0176895145017055	0.399739642084249	8089026	NM_001001850	STX19	syntaxin 19	Q8N4C7
8144931	0.211511333333330	1.15790053809986	9.44152488888889	2.59469185155749	0.0177267984490326	0.400089056918848	8144931	NM_001693	ATP6V1B2	ATPase, H+ transporting, lysosomal 56/58kDa, V1 subunit B2	P21281
8105517	-0.208434333333334	-1.15543358347949	2.97144144444444	-2.59417576632478	0.0177463512857809	0.400089056918848	8105517	NM_173667	FLJ37543	hypothetical protein FLJ37543	Q2M2E5
8105778	-0.198555166666669	-1.14754852995792	9.50645338888889	-2.59370536709085	0.0177641909830766	0.400089056918848	8105778	NM_181523	PIK3R1	phosphoinositide-3-kinase, regulatory subunit 1 (alpha)	P27986
8114476	0.220480666666665	1.16512170860668	6.84643733333333	2.59244428675813	0.017812100612627	0.400722840641453	8114476	NM_001037633	SIL1	SIL1 homolog, endoplasmic reticulum chaperone (S. cerevisiae)	Q9H173
8104838	-0.258089000000002	-1.19589356929335	7.24802494444444	-2.58948594900390	0.0179249703747172	0.402815021613656	8104838	NM_194283	DNAJC21	DnaJ (Hsp40) homolog, subfamily C, member 21	Q5F1R6
8014115	-0.215013500000002	-1.16071477570626	6.98879327777778	-2.58607727820141	0.0180558597244553	0.405307061588824	8014115	NM_015194	MYO1D	myosin ID	O94832
8100578	0.329504666666666	1.25658186700911	5.48636422222222	2.58494363742340	0.0180995900657809	0.405839259550197	8100578	NM_004439	EPHA5	EPH receptor A5	P54756
7940000	0.221577666666666	1.16600798362554	2.52797261111111	2.58424371616802	0.0181266395583747	0.405996667235641	7940000	NM_001005323	OR5AK2	olfactory receptor, family 5, subfamily AK, member 2	Q8NH90
7989323	-0.217721833333333	-1.16289580147863	7.79697722222222	-2.58350011927941	0.0181554187948598	0.406192427121201	7989323	NM_004330	BNIP2	BCL2/adenovirus E1B 19kDa interacting protein 2	Q12982
8145736	-0.279093000000002	-1.21343177880149	6.63512966666667	-2.58294763608387	0.0181768293496392	0.406223077086203	8145736	NM_013958	NRG1	neuregulin 1	B0FWZ3
8054580	0.317128	1.24584794583298	7.32513416666667	2.58225121487356	0.0182038519600908	0.406378941884405	8054580	NM_004336	BUB1	budding uninhibited by benzimidazoles 1 homolog (yeast)	A0JLU2
8035813	0.265939666666666	1.20241896283010	3.66291105555556	2.58101881926459	0.0182517645161286	0.407000293445463	8035813	NM_003423	ZNF43	zinc finger protein 43	P17038
8010832	0.261388833333333	1.19863203159015	7.17748361111111	2.57989985709462	0.0182953701947207	0.4075243448868	8010832	NM_024619	FN3KRP	fructosamine 3 kinase related protein	Q9HA64
8126474	0.236692833333333	1.17828850968281	7.49717572222222	2.57748338646379	0.0183898753315637	0.408649583345676	8126474	NM_014623	MEA1	male-enhanced antigen 1	Q14738
7989501	0.276413333333332	1.21118003833869	6.63552372222222	2.57688548307521	0.0184133296187674	0.408649583345676	7989501	NM_001218	CA12	carbonic anhydrase XII	B2RE24
7989968	-0.311599500000001	-1.24108291232463	6.70540166666667	-2.57670773875248	0.0184203075380994	0.408649583345676	7989968	NM_033429	CALML4	calmodulin-like 4	Q96GE6
8132592	0.186401666666667	1.13792199732261	8.82246427777778	2.57631658254846	0.0184356724142856	0.408649583345676	8132592	NM_002541	OGDH	oxoglutarate (alpha-ketoglutarate) dehydrogenase (lipoamide)	Q02218
8019939	0.280268000000000	1.21442045836998	5.43503966666667	2.57603633540980	0.0184466881480658	0.408649583345676	8019939	NM_170695	TGIF1	TGFB-induced factor homeobox 1	Q15583
7936494	-0.214090500000002	-1.15997241708396	7.42853227777778	-2.5741713235434	0.0185201550010558	0.409829194182752	7936494	NM_005264	GFRA1	GDNF family receptor alpha 1	P56159
8097288	-0.466955	-1.38218909313492	6.75909261111111	-2.57280200056215	0.0185742713522952	0.41057849543187	8097288	NM_024582	FAT4	FAT tumor suppressor homolog 4 (Drosophila)	Q6V0I7
7957510	0.394626333333333	1.31460222624724	2.972339	2.57138745188896	0.0186303317621480	0.410910584594684	7957510	BC107813	C12orf74	chromosome 12 open reading frame 74	Q32Q52
7901363	0.301060333333333	1.23204959653455	5.68090022222222	2.57114014229841	0.0186401493502315	0.410910584594684	7901363	NM_001262	CDKN2C	cyclin-dependent kinase inhibitor 2C (p18, inhibits CDK4)	Q6ICV4
8091243	0.285288499999999	1.21865393714729	5.81290272222222	2.56922795619011	0.0187162234738345	0.410910584594684	8091243	NM_013363	PCOLCE2	procollagen C-endopeptidase enhancer 2	Q9UKZ9
7964460	0.330026833333333	1.25703675449584	6.15161655555556	2.56898092575167	0.0187260726391845	0.410910584594684	7964460	NM_004083	DDIT3	DNA-damage-inducible transcript 3	P35638
8039166	0.288807833333330	1.2216303699354	7.27437716666667	2.56880355111277	0.0187331476269358	0.410910584594684	8039166	NM_024298	MBOAT7	membrane bound O-acyltransferase domain containing 7	Q96N66
7964810	0.2650955	1.20171559512570	4.67759177777778	2.56861780582626	0.0187405592006068	0.410910584594684	7964810	NM_017440	MDM1	Mdm1 nuclear protein homolog (mouse)	Q8TC05
8013135	0.2153165	1.16095857879835	7.16800538888889	2.56839875710308	0.0187493031974917	0.410910584594684	8013135	NM_001005291	SREBF1	sterol regulatory element binding transcription factor 1	B3KR77
8094165	-0.301706833333335	-1.23260182589446	6.11429366666667	-2.56818173826382	0.018757969961735	0.410910584594684	8094165	NR_003132	HSP90AB2P	heat shock protein 90kDa alpha (cytosolic), class B member 2 (pseudogene)	Q58FF8
8000028	0.273169333333333	1.20845967551008	7.95388688888889	2.5674310055041	0.0187879800449406	0.410910584594684	8000028	NM_173475	DCUN1D3	DCN1, defective in cullin neddylation 1, domain containing 3 (S. cerevisiae)	Q8IWE4
7899265	0.266146166666665	1.20259108325735	8.25448655555556	2.56733019292066	0.0187920134148629	0.410910584594684	7899265	NM_006142	SFN	stratifin	P31947
8054702	0.391495500000000	1.3117524640489	6.71064211111111	2.56672359643190	0.0188162997417119	0.410998271297954	8054702	NM_152515	CKAP2L	cytoskeleton associated protein 2-like	B7ZAC6
8157444	-0.233262666666667	-1.17549032653516	2.44679566666667	-2.56564222373576	0.0188596681709081	0.411502124676326	8157444	NR_030255	MIR455	microRNA 455	---
7955348	0.529842166666667	1.4437712358112	6.08808388888889	2.56410269880143	0.0189215735099778	0.411536983856784	7955348	NM_005276	GPD1	glycerol-3-phosphate dehydrogenase 1 (soluble)	B2R6C0
8100202	0.196368999999999	1.14581092606521	2.37351161111111	2.56405766949366	0.0189233870510692	0.411536983856784	8100202	NM_001142564	CNGA1	cyclic nucleotide gated channel alpha 1	P29973
8156247	-0.203971333333334	-1.15186475431683	3.48650622222222	-2.56366065811346	0.0189393836559708	0.411536983856784	8156247	NM_178828	C9orf79	chromosome 9 open reading frame 79	Q6ZUB1
8106176	0.236367666666667	1.17802296709634	2.313798	2.56358392601356	0.0189424768593182	0.411536983856784	8106176	NM_153217	TMEM174	transmembrane protein 174	Q8WUU8
8076734	-0.330437500000000	-1.25739462400968	4.08350755555556	-2.56254831210727	0.0189842708882393	0.412003394972816	8076734	NM_058238	WNT7B	wingless-type MMTV integration site family, member 7B	P56706
7953181	0.193820666666666	1.14378878639438	2.8476435	2.56180435680644	0.0190143481875454	0.412214799744968	7953181	NM_019854	PRMT8	protein arginine methyltransferase 8	Q59GT2
8138721	-0.242653333333334	-1.18316668325973	5.01239522222222	-2.56113608709596	0.0190414039153055	0.412310611738629	8138721	NM_153631	HOXA3	homeobox A3	B3KPN8
7973108	-0.307701666666667	-1.23773431464345	3.19245894444444	-2.56069086111448	0.0190594495904832	0.412310611738629	7973108	ENST00000258817	LOC643332	similar to Nonsecretory ribonuclease precursor (Ribonuclease US) (Eosinophil-derived neurotoxin) (RNase UpI-2) (Ribonuclease 2) (RNase 2)	---
8046726	-0.255537166666668	-1.19378014709304	7.69739972222222	-2.55967530770453	0.0191006718620481	0.412725318029013	8046726	NM_001130445	SSFA2	sperm specific antigen 2	P28290
7938683	0.241324999999998	1.18207780695987	6.97931705555556	2.55909906561095	0.0191240994473481	0.412725318029013	7938683	BC008657	LOC441453	similar to olfactory receptor, family 7, subfamily A, member 17 // similar to olfactory receptor, family 7, subfamily A, member 17 // similar to olfactory receptor, family 7, subfamily A, member 17 // similar to olfactory receptor, family 7, subfamily A, member 17	Q6PK25
8142415	-0.260677666666668	-1.19804131972260	7.08285822222222	-2.55871561520109	0.019139703944118	0.412725318029013	8142415	NM_152556	C7orf60	chromosome 7 open reading frame 60	Q1RMZ1
7989975	0.357327499999998	1.28105063412301	6.61644088888889	2.55736230563216	0.0191948728320304	0.412938439369861	7989975	NM_017882	CLN6	ceroid-lipofuscinosis, neuronal 6, late infantile, variant	Q8NCG1
7901951	0.187768166666665	1.13900033128829	9.47531661111111	2.5572890722442	0.0191978625297892	0.412938439369861	7901951	NM_002633	PGM1	phosphoglucomutase 1	P36871
8042283	-0.205347666666667	-1.15296415943404	7.06450361111111	-2.55646536276634	0.0192315201035900	0.412938439369861	8042283	NM_014181	HSPC159	galectin-related protein	Q3ZCW2
7953150	-0.243843500000000	-1.18414315195751	4.38786094444444	-2.55603052218426	0.0192493105444708	0.412938439369861	7953150	NM_003213	TEAD4	TEA domain family member 4	Q15561
8152867	-0.475033166666666	-1.38995017356983	8.22301383333333	-2.55597833423949	0.0192514467293793	0.412938439369861	8152867	NM_018482	ASAP1	ArfGAP with SH3 domain, ankyrin repeat and PH domain 1	Q9ULH1
7907601	-0.219991666666667	-1.16472685872287	3.04202255555556	-2.5535466210545	0.0193512311063604	0.414575200393854	7907601	NM_021165	FAM5B	family with sequence similarity 5, member B	Q9C0B6
8159838	-0.295369333333332	-1.22719910290856	3.45763955555556	-2.5530862934881	0.0193701752639398	0.414575200393854	8159838	NM_152569	C9orf66	chromosome 9 open reading frame 66	Q5T8R8
7998510	0.309419500000001	1.23920897669167	7.1276825	2.55262658247432	0.0193891114935063	0.414575200393854	7998510	NM_001287	CLCN7	chloride channel 7	P51798
8057004	-0.331573500000001	-1.25838510555433	4.67375538888889	-2.55170085366404	0.0194272966986772	0.414953955829490	8057004	NM_001077197	PDE11A	phosphodiesterase 11A	Q9HCR9
7943969	0.291163666666666	1.22362684771435	5.53736105555556	2.55067212498354	0.0194698136696113	0.415424340087390	7943969	NM_213621	HTR3A	5-hydroxytryptamine (serotonin) receptor 3A	B2R9S2
8065071	-0.230585166666667	-1.17331075534604	7.79675833333333	-2.54651711783582	0.0196424325260504	0.418076617856493	8065071	NM_198391	FLRT3	fibronectin leucine rich transmembrane protein 3	Q9NZU0
8070961	0.307391166666665	1.23746795540601	7.87706088888889	2.54531894701185	0.0196924775132373	0.418076617856493	8070961	NM_002340	LSS	lanosterol synthase (2,3-oxidosqualene-lanosterol cyclase)	B2R694
8016139	0.389637833333333	1.31006449079324	5.19830255555556	2.54505060708376	0.0197037019399207	0.418076617856493	8016139	NM_001080443	KIF18B	kinesin family member 18B	Q86Y91
7986160	0.251294499999998	1.19027464446795	6.48536422222222	2.54399048679386	0.0197481048205619	0.418076617856493	7986160	NM_001039675	UNC45A	unc-45 homolog A (C. elegans)	Q9H3U1
8142143	0.225040500000000	1.16881005947529	8.0800335	2.54387890887487	0.0197527837132993	0.418076617856493	8142143	NM_006348	COG5	component of oligomeric golgi complex 5	B3KMW0
8038747	-0.221429000000001	-1.16588783516441	3.06906455555556	-2.54379542536954	0.0197562851817964	0.418076617856493	8038747	NM_145894	KLK12	kallikrein-related peptidase 12	Q9UKR0
8138988	0.487756166666665	1.40226223092574	4.20783	2.54356771153439	0.0197658389372047	0.418076617856493	8138988	NR_002833	DPY19L2P1	dpy-19-like 2 pseudogene 1 (C. elegans)	Q6NXN4
7957386	0.205535999999999	1.15311468033481	8.07842972222222	2.54324949734487	0.0197791969337739	0.418076617856493	7957386	NM_024560	ACSS3	acyl-CoA synthetase short-chain family member 3	Q9H6R3
8058570	-0.179053500000001	-1.13214088493628	5.25221577777778	-2.54323639232797	0.0197797472384991	0.418076617856493	8058570	NM_152519	C2orf67	chromosome 2 open reading frame 67	A0AUZ9
7933010	-0.215387166666669	-1.16101544672947	7.5308245	-2.54123533672510	0.0198639448234595	0.418933440350676	7933010	NM_019619	PARD3	par-3 partitioning defective 3 homolog (C. elegans)	Q8IX27
7935553	-0.2578525	-1.19569754335549	4.30490494444444	-2.54102572631095	0.0198727840194289	0.418933440350676	7935553	NM_032211	LOXL4	lysyl oxidase-like 4	Q96JB6
8149264	0.259029999999997	1.19667384710508	6.76300511111111	2.54080045882479	0.0198822875982906	0.418933440350676	8149264	NM_024607	PPP1R3B	protein phosphatase 1, regulatory (inhibitor) subunit 3B	Q86XI6
7909681	0.302033666666664	1.23288109558598	7.06109711111111	2.53842420105787	0.0199827981454355	0.420345753583698	7909681	NM_002763	PROX1	prospero homeobox 1	Q92786
7962499	-0.186137333333334	-1.13771352418584	7.41984738888889	-2.53794993757315	0.0200029156546623	0.420345753583698	7962499	NM_004719	SFRS2IP	splicing factor, arginine/serine-rich 2, interacting protein	B2RA91
8044793	0.195064166666665	1.14477507556343	8.90871355555556	2.537747065369	0.0200115269959679	0.420345753583698	8044793	NM_182915	STEAP3	STEAP family member 3	Q658P3
7985248	0.264729166666666	1.20141049073435	3.10973844444444	2.53652812857374	0.0200633408935486	0.420898387588551	7985248	NM_015206	KIAA1024	KIAA1024	Q9UPX6
8070716	0.327063666666667	1.25445756297652	4.25754838888889	2.53553469395266	0.0201056626618606	0.420898387588551	8070716	ENST00000430662	C21orf32	chromosome 21 open reading frame 32	---
8011692	0.226763166666667	1.17020652418492	5.77399783333333	2.53525480287703	0.02011760159813	0.420898387588551	8011692	NM_014389	PELP1	proline, glutamate and leucine rich protein 1	Q8IZL8
8093039	0.200841166666665	1.14936830150675	9.30511388888889	2.53509012469706	0.0201246291715520	0.420898387588551	8093039	NR_003264	SDHAP1	succinate dehydrogenase complex, subunit A, flavoprotein pseudogene 1	Q0QF12
7988124	0.3717565	1.29392724527934	6.21360616666667	2.53457955905431	0.0201464320426555	0.420898387588551	7988124	NM_014659	PPIP5K1	diphosphoinositol pentakisphosphate kinase 1	Q6PFW1
7947358	-0.342712166666668	-1.26813836670479	5.7818885	-2.53420540038657	0.0201624239935118	0.420898387588551	7947358	NM_002901	RCN1	reticulocalbin 1, EF-hand calcium binding domain	Q15293
8147566	-0.251704333333334	-1.19061281955397	3.58820438888889	-2.53365996288005	0.0201857579976341	0.420951969765477	8147566	NM_020697	KCNS2	potassium voltage-gated channel, delayed-rectifier, subfamily S, member 2	Q9ULS6
8021984	-0.218950666666667	-1.16388673431111	8.09175838888889	-2.53145539691353	0.0202803293328235	0.421860391116753	8021984	NM_005433	YES1	v-yes-1 Yamaguchi sarcoma viral oncogene homolog 1	B2RA70
8000811	0.201360499999999	1.14978211919001	6.81081311111111	2.53144596097112	0.0202807350101209	0.421860391116753	8000811	NM_001040056	MAPK3	mitogen-activated protein kinase 3	P27361
8160670	0.289479500000000	1.22219924929593	7.19332411111111	2.53118969837779	0.0202917553694541	0.421860391116753	8160670	NM_004925	AQP3	aquaporin 3 (Gill blood group)	Q92482
8138765	-0.258839333333334	-1.19651570506501	2.95095322222222	-2.53033190160421	0.0203286852255648	0.422123723374897	8138765	NM_005523	HOXA11	homeobox A11	B2R9U5
8108949	-0.244982500000001	-1.18507839576379	4.16990733333333	-2.52972558487375	0.0203548265103168	0.422123723374897	8108949	NM_002700	POU4F3	POU class 4 homeobox 3	Q15319
7974425	-0.254724333333335	-1.19310774511778	5.89709588888889	-2.52944587197674	0.0203668969640182	0.422123723374897	7974425	NM_015589	SAMD4A	sterile alpha motif domain containing 4A	Q9UPU9
8161147	0.350806833333332	1.27527363012354	7.67909627777778	2.52837316990064	0.0204132497637551	0.422652270389495	8161147	NM_032593	HINT2	histidine triad nucleotide binding protein 2	Q53HJ8
8027292	-0.301597666666667	-1.23250856020904	3.12333422222222	-2.52743466869308	0.0204538849725317	0.422780637204608	8027292	NM_133473	ZNF431	zinc finger protein 431	Q8TF32
8010903	0.230469833333333	1.17321696114300	5.99927733333333	2.5272667269753	0.0204611645336813	0.422780637204608	8010903	NM_006987	RPH3AL	rabphilin 3A-like (without C2 domains)	Q9UNE2
7987369	-0.353707500000001	-1.27784026051115	6.20545755555556	-2.52654576187821	0.0204924430157593	0.422995743309002	7987369	NM_080650	ATPBD4	ATP binding domain 4	Q7L8W6
8063723	-0.256210666666668	-1.19433757510489	3.85281738888889	-2.52473795552317	0.0205710711521534	0.423210379810579	8063723	NM_178457	ZNF831	zinc finger protein 831	Q5JPB2
8179564	0.339490499999997	1.26530966020862	7.42110133333333	2.52387800744822	0.0206085729822294	0.423210379810579	8179564	NM_002263	KIFC1	kinesin family member C1	Q9BW19
7964271	0.201963500000002	1.15026279148098	7.24979905555556	2.52386031870287	0.0206093450526197	0.423210379810579	7964271	NM_000946	PRIM1	primase, DNA, polypeptide 1 (49kDa)	B2RBY4
8030980	-0.282690166666669	-1.21646108327367	9.92010233333333	-2.52380577956262	0.0206117257237241	0.423210379810579	8030980	NR_003699	ZNF525	zinc finger protein 525	Q8N782
8046922	0.193243166666665	1.14333102795004	5.71124411111111	2.52361121005875	0.0206202209245344	0.423210379810579	8046922	NM_000090	COL3A1	collagen, type III, alpha 1	P02461
7898677	0.220283833333332	1.16496275668734	5.60606283333333	2.52340102663137	0.0206294015534781	0.423210379810579	7898677	NM_004807	HS6ST1	heparan sulfate 6-O-sulfotransferase 1	O60243
8108370	-0.252167500000001	-1.19099511843530	7.41236838888889	-2.52295281496787	0.0206489918911032	0.423210379810579	8108370	NM_001964	EGR1	early growth response 1	P18146
8047187	0.225809833333332	1.16943350678168	3.31459672222222	2.52108249548188	0.0207309284125104	0.423260573006931	8047187	NM_001080539	CCDC150	coiled-coil domain containing 150	B4DZ03
7928661	0.255877833333332	1.19406207023753	2.62308016666667	2.52101219969691	0.0207340139434364	0.423260573006931	7928661	NR_002724	MBL1P	mannose-binding lectin (protein A) 1, pseudogene	Q6IPT3
8134655	0.204659500000000	1.15241432577116	2.80568438888889	2.52100855215022	0.0207341740589627	0.423260573006931	8134655	NM_022820	CYP3A43	cytochrome P450, family 3, subfamily A, polypeptide 43	Q9HB55
8133366	-0.228300333333333	-1.17145402351639	3.17004516666667	-2.52034128858989	0.0207634843470569	0.423260573006931	8133366	NM_182504	WBSCR28	Williams-Beuren syndrome chromosome region 28	Q6UE05
7992439	0.268601833333332	1.20463980285894	5.04620883333333	2.52015245900593	0.0207717859657936	0.423260573006931	7992439	NM_005262	GFER	growth factor, augmenter of liver regeneration	P55789
7919226	-0.219492000000001	-1.16432353411106	7.63470538888889	-2.52004008781815	0.0207767276833693	0.423260573006931	7919226	NM_006468	POLR3C	polymerase (RNA) III (DNA directed) polypeptide C (62kD)	Q9BUI4
7914141	0.423241166666667	1.3409367291867	6.207466	2.51914527020655	0.0208161183096389	0.423405093787528	7914141	NM_002946	RPA2	replication protein A2, 32kDa	B2R7E8
8030181	0.213301833333333	1.15933847744504	4.93893983333333	2.51893015454007	0.0208255983476155	0.423405093787528	8030181	NM_033378	CGB2	chorionic gonadotropin, beta polypeptide 2	A6NKQ9
8121502	-0.285053000000000	-1.21845502499225	7.85142111111111	-2.51708387042386	0.0209071302547707	0.424636803871946	8121502	NM_138408	GTF3C6	general transcription factor IIIC, polypeptide 6, alpha 35kDa	Q969F1
7946245	-0.253718166666667	-1.19227593611381	4.12848294444444	-2.51540884321318	0.0209813590092094	0.425717864981657	7946245	NM_003737	DCHS1	dachsous 1 (Drosophila)	Q96JQ0
8082400	-0.312152833333335	-1.24155901034769	3.03055327777778	-2.51448117120330	0.0210225752814080	0.425798061075162	8082400	NM_207335	KBTBD12	kelch repeat and BTB (POZ) domain containing 12	Q3ZCT8
8063869	-0.257109000000001	-1.19508149348903	3.40418955555556	-2.51437439781580	0.0210273240817088	0.425798061075162	8063869	AK126744	FLJ44790	hypothetical FLJ44790	Q6ZTC4
8041727	-0.235870000000000	-1.17761667079615	3.56833422222222	-2.51362326599081	0.0210607595569735	0.426033246514456	8041727	NM_000341	SLC3A1	solute carrier family 3 (cystine, dibasic and neutral amino acid transporters, activator of cystine, dibasic and neutral amino acid transport), member 1	Q4J6C6
8005857	0.299070333333333	1.23035132457922	6.86265894444444	2.51291357292796	0.0210923963577256	0.426033246514456	8005857	NM_152464	TMEM199	transmembrane protein 199	Q53EQ5
8146703	-0.357133	-1.28087793819891	4.28208072222222	-2.51269851443309	0.0211019920819198	0.426033246514456	8146703	NM_152765	C8orf46	chromosome 8 open reading frame 46	Q8TAG6
7979455	-0.209785500000001	-1.15651622020897	7.41036066666667	-2.51167974359289	0.0211475045377446	0.42619728907002	7979455	NM_021136	RTN1	reticulon 1	Q2L7A7
8031566	0.305086499999999	1.23549271162831	2.85170722222222	2.51118151690072	0.0211697958369707	0.42619728907002	8031566	ENST00000413847	LOC100132178	similar to hCG2008275	---
8007429	-0.436434666666668	-1.35325588936178	5.18421922222222	-2.51110557826805	0.0211731953672181	0.42619728907002	8007429	NM_000151	G6PC	glucose-6-phosphatase, catalytic subunit	P35575
7954729	-0.272881500000001	-1.20821859872627	5.07823372222222	-2.50765779317696	0.0213280832045882	0.426977233886248	7954729	NM_139241	FGD4	FYVE, RhoGEF and PH domain containing 4	Q96M96
8010036	-0.235571333333334	-1.17737290587548	3.78726555555556	-2.5069993721058	0.0213577828294176	0.426977233886248	8010036	NM_180990	ZACN	zinc activated ligand-gated ion channel	Q401N2
8035271	0.258059	1.19586870164423	5.51905933333333	2.50687660360339	0.0213633248864124	0.426977233886248	8035271	NM_024527	ABHD8	abhydrolase domain containing 8	B2RD12
8095519	0.308621333333333	1.23852357768934	2.27873327777778	2.50649230341804	0.0213806818296539	0.426977233886248	8095519	NM_016519	AMBN	ameloblastin (enamel matrix protein)	Q546D7
7976567	-0.320126166666667	-1.24843972276493	2.92944088888889	-2.50622079362545	0.0213929525727515	0.426977233886248	7976567	NM_000710	BDKRB1	bradykinin receptor B1	P46663
7897034	-0.227386666666668	-1.17071237014215	4.92881311111111	-2.50620774249901	0.0213935425782067	0.426977233886248	7897034	NM_000815	GABRD	gamma-aminobutyric acid (GABA) A receptor, delta	O14764
8084035	-0.266038500000001	-1.20250133862088	5.24780338888889	-2.50585057419655	0.0214096951075062	0.426977233886248	8084035	NM_016331	ZNF639	zinc finger protein 639	Q9UID6
8129181	-0.197583166666670	-1.14677564208222	7.93561933333333	-2.50577853679641	0.0214129543048647	0.426977233886248	8129181	NM_020399	GOPC	golgi-associated PDZ and coiled-coil motif containing	Q9HD26
8015337	0.254685666666666	1.19307576824120	3.55757405555556	2.50541901787511	0.0214292270342971	0.426977233886248	8015337	NM_002275	KRT15	keratin 15	P19012
8128939	0.286114000000000	1.21935144193121	7.05666377777778	2.50474222877745	0.0214598917310898	0.426977233886248	8128939	NR_028338	TRAF3IP2	TRAF3 interacting protein 2	O43734
7980891	-0.211167333333335	-1.15762447816368	6.51651005555556	-2.50371126978595	0.0215066827698641	0.426977233886248	7980891	NM_001128596	TC2N	tandem C2 domains, nuclear	Q8N9U0
7926786	-0.249764833333334	-1.18901328396195	4.94114688888889	-2.50323943045429	0.0215281295891789	0.426977233886248	7926786	NM_019043	APBB1IP	amyloid beta (A4) precursor protein-binding, family B, member 1 interacting protein	B4E100
8067903	-0.219559333333335	-1.16437787658257	7.68273194444444	-2.50218989035837	0.0215759070714766	0.426977233886248	8067903	NM_013396	USP25	ubiquitin specific peptidase 25	Q9UHP3
8002266	0.199616166666666	1.14839278101310	7.91952555555556	2.50075277413541	0.0216414894590473	0.426977233886248	8002266	NR_033227	CHTF8	CTF8, chromosome transmission fidelity factor 8 homolog (S. cerevisiae)	Q8WV66
7946082	0.224498999999999	1.16837144156503	2.94933994444444	2.50042197357203	0.0216566119298308	0.426977233886248	7946082	NM_145053	UBQLNL	ubiquilin-like	Q8IYU4
7933933	-0.429811500000000	-1.34705756119211	5.9318215	-2.50032097332637	0.0216612311095570	0.426977233886248	7933933	NM_021800	DNAJC12	DnaJ (Hsp40) homolog, subfamily C, member 12	Q9UKB3
7982086	0.295808333333333	1.22757258612317	1.91420166666667	2.5002774440343	0.0216632221783385	0.426977233886248	7982086	NR_003355	SNORD115-40	small nucleolar RNA, C/D box 115-40	---
7937707	0.493093333333333	1.40745942618990	3.09694594444444	2.49999052687089	0.0216763503264338	0.426977233886248	7937707	NR_026643	FAM99A	family with sequence similarity 99, member A	Q6AI09
8141066	-0.240862833333335	-1.18169918954770	8.867508	-2.49890489605102	0.0217260919636929	0.426977233886248	8141066	NM_000940	PON3	paraoxonase 3	Q15166
7945803	0.235567666666665	1.17736991353934	7.52992327777778	2.49876122785516	0.0217326826044370	0.426977233886248	7945803	NM_001014438	CARS	cysteinyl-tRNA synthetase	Q5HYE4
7919314	-0.432786666666666	-1.34983836787703	5.89536105555556	-2.49876040368398	0.0217327204179147	0.426977233886248	7919314	NM_001461	FMO5	flavin containing monooxygenase 5	P49326
8135990	-0.212363333333335	-1.15858455141625	4.60310094444444	-2.49739512990337	0.0217954448914457	0.426977233886248	8135990	NM_001458	FLNC	filamin C, gamma	B3KM41
8149885	0.321606666666665	1.24972153469062	6.1235725	2.49722856468211	0.0218031089829936	0.426977233886248	8149885	NM_000680	ADRA1A	adrenergic, alpha-1A-, receptor	P35348
8103812	0.224973499999999	1.16875578019007	2.64558711111111	2.49720195824005	0.0218043334477215	0.426977233886248	8103812	NM_080874	ASB5	ankyrin repeat and SOCS box-containing 5	Q5HYF3
8101874	-0.687629166666667	-1.61063452803679	7.930401	-2.49688290850962	0.0218190215806792	0.426977233886248	8101874	NM_000667	ADH1A	alcohol dehydrogenase 1A (class I), alpha polypeptide	P07327
8126248	-0.313632333333334	-1.24283289616534	5.3813185	-2.49655433135616	0.0218341580374561	0.426977233886248	8126248	NM_173561	UNC5CL	unc-5 homolog C (C. elegans)-like	Q8IV45
8065758	0.454268333333333	1.37008778505222	3.14740522222222	2.49639098340047	0.0218416866024596	0.426977233886248	8065758	AK096092	FLJ38773	hypothetical protein FLJ38773	---
8010983	0.302762166666666	1.23350380562221	4.65080572222222	2.49532625139581	0.0218908189141478	0.426977233886248	8010983	NM_021962	ABR	active BCR-related gene	Q6ZT60
7989224	-0.207681000000001	-1.15483040720727	8.92547627777778	-2.49525993197794	0.0218938826692059	0.426977233886248	7989224	NM_001110	ADAM10	ADAM metallopeptidase domain 10	O14672
7917103	-0.209926000000002	-1.15662885554551	7.3388965	-2.49475788701505	0.0219170886765097	0.426977233886248	7917103	NM_015534	ZZZ3	zinc finger, ZZ-type containing 3	Q8IYH5
8178295	0.222936166666666	1.16710646100607	6.49456455555556	2.49444819808317	0.0219314149287897	0.426977233886248	8178295	NM_006398	UBD	ubiquitin D	B2R4Q8
8027996	0.217162833333333	1.16244530236969	7.98144583333333	2.49421337013929	0.0219422839604204	0.426977233886248	8027996	NM_172341	PSENEN	presenilin enhancer 2 homolog (C. elegans)	Q9NZ42
7979927	-0.271622833333334	-1.20716495866655	2.91697427777778	-2.49342596378971	0.0219787660413045	0.426977233886248	7979927	NM_003814	ADAM20	ADAM metallopeptidase domain 20	O43506
7989647	0.263017499999998	1.19998593820515	8.12818794444444	2.49321266495046	0.0219886583900538	0.426977233886248	7989647	NM_014736	KIAA0101	KIAA0101	Q15004
8011747	0.203453833333334	1.15145165030219	7.92307088888889	2.49194210481013	0.0220476709137902	0.426977233886248	8011747	NM_003562	SLC25A11	solute carrier family 25 (mitochondrial carrier; oxoglutarate carrier), member 11	Q02978
8081631	0.251835499999999	1.19072107237933	2.93728133333333	2.49146899943459	0.0220696827494691	0.426977233886248	8081631	NM_001042575	TMPRSS7	transmembrane protease, serine 7	Q7RTY8
7921344	-0.238611166666669	-1.17985630710782	8.834172	-2.49020979398754	0.0221283694310168	0.426977233886248	7921344	NM_012081	ELL2	elongation factor, RNA polymerase II, 2	Q59FW6
8012054	0.256074833333333	1.19422513053942	3.31218527777778	2.48964579791837	0.0221547025540651	0.426977233886248	8012054	NM_001365	DLG4	discs, large homolog 4 (Drosophila)	Q3ZCU5
8129134	-0.244959500000003	-1.18505950293817	8.34721722222222	-2.48928963448961	0.0221713470608752	0.426977233886248	8129134	NM_002944	ROS1	c-ros oncogene 1 , receptor tyrosine kinase	P08922
7943031	0.220692666666666	1.16529293256220	2.33016616666667	2.48914170618684	0.022178263609471	0.426977233886248	7943031	NM_001136486	TRIM64	tripartite motif-containing 64	---
7960881	-0.276739500000001	-1.21145389470083	4.11495877777778	-2.48868355149991	0.0221996979764322	0.426977233886248	7960881	NM_018088	FAM90A1	family with sequence similarity 90, member A1	Q86YD7
7976182	0.307009666666666	1.23714076802554	5.09831105555556	2.48854709587513	0.0222060856890881	0.426977233886248	7976182	NM_022054	KCNK13	potassium channel, subfamily K, member 13	Q9HB14
7929052	0.424656166666667	1.34225256948754	5.26337511111111	2.48779554386137	0.0222412979912372	0.426977233886248	7929052	NM_001031683	IFIT3	interferon-induced protein with tetratricopeptide repeats 3	B4DLS7
8171901	0.219903499999998	1.16465568155511	7.62127011111111	2.48772664976486	0.0222445284910022	0.426977233886248	8171901	NM_152787	TAB3	TGF-beta activated kinase 1/MAP3K7 binding protein 3	Q8N5C8
7912166	0.197656166666667	1.14683367010443	6.19228455555556	2.48733664221931	0.0222628245603882	0.426977233886248	7912166	NM_012102	RERE	arginine-glutamic acid dipeptide (RE) repeats	Q9P2R6
8140151	0.161460166666666	1.11841852846297	7.72115916666667	2.48671166214165	0.0222921731226547	0.426977233886248	8140151	NM_181471	RFC2	replication factor C (activator 1) 2, 40kDa	B5BUD2
8161648	-0.307677666666669	-1.23771372444550	7.32476883333333	-2.48641792232517	0.0223059794425461	0.426977233886248	8161648	NM_001206	KLF9	Kruppel-like factor 9	Q13886
8029098	0.279798000000000	1.2140248899126	2.56910188888889	2.48641051563081	0.0223063276746666	0.426977233886248	8029098	NM_002483	CEACAM6	carcinoembryonic antigen-related cell adhesion molecule 6 (non-specific cross reacting antigen)	P40199
8020717	0.498683666666667	1.41292380438886	2.74038688888889	2.48619349510945	0.0223165333456607	0.426977233886248	8020717	AK055069	C18orf16	chromosome 18 open reading frame 16	Q96NN2
7968417	0.252305166666666	1.19110877249689	4.425079	2.48590245775072	0.0223302266298979	0.426977233886248	7968417	NM_023037	FRY	furry homolog (Drosophila)	Q5TBA9
7924508	-0.202347333333333	-1.15056886305298	4.14140716666667	-2.48572103158659	0.0223387667037332	0.426977233886248	7924508	NM_017982	SUSD4	sushi domain containing 4	B3KTY0
8167449	0.220007333333331	1.16473950691671	9.80881583333333	2.48555485421857	0.0223465916759114	0.426977233886248	8167449	NM_002668	PLP2	proteolipid protein 2 (colonic epithelium-enriched)	Q04941
8177222	-0.291192500000001	-1.22365130305130	9.03279794444444	-2.48532736163696	0.0223573080324585	0.426977233886248	8177222	NM_013230	CD24	CD24 molecule	P25063
8126524	0.221605499999999	1.16603047916411	7.52936022222222	2.48472333031991	0.0223857851686108	0.426977233886248	8126524	NM_199184	C6orf108	chromosome 6 open reading frame 108	O43598
8072678	0.365822166666666	1.28861577989137	6.230062	2.48435655307937	0.0224030935273344	0.426977233886248	8072678	NM_002133	HMOX1	heme oxygenase (decycling) 1	B2R7U4
8135827	0.267864	1.20402387493892	2.42918511111111	2.48379193761787	0.0224297624823367	0.426977233886248	8135827	NM_012269	HYAL4	hyaluronoglucosaminidase 4	Q2M3T9
8145470	0.177277833333331	1.13074830497871	9.62216533333333	2.48378628026403	0.0224300298514710	0.426977233886248	8145470	NM_001386	DPYSL2	dihydropyrimidinase-like 2	---
8000706	0.284334666666664	1.21784849417936	8.71125361111111	2.48370898873047	0.0224336829841566	0.426977233886248	8000706	NM_006319	CDIPT	CDP-diacylglycerol--inositol 3-phosphatidyltransferase	Q53HA5
8028984	0.310098666666666	1.23979248709477	3.41259433333333	2.48231101812826	0.0224998535241029	0.427319429527718	8028984	NM_000774	CYP2F1	cytochrome P450, family 2, subfamily F, polypeptide 1	P24903
8118111	0.263026666666667	1.19999356275902	7.37225622222222	2.48202892146095	0.0225132282604499	0.427319429527718	8118111	NM_006674	HCP5	HLA complex P5	Q6MZN7
8007302	0.227898166666664	1.17112751369435	9.65134066666667	2.48146912587061	0.0225397913073449	0.427319429527718	8007302	NM_001070	TUBG1	tubulin, gamma 1	P23258
7945045	0.210454833333333	1.15705290636361	2.46933438888889	2.48117241305111	0.0225538826402883	0.427319429527718	7945045	NM_013264	DDX25	DEAD (Asp-Glu-Ala-Asp) box polypeptide 25	Q9UHL0
8095680	-0.331011833333334	-1.25789528935482	7.04421894444444	-2.48017011704504	0.0226015442732837	0.427319429527718	8095680	NM_000584	IL8	interleukin 8	P10145
7976488	0.320186000000000	1.24849150076165	8.09252183333333	2.48006589027842	0.0226065059287788	0.427319429527718	7976488	NM_000624	SERPINA5	serpin peptidase inhibitor, clade A (alpha-1 antiproteinase, antitrypsin), member 5	P05154
8102789	-0.243025333333335	-1.18347180301375	5.56078483333333	-2.47961974904271	0.0226277557705724	0.427319429527718	8102789	NM_003218	TERF1	telomeric repeat binding factor (NIMA-interacting) 1	P54274
8012000	0.275915333333333	1.21076202652672	6.45661283333333	2.47935615067058	0.0226403198405613	0.427319429527718	8012000	NM_001004333	RNASEK	ribonuclease, RNase K	Q6P5S7
8129071	0.221723666666665	1.16612598900785	7.19598483333333	2.47893837512005	0.0226602459615664	0.427319429527718	8129071	NM_002031	FRK	fyn-related kinase	P42685
7916822	0.231559500000000	1.17410342591472	2.07116177777778	2.47889164290061	0.0226624759122988	0.427319429527718	7916822	BC047053	C1orf141	chromosome 1 open reading frame 141	Q5JVX7
7937485	0.288795333333333	1.22161978536067	6.82942811111111	2.47791437612168	0.0227091559284493	0.42745930302698	7937485	NM_020376	PNPLA2	patatin-like phospholipase domain containing 2	Q96AD5
8118116	0.250956333333332	1.18999567765442	6.98488105555556	2.47785342042230	0.0227120705160364	0.42745930302698	8118116	NM_005931	MICB	MHC class I polypeptide-related sequence B	B2RAK2
8117535	0.482382999999999	1.39704936543912	6.11909838888889	2.47695422623157	0.0227551061119534	0.427871985982649	8117535	NM_021064	HIST1H2AG	histone cluster 1, H2ag	B2R5B3
8044301	-0.233972833333334	-1.17606910411506	6.0601325	-2.47632031031949	0.0227854913684291	0.427978379410467	8044301	NM_023016	ANKRD57	ankyrin repeat domain 57	Q53LP3
8131705	-0.397241333333334	-1.31698720862156	6.15826672222222	-2.47550104238244	0.0228248173737411	0.427978379410467	8131705	NR_026673	RPL23P8	ribosomal protein L23 pseudogene 8	---
7901229	0.322883499999998	1.25082806960878	5.5668725	2.47539493584648	0.0228299152863927	0.427978379410467	7901229	NM_001441	FAAH	fatty acid amide hydrolase	Q9UG55
8075720	0.228263833333333	1.17142438625434	7.28820127777778	2.47507652410576	0.0228452198580229	0.427978379410467	8075720	NM_030882	APOL2	apolipoprotein L, 2	Q9BQE5
8008627	-0.359405333333333	-1.28289698930029	4.31261494444444	-2.47272222185843	0.0229586789650925	0.429353783373865	8008627	NM_005450	NOG	noggin	B2RA81
7947338	-0.228163000000001	-1.17134251552313	2.61154877777778	-2.47267414191648	0.0229610015380991	0.429353783373865	7947338	NM_000280	PAX6	paired box 6	P26367
8148358	-0.236226666666667	-1.17790784011727	5.55085666666667	-2.47003022943737	0.0230890591197733	0.431210011502163	8148358	NM_016018	PHF20L1	PHD finger protein 20-like 1	Q86U89
7919669	0.239326	1.18044105272177	5.70072977777778	2.46972438766993	0.0231039156329285	0.431210011502163	7919669	NM_001145862	MTMR11	myotubularin related protein 11	A4FU01
7930413	-0.260783666666668	-1.19812934736649	6.73928077777778	-2.46918180241811	0.0231302941936634	0.431210011502163	7930413	NM_004419	DUSP5	dual specificity phosphatase 5	Q59EI8
8152222	0.237106499999999	1.17862641100795	8.585083	2.4688721253048	0.0231453622355379	0.431210011502163	8152222	NM_015878	AZIN1	antizyme inhibitor 1	B3KTF6
8135514	0.287701	1.22069349649474	7.21023611111111	2.46684386933637	0.0232442791946861	0.432655224312477	8135514	NM_001550	IFRD1	interferon-related developmental regulator 1	O00458
8170630	0.562010166666665	1.47632480930170	4.68411761111111	2.46623030963636	0.0232742800964754	0.432816199592254	8170630	NM_032882	PNMA6A	paraneoplastic antigen like 6A	Q96A40
8046078	-0.444092833333335	-1.3604583912277	4.15771655555556	-2.46554043546001	0.0233080558192525	0.432876391476194	8046078	NM_020981	B3GALT1	UDP-Gal:betaGlcNAc beta 1,3-galactosyltransferase, polypeptide 1	Q9Y5Z6
8077786	0.253382833333332	1.19199884123845	5.7253135	2.46497803795957	0.0233356243399327	0.432876391476194	8077786	NM_001570	IRAK2	interleukin-1 receptor-associated kinase 2	B2R748
7955858	0.252952166666666	1.19164306434961	3.18273438888889	2.46475276044651	0.0233466759255067	0.432876391476194	7955858	NM_017409	HOXC10	homeobox C10	Q53XI4
8175393	0.287267666666667	1.22032689944305	3.04023416666667	2.46442143381248	0.0233629389380837	0.432876391476194	8175393	NM_004840	ARHGEF6	Rac/Cdc42 guanine nucleotide exchange factor (GEF) 6	Q15052
7983734	-0.348244833333333	-1.27301095395027	5.76873172222222	-2.46221354715561	0.0234715832090095	0.434468783822816	7983734	NM_014548	TMOD2	tropomodulin 2 (neuronal)	Q4G0W6
7952335	-0.323628	-1.25147372360735	4.44354372222222	-2.46180475306749	0.0234917507187867	0.434468783822816	7952335	NR_003125	SNORD14E	small nucleolar RNA, C/D box 14E	---
7963817	0.222987333333333	1.16714785437372	2.32661	2.45906663305746	0.0236272523852327	0.436232185153609	7963817	NM_144594	GTSF1	gametocyte specific factor 1	Q8WW33
8038962	-0.190805833333334	-1.14140108009468	6.40170683333333	-2.4587202399572	0.0236444464229432	0.436232185153609	8038962	NM_001102657	ZNF836	zinc finger protein 836 // zinc finger protein 836 // zinc finger protein 836	Q6ZNA1
7959986	0.245221999999999	1.18527514547726	5.78259561111111	2.45827576923065	0.0236665259315407	0.436232185153609	7959986	NM_025215	PUS1	pseudouridylate synthase 1	Q9Y606
8129888	-0.199730000000002	-1.14848339651533	6.33282122222222	-2.45776062732833	0.0236921402444697	0.436232185153609	8129888	NM_001144060	NHSL1	NHS-like 1	Q5SYE7
7901765	-0.188390500000001	-1.13949176624851	5.81551644444444	-2.45770910920391	0.0236947032981807	0.436232185153609	7901765	NM_015888	HOOK1	hook homolog 1 (Drosophila)	Q32Q39
8167728	0.191514833333333	1.14196214963863	3.65310544444444	2.45685007924408	0.0237374787499786	0.43662313453908	8167728	NM_003147	SSX2	synovial sarcoma, X breakpoint 2	Q9NZK4
8108015	-0.165458000000003	-1.12152206149354	8.42791627777778	-2.45570642121162	0.0237945394439387	0.437014130089497	8108015	NM_002154	HSPA4	heat shock 70kDa protein 4	O14992
8062766	0.340028499999999	1.26578159885227	5.99855155555556	2.45525871569467	0.0238169118213642	0.437014130089497	8062766	NM_002466	MYBL2	v-myb myeloblastosis viral oncogene homolog (avian)-like 2	P10244
8124562	0.234002333333333	1.17609315243595	3.61079316666667	2.45512865915286	0.0238234145904733	0.437014130089497	8124562	NM_001135215	ZNF323	zinc finger protein 323	Q9H5I3
8067279	0.197667999999998	1.14684307674989	8.95587677777778	2.45370043901101	0.0238949343491235	0.437222895468002	8067279	NM_001336	CTSZ	cathepsin Z	Q9UBR2
8041149	-0.193747333333333	-1.14373064818068	8.11671222222222	-2.45306112586967	0.0239270137376544	0.437222895468002	8041149	NM_015131	WDR43	WD repeat domain 43	Q15061
7981951	-0.4434745	-1.35987542913055	4.26765444444444	-2.45279455927635	0.0239404013887964	0.437222895468002	7981951	NR_003317	SNORD116-2	small nucleolar RNA, C/D box 116-2	---
8021470	0.248343166666666	1.18784217856083	5.791667	2.45259175241683	0.0239505915584249	0.437222895468002	8021470	NM_021127	PMAIP1	phorbol-12-myristate-13-acetate-induced protein 1	Q13794
7898263	0.264293999999998	1.20104815847263	5.49443283333333	2.45192132765324	0.0239843063988721	0.437222895468002	7898263	NM_017556	FBLIM1	filamin binding LIM protein 1	Q8WUP2
8119423	-0.5798975	-1.49474304697711	3.28806861111111	-2.4517951503396	0.023990656664265	0.437222895468002	8119423	NR_026938	LOC221442	adenylate cyclase 10 pseudogene	---
7935707	-0.213887500000000	-1.15980921014965	7.77100338888889	-2.45168061682437	0.0239964222812742	0.437222895468002	7935707	NM_001278	CHUK	conserved helix-loop-helix ubiquitous kinase	Q562E6
7933821	0.295732333333333	1.22750792030221	5.754853	2.45146351305733	0.0240073548424216	0.437222895468002	7933821	NR_024556	RHOBTB1	Rho-related BTB domain containing 1	O94844
7980233	-0.272813	-1.20816123316606	4.10654461111111	-2.44935395180625	0.0241138276051498	0.438767760822608	7980233	NM_002632	PGF	placental growth factor	P49763
8026090	-0.201923833333335	-1.15023116562646	5.78534666666667	-2.44863714818083	0.0241501062046017	0.439033769298007	8026090	NM_000159	GCDH	glutaryl-CoA dehydrogenase	Q92947
7932885	-0.234229000000003	-1.17627794690035	8.01595216666667	-2.44801604328168	0.0241815826121153	0.43921207844765	7932885	NM_018287	ARHGAP12	Rho GTPase activating protein 12	B3KR88
7964927	-0.477070166666667	-1.39191408707785	2.87358672222222	-2.44545535977731	0.0243117587769196	0.440734645305853	7964927	NM_004616	TSPAN8	tetraspanin 8	Q53GA9
8092922	0.217330499999999	1.16258040691330	5.74214311111111	2.44543931263918	0.0243125766195226	0.440734645305853	8092922	NM_152531	C3orf21	chromosome 3 open reading frame 21	Q8NBI6
8035249	0.190883499999999	1.14146252842640	7.25261138888889	2.44488878252618	0.0243406499799804	0.440734645305853	8035249	NM_005234	NR2F6	nuclear receptor subfamily 2, group F, member 6	P10588
7967117	0.295615499999999	1.22740851742697	4.22766933333333	2.44447938074315	0.0243615463865017	0.440734645305853	7967117	NM_003733	OASL	2'-5'-oligoadenylate synthetase-like	B2RAZ2
8096032	-0.191894000000001	-1.14226231763937	5.41871361111111	-2.44357129624209	0.0244079560970829	0.440734645305853	8096032	NM_020226	PRDM8	PR domain containing 8	Q05CA1
8170990	0.331838833333333	1.25861656279992	2.06899572222222	2.44295137782049	0.0244396858929853	0.440734645305853	8170990	NR_002969	SNORA36A	small nucleolar RNA, H/ACA box 36A	---
7914042	0.266958499999999	1.20326841275420	6.90713727777778	2.44275625338998	0.02444968108454	0.440734645305853	7914042	NM_004672	MAP3K6	mitogen-activated protein kinase kinase kinase 6	O95382
7963406	0.441797166666666	1.35829530383265	4.93816194444444	2.44263268554397	0.0244560127874131	0.440734645305853	7963406	NM_005555	KRT6B	keratin 6B	P04259
8135601	-0.278596500000003	-1.21301425104691	8.97562033333333	-2.44244971033228	0.0244653913809774	0.440734645305853	8135601	NM_001127500	MET	met proto-oncogene (hepatocyte growth factor receptor)	A0PJF7
8161829	-0.194399333333335	-1.144247653433	7.25613766666667	-2.44202012940143	0.0244874232344405	0.440734645305853	8161829	BC034033	C9orf41	chromosome 9 open reading frame 41	Q8N4J0
8025414	0.258395999999999	1.19614807796016	8.41699772222222	2.44168574954972	0.0245045853606165	0.440734645305853	8025414	NM_004218	RAB11B	RAB11B, member RAS oncogene family	Q15907
8111552	0.230458333333331	1.17320760924194	8.04546844444445	2.44028155870980	0.0245767786201594	0.441641225736374	8111552	NM_001085411	C5orf33	chromosome 5 open reading frame 33	Q4G0N4
8090955	0.293153999999999	1.22531612088387	2.42162861111111	2.43884051520034	0.0246510732441769	0.442116468284633	8090955	NM_016161	A4GNT	alpha-1,4-N-acetylglucosaminyltransferase	Q9UNA3
8025375	-0.180553166666668	-1.13331834562289	4.32984255555556	-2.43870845145665	0.0246578924294177	0.442116468284633	8025375	NM_005624	CCL25	chemokine (C-C motif) ligand 25	O15444
7939805	-0.178681666666668	-1.13184912994809	6.5934775	-2.43850000280278	0.0246686593798678	0.442116468284633	7939805	NM_001128225	SLC39A13	solute carrier family 39 (zinc transporter), member 13	Q96H72
8043283	0.233075333333333	1.17533769952906	5.83740155555556	2.43683761680963	0.0247546836028252	0.442651207383825	8043283	NM_018433	KDM3A	lysine (K)-specific demethylase 3A	Q9Y4C1
8076612	0.211016166666666	1.15750318775860	2.9442715	2.43598714779053	0.0247988015162513	0.442651207383825	8076612	NM_022785	EFCAB6	EF-hand calcium binding domain 6	Q5THR3
7911287	-0.255443666666667	-1.19370278159048	2.8458255	-2.43582505817777	0.0248072182145413	0.442651207383825	7911287	NM_001013355	OR2G6	olfactory receptor, family 2, subfamily G, member 6	Q5TZ20
8077879	0.300557166666667	1.23161997129966	4.3919815	2.43581929743746	0.0248075173970312	0.442651207383825	8077879	NM_133625	SYN2	synapsin II	B3KSV8
7928318	-0.209130833333333	-1.15599153492386	6.80171788888889	-2.43546888590727	0.0248257222662606	0.442651207383825	7928318	NM_138357	CCDC109A	coiled-coil domain containing 109A	B2RDF3
8104163	-0.329634166666667	-1.25669466607669	3.76978888888889	-2.43539576678962	0.0248295225848746	0.442651207383825	8104163	NM_001080478	LRRC14B	leucine rich repeat containing 14B	---
7948798	0.253506166666666	1.19210074737271	6.39000816666667	2.43402611988165	0.024900809622841	0.443531995654646	7948798	NM_001130702	BSCL2	Berardinelli-Seip congenital lipodystrophy 2 (seipin)	Q96G97
7979307	0.363304	1.28636851425772	7.44074977777778	2.43120893540871	0.0250480392734010	0.445230596703477	7979307	NM_014750	DLGAP5	discs, large (Drosophila) homolog-associated protein 5	Q86T11
8137675	0.291295999999999	1.22373909184192	6.50857272222222	2.4306139482945	0.0250792378842204	0.445230596703477	8137675	NM_002735	PRKAR1B	protein kinase, cAMP-dependent, regulatory, type I, beta	P31321
7998762	0.329681333333333	1.25673575242251	7.69863083333333	2.43055884222669	0.0250821292493821	0.445230596703477	7998762	NM_001919	DCI	dodecenoyl-CoA isomerase	P42126
7981309	-0.317355166666667	-1.24604413241431	3.77925355555556	-2.43051519948562	0.0250844193651673	0.445230596703477	7981309	NM_020836	BEGAIN	brain-enriched guanylate kinase-associated homolog (rat)	Q9BUH8
8162047	-0.176426666666670	-1.13008137858217	10.6601894444444	-2.42959699569262	0.0251326466313591	0.445230596703477	8162047	NM_002140	HNRNPK	heterogeneous nuclear ribonucleoprotein K	B3KU16
8164362	0.249188666666665	1.18853852455566	6.21934538888889	2.42922999401779	0.0251519470522989	0.445230596703477	8164362	NM_025072	PTGES2	prostaglandin E synthase 2	Q9H7Z7
8103722	-0.493045166666668	-1.40741243670464	5.93401527777778	-2.4291963066852	0.0251537193444649	0.445230596703477	8103722	AY956762	HSP90AA6P	heat shock protein 90kDa alpha (cytosolic), class A member 6 (pseudogene)	Q58FF9
8035494	0.211703333333332	1.15805464668907	7.60191033333333	2.42885100059151	0.0251718926404630	0.445230596703477	8035494	NM_012181	FKBP8	FK506 binding protein 8, 38kDa	B2R8G6
8147375	-0.206533500000002	-1.15391223601781	7.11222483333333	-2.42842800176149	0.0251941715791274	0.445236144645957	8147375	NM_181787	DPY19L4	dpy-19-like 4 (C. elegans)	Q7Z388
8161865	0.414115499999998	1.33248149729105	6.72451305555556	2.42661182426021	0.0252900373099385	0.445813336948155	8161865	NM_015225	PRUNE2	prune homolog 2 (Drosophila)	Q58A63
8120860	-0.214261166666667	-1.16010964659558	8.57112761111111	-2.42651753501946	0.0252950235941186	0.445813336948155	8120860	NM_183050	BCKDHB	branched chain keto acid dehydrogenase E1, beta polypeptide	P21953
7984606	-0.202947833333333	-1.15104786963055	4.02898127777778	-2.42593118790887	0.0253260519119034	0.445813336948155	7984606	NM_014249	NR2E3	nuclear receptor subfamily 2, group E, member 3	Q8IVZ9
8015247	-0.212113666666667	-1.15838406905012	4.41096133333333	-2.42591771071148	0.02532676551589	0.445813336948155	8015247	NM_033060	KRTAP4-1	keratin associated protein 4-1	Q9BYQ7
7918467	-0.252748333333334	-1.19147471316459	6.20877733333333	-2.42572820972944	0.0253368013894561	0.445813336948155	7918467	NM_018372	C1orf103	chromosome 1 open reading frame 103	Q5T3J3
8003077	-0.2874720	-1.22049975033339	4.25300316666667	-2.42382678350469	0.0254377056682159	0.447200601816770	8003077	NM_001080442	SLC38A8	solute carrier family 38, member 8	---
8015835	0.173418166666666	1.12772723769722	7.85550716666667	2.42329411310861	0.0254660404461431	0.447310779760243	8015835	NM_004090	DUSP3	dual specificity phosphatase 3	B5BUI8
8051793	-0.233899500000001	-1.17600932510892	4.82280522222222	-2.42210575659824	0.0255293598945921	0.447676454600839	8051793	NM_148962	OXER1	oxoeicosanoid (OXE) receptor 1	Q8TDS5
7967544	0.203236499999999	1.15127820409911	7.71195761111111	2.42172826528649	0.0255495045783064	0.447676454600839	7967544	NM_005505	SCARB1	scavenger receptor class B, member 1	Q8WTV0
8117225	0.188448666666664	1.13953770927321	6.91312233333333	2.42118655789010	0.0255784385152228	0.447676454600839	8117225	NM_015895	GMNN	geminin, DNA replication inhibitor	O75496
8039120	-0.182087333333334	-1.13452416111147	3.59233094444444	-2.42090032742342	0.0255937391409832	0.447676454600839	8039120	NM_206818	OSCAR	osteoclast associated, immunoglobulin-like receptor	Q8IYS5
8057771	0.219487833333333	1.16432017141769	3.16719394444444	2.42016267586558	0.0256332101415106	0.447676454600839	8057771	NM_003151	STAT4	signal transducer and activator of transcription 4	Q14765
8005141	-0.257146166666666	-1.19511228153945	7.39856216666667	-2.41944251969243	0.0256717997795832	0.447676454600839	8005141	NM_017775	TTC19	tetratricopeptide repeat domain 19	Q6DKK2
7947815	0.270481000000001	1.20620991562026	7.17036722222222	2.41900041134881	0.0256955170481259	0.447676454600839	7947815	NM_001610	ACP2	acid phosphatase 2, lysosomal	P11117
8163839	-0.251361833333334	-1.19033019815561	9.33975394444444	-2.41895154279400	0.0256981398968638	0.447676454600839	8163839	NM_001735	C5	complement component 5	P01031
8157524	-0.266364833333334	-1.20277337161752	6.26329161111111	-2.41883810922513	0.0257042290099042	0.447676454600839	8157524	NR_024168	TLR4	toll-like receptor 4	O00206
8155096	0.298991166666665	1.23028381194624	7.57842005555556	2.41877317101353	0.0257077154985386	0.447676454600839	8155096	NM_006368	CREB3	cAMP responsive element binding protein 3	B2R947
8108182	0.311596166666666	1.24108004481753	3.02541066666667	2.41827215150900	0.0257346297367147	0.447760467607903	8108182	NM_178019	CATSPER3	cation channel, sperm associated 3	Q86XQ3
8102200	-0.196133833333333	-1.14562416824858	3.0725945	-2.41749131898954	0.0257766276581665	0.447830357730127	8102200	NM_014421	DKK2	dickkopf homolog 2 (Xenopus laevis)	Q9UBU2
7999160	0.241431499999998	1.18216507137102	6.34010816666667	2.41693796787017	0.0258064289552670	0.447830357730127	7999160	NM_013399	C16orf5	chromosome 16 open reading frame 5	Q9H305
8046906	-0.336613666666668	-1.26278905950967	6.45226383333333	-2.41662159425858	0.0258234820241624	0.447830357730127	8046906	NM_016315	GULP1	GULP, engulfment adaptor PTB domain containing 1	Q9UBP9
8149762	0.228996166666665	1.17201916954021	6.98994816666667	2.41616573229264	0.0258480722388755	0.447830357730127	8149762	NM_003844	TNFRSF10A	tumor necrosis factor receptor superfamily, member 10a	C1K3N4
7920082	0.23166950	1.17419295024035	6.16221738888889	2.41546553200664	0.0258858851603596	0.447830357730127	7920082	NM_005060	RORC	RAR-related orphan receptor C	B2RDT1
7939865	0.267938666666666	1.20408619079446	2.52126577777778	2.41516922419992	0.0259019022074826	0.447830357730127	7939865	NM_001005470	OR4B1	olfactory receptor, family 4, subfamily B, member 1	---
8132503	-0.182364666666668	-1.13474227485178	8.21720172222222	-2.41511433029986	0.0259048705359547	0.447830357730127	8132503	NM_004760	STK17A	serine/threonine kinase 17a	Q9UEE5
8113064	-0.206723333333335	-1.15406408059494	7.11435911111111	-2.4146332876008	0.0259308959793884	0.447830357730127	8113064	NM_198273	LYSMD3	LysM, putative peptidoglycan-binding, domain containing 3	Q7Z3D4
8140478	-0.223696500000001	-1.16772171495732	5.77502416666667	-2.41451155319100	0.0259374859385875	0.447830357730127	8140478	NM_017439	PION	pigeon homolog (Drosophila)	A4D1B5
8039664	0.209893999999998	1.15660320098106	5.03832916666667	2.41196475051393	0.0260757130409969	0.449833790077453	8039664	NM_017879	ZNF416	zinc finger protein 416	Q9BWM5
7901102	0.289731999999999	1.22241317691700	6.28463672222222	2.40987481523832	0.0261896566667604	0.451181911468301	7901102	NM_015506	MMACHC	methylmalonic aciduria (cobalamin deficiency) cblC type, with homocystinuria	Q9Y4U1
8141263	0.2988845	1.2301928534149	4.49861277777778	2.40971521058115	0.026198377395076	0.451181911468301	8141263	NM_001145715	KPNA7	karyopherin alpha 7 (importin alpha 8)	A9QM74
7919729	0.189319999999999	1.14022615490112	7.4390745	2.40923024463369	0.0262248923378489	0.451255150838877	7919729	NM_016022	APH1A	anterior pharynx defective 1 homolog A (C. elegans)	B3KQT0
8030789	-0.201303500000001	-1.14973669289805	3.93180244444444	-2.40855750696445	0.0262617149102105	0.451505480262907	8030789	NM_014385	SIGLEC7	sialic acid binding Ig-like lectin 7	Q9Y286
8158123	0.285533166666666	1.2188606262066	6.39916944444444	2.40775339197470	0.0263057917200656	0.451879998445533	8158123	NM_004957	FPGS	folylpolyglutamate synthase	B2RDF7
7949046	0.247810833333332	1.18740396305240	6.45644227777778	2.40620577589276	0.0263908170159037	0.452278884472837	7949046	NM_001033678	TRPT1	tRNA phosphotransferase 1	Q86UX7
8037259	-0.222624333333334	-1.16685422241222	2.24274044444444	-2.40576934147698	0.0264148407862192	0.452278884472837	8037259	NM_203287	PSG11	pregnancy specific beta-1-glycoprotein 11	Q9UQ72
7955694	0.211278666666666	1.15771381593869	6.37003877777778	2.40572762840044	0.0264171379722569	0.452278884472837	7955694	NM_002178	IGFBP6	insulin-like growth factor binding protein 6	P24592
8119000	0.153619166666666	1.11235644914364	6.94458783333333	2.4044376463873	0.0264882707266164	0.452278884472837	8119000	NM_001315	MAPK14	mitogen-activated protein kinase 14	Q16539
8155898	-0.252719833333334	-1.19145117617794	5.69699511111111	-2.40425455052182	0.0264983815353594	0.452278884472837	8155898	NM_006200	PCSK5	proprotein convertase subtilisin/kexin type 5	Q92824
8042223	-0.195282000000001	-1.14494793884415	7.42353383333333	-2.40390786163948	0.0265175360330291	0.452278884472837	8042223	NM_015252	EHBP1	EH domain binding protein 1	Q8NDI1
7962349	-0.231358500000002	-1.17393985818698	6.56560011111111	-2.40346122779683	0.0265422314931495	0.452278884472837	7962349	NM_173601	GXYLT1	glucoside xylosyltransferase 1	Q4G148
7965060	-0.325233666666668	-1.25286734334129	7.10987844444444	-2.40322525326795	0.0265552877452236	0.452278884472837	7965060	NM_024685	BBS10	Bardet-Biedl syndrome 10	Q8TAM1
7981996	-0.353241333333333	-1.27742742877020	6.93011411111111	-2.40283100981378	0.0265771142247179	0.452278884472837	7981996	NR_003338	SNORD116-24	small nucleolar RNA, C/D box 116-24	---
7991932	0.223641333333332	1.16767706374473	6.17946388888889	2.40279773607762	0.0265789571216854	0.452278884472837	7991932	BC001912	FAM195A	family with sequence similarity 195, member A	Q9BUT9
8032926	0.272830666666666	1.20817602791607	5.87348577777778	2.40272216268167	0.026583143267266	0.452278884472837	8032926	NM_002850	PTPRS	protein tyrosine phosphatase, receptor type, S	Q16343
8152031	0.448921166666666	1.36501912696686	4.92343027777778	2.40247631998875	0.0265967651845891	0.452278884472837	8152031	NM_001077528	FBXO43	F-box protein 43	---
7923426	0.278643166666666	1.21305348889390	7.11954822222222	2.40180863750114	0.0266337936876686	0.452528917057036	7923426	NM_014176	UBE2T	ubiquitin-conjugating enzyme E2T (putative)	Q9NPD8
7989365	-0.310045000000001	-1.23974636903742	5.71037855555556	-2.40110480530316	0.0266728789979561	0.452642275134192	7989365	NM_134260	RORA	RAR-related orphan receptor A	P35398
8006119	0.223704333333332	1.16772805529814	4.63463022222222	2.40080133441459	0.0266897478717897	0.452642275134192	8006119	NR_029945	MIR423	microRNA 423	---
8137008	-0.29931	-1.23055573277823	11.1876216666667	-2.40009931147098	0.0267288089491931	0.452642275134192	8137008	AK290098	C7orf11	chromosome 7 open reading frame 11	A4D1W6
8079407	0.267606333333333	1.20380885436492	4.13618172222222	2.39973790381905	0.0267489387017919	0.452642275134192	8079407	NM_003965	CCRL2	chemokine (C-C motif) receptor-like 2	O00421
8170865	0.193441499999999	1.14348821726242	5.65493183333333	2.39968083400264	0.0267521186783800	0.452642275134192	8170865	NM_000116	TAZ	tafazzin	Q16635
8138450	0.225203000000000	1.16894171746696	4.622191	2.39926675147649	0.0267752022449620	0.452655003757614	8138450	NM_152898	FERD3L	Fer3-like (Drosophila)	Q96RJ6
8094556	-0.230705166666667	-1.17340835264998	8.11795744444444	-2.39717196825880	0.0268922633019433	0.454077517579397	8094556	NM_018290	PGM2	phosphoglucomutase 2	Q96G03
8023212	0.211732666666666	1.15807819286296	4.99515122222222	2.3969597528531	0.0269041489202198	0.454077517579397	8023212	NM_001039360	ZBTB7C	zinc finger and BTB domain containing 7C	B2RGG0
8022424	-0.412981333333334	-1.33143438603176	4.94383888888889	-2.39548406972655	0.0269869334037072	0.45509579042691	8022424	NM_001128147	NF1	neurofibromin 1	Q14931
7964602	-0.246769166666668	-1.18654693320915	6.60560461111111	-2.39283965114058	0.0271358766710353	0.457099152650641	7964602	NM_153377	LRIG3	leucine-rich repeats and immunoglobulin-like domains 3	Q6UXM1
8101881	-0.600990333333334	-1.51675738242473	9.97294366666667	-2.39257486019572	0.0271508327474777	0.457099152650641	8101881	NM_000668	ADH1B	alcohol dehydrogenase 1B (class I), beta polypeptide	P00325
8059838	0.366438833333333	1.28916670453684	7.48212861111111	2.39187265385869	0.0271905323511241	0.45738762718447	8059838	NM_018410	HJURP	Holliday junction recognition protein	Q8NCD3
7929132	-0.175853166666668	-1.12963223801354	7.14270544444444	-2.39061308800156	0.0272618780228119	0.457861286427238	7929132	NM_032373	PCGF5	polycomb group ring finger 5	Q86SE9
7991296	0.205153333333332	1.15280886377413	4.74627511111111	2.39057802766231	0.0272638664389579	0.457861286427238	7991296	NM_198525	KIF7	kinesin family member 7	Q2M1P5
8163185	-0.219928333333334	-1.16467572912640	10.961255	-2.38979153337994	0.0273085072701578	0.458206477100434	8163185	NM_003329	TXN	thioredoxin	O60744
8083616	0.161933833333333	1.11878578871965	2.23662366666667	2.3893695557551	0.027332486446166	0.458206477100434	8083616	NM_001130157	MLF1	myeloid leukemia factor 1	B2RD48
8048595	0.2939485	1.22599109497007	7.79410638888889	2.38902225658738	0.0273522366695375	0.458206477100434	8048595	NM_013335	GMPPA	GDP-mannose pyrophosphorylase A	Q96IJ6
8014269	-0.2205135	-1.16514822513558	4.4442965	-2.38796329343607	0.0274125398703140	0.458661771350214	8014269	NM_139285	GAS2L2	growth arrest-specific 2 like 2	Q8NHY3
8168399	-0.181178166666667	-1.13380942474708	5.75303983333333	-2.38775053734424	0.0274246702948426	0.458661771350214	8168399	NM_001039840	CHIC1	cysteine-rich hydrophobic domain 1	Q5VXU3
7995907	-0.197175166666667	-1.14645137514074	2.95627122222222	-2.387030735771	0.027465747297965	0.458970072324608	7995907	NM_000078	CETP	cholesteryl ester transfer protein, plasma	P11597
7954065	-0.307834	-1.23784785285861	5.82006672222222	-2.38624023080716	0.0275109251137938	0.459076065007098	7954065	NM_003979	GPRC5A	G protein-coupled receptor, family C, group 5, member A	Q8NFJ5
7924309	-0.241349000000000	-1.18209747161701	3.58751383333333	-2.38594570100414	0.0275277753398682	0.459076065007098	7924309	NM_206594	ESRRG	estrogen-related receptor gamma	P62508
7908793	0.279093833333333	1.21343247970737	5.04969894444444	2.38483632523771	0.0275913296501197	0.459076065007098	7908793	NM_001114309	ELF3	E74-like factor 3 (ets domain transcription factor, epithelial-specific )	P78545
8075921	-0.180239333333334	-1.13307183864699	4.14940472222222	-2.38394487261047	0.0276424984186256	0.459076065007098	8075921	NM_052906	ELFN2	extracellular leucine-rich repeat and fibronectin type III domain containing 2	Q5R3F8
8084986	-0.180236833333334	-1.13306987518481	7.65618811111111	-2.38330426449226	0.0276793233949878	0.459076065007098	8084986	NM_032288	FYTTD1	forty-two-three domain containing 1	Q96QD9
7991469	-0.289983666666668	-1.22262643576596	3.20096205555556	-2.38301070535959	0.0276962137139079	0.459076065007098	7991469	NM_182562	FAM169B	family with sequence similarity 169, member B	Q8N8A8
8025828	0.260805166666664	1.19814720281908	9.11678488888889	2.38293903224312	0.0277003389791629	0.459076065007098	8025828	NM_000527	LDLR	low density lipoprotein receptor	Q59FQ1
7926061	-0.321803333333335	-1.24989190702464	11.0318777777778	-2.38286501715885	0.0277045996402803	0.459076065007098	7926061	NM_002216	ITIH2	inter-alpha (globulin) inhibitor H2	P19823
8115580	0.232155666666666	1.17458870239296	6.735546	2.38243568514737	0.0277293260664815	0.459076065007098	8115580	NM_052927	PWWP2A	PWWP domain containing 2A	Q7Z4D8
7999496	-0.228726833333335	-1.17180038846917	7.71795816666667	-2.38240719074680	0.0277309678647256	0.459076065007098	7999496	NM_014153	ZC3H7A	zinc finger CCCH-type containing 7A	Q9NXC8
8108981	0.281045999999999	1.21507553369167	4.45933572222222	2.3820731494089	0.0277502214967003	0.459076065007098	8108981	NM_001112724	STK32A	serine/threonine kinase 32A	B7Z9H7
7915032	-0.2838640	-1.21745124653914	4.82375927777778	-2.38148794424863	0.0277839818094433	0.459076065007098	7915032	NM_001038633	RSPO1	R-spondin homolog (Xenopus laevis)	Q2MKA7
8011407	0.198404833333331	1.14742895804368	8.66886305555555	2.38140353972639	0.0277888542331718	0.459076065007098	8011407	NM_014604	TAX1BP3	Tax1 (human T-cell leukemia virus type I) binding protein 3	O14907
8126066	0.221452833333333	1.16590709579964	7.06005655555556	2.38120584397101	0.0278002697367174	0.459076065007098	8126066	NM_014341	MTCH1	mitochondrial carrier homolog 1 (C. elegans)	A8YXX5
7983638	0.229137499999999	1.17213399178971	3.40992433333333	2.38100604801806	0.0278118109436959	0.459076065007098	7983638	NM_020234	DTWD1	DTW domain containing 1	Q8N5C7
8122045	0.300626666666666	1.23167930445558	3.67476822222222	2.37988679159136	0.0278765472209302	0.459106387840712	8122045	NM_016377	AKAP7	A kinase (PRKA) anchor protein 7	Q2TAJ5
7992973	0.168972166666668	1.12425723372819	7.65614238888889	2.37986242045173	0.0278779583726734	0.459106387840712	7992973	NM_005147	DNAJA3	DnaJ (Hsp40) homolog, subfamily A, member 3	Q96EY1
8075637	0.243326000000000	1.18371847163965	5.38630366666667	2.37979959184488	0.0278815966172628	0.459106387840712	8075637	NM_004737	LARGE	like-glycosyltransferase	O95461
7981427	0.262951333333333	1.19993090422597	6.51219155555556	2.37870611835461	0.0279449876562942	0.459452151161441	7981427	NM_001823	CKB	creatine kinase, brain	P12277
8170590	0.208061999999999	1.15513542557644	7.86222666666667	2.37865545290247	0.0279479280898893	0.459452151161441	8170590	NM_015922	NSDHL	NAD(P) dependent steroid dehydrogenase-like	Q15738
8005134	-0.219991500000001	-1.16472672416836	5.3466255	-2.37800470647407	0.0279857205749455	0.459700612685693	8005134	NM_000676	ADORA2B	adenosine A2b receptor	P29275
7987385	-0.211100000000001	-1.15757045087883	5.56345555555556	-2.37675928701209	0.0280581816082828	0.459982309540132	7987385	NM_172316	MEIS2	Meis homeobox 2	B3KPQ6
8048205	-0.295187333333335	-1.22704429808643	9.02781527777778	-2.37658424311162	0.0280683799913415	0.459982309540132	8048205	NM_000597	IGFBP2	insulin-like growth factor binding protein 2, 36kDa	P18065
8012464	0.2909735	1.22346556782018	5.1422715	2.37632423083918	0.0280835351529849	0.459982309540132	8012464	NR_024447	LOC100128288	hypothetical protein LOC100128288	Q8N1U9
8172453	0.195111999999999	1.14481303182862	6.83906638888889	2.37615092381496	0.0280936408096045	0.459982309540132	8172453	NM_001167947	TIMM17B	translocase of inner mitochondrial membrane 17 homolog B (yeast)	O60830
8169231	0.243765499999999	1.18407913242015	3.37904166666667	2.37566048969971	0.0281222567011572	0.460079211729182	8169231	ENST00000372451	LOC100293553	similar to L-myc-2 protein	---
7998267	0.191869833333331	1.14224318369859	7.68253666666667	2.37493224803498	0.028164798214234	0.460403596614938	7998267	NM_001005920	JMJD8	jumonji domain containing 8	Q96S16
8042038	-0.272677833333334	-1.20804804536662	4.8389175	-2.37445737185752	0.0281925711614362	0.460473786260765	8042038	NR_002229	RPL23AP32	ribosomal protein L23a pseudogene 32	---
7973158	0.275293333333332	1.21024013406924	6.11357355555556	2.37343350195964	0.0282525384474967	0.460473786260765	7973158	NM_018071	FLJ10357	protein SOLO	Q8TER5
8158708	0.182919666666666	1.13517889042037	5.29390033333333	2.37331061270268	0.0282597439438755	0.460473786260765	8158708	NM_021619	PRDM12	PR domain containing 12	Q9H4Q4
8133721	0.232510000000000	1.17487722285816	10.7789461111111	2.37291129212566	0.0282831695286016	0.460473786260765	8133721	NM_001540	HSPB1	heat shock 27kDa protein 1	P04792
7963471	-0.192361833333334	-1.14263278750781	3.130374	-2.37266106966299	0.0282978576791793	0.460473786260765	7963471	NM_175068	KRT73	keratin 73	Q86Y46
7940299	-0.214259333333334	-1.16010817236417	2.29123966666667	-2.37253272917218	0.0283053940641792	0.460473786260765	7940299	NM_017716	MS4A12	membrane-spanning 4-domains, subfamily A, member 12	Q9NXJ0
8052399	0.208476833333332	1.15546762161591	3.42882427777778	2.37202573304723	0.0283351840386229	0.46058875738804	8052399	NM_022893	BCL11A	B-cell CLL/lymphoma 11A (zinc finger protein)	Q9H165
8025958	-0.246186999999999	-1.18606822585917	4.40451633333333	-2.36719112430874	0.0286207225085084	0.464820109676396	8025958	NM_152357	ZNF440	zinc finger protein 440	Q8IYI8
8030076	0.195396666666666	1.14503894392665	2.67159844444444	2.36640046068204	0.0286676737871626	0.464820109676396	8030076	NM_133498	SPACA4	sperm acrosome associated 4	Q8TDM5
8162744	-0.307682000000001	-1.23771744209479	5.47697494444444	-2.36608340201606	0.0286865214963373	0.464820109676396	8162744	NM_003389	CORO2A	coronin, actin binding protein, 2A	Q92828
8097553	-0.232321666666667	-1.17472386120133	3.69696761111111	-2.3657003971621	0.0287093047633174	0.464820109676396	8097553	NM_172174	IL15	interleukin 15	P40933
8056812	-0.210457333333334	-1.15705491138525	7.03662688888889	-2.36541251324950	0.0287264407716808	0.464820109676396	8056812	NM_013341	OLA1	Obg-like ATPase 1	Q9NTK5
8113278	-0.224175500000000	-1.16810948337060	2.59033555555556	-2.36509844641849	0.0287451461306363	0.464820109676396	8113278	NM_153234	LIX1	Lix1 homolog (chicken)	Q8N485
8133459	0.199794499999999	1.14853474405097	6.22376188888889	2.36491604846073	0.0287560146785496	0.464820109676396	8133459	NM_003388	CLIP2	CAP-GLY domain containing linker protein 2	Q9UDT6
8084668	-0.455850666666668	-1.37159130785509	6.88856255555556	-2.36438858635333	0.0287874660523196	0.464957718629895	8084668	NM_000412	HRG	histidine-rich glycoprotein	B2R8I2
7949206	0.224908666666666	1.16870325860488	5.47249833333333	2.36350194756040	0.0288404063360845	0.465441907987606	7949206	NM_130802	MEN1	multiple endocrine neoplasia I	Q9GZQ5
8071212	0.248653333333333	1.18809758157112	6.71103044444444	2.36206308559142	0.0289265117955681	0.466460138501324	8071212	NM_001178010	CDC45	cell division cycle 45 homolog (S. cerevisiae)	O75419
8148003	-0.240111166666667	-1.18108366616171	2.96187172222222	-2.35996347027733	0.0290525870427294	0.468120778502484	8148003	NM_001172813	SLC30A8	solute carrier family 30 (zinc transporter), member 8	Q8IWU4
8085815	-0.259584666666669	-1.19713401553078	7.53591988888889	-2.35938845542257	0.0290872037694355	0.468306291029752	8085815	NM_001068	TOP2B	topoisomerase (DNA) II beta 180kDa	Q02880
7975696	-0.265850166666667	-1.20234437107224	4.53056261111111	-2.35889048530445	0.0291172132345909	0.468417390686633	7975696	NM_182894	VSX2	visual system homeobox 2	P58304
8132245	-0.262561333333333	-1.19960657386361	2.51574094444444	-2.35677187152421	0.0292452101126751	0.469770882493294	8132245	ENST00000311067	FLJ20712	hypothetical FLJ20712	Q9NWP0
8014882	0.201755333333334	1.15009683187741	7.67050594444444	2.35673076476047	0.0292476987521725	0.469770882493294	8014882	NM_032339	C17orf37	chromosome 17 open reading frame 37	Q9BRT3
8053288	-0.2063825	-1.15379146785507	4.68493177777778	-2.35595210860589	0.0292948764273589	0.469874092470895	8053288	NM_003203	C2orf3	chromosome 2 open reading frame 3	P16383
7930148	-0.340680833333334	-1.26635406788591	6.09493155555556	-2.35585960005928	0.0293004860820528	0.469874092470895	7930148	NM_178858	SFXN2	sideroflexin 2	Q96NB2
8159249	0.274450833333332	1.20953358859510	6.93943844444444	2.35500552878531	0.0293523234979355	0.470106869293944	8159249	NM_016034	MRPS2	mitochondrial ribosomal protein S2	Q9Y399
8155169	-0.233579833333335	-1.17574877847592	7.33323455555556	-2.35485635727883	0.0293613861137708	0.470106869293944	8155169	NM_021111	RECK	reversion-inducing-cysteine-rich protein with kazal motifs	B2RCE6
8096290	0.211528	1.15791391476868	2.40439483333333	2.35372108844735	0.0294304422416486	0.470375328813955	8096290	NM_020203	MEPE	matrix extracellular phosphoglycoprotein	D2CFR4
8139057	-0.236619000000002	-1.17822820952253	7.09676461111111	-2.35357872976726	0.0294391122637449	0.470375328813955	8139057	NM_014800	ELMO1	engulfment and cell motility 1	Q92556
7992379	0.24378	1.18409103322608	5.94452955555556	2.35343661620364	0.0294477697219985	0.470375328813955	7992379	NM_001010865	EME2	essential meiotic endonuclease 1 homolog 2 (S. pombe)	A4GXA9
7911056	-0.218474	-1.16350224947287	3.1767175	-2.35286311684042	0.0294827309135964	0.470562957179999	7911056	NM_001130957	C1orf101	chromosome 1 open reading frame 101	Q5SY80
8147877	0.234992166666667	1.17690034704102	2.49066338888889	2.35167353228508	0.0295553722325398	0.470763350762579	8147877	NM_003301	TRHR	thyrotropin-releasing hormone receptor	P34981
8038487	0.186744833333332	1.13819270134123	6.10005888888889	2.351552364147	0.0295627806104642	0.470763350762579	8038487	NM_172374	IL4I1	interleukin 4 induced 1	Q96RQ9
8117020	0.224252166666665	1.16817155985762	6.71063266666667	2.35151671928463	0.0295649603118285	0.470763350762579	8117020	NM_013262	MYLIP	myosin regulatory light chain interacting protein	B2RBG2
8170420	-0.279941666666668	-1.21414579113485	6.37911561111111	-2.35051455008269	0.029626304538831	0.471369853219862	8170420	NM_005491	MAMLD1	mastermind-like domain containing 1	Q13495
7948229	0.176506833333333	1.13014417589672	8.07446772222222	2.34875750246114	0.0297341410958022	0.472143526584863	7948229	NM_017611	SLC43A3	solute carrier family 43, member 3	Q8NBI5
8055323	-0.271856000000001	-1.20736007500663	3.34955938888889	-2.34802171219864	0.0297794073716409	0.472143526584863	8055323	NM_207363	NCKAP5	NCK-associated protein 5	O14513
7937508	0.270035499999997	1.20583749903732	10.1554173333333	2.34768414531735	0.0298001960821552	0.472143526584863	7937508	NM_004357	CD151	CD151 molecule (Raph blood group)	Q53FU5
8103415	-0.340196166666665	-1.26592871359813	7.72971416666667	-2.34743647776418	0.029815456995865	0.472143526584863	8103415	NM_001128424	FAM198B	family with sequence similarity 198, member B	B2RE23
7914550	-0.374905666666668	-1.29675476112566	4.90818111111111	-2.34697252908535	0.0298440643496085	0.472143526584863	7914550	NM_178547	ZBTB8OS	zinc finger and BTB domain containing 8 opposite strand	Q8IWT0
7977841	0.185191999999999	1.13696827574790	7.06753388888889	2.34666961517516	0.0298627559394290	0.472143526584863	7977841	NM_001166269	HAUS4	HAUS augmin-like complex, subunit 4	Q9H6D7
8156022	-0.250036333333334	-1.18923706478516	2.84019661111111	-2.34659320919073	0.0298674723577434	0.472143526584863	8156022	AK129705	LOC642947	hypothetical protein LOC642947	Q6ZP95
8139087	0.2434065	1.18378452301767	4.14325216666667	2.34656815631141	0.0298690189820338	0.472143526584863	8139087	NM_003014	SFRP4	secreted frizzled-related protein 4	Q6FHJ7
7995866	0.222138166666666	1.16646107622465	4.09090188888889	2.34631639246844	0.029884565594888	0.472143526584863	7995866	NR_029680	MIR138-2	microRNA 138-2	---
8038785	0.240772499999999	1.18162520060208	5.39711455555556	2.34393344412077	0.0300320866610402	0.473983968636545	8038785	NM_001163922	VSIG10L	V-set and immunoglobulin domain containing 10 like	Q86VR7
8050507	-0.166989666666668	-1.12271338058680	6.50761511111111	-2.34311624425381	0.0300828323282362	0.473983968636545	8050507	NM_001006657	WDR35	WD repeat domain 35	Q9P2L0
7967212	-0.180265000000000	-1.13309199705543	11.1746727777778	-2.34287408431912	0.0300978850008455	0.473983968636545	7967212	NM_002150	HPD	4-hydroxyphenylpyruvate dioxygenase	B3KQ63
8123739	0.247647666666666	1.18726967702144	3.289344	2.34269181069624	0.0301092197442531	0.473983968636545	8123739	NM_016588	NRN1	neuritin 1	Q9NPD7
7898184	-0.234989166666668	-1.17689789974809	4.06885638888889	-2.34255106258157	0.0301179749187898	0.473983968636545	7898184	NM_015849	CELA2B	chymotrypsin-like elastase family, member 2B	P08218
8050894	0.251124999999999	1.19013480916302	4.97989472222222	2.34047246465591	0.0302475483389985	0.475653843934445	8050894	NM_002254	KIF3C	kinesin family member 3C	Q7Z2W5
8168691	-0.231596666666666	-1.17413367352182	6.5218715	-2.33981031310096	0.0302889332545200	0.475935408580713	8168691	NM_006729	DIAPH2	diaphanous homolog 2 (Drosophila)	B3KMJ1
7950864	0.209304666666665	1.15613083114589	6.20735427777778	2.33755595057367	0.0304302263129950	0.477352412022658	7950864	NM_001014811	ME3	malic enzyme 3, NADP(+)-dependent, mitochondrial	B2R995
7983111	-0.299315000000002	-1.23055999756681	7.69706761111111	-2.33715737698304	0.0304552705337213	0.477352412022658	7983111	NM_003825	SNAP23	synaptosomal-associated protein, 23kDa	A8K287
8122058	-0.811943333333335	-1.75557463780686	5.01891933333333	-2.33699448093834	0.0304655115431405	0.477352412022658	8122058	NM_000045	ARG1	arginase, liver	P05089
8124134	-0.232923500000002	-1.17521401015231	6.82030372222222	-2.33687044923828	0.0304733113545792	0.477352412022658	8124134	NM_000367	TPMT	thiopurine S-methyltransferase	P51580
8147221	-0.227531000000002	-1.170829499034	6.23092422222222	-2.33617899393682	0.0305168278841013	0.4774511299706	8147221	NM_004337	OSGIN2	oxidative stress induced growth inhibitor family member 2	Q9Y236
8077441	0.194739833333331	1.14451774676286	7.50581233333333	2.33602190158241	0.0305267224687665	0.4774511299706	8077441	NM_003670	BHLHE40	basic helix-loop-helix family, member e40	Q6IB83
8048518	0.239151666666666	1.18029841842659	5.61911677777778	2.33524971532766	0.0305754024622829	0.477785408579654	8048518	NR_003063	TUBA4B	tubulin, alpha 4b (pseudogene)	Q9H853
8124423	0.393659333333333	1.31372137868113	5.02252777777778	2.33493541169456	0.0305952373130928	0.477785408579654	8124423	NM_003518	HIST1H2BG	histone cluster 1, H2bg	P62807
7932433	0.253095999999999	1.19176187430841	7.35005977777778	2.33376001366365	0.0306695192147729	0.478576716307503	7932433	NM_182543	NSUN6	NOP2/Sun domain family, member 6	Q8TEA1
8032208	0.316791833333333	1.24555768091304	3.10244088888889	2.33317080756908	0.0307068182545171	0.478790158476202	8032208	NR_027271	C19orf23	chromosome 19 open reading frame 23	Q8TBR5
8123598	-0.212118000000003	-1.1583875484215	8.191884	-2.33258458175483	0.0307439703363352	0.479000982872802	8123598	NM_030666	SERPINB1	serpin peptidase inhibitor, clade B (ovalbumin), member 1	P30740
8156404	0.253098666666665	1.19176407715413	6.29891055555556	2.33204719695773	0.0307780636971453	0.479045704364562	8156404	NM_032310	C9orf89	chromosome 9 open reading frame 89	Q96LW7
7943803	0.286853333333332	1.21997647922338	5.269687	2.33158016932302	0.0308077218246108	0.479045704364562	7943803	NM_001037954	DIXDC1	DIX domain containing 1	B3KP10
8108099	-0.232753166666668	-1.17507526544369	7.37234127777778	-2.33142250009895	0.0308177404287809	0.479045704364562	8108099	NM_021982	SEC24A	SEC24 family, member A (S. cerevisiae)	O95486
7991332	-0.254367333333334	-1.19281254290444	5.975889	-2.33061673263639	0.0308689875750874	0.479474619269748	7991332	NM_018670	MESP1	mesoderm posterior 1 homolog (mouse)	Q9BRJ9
7918620	-0.407246333333334	-1.32615217516043	3.38781716666667	-2.32895499691871	0.0309749240104004	0.480751691953151	7918620	AK093435	FLJ36116	hypothetical locus LOC388666	Q8N9X3
8079224	0.173776500000000	1.12800737482799	2.20043705555556	2.32844030335147	0.0310078042028074	0.480752906205538	8079224	NM_033210	ZNF502	zinc finger protein 502	Q96K08
8110982	-0.172800166666667	-1.12724426231913	8.83216527777778	-2.32796845954240	0.0310379754186838	0.480752906205538	8110982	NM_004394	DAP	death-associated protein	B2R4C9
8152369	0.263138000000001	1.20008617029881	4.89434738888889	2.32784061917894	0.0310461546237321	0.480752906205538	8152369	NM_014379	KCNV1	potassium channel, subfamily V, member 1	B2R8Q7
8029219	0.283348499999999	1.21701630776991	4.02242772222222	2.32734768444408	0.0310777111955632	0.480874203003104	8029219	NM_173633	TMEM145	transmembrane protein 145	Q8NBT3
7922406	-0.269673500000001	-1.20553496911792	5.40927855555556	-2.32564108508323	0.0311871934117834	0.48220016053154	7922406	NR_003939	SNORD79	small nucleolar RNA, C/D box 79	---
7929674	0.258399333333332	1.19615084165224	3.28080933333333	2.32458286050241	0.0312552601754235	0.482884240667556	7929674	NM_001009997	C10orf62	chromosome 10 open reading frame 62	---
8124397	0.397170666666664	1.31692270100619	8.17266022222222	2.32385040267833	0.0313024535955393	0.48294709133449	8124397	NM_005319	HIST1H1C	histone cluster 1, H1c	P16403
8151788	-0.226168000000000	-1.16972386897605	6.91116533333333	-2.32378021012871	0.0313069796750626	0.48294709133449	8151788	NM_203390	RBM12B	RNA binding motif protein 12B	---
8039070	0.209629333333333	1.15639103816902	2.23257761111111	2.32235695420100	0.0313988832924379	0.483996474781533	8039070	NM_182609	ZNF677	zinc finger protein 677	---
7972672	0.2139395	1.15985101466420	2.61999783333333	2.32175075817188	0.0314381028475642	0.484232784741738	7972672	ENST00000322527	hCG_2011852	hypothetical protein LOC643677	Q8NDH2
8113073	-0.423446333333334	-1.34112743829310	7.21680966666667	-2.32092285666701	0.0314917395128838	0.484496612178955	8113073	NM_020801	ARRDC3	arrestin domain containing 3	Q96B67
8026405	0.208084166666666	1.15515317409426	3.66208066666667	2.32074866135603	0.0315030357598353	0.484496612178955	8026405	NM_001004713	OR1I1	olfactory receptor, family 1, subfamily I, member 1	B2RU23
8117334	0.272140166666665	1.20759791132666	3.85807505555556	2.31960769804246	0.0315771179127394	0.484959419937205	8117334	NM_003538	HIST1H4A	histone cluster 1, H4a	P62805
7983527	0.253278333333333	1.19191250326392	4.81060672222222	2.31943050501244	0.0315886374160468	0.484959419937205	7983527	NM_153618	SEMA6D	sema domain, transmembrane domain (TM), and cytoplasmic domain, (semaphorin) 6D	Q9H9G5
8002969	-0.236290666666667	-1.17796009494020	4.50954	-2.31885562165413	0.0316260379621174	0.484959419937205	8002969	NM_001031804	MAF	v-maf musculoaponeurotic fibrosarcoma oncogene homolog (avian)	O75444
7945521	0.194630666666666	1.14443114602134	6.35385216666667	2.31881275396088	0.0316288284734576	0.484959419937205	7945521	NM_182612	PDDC1	Parkinson disease 7 domain containing 1	Q8NB37
7920278	0.294492166666667	1.22645318576325	7.07066372222222	2.31771357788267	0.0317004581997413	0.485393406533819	7920278	NM_002960	S100A3	S100 calcium binding protein A3	P33764
8046276	-0.228031333333334	-1.17123561855414	5.77937483333333	-2.31764356693383	0.0317050256660472	0.485393406533819	8046276	NM_001003845	SP5	Sp5 transcription factor	Q6BEB4
8101622	0.173068500000001	1.12745394304382	9.61140544444445	2.316985154688	0.0317480098282075	0.48550084391578	8101622	NM_138501	TECR	trans-2,3-enoyl-CoA reductase	Q9NZ01
8158739	-0.216832500000002	-1.16217916818160	4.86238633333333	-2.31680245776073	0.0317599466715503	0.48550084391578	8158739	NM_006059	LAMC3	laminin, gamma 3	Q59H72
7946025	0.168568833333333	1.12394296978103	2.36072766666667	2.31502654894127	0.0318761955116502	0.486731175870807	7946025	NM_012375	OR52A1	olfactory receptor, family 52, subfamily A, member 1	Q9UKL2
7981990	-0.290273000000003	-1.22287165880095	9.2153055	-2.31441354710563	0.0319164131633989	0.486731175870807	7981990	NR_003335	SNORD116-21	small nucleolar RNA, C/D box 116-21	---
7955045	0.199629166666666	1.14840312912756	3.34401855555556	2.31406024715904	0.0319396136823126	0.486731175870807	7955045	BC008360	FAM113B	family with sequence similarity 113, member B	Q96HM7
7959052	0.185028333333332	1.13683929959718	6.16884761111111	2.31396533882423	0.0319458487852207	0.486731175870807	7959052	NM_181578	RFC5	replication factor C (activator 1) 5, 36.5kDa	A8MZ62
7981982	-0.210413666666669	-1.15701989084031	10.1411721666667	-2.31374249610520	0.0319604930973875	0.486731175870807	7981982	NR_003332	SNORD116-17	small nucleolar RNA, C/D box 116-17	---
8119466	0.195058666666666	1.14477071133486	4.79140933333333	2.31261318626736	0.0320348022301690	0.487492400046127	8119466	NM_005586	MDFI	MyoD family inhibitor	Q99750
7982597	-0.247641666666672	-1.18726473931593	11.4016416666667	-2.31225237168414	0.0320585776646022	0.487492400046127	7982597	NM_003246	THBS1	thrombospondin 1	A0PJG0
7924405	-0.197020833333335	-1.14632873924497	7.36143438888889	-2.31145798210338	0.0321109805166115	0.487656644410589	7924405	NM_012414	RAB3GAP2	RAB3 GTPase activating protein subunit 2 (non-catalytic)	Q9H2M9
7984353	-0.200036666666668	-1.14872754999232	4.82327777777778	-2.31117170348970	0.0321298846337505	0.487656644410589	7984353	NR_027654	SMAD6	SMAD family member 6	O43541
8005957	-0.219029666666667	-1.16395046889596	3.78256688888889	-2.31099508054949	0.0321415528827107	0.487656644410589	8005957	NR_000009	SNORD4B	small nucleolar RNA, C/D box 4B	---
7952626	0.210063333333333	1.15673896284625	2.61853305555556	2.3105525332827	0.0321708061126691	0.487735407557069	7952626	NM_145013	C11orf45	chromosome 11 open reading frame 45	Q8TAV5
8091283	-0.310245333333336	-1.23991853277281	9.92542966666667	-2.31000955053431	0.0322067319549344	0.487915139556442	8091283	NM_182943	PLOD2	procollagen-lysine, 2-oxoglutarate 5-dioxygenase 2	Q59ED2
8108558	0.201033499999999	1.14952154010986	8.74651922222222	2.30907714326872	0.0322685101844432	0.488485960745828	8108558	NM_080670	SLC35A4	solute carrier family 35, member A4	Q96G79
8168657	-0.170305166666667	-1.12529648832225	2.52765472222222	-2.30868388587068	0.0322945989564593	0.488516060333903	8168657	NM_032967	PCDH11X	protocadherin 11 X-linked	Q9BZA7
8105348	-0.286801000000001	-1.21993222574225	7.58389961111111	-2.30665794060457	0.0324293098142502	0.490188001442842	8105348	NM_001008397	GPX8	glutathione peroxidase 8 (putative)	Q8TED1
8038874	-0.280028166666667	-1.21421859013705	3.08529216666667	-2.30593807456734	0.0324773006901556	0.490547604314049	8038874	ENST00000301439	FLJ30403	hypothetical protein LOC729975	Q96NP5
7900409	0.214582166666665	1.16036779999466	2.50537655555556	2.30503154002937	0.0325378294632648	0.491075452108952	7900409	NM_001008740	TMCO2	transmembrane and coiled-coil domains 2	Q7Z6W1
8061366	-0.274241500000001	-1.20935809944293	3.73574422222222	-2.30468940176727	0.0325607009193109	0.491075452108952	8061366	NM_001052	SSTR4	somatostatin receptor 4	P31391
8089011	-0.273322000000002	-1.20858756204679	10.2810423888889	-2.30401437568552	0.0326058690325538	0.491391052260123	8089011	NM_000313	PROS1	protein S (alpha)	P07225
8021496	-0.224511500000001	-1.16838156477602	6.64900916666667	-2.30325338682021	0.0326568586140529	0.491756495060272	8021496	NM_020854	KIAA1468	KIAA1468	B2RD46
8053654	1.46577866666667	2.76212510800401	7.34252311111111	2.30292867232741	0.0326786383249228	0.491756495060272	8053654	NM_001443	FABP1	fatty acid binding protein 1, liver	P07148
7931607	0.200656833333333	1.14922145595056	6.459472	2.30168198924341	0.0327623823652035	0.492650957375872	7931607	NM_138384	MTG1	mitochondrial GTPase 1 homolog (S. cerevisiae)	Q9BT17
8044649	0.164856000000000	1.12105417644598	6.11892588888889	2.29987840533017	0.0328838863347361	0.493675566213992	8044649	NR_024077	WASH2P	WAS protein family homolog 2 pseudogene	Q7Z3N4
7988380	-0.237449166666667	-1.17890638975595	5.09661727777778	-2.29952570618556	0.0329076956040905	0.493675566213992	7988380	NM_144565	DUOXA1	dual oxidase maturation factor 1	A8K9Q6
8092523	0.320125666666664	1.24843929008877	8.82230461111111	2.29923982317396	0.0329270060748840	0.493675566213992	8092523	NM_001966	EHHADH	enoyl-CoA, hydratase/3-hydroxyacyl CoA dehydrogenase	A0PJI6
8036787	-0.333526666666667	-1.26008990128158	4.21473633333333	-2.29884135274395	0.0329539389233832	0.493675566213992	8036787	NM_003890	FCGBP	Fc fragment of IgG binding protein	Q9Y6R7
8121596	-0.2091775	-1.15602892823472	4.42072633333333	-2.29877974816385	0.0329581046285670	0.493675566213992	8121596	BC146842	FAM26F	family with sequence similarity 26, member F	B9EJB0
8085272	0.245124333333332	1.18519490817765	4.37790033333333	2.29845265445890	0.0329802308719227	0.493675566213992	8085272	AK022260	LOC401052	hypothetical LOC401052	B3KMQ7
8015946	0.240231833333333	1.18118245584715	5.41179822222222	2.29814571839454	0.0330010060295984	0.493675566213992	8015946	NM_178542	C17orf65	chromosome 17 open reading frame 65	B3KP44
8049934	-0.238987333333334	-1.18016398161112	5.36810777777778	-2.29753654407186	0.0330422741764318	0.493928390528224	8049934	NM_022134	GAL3ST2	galactose-3-O-sulfotransferase 2	Q9H3Q3
8038587	0.218292666666666	1.16335601726399	3.6758445	2.2966086565805	0.0331052249524497	0.494504723497535	8038587	NM_032298	SYT3	synaptotagmin III	Q9BQG1
7934026	0.292929666666666	1.22512560391958	5.80664616666667	2.29604639599262	0.0331434243335513	0.494710759382241	7934026	NM_001080449	DNA2	DNA replication helicase 2 homolog (yeast)	P51530
8130151	0.292072333333333	1.22439777928379	4.89251911111111	2.29554967337720	0.0331772049942906	0.494850585161347	8130151	NM_139165	RAET1E	retinoic acid early transcript 1E	Q8TD07
8065537	0.512341166666666	1.42636298196701	2.67213011111111	2.29492635882269	0.0332196397841483	0.495039222455586	8065537	NR_004846	LOC100134868	hypothetical LOC100134868	---
8002878	0.2086105	1.15557468142834	6.67122688888889	2.29461134096043	0.033241105024551	0.495039222455586	8002878	NM_145254	TMEM170A	transmembrane protein 170A	Q8WVE7
7910618	-0.199853500000001	-1.14858171512497	4.55016261111111	-2.29428846587421	0.0332631189434883	0.495039222455586	7910618	NM_173508	SLC35F3	solute carrier family 35, member F3	Q8IY50
8080762	0.246048166666665	1.18595409371212	6.69400127777778	2.29351186558712	0.0333161233981529	0.495422718246836	8080762	NM_020676	ABHD6	abhydrolase domain containing 6	Q9BV23
7918008	-0.269574500000001	-1.20545224625291	6.92046683333333	-2.29319504353129	0.0333377694962350	0.495422718246836	7918008	NM_001918	DBT	dihydrolipoamide branched chain transacylase E2	P11182
7965523	0.176949499999998	1.13049099480139	5.71137972222222	2.29250254507259	0.033385127985917	0.495763036098562	7965523	NM_003297	NR2C1	nuclear receptor subfamily 2, group C, member 1	P13056
8025255	0.185098166666666	1.13689432938306	6.50918961111111	2.29133714433621	0.0334649674786774	0.496282131103055	8025255	NM_006949	STXBP2	syntaxin binding protein 2	Q53GF4
8046408	0.186887666666666	1.13830539314430	6.65561816666667	2.29110436668405	0.0334809357564063	0.496282131103055	8046408	NM_002610	PDK1	pyruvate dehydrogenase kinase, isozyme 1	Q15118
7948836	0.203601	1.15156911375746	6.55183116666667	2.29087748802044	0.0334965061381027	0.496282131103055	7948836	NM_001080501	TMEM223	transmembrane protein 223	A0PJW6
8174297	0.2470835	1.18680548534692	3.09197622222222	2.29056418607511	0.033518018622599	0.496282131103055	8174297	NM_031274	TEX13A	testis expressed 13A	Q9BXU3
7936064	-0.179478166666669	-1.13247418702012	7.93840394444444	-2.29006085131564	0.0335526061730692	0.496431625640958	7936064	NM_012229	NT5C2	5'-nucleotidase, cytosolic II	P49902
8148022	0.282591666666667	1.21637803223169	4.24692438888889	2.28886926200324	0.0336346197114352	0.496891900017071	8148022	NM_080651	MED30	mediator complex subunit 30	C6GKU9
7953351	0.280070666666666	1.21425436003209	7.67113761111111	2.28871310603746	0.0336453811612384	0.496891900017071	7953351	NM_014865	NCAPD2	non-SMC condensin I complex, subunit D2	B3KMS0
7930790	-0.269827333333334	-1.20566352113003	3.02261838888889	-2.28854084780684	0.033657255980436	0.496891900017071	7930790	NM_006229	PNLIPRP1	pancreatic lipase-related protein 1	P54315
8004184	0.254145166666667	1.19262887083538	5.4628225	2.28752248110779	0.033727537314561	0.497567089786136	8004184	NM_017523	XAF1	XIAP associated factor 1	Q6GPH4
7987636	0.316432333333331	1.24524734353186	5.235291	2.28663388889205	0.0337889730292336	0.497890348701481	7987636	NM_007280	OIP5	Opa interacting protein 5	O43482
7913858	0.267621499999999	1.20382150975159	3.21586583333333	2.28636627098863	0.0338074958853196	0.497890348701481	7913858	NM_178422	PAQR7	progestin and adipoQ receptor family member VII	Q86WK9
8135089	-0.207618333333334	-1.15478024567043	4.71122588888889	-2.28587816069976	0.0338413039892602	0.497890348701481	8135089	NM_006349	ZNHIT1	zinc finger, HIT type 1	B2R5C5
8156521	-0.473065000000002	-1.38805525583496	5.14105666666667	-2.28534180793544	0.0338784894906448	0.497890348701481	8156521	NR_029483	MIRLET7F1	microRNA let-7f-1	---
8067955	-0.180349166666669	-1.13315810344359	7.48108833333333	-2.28499761839060	0.0339023721103103	0.497890348701481	8067955	NM_001338	CXADR	coxsackie virus and adenovirus receptor	P78310
8053379	0.221720833333332	1.16612369883543	5.393552	2.28466059451943	0.0339257725675172	0.497890348701481	8053379	AK296608	C2orf89	chromosome 2 open reading frame 89	Q86V40
8074227	0.234687166666665	1.17665156496645	6.39212066666667	2.28437523535062	0.0339455974559635	0.497890348701481	8074227	NM_033070	CECR5	cat eye syndrome chromosome region, candidate 5	Q9BXW7
8087852	-0.252671500000001	-1.19141126071376	4.95005772222222	-2.28437012289491	0.0339459527333718	0.497890348701481	8087852	NM_017442	TLR9	toll-like receptor 9	Q9NR96
7926170	-0.199999000000002	-1.14869755878029	7.23446338888889	-2.28239746682380	0.034083293844484	0.499265981896259	7926170	NM_018706	DHTKD1	dehydrogenase E1 and transketolase domain containing 1	Q96HY7
8143766	0.304646833333332	1.23511624800754	5.97276577777778	2.28210703253890	0.034103557814157	0.499265981896259	8143766	NM_001164458	ACTR3C	ARP3 actin-related protein 3 homolog C (yeast)	Q9C0K3
8152264	-0.262007833333334	-1.19914642472232	5.66463816666667	-2.28163010048151	0.0341368580770931	0.499265981896259	8152264	NM_001385	DPYS	dihydropyrimidinase	Q14117
8102362	0.267872333333332	1.20403082967362	5.6762125	2.28148327091909	0.0341471160195662	0.499265981896259	8102362	NM_052864	TIFA	TRAF-interacting protein with forkhead-associated domain	---
8061224	-0.230172166666667	-1.17297491999975	2.35094588888889	-2.28106768765072	0.0341761652932208	0.499265981896259	8061224	NM_178483	C20orf79	chromosome 20 open reading frame 79	Q9UJQ7
7938646	-0.223119333333334	-1.16725464795149	3.55114494444444	-2.28090522652157	0.0341875275220527	0.499265981896259	7938646	NM_000728	CALCB	calcitonin-related polypeptide beta	P10092
8103979	-0.177185000000000	-1.13067554687383	6.79637361111111	-2.27937690451910	0.0342945861675063	0.499699045660897	8103979	NM_020827	KIAA1430	KIAA1430	Q9P2B7
8130934	-0.255215166666666	-1.19351373298458	3.33281277777778	-2.27927122911553	0.0343020001225086	0.499699045660897	8130934	NR_026781	C6orf122	chromosome 6 open reading frame 122	Q5T6M2
8124380	0.244775166666666	1.18490809740384	2.82367038888889	2.27892051757291	0.0343266158688057	0.499699045660897	8124380	NM_005325	HIST1H1A	histone cluster 1, H1a	Q02539
8101207	0.312950000000001	1.24224522809951	4.838261	2.27889752181637	0.0343282304641069	0.499699045660897	8101207	NM_001029870	ANKRD56	ankyrin repeat domain 56	A6NEL2
8101359	-0.207692166666667	-1.15483934579495	2.65994311111111	-2.27820458133539	0.0343769165784085	0.499699045660897	8101359	ENST00000426551	C4orf11	chromosome 4 open reading frame 11	Q6W349
8154973	-0.239511666666667	-1.18059297856384	2.980582	-2.27807192984144	0.0343862439513894	0.499699045660897	8154973	NM_203299	C9orf131	chromosome 9 open reading frame 131	Q5VYM1
7903884	-0.239518333333333	-1.18059843407441	3.68475261111111	-2.27802212105558	0.0343897468523409	0.499699045660897	7903884	NM_032414	PROK1	prokineticin 1	P58294
8178177	0.233523833333332	1.17570314121241	5.05596827777778	2.27676915229944	0.0344779726464104	0.500269315978167	8178177	NM_000500	CYP21A2	cytochrome P450, family 21, subfamily A, polypeptide 2	Q16874
8021297	0.226948666666666	1.17035699761152	2.3583385	2.27672017291932	0.0344814256851409	0.500269315978167	8021297	NM_173629	C18orf26	chromosome 18 open reading frame 26	Q8N1N2
8100760	-0.306693833333336	-1.23686996406804	9.25926394444445	-2.27584977484236	0.0345428418085597	0.500269315978167	8100760	NM_024743	UGT2A3	UDP glucuronosyltransferase 2 family, polypeptide A3	Q6UWM9
8152314	-0.228513166666667	-1.17162685481426	3.44502038888889	-2.27584077483991	0.0345434773837414	0.500269315978167	8152314	NM_178565	RSPO2	R-spondin 2 homolog (Xenopus laevis)	B3KVP3
8007188	0.184308833333332	1.13627247714229	7.07969466666667	2.27548233576191	0.0345687989177938	0.500269315978167	8007188	NM_033133	CNP	2',3'-cyclic nucleotide 3' phosphodiesterase	P09543
7933073	-0.217498166666668	-1.16271552715937	4.84423183333333	-2.27535472078608	0.034577818266428	0.500269315978167	7933073	NM_153368	GJD4	gap junction protein, delta 4, 40.1kDa	Q96KN9
8155802	-0.216300166666668	-1.16175042020121	4.52773172222222	-2.27501618309549	0.0346017553528066	0.500269315978167	8155802	NM_004293	GDA	guanine deaminase	Q9Y2T3
8065693	0.215739666666665	1.16129915737887	6.00097516666667	2.27351048451540	0.0347084043714614	0.50115411403863	8065693	NM_031232	NECAB3	N-terminal EF-hand calcium binding protein 3	Q96P71
7994052	-0.239497500000001	-1.18058138568759	4.94656983333333	-2.27336083206775	0.0347190208270311	0.50115411403863	7994052	NM_006043	HS3ST2	heparan sulfate (glucosamine) 3-O-sulfotransferase 2	B2R8Q2
7988581	-0.196841333333336	-1.14618612198859	6.787244	-2.27310572346423	0.0347371253194018	0.50115411403863	7988581	NM_014701	SECISBP2L	SECIS binding protein 2-like	Q93073
7910591	0.247827666666664	1.18741781773599	7.40070855555556	2.27273246416837	0.0347636303817531	0.50117979220351	7910591	NM_032324	C1orf57	chromosome 1 open reading frame 57	Q9BSD7
7946280	0.277458333333333	1.21205766084836	2.45814522222222	2.27133038834637	0.0348633580452064	0.501908647824446	7946280	NM_003696	OR6A2	olfactory receptor, family 6, subfamily A, member 2	O95222
7953218	0.299700333333333	1.23088871507284	5.58823683333333	2.27132546445181	0.0348637087388663	0.501908647824446	7953218	NM_001130862	RAD51AP1	RAD51 associated protein 1	Q96B01
8162147	-0.215496333333333	-1.16110330242875	7.44952338888889	-2.26895143859788	0.0350331726126393	0.503990354051241	8162147	NM_024617	ZCCHC6	zinc finger, CCHC domain containing 6	Q5VYS8
8149955	0.291098999999999	1.22357200168391	8.12627138888889	2.26783348960408	0.0351132371065715	0.504783912163266	8149955	NM_018492	PBK	PDZ binding kinase	Q96KB5
8155167	0.292536833333333	1.22479205826773	5.04410716666667	2.26705111874042	0.0351693686073693	0.505232531305014	8155167	NM_001039792	HRCT1	histidine rich carboxyl terminus 1	Q6UXD1
8178298	-0.315303333333333	-1.24427324002567	4.862385	-2.26670398442004	0.0351943003530122	0.505232626172491	8178298	NM_001470	GABBR1	gamma-aminobutyric acid (GABA) B receptor, 1	Q9UBS5
8162729	-0.205276500000002	-1.15290728629735	6.40157277777778	-2.26576085044920	0.0352621199646367	0.505847962974654	8162729	NM_014788	TRIM14	tripartite motif-containing 14	Q14142
8171029	0.209916333333332	1.15662110566918	7.85626655555556	2.26519653185055	0.0353027569543911	0.505922005352556	8171029	NM_012151	F8A1	coagulation factor VIII-associated (intronic transcript) 1	P23610
8144082	0.267132833333333	1.20341382288039	4.3463815	2.26499611233564	0.0353171996829732	0.505922005352556	8144082	NR_026865	C7orf13	chromosome 7 open reading frame 13	Q8NI28
8115068	0.195907333333334	1.14544432185096	4.37461911111111	2.26334322934990	0.0354365181638673	0.506929710221108	8115068	NM_030953	TIGD6	tigger transposable element derived 6	Q17RP2
7963721	0.244796166666667	1.18492534515922	6.87695488888889	2.26252380941631	0.0354958080379736	0.506929710221108	7963721	NM_020898	CALCOCO1	calcium binding and coiled-coil domain 1	Q9P1Z2
8117106	-0.186239500000002	-1.13779409597053	7.00360572222222	-2.26184137510770	0.0355452558786568	0.506929710221108	8117106	NM_182757	RNF144B	ring finger protein 144B	Q7Z419
8115941	-0.258014166666666	-1.19583153928799	5.49290366666667	-2.26171995633320	0.0355540602850131	0.506929710221108	8115941	NM_052899	GPRIN1	G protein regulated inducer of neurite outgrowth 1	Q7Z2K8
8032909	0.260135666666667	1.19759131717974	7.7647145	2.26156877294714	0.0355650258105503	0.506929710221108	8032909	NM_005817	PLIN3	perilipin 3	O60664
8154531	0.255788999999999	1.19398854863713	7.83365905555556	2.26080043907664	0.035620802184978	0.506929710221108	8154531	NM_017925	DENND4C	DENN/MADD domain containing 4C	Q5VZ89
8002041	0.199868333333331	1.14859352453898	8.47103822222222	2.26078471412106	0.0356219445616446	0.506929710221108	8002041	NM_004691	ATP6V0D1	ATPase, H+ transporting, lysosomal 38kDa, V0 subunit d1	B2R7M1
8143307	-0.250696500000002	-1.18978137546819	8.98959338888889	-2.26072563164768	0.0356262370493401	0.506929710221108	8143307	NM_022740	HIPK2	homeodomain interacting protein kinase 2	Q9H2X6
7981730	0.180106166666667	1.13296725629796	6.23595616666667	2.26071728599546	0.0356268434199723	0.506929710221108	7981730	AB001736	IGLJ3	immunoglobulin lambda joining 3	A2J1M5
8151756	-0.168763333333334	-1.12409450675737	5.96170722222222	-2.26056879681444	0.0356376337969945	0.506929710221108	8151756	NM_018710	TMEM55A	transmembrane protein 55A	Q8N4L2
8089040	-0.182418166666667	-1.13478435570437	6.02924016666667	-2.25983080539602	0.035691306624603	0.507032819141129	8089040	NM_001042533	MINA	MYC induced nuclear antigen	Q8IUF8
8006602	-0.3859415	-1.30671226679936	2.3595605	-2.25964352974154	0.0357049386865916	0.507032819141129	8006602	NM_002984	CCL4	chemokine (C-C motif) ligand 4	P13236
8019486	0.249624499999999	1.18889763229769	4.05605872222222	2.25935273630666	0.0357261154531254	0.507032819141129	8019486	NM_003004	SECTM1	secreted and transmembrane 1	Q8WVN6
8094361	-0.4442685	-1.36062405461076	7.79664927777778	-2.25909439990962	0.0357449382611087	0.507032819141129	8094361	NM_020973	GBA3	glucosidase, beta, acid 3 (cytosolic)	A8K9N1
7924910	-0.201122666666668	-1.14959258920108	6.27638461111111	-2.25704468053190	0.0358946079233841	0.508348415824205	7924910	NM_001100	ACTA1	actin, alpha 1, skeletal muscle	B3KUD3
8035842	-0.207124333333335	-1.15438489962074	5.65079061111111	-2.25687063235581	0.0359073433748955	0.508348415824205	8035842	NM_003430	ZNF91	zinc finger protein 91	Q05481
8051135	0.186858833333333	1.13828264349179	5.43201261111111	2.25669174276035	0.0359204374153377	0.508348415824205	8051135	NM_015662	IFT172	intraflagellar transport 172 homolog (Chlamydomonas)	Q9UG01
7915598	-0.212455333333334	-1.15865843617662	3.70728644444444	-2.25638600180943	0.0359428266658336	0.508348415824205	7915598	NM_153274	BEST4	bestrophin 4	Q8NFU0
8035808	0.238660666666666	1.17989678959891	4.17152816666667	2.25610958143966	0.0359630798367987	0.508348415824205	8035808	NM_173531	ZNF100	zinc finger protein 100	Q6MZN6
8031145	0.307100666666666	1.23721880486447	5.80709988888889	2.25563537521667	0.0359978491293392	0.508485297457634	8031145	NM_024075	TSEN34	tRNA splicing endonuclease 34 homolog (S. cerevisiae)	Q9BSV6
8123825	-0.263057166666668	-1.20001893207790	6.7095245	-2.25527284483339	0.0360244510899651	0.508506701666848	8123825	NM_015948	SLC35B3	solute carrier family 35, member B3	Q9H1N7
8105411	-0.311082333333334	-1.24063809781695	5.79829861111111	-2.25458100818686	0.0360752672681771	0.508750123004358	8105411	NM_139017	IL31RA	interleukin 31 receptor A	Q8NI17
7901426	-0.176866166666667	-1.13042569696681	4.72366233333333	-2.25435484799216	0.0360918932846703	0.508750123004358	7901426	NM_004799	ZFYVE9	zinc finger, FYVE domain containing 9	Q59GI4
8123038	-0.482635833333335	-1.39729422079024	6.17210877777778	-2.25384999835549	0.0361290324027043	0.508919726756647	8123038	NM_207118	GTF2H5	general transcription factor IIH, polypeptide 5	Q6ZYL4
7953442	-0.202957500000001	-1.15105558216372	3.04933861111111	-2.2535086119556	0.0361541663148392	0.508920105001244	7953442	NM_019858	GPR162	G protein-coupled receptor 162	Q16538
8161615	-0.235675666666668	-1.17745805462711	3.23315744444444	-2.25272804773380	0.0362116942817094	0.509376157592124	8161615	NM_002732	PRKACG	protein kinase, cAMP-dependent, catalytic, gamma	P22612
8005202	-0.326020000000001	-1.25355039821872	5.3019015	-2.25192765364608	0.036270771138566	0.509686903406896	8005202	NR_002744	SNORD49A	small nucleolar RNA, C/D box 49A	---
7905079	0.247923666666667	1.18749683367491	9.480445	2.25150842003265	0.0363017500124152	0.509686903406896	7905079	NM_003516	HIST2H2AA3	histone cluster 2, H2aa3	Q6FI13
8075285	0.191255333333333	1.14175676144535	7.16849683333333	2.25140737935458	0.0363092199565643	0.509686903406896	8075285	NM_032204	ASCC2	activating signal cointegrator 1 complex subunit 2	Q9H1I8
8071861	-0.212474666666668	-1.15867396328334	6.64940866666667	-2.25072669930982	0.0363595795279151	0.509724138936528	8071861	NM_019601	SUSD2	sushi domain containing 2	Q9UGT4
7903355	-0.234581833333335	-1.17656565900326	7.38379488888889	-2.25062172893576	0.0363673513915253	0.509724138936528	7903355	NM_022049	GPR88	G protein-coupled receptor 88	Q9GZN0
8124196	-0.282465000000001	-1.21627124057940	3.99412611111111	-2.25035221639308	0.0363873127302001	0.509724138936528	8124196	NM_016356	DCDC2	doublecortin domain containing 2	Q9UHG0
8163599	-0.188891833333334	-1.13988780592251	4.69264694444444	-2.24906987488342	0.0364824269225039	0.51070358682262	8163599	NM_015404	DFNB31	deafness, autosomal recessive 31	Q9P202
7963459	-0.217836000000001	-1.16298783006874	3.43901444444444	-2.24736587199507	0.0366091704132332	0.512124143737914	7963459	NM_080747	KRT72	keratin 72	Q14CN4
8051762	-0.219938500000001	-1.16468393662092	3.79679711111111	-2.24677614304099	0.0366531285726214	0.512385459425542	8051762	NM_021097	SLC8A1	solute carrier family 8 (sodium/calcium exchanger), member 1	Q59GN4
8100362	-0.207904166666667	-1.15500905867501	3.75048305555556	-2.24634093552743	0.0366855998762799	0.51248594727236	8100362	NM_001126328	LNX1	ligand of numb-protein X 1	Q8TBB1
8075192	-0.176592666666667	-1.13021141597498	2.24724905555556	-2.24494489452969	0.0367899385407352	0.51322424591843	8075192	BC126262	C22orf31	chromosome 22 open reading frame 31	O95567
8073081	-0.194912000000001	-1.14465433804364	5.94552233333333	-2.24444801165389	0.0368271408212474	0.51322424591843	8073081	NM_145298	APOBEC3F	apolipoprotein B mRNA editing enzyme, catalytic polypeptide-like 3F	Q8IUX4
8023910	0.354390666666666	1.27844550595249	3.35173011111111	2.24417359302714	0.0368477017251893	0.51322424591843	8023910	AK098581	FLJ25715	hypothetical protein FLJ25715	Q8N7E7
8151542	0.205781833333333	1.15331118629811	2.14963833333333	2.24409384636849	0.0368536787473267	0.51322424591843	8151542	NM_001105281	FABP12	fatty acid binding protein 12	B7SUN0
8143663	0.266844166666666	1.20317305771836	7.74766683333333	2.24394220201725	0.0368650469687831	0.51322424591843	8143663	NM_004456	EZH2	enhancer of zeste homolog 2 (Drosophila)	Q15910
7949277	0.188187666666665	1.13933157254159	5.90081338888889	2.24307018988671	0.0369304810947688	0.513588837665714	7949277	NM_015104	ATG2A	ATG2 autophagy related 2 homolog A (S. cerevisiae)	Q2TAZ0
8151457	-0.269626833333334	-1.20549597446757	3.10600733333333	-2.24261473827382	0.0369646997283469	0.513588837665714	8151457	NM_012258	HEY1	hairy/enhancer-of-split related with YRPW motif 1	Q9Y5J3
8044263	-0.268953	-1.20493306014556	7.95123272222222	-2.24226530853767	0.0369909725574496	0.513588837665714	8044263	NM_006267	RANBP2	RAN binding protein 2	P49792
7982845	0.214653833333332	1.16042544333265	6.8912785	2.24224386710486	0.0369925852487391	0.513588837665714	7982845	NM_020857	VPS18	vacuolar protein sorting 18 homolog (S. cerevisiae)	Q9P253
7944510	0.243746166666665	1.18406326486497	7.13537494444444	2.24181477063624	0.0370248728039076	0.513685264705823	7944510	NM_032015	RNF26	ring finger protein 26	Q9BY78
7961252	0.222385	1.16666066525726	4.18781016666667	2.24089932332398	0.0370938426092899	0.514290143427022	7961252	NM_007244	PRR4	proline rich 4 (lacrimal)	Q16378
8095728	-0.267259166666667	-1.20351920754729	6.59049505555556	-2.24037266058930	0.0371335748507438	0.514371135534357	8095728	NM_001432	EREG	epiregulin	B2RC66
7935756	-0.204496333333334	-1.15228399679244	2.96711827777778	-2.24014931439583	0.0371504362319831	0.514371135534357	7935756	NM_016112	PKD2L1	polycystic kidney disease 2-like 1	Q9P0L9
8113709	-0.209782500000001	-1.15651381530360	2.611686	-2.23943664336350	0.0372042859257823	0.514571200321566	8113709	NM_002317	LOX	lysyl oxidase	P28300
7903541	-0.243295166666670	-1.18369317343376	7.75415633333333	-2.23928626663161	0.0372156576058913	0.514571200321566	7903541	NM_007269	STXBP3	syntaxin binding protein 3	O00186
8143850	0.163875333333332	1.12029240291384	7.81670572222222	2.23865190031587	0.0372636643479948	0.514883760282109	8143850	NM_004935	CDK5	cyclin-dependent kinase 5	Q00535
8088820	-0.203433333333334	-1.15143528884640	7.16702111111111	-2.23787879767111	0.0373222470969021	0.515081794545797	8088820	NM_012234	RYBP	RING1 and YY1 binding protein	Q8N488
8124588	0.226773833333333	1.17021517622067	2.71849488888889	2.23775488096625	0.0373316448910011	0.515081794545797	8124588	NM_182701	GPX6	glutathione peroxidase 6 (olfactory)	P59796
7983663	-0.245648666666668	-1.18562573390349	6.54654422222222	-2.23745719978852	0.0373542297968585	0.515081794545797	7983663	NM_005154	USP8	ubiquitin specific peptidase 8	P40818
7901342	0.182029666666667	1.13447881339956	2.35954122222222	2.23531319953105	0.0375172649281291	0.516588537609478	7901342	NM_021952	ELAVL4	ELAV (embryonic lethal, abnormal vision, Drosophila)-like 4 (Hu antigen D)	P26378
8043995	-0.184399666666669	-1.13634402009694	8.05773144444444	-2.23484892960568	0.0375526551293214	0.516588537609478	8043995	NM_000877	IL1R1	interleukin 1 receptor, type I	P14778
7903144	0.149284499999998	1.10901932106435	6.90339694444444	2.23444616418363	0.037583381815598	0.516588537609478	7903144	NM_001114106	SLC44A3	solute carrier family 44, member 3	Q8N4M1
7948900	-0.271408333333334	-1.20698549063771	6.2152065	-2.23429646842718	0.0375948078809813	0.516588537609478	7948900	NR_002561	SNORD30	small nucleolar RNA, C/D box 30	---
7934719	-0.246535499999999	-1.18635476923332	5.07567238888889	-2.23413941041580	0.0376067993254037	0.516588537609478	7934719	NM_003019	SFTPD	surfactant protein D	P35247
7984759	-0.207070166666667	-1.15434155850813	3.50753183333333	-2.23350875028792	0.037654985858731	0.516588537609478	7984759	NM_153356	TBC1D21	TBC1 domain family, member 21	Q8IYX1
8069472	-0.220390166666667	-1.16504862302415	2.02706472222222	-2.23333038630996	0.037668624305497	0.516588537609478	8069472	NM_199261	TPTE	transmembrane phosphatase with tensin homology	B2RAP7
8065136	-0.200390000000002	-1.14900892161265	8.54710816666667	-2.23323708043355	0.0376757606649416	0.516588537609478	8065136	NM_001042576	RRBP1	ribosome binding protein 1 homolog 180kDa (dog)	Q9P2E9
8043438	-0.266575833333334	-1.20294929496492	6.81816005555556	-2.23301346470025	0.0376928686297197	0.516588537609478	8043438	BC093097	IGKC	immunoglobulin kappa constant	---
8117301	-0.241358000000001	-1.18210484594778	2.397444	-2.23148305155275	0.0378101461079867	0.517576744536488	8117301	NM_170610	HIST1H2BA	histone cluster 1, H2ba	Q96A08
7925361	-0.278119666666667	-1.21261339706407	3.74990516666667	-2.23136030954318	0.0378195664762440	0.517576744536488	7925361	NM_006499	LGALS8	lectin, galactoside-binding, soluble, 8	O00214
7904465	0.311872000000001	1.24131735344047	8.20322461111111	2.23107365387909	0.0378415755008917	0.517576744536488	7904465	NR_027337	HIST2H2BA	histone cluster 2, H2ba	Q5QNW6
7995440	0.241150333333334	1.18193470180852	3.07128233333333	2.23039067354354	0.0378940611657776	0.517743496535257	7995440	AK128747	FLJ44674	FLJ44674 protein	---
7986214	0.299512666666666	1.23072861071801	6.93755416666667	2.22994247511063	0.0379285406147613	0.517743496535257	7986214	NM_013272	SLCO3A1	solute carrier organic anion transporter family, member 3A1	Q9UIG8
8115570	-0.208887166666667	-1.15579630806703	3.24934088888889	-2.22991838971402	0.0379303942947635	0.517743496535257	8115570	NM_002187	IL12B	interleukin 12B (natural killer cell stimulatory factor 2, cytotoxic lymphocyte maturation factor 2, p40)	Q8N0X8
8006877	0.172225166666665	1.12679507778370	6.84041338888889	2.22920670972207	0.0379852047316507	0.517933532946603	8006877	NM_006804	STARD3	StAR-related lipid transfer (START) domain containing 3	Q14849
8137517	-0.226198833333333	-1.16974886862625	3.40843111111111	-2.22885504404603	0.0380123152859483	0.517933532946603	8137517	NM_024012	HTR5A	5-hydroxytryptamine (serotonin) receptor 5A	A4D2N2
7950606	-0.212241166666668	-1.15848644723201	6.47003577777778	-2.22850559143972	0.0380392728186443	0.517933532946603	7950606	NM_016578	RSF1	remodeling and spacing factor 1	Q96T23
8099633	0.225993666666666	1.16958252965274	7.61178944444444	2.22833575917427	0.0380523803821036	0.517933532946603	8099633	NM_013261	PPARGC1A	peroxisome proliferator-activated receptor gamma, coactivator 1 alpha	Q9UBK2
8164336	0.231534333333332	1.17408294479363	5.51097033333333	2.22808067811376	0.0380720751894642	0.517933532946603	8164336	NM_003863	DPM2	dolichyl-phosphate mannosyltransferase polypeptide 2, regulatory subunit	Q5XKK9
7898809	0.188185999999999	1.1393302563349	4.96147977777778	2.22722198268071	0.0381384438219528	0.518317530084796	7898809	NM_017449	EPHB2	EPH receptor B2	P29323
8031207	-0.317253833333334	-1.24595661470089	2.60598183333333	-2.22639636842703	0.0382023556911469	0.518317530084796	8031207	NM_001130917	LILRA2	leukocyte immunoglobulin-like receptor, subfamily A (with TM domain), member 2	Q8N149
8032076	0.205257166666667	1.15289183646846	6.77015205555556	2.22623203615092	0.0382150885855116	0.518317530084796	8032076	NM_194460	RNF126	ring finger protein 126	Q9BV68
7900365	-0.287710666666667	-1.22070167568461	7.06880022222222	-2.22608853737197	0.0382262104303444	0.518317530084796	7900365	NM_001136493	MFSD2A	major facilitator superfamily domain containing 2A	Q8NA29
7968015	-0.331819666666667	-1.25859984178599	4.20069716666667	-2.22580587000908	0.0382481271955639	0.518317530084796	7968015	NM_148957	TNFRSF19	tumor necrosis factor receptor superfamily, member 19	Q9NS68
7911600	0.223380499999998	1.16746597161410	7.1120175	2.22573368495369	0.0382537259500175	0.518317530084796	7911600	NM_023018	NADK	NAD kinase	O95544
7957806	-0.291833500000003	-1.22419510110799	8.38133005555555	-2.22527656888842	0.0382891978475675	0.518451596773676	7957806	NM_017988	SCYL2	SCY1-like 2 (S. cerevisiae)	Q6P3W7
7979179	-0.151165333333337	-1.11046608612111	8.2688245	-2.22310511490342	0.038458113671997	0.520391164306661	7979179	NM_014584	ERO1L	ERO1-like (S. cerevisiae)	Q96HE7
8065612	-0.164599500000002	-1.1208548794168	3.90497922222222	-2.22271385703013	0.0384886219101391	0.520438579632971	8065612	NM_080616	C20orf112	chromosome 20 open reading frame 112	Q96MY1
8125512	0.188337333333332	1.13944977410125	7.38579027777778	2.22213787430848	0.0385335744143353	0.520438579632971	8125512	NM_000593	TAP1	transporter 1, ATP-binding cassette, sub-family B (MDR/TAP)	B2R9F3
7982663	0.358942499999999	1.28248548704965	6.88246844444444	2.22207295936608	0.0385386437113512	0.520438579632971	7982663	NM_001211	BUB1B	budding uninhibited by benzimidazoles 1 homolog beta (yeast)	O60566
8053315	-0.218981500000001	-1.16391160920851	4.52616127777778	-2.22142127171416	0.0385895687945139	0.520779333864711	8053315	NM_024993	LRRTM4	leucine rich repeat transmembrane neuronal 4	Q9H9T0
8026971	0.233730999999999	1.17587198076782	8.05609883333333	2.22023065299189	0.0386827671640829	0.521689747449075	8026971	NM_006332	IFI30	interferon, gamma-inducible protein 30	Q8WU77
8147721	0.301926333333332	1.23278937535997	4.69131394444444	2.21955755201362	0.0387355469386894	0.52205421306332	8147721	AK127183	FLJ45248	FLJ45248 protein	Q6ZSS2
8102342	0.209991333333333	1.15668123538149	6.99622538888889	2.21847009613599	0.0388209569863558	0.52285767316507	8102342	NM_024090	ELOVL6	ELOVL family member 6, elongation of long chain fatty acids (FEN1/Elo2, SUR4/Elo3-like, yeast)	Q9H5J4
8059319	-0.159953500000001	-1.11725112698659	8.07059422222222	-2.21790412005572	0.0388654776849038	0.523109716250332	8059319	NM_005687	FARSB	phenylalanyl-tRNA synthetase, beta subunit	Q9NSD9
8065992	0.169680833333333	1.12480961612030	7.51233694444444	2.21717283088435	0.0389230715158131	0.523516334013614	8065992	NM_021100	NFS1	NFS1 nitrogen fixation 1 homolog (S. cerevisiae)	B2R5S3
8052994	0.192042500000000	1.14237989944263	5.84267616666667	2.21686495116788	0.0389473424613977	0.523516334013614	8052994	NM_015470	RAB11FIP5	RAB11 family interacting protein 5 (class I)	Q9BXF6
8171373	-0.271678166666667	-1.20721125933311	5.87916294444444	-2.21545591315559	0.0390585976498252	0.523922300333763	8171373	NM_017856	GEMIN8	gem (nuclear organelle) associated protein 8	Q9NWZ8
7980547	-0.162965000000002	-1.11958572700562	9.35030083333333	-2.21537210263367	0.0390652243516491	0.523922300333763	7980547	NM_005065	SEL1L	sel-1 suppressor of lin-12-like (C. elegans)	Q3ZCU6
8076865	-0.248352166666667	-1.18784958872905	4.03035233333333	-2.21491941181153	0.0391010353720605	0.523922300333763	8076865	NM_001001694	IL17REL	interleukin 17 receptor E-like	Q6ZVW7
8014264	0.236954500000000	1.17850223939012	6.25247961111111	2.21360751242696	0.0392049858074076	0.523922300333763	8014264	NM_000286	PEX12	peroxisomal biogenesis factor 12	O00623
8002854	0.199123333333332	1.14800055010603	6.92874355555556	2.21324669509271	0.0392336201115004	0.523922300333763	8002854	NM_001170717	BCAR1	breast cancer anti-estrogen resistance 1	B2RBL9
8065719	0.290875666666667	1.22338260388605	5.44333566666667	2.21314184864333	0.0392419442718786	0.523922300333763	8065719	NM_007238	PXMP4	peroxisomal membrane protein 4, 24kDa	Q9Y6I8
8165890	0.199546666666667	1.14833745998294	5.21882261111111	2.21252210018381	0.0392911815332604	0.523922300333763	8165890	NM_001001888	VCX3B	variable charge, X-linked 3B	Q9H321
8111474	-0.499793000000001	-1.41401066349386	5.34757027777778	-2.21236547245252	0.0393036341203502	0.523922300333763	8111474	NM_031900	AGXT2	alanine--glyoxylate aminotransferase 2	B2RBJ5
8122365	-0.383124000000001	-1.30416282356272	7.99838272222222	-2.21199534616124	0.0393330751428314	0.523922300333763	8122365	NM_020455	GPR126	G protein-coupled receptor 126	Q86SQ4
8046975	-0.233279000000001	-1.17550363481132	7.59608322222222	-2.21196350359733	0.0393356089453087	0.523922300333763	8046975	NM_032168	WDR75	WD repeat domain 75	Q8IWA0
8028104	0.227199166666666	1.17056022828294	3.8083075	2.21168948993552	0.0393574191650139	0.523922300333763	8028104	NM_014266	HCST	hematopoietic cell signal transducer	Q9UBK5
8081128	0.199366333333333	1.14819392959422	7.01006688888889	2.2114296684232	0.0393781099878141	0.523922300333763	8081128	NM_022072	NSUN3	NOP2/Sun domain family, member 3	Q9H649
8076584	-0.260723666666667	-1.19807951960389	4.661507	-2.21101135896817	0.0394114428970755	0.523922300333763	8076584	AK056490	FLJ30901	hypothetical protein FLJ30901	---
8155627	0.492394333333332	1.40677766336707	5.67575055555556	2.21074988223883	0.0394322917466953	0.523922300333763	8155627	AL833349	FAM95B1	family with sequence similarity 95, member B1	---
8092702	0.308372666666666	1.23831012094320	2.4517915	2.21061578036644	0.0394429882799535	0.523922300333763	8092702	AF315716	LOC100132319	hypothetical LOC100132319	Q9BZK4
8101648	-0.272446333333335	-1.20785421321366	10.2093986666667	-2.21021084805141	0.0394753035288573	0.523922300333763	8101648	NM_016245	HSD17B11	hydroxysteroid (17-beta) dehydrogenase 11	Q8NBQ5
8040053	-0.199356833333334	-1.14818636887896	2.57345844444444	-2.20996500123898	0.0394949349363197	0.523922300333763	8040053	NM_018436	ALLC	allantoicase	Q8N6M5
8136936	-0.227184000000000	-1.17054792256137	5.549971	-2.20992021995564	0.0394985117827363	0.523922300333763	8136936	NM_178561	CTAGE6	CTAGE family, member 6	Q86UF2
7935819	0.214411500000000	1.16023053994605	6.11788172222222	2.20985970523633	0.0395033457881748	0.523922300333763	7935819	NM_032112	MRPL43	mitochondrial ribosomal protein L43	Q8N983
7904969	0.201154666666666	1.14961808826346	8.31145916666667	2.20969445420200	0.0395165490461505	0.523922300333763	7904969	NM_030796	VOPP1	vesicular, overexpressed in cancer, prosurvival protein 1	Q96AW1
7922689	0.160116166666663	1.11737710632223	9.41140261111111	2.20964707463067	0.0395203353335138	0.523922300333763	7922689	NM_002065	GLUL	glutamate-ammonia ligase	P15104
8070701	0.152311666666666	1.11134878837105	10.2599444444444	2.20929439523679	0.0395485297714611	0.523953397691187	8070701	NM_000100	CSTB	cystatin B (stefin B)	Q76LA1
8046048	-0.201088000000001	-1.14956496585509	5.62226405555556	-2.20844761203401	0.0396162998509894	0.524508424545757	8046048	NM_001172173	CSRNP3	cysteine-serine-rich nuclear protein 3	Q8WYN3
8170716	-0.177009166666668	-1.13053775036810	4.81075355555556	-2.20803699771503	0.03964920057165	0.524601367876858	8170716	NM_005393	PLXNB3	plexin B3	Q9ULL4
7933537	0.284848499999999	1.21828232294064	5.82446372222222	2.20709931072168	0.0397244271478893	0.525253841022646	7933537	NM_018245	OGDHL	oxoglutarate dehydrogenase-like	Q9ULD0
8011322	-0.220642166666667	-1.16525214344081	2.57867761111111	-2.20634739906972	0.0397848441704316	0.525401322583091	8011322	NM_002548	OR1D2	olfactory receptor, family 1, subfamily D, member 2	P34982
7946013	0.348960999999999	1.27364304479979	2.74831211111111	2.20631534876451	0.0397874213204265	0.525401322583091	7946013	NM_001005237	OR51G1	olfactory receptor, family 51, subfamily G, member 1	Q8NGK1
7998307	-0.315201500000001	-1.24418541549157	4.521897	-2.20534072413464	0.0398658634661727	0.525727055814495	7998307	NM_001031737	CCDC78	coiled-coil domain containing 78	A2IDD5
8157800	0.261013833333333	1.19832051142369	2.89724527777778	2.20523985877719	0.0398739896410073	0.525727055814495	8157800	NR_029611	MIR181A2	microRNA 181a-2	---
7967021	-0.297169000000001	-1.22873090785611	4.92156416666667	-2.20504246490654	0.0398898969828659	0.525727055814495	7967021	BC052611	PXN	paxillin	Q7Z7K5
8106210	-0.216079000000001	-1.16157233629087	6.55917061111111	-2.20389608523865	0.0399823949670992	0.526291213017572	8106210	NM_001080479	RGNEF	190 kDa guanine nucleotide exchange factor	Q8N1W1
7919051	-0.237254666666667	-1.17874746369715	5.87735955555556	-2.20386840430827	0.0399846308854001	0.526291213017572	7919051	NM_001080470	ZNF697	zinc finger protein 697	Q8N508
7940737	-0.338186000000000	-1.26416607103244	3.00894911111111	-2.20322764305454	0.0400364201729541	0.526630912982336	7940737	NM_001039752	SLC22A10	solute carrier family 22, member 10	Q68CJ0
7917516	-0.211221666666669	-1.15766807627643	8.84381977777778	-2.20274625189055	0.0400753688189867	0.526671430277592	7917516	NM_002053	GBP1	guanylate binding protein 1, interferon-inducible, 67kDa	Q9H0R5
7981976	-0.278325833333335	-1.21278669656175	9.38698644444444	-2.20242803663900	0.0401011341810756	0.526671430277592	7981976	NR_003329	SNORD116-14	small nucleolar RNA, C/D box 116-14	---
8011516	-0.2185745	-1.16358330336553	4.45844327777778	-2.20205583958994	0.0401312895979547	0.526671430277592	8011516	NM_174954	ATP2A3	ATPase, Ca++ transporting, ubiquitous	Q93084
8030914	0.213068499999999	1.15915098776125	2.46145172222222	2.2014890275005	0.0401772526043065	0.526671430277592	8030914	NM_001161425	ZNF610	zinc finger protein 610	Q8N9Z0
8069831	0.254164833333334	1.19264512873720	2.97172011111111	2.20142531372932	0.0401824221892116	0.526671430277592	8069831	NM_181609	KRTAP19-3	keratin associated protein 19-3	Q7Z4W3
7931824	0.433458499999998	1.35046710615624	5.72242055555556	2.20126543233128	0.0401953972688424	0.526671430277592	7931824	NR_026743	tAKR	aldo-keto reductase, truncated	Q9P2A2
8112198	-0.324800499999999	-1.25249122857604	5.30884633333333	-2.20046930347744	0.0402600637342039	0.527177966338703	8112198	NM_001017992	ACTBL2	actin, beta-like 2	Q562R1
8073826	-0.210785166666668	-1.15731786665910	6.64391688888889	-2.19979368084043	0.0403150166114562	0.527556737710922	8073826	NM_005036	PPARA	peroxisome proliferator-activated receptor alpha	B2R4U0
8021275	-0.218964833333334	-1.16389816325201	7.35072727777778	-2.19901019585668	0.0403788285935558	0.527764365259111	8021275	NM_007195	POLI	polymerase (DNA directed) iota	Q9UNA4
8040792	-0.245282166666667	-1.18532457764389	5.05062944444444	-2.1989595509809	0.0403829566115876	0.527764365259111	8040792	NM_007046	EMILIN1	elastin microfibril interfacer 1	Q9Y6C2
8012598	0.193388166666666	1.1434459457433	2.939849	2.19779622127117	0.0404778849316929	0.528664128585964	8012598	NM_002903	RCVRN	recoverin	P35243
8151842	-0.158509166666668	-1.11613316684225	7.45755277777778	-2.19672089136734	0.0405658139507918	0.529064449548476	8151842	NM_015496	KIAA1429	KIAA1429	Q69YN4
7981530	-0.252576333333333	-1.19133267244974	3.36091044444444	-2.19669338336869	0.04056806555212	0.529064449548476	7981530	NM_013345	GPR132	G protein-coupled receptor 132	A8K7X7
8028916	0.205354999999998	1.15297002005721	7.1282655	2.19646408547253	0.0405868386308772	0.529064449548476	8028916	NM_004596	SNRPA	small nuclear ribonucleoprotein polypeptide A	B2R802
8008887	0.178291833333333	1.13154333218842	6.89181466666667	2.19571071826109	0.0406485742761756	0.529528663610591	8008887	NM_003161	RPS6KB1	ribosomal protein S6 kinase, 70kDa, polypeptide 1	B2R779
8031884	0.268742499999999	1.20475726422265	3.87277388888889	2.19502252362263	0.0407050443285182	0.529923730596701	8031884	NM_014480	ZNF544	zinc finger protein 544	Q6NX49
8173892	-0.176523166666667	-1.13015697078789	6.67171833333333	-2.19402239381699	0.0407872382440838	0.530652964831565	8173892	NM_000390	CHM	choroideremia (Rab escort protein 1)	Q8N917
8174794	0.158898166666665	1.11643415515176	7.22751766666667	2.19314290537944	0.0408596428577785	0.531253983789076	8174794	NM_001079872	CUL4B	cullin 4B	Q13620
8103092	-0.264671166666667	-1.20136219195615	3.96221355555556	-2.19249597995521	0.040912976533957	0.531606432271352	8103092	NM_024605	ARHGAP10	Rho GTPase activating protein 10	A1A4S6
8141463	-0.317303000000001	-1.24599907729741	3.02552555555556	-2.19205064263608	0.0409497279154776	0.531743103681443	8141463	NM_152742	GPC2	glypican 2	Q8N158
7947138	-0.226568500000001	-1.17004863576861	6.35121838888889	-2.19167144226274	0.0409810451492912	0.531809081418779	7947138	NM_022725	FANCF	Fanconi anemia, complementation group F	Q9NPI8
8062427	0.226050333333332	1.16962846981548	7.70476438888889	2.19052985767112	0.041075458078128	0.532480264232157	8062427	NM_080607	VSTM2L	V-set and transmembrane domain containing 2 like	Q96N03
8075981	-0.284910500000001	-1.21833467990101	4.29809183333333	-2.18921849927475	0.0411841572623014	0.532480264232157	8075981	CR456440	C22orf23	chromosome 22 open reading frame 23	Q9BZE7
8127932	0.192158333333333	1.14247162429110	2.69960477777778	2.18902431398638	0.0412002757156194	0.532480264232157	8127932	NM_001080508	TBX18	T-box 18	O95935
7905085	0.487579166666665	1.40209020206103	7.61898988888889	2.18897152003460	0.0412046589025815	0.532480264232157	7905085	NM_001005464	HIST2H3A	histone cluster 2, H3a	Q71DI3
8000603	0.155876666666664	1.11409840453412	8.32044577777778	2.18866004279885	0.041230527794886	0.532480264232157	8000603	NM_003321	TUFM	Tu translation elongation factor, mitochondrial	P49411
8027674	-0.179203833333334	-1.13225886370249	6.04196538888889	-2.18844300482327	0.0412485620669558	0.532480264232157	8027674	NM_018443	ZNF302	zinc finger protein 302	Q6X7T3
8151334	0.187373166666664	1.13868852350268	7.85600572222222	2.18822393803329	0.0412667722298966	0.532480264232157	8151334	NM_005098	MSC	musculin	O60682
8168817	-0.274656000000001	-1.20970560944054	3.11143611111111	-2.18810710774053	0.0412764868779127	0.532480264232157	8168817	NM_001939	DRP2	dystrophin related protein 2	Q59G04
8070744	-0.218774333333334	-1.16374448700316	4.80254338888889	-2.18752081482235	0.0413252697557512	0.532480264232157	8070744	NM_004928	C21orf2	chromosome 21 open reading frame 2	O43822
7962481	0.168342666666666	1.12376678666270	2.53476622222222	2.18718153566478	0.041353523758954	0.532480264232157	7962481	NM_001004329	DBX2	developing brain homeobox 2	Q6ZNG2
8158298	0.188202499999999	1.13934328684807	7.40672422222222	2.18676269234784	0.0413884279415381	0.532480264232157	8158298	NM_001003722	GLE1	GLE1 RNA export mediator homolog (yeast)	Q53GS7
8075005	0.227686166666666	1.17095543242644	5.63628372222222	2.18655328379290	0.0414058890344245	0.532480264232157	8075005	NR_028484	C22orf45	chromosome 22 open reading frame 45	P86434
8117207	0.2060845	1.15355316777103	5.27526727777778	2.18616466750548	0.0414383108276967	0.532480264232157	8117207	NM_170740	ALDH5A1	aldehyde dehydrogenase 5 family, member A1	Q546H9
8140085	0.273687666666665	1.20889393046468	5.71973772222222	2.18602296557985	0.0414501386209976	0.532480264232157	8140085	NM_032951	MLXIPL	MLX interacting protein-like	Q9NP71
7936884	0.226183666666667	1.16973657143425	5.7262615	2.18577608910448	0.0414707526543548	0.532480264232157	7936884	NM_014661	FAM53B	family with sequence similarity 53, member B	Q14153
7919606	0.239406999999998	1.18050733035272	5.44502483333333	2.18561751173931	0.0414839987073017	0.532480264232157	7919606	NM_001024599	HIST2H2BF	histone cluster 2, H2bf	Q16778
7996241	-0.216465333333336	-1.16188343059024	6.03724761111111	-2.18530300573019	0.0415102810019497	0.532480264232157	7996241	NM_001160305	SETD6	SET domain containing 6	Q8TBK2
8147307	-0.233219166666666	-1.17545488379995	6.092729	-2.18515894523133	0.0415223247723881	0.532480264232157	8147307	BC014598	FAM92A1	family with sequence similarity 92, member A1	A1XBS5
7985983	0.2783605	1.21281583908743	7.96555983333333	2.18504462519740	0.0415318844475106	0.532480264232157	7985983	NR_028052	NGRN	neugrin, neurite outgrowth associated	Q9NPE2
8017810	-0.209058333333334	-1.15593344414369	7.871705	-2.18462383854507	0.0415670888144985	0.532594747326096	8017810	NM_002816	PSMD12	proteasome (prosome, macropain) 26S subunit, non-ATPase, 12	A6NP15
7965359	-0.283162833333334	-1.21685969475364	8.38788383333333	-2.18412052177729	0.0416092337264124	0.532797958076046	7965359	NM_001001323	ATP2B1	ATPase, Ca++ transporting, plasma membrane 1	A1X4P7
8146198	-0.259770833333335	-1.19728850474921	6.38380222222222	-2.18350951690324	0.0416604482953806	0.533116974082933	8146198	NM_002690	POLB	polymerase (DNA directed), beta	P06746
7937039	-0.204726500000000	-1.15246784612755	5.09117644444444	-2.18140772235682	0.0418370612666922	0.535039263013155	7937039	NM_001005463	EBF3	early B-cell factor 3	Q658Y5
8168345	0.274683000000000	1.20972824926127	3.13877266666667	2.18038741310785	0.0419230437939149	0.535464810615104	8168345	NM_052957	ACRC	acidic repeat containing	Q96QF7
8108832	0.232144666666666	1.17457974663579	6.91596616666667	2.18004452064262	0.0419519759130649	0.535464810615104	8108832	NM_014773	KIAA0141	KIAA0141	Q14154
7939341	-0.222659833333333	-1.16688293522634	9.14259088888889	-2.17980589257319	0.0419721213107403	0.535464810615104	7939341	NM_000610	CD44	CD44 molecule (Indian blood group)	P16070
8065084	-0.296999166666668	-1.22858627078619	3.67189672222222	-2.17965134871413	0.0419851728858462	0.535464810615104	8065084	AK125594	LOC613266	hypothetical LOC613266	---
8078155	-0.312750166666667	-1.24207317177019	4.68912672222222	-2.17944719534672	0.0420024197769124	0.535464810615104	8078155	NM_054110	GALNTL2	UDP-N-acetyl-alpha-D-galactosamine:polypeptide N-acetylgalactosaminyltransferase-like 2	Q8N3T1
8013312	-0.316462000000000	-1.24527295027247	4.910171	-2.17872209185987	0.0420637288813932	0.53590935539022	8013312	NM_001039999	FAM83G	family with sequence similarity 83, member G	A6ND36
8126658	0.208576999999999	1.15554784879824	7.11166516666667	2.17798982304047	0.0421257267519149	0.536217652051602	8126658	NM_178148	SLC35B2	solute carrier family 35, member B2	Q8TB61
7915846	0.173959833333333	1.12815072771034	7.31686744444444	2.17781152906474	0.0421408347172275	0.536217652051602	7915846	NM_003684	MKNK1	MAP kinase interacting serine/threonine kinase 1	B5BUJ6
8051696	0.229595166666666	1.17250588726261	2.21573311111111	2.17709169178382	0.0422018813583138	0.536250628937413	8051696	NM_001009565	CDKL4	cyclin-dependent kinase-like 4	Q5MAI5
7919139	-0.329931833333334	-1.25695398263028	5.81407527777778	-2.1768695115043	0.0422207399160508	0.536250628937413	7919139	AK090412	LOC375010	ankyrin repeat domain 20 family, member A pseudogene	Q8NF67
8048139	-0.231051666666667	-1.17369021043182	4.128217	-2.17682179372417	0.0422247911823119	0.536250628937413	8048139	NM_212482	FN1	fibronectin 1	Q5CZ99
8156060	-0.201736833333335	-1.15008208402401	6.15687527777778	-2.17653381968230	0.0422492478743487	0.536250628937413	8156060	NM_007005	TLE4	transducin-like enhancer of split 4 (E(sp1) homolog, Drosophila)	Q04727
8094789	-0.238470666666668	-1.17974140982545	6.22540338888889	-2.17600401379438	0.0422942763370562	0.536486221121482	8094789	NM_014988	LIMCH1	LIM and calponin homology domains 1	Q9UPQ0
7966929	0.189945499999999	1.14072062259753	6.731036	2.17557460755717	0.0423308039225397	0.536613755791044	7966929	NM_006861	RAB35	RAB35, member RAS oncogene family	Q15286
8082560	-0.229370166666667	-1.17232303971253	5.20379166666667	-2.1748246286696	0.0423946702046743	0.536751459041734	8082560	NM_153833	H1FOO	H1 histone family, member O, oocyte-specific	Q8IZA3
8106393	-0.222568500000001	-1.16680906519031	7.17141738888889	-2.17479301350500	0.042397364402133	0.536751459041734	8106393	NM_001992	F2R	coagulation factor II (thrombin) receptor	Q16292
8121825	-0.300092	-1.23122292536189	4.75559261111111	-2.17451448519744	0.0424211069257453	0.536751459041734	8121825	NM_152553	RNF217	ring finger protein 217	---
8027876	0.394718666666664	1.31468636425731	8.54830238888889	2.17410747511231	0.0424558234157463	0.536855608632051	8027876	NM_032635	TMEM147	transmembrane protein 147	Q9BVK8
8146579	-0.283216500000002	-1.21690496143607	5.69377538888889	-2.1736301100743	0.0424965739698311	0.536990177992846	8146579	NM_017780	CHD7	chromodomain helicase DNA binding protein 7	Q9P2D1
8113385	0.238464500000000	1.17973636714056	2.38825766666667	2.17336232512577	0.0425194492194632	0.536990177992846	8113385	NM_173488	SLCO6A1	solute carrier organic anion transporter family, member 6A1	Q86UG4
8002660	0.169952333333332	1.12502131335299	6.73796244444444	2.17281901928009	0.0425658950864421	0.537059532600897	8002660	NM_017853	TXNL4B	thioredoxin-like 4B	Q9NX01
8141395	0.236044166666666	1.17775884495292	8.51458205555556	2.17267831173260	0.0425779313709739	0.537059532600897	8141395	NM_005916	MCM7	minichromosome maintenance complex component 7	B2RBA6
8010260	0.319014166666665	1.24747782156848	7.11114561111111	2.17204224445985	0.0426323800563813	0.537411905312717	8010260	NM_001168	BIRC5	baculoviral IAP repeat-containing 5	O15392
7921821	-0.186222000000000	-1.13778029452577	3.63602422222222	-2.17104997257670	0.0427174474809704	0.538127492736994	7921821	NM_005099	ADAMTS4	ADAM metallopeptidase with thrombospondin type 1 motif, 4	O75173
8017488	-0.156478000000001	-1.11456287147156	4.25405905555556	-2.17076108507700	0.0427422428863621	0.538127492736994	8017488	NM_022640	CSH1	chorionic somatomammotropin hormone 1 (placental lactogen)	P01243
7913138	-0.272182333333333	-1.20763320715932	5.25021927777778	-2.17041517378841	0.0427719499564359	0.538167241227161	7913138	NM_201252	AKR7L	aldo-keto reductase family 7-like	Q8NHP1
8173613	-0.214367500000002	-1.16019515522243	8.27519022222222	-2.16921598198039	0.0428750831800665	0.538605734182647	8173613	NM_016120	RLIM	ring finger protein, LIM domain interacting	B2RBQ1
8076747	-0.187886000000001	-1.13909336389948	7.05140233333333	-2.16904261717637	0.0428900117023311	0.538605734182647	8076747	AK123383	LOC642648	hypothetical LOC642648	---
8121429	0.206945333333332	1.15424168010950	6.25147838888889	2.16883655740188	0.0429077617706682	0.538605734182647	8121429	NM_014845	FIG4	FIG4 homolog, SAC1 lipid phosphatase domain containing (S. cerevisiae)	Q92562
8117189	-0.292190833333334	-1.22449835292662	3.07689194444444	-2.16877475952899	0.0429130863692637	0.538605734182647	8117189	NM_181337	KAAG1	kidney associated antigen 1	Q9UBP8
7976842	-0.173070166666667	-1.12745524553044	2.07992261111111	-2.16697807721305	0.0430681549809707	0.540217513282348	7976842	NR_029874	MIR382	microRNA 382	---
8038261	-0.250021500000001	-1.18922483748929	6.68119805555556	-2.16643437923069	0.0431151812627531	0.540270921107236	8038261	NM_002103	GYS1	glycogen synthase 1 (muscle)	Q53ER0
7925954	-0.184153500000001	-1.13615014256363	7.12811283333333	-2.16631260560025	0.0431257202936116	0.540270921107236	7925954	NM_001047160	NET1	neuroepithelial cell transforming 1	Q7Z628
8013616	0.199591500000000	1.14837314638556	6.266312	2.16552525690419	0.0431939189612669	0.540611389928726	8013616	NM_080669	SLC46A1	solute carrier family 46 (folate transporter), member 1	Q96NT5
8036494	-0.235777833333334	-1.17754144108148	4.99401022222222	-2.16538315116148	0.043206238366282	0.540611389928726	8036494	NM_152657	GGN	gametogenetin	Q86UU3
8074856	-0.188166666666667	-1.13931498844847	2.93077961111111	-2.16450982429721	0.0432820190347968	0.541225494037835	8074856	NM_206953	PRAME	preferentially expressed antigen in melanoma	P78395
8082100	-0.250600499999999	-1.18970220751606	7.17440266666667	-2.16331070515028	0.0433862669234804	0.54210205083824	8082100	NM_017554	PARP14	poly (ADP-ribose) polymerase family, member 14	B4E2H0
7991602	-0.204045833333334	-1.15192423753227	8.12372233333333	-2.16308854777022	0.0434056057479262	0.54210205083824	7991602	NM_002570	PCSK6	proprotein convertase subtilisin/kexin type 6	A2RQD9
8060094	-0.235630000000002	-1.17742078428795	6.10195994444444	-2.16236836554782	0.0434683517326239	0.542551409864709	8060094	NM_148961	OTOS	otospiralin	Q8NHW6
7905483	-0.181132166666667	-1.13377327407034	4.05637127777778	-2.16186429710815	0.0435123179495242	0.542591989975377	7905483	NM_178438	LCE5A	late cornified envelope 5A	---
8118158	0.235709666666666	1.17748580411294	2.60264372222222	2.16171738781796	0.0435251394030569	0.542591989975377	8118158	NM_004847	AIF1	allograft inflammatory factor 1	Q9H2B1
8146268	0.211054833333333	1.15753421121708	7.11907738888889	2.16118061408177	0.0435720154148215	0.542607381412359	8146268	NM_002027	FNTA	farnesyltransferase, CAAX box, alpha	P49354
7948656	0.238604666666664	1.17985099132832	9.67883227777778	2.16100939746141	0.0435869772995723	0.542607381412359	7948656	NM_002032	FTH1	ferritin, heavy polypeptide 1	P02794
7941127	0.152000499999999	1.1111091137361	6.81569188888889	2.16078399923429	0.0436066810222364	0.542607381412359	7941127	NM_006782	ZFPL1	zinc finger protein-like 1	O95159
7985001	0.172237000000000	1.12680432006711	3.89732688888889	2.16038051840607	0.0436419725341767	0.542713363967952	7985001	NM_024608	NEIL1	nei endonuclease VIII-like 1 (E. coli)	Q96FI4
7994737	0.151275999999999	1.11055127134060	7.927091	2.16003639360020	0.0436720928824973	0.542754949557462	7994737	NM_000034	ALDOA	aldolase A, fructose-bisphosphate	P04075
7949377	0.234083166666665	1.17615905007229	8.94285272222222	2.15929879374137	0.0437367169118312	0.543225031741924	7949377	NM_001997	FAU	Finkel-Biskis-Reilly murine sarcoma virus (FBR-MuSV) ubiquitously expressed	P62861
8091863	0.163104499999999	1.11969398949746	2.54288761111111	2.15840480525519	0.0438151595801009	0.543321778072684	8091863	NM_014926	SLITRK3	SLIT and NTRK-like family, member 3	O94933
8130628	0.210998833333332	1.15748928096091	5.01287855555556	2.15828518559097	0.0438256652795041	0.543321778072684	8130628	NM_020133	AGPAT4	1-acylglycerol-3-phosphate O-acyltransferase 4 (lysophosphatidic acid acyltransferase, delta)	Q6AI25
8001507	0.185570666666666	1.13726673694799	6.87761816666667	2.15813805670173	0.0438385901479495	0.543321778072684	8001507	NM_031885	BBS2	Bardet-Biedl syndrome 2	Q9BXC9
8098571	-0.242775166666667	-1.18326660404935	4.63408716666667	-2.15798859864583	0.0438517231833701	0.543321778072684	8098571	NM_001029887	HELT	HES/HEY-like transcription factor	A6NFD8
8037563	0.171171666666666	1.12597255794011	6.41022255555556	2.15627540173143	0.0440025198504764	0.544857102852265	8037563	NM_006663	PPP1R13L	protein phosphatase 1, regulatory (inhibitor) subunit 13 like	Q8WUF5
7946986	0.5755085	1.49020261534173	4.41323933333333	2.15545630508435	0.0440747840522614	0.545406887739693	7946986	NM_000331	SAA1	serum amyloid A1	P02735
8097957	-0.195482000000002	-1.14510667333367	5.59779233333333	-2.15516246139105	0.044100734534058	0.545406887739693	8097957	NM_000856	GUCY1A3	guanylate cyclase 1, soluble, alpha 3	Q02108
8076292	0.194478333333334	1.1443103125793	2.61164288888889	2.15367960854664	0.0442319035053564	0.546115825776068	8076292	NM_145174	DNAJB7	DnaJ (Hsp40) homolog, subfamily B, member 7	Q7Z6W7
7951351	-0.314037166666668	-1.24318169530121	6.84112061111111	-2.15315368281756	0.0442785107051849	0.546115825776068	7951351	NM_025208	PDGFD	platelet derived growth factor D	Q9GZP0
7905220	0.212516166666666	1.15870729372374	6.20180566666667	2.15266889446062	0.044321511948091	0.546115825776068	7905220	NM_004425	ECM1	extracellular matrix protein 1	Q16610
8031344	-0.625948666666667	-1.54322526372701	5.10695238888889	-2.15262589563031	0.0443253278256858	0.546115825776068	8031344	NM_013289	KIR3DL1	killer cell immunoglobulin-like receptor, three domains, long cytoplasmic tail, 1	Q8NHK8
8058428	0.165912833333328	1.12187569550573	9.30347844444444	2.15206088685857	0.0443754966266247	0.546115825776068	8058428	NM_005006	NDUFS1	NADH dehydrogenase (ubiquinone) Fe-S protein 1, 75kDa (NADH-coenzyme Q reductase)	P28331
8010092	0.169712166666667	1.12483404568883	6.05689805555556	2.15196018719353	0.0443844434751335	0.546115825776068	8010092	NM_024311	MFSD11	major facilitator superfamily domain containing 11	O43934
7911897	0.195164499999998	1.14485469259272	7.09883338888889	2.15192354665832	0.0443876992789935	0.546115825776068	7911897	NM_207356	C1orf174	chromosome 1 open reading frame 174	Q8IYL3
8055406	-0.187821166666667	-1.13904217528492	3.37540883333333	-2.15185394191120	0.0443938848150475	0.546115825776068	8055406	NM_002299	LCT	lactase	P09848
8079037	0.293788999999999	1.22585556059514	6.65310705555556	2.15142632714566	0.0444319027043985	0.546115825776068	8079037	NM_001042646	TRAK1	trafficking protein, kinesin binding 1	Q9UPV9
8069148	-0.239337833333334	-1.18045073502423	5.15442211111111	-2.15139008570587	0.044435126179661	0.546115825776068	8069148	NM_198695	KRTAP10-8	keratin associated protein 10-8	P60410
8022022	-0.170806333333335	-1.12568746426690	7.42254838888889	-2.15117320526393	0.0444544209437845	0.546115825776068	8022022	NM_014646	LPIN2	lipin 2	Q92539
8176435	0.211852333333333	1.15817425551018	2.85167733333333	2.15005289677509	0.0445542106991093	0.546788553434194	8176435	NR_001534	TTTY7	testis-specific transcript, Y-linked 7 (non-protein coding)	---
7956242	0.202528333333333	1.15071322206340	5.26130933333333	2.14995284882737	0.0445631322285786	0.546788553434194	7956242	NM_144576	COQ10A	coenzyme Q10 homolog A (S. cerevisiae)	Q96MF6
8172022	0.192797666666664	1.14297802518569	8.25965288888889	2.14896966900447	0.0446508914314023	0.547301880815123	8172022	NM_031442	TMEM47	transmembrane protein 47	Q9BQJ4
7953733	0.215847333333333	1.16138582702935	2.23659094444444	2.14875982139437	0.0446696429130126	0.547301880815123	7953733	NM_001004328	ZNF705A	zinc finger protein 705A	---
8143863	0.192002499999999	1.14234822638546	7.96670116666667	2.14857716998518	0.0446859700418859	0.547301880815123	8143863	NM_006712	FASTK	Fas-activated serine/threonine kinase	Q14296
8063531	0.325871499999999	1.25342137396297	2.84306944444444	2.14820515093063	0.0447192414622058	0.547378637946202	8063531	BC105792	C20orf107	chromosome 20 open reading frame 107	Q5JX69
7959205	0.175898833333333	1.12966799564344	8.7496835	2.14783262572350	0.0447525807440871	0.547456132578543	7959205	NM_014730	MLEC	malectin	Q14165
8074688	0.171447000000001	1.12618746639520	5.82167405555556	2.14729269505448	0.0448009421988765	0.547717188402428	8074688	NM_030573	THAP7	THAP domain containing 7	Q9BT49
8150419	-0.207917166666667	-1.15501946640844	2.98319933333333	-2.14685501440995	0.0448401800469922	0.54786645542648	8150419	NM_024645	ZMAT4	zinc finger, matrin type 4	Q9H898
8084880	-0.222854166666667	-1.16704012681391	6.87818433333333	-2.14544612461474	0.0449666987773445	0.548911067170007	8084880	NM_005524	HES1	hairy and enhancer of split 1, (Drosophila)	Q14469
8118259	0.234917499999999	1.17683943815212	5.11080183333333	2.14530003391797	0.0449798363379074	0.548911067170007	8118259	NM_002441	MSH5	mutS homolog 5 (E. coli)	O43196
8155673	0.244588499999999	1.18475479505646	3.02789394444444	2.14494663380651	0.0450116311460487	0.548968569994228	8155673	NM_003558	PIP5K1B	phosphatidylinositol-4-phosphate 5-kinase, type I, beta	Q7KYT4
8165575	0.272567666666665	1.20795580026884	4.77727811111111	2.14311258566594	0.0451769660410747	0.550653699129636	8165575	NM_001098537	PNPLA7	patatin-like phospholipase domain containing 7	Q6ZV29
8152742	0.277936999999999	1.21245987187776	2.5580975	2.14217394881685	0.0452617953965779	0.551356125413842	8152742	ENST00000399018	FER1L6	fer-1-like 6 (C. elegans)	Q2WGJ9
8059350	-0.192479333333334	-1.14272585278927	6.47436266666667	-2.14089076641104	0.0453779975185675	0.552439645466284	8059350	NM_001039569	AP1S3	adaptor-related protein complex 1, sigma 3 subunit	Q96PC3
8135405	0.166923166666666	1.12266163110613	2.09500577777778	2.14008533472951	0.04545107415353	0.552684326169925	8135405	NM_005295	GPR22	G protein-coupled receptor 22	B3KV13
8116174	0.216934499999999	1.16226133833012	2.04610877777778	2.13986506929735	0.0454710774155255	0.552684326169925	8116174	NR_003281	GMCL1L	germ cell-less homolog 1 (Drosophila)-like	Q8NEA9
8164481	-0.189445166666668	-1.1403250839847	6.35494761111111	-2.13976801113477	0.0454798942304605	0.552684326169925	8164481	NM_016390	C9orf114	chromosome 9 open reading frame 114	Q9P041
8167625	0.238072333333332	1.17941572390697	3.06157244444444	2.13878919455108	0.0455688973882582	0.553434122264825	8167625	NM_033031	CCNB3	cyclin B3	Q8WTR6
8121009	-0.204745666666668	-1.15248315713449	2.84133172222222	-2.13766662102830	0.0456711672412301	0.553626781477032	8121009	NM_001010868	C6orf163	chromosome 6 open reading frame 163	---
8071713	0.171659166666666	1.12635309877378	5.03084005555556	2.13759389336775	0.0456778001446073	0.553626781477032	8071713	NR_033408	FBXW4P1	F-box and WD repeat domain containing 4 pseudogene 1	---
7903676	0.207541166666666	1.15471848060113	4.3233895	2.13689376904257	0.0457416976523116	0.553626781477032	7903676	NM_153340	ATXN7L2	ataxin 7-like 2	---
8089820	0.180699333333334	1.13343317360249	2.49825727777778	2.13682562086966	0.0457479215977919	0.553626781477032	8089820	NM_153002	GPR156	G protein-coupled receptor 156	Q8NFN8
8127031	0.164657666666665	1.12090007102321	7.70447255555556	2.13627525839067	0.0457982142078208	0.553626781477032	8127031	NM_002388	MCM3	minichromosome maintenance complex component 3	B2R7C5
7904429	-0.432469833333333	-1.34954195954423	4.77121705555556	-2.13597457221501	0.0458257124037746	0.553626781477032	7904429	AF252254	LOC128102	3-beta-hydroxysteroid dehydrogenase, tissue-type heart	Q8TDP9
8176276	0.389204499999999	1.30967105396309	5.91800844444444	2.13595101311529	0.0458278675522724	0.553626781477032	8176276	NM_000489	ATRX	alpha thalassemia/mental retardation syndrome X-linked (RAD54 homolog, S. cerevisiae)	P46100
7969479	-0.2296495	-1.17255004583462	3.24991327777778	-2.13539028875702	0.0458791889147253	0.553626781477032	7969479	NR_026983	BTF3L1	basic transcription factor 3, like 1 pseudogene	---
7971661	-0.318320500000001	-1.24687816207071	4.49169427777778	-2.13520353006820	0.0458962939535702	0.553626781477032	7971661	NR_029485	MIR15A	microRNA 15a	---
8017019	-0.190739833333334	-1.14134886479898	7.96828316666667	-2.13520182686266	0.0458964499751095	0.553626781477032	8017019	NM_004687	MTMR4	myotubularin related protein 4	Q9NYA4
8075857	0.375319999999999	1.29712723477248	9.90817911111111	2.13478114033548	0.0459350015843216	0.553626781477032	8075857	NM_003312	TST	thiosulfate sulfurtransferase (rhodanese)	Q53EW8
8050115	0.276955333333333	1.21163514692982	2.61985011111111	2.13467500714103	0.0459447322525313	0.553626781477032	8050115	AK127578	C2orf46	chromosome 2 open reading frame 46	Q6ZSB3
8040430	-0.308454166666667	-1.23838007690941	4.26631694444444	-2.13446168202801	0.0459642963244506	0.553626781477032	8040430	NM_003385	VSNL1	visinin-like 1	P62760
8098423	0.289928999999999	1.22258010882668	6.48283894444444	2.13443071103185	0.0459671373076391	0.553626781477032	8098423	NM_018248	NEIL3	nei endonuclease VIII-like 3 (E. coli)	Q8TAT5
8099395	-0.258618166666666	-1.19633229200843	5.482908	-2.13407185504813	0.0460000669663437	0.553694392759968	8099395	NM_004249	RAB28	RAB28, member RAS oncogene family	P51157
8036883	-0.207717	-1.15485922439468	4.14376477777778	-2.13353451226809	0.0460494151777805	0.55395943362232	8036883	NM_144685	HIPK4	homeodomain interacting protein kinase 4	Q8NE63
8178059	0.3442315	1.26947457410221	5.04512327777778	2.13220238879367	0.0461719616087626	0.555032092416998	8178059	NM_021221	LY6G5B	lymphocyte antigen 6 complex, locus G5B	Q8NDX9
7969166	0.309971666666666	1.23968335334765	2.56820111111111	2.13172249091753	0.0462161815581062	0.555032092416998	7969166	NM_173605	KCNRG	potassium channel regulator	O60858
7971950	-0.166416333333334	-1.12226729801137	3.36119344444444	-2.13167316596167	0.0462207287617116	0.555032092416998	7971950	NM_080759	DACH1	dachshund homolog 1 (Drosophila)	Q9UI36
8003007	0.173226999999999	1.12757781625450	3.29753622222222	2.13079844058915	0.0463014361160672	0.555148259981366	8003007	NM_052892	PKD1L2	polycystic kidney disease 1-like 2	Q7Z442
8018849	0.340591999999999	1.26627609507356	7.875376	2.13079300678609	0.0463019378709165	0.555148259981366	8018849	NM_003258	TK1	thymidine kinase 1, soluble	P04183
8045514	-0.178715833333334	-1.13187593531497	6.20310488888889	-2.13067792376592	0.0463125657438821	0.555148259981366	8045514	NM_001001664	SPOPL	speckle-type POZ protein-like	Q6IQ16
8172471	0.288967166666666	1.22176529601634	5.31812933333333	2.12991665502413	0.046382924461845	0.555663048960756	8172471	NM_006875	PIM2	pim-2 oncogene	Q9P1W9
8162179	-0.173438000000001	-1.12774274114274	4.76798255555556	-2.12909789528811	0.0464587050426525	0.556242144840263	8162179	NM_002048	GAS1	growth arrest-specific 1	P54826
7941164	0.282564166666666	1.21635484640508	7.95254961111111	2.12845028915761	0.0465187240876729	0.556631958239155	7941164	NM_004927	MRPL49	mitochondrial ribosomal protein L49	Q13405
8104643	0.191703500000000	1.14211149809715	2.29523011111111	2.12768192058834	0.0465900265430497	0.557054687583001	8104643	AK092155	C5orf17	chromosome 5 open reading frame 17	Q8NAS9
8046201	-0.227393166666667	-1.17071764474789	8.92720716666667	-2.12688619413	0.0466639723510033	0.557054687583001	8046201	NM_003142	SSB	Sjogren syndrome antigen B (autoantigen La)	Q2F832
8132347	-0.224351333333334	-1.16825185933732	2.58108477777778	-2.12680094878065	0.046671900406509	0.557054687583001	8132347	NM_181791	GPR141	G protein-coupled receptor 141	Q7Z602
8065552	-0.191456333333333	-1.14191584502855	2.41166411111111	-2.12658984464958	0.046691538946107	0.557054687583001	8065552	NM_001037731	DEFB116	defensin, beta 116	Q30KQ4
7950042	-0.248367	-1.18786180188498	6.46253177777778	-2.12639902436332	0.0467092969828748	0.557054687583001	7950042	NM_012309	SHANK2	SH3 and multiple ankyrin repeat domains 2	Q9UPX8
8140463	0.200228999999999	1.14888070316775	2.70788472222222	2.12629540302121	0.0467189427178640	0.557054687583001	8140463	NM_006682	FGL2	fibrinogen-like 2	A4D1B8
7982889	0.265906	1.20239090356259	7.60224227777778	2.12522039013557	0.0468191185493656	0.557474370870198	7982889	NM_016359	NUSAP1	nucleolar and spindle associated protein 1	Q9BXS6
8001750	0.228059499999999	1.17125848556647	5.65388833333333	2.12511661522769	0.0468287992030265	0.557474370870198	8001750	NM_018231	SLC38A7	solute carrier family 38, member 7	Q9NVC3
7923007	-0.168569666666667	-1.12394361899614	6.62547622222222	-2.12489319528319	0.0468496471260723	0.557474370870198	7923007	NM_015984	UCHL5	ubiquitin carboxyl-terminal hydrolase L5	Q9Y5K5
7901287	0.487801999999999	1.40230678044685	3.24316333333333	2.12473782231804	0.0468641503681706	0.557474370870198	7901287	NM_178134	CYP4Z1	cytochrome P450, family 4, subfamily Z, polypeptide 1	Q8N1L4
7999440	-0.209912833333334	-1.15661829969228	3.58507572222222	-2.12354778400085	0.0469753693878073	0.558244398373508	7999440	NM_002761	PRM1	protamine 1	Q3MN80
8018620	0.169909333333331	1.12498778222258	6.81834311111111	2.12308054041411	0.0470191026784684	0.558244398373508	8018620	NM_001145297	EXOC7	exocyst complex component 7	Q9UPT5
7999588	-0.360768333333334	-1.28410959127434	2.27486311111111	-2.12297659865309	0.0470288364940417	0.558244398373508	7999588	NM_003561	PLA2G10	phospholipase A2, group X	O15496
7943707	0.202284333333333	1.15051862079549	2.29958733333333	2.12244744719927	0.0470784182129178	0.558244398373508	7943707	AY662656	SKCG-1	sporadic kidney cancer gene 1	Q5ISC8
8143054	0.398323833333333	1.31797575685783	5.07185172222222	2.12215078221810	0.0471062366041155	0.558244398373508	8143054	NM_001628	AKR1B1	aldo-keto reductase family 1, member B1 (aldose reductase)	P15121
7912481	0.212909666666667	1.15902337820033	7.88193455555556	2.12150170499127	0.0471671528722681	0.558244398373508	7912481	NM_001127325	MAD2L2	MAD2 mitotic arrest deficient-like 2 (yeast)	Q9UI95
8123936	-0.175057333333335	-1.12900927123796	8.46211905555556	-2.12124833384442	0.047190951296043	0.558244398373508	8123936	NM_001142393	NEDD9	neural precursor cell expressed, developmentally down-regulated 9	Q14511
8012383	0.260312999999999	1.19773853187654	5.86768355555556	2.12119665307902	0.0471958068598722	0.558244398373508	8012383	NM_032354	TMEM107	transmembrane protein 107	B2RDT5
8052331	-0.199489666666669	-1.14829209076746	7.86886266666667	-2.12118447784476	0.0471969508258593	0.558244398373508	8052331	NM_033109	PNPT1	polyribonucleotide nucleotidyltransferase 1	Q8TCS8
7939738	0.192941833333334	1.14309224722199	8.31684711111111	2.12091257559143	0.0472225048945215	0.558244398373508	7939738	NM_000107	DDB2	damage-specific DNA binding protein 2, 48kDa	Q92466
8123685	0.183392333333334	1.13555086725035	2.59414627777778	2.12081341388747	0.0472318274894211	0.558244398373508	8123685	BC039349	C6orf146	chromosome 6 open reading frame 146	Q8IXS0
7925419	-0.282233333333334	-1.21607594852241	2.721835	-2.11967496889582	0.0473389770653295	0.558874486113698	7925419	NM_021186	ZP4	zona pellucida glycoprotein 4	Q12836
7911730	0.201019666666665	1.14951051793404	6.09133744444444	2.11966113091454	0.0473402808415007	0.558874486113698	7911730	NM_018216	PANK4	pantothenate kinase 4	Q9NVE7
8172647	0.223207999999999	1.1673263885178	2.91650477777778	2.11862032535847	0.0474384360954021	0.559707275700699	8172647	NM_003785	PAGE1	P antigen family, member 1 (prostate associated)	O75459
8116482	-0.252068333333334	-1.19091325570376	3.02771494444444	-2.11779124917982	0.047516755885174	0.560305201740824	8116482	NM_001001657	OR2Y1	olfactory receptor, family 2, subfamily Y, member 1	Q8NGV0
8173005	0.292798166666667	1.22501394021357	2.57791661111111	2.11678371022854	0.0476120923064465	0.561102971541668	8173005	NR_029513	MIR98	microRNA 98	---
8065569	-0.213818000000002	-1.15975333916078	9.63076966666667	-2.11616617755054	0.0476706108812203	0.561466172319777	8065569	NM_138578	BCL2L1	BCL2-like 1	Q07817
7930663	-0.192883500000002	-1.14304602883824	4.32247711111111	-2.11498859965937	0.0477823812731723	0.562222569418228	7930663	NM_198496	VWA2	von Willebrand factor A domain containing 2	Q5GFL6
8134599	0.182561833333333	1.13489736559135	7.00554638888889	2.11490521015594	0.0477903052347117	0.562222569418228	8134599	NM_006693	CPSF4	cleavage and polyadenylation specific factor 4, 30kDa	O95639
7983393	-0.182517500000001	-1.13486249127021	8.57965	-2.11440467817504	0.0478378925824284	0.562313180668341	7983393	NM_003104	SORD	sorbitol dehydrogenase	Q00796
8034034	0.171816333333332	1.12647580994966	7.84693338888889	2.11376084547235	0.0478991672308389	0.562313180668341	8034034	NM_203500	KEAP1	kelch-like ECH-associated protein 1	Q14145
8136591	0.233004833333332	1.17528026585049	5.20017794444444	2.11367353198917	0.0479074824817348	0.562313180668341	8136591	NM_052853	ADCK2	aarF domain containing kinase 2	Q7Z695
7918300	0.243840166666666	1.18414041600905	6.26318333333333	2.11363180494065	0.0479114567962314	0.562313180668341	7918300	NM_032636	PSRC1	proline/serine-rich coiled-coil 1	Q6PGN9
7941296	0.233823499999999	1.17594737552701	6.40174177777778	2.11306770013666	0.0479652146044561	0.562313180668341	7941296	NM_006396	SSSCA1	Sjogren syndrome/scleroderma autoantigen 1	O60232
8176821	-0.191718333333333	-1.14212324098609	2.49701177777778	-2.1129880306773	0.0479728113156606	0.562313180668341	8176821	NM_004678	BPY2	basic charge, Y-linked, 2	O14599
8148715	0.2344115	1.17642675472020	7.86758177777778	2.11248946266655	0.0480203759869786	0.562313180668341	8148715	NM_003801	GPAA1	glycosylphosphatidylinositol anchor attachment protein 1 homolog (yeast)	B2R6X8
8035083	-0.283203000000001	-1.21689357431707	6.68012311111111	-2.11200739332179	0.0480664073037383	0.562313180668341	8035083	NM_001082	CYP4F2	cytochrome P450, family 4, subfamily F, polypeptide 2	P78329
8103601	-0.286930166666667	-1.22004145300709	6.01542266666667	-2.11182919949521	0.0480834326088841	0.562313180668341	8103601	NM_001012967	DDX60L	DEAD (Asp-Glu-Ala-Asp) box polypeptide 60-like	Q5H9U9
8112980	-0.156959333333333	-1.11493479051922	9.1778745	-2.11104913252048	0.048158027505584	0.562313180668341	8112980	NM_005711	EDIL3	EGF-like repeats and discoidin I-like domains 3	O43854
7944096	-0.207004166666668	-1.15428875122866	5.05202905555556	-2.11100072552972	0.0481626599413021	0.562313180668341	7944096	NM_207343	RNF214	ring finger protein 214	Q8ND24
8135341	0.249911666666665	1.18913430445740	3.60453622222222	2.11024403459401	0.0482351260287040	0.562313180668341	8135341	NM_152750	CDHR3	cadherin-related family member 3	Q6ZTQ4
7979878	-0.330736166666667	-1.25765495673795	5.85743011111111	-2.10996671612308	0.0482617087527381	0.562313180668341	7979878	NM_003049	SLC10A1	solute carrier family 10 (sodium/bile acid cotransporter family), member 1	B2RA41
7913593	0.180748833333332	1.13347206325208	8.22189777777778	2.10986383592285	0.0482715738455047	0.562313180668341	7913593	NM_003196	TCEA3	transcription elongation factor A (SII), 3	O75764
8153380	-0.185997166666668	-1.13760299371244	5.24038861111111	-2.10984466285385	0.0482734125364566	0.562313180668341	8153380	NM_001135655	LY6H	lymphocyte antigen 6 complex, locus H	O94772
8051928	-0.172191000000002	-1.12676839274296	7.99809277777778	-2.10960269963318	0.0482966221860155	0.562313180668341	8051928	NM_006036	PREPL	prolyl endopeptidase-like	Q4J6C6
8166049	0.166619499999999	1.12242535176135	8.68138805555555	2.10958871501051	0.048297963931257	0.562313180668341	8166049	NM_001039091	PRPS2	phosphoribosyl pyrophosphate synthetase 2	B2R860
8053551	0.333162666666666	1.25977201368019	4.80506655555556	2.1094378477062	0.0483124409422741	0.562313180668341	8053551	NM_022912	REEP1	receptor accessory protein 1	Q9H902
7917240	-0.172436333333334	-1.12696001837641	7.51864261111111	-2.10846095070054	0.0484062778201386	0.562313180668341	7917240	NM_004388	CTBS	chitobiase, di-N-acetyl-	B2RBF5
8139488	0.172349333333332	1.12689206044863	6.43674044444444	2.10836848570826	0.0484151681957632	0.562313180668341	8139488	NM_001013398	IGFBP3	insulin-like growth factor binding protein 3	A6XND1
8065410	-0.308671333333334	-1.23856650238946	5.3873425	-2.10808354176919	0.0484425744527443	0.562313180668341	8065410	NM_001899	CST4	cystatin S	P01036
8010379	-0.190961166666668	-1.14152398006625	4.61217222222222	-2.10796718815698	0.0484537695281609	0.562313180668341	8010379	NM_024110	CARD14	caspase recruitment domain family, member 14	Q9BXL6
8028380	0.203374499999999	1.15138833408952	8.3372205	2.10790028396982	0.048460207841037	0.562313180668341	8028380	NM_002812	PSMD8	proteasome (prosome, macropain) 26S subunit, non-ATPase, 8	P48556
8062576	0.173092333333331	1.12747256874560	6.37317216666667	2.10742048646690	0.048506402359148	0.562313180668341	8062576	NM_021931	DHX35	DEAH (Asp-Glu-Ala-His) box polypeptide 35	Q9H5Z1
7913242	0.165071500000002	1.12122164442251	7.37025455555556	2.10724083473215	0.0485237093503453	0.562313180668341	7913242	NM_024544	MUL1	mitochondrial E3 ubiquitin ligase 1	Q969V5
8121685	-0.241920833333333	-1.18256610615164	7.39860294444444	-2.10659622954861	0.0485858543300112	0.562313180668341	8121685	NM_173674	DCBLD1	discoidin, CUB and LCCL domain containing 1	Q8N8Z6
7945730	0.205932833333332	1.15343190418945	3.77374805555556	2.10624052618686	0.0486201777877802	0.562313180668341	7945730	NM_005170	ASCL2	achaete-scute complex homolog 2 (Drosophila)	Q99929
7931199	-0.214875000000001	-1.16060335140963	2.92544905555556	-2.10620513401738	0.048623594143048	0.562313180668341	7931199	NM_153442	GPR26	G protein-coupled receptor 26	Q8NDV2
8035095	-0.246899000000001	-1.18665371965482	8.98069655555556	-2.10615901202102	0.0486280465595348	0.562313180668341	8035095	NM_021187	CYP4F11	cytochrome P450, family 4, subfamily F, polypeptide 11	Q8N3P5
8133662	0.167464166666665	1.12308269988172	8.83455783333333	2.10613627096095	0.0486302420183326	0.562313180668341	8133662	NM_001040457	RHBDD2	rhomboid domain containing 2	Q6NTF9
7977319	-0.199623333333334	-1.14839848573133	4.71982344444444	-2.10549782458415	0.0486919153351499	0.56258592823172	7977319	NM_138790	PLD4	phospholipase D family, member 4	Q96BZ4
8020684	-0.152609333333334	-1.11157811307928	2.23271083333333	-2.10509786103750	0.0487305875326161	0.56258592823172	8020684	NM_021624	HRH4	histamine receptor H4	Q9H3N8
8144721	-0.209827500000001	-1.15654988940927	2.37652433333333	-2.10457063478842	0.0487816071915392	0.56258592823172	8144721	NM_001007090	C8orf48	chromosome 8 open reading frame 48	Q96LL4
8112865	0.192972833333331	1.14311680975210	7.683518	2.10433795515758	0.0488041389765525	0.56258592823172	8112865	NM_178276	SERINC5	serine incorporator 5	Q86VE9
8122222	-0.214939000000002	-1.16065483856385	5.328311	-2.10430673562292	0.0488071628714428	0.56258592823172	8122222	NM_018945	PDE7B	phosphodiesterase 7B	Q9NP56
7907680	0.170645166666665	1.12556171824438	7.37516938888889	2.10417053046928	0.0488203575609075	0.56258592823172	7907680	NM_014864	FAM20B	family with sequence similarity 20, member B	Q5W0C3
8025945	-0.2268515	-1.17027817578461	3.22584138888889	-2.10356050635435	0.0488794924762773	0.562913903921763	8025945	NM_152355	ZNF441	zinc finger protein 441	Q8N8Z8
8147693	-0.207114499999999	-1.15437703142095	4.74168844444444	-2.1033041736907	0.0489043603752454	0.562913903921763	8147693	NR_002182	NACAP1	nascent-polypeptide-associated complex alpha polypeptide pseudogene 1	Q6NT22
7903878	0.205049166666667	1.15272563071508	7.20182272222222	2.10287177036521	0.0489463355963402	0.563077311315446	7903878	NM_022768	RBM15	RNA binding motif protein 15	Q96T37
8007848	0.231746666666665	1.17425575698516	4.99149538888889	2.10202238695513	0.0490288838675396	0.563707019849704	8007848	NM_005456	MAPK8IP1	mitogen-activated protein kinase 8 interacting protein 1	Q59EU1
7932453	-0.183281	-1.13546323973265	5.16106855555556	-2.09986932168276	0.0492386971229859	0.565798407416624	7932453	NM_006393	NEBL	nebulette	O76041
8132055	0.2052115	1.15285534372921	5.44287183333333	2.09934104876295	0.0492903006605911	0.566070478408035	8132055	NM_152793	C7orf41	chromosome 7 open reading frame 41	Q8N3F0
8057898	0.202669666666666	1.15082595697774	3.02716461111111	2.0987477566209	0.0493483138800189	0.566212089578834	8057898	NM_020760	HECW2	HECT, C2 and WW domain containing E3 ubiquitin protein ligase 2	Q9P2P5
7975616	-0.203226500000000	-1.15127022407435	4.36733355555556	-2.09864366643606	0.0493584983860779	0.566212089578834	7975616	NM_031427	DNAL1	dynein, axonemal, light chain 1	Q4LDG9
7948814	0.208491833333333	1.15547963531522	7.00708322222222	2.09742277286945	0.0494780965366491	0.567263018550836	7948814	NM_001079559	HNRNPUL2	heterogeneous nuclear ribonucleoprotein U-like 2	Q1KMD3
7990839	-0.227401833333335	-1.17072467759252	6.26773911111111	-2.09629807020249	0.0495885039635851	0.568207447903827	7990839	NM_181900	STARD5	StAR-related lipid transfer (START) domain containing 5	Q53HR8
8129608	0.162144333333333	1.11894903984592	2.27219661111111	2.09578072971388	0.0496393639903188	0.568468874623594	8129608	NR_028511	TAAR3	trace amine associated receptor 3 (gene/pseudogene)	---
8103789	-0.216464000000001	-1.16188235678244	5.75962616666667	-2.09519791753591	0.0496967171269513	0.568573792797657	8103789	NM_005277	GPM6A	glycoprotein M6A	P51674
8109403	-0.168504333333333	-1.1238927216697	7.2967495	-2.09501424626377	0.0497148041973695	0.568573792797657	8109403	NR_024152	MFAP3	microfibrillar-associated protein 3	P55082
7939424	-0.222413500000001	-1.16668371251011	7.9125335	-2.09483282434437	0.0497326756107669	0.568573792797657	7939424	NM_001142930	API5	apoptosis inhibitor 5	Q9BZZ5
7897322	0.238054833333333	1.17940141759177	5.6708495	2.09428731355937	0.0497864475258349	0.568867695236005	7897322	NM_153812	PHF13	PHD finger protein 13	Q86YI8
8144701	-0.372198666666667	-1.29432387739147	2.89266061111111	-2.09349609920208	0.0498645323552594	0.568939062773828	8144701	AK092544	LOC100131581	hypothetical LOC100131581	---
8055913	-0.156189833333334	-1.11434026878425	8.20631166666667	-2.09306965266823	0.0499066642475033	0.568939062773828	8055913	NM_017892	PRPF40A	PRP40 pre-mRNA processing factor 40 homolog A (S. cerevisiae)	Q4ZG51
7935810	0.216182666666665	1.16165580553088	8.46413366666667	2.09303434653680	0.0499101538518057	0.568939062773828	7935810	NM_005004	NDUFB8	NADH dehydrogenase (ubiquinone) 1 beta subcomplex, 8, 19kDa	O95169
8073152	-0.150560166666666	-1.11000037707305	3.78207305555556	-2.09283590307203	0.0499297718101404	0.568939062773828	8073152	NM_021096	CACNA1I	calcium channel, voltage-dependent, T type, alpha 1I subunit	Q9P0X4
7968128	-0.202648833333335	-1.15080933851924	6.65254022222222	-2.09280291480886	0.0499330336790646	0.568939062773828	7968128	NM_030979	PABPC3	poly(A) binding protein, cytoplasmic 3	Q9H361
8124385	0.357612999999999	1.28130417082816	7.71933511111111	2.09245368724473	0.049967577015943	0.569012801187171	8124385	NM_003544	HIST1H4B	histone cluster 1, H4b	P62805
8156026	0.237213499999998	1.17871382913806	6.53820511111111	2.09160187086562	0.0500519238986473	0.569647744128279	8156026	NM_001098802	CEP78	centrosomal protein 78kDa	Q5JTW2
7976560	0.212661333333333	1.15882389087946	4.68420777777778	2.09132325686477	0.050079540209008	0.569647744128279	7976560	NM_000623	BDKRB2	bradykinin receptor B2	B4DRL4
8071301	0.213918999999999	1.15983453385835	5.67715055555556	2.09040805841276	0.0501703520131275	0.570223180574185	8071301	NM_152906	C22orf25	chromosome 22 open reading frame 25	Q6ICL3
7966829	0.194041666666665	1.14396401170293	8.68062188888889	2.09012609924533	0.0501983597939483	0.570223180574185	7966829	NM_018639	WSB2	WD repeat and SOCS box-containing 2	Q9NYS7
7944195	-0.140214500000001	-1.10206895938646	8.66748305555556	-2.08996344813721	0.0502145228083335	0.570223180574185	7944195	NM_004788	UBE4A	ubiquitination factor E4A (UFD2 homolog, yeast)	Q14139
8164438	-0.203015500000000	-1.15110185844795	3.08560838888889	-2.08837159071483	0.0503729579904687	0.571702048413663	8164438	NR_029837	MIR219-2	microRNA 219-2	---
8101862	-0.419821666666667	-1.33776218211357	6.73432105555556	-2.08795532242743	0.0504144630502937	0.57182655883221	8101862	NM_001102470	ADH6	alcohol dehydrogenase 6 (class V)	P28332
8113641	0.255089666666666	1.19340991377505	5.43716388888889	2.08769585396650	0.0504403496394667	0.57182655883221	8113641	NM_001801	CDO1	cysteine dioxygenase, type I	Q16878
7920409	0.152431833333331	1.11144136000784	8.75778588888889	2.08724467071647	0.0504853918099364	0.572017267740308	7920409	NM_006694	JTB	jumping translocation breakpoint	Q6IB19
8098167	0.255033833333333	1.19336372884872	3.29152994444444	2.08694774588246	0.0505150540166603	0.572033600512683	8098167	BC022381	C4orf39	chromosome 4 open reading frame 39	Q96MZ4
8062041	0.185907666666665	1.13753242279692	9.09021561111111	2.08645688338785	0.0505641247749408	0.572269575202708	8062041	NM_018677	ACSS2	acyl-CoA synthetase short-chain family member 2	Q68CU9
8152628	0.1627665	1.11943169412105	8.41948872222222	2.08532052207842	0.0506778904653542	0.573237075743711	8152628	NM_024295	DERL1	Der1-like domain family, member 1	Q9BUN8
8174340	-0.207758666666668	-1.15489257851863	6.20108666666667	-2.08484977121244	0.0507250869748792	0.573450927485110	8174340	NM_018301	RBM41	RNA binding motif protein 41	Q96IZ5
7928994	0.281244833333333	1.21524300787097	2.32780872222222	2.08426516092599	0.0507837541068117	0.573497166022717	7928994	NM_001080518	LIPK	lipase, family member K	Q5VXJ0
7918426	-0.163885333333334	-1.12030016821596	3.21242994444444	-2.08416726884788	0.0507935838194046	0.573497166022717	7918426	NM_004696	SLC16A4	solute carrier family 16, member 4 (monocarboxylic acid transporter 5)	O15374
8094625	-0.284755833333334	-1.21820407318368	7.48049222222222	-2.08396344801614	0.0508140557561322	0.573497166022717	8094625	NM_015990	KLHL5	kelch-like 5 (Drosophila)	Q96PQ7
8088247	0.186779666666667	1.13822018291098	5.48551333333333	2.08365956225198	0.0508445921491312	0.57352247237779	8088247	NM_001128615	ARHGEF3	Rho guanine nucleotide exchange factor (GEF) 3	Q9NR81
7912956	0.165349500000000	1.12143771895088	7.24565794444444	2.08325385270256	0.0508853863048726	0.573566408046398	7912956	NM_001136204	RCC2	regulator of chromosome condensation 2	Q9P258
7920077	-0.218930166666667	-1.16387019616004	5.20013105555556	-2.08305810020678	0.0509050798261209	0.573566408046398	7920077	NM_001004432	LINGO4	leucine rich repeat and Ig domain containing 4	B2RDT1
8134789	0.308409166666667	1.23834145042718	6.02703622222222	2.08224042619122	0.0509874157636975	0.574174954183416	8134789	NM_013440	PILRB	paired immunoglobin-like type 2 receptor beta	Q9UKJ0
8156321	0.313193166666665	1.24245462653881	6.92168005555556	2.07976627081248	0.0512372851548161	0.576388592945154	8156321	NM_003177	SYK	spleen tyrosine kinase	B3KQJ1
8117395	0.441008999999999	1.3575534487127	5.02806755555556	2.07952744574009	0.0512614629862568	0.576388592945154	8117395	NM_003522	HIST1H2BF	histone cluster 1, H2bf	---
8046695	-0.162478500000000	-1.11920824831892	2.73282788888889	-2.07893188805294	0.0513218001123025	0.576388592945154	8046695	NM_000885	ITGA4	integrin, alpha 4 (antigen CD49D, alpha 4 subunit of VLA-4 receptor)	Q8IU71
7936096	-0.249490500000000	-1.18878721056625	4.52095672222222	-2.07834171420795	0.051381655076265	0.576388592945154	7936096	NM_014976	PDCD11	programmed cell death 11	Q14690
7957570	-0.351712833333333	-1.27607474244599	7.13480033333333	-2.07833688803663	0.0513821448025825	0.576388592945154	7957570	NM_005761	PLXNC1	plexin C1	O60486
8148783	0.241898999999998	1.18254820967048	5.77003516666667	2.07813866814878	0.0514022624223124	0.576388592945154	8148783	NM_032450	HEATR7A	HEAT repeat containing 7A	Q8NDA8
7940323	-0.213458333333334	-1.15946424644529	2.833955	-2.07788550354103	0.0514279668071163	0.576388592945154	7940323	NM_031457	MS4A8B	membrane-spanning 4-domains, subfamily A, member 8B	Q9BY19
8052940	-0.272793000000002	-1.20814448461111	7.2414355	-2.07748575182775	0.0514685781602445	0.576388592945154	8052940	NM_020459	PAIP2B	poly(A) binding protein interacting protein 2B	Q9ULR5
7982070	0.185401166666666	1.13713312909397	2.43602111111111	2.07740377786335	0.0514769095918238	0.576388592945154	7982070	NR_003347	SNORD115-32	small nucleolar RNA, C/D box 115-32	---
8069744	-0.1841725	-1.13616510552825	7.67179455555556	-2.07728244021159	0.0514892439915535	0.576388592945154	8069744	NM_016940	RWDD2B	RWD domain containing 2B	P57060
8013068	0.202927666666667	1.15103177985703	5.17629838888889	2.07674941712737	0.0515434592922251	0.576388592945154	8013068	NM_178836	PLD6	phospholipase D family, member 6	Q8N2A8
7927803	-0.241536000000001	-1.18225070327567	4.29364661111111	-2.07667979907509	0.051550544148817	0.576388592945154	7927803	NM_178011	LRRTM3	leucine rich repeat transmembrane neuronal 3	Q86VH5
8117746	-0.489630333333334	-1.40408505614236	3.804668	-2.07664926647630	0.0515536516531606	0.576388592945154	8117746	NR_003049	SNORD32B	small nucleolar RNA, C/D box 32B	---
7993622	0.244965833333332	1.18506470528039	6.18204205555556	2.07610027292907	0.0516095552316963	0.576545486617401	7993622	NM_001034841	ITPRIPL2	inositol 1,4,5-triphosphate receptor interacting protein-like 2	Q3MIP1
7953012	0.221172499999999	1.16568056776665	4.44760566666667	2.0758709366547	0.0516329245709751	0.576545486617401	7953012	NM_032642	WNT5B	wingless-type MMTV integration site family, member 5B	Q9H1J7
7922404	-0.2717295	-1.20725421455145	5.41075805555556	-2.07549334407236	0.0516714220314236	0.576545486617401	7922404	NR_003940	SNORD80	small nucleolar RNA, C/D box 80	---
7931216	-0.174320666666668	-1.12843292546323	7.03633611111111	-2.07539495273188	0.0516814577791721	0.576545486617401	7931216	NM_032182	FAM175B	family with sequence similarity 175, member B	Q15018
8070482	0.161574666666666	1.11850729566583	3.570157	2.07437529948905	0.0517855643448776	0.576986809834317	8070482	NR_027272	C21orf129	chromosome 21 open reading frame 129	Q96M42
7931859	-0.201521666666667	-1.14991057107844	4.49697672222222	-2.0741201710135	0.0518116425550190	0.576986809834317	7931859	NM_017422	CALML5	calmodulin-like 5	Q53H37
7912040	-0.151632166666667	-1.11082547355389	6.17250983333333	-2.07394839562738	0.0518292074253321	0.576986809834317	7912040	NM_148965	TNFRSF25	tumor necrosis factor receptor superfamily, member 25	Q93038
8030641	0.253018833333333	1.19169813122393	5.663682	2.07314600084453	0.0519113274377348	0.576986809834317	8030641	NM_002691	POLD1	polymerase (DNA directed), delta 1, catalytic subunit 125kDa	P28340
8038288	0.157503499999999	1.11535540940783	4.73260672222222	2.07281684027220	0.0519450488982037	0.576986809834317	8038288	NM_033377	CGB1	chorionic gonadotropin, beta polypeptide 1	A6NKQ9
8117054	-0.160411666666665	-1.11760599651935	8.32417711111111	-2.07281672795445	0.0519450604081772	0.576986809834317	8117054	NM_006366	CAP2	CAP, adenylate cyclase-associated protein, 2 (yeast)	Q5JPJ8
8040753	0.143125833333333	1.10429516071329	8.722667	2.07265496420820	0.0519616398425646	0.576986809834317	8040753	NM_017727	TMEM214	transmembrane protein 214	Q8N3H6
8097829	-0.229065500000000	-1.17207549603062	4.00442811111111	-2.07248839636175	0.0519787166491337	0.576986809834317	8097829	NM_033393	FHDC1	FH2 domain containing 1	Q9C0D6
8094441	-0.252980833333334	-1.19166674279373	2.95322694444444	-2.07229229089481	0.0519988281942303	0.576986809834317	8094441	NM_006424	SLC34A2	solute carrier family 34 (sodium phosphate), member 2	O95436
8166805	0.154745166666666	1.11322496413576	9.24616927777778	2.0720381628464	0.0520249006797719	0.576986809834317	8166805	NM_005765	ATP6AP2	ATPase, H+ transporting, lysosomal accessory protein 2	O75787
8175638	-0.317209	-1.24591789583190	5.06235116666667	-2.07194819715668	0.0520341336150533	0.576986809834317	8175638	ENST00000432041	FLJ16423	hypothetical LOC642889	---
8159531	-0.201559000000000	-1.14994032826821	4.92672794444444	-2.0715290689744	0.0520771671063084	0.577148265306108	8159531	NM_207510	LCNL1	lipocalin-like 1	Q6ZST4
8065421	-0.197055666666668	-1.14635641725870	3.95786272222222	-2.07095437181181	0.0521362256832371	0.57748704622908	8065421	NM_001900	CST5	cystatin D	P28325
8011293	0.202207166666664	1.15045708366528	7.75415211111111	2.07042176448912	0.0521910128771335	0.577762771665296	8011293	NM_015229	KIAA0664	KIAA0664	O75153
8170644	0.241705333333333	1.18238947563982	3.4404145	2.07015838187798	0.0522181251944165	0.577762771665296	8170644	NM_001136273	ZFP92	zinc finger protein 92 homolog (mouse)	---
8038213	0.212858166666667	1.15898200518876	3.209228	2.06951775586886	0.0522841236006678	0.577825356900692	8038213	NM_016246	HSD17B14	hydroxysteroid (17-beta) dehydrogenase 14	Q9BPX1
7896754	-0.349386500000001	-1.27401874099728	4.84191494444444	-2.06902622993961	0.0523348124838695	0.577825356900692	7896754	AK290103	LOC100287934	similar to hCG2042721	A6NHI5
8123760	-0.368917833333334	-1.29138379926011	4.8369545	-2.06891522329557	0.0523462662421843	0.577825356900692	8123760	NR_026970	LOC285780	hypothetical LOC285780	Q8NBC3
8013804	-0.2006385	-1.14920685208380	6.85073611111111	-2.06878881539804	0.0523593118692384	0.577825356900692	8013804	NM_144683	DHRS13	dehydrogenase/reductase (SDR family) member 13	Q6UX07
8139281	0.149482499999999	1.10917153680528	5.246585	2.06862276026808	0.0523764536531832	0.577825356900692	8139281	NM_013284	POLM	polymerase (DNA directed), mu	Q9H980
7899407	0.219672333333332	1.16446908078671	4.00505733333333	2.06828563247964	0.0524112707557329	0.577825356900692	7899407	NM_014474	SMPDL3B	sphingomyelin phosphodiesterase, acid-like 3B	Q92485
7980309	0.212810666666666	1.15894384692425	8.75665194444444	2.06816894443906	0.0524233266571472	0.577825356900692	7980309	NM_007176	C14orf1	chromosome 14 open reading frame 1	Q9UKR5
7897196	-0.201036500000001	-1.14952393047519	4.24924166666667	-2.06691891326749	0.0525526336554884	0.578354488113985	7897196	NM_152492	CCDC27	coiled-coil domain containing 27	Q2M243
8178712	-0.203458333333333	-1.15145524187238	3.9463855	-2.06685653481492	0.0525590938025938	0.578354488113985	8178712	NM_032470	TNXB	tenascin XB	O95681
8044532	0.176781666666667	1.13035948881376	2.34498811111111	2.06669801480894	0.0525755139543416	0.578354488113985	8044532	NM_014439	IL1F7	interleukin 1 family, member 7 (zeta)	Q9NZH6
8066612	0.210709999999999	1.15725757016006	5.32873211111111	2.06660199492251	0.0525854623381389	0.578354488113985	8066612	NM_080749	NEURL2	neuralized homolog 2 (Drosophila)	Q9BR09
8008388	0.240913166666665	1.18174041787045	7.12918072222222	2.06609140783508	0.052638391538269	0.578622666204291	8008388	NM_022827	SPATA20	spermatogenesis associated 20	Q9H6R1
8140371	-0.252009333333335	-1.19086455348785	7.09645966666667	-2.06544536055855	0.052705431878101	0.578873063001747	8140371	NM_031925	TMEM120A	transmembrane protein 120A	Q9BXJ8
8146243	-0.159641000000001	-1.11700914711103	7.00652844444444	-2.06531375857943	0.0527190976571038	0.578873063001747	8146243	NM_032410	HOOK3	hook homolog 3 (Drosophila)	Q86VS8
7991640	0.205815666666666	1.15333823346903	4.53182011111111	2.06504664561065	0.0527468449612346	0.578873063001747	7991640	NM_152334	TARSL2	threonyl-tRNA synthetase-like 2	A2RTX5
7947282	-0.194144666666667	-1.14404568696769	3.13318727777778	-2.06463309352225	0.0527898301320784	0.579031307779886	7947282	AK128035	DCDC5	doublecortin domain containing 5	Q6ZRR9
8177782	0.228564666666665	1.17166867921809	6.60693244444444	2.06403812679082	0.0528517272154863	0.579331487053372	8177782	NM_024839	RPP21	ribonuclease P/MRP 21kDa subunit	Q9H633
7943736	-0.202105000000001	-1.15037561516341	2.56791955555556	-2.06382074537788	0.0528743587098538	0.579331487053372	7943736	NR_029839	MIR34B	microRNA 34b	---
7963187	0.169173333333332	1.12441400895953	5.73808761111111	2.06180619459261	0.0530845089655379	0.581137767922327	7963187	NM_001113546	LIMA1	LIM domain and actin binding 1	Q9UHB6
8118833	0.341789333333333	1.26732744955851	5.13035255555556	2.06169094763187	0.0530965538328638	0.581137767922327	8118833	NM_017754	UHRF1BP1	UHRF1 binding protein 1	B2RNT9
8075263	0.229772333333331	1.17264988284668	7.95460733333333	2.06073848877052	0.053196193049085	0.581407682339562	8075263	NM_003634	NIPSNAP1	nipsnap homolog 1 (C. elegans)	Q9BPW8
8027778	0.232366666666665	1.17476050331675	7.63865361111111	2.06073279146694	0.0531967895657906	0.581407682339562	8027778	NR_028406	FXYD5	FXYD domain containing ion transport regulator 5	Q96DB9
8121370	0.206305166666666	1.15372962238789	4.33520705555556	2.06030676205153	0.0532414126092979	0.581407682339562	8121370	NM_032131	ARMC2	armadillo repeat containing 2	Q8NEN0
8041902	-0.154709666666667	-1.11319757165233	6.28662461111111	-2.06028743869742	0.0532434373699299	0.581407682339562	8041902	NM_002158	FOXN2	forkhead box N2	Q6IS90
8001048	0.198919666666666	1.14783849718704	6.349349	2.05997583891951	0.0532760973418911	0.581407682339562	8001048	NM_022744	C16orf58	chromosome 16 open reading frame 58	Q96GQ5
8128007	0.225040500000000	1.16881005947529	2.33336394444444	2.05981164931063	0.0532933139510067	0.581407682339562	8128007	NM_198568	GJB7	gap junction protein, beta 7, 25kDa	Q6PEY0
8030823	0.4272125	1.34463303564411	4.11763666666667	2.05925366077422	0.0533518610548861	0.581649320197887	8030823	NM_001101372	IGLON5	IgLON family member 5	A6NGN9
7995829	-0.215133000000002	-1.16081092295601	4.90305066666667	-2.05905372707077	0.0533728532594015	0.581649320197887	7995829	NM_005951	MT1H	metallothionein 1H	P80294
7955107	-0.180531000000000	-1.13330093258944	4.01828427777778	-2.05862424621825	0.0534179721322756	0.58180498240917	7955107	NM_001013635	C12orf68	chromosome 12 open reading frame 68	Q52MB2
8025973	-0.205885166666667	-1.15339379541089	5.99851861111111	-2.0583714788268	0.0534445425380303	0.58180498240917	8025973	NM_144566	ZNF700	zinc finger protein 700	Q9H0M5
8152522	-0.480021500000001	-1.39476445190204	8.26411111111111	-2.05679079163773	0.0536109715559424	0.58309733952795	8152522	NM_006209	ENPP2	ectonucleotide pyrophosphatase/phosphodiesterase 2	Q13822
7945377	-0.159243166666667	-1.11670116642595	4.45596716666667	-2.05669766463565	0.0536207913606363	0.58309733952795	7945377	NM_001135053	SIGIRR	single immunoglobulin and toll-interleukin 1 receptor (TIR) domain	Q6IA17
8003700	0.145327999999998	1.10598207227934	6.91418894444444	2.05537601721516	0.0537603276977507	0.584301255996464	8003700	NM_001383	DPH1	DPH1 homolog (S. cerevisiae)	B2RA29
8068083	0.202764	1.15090120836133	5.82279488888889	2.05485785121112	0.0538151236303669	0.584448151283644	8068083	NM_020152	C21orf7	chromosome 21 open reading frame 7	P57077
7943958	0.185557666666667	1.13725648918215	2.41636294444444	2.0543645154278	0.0538673405271314	0.584448151283644	7943958	NM_006028	HTR3B	5-hydroxytryptamine (serotonin) receptor 3B	O95264
7908421	-0.205826666666666	-1.15334702726714	7.98612777777778	-2.05410579684853	0.0538947427162574	0.584448151283644	7908421	NM_004600	TROVE2	TROVE domain family, member 2	P10155
8170834	-0.214292500000000	-1.16013484284008	2.90922138888889	-2.05406080280378	0.0538995095440244	0.584448151283644	8170834	NM_012253	TKTL1	transketolase-like 1	P51854
7911045	0.218047166666666	1.1631580685671	2.45955327777778	2.05363328121461	0.0539448216417203	0.584448151283644	7911045	ENST00000452677	LOC440742	hypothetical LOC440742	Q6ZVG0
7961580	0.192931666666666	1.1430841918835	2.8237105	2.05361422485480	0.0539468421831128	0.584448151283644	7961580	NM_018640	LMO3	LIM domain only 3 (rhombotin-like 2)	B2R631
8149705	-0.246693000000001	-1.18648429146120	5.564515	-2.05285644871445	0.054027244285824	0.584782354128673	8149705	NR_029714	MIR320A	microRNA 320a	---
8026991	-0.149436000000001	-1.10913578729217	6.8257685	-2.05277973621798	0.0540353897031576	0.584782354128673	8026991	NM_017712	PGPEP1	pyroglutamyl-peptidase I	Q9NXJ5
7928589	0.179699999999997	1.13264833320619	8.33384377777778	2.05226991569556	0.0540895511158272	0.585056137202677	7928589	NM_005729	PPIF	peptidylprolyl isomerase F	B2R6X6
7937915	0.197215333333331	1.14648329440986	8.98988733333333	2.05083218270345	0.0542425539185564	0.586398169562207	7937915	NM_001033	RRM1	ribonucleotide reductase M1	P23921
8048249	-0.180758333333334	-1.13347952707482	4.08790772222222	-2.05000457231026	0.0543308044329035	0.587039128920551	8048249	NM_001077191	GPBAR1	G protein-coupled bile acid receptor 1	B3KV35
7935528	-0.204112666666669	-1.15197760204633	4.83917427777778	-2.04861628923855	0.0544791314721994	0.587965200758371	7935528	NM_003015	SFRP5	secreted frizzled-related protein 5	Q5T4F7
8149330	-0.168065000000000	-1.12355052297333	10.2643238888889	-2.04824692183088	0.0545186568054234	0.587965200758371	8149330	NM_147780	CTSB	cathepsin B	P07858
8090295	0.230860333333331	1.17353456342165	7.28446783333333	2.04801974087241	0.054542979845845	0.587965200758371	8090295	NM_017836	SLC41A3	solute carrier family 41, member 3	Q96GZ6
7958565	0.143884166666666	1.10487577126184	6.27032283333333	2.04769198138464	0.0545780885005971	0.587965200758371	7958565	NM_000431	MVK	mevalonate kinase	B2RDU6
8110347	-0.204941833333334	-1.15263987365728	4.49620633333333	-2.04742620164060	0.0546065729984296	0.587965200758371	8110347	NM_003052	SLC34A1	solute carrier family 34 (sodium phosphate), member 1	Q8N8W2
7931832	0.199186666666664	1.14805094765739	11.6072233333333	2.04722307253143	0.0546283520409202	0.587965200758371	7931832	NM_001354	AKR1C2	aldo-keto reductase family 1, member C2 (dihydrodiol dehydrogenase 2; bile acid binding protein; 3-alpha hydroxysteroid dehydrogenase, type III)	P52895
8107655	-0.166525166666669	-1.12235196226442	6.77871638888889	-2.04707254658761	0.0546444961347577	0.587965200758371	8107655	NM_004384	CSNK1G3	casein kinase 1, gamma 3	Q9Y6M4
8164853	0.204364333333333	1.15217857289815	4.35812055555556	2.04703460339441	0.0546485662668363	0.587965200758371	8164853	NM_020469	ABO	ABO blood group (transferase A, alpha 1-3-N-acetylgalactosaminyltransferase; transferase B, alpha 1-3-galactosyltransferase)	Q4VVG1
8147244	-0.183791166666667	-1.13586483391137	2.67771866666667	-2.04629653472427	0.0547277925242337	0.588505227833537	8147244	NM_022351	NECAB1	N-terminal EF-hand calcium binding protein 1	Q8N987
8085608	0.291155333333333	1.22361977978893	7.47603683333333	2.04595613961798	0.0547643662625896	0.588586269428786	8085608	NM_012260	HACL1	2-hydroxyacyl-CoA lyase 1	Q9UJ83
8024687	0.156870666666666	1.1148662697918	5.72996411111111	2.04549830852907	0.0548135925952988	0.588803138265345	8024687	NM_014428	TJP3	tight junction protein 3 (zona occludens 3)	B3KXZ0
8128767	-0.255189000000001	-1.19349208600313	5.46616161111111	-2.0450457860338	0.0548622872720075	0.589014069387495	8128767	NM_014797	ZBTB24	zinc finger and BTB domain containing 24	O43167
7983991	0.242553833333334	1.18308508526285	5.68942955555556	2.04461612925013	0.0549085574579592	0.589198761076143	7983991	NM_152450	FAM81A	family with sequence similarity 81, member A	Q8TBF8
7952046	-0.209035333333334	-1.15591501595441	7.19406488888889	-2.04352151990759	0.0550265958044741	0.590152961352746	7952046	NM_144765	MPZL2	myelin protein zero-like 2	O60487
8013384	0.184523833333334	1.13644182463435	7.67214038888889	2.04285048069297	0.0550990708577034	0.590617750547672	8013384	NM_000691	ALDH3A1	aldehyde dehydrogenase 3 family, member A1	Q6PKA6
8157153	-0.226100666666667	-1.16966927700270	7.51397322222222	-2.0424452149812	0.0551428828404318	0.590774965737607	8157153	NM_007203	PALM2-AKAP2	PALM2-AKAP2 readthrough	Q9Y2D5
8071658	0.190894999999999	1.1414716272803	2.8893025	2.04217242398912	0.05517239104932	0.590778851859333	8071658	ENST00000390295	IGLV7-46	immunoglobulin lambda variable 7-46 (gene/pseudogene)	---
7949798	0.199319999999997	1.14815705499751	7.28308094444444	2.04168018886773	0.0552256728014444	0.591037163508595	7949798	NM_025124	TMEM134	transmembrane protein 134	Q9H6X4
7898616	0.223475666666666	1.16754298547105	4.05456244444444	2.04095829240831	0.0553038978543114	0.591313933740624	7898616	NM_022819	PLA2G2F	phospholipase A2, group IIF	Q9BZM2
8165462	0.196243166666666	1.14571099162552	6.1821905	2.04037262039124	0.0553674347730114	0.591313933740624	8165462	NM_013366	ANAPC2	anaphase promoting complex subunit 2	Q9UJX6
7981020	-0.226522833333334	-1.17001159996141	2.80240816666667	-2.04029334880716	0.0553760396327403	0.591313933740624	7981020	NM_016150	ASB2	ankyrin repeat and SOCS box-containing 2	Q96Q27
7962829	-0.168853500000001	-1.12416476347774	3.20372172222222	-2.03998445758809	0.0554095809747971	0.591313933740624	7962829	NR_002951	SNORA2B	small nucleolar RNA, H/ACA box 2B	---
8114239	-0.318283166666667	-1.24684589640510	3.24819511111111	-2.03991596650475	0.0554170206397733	0.591313933740624	8114239	NM_130848	C5orf20	chromosome 5 open reading frame 20	Q6ZNK6
7957633	-0.246015666666668	-1.18592737768911	8.04747355555556	-2.03969819924757	0.0554406810085679	0.591313933740624	7957633	NM_006838	METAP2	methionyl aminopeptidase 2	P50579
8138116	-0.200338666666666	-1.14896803881554	6.42939405555556	-2.03955966961163	0.0554557369531784	0.591313933740624	8138116	NM_016265	ZNF12	zinc finger protein 12	Q9H9P0
8169709	0.200778666666666	1.14931850999794	8.53333244444444	2.03799785303261	0.0556257359004791	0.59273671937471	8169709	NM_016417	GLRX5	glutaredoxin 5	Q86SX6
7961102	0.190291666666667	1.14099436501896	2.52520288888889	2.03779678548521	0.0556476554992636	0.59273671937471	7961102	NM_016509	CLEC1B	C-type lectin domain family 1, member B	Q2HXU8
8052307	-0.155234833333333	-1.11360286914028	8.25636161111111	-2.03710989165392	0.0557225965785182	0.593041903103127	8052307	NM_001122964	SMEK2	SMEK homolog 2, suppressor of mek1 (Dictyostelium)	Q5MIZ7
8099967	0.204997666666666	1.15268448251069	8.31607588888889	2.03699792234316	0.055734821184581	0.593041903103127	8099967	NM_001098634	RBM47	RNA binding motif protein 47	A0AV96
8166730	-0.214081333333334	-1.15996504681762	2.69448061111111	-2.03659864271968	0.0557784334405812	0.593194567597367	8166730	NM_000397	CYBB	cytochrome b-245, beta polypeptide	P04839
7962608	-0.193156833333334	-1.14326261111724	2.82491905555556	-2.03597340853145	0.0558467877528585	0.59361006174643	7962608	NM_001172439	ENDOU	endonuclease, polyU-specific	P21128
8040223	0.322806499999997	1.25076131177817	8.18417716666667	2.03530713136752	0.055919711995658	0.593978176362556	8040223	NM_001165931	RRM2	ribonucleotide reductase M2	P31350
7976436	0.373533666666666	1.29552213623463	6.12106383333333	2.03512166496295	0.0559400265750429	0.593978176362556	7976436	NM_145249	IFI27L1	interferon, alpha-inducible protein 27-like 1	Q96BM0
7903188	-0.180021166666668	-1.1329005066543	6.66949361111111	-2.03367605632557	0.0560985950350136	0.595350011183102	7903188	NM_021190	PTBP2	polypyrimidine tract binding protein 2	Q9UKA9
8171418	-0.281274666666667	-1.21526813800837	5.97296988888889	-2.03313697047468	0.0561578305622742	0.5956667846663	8171418	NM_002641	PIGA	phosphatidylinositol glycan anchor biosynthesis, class A	B2RCE0
7957737	0.166651999999999	1.12245063724012	8.69618305555556	2.03236237964549	0.0562430421197378	0.596258610756843	7957737	NM_001032283	TMPO	thymopoietin	Q9P1N8
8121510	-0.354294000000002	-1.27835984756879	7.213247	-2.03173975278857	0.056311620559923	0.596673574882195	8121510	NM_032194	RPF2	ribosome production factor 2 homolog (S. cerevisiae)	---
8019478	-0.194195500000001	-1.14408599810669	6.7712635	-2.03117440174847	0.0563739555007968	0.597013633932033	8019478	NM_006137	CD7	CD7 molecule	Q29VG4
7898483	0.176790333333333	1.13036627921510	6.16355972222222	2.03065279231463	0.0564315225212335	0.597013633932033	7898483	NM_018125	ARHGEF10L	Rho guanine nucleotide exchange factor (GEF) 10-like	Q9HCE6
7937749	-0.157778833333334	-1.11556829142367	5.25001366666667	-2.02908089279310	0.056605323499573	0.597013633932033	7937749	NM_006757	TNNT3	troponin T type 3 (skeletal, fast)	P45378
8026735	-0.177152666666668	-1.13065020673011	5.59022694444444	-2.02906154058124	0.0566074662178776	0.597013633932033	8026735	NM_133644	GTPBP3	GTP binding protein 3 (mitochondrial)	Q96H44
8038760	-0.190088666666666	-1.14083382827718	3.686672	-2.02894042926173	0.0566208775770449	0.597013633932033	8038760	NM_015596	KLK13	kallikrein-related peptidase 13	B5BUM9
7939873	0.199821666666666	1.14855637173626	2.29609861111111	2.02882866050239	0.056633256912429	0.597013633932033	7939873	NM_001004702	OR4C3	olfactory receptor, family 4, subfamily C, member 3	Q8NH37
8096919	0.216176333333332	1.16165070595191	6.26435405555556	2.02874858568286	0.0566421273705747	0.597013633932033	8096919	NM_025144	ALPK1	alpha-kinase 1	Q96QP1
8025169	-0.172912000000000	-1.12733164625400	3.18999405555556	-2.02873480071179	0.056643654555913	0.597013633932033	8025169	NM_198534	C19orf45	chromosome 19 open reading frame 45	Q8NA69
8154733	0.144789333333332	1.10556920299442	9.8863595	2.02872374435442	0.0566448794750805	0.597013633932033	8154733	NM_002197	ACO1	aconitase 1, soluble	P21399
7948176	0.181824166666666	1.13431722776557	6.81811583333333	2.02814115705208	0.0567094572141903	0.597013633932033	7948176	NM_033396	TNKS1BP1	tankyrase 1 binding protein 1, 182kDa	Q9C0C2
8145766	-0.31601866666667	-1.24489034259962	7.31531094444444	-2.02809481493323	0.05671459691184	0.597013633932033	8145766	ENST00000423322	MST131	MSTP131	---
8020762	-0.213664000000001	-1.15962954828530	2.525612	-2.02776517852747	0.0567511681993466	0.597013633932033	8020762	NM_001944	DSG3	desmoglein 3 (pemphigus vulgaris antigen)	P32926
8106722	0.191394333333332	1.14186677210661	5.19796388888889	2.02774360595998	0.0567535622914103	0.597013633932033	8106722	NM_001017971	ATP6AP1L	ATPase, H+ transporting, lysosomal accessory protein 1-like	---
8034772	0.320164666666664	1.24847303927972	7.42809316666667	2.02772112887747	0.0567560568617182	0.597013633932033	8034772	NM_018154	ASF1B	ASF1 anti-silencing function 1 homolog B (S. cerevisiae)	Q9NVP2
7939825	0.187480499999998	1.13877324257215	8.94668072222222	2.0264895434143	0.0568928923077606	0.597909559672794	7939825	NM_004551	NDUFS3	NADH dehydrogenase (ubiquinone) Fe-S protein 3, 30kDa (NADH-coenzyme Q reductase)	O75489
8079693	0.187464499999999	1.13876061324279	8.464255	2.02642362967168	0.0569002240063551	0.597909559672794	8079693	NM_018031	WDR6	WD repeat domain 6	Q8NDH0
8175933	-0.151881833333334	-1.11101772491961	3.73353761111111	-2.02559383355367	0.0569925962452828	0.598013500112618	8175933	NM_002910	RENBP	renin binding protein	P51606
8089203	-0.228132333333334	-1.17131761712972	4.49352038888889	-2.02559136672295	0.0569928710515099	0.598013500112618	8089203	NM_020654	SENP7	SUMO1/sentrin specific peptidase 7	Q9BQF6
8012726	0.187787499999999	1.13901559495802	2.16716827777778	2.02538312389458	0.0570160737007263	0.598013500112618	8012726	NM_005963	MYH1	myosin, heavy chain 1, skeletal muscle, adult	Q6PJ55
8103822	-0.198725833333334	-1.14768428967255	5.562652	-2.02507225006782	0.0570507273913415	0.598013500112618	8103822	NM_005429	VEGFC	vascular endothelial growth factor C	P49767
8124337	0.306646499999998	1.23682938430845	4.066146	2.02473637786482	0.057088188948041	0.598013500112618	8124337	NM_005074	SLC17A1	solute carrier family 17 (sodium phosphate), member 1	Q14916
7902861	0.182424500000001	1.13478933734163	5.69718944444444	2.02455551292152	0.0571083708930538	0.598013500112618	7902861	NM_001134476	LRRC8B	leucine rich repeat containing 8 family, member B	Q537H9
8034514	0.170239666666665	1.12524539973823	9.42987805555556	2.02448149327795	0.0571166322751864	0.598013500112618	8034514	ENST00000242784	C19orf43	chromosome 19 open reading frame 43	Q9BQ61
8169263	-0.268366833333335	-1.20444359555895	6.03080811111111	-2.02384317145974	0.0571879203327594	0.598450771886955	8169263	NM_001170553	VSIG1	V-set and immunoglobulin domain containing 1	Q86XK7
7975889	-0.214546333333335	-1.16033897939944	4.312547	-2.02277936413795	0.0573069042787277	0.599386454968942	7975889	NM_014909	VASH1	vasohibin 1	Q7L8A9
7947129	0.176560499999998	1.13018621679736	4.45052477777778	2.02225684025657	0.0573654284811605	0.599517084461911	7947129	NM_001029865	DBX1	developing brain homeobox 1	---
7992092	0.259134333333331	1.19676039171953	5.77219311111111	2.02213978101347	0.0573785468108588	0.599517084461911	7992092	NM_022092	CHTF18	CTF18, chromosome transmission fidelity factor 18 homolog (S. cerevisiae)	Q8WVB6
8015236	-0.258232500000001	-1.19601252670111	4.99203722222222	-2.02088391736347	0.0575194555612373	0.600390139204611	8015236	NM_032524	KRTAP4-4	keratin associated protein 4-4	Q9BYR3
8133690	0.152108333333333	1.11119216599169	10.0595642222222	2.02086454832396	0.057521631209941	0.600390139204611	8133690	NM_005918	MDH2	malate dehydrogenase 2, NAD (mitochondrial)	P40926
8078738	0.147958833333334	1.10800073110168	8.02673883333333	2.02023004933121	0.0575929428510792	0.600390139204611	8078738	NM_005109	OXSR1	oxidative-stress responsive 1	O95747
8086572	0.220193166666665	1.16488954650220	6.58376333333333	2.01927288373129	0.0577006692393156	0.600390139204611	8086572	NM_024513	FYCO1	FYVE and coiled-coil domain containing 1	Q9BQS8
8060432	0.156704166666666	1.11473761160857	2.97848716666667	2.01923268752136	0.0577051971663386	0.600390139204611	8060432	NM_003245	TGM3	transglutaminase 3 (E polypeptide, protein-glutamine-gamma-glutamyltransferase)	Q08188
8112302	-0.193195666666669	-1.14329338497750	7.66120316666667	-2.0191472890073	0.0577148179930359	0.600390139204611	8112302	NM_001048249	C5orf43	chromosome 5 open reading frame 43	Q7Z3B0
7939839	-0.224387333333333	-1.16828101143841	6.5719925	-2.01901205184879	0.057730056486113	0.600390139204611	7939839	NM_002843	PTPRJ	protein tyrosine phosphatase, receptor type, J	Q12913
8169868	-0.205683000000001	-1.15323218021476	6.38469033333333	-2.01872226123794	0.0577627221828598	0.600390139204611	8169868	NM_006649	UTP14A	UTP14, U3 small nucleolar ribonucleoprotein, homolog A (yeast)	Q9BVJ6
8008885	0.254514666666665	1.19293436353664	6.60843711111111	2.01853431570214	0.057783916590657	0.600390139204611	8008885	NR_029493	MIR21	microRNA 21	---
8089694	0.205204999999999	1.15285014960111	2.74437983333333	2.01838080159548	0.0578012333807148	0.600390139204611	8089694	NM_007136	ZNF80	zinc finger protein 80	P51504
8133504	-0.1592135	-1.11667820352685	8.54619233333333	-2.01825958971540	0.0578149096845678	0.600390139204611	8133504	NM_032999	GTF2I	general transcription factor IIi	P78347
8065400	-0.305887666666667	-1.23617900390853	3.12069816666667	-2.01807381553972	0.0578358761686851	0.600390139204611	8065400	NM_001008693	CST9	cystatin 9 (testatin)	Q5W186
8176650	0.2158635	1.16139884145180	4.52403505555556	2.01783241293922	0.0578631310697008	0.600390139204611	8176650	NM_004679	VCY	variable charge, Y-linked	O14598
8109639	0.303850833333333	1.23443496656510	7.98649194444444	2.01771155909994	0.0578767800693542	0.600390139204611	8109639	NM_004219	PTTG1	pituitary tumor-transforming 1 // pituitary tumor-transforming 1	O95211
7943282	0.183794666666666	1.13586758953998	3.85615216666667	2.01708667764976	0.0579473990556776	0.600815232152729	7943282	NM_018039	KDM4D	lysine (K)-specific demethylase 4D	Q6B0I6
8117458	0.234146666666664	1.17621081967102	6.512038	2.01572520514636	0.0581015292219322	0.601519511434778	8117458	NM_001145009	BTN3A1	butyrophilin, subfamily 3, member A1	O00481
8024273	0.333221499999999	1.25982338843089	6.62907622222222	2.01521141969240	0.058159789549731	0.601519511434778	8024273	NM_024407	NDUFS7	NADH dehydrogenase (ubiquinone) Fe-S protein 7, 20kDa (NADH-coenzyme Q reductase)	O75251
7922410	-0.170264000000001	-1.12526437894141	7.20522055555556	-2.01516483822491	0.0581650742105426	0.601519511434778	7922410	NR_002750	SNORD44	small nucleolar RNA, C/D box 44	---
7904340	-0.173537500000001	-1.12782052214920	7.89228116666667	-2.01492911747572	0.0581918232989607	0.601519511434778	7904340	NM_006699	MAN1A2	mannosidase, alpha, class 1A, member 2	O60476
7969651	-0.170617166666668	-1.12553987341828	8.65296661111111	-2.01459312090822	0.0582299705407915	0.601519511434778	7969651	NM_006260	DNAJC3	DnaJ (Hsp40) homolog, subfamily C, member 3	A8KA82
8009502	-0.234261666666669	-1.17630458143748	4.29426505555556	-2.01429456050843	0.058263886294414	0.601519511434778	8009502	NM_000891	KCNJ2	potassium inwardly-rectifying channel, subfamily J, member 2	P63252
7946697	-0.218622500000002	-1.16362201766489	8.23219066666667	-2.01407620324821	0.0582887023743473	0.601519511434778	7946697	NM_012250	RRAS2	related RAS viral (r-ras) oncogene homolog 2	P62070
7932985	0.209101333333331	1.15596789763347	8.44434261111111	2.01365471996461	0.0583366303219779	0.601519511434778	7932985	NM_003873	NRP1	neuropilin 1	Q9H2E0
8048995	0.203537333333332	1.15151829570713	7.51771672222222	2.01343153886609	0.0583620231234348	0.601519511434778	8048995	NM_030926	ITM2C	integral membrane protein 2C	Q9NQX7
7946334	-0.3810545	-1.30229338475365	3.90920494444444	-2.01332976143145	0.0583736063102041	0.601519511434778	7946334	NM_176821	NLRP10	NLR family, pyrin domain containing 10	Q86W26
8023382	-0.182755833333333	-1.13504998612899	8.19601033333333	-2.01319397990751	0.0583890626768646	0.601519511434778	8023382	NM_003927	MBD2	methyl-CpG binding domain protein 2	O60535
7933121	-0.253109833333334	-1.19177330161482	2.80630655555556	-2.01318825875927	0.0583897140107058	0.601519511434778	7933121	ENST00000426433	CCNYL2	cyclin Y-like 2	---
7925870	-0.202791500000000	-1.15092314652843	3.69457216666667	-2.01308821243344	0.0584011050075798	0.601519511434778	7925870	NR_015376	NCRNA00200	non-protein coding RNA 200	---
8136709	0.321836166666666	1.24992035280384	2.9075945	2.01185564132122	0.058541605678378	0.602660409903871	8136709	NR_003715	LOC93432	maltase-glucoamylase-like pseudogene	Q2M2H8
8077731	0.301310666666666	1.23226339767311	6.13286116666667	2.01083603060803	0.0586580599124714	0.603269477182418	8077731	NM_033084	FANCD2	Fanconi anemia, complementation group D2	Q9BXW9
8059955	0.210225666666666	1.15686912746950	5.85440538888889	2.01081649644814	0.0586602930205498	0.603269477182418	8059955	NM_022449	RAB17	RAB17, member RAS oncogene family	Q9H0T7
8034544	0.168245166666666	1.12369084299041	6.44086983333333	2.00925080425283	0.0588395279568415	0.604557481504707	8034544	NM_005809	PRDX2	peroxiredoxin 2	P32119
7985636	-0.191728000000001	-1.14213089372027	4.75764361111111	-2.00915529471518	0.0588504774173852	0.604557481504707	7985636	NM_004213	SLC28A1	solute carrier family 28 (sodium-coupled nucleoside transporter), member 1	O00337
7917347	-0.234433500000002	-1.17644469446852	9.36462861111111	-2.00894135383645	0.0588750107789981	0.604557481504707	7917347	NM_012137	DDAH1	dimethylarginine dimethylaminohydrolase 1	B1AKK2
7898609	-0.215527166666668	-1.16112811783791	3.31309827777778	-2.00816236614661	0.0589644175177544	0.605168983840447	7898609	NM_000929	PLA2G5	phospholipase A2, group V	P39877
8007228	-0.179411166666668	-1.13242159516491	7.43697561111111	-2.00757506696776	0.0590319040020586	0.605510089182703	8007228	NM_001130020	ATP6V0A1	ATPase, H+ transporting, lysosomal V0 subunit a1	Q5CZH6
8159566	0.202881166666666	1.15099468115377	6.65190305555556	2.00735336749483	0.0590573974501334	0.605510089182703	8159566	NM_016219	MAN1B1	mannosidase, alpha, class 1B, member 1	Q9UKM7
7920852	-0.175198833333334	-1.12912001026597	5.6509255	-2.00666226842403	0.059136930941673	0.605785736460123	7920852	BC062637	KIAA0907	KIAA0907	Q7Z7F0
8160138	-0.161867000000002	-1.11873396179190	7.70381244444444	-2.00637864812372	0.059169598467047	0.605785736460123	8160138	NM_005596	NFIB	nuclear factor I/B	O00712
8044450	-0.216033500000001	-1.16153570297170	6.34967416666667	-2.00634096778392	0.0591739397232878	0.605785736460123	8044450	NM_198581	ZC3H6	zinc finger CCCH-type containing 6	P61129
8107942	-0.212932000000000	-1.15904132035378	8.05319638888889	-2.00562242044527	0.0592567801650101	0.60620048181311	8107942	NM_005732	RAD50	RAD50 homolog (S. cerevisiae)	Q92878
8166124	-0.167719166666667	-1.12328122513590	4.26501533333333	-2.00498521311216	0.0593303299021158	0.60620048181311	8166124	NM_006357	UBE2E3	ubiquitin-conjugating enzyme E2E 3 (UBC4/5 homolog, yeast)	Q969T4
7958960	-0.229414333333333	-1.17235892975999	6.39820188888889	-2.00495661571672	0.0593336326763018	0.60620048181311	7958960	NM_001143819	TPCN1	two pore segment channel 1	Q9ULQ1
8112763	-0.215782166666667	-1.16133336831034	3.17484355555556	-2.00495276214345	0.0593340777462857	0.60620048181311	8112763	NM_032109	OTP	orthopedia homeobox	Q5XKR4
8133215	0.397743666666667	1.31744585147041	5.40184472222222	2.00426960735418	0.0594130262457405	0.606701280605118	8133215	NM_022906	STAG3L4	stromal antigen 3-like 4	Q8TBR4
8104281	-0.235803500000001	-1.17756239064576	3.94612761111111	-2.00323163889869	0.0595331586924357	0.607077445646147	8104281	NM_182632	SLC6A18	solute carrier family 6, member 18	Q96N87
7928491	0.209348833333332	1.15616622547749	5.90969683333333	2.00270367574685	0.0595943475336692	0.607077445646147	7928491	NM_012330	MYST4	MYST histone acetyltransferase (monocytic leukemia) 4	Q8WYB5
7996546	0.193411499999999	1.14346443934063	2.41241733333333	2.00246429018401	0.0596221099229249	0.607077445646147	7996546	NM_018296	LRRC36	leucine rich repeat containing 36	Q1X8D7
8066384	-0.150577666666667	-1.11001384154327	2.32484244444444	-2.00209121454198	0.0596653999087018	0.607077445646147	8066384	NM_176791	GTSF1L	gametocyte specific factor 1-like	Q9H1H1
8174831	0.248464833333332	1.18794235696887	4.29074205555556	2.00173399944228	0.0597068758789603	0.607077445646147	8174831	NM_001145718	CT47B1	cancer/testis antigen family 147, member B1	Q5JQC4
8105899	-0.226274500000000	-1.16981022138368	6.75914205555556	-2.00170171691251	0.0597106254500869	0.607077445646147	8105899	NM_001038603	MARVELD2	MARVEL domain containing 2	Q8N4S9
8165438	0.177444166666665	1.13087868040253	7.68634011111111	2.00152400892667	0.0597312697609413	0.607077445646147	8165438	NM_013379	DPP7	dipeptidyl-peptidase 7	Q9UHL4
7936817	0.215636166666666	1.16121584791425	5.86289833333333	2.00144169562633	0.059740834250174	0.607077445646147	7936817	NM_024942	C10orf88	chromosome 10 open reading frame 88	Q9H8K7
7998634	-0.252777666666668	-1.19149893885279	6.06068688888889	-2.00071935176047	0.0598248266563161	0.607077445646147	7998634	NM_001009606	HS3ST6	heparan sulfate (glucosamine) 3-O-sulfotransferase 6	---
8098958	0.179230166666666	1.13227953087147	4.74234166666667	2.00048946065830	0.0598515800060063	0.607077445646147	8098958	NM_181808	POLN	polymerase (DNA directed) nu	O95165
7900597	0.199652499999998	1.14842170290022	5.95646783333333	2.00037048963298	0.0598654293460702	0.607077445646147	7900597	BC001508	C1orf50	chromosome 1 open reading frame 50	Q9BV19
8067818	0.199449999999999	1.14826051909629	3.53432388888889	2.00008453887935	0.0598987284216917	0.607077445646147	8067818	NM_005286	NPBWR2	neuropeptides B/W receptor 2	P48146
7907572	-0.203085000000001	-1.15115731265269	3.0963925	-1.99966496046103	0.0599476185000354	0.607077445646147	7907572	NM_020318	PAPPA2	pappalysin 2	Q9BXP8
7899029	0.146212499999999	1.10666034526897	5.53704961111111	1.99965415537399	0.0599488780009939	0.607077445646147	7899029	NM_020379	MAN1C1	mannosidase, alpha, class 1C, member 1	Q9NR34
[truncated: 18,271 more rows]
