# Supplementary material for: System analysis of cross-talk between nuclear receptors reveals an opposite regulation of the cell cycle by LXR and FXR in human HepaRG liver cells
Source: PLoS One. 2019 Aug 22;14(8):e0220894. doi: 10.1371/journal.pone.0220894 (PMC6705839; doi:10.1371/journal.pone.0220894)
Supplement: S1 Archive — (ZIP) [file pone.0220894.s009.zip › data_and_code/genes/FXR_4h.txt]

ID	logFC	FoldChange	AveExpr	t	P.Value	adj.P.Val	afxID	Gene.Accession	Gene.Symbol	Gene.Description	SwissProt.accession
8131803	4.0592845	16.6711821033254	4.886106	29.0881835307176	9.55343164930899e-18	1.93648059531493e-13	8131803	NM_000600	IL6	interleukin 6 (interferon, beta 2)	P05231
7900365	3.616115	12.2619370653243	7.05320288888889	27.1012330009088	3.76424009019628e-17	3.81505733141393e-13	7900365	NM_001136493	MFSD2A	major facilitator superfamily domain containing 2A	Q8NA29
8122265	2.99852166666667	7.99180657797187	6.20496227777778	26.3153304822219	6.64905289320365e-17	4.00625818160435e-13	8122265	NM_006290	TNFAIP3	tumor necrosis factor, alpha-induced protein 3	P21580
8056583	2.40759166666667	5.30587859997125	4.69947555555556	26.0805043218426	7.90578822220888e-17	4.00625818160435e-13	8056583	NM_003742	ABCB11	ATP-binding cassette, sub-family B (MDR/TAP), member 11	Q9UIL3
8083594	3.6798355	12.8156566822007	4.01580672222222	25.5965138269041	1.13487337538305e-16	4.60077666380289e-13	8083594	NM_002852	PTX3	pentraxin 3, long	P26022
8006433	2.78326783333333	6.88409894491732	8.55851933333333	22.3047557846583	1.59684716021269e-15	5.39468198958519e-12	8006433	NM_002982	CCL2	chemokine (C-C motif) ligand 2	P13500
8095697	2.39713450000000	5.26755875087143	7.4011045	21.538233428386	3.11357126340140e-15	9.0160127870209e-12	8095697	NM_001511	CXCL1	chemokine (C-X-C motif) ligand 1 (melanoma growth stimulating activity, alpha)	P09341
8025601	2.98713316666667	7.92896834861982	8.00551583333333	21.0899986841913	4.64815665851508e-15	1.17772669335126e-11	8025601	NM_000201	ICAM1	intercellular adhesion molecule 1	P05362
8077441	1.68130983333333	3.20719002009608	7.13187861111111	19.2031746232335	2.74804289604642e-14	5.97685350288515e-11	8077441	NM_003670	BHLHE40	basic helix-loop-helix family, member e40	Q6IB83
8048864	4.06725616666667	16.7635543262205	6.26885511111111	19.0915071191351	3.0677940726349e-14	5.97685350288515e-11	8048864	NM_004591	CCL20	chemokine (C-C motif) ligand 20	P78556
8095680	2.826553	7.09377218908309	7.69066616666667	19.0352333433461	3.24348241399786e-14	5.97685350288515e-11	8095680	NM_000584	IL8	interleukin 8	P10145
8044499	2.0185635	4.05180150718682	8.73899183333333	18.8910624476775	3.74341908088787e-14	6.32325873079977e-11	8044499	NM_005415	SLC20A1	solute carrier family 20 (phosphate transporter), member 1	A7LNJ1
7930413	1.68187883333333	3.20845518770686	7.29175022222222	16.940834943963	2.88394634540874e-13	4.49673787857194e-10	7930413	NM_004419	DUSP5	dual specificity phosphatase 5	Q59EI8
8077786	1.45910733333333	2.74938193149515	6.19958077777778	15.5414456848319	1.42338774807828e-12	1.93105909962164e-09	8077786	NM_001570	IRAK2	interleukin-1 receptor-associated kinase 2	B2R748
7924526	1.41803683333333	2.67221638005499	6.80125744444444	15.4948702822524	1.50422192302572e-12	1.93105909962164e-09	7924526	NM_005426	TP53BP2	tumor protein p53 binding protein, 2	Q13625
7977046	1.77359683333333	3.41905311053584	6.37970755555556	15.4837243004769	1.52426963956321e-12	1.93105909962164e-09	7977046	NM_006291	TNFAIP2	tumor necrosis factor, alpha-induced protein 2	Q03169
7965335	1.83631916666667	3.57097780405738	6.24497377777778	14.9558500140568	2.88070686961685e-12	3.43481930865492e-09	7965335	NM_001946	DUSP6	dual specificity phosphatase 6	Q16828
8084206	1.45666733333333	2.74473588922456	6.27029972222222	14.5838454770922	4.56363818866799e-12	5.13916367135001e-09	8084206	NM_032047	B3GNT5	UDP-GlcNAc:betaGal beta-1,3-N-acetylglucosaminyltransferase 5	Q9BYG0
7917875	1.59095216666667	3.01248105117541	6.33579955555556	14.1646816497106	7.75591583409782e-12	8.27433757669278e-09	7917875	NM_001993	F3	coagulation factor III (thromboplastin, tissue factor)	B2R6M5
8075310	1.66066966666667	3.16163246575188	4.44647316666667	13.9955560018493	9.64205532115323e-12	9.7722230679888e-09	8075310	NM_002309	LIF	leukemia inhibitory factor (cholinergic differentiation factor)	P15018
7996027	1.15896416666666	2.23297046126076	7.313374	13.7154451600886	1.38942642244954e-11	1.28518091831605e-08	7996027	NM_002996	CX3CL1	chemokine (C-X3-C motif) ligand 1	A0N0N7
8114010	1.9044985	3.74378737319679	6.148789	13.7124731880066	1.39486828825620e-11	1.28518091831605e-08	8114010	NM_002198	IRF1	interferon regulatory factor 1	Q6FHN8
7974316	1.052874	2.07465867169866	7.94752427777778	13.5901321525351	1.63937842805056e-11	1.44479133637325e-08	7974316	NM_001042481	FRMD6	FERM domain containing 6	B2RE19
8066513	1.0951925	2.13641586082476	9.7181175	13.4017151181567	2.10728973000059e-11	1.69403541153974e-08	8066513	NM_002999	SDC4	syndecan 4	Q6FGN3
7966690	1.48315616666667	2.79559654082247	6.23567788888889	13.3895161218500	2.14203797478239e-11	1.69403541153974e-08	7966690	NM_016569	TBX3	T-box 3	O15119
7934997	-1.24933850000000	-2.37732393695904	8.20854994444444	-13.3788496134153	2.17291172669134e-11	1.69403541153974e-08	7934997	NM_005398	PPP1R3C	protein phosphatase 1, regulatory (inhibitor) subunit 3C	Q9UQK1
8021470	1.42345866666667	2.68227780678553	5.25278294444444	12.7451332525186	5.17186967656892e-11	3.88273327200193e-08	8021470	NM_021127	PMAIP1	phorbol-12-myristate-13-acetate-induced protein 1	Q13794
8018864	1.37651083333333	2.59639671025435	5.4294595	12.7072957439011	5.45259237494783e-11	3.9472874085783e-08	8018864	NM_003955	SOCS3	suppressor of cytokine signaling 3	Q6FI39
8178435	1.7241285	3.30380491460155	6.81313211111111	12.5474899965362	6.82582702196581e-11	4.77101771500852e-08	8178435	NM_003897	IER3	immediate early response 3	Q5ST77
8097461	1.08395083333333	2.11983332220275	5.90354861111111	12.4943113961455	7.35927405024984e-11	4.97241616661881e-08	8097461	NM_012118	CCRN4L	CCR4 carbon catabolite repression 4-like (S. cerevisiae)	Q9UK39
8095728	1.67000533333333	3.18215769875065	7.18056811111111	12.3793359115700	8.66693560790857e-11	5.66705757330021e-08	8095728	NM_001432	EREG	epiregulin	B2RC66
8161255	1.09971583333333	2.14312475366297	6.60149533333333	12.2822385627147	9.95988643342451e-11	6.30896556267234e-08	8161255	NM_003028	SHB	Src homology 2 domain containing adaptor protein B	Q15464
7900146	1.233951	2.35210261191386	6.62765905555556	12.2548576053686	1.03597913802041e-10	6.3634233720223e-08	7900146	NM_025079	ZC3H12A	zinc finger CCCH-type containing 12A	Q5D1E8
7914000	1.3449305	2.54017959220661	4.42502244444444	12.1784733985189	1.15665208741600e-10	6.89568759174187e-08	7914000	NM_021969	NR0B2	nuclear receptor subfamily 0, group B, member 2	Q15466
7965040	1.2312345	2.34767792419661	7.78809033333333	12.1379385145796	1.22656611912796e-10	7.10357006706391e-08	7965040	NM_007350	PHLDA1	pleckstrin homology-like domain, family A, member 1	Q8WV24
8123609	1.17576533333333	2.25912693296795	5.20316555555556	12.1128348678795	1.27206454863924e-10	7.16243011136594e-08	8123609	NM_004155	SERPINB9	serpin peptidase inhibitor, clade B (ovalbumin), member 9	P50453
7903227	1.38988433333333	2.62057669711543	6.86896505555556	11.9702350570586	1.56619950958195e-10	8.58023352952055e-08	7903227	NM_017734	PALMD	palmdelphin	Q9NP74
7978644	1.10121916666666	2.14535912059138	9.13887738888889	11.9227343863539	1.67927981110046e-10	8.95763204500167e-08	7978644	NM_020529	NFKBIA	nuclear factor of kappa light polypeptide gene enhancer in B-cells inhibitor, alpha	P25963
7997712	1.21995866666666	2.32940043446401	7.30715427777778	11.7095149481853	2.30236160903508e-10	1.19663768756772e-07	7997712	NM_002163	IRF8	interferon regulatory factor 8	Q02556
7984245	1.756641	3.37910457718719	4.43078683333333	11.6480218480340	2.52378434993239e-10	1.27892771932824e-07	7984245	NM_178859	OSTBETA	organic solute transporter beta	Q86UW2
8006453	1.3716725	2.58770381876542	2.88429194444444	11.5564148700946	2.89572136883580e-10	1.42877351403573e-07	8006453	NM_005623	CCL8	chemokine (C-C motif) ligand 8	P80075
8102800	1.4477455	2.72781442459737	7.46295772222222	11.5417328570187	2.96045819385795e-10	1.42877351403573e-07	8102800	NM_014331	SLC7A11	solute carrier family 7, (cationic amino acid transporter, y+ system) member 11	A8K2U4
8105267	1.04081166666666	2.05738482164737	7.33013894444444	11.2597377005303	4.54559288185215e-10	2.13004533449812e-07	8105267	NM_002203	ITGA2	integrin, alpha 2 (CD49B, alpha 2 subunit of VLA-2 receptor)	P17301
7919888	0.970946333333332	1.96012591480223	7.44672872222222	11.2486439816293	4.62368005515131e-10	2.13004533449812e-07	7919888	NM_001038707	CDC42SE1	CDC42 small effector 1	Q9NRR8
7901054	0.956677666666667	1.94083526106005	5.61472122222222	11.2072156912411	4.92787776799394e-10	2.21526284645537e-07	7901054	NM_004073	PLK3	polo-like kinase 3 (Drosophila)	Q9H4B4
8046124	1.89360816666667	3.71563340071539	4.82183966666667	11.1942599116072	5.02723684938072e-10	2.21526284645537e-07	8046124	NM_005771	DHRS9	dehydrogenase/reductase (SDR family) member 9	B2R835
8026047	1.13797616666667	2.20072086250615	7.17787561111111	11.0830058481809	5.97148790227869e-10	2.57536297402530e-07	8026047	NM_002229	JUNB	jun B proto-oncogene	Q5U079
7908793	1.26382283333333	2.40131194957126	5.1512155	10.8063621007605	9.21256021017575e-10	3.89038740542214e-07	7908793	NM_001114309	ELF3	E74-like factor 3 (ets domain transcription factor, epithelial-specific )	P78545
8169145	-1.04672666666667	-2.06583734427207	7.82509794444444	-10.7924083998062	9.41825625277607e-10	3.89608273966880e-07	8169145	NM_152423	MUM1L1	melanoma associated antigen (mutated) 1-like 1	Q5H9M0
7916493	0.771049499999998	1.70651074694375	8.52278355555556	10.5952417817263	1.28957281596378e-09	5.22792819591715e-07	7916493	NM_003713	PPAP2B	phosphatidic acid phosphatase type 2B	O14495
8008885	1.33313116666667	2.51948901589351	6.6573255	10.5773683775090	1.32711142578740e-09	5.27461737268835e-07	8008885	NR_029493	MIR21	microRNA 21	---
8053025	1.37795866666667	2.59900366217236	5.47703177777778	10.5203167754218	1.45473930156268e-09	5.67068570051453e-07	8053025	NM_003960	NAT8	N-acetyltransferase 8 (GCN5-related, putative)	Q9UHE5
8151334	0.941646833333332	1.92071948498481	8.41832827777778	10.2931067622801	2.10444904423646e-09	8.04852492956093e-07	8151334	NM_005098	MSC	musculin	O60682
8095744	1.21054950000000	2.31425766454965	7.6775055	10.1173430303777	2.81122734337388e-09	1.05525144907757e-06	8095744	NM_001657	AREG	amphiregulin	P15514
7975799	0.9775435	1.96910971818369	6.42528116666667	10.1045664239419	2.87141884859786e-09	1.05824836474688e-06	7975799	NM_017791	FLVCR2	feline leukemia virus subgroup C cellular receptor family, member 2	Q9UPI3
8055688	0.900266166666665	1.86641029033784	8.23863472222222	10.0841483882644	2.97041083121231e-09	1.07518263479774e-06	8055688	NM_005168	RND3	Rho family GTPase 3	P61587
8061564	1.38313200000000	2.60834011079408	5.73676166666667	9.99094406476975	3.46954489270835e-09	1.23381885921400e-06	8061564	NM_181353	ID1	inhibitor of DNA binding 1, dominant negative helix-loop-helix protein	P41134
8081386	1.22042833333333	2.33015888985987	6.540305	9.86403988864364	4.29353814384963e-09	1.50051755475572e-06	8081386	NM_031419	NFKBIZ	nuclear factor of kappa light polypeptide gene enhancer in B-cells inhibitor, zeta	Q9BYH8
7926900	1.00700316666667	2.00973205213640	6.06827866666667	9.77354785454585	5.00380774272461e-09	1.69773837933367e-06	7926900	NM_005204	MAP3K8	mitogen-activated protein kinase kinase kinase 8	B2R8A5
8140752	1.18128966666667	2.26779411125446	7.12222205555556	9.77101395625637	5.02537260779577e-09	1.69773837933367e-06	8140752	NM_000443	ABCB4	ATP-binding cassette, sub-family B (MDR/TAP), member 4	P21439
8101126	1.20632900000000	2.30749736433538	4.28976061111111	9.74765429181134	5.22879120752327e-09	1.73750160289339e-06	8101126	NM_001565	CXCL10	chemokine (C-X-C motif) ligand 10	P02778
8169603	0.788454833333331	1.72722356695051	6.83745961111111	9.7044474219574	5.62793998772293e-09	1.83997328308297e-06	8169603	NM_001031855	LONRF3	LON peptidase N-terminal domain and ring finger 3	Q496Y0
7943413	1.01923083333333	2.0268380714549	9.58196672222222	9.68810075227875	5.78710608302556e-09	1.84264719869575e-06	7943413	NM_001165	BIRC3	baculoviral IAP repeat-containing 3	Q13489
8088560	1.302905	2.46725186824552	7.47443422222222	9.68498929005816	5.81792899440197e-09	1.84264719869575e-06	8088560	NM_182920	ADAMTS9	ADAM metallopeptidase with thrombospondin type 1 motif, 9	Q9P2N4
8070467	1.24877833333333	2.37640105368387	6.17990966666667	9.62741150834769	6.42020300748349e-09	2.00211561479524e-06	8070467	NM_001135099	TMPRSS2	transmembrane protease, serine 2	O15393
7964602	-0.940772166666668	-1.91955535805640	6.36036677777778	-9.60013793624154	6.7277926046636e-09	2.05379752349423e-06	7964602	NM_153377	LRIG3	leucine-rich repeats and immunoglobulin-like domains 3	Q6UXM1
8029465	0.986807	1.98179398953504	6.59057888888889	9.59490205833902	6.78857592866863e-09	2.05379752349423e-06	8029465	NM_005178	BCL3	B-cell CLL/lymphoma 3	P20749
7927631	-0.868562166666669	-1.82584230394232	8.73740788888889	-9.48841485436875	8.15696770944062e-09	2.43149610985825e-06	7927631	NM_012242	DKK1	dickkopf homolog 1 (Xenopus laevis)	O94907
7949916	0.718152666666666	1.64507421073996	6.84069244444444	9.42281984011427	9.14003468377487e-09	2.68505076869734e-06	7949916	NM_001277	CHKA	choline kinase alpha	P35790
8174361	-1.12148383333334	-2.17570632101935	8.24966627777778	-9.34184951559918	1.05259638772784e-08	3.04801839703476e-06	8174361	NM_198057	TSC22D3	TSC22 domain family, member 3	Q5JRI9
7976560	1.130878	2.18991974547974	4.97247666666667	9.20950919216523	1.32807148580698e-08	3.79155056581796e-06	7976560	NM_000623	BDKRB2	bradykinin receptor B2	B4DRL4
8007429	1.5083995	2.84494251167931	4.83650561111111	9.13902474281932	1.50443453838361e-08	4.23540112403273e-06	8007429	NM_000151	G6PC	glucose-6-phosphatase, catalytic subunit	P35575
7909681	1.050084	2.07065040647425	7.01853566666667	9.108989293936	1.58682805929392e-08	4.40616503587504e-06	7909681	NM_002763	PROX1	prospero homeobox 1	Q92786
8068593	0.99959083333333	1.99943285498581	9.19438861111111	9.09876459937124	1.61593511768739e-08	4.42635200480046e-06	8068593	NM_005239	ETS2	v-ets erythroblastosis virus E26 oncogene homolog 2 (avian)	P15036
8132305	1.03681450000000	2.05169246955395	6.53352405555556	8.91891722431683	2.22946420429455e-08	6.02549858947339e-06	8132305	NM_030636	EEPD1	endonuclease/exonuclease/phosphatase family domain containing 1	Q7L9B9
7912706	0.881709166666665	1.84255689334924	7.39797455555556	8.8612957047252	2.47375079562245e-08	6.59775376674566e-06	7912706	NM_004431	EPHA2	EPH receptor A2	Q96HF4
8013112	0.788186166666665	1.72690194375287	5.95067866666667	8.84469005769369	2.54919351165762e-08	6.71066915341557e-06	8013112	NM_016084	RASD1	RAS, dexamethasone-induced 1	Q9HC43
8173551	0.731979166666666	1.66091606344014	5.58847683333333	8.673830479469	3.47958277901135e-08	9.04245422186667e-06	8173551	NM_002637	PHKA1	phosphorylase kinase, alpha 1 (muscle)	P46020
8131996	0.737028499999999	1.66673933991993	5.75863433333333	8.64514332858363	3.66752306383651e-08	9.41021424100837e-06	8131996	NM_182898	CREB5	cAMP responsive element binding protein 5	B5BUH3
7984112	0.665931499999999	1.58659235226577	7.58129377777778	8.61419495498486	3.88213524805086e-08	9.83636018474886e-06	7984112	NM_016530	RAB8B	RAB8B, member RAS oncogene family	Q92930
8054722	0.980872833333333	1.97365911549425	3.36566877777778	8.59685426581388	4.00804355387902e-08	1.00300052885343e-05	8054722	NM_000576	IL1B	interleukin 1, beta	P01584
7912145	0.827991833333334	1.77521262556094	5.11580777777778	8.58152976916846	4.12283992219939e-08	1.01848727761890e-05	7912145	NM_001561	TNFRSF9	tumor necrosis factor receptor superfamily, member 9	Q07011
8021376	0.730637666666665	1.65937236692696	8.2478683888889	8.57530735639171	4.17042151171036e-08	1.01848727761890e-05	8021376	NM_001144967	NEDD4L	neural precursor cell expressed, developmentally down-regulated 4-like	Q96PU5
7952601	0.7783245	1.71513780941864	7.64355105555556	8.5386920967958	4.46219638379741e-08	1.07677048451873e-05	7952601	NM_001143820	ETS1	v-ets erythroblastosis virus E26 oncogene homolog 1 (avian)	P14921
8090277	-0.701889	-1.62663323936652	5.98318383333333	-8.49876182633851	4.80465242776882e-08	1.14576829071616e-05	8090277	NM_022776	OSBPL11	oxysterol binding protein-like 11	Q9BXB4
7942674	1.1420935	2.20701051017006	9.52988066666667	8.45447641934912	5.21654039351013e-08	1.22952643926105e-05	7942674	NM_015516	TSKU	tsukushi small leucine rich proteoglycan homolog (Xenopus laevis)	Q8WUA8
7984079	0.631721833333332	1.54941309009534	8.1398715	8.33676351958298	6.49931474945721e-08	1.51426563185630e-05	7984079	NM_000366	TPM1	tropomyosin 1 (alpha)	O15513
7909441	1.112972	2.16290754858834	7.53021605555556	8.32049320643181	6.70080885603929e-08	1.54143467906117e-05	7909441	NM_015714	G0S2	G0/G1switch 2	P27469
8105908	-0.749507500000003	-1.68121880648704	7.2681675	-8.31517896154298	6.76801610441265e-08	1.54143467906117e-05	8105908	NM_002538	OCLN	occludin	Q16625
8151890	-0.7364745	-1.66609942898832	8.66884011111111	-8.28465850061545	7.16777075874248e-08	1.59869470071445e-05	8151890	NM_033285	TP53INP1	tumor protein p53 inducible nuclear protein 1	Q96A56
7956120	-0.712194500000002	-1.63829425095526	6.42816911111111	-8.28396236948423	7.17716910532881e-08	1.59869470071445e-05	7956120	NM_001982	ERBB3	v-erb-b2 erythroblastic leukemia viral oncogene homolog 3 (avian)	P21860
8128698	-0.642086333333335	-1.56058434558373	8.3898425	-8.26256078080436	7.47243180321252e-08	1.63906684114841e-05	8128698	NM_014454	SESN1	sestrin 1	Q9Y6P5
8070557	0.894574333333333	1.85906128891637	6.67735111111111	8.2591852749394	7.52013893570803e-08	1.63906684114841e-05	8070557	NM_001098402	ZNF295	zinc finger protein 295	Q9ULJ3
8147344	0.806163666666665	1.74855559461367	7.99635527777778	8.24938793706661	7.66040473789516e-08	1.65067983721393e-05	8147344	NM_001161778	PDP1	pyruvate dehyrogenase phosphatase catalytic subunit 1	B3KPZ7
8112803	0.655181166666666	1.57481369821097	6.46873622222222	8.2381310157658	7.82492156277568e-08	1.65067983721393e-05	8112803	NM_005779	LHFPL2	lipoma HMGIC fusion partner-like 2	Q6ZUX7
8129937	-0.826790500000001	-1.77373501985166	8.55117583333333	-8.2364478386839	7.8498337719572e-08	1.65067983721393e-05	8129937	NM_006079	CITED2	Cbp/p300-interacting transactivator, with Glu/Asp-rich carboxy-terminal domain, 2	Q99967
7979269	0.757089999999999	1.69007819810090	6.93056605555556	8.23313151846962	7.89915856979533e-08	1.65067983721393e-05	7979269	NM_000161	GCH1	GTP cyclohydrolase 1	Q96T74
8131091	0.642867666666666	1.56142975419557	6.27594288888889	8.20216133893261	8.37559970210538e-08	1.73238169348649e-05	8131091	NM_002360	MAFK	v-maf musculoaponeurotic fibrosarcoma oncogene homolog K (avian)	Q8NDR0
7916609	1.16084000000000	2.23587572162862	7.96693372222222	8.16041896445013	9.06535158092448e-08	1.85610784389232e-05	7916609	NM_002228	JUN	jun oncogene	P05412
8152041	0.709438	1.63516701582202	7.82032772222222	8.15073802161892	9.23357186441837e-08	1.87164501691760e-05	8152041	NM_183419	RNF19A	ring finger protein 19A	Q9NV58
8097903	0.985848333333332	1.98047753062195	4.90442088888889	8.04709331761393	1.12511083820598e-07	2.25801947430051e-05	8097903	NM_003264	TLR2	toll-like receptor 2	O60603
8086330	0.841189666666668	1.79152685120912	5.58321094444444	7.98738706281291	1.26158644336302e-07	2.50709384382043e-05	8086330	NM_033027	CSRNP1	cysteine-serine-rich nuclear protein 1	Q96S65
7947462	0.730393499999998	1.65909155280865	6.05645122222222	7.94526351941365	1.36810692941376e-07	2.69238130672009e-05	7947462	NM_145804	ABTB2	ankyrin repeat and BTB (POZ) domain containing 2	B3KPV6
8162870	-0.820681666666669	-1.76624033576108	9.05404522222222	-7.91898186802455	1.43924855255881e-07	2.80515078465068e-05	8162870	NM_001701	BAAT	bile acid CoA: amino acid N-acyltransferase (glycine N-choloyltransferase)	Q14032
7927694	-0.723715166666668	-1.65142925365789	5.19924394444444	-7.88029089106226	1.55102717011089e-07	2.99422102268074e-05	7927694	NM_032439	PHYHIPL	phytanoyl-CoA 2-hydroxylase interacting protein-like	Q96FC7
8126666	0.805391166666666	1.74761957030714	5.97960755555556	7.85027101084416	1.64392805698865e-07	3.14362469010943e-05	8126666	NM_004556	NFKBIE	nuclear factor of kappa light polypeptide gene enhancer in B-cells inhibitor, epsilon	Q96F31
8059279	-0.737204666666668	-1.66694287693451	6.73706538888889	-7.81241085692817	1.76937047122386e-07	3.35188219174838e-05	8059279	NM_004438	EPHA4	EPH receptor A4	B2R601
8077833	0.737303166666665	1.6670566913402	4.01754011111111	7.79919710361345	1.81545083389885e-07	3.39247240548173e-05	8077833	NM_003042	SLC6A1	solute carrier family 6 (neurotransmitter transporter, GABA), member 1	P30531
8135069	0.680125	1.60227857602488	11.0367138888889	7.79481943877765	1.83098964047250e-07	3.39247240548173e-05	8135069	NM_000602	SERPINE1	serpin peptidase inhibitor, clade E (nexin, plasminogen activator inhibitor type 1), member 1	P05121
8148304	0.766777666666664	1.70146522647231	7.07740916666667	7.7920178565743	1.84100623879127e-07	3.39247240548173e-05	8148304	NM_025195	TRIB1	tribbles homolog 1 (Drosophila)	Q96RU8
7951077	-0.633651666666668	-1.55148706256215	8.10539616666667	-7.76437208762685	1.94294493700133e-07	3.54806251108261e-05	7951077	NM_144665	SESN3	sestrin 3	P58005
8107520	1.02781633333333	2.0389357765714	6.26487422222222	7.73261618173963	2.0672846381302e-07	3.74141603704457e-05	8107520	NM_014350	TNFAIP8	tumor necrosis factor, alpha-induced protein 8	O95379
7983910	1.12774566666667	2.18517021964017	8.14210244444445	7.72019293031573	2.11814352338354e-07	3.79953709902516e-05	7983910	NM_020980	AQP9	aquaporin 9	Q6FGT0
8070194	0.601979333333333	1.51779751030565	5.98189177777778	7.66552562969047	2.35781071940487e-07	4.19235291950323e-05	8070194	NM_001001890	RUNX1	runt-related transcription factor 1	Q01196
8114970	-0.942455333333334	-1.92179617608814	5.01985305555556	-7.63230509182609	2.51700450273482e-07	4.43649402351607e-05	8114970	NM_206966	C5orf46	chromosome 5 open reading frame 46	Q6UWT4
7967107	-1.209543	-2.31264367965262	6.86052694444444	-7.62020441970667	2.57771967405125e-07	4.50434291319128e-05	7967107	NR_024345	C12orf27	chromosome 12 open reading frame 27	Q8N8Z0
8156571	-0.9401085	-1.91867252981096	6.15062027777778	-7.57672736465555	2.80866090811671e-07	4.86594500919024e-05	8156571	NR_029665	MIR27B	microRNA 27b	---
8122457	0.743050499999999	1.67371107081096	5.41447588888889	7.53101141611217	3.07468758421762e-07	5.28168790949926e-05	8122457	NM_003764	STX11	syntaxin 11	O75558
7984524	0.633722166666667	1.55156288074089	6.33622883333333	7.5171390030171	3.16046640611305e-07	5.38341630688332e-05	7984524	NM_001104554	PAQR5	progestin and adipoQ receptor family member V	Q9NXK6
8035886	0.814950666666666	1.75923799321413	6.47639022222222	7.48752592237666	3.35195818042964e-07	5.6620160264424e-05	8035886	NM_031448	C19orf12	chromosome 19 open reading frame 12	Q9NSK7
7923753	0.8444845	1.79562302382628	5.53720116666667	7.48070210216803	3.39776097153515e-07	5.68418305708738e-05	7923753	NM_030952	NUAK2	NUAK family, SNF1-like kinase, 2	Q9H093
8091658	0.535118666666665	1.44906133996993	7.20428538888889	7.47725180109947	3.42116592483799e-07	5.68418305708738e-05	8091658	NM_020307	CCNL1	cyclin L1	Q9UK58
7966026	-0.589391833333334	-1.50461234585949	6.25799133333333	-7.4323047347424	3.74175526741918e-07	6.13390582260124e-05	7966026	NM_014840	NUAK1	NUAK family, SNF1-like kinase, 1	O60285
8001531	0.887347666666667	1.84977226835482	9.03988155555556	7.43088619025531	3.75236468674176e-07	6.13390582260124e-05	8001531	NM_005950	MT1G	metallothionein 1G	P13640
8114612	1.00071116666667	2.00098612937272	5.89482661111111	7.32254639253207	4.66194691880079e-07	7.55981312352736e-05	8114612	NM_000591	CD14	CD14 molecule	B2R888
8105506	0.6491845	1.56828145602854	6.81860883333333	7.27517123705453	5.12864567175041e-07	8.25060696558578e-05	8105506	NM_020928	ZSWIM6	zinc finger, SWIM-type containing 6	Q9HCJ5
8148317	0.877772333333331	1.83753576897369	8.17819816666667	7.23340203749793	5.580126377872e-07	8.90623320310752e-05	8148317	NM_002467	MYC	v-myc myelocytomatosis viral oncogene homolog (avian)	P01106
8029580	0.667577499999999	1.58840356064926	5.88569127777778	7.22607286260965	5.66348782429184e-07	8.96670524285972e-05	8029580	NM_006509	RELB	v-rel reticuloendotheliosis viral oncogene homolog B	Q01201
8005097	0.806266499999999	1.74868023371179	6.2490625	7.22233577373529	5.7064873030533e-07	8.96670524285972e-05	8005097	NM_006041	HS3ST3B1	heparan sulfate (glucosamine) 3-O-sulfotransferase 3B1	Q9Y662
8096635	0.6465785	1.5654511610777	7.91985333333333	7.2169705943321	5.7688102420707e-07	8.99490643129024e-05	8096635	NM_003998	NFKB1	nuclear factor of kappa light polypeptide gene enhancer in B-cells 1	P19838
8025612	1.06552083333333	2.09292531888341	4.27266383333333	7.20526601831033	5.90722472214126e-07	9.14041565784758e-05	8025612	NM_022377	ICAM4	intercellular adhesion molecule 4 (Landsteiner-Wiener blood group)	Q14773
7903786	0.87399733333333	1.83273390173600	8.22815361111111	7.18785496304468	6.11949967495118e-07	9.39714078873186e-05	7903786	NM_000757	CSF1	colony stimulating factor 1 (macrophage)	Q59H07
8095834	0.727129666666667	1.65534240447499	6.26704138888889	7.17396723889104	6.2944584113686e-07	9.59313323296552e-05	8095834	NM_020859	SHROOM3	shroom family member 3	Q8TF72
8084589	1.07510216666667	2.10687126795382	5.16335455555556	7.16701542485068	6.38397010956212e-07	9.65694582991226e-05	8084589	NM_004721	MAP3K13	mitogen-activated protein kinase kinase kinase 13	O43283
7917779	0.686425166666666	1.60929093499647	8.46703238888889	7.16185581994538	6.45125442745477e-07	9.68643905514875e-05	7917779	NM_002061	GCLM	glutamate-cysteine ligase, modifier subunit	P48507
8053030	0.630012833333332	1.54757875979595	5.643757	7.11993079412848	7.02587717360733e-07	0.000104716566403692	8053030	NM_016347	NAT8B	N-acetyltransferase 8B (GCN5-related, putative, gene/pseudogene)	Q9UHF3
8056977	0.548061666666666	1.46211994403057	8.44932066666667	7.09638822922487	7.37147274321343e-07	0.000109065512777326	8056977	NM_006164	NFE2L2	nuclear factor (erythroid-derived 2)-like 2	Q16236
7926037	0.77304483333333	1.70887258604729	7.2678855	7.08622046404682	7.52611352831261e-07	0.000110546609578911	7926037	NM_004566	PFKFB3	6-phosphofructo-2-kinase/fructose-2,6-biphosphatase 3	Q9BQU1
8117165	0.623862999999997	1.54099587500693	7.42029183333333	7.02274183055338	8.57034901477523e-07	0.000124979118366542	8117165	NM_003107	SOX4	SRY (sex determining region Y)-box 4	Q06945
8100984	0.789069166666666	1.72795921581044	4.33589583333333	7.01056348602828	8.78721083395227e-07	0.000127226259717295	8100984	NM_002090	CXCL3	chemokine (C-X-C motif) ligand 3	P19876
7971922	-0.697732500000001	-1.62195354572043	6.32439977777778	-6.99565407669828	9.06043634899244e-07	0.000130251804818494	7971922	NM_203487	PCDH9	protocadherin 9	Q9HC56
8160297	1.03831116666667	2.05382202083195	9.29798405555556	6.95931371922626	9.76374157812178e-07	0.000139373973090513	8160297	NM_001122	PLIN2	perilipin 2	Q6FHZ7
8053576	-0.647644833333334	-1.56660865435816	7.54985877777778	-6.9488470636991	9.97657934865771e-07	0.000141288211985263	8053576	NM_005667	RNF103	ring finger protein 103	B2RAG4
8021169	0.7005	1.62506790074446	5.64813088888889	6.94590572153928	1.00372484094119e-06	0.000141288211985263	8021169	NM_006033	LIPG	lipase, endothelial	B2RCS7
8096050	0.756213166666667	1.6890513236655	5.96498611111111	6.91221834931753	1.07598603537649e-06	0.000150415427152286	8096050	NM_004464	FGF5	fibroblast growth factor 5	P12034
7909610	0.891299666666665	1.85484632875071	4.66421705555556	6.89188576360365	1.12217724766608e-06	0.000155798169932818	7909610	NM_001040619	ATF3	activating transcription factor 3	Q6ICQ9
8132725	0.709083333333332	1.63476508198339	6.25417055555556	6.8622105273439	1.19329369136892e-06	0.000164544647102367	8132725	NM_003364	UPP1	uridine phosphorylase 1	Q16831
8105778	-0.573405833333336	-1.48803229036808	9.67714988888889	-6.8393720780832	1.25118050266734e-06	0.000170834596830977	8105778	NM_181523	PIK3R1	phosphoinositide-3-kinase, regulatory subunit 1 (alpha)	P27986
8102792	-0.770219000000002	-1.7055286618286	6.94350233333333	-6.83761015447056	1.25576491997117e-06	0.000170834596830977	8102792	NM_019035	PCDH18	protocadherin 18	Q5HYG2
7944931	0.634519666666667	1.55242079833639	5.37009138888889	6.75688592189767	1.48550557237206e-06	0.000200009471436756	7944931	NM_198277	SLC37A2	solute carrier family 37 (glycerol-3-phosphate transporter), member 2	Q8WYX4
8014189	0.598923333333333	1.51458582670302	7.23156255555556	6.75545204532436	1.48995708865072e-06	0.000200009471436756	8014189	NM_057178	RFFL	ring finger and FYVE-like domain containing 1	Q8WZ73
7947199	-0.527864166666666	-1.44179311665458	7.65634327777778	-6.73521915078588	1.55425698002527e-06	0.000207268348586264	7947199	NM_018490	LGR4	leucine-rich repeat-containing G protein-coupled receptor 4	Q59ER8
8062119	0.786778166666666	1.72521739382938	7.34783655555556	6.70899851622668	1.64186429370778e-06	0.000216387423128618	8062119	BC133653	MT1P3	metallothionein 1 pseudogene 3 // metallothionein 1 pseudogene 3	---
8084929	0.878004833333332	1.83783192407320	3.89097144444444	6.70838055639007	1.64398930250652e-06	0.000216387423128618	8084929	NM_152672	OSTalpha	organic solute transporter alpha	Q86UW1
7986350	0.876631166666666	1.83608285938874	4.92057877777778	6.69182489413395	1.70198749426862e-06	0.000222576041992420	7986350	NM_183376	ARRDC4	arrestin domain containing 4	B3KSD4
8117020	-0.732275666666668	-1.66125744689764	6.66976166666667	-6.68174059967474	1.73834415354681e-06	0.000225873307643551	8117020	NM_013262	MYLIP	myosin regulatory light chain interacting protein	B2RBG2
8024754	0.849648333333333	1.80206160698451	6.452006	6.64066518548788	1.89489744564220e-06	0.000244646950466035	8024754	NM_032607	CREB3L3	cAMP responsive element binding protein 3-like 3	Q68CJ9
8150592	0.739882833333333	1.67004020313045	7.12003022222222	6.62849214313077	1.94402976887751e-06	0.000249401793766754	8150592	NM_005195	CEBPD	CCAAT/enhancer binding protein (C/EBP), delta	Q504X4
8097829	0.892172666666666	1.85596906836339	4.26829938888889	6.57710831401224	2.16632375810292e-06	0.000276172217463812	8097829	NM_033393	FHDC1	FH2 domain containing 1	Q9C0D6
8090343	-0.641974166666667	-1.56046301797492	5.49312061111111	-6.57226096387367	2.18860242052112e-06	0.00027726856914977	8090343	NM_014079	KLF15	Kruppel-like factor 15	Q9UIH9
7976451	0.603480166666666	1.51937729419811	4.26401433333333	6.55110351507841	2.28863935092009e-06	0.000288141115795964	7976451	NM_058237	PPP4R4	protein phosphatase 4, regulatory subunit 4	Q6NUP7
8026163	0.69914483333333	1.62354214249510	6.84718983333333	6.51272555211923	2.48228412738462e-06	0.000310591970753618	8026163	NM_004907	IER2	immediate early response 2	Q9BTL4
7995797	0.929470833333331	1.90457728732312	8.64734983333333	6.50853744155888	2.50441300059379e-06	0.000311438352895927	7995797	NM_175617	MT1E	metallothionein 1E	P04732
8146115	1.37554383333333	2.5946569979085	4.89104761111111	6.49330957460122	2.58659868849269e-06	0.000318706687351513	8146115	NM_020130	C8orf4	chromosome 8 open reading frame 4	Q9NR00
8136987	0.489282	1.40374608596894	6.91280844444444	6.49190694701662	2.59430702580166e-06	0.000318706687351513	8136987	NM_005435	ARHGEF5	Rho guanine nucleotide exchange factor (GEF) 5	B3KQX6
8140782	0.507574666666665	1.42165821751085	8.795428	6.48348005967387	2.64111843820792e-06	0.00032250283579804	8140782	NM_000927	ABCB1	ATP-binding cassette, sub-family B (MDR/TAP), member 1	Q6TBL4
8023043	0.555020833333331	1.46918984905849	6.33474727777778	6.46870214836841	2.72531938149941e-06	0.000330791759658641	8023043	NM_024430	PSTPIP2	proline-serine-threonine phosphatase interacting protein 2	Q9H939
8009493	-0.514876333333333	-1.42887165275455	8.56396033333333	-6.44618809024061	2.85894387499135e-06	0.000344376479033229	8009493	NM_170742	KCNJ16	potassium inwardly-rectifying channel, subfamily J, member 16	Q8N538
8154233	0.711141499999999	1.63709892250372	3.08107116666667	6.44417430827867	2.87121978079012e-06	0.000344376479033229	8154233	NM_014143	CD274	CD274 molecule	Q9NZQ7
8025828	0.552337666666666	1.46645994593233	8.97673544444444	6.43163327969083	2.9488993366773e-06	0.000351612879732052	8025828	NM_000527	LDLR	low density lipoprotein receptor	Q59FQ1
8129677	0.586240833333331	1.50132969798643	6.22102505555556	6.41075448786106	3.08305247284128e-06	0.000365458910084753	8129677	NM_001143676	SGK1	serum/glucocorticoid regulated kinase 1	O00141
8173120	0.972263333333334	1.96191608140151	3.6048405	6.39628095249775	3.17972031460116e-06	0.000374726341726543	8173120	NM_002625	PFKFB1	6-phosphofructo-2-kinase/fructose-2,6-biphosphatase 1	Q4VBA8
8138289	-0.682834000000001	-1.60529005822687	7.02817327777778	-6.36249674040244	3.41768215151474e-06	0.000400441717983836	8138289	NM_004956	ETV1	ets variant 1	P50549
8021635	0.826323666666667	1.77316116005965	7.31725816666667	6.35780071797952	3.45217961674714e-06	0.000402159085238302	8021635	NM_001143818	SERPINB2	serpin peptidase inhibitor, clade B (ovalbumin), member 2	B2R7Y0
7917433	0.855282666666666	1.80911317922701	5.47689066666667	6.35228198557481	3.49317878216923e-06	0.000402754594646463	7917433	NM_020729	ODF2L	outer dense fiber of sperm tails 2-like	B4DZ83
7976073	-0.623793166666667	-1.5409212852488	5.02045166666667	-6.35176694448597	3.49703052085730e-06	0.000402754594646463	7976073	NM_013231	FLRT2	fibronectin leucine rich transmembrane protein 2	B3KPR2
8172266	0.843298666666667	1.79414770526301	3.59314088888889	6.33001174053199	3.66377894798257e-06	0.00041957513715032	8172266	NR_029635	MIR221	microRNA 221	---
8114797	0.90411400	1.87139486515698	4.34045033333333	6.27497877347222	4.1230736506982e-06	0.000467642874167110	8114797	NM_030964	SPRY4	sprouty homolog 4 (Drosophila)	Q9C004
8121685	0.679298833333333	1.60136128570419	7.49453872222222	6.2742369825497	4.12965340285706e-06	0.000467642874167110	8121685	NM_173674	DCBLD1	discoidin, CUB and LCCL domain containing 1	Q8N8Z6
8092691	0.570950499999999	1.48550195104772	7.20576077777778	6.26374047714635	4.22392347867461e-06	0.000474528835910929	8092691	NM_001706	BCL6	B-cell CLL/lymphoma 6	P41182
8029437	0.544777999999998	1.45879584939707	7.66112461111111	6.26227250152201	4.23728264922931e-06	0.000474528835910929	8029437	NM_006505	PVR	poliovirus receptor	B3KSS4
7980316	0.699444333333332	1.62387922090297	5.96891688888889	6.24070215630897	4.43866433675496e-06	0.000492087293724105	7980316	NM_003239	TGFB3	transforming growth factor, beta 3	A5YM40
7946986	1.780015	3.43429745266933	4.59935716666667	6.240288249305	4.44262332271886e-06	0.000492087293724105	7946986	NM_000331	SAA1	serum amyloid A1	P02735
8101304	-0.584435166666667	-1.49945182002188	6.58727638888889	-6.23482198642021	4.49524928402892e-06	0.00049461747977535	8101304	NM_152545	RASGEF1B	RasGEF domain family, member 1B	Q0VAM2
8042356	-0.548511666666668	-1.46257607410664	5.30185816666667	-6.23286255897459	4.51426905567043e-06	0.00049461747977535	8042356	NM_002398	MEIS1	Meis homeobox 1	O00470
8092169	-0.822837333333335	-1.76888141460521	7.95743983333333	-6.22370819284333	4.60423009474959e-06	0.000501762064626743	8092169	NM_003810	TNFSF10	tumor necrosis factor (ligand) superfamily, member 10	Q6IBA9
7987772	0.613948833333334	1.53044249013973	8.04309622222222	6.20892776992117	4.75338476779167e-06	0.000515246573492712	7987772	NM_139265	EHD4	EH-domain containing 4	Q9H223
8041048	0.675704666666666	1.59737680127210	7.43979861111111	6.19025767979849	4.94891253295489e-06	0.000533587537462742	8041048	NM_005253	FOSL2	FOS-like antigen 2	B2RD58
7997533	0.979996833333331	1.97246107949682	6.92589322222222	6.13037362145064	5.63366347588417e-06	0.000604202955852763	7997533	NM_013370	OSGIN1	oxidative stress induced growth inhibitor 1	Q9UJX0
8066939	0.618201999999999	1.53496099964120	7.93926661111111	6.12320632799112	5.72189679464884e-06	0.000610436042250168	8066939	NM_004776	B4GALT5	UDP-Gal:betaGlcNAc beta 1,4- galactosyltransferase, polypeptide 5	Q8WZ36
7995806	0.742074166666666	1.67257878224364	7.13377538888889	6.09056559832527	6.14202276695467e-06	0.000651826185791471	7995806	NM_005946	MT1A	metallothionein 1A	P04731
7919305	-0.548570166666667	-1.46263538146727	6.96844216666667	-6.08805533171533	6.17561627916812e-06	0.000651977822805926	7919305	NM_005399	PRKAB2	protein kinase, AMP-activated, beta 2 non-catalytic subunit	O43741
7905789	-0.4896855	-1.40413874744305	6.95853166666667	-6.08390205205799	6.23161196826957e-06	0.000654480697392871	7905789	NM_000565	IL6R	interleukin 6 receptor	P08887
7958352	0.6115465	1.52789616295864	5.14654372222222	6.07995377014373	6.28532694022551e-06	0.00065606106316154	7958352	NM_001018072	BTBD11	BTB (POZ) domain containing 11	B3KY13
8090577	0.465397999999998	1.38069819763300	6.84934827777778	6.07805036644227	6.31139157950174e-06	0.00065606106316154	8090577	NM_003925	MBD4	methyl-CpG binding domain protein 4	Q2MD36
8127778	-0.619768500000002	-1.53662858859135	7.35959977777778	-6.03075348309874	6.99594847277486e-06	0.000723509569097686	8127778	NM_017633	FAM46A	family with sequence similarity 46, member A	Q96IP4
8139456	0.890791666666665	1.85419331752261	5.85906938888889	6.00214490728689	7.44655221171641e-06	0.000763742095578352	8139456	NR_002952	SNORA9	small nucleolar RNA, H/ACA box 9	A4D2L5
8013312	0.9247915	1.89840986162774	5.08729866666667	6.00129824726277	7.46033226070615e-06	0.000763742095578352	8013312	NM_001039999	FAM83G	family with sequence similarity 83, member G	A6ND36
8106962	-0.557759333333334	-1.4719812895627	6.0266655	-5.97070309374236	7.97624587509109e-06	0.00081245479340752	8106962	NM_198150	ARSK	arylsulfatase family, member K	Q6UWY0
8049317	0.631826833333333	1.54952586118712	6.93533188888889	5.96169288383255	8.1350506451879e-06	0.000824487382889793	8049317	NM_152879	DGKD	diacylglycerol kinase, delta 130kDa	Q16760
7957452	-0.806132666666667	-1.74851802281954	6.0102495	-5.95787184574523	8.20337179712279e-06	0.000827275354864074	7957452	NM_006982	ALX1	ALX homeobox 1	Q15699
8096411	-0.7574445	-1.69049353628390	5.46851127777778	-5.94112717804829	8.50977878275666e-06	0.000853926811517215	8096411	NM_145715	TIGD2	tigger transposable element derived 2	B3KNK0
7952335	0.764035333333333	1.69823408417561	5.70233116666667	5.92452654586247	8.82514047664786e-06	0.000881209839712572	7952335	NR_003125	SNORD14E	small nucleolar RNA, C/D box 14E	---
7999909	0.555865499999999	1.47005027971806	6.70465255555556	5.91880509683215	8.93658567726505e-06	0.000887408679487516	7999909	NM_016235	GPRC5B	G protein-coupled receptor, family C, group 5, member B	Q9NZH0
8136341	0.538934499999999	1.45289908479871	6.29524105555556	5.91352747179715	9.0406647226518e-06	0.000887408679487516	8136341	NM_199186	BPGM	2,3-bisphosphoglycerate mutase	A4D1N9
8099633	-0.616083999999999	-1.53270919862684	7.392749	-5.91257402926342	9.05959946817639e-06	0.000887408679487516	8099633	NM_013261	PPARGC1A	peroxisome proliferator-activated receptor gamma, coactivator 1 alpha	Q9UBK2
7965060	-0.592006666666668	-1.50734187494076	7.28320361111111	-5.91243628857763	9.0623382661034e-06	0.000887408679487516	7965060	NM_024685	BBS10	Bardet-Biedl syndrome 10	Q8TAM1
8065569	0.443871833333334	1.36025000465352	9.81409111111111	5.87934160987546	9.74561085472476e-06	0.000949728519352264	8065569	NM_138578	BCL2L1	BCL2-like 1	Q07817
8160459	-0.733684833333334	-1.66288088928621	5.0614985	-5.85423422108377	1.02990356221690e-05	0.000998858622303184	8160459	NM_004432	ELAVL2	ELAV (embryonic lethal, abnormal vision, Drosophila)-like 2 (Hu antigen B)	Q12926
8124756	-0.499482166666668	-1.41370604311973	7.04227816666667	-5.84034025360502	1.06190266272358e-05	0.00102498890349557	8124756	NM_002714	PPP1R10	protein phosphatase 1, regulatory (inhibitor) subunit 10	Q96QC0
7949264	0.631040333333334	1.54868135148710	6.57559294444444	5.82726844704711	1.09293808326201e-05	0.00104994573211948	7949264	NM_006795	EHD1	EH-domain containing 1	Q9H4M9
8059996	0.592288	1.50763584341805	5.10043511111111	5.81560717658082	1.12140827035618e-05	0.00107221441698678	8059996	NM_022817	PER2	period homolog 2 (Drosophila)	O15055
7943715	0.607421166666666	1.52353344064934	6.72230911111111	5.80338366732319	1.15206725992511e-05	0.00109635696519634	7943715	NM_033390	ZC3H12C	zinc finger CCCH-type containing 12C	Q9C0D7
7943984	-0.490539166666668	-1.40496984557224	8.060437	-5.79777126838936	1.16643050213662e-05	0.00110232124517552	7943984	NM_006006	ZBTB16	zinc finger and BTB domain containing 16	Q05516
8113790	0.687618833333332	1.61062299187469	5.17614694444444	5.79669297849735	1.16921099019604e-05	0.00110232124517552	8113790	NM_178450	MARCH3	membrane-associated ring finger (C3HC4) 3	Q86UD3
8148059	-0.577131500000002	-1.49188000364730	8.78297488888889	-5.78423857361089	1.20182225162024e-05	0.00112782115927510	8148059	NM_022783	DEPDC6	DEP domain containing 6	Q8TB45
7899265	0.598152333333332	1.51377662332766	7.97991011111111	5.78058041581197	1.21157680948576e-05	0.00113173557273163	7899265	NM_006142	SFN	stratifin	P31947
8164810	0.774860499999999	1.71102459749948	5.34967638888889	5.77733279458943	1.22030457336537e-05	0.00113465934413377	8164810	NM_006266	RALGDS	ral guanine nucleotide dissociation stimulator	B3KPK6
8063345	0.500709499999999	1.41490922657149	4.89763088888889	5.77382242589267	1.22981086518947e-05	0.00113827699714112	8063345	NR_002433	SNORD12C	small nucleolar RNA, C/D box 12C	---
7978706	-0.529056000000002	-1.44298469701793	5.42956311111111	-5.76941262788447	1.24186039445919e-05	0.0011442050088949	7978706	NM_004496	FOXA1	forkhead box A1	P55317
8117415	-0.577244333333335	-1.49199668830473	5.27632966666667	-5.75295882444133	1.28789643225160e-05	0.00118125161455837	8117415	NM_003532	HIST1H3E	histone cluster 1, H3e	P68431
8044391	0.7866105	1.72501690472149	5.60112005555556	5.73682962320559	1.33472065438466e-05	0.00121868412902599	8044391	NM_006343	MERTK	c-mer proto-oncogene tyrosine kinase	B2RE75
7897877	0.798570833333333	1.73937720605834	5.46345311111111	5.71794171598807	1.39177486546938e-05	0.00126507966471141	7897877	NM_001066	TNFRSF1B	tumor necrosis factor receptor superfamily, member 1B	Q8IVS6
8009517	0.541360499999999	1.45534429899387	6.60588727777778	5.70681892977621	1.42653474641285e-05	0.00129088657632984	8009517	NM_000346	SOX9	SRY (sex determining region Y)-box 9	P48436
7966150	0.644209666666666	1.56288287738877	5.23557327777778	5.68190301065883	1.50765954010594e-05	0.00135823372790877	7966150	NM_001161330	SSH1	slingshot homolog 1 (Drosophila)	Q8WYL5
8108370	0.648817333333331	1.56788237833633	7.17946988888889	5.67976597050634	1.51483376599898e-05	0.00135865842640705	8108370	NM_001964	EGR1	early growth response 1	P18146
8097252	-0.5930055	-1.50838582710923	6.06204955555556	-5.66786327849603	1.55543590339177e-05	0.00138892888818287	8097252	NM_001178007	BBS12	Bardet-Biedl syndrome 12	Q6ZW61
8065071	-0.455479833333333	-1.37123879648022	7.83455894444444	-5.66256946410204	1.57385000101061e-05	0.00139920787370549	8065071	NM_198391	FLRT3	fibronectin leucine rich transmembrane protein 3	Q9NZU0
8117849	0.870035833333331	1.82770829610057	6.77484027777778	5.65442252290572	1.6026251083206e-05	0.00141856816356588	8117849	NM_033229	TRIM15	tripartite motif-containing 15	Q9C019
8079407	0.632144166666667	1.54986673037657	4.12801316666667	5.63904332609512	1.65841991912542e-05	0.00145665646559062	8079407	NM_003965	CCRL2	chemokine (C-C motif) receptor-like 2	O00421
7994280	0.692433	1.61600649888273	6.61937483333333	5.63860800243257	1.66002784189162e-05	0.00145665646559062	7994280	NM_000418	IL4R	interleukin 4 receptor	B2RBY1
8073007	0.793256499999998	1.73298179614783	4.89500477777778	5.62802435106916	1.69961424330039e-05	0.00148496468584909	8073007	NM_012323	MAFF	v-maf musculoaponeurotic fibrosarcoma oncogene homolog F (avian)	Q9ULX9
7987385	-0.584097333333334	-1.49910073716230	4.9605825	-5.62593786912185	1.70753158671417e-05	0.00148547919582387	7987385	NM_172316	MEIS2	Meis homeobox 2	B3KPQ6
7995813	0.73639333333333	1.66600569612786	8.37422733333333	5.60073993946558	1.80617907210116e-05	0.00156458332442267	7995813	NR_027781	MT1DP	metallothionein 1D (pseudogene)	A1L3X4
8108251	-0.590933000000003	-1.50622051483181	7.90078883333333	-5.58634075986486	1.86514724681729e-05	0.00160878871033985	8108251	NR_002713	NPY6R	neuropeptide Y receptor Y6 (pseudogene)	Q99463
8021222	-0.482707833333333	-1.39736395672993	5.79350805555556	-5.58442572655152	1.87313668875729e-05	0.00160883392716569	8021222	NM_018696	ELAC1	elaC homolog 1 (E. coli)	Q9H777
8005707	0.510787833333334	1.42482805964065	6.67283088888889	5.57411102145151	1.91677473715334e-05	0.00163936809797883	8005707	NM_145109	MAP2K3	mitogen-activated protein kinase kinase 3	P46734
8152703	-0.698308500000001	-1.62260124446526	8.126739	-5.56911347110261	1.93828994570501e-05	0.00165080408401011	8152703	NM_058229	FBXO32	F-box protein 32	Q969P5
7969414	0.484777333333333	1.39936986910089	7.09600555555556	5.56517952164572	1.95539967477045e-05	0.00165840800868607	7969414	NM_001730	KLF5	Kruppel-like factor 5 (intestinal)	Q13887
8092177	0.486272999999999	1.40082137208868	7.07938905555556	5.55917978500262	1.98179171993526e-05	0.00167378825679532	8092177	NM_001146276	NCEH1	neutral cholesterol ester hydrolase 1	Q6PIU2
8130032	0.459008333333331	1.37459663553062	7.68596027777778	5.55542899797889	1.99847555256604e-05	0.00168087549587193	8130032	NM_032145	FBXO30	F-box protein 30	B2R929
7914904	0.470132999999999	1.38523716526505	6.08565838888889	5.54736257582889	2.03484359321765e-05	0.00170439172043478	7914904	NM_032017	STK40	serine/threonine kinase 40	Q8N2I9
7961702	-0.497964166666668	-1.41221932756469	5.22475588888889	-5.53853036119396	2.07544049522511e-05	0.00173124192749847	7961702	NM_004982	KCNJ8	potassium inwardly-rectifying channel, subfamily J, member 8	Q15842
7989596	0.457047666666666	1.37272978551919	6.597265	5.53387307748395	2.09717973774238e-05	0.00174220628213271	7989596	NM_014326	DAPK2	death-associated protein kinase 2	Q9UIK4
7926531	0.446072166666665	1.36232617938181	7.79661416666667	5.52736105846953	2.12796715004671e-05	0.00176056710740599	7926531	NM_178815	ARL5B	ADP-ribosylation factor-like 5B	Q96KC2
7927732	-0.557806833333334	-1.47202975459537	8.06636622222222	-5.52517325513308	2.13841389823663e-05	0.00176201828118928	7927732	NM_032199	ARID5B	AT rich interactive domain 5B (MRF1-like)	Q14865
8114572	0.819085833333333	1.76428769380291	4.995232	5.52188799554043	2.15419947777494e-05	0.001766735522237	8114572	NM_001945	HBEGF	heparin-binding EGF-like growth factor	Q99075
8095362	0.765865	1.70038919898645	11.8179766666667	5.52036229644278	2.16157084121744e-05	0.001766735522237	8095362	NM_005953	MT2A	metallothionein 2A	P02795
7990033	0.504477333333332	1.41860932231875	6.10437205555556	5.51681700260323	2.17879945863472e-05	0.00177366526210947	7990033	NM_005078	TLE3	transducin-like enhancer of split 3 (E(sp1) homolog, Drosophila)	Q04726
8067113	0.659894666666665	1.57996726373085	6.93760422222222	5.5098821272497	2.21290661616964e-05	0.00179422468439035	8067113	NM_006526	ZNF217	zinc finger protein 217	O75362
8017964	-0.555721333333335	-1.46990338681697	5.58303127777778	-5.50574288406163	2.23352365158385e-05	0.00180088172209540	8017964	NM_080284	ABCA6	ATP-binding cassette, sub-family A (ABC1), member 6	Q8N139
8102532	-0.523595833333334	-1.43753375568301	5.94265961111111	-5.50467268722842	2.23888600872246e-05	0.00180088172209540	8102532	NM_001083	PDE5A	phosphodiesterase 5A, cGMP-specific	Q9P0K6
7904018	0.551184166666665	1.46528791342380	6.50177066666667	5.49955832691801	2.26469428309371e-05	0.00181444083471579	7904018	NM_018704	CTTNBP2NL	CTTNBP2 N-terminal like	B3KMS5
7999423	0.655434333333333	1.57509007354101	5.39168572222222	5.49046523353113	2.31133292762459e-05	0.00184451647413190	7999423	NM_003745	SOCS1	suppressor of cytokine signaling 1	O15524
8047778	0.7756385	1.71194754801543	3.29666344444444	5.47992559115106	2.36661999549511e-05	0.00188123087485042	8047778	NR_002589	SNORD51	small nucleolar RNA, C/D box 51	---
8113761	-0.582755833333334	-1.49770743581986	7.24102661111111	-5.473825856206	2.39923194891666e-05	0.00189970435955237	8113761	NM_020747	ZNF608	zinc finger protein 608	Q9ULD9
8161648	-0.6211885	-1.53814178904605	7.38406716666667	-5.46792720682401	2.43120521239729e-05	0.00191753033678183	8161648	NM_001206	KLF9	Kruppel-like factor 9	Q13886
8019939	0.544990999999999	1.45901124242602	5.47094655555556	5.44650736739273	2.55101339188895e-05	0.00198988351541754	8019939	NM_170695	TGIF1	TGFB-induced factor homeobox 1	Q15583
8008588	0.666299999999999	1.58699765895902	5.94666933333333	5.44640182211778	2.55161842832949e-05	0.00198988351541754	8008588	NM_002126	HLF	hepatic leukemia factor	Q6FHS9
8129953	0.884468	1.84608374460928	6.37946472222222	5.44626703821096	2.5523912876594e-05	0.00198988351541754	8129953	NM_006734	HIVEP2	human immunodeficiency virus type I enhancer binding protein 2	P31629
8020455	0.451869833333332	1.36781188797519	6.85535172222222	5.4437357615672	2.56695024549506e-05	0.00199356634008371	8020455	NM_005257	GATA6	GATA binding protein 6	Q05CA6
7917649	-0.479821	-1.39457062657289	6.54929861111111	-5.44170030018609	2.57871892182579e-05	0.00199506231089346	7917649	NM_003243	TGFBR3	transforming growth factor, beta receptor III	Q03167
8025402	0.773253	1.70911917729862	5.91006727777778	5.43580757068201	2.61310106975942e-05	0.00201397561536210	8025402	NM_139314	ANGPTL4	angiopoietin-like 4	Q9BY76
7995838	0.672557666666668	1.59389618623398	9.75139961111111	5.42260184861077	2.69186127647289e-05	0.00206381490173062	7995838	NM_005952	MT1X	metallothionein 1X	Q6PIN3
7930454	-0.500170500000001	-1.41438070626303	9.11371383333333	-5.4215677684005	2.69812998992903e-05	0.00206381490173062	7930454	NM_145341	PDCD4	programmed cell death 4 (neoplastic transformation inhibitor)	B2RCV4
8141094	-0.659708	-1.57976284898271	7.77571977777778	-5.4045998120965	2.80314593483615e-05	0.00213608150748604	8141094	NM_002612	PDK4	pyruvate dehydrogenase kinase, isozyme 4	A4D1H4
7924092	0.410831833333334	1.32945213255769	7.654841	5.39181967360675	2.88498948350557e-05	0.00219021486257146	7924092	NM_021194	SLC30A1	solute carrier family 30 (zinc transporter), member 1	Q96KD7
7914648	0.464495833333332	1.37983506961766	6.8758	5.38201773537086	2.94940953996879e-05	0.00223076609608834	7914648	NM_198040	PHC2	polyhomeotic homolog 2 (Drosophila)	B3KPJ4
7980744	-0.6275645	-1.54495466023751	3.98902583333333	-5.35697077259861	3.12077034170207e-05	0.00235159906417475	7980744	NM_004755	RPS6KA5	ribosomal protein S6 kinase, 90kDa, polypeptide 5	O75582
8007931	0.709707166666667	1.63547212085350	4.58834955555556	5.35121994152793	3.16152821031487e-05	0.00237348803048453	8007931	NM_000212	ITGB3	integrin, beta 3 (platelet glycoprotein IIIa, antigen CD61)	P05106
8075695	0.4447735	1.36110040990470	4.08922477777778	5.3385670795947	3.25312445347043e-05	0.00243104269969880	8075695	NR_027833	APOL3	apolipoprotein L, 3	O95236
8101728	-0.662439833333334	-1.58275706275828	6.09215922222222	-5.33733613708894	3.26217865968462e-05	0.00243104269969880	8101728	NM_014883	FAM13A	family with sequence similarity 13, member A	O94988
7971565	0.591441166666666	1.50675115079743	4.41988094444444	5.32554261171284	3.35023908106075e-05	0.00248647518055761	7971565	NM_005767	LPAR6	lysophosphatidic acid receptor 6	P43657
7898533	-0.444046666666668	-1.36041485685463	6.04521288888889	-5.32411049755534	3.36109619868173e-05	0.00248647518055761	7898533	NM_152375	KLHDC7A	kelch domain containing 7A	Q5VTJ3
7902227	0.554577	1.46873793433156	8.56336	5.31317653101039	3.44517968835696e-05	0.00253941062847256	7902227	NM_001924	GADD45A	growth arrest and DNA-damage-inducible, alpha	Q5TCA8
7899253	0.569784333333332	1.48430166765450	6.40411016666667	5.3099781589269	3.47017858654619e-05	0.00254856956338012	7899253	NM_032283	ZDHHC18	zinc finger, DHHC-type containing 18	Q9NUE0
8037374	0.604316166666665	1.52025798448603	5.08512583333333	5.30186523141128	3.53442286022692e-05	0.00258638091612995	8037374	NM_002659	PLAUR	plasminogen activator, urokinase receptor	Q03405
8027002	0.858054999999998	1.81259297687163	8.00270116666667	5.29342363187195	3.60255733739500e-05	0.00262675673485599	8027002	NM_004864	GDF15	growth differentiation factor 15	Q99988
7924058	-0.7212785	-1.64864239557428	5.63205716666667	-5.29062747526684	3.62541978710155e-05	0.00263395193851428	7924058	NM_006147	IRF6	interferon regulatory factor 6	B2R762
8163002	0.663313333333332	1.58371565544643	5.66412327777778	5.27315432385286	3.77167464579982e-05	0.00271695145890439	8163002	NM_004235	KLF4	Kruppel-like factor 4 (gut)	O43474
8079415	0.512800833333333	1.42681751737514	2.95207027777778	5.27287717249572	3.77404229031153e-05	0.00271695145890439	8079415	NM_031440	RTP3	receptor (chemosensory) transporter protein 3	Q9BQQ7
8024485	0.609837	1.52608677737206	7.742335	5.27219536544707	3.77987326793803e-05	0.00271695145890439	8024485	NM_015675	GADD45B	growth arrest and DNA-damage-inducible, beta	O75293
8098177	0.664446833333332	1.58496044179062	6.49086522222222	5.26947317214412	3.80324574417768e-05	0.00271763051280313	8098177	NM_007246	KLHL2	kelch-like 2, Mayven (Drosophila)	B2RD18
8163825	0.843035833333333	1.79382087328811	4.107899	5.2689641705939	3.80763229223526e-05	0.00271763051280313	8163825	NM_005658	TRAF1	TNF receptor-associated factor 1	Q658U1
8111255	-0.529464333333334	-1.44339317013750	5.94119905555556	-5.25160227888597	3.9603834276658e-05	0.00281673586241353	8111255	NM_006727	CDH10	cadherin 10, type 2 (T2-cadherin)	Q9Y6N8
8046428	-0.465122166666668	-1.38043424290212	5.44044366666667	-5.23382142012169	4.12329695265794e-05	0.00292235067239079	8046428	NM_007023	RAPGEF4	Rap guanine nucleotide exchange factor (GEF) 4	Q8WZA2
7924450	-0.660197333333334	-1.58029876385865	6.28799088888889	-5.22926340308973	4.16614726113577e-05	0.00292609237413379	7924450	NM_007207	DUSP10	dual specificity phosphatase 10	Q9Y6W6
8147206	0.549044999999999	1.46311685698218	6.4930555	5.22885852524786	4.16997541432739e-05	0.00292609237413379	8147206	NM_003821	RIPK2	receptor-interacting serine-threonine kinase 2	B3KQM3
7925954	-0.398504000000002	-1.31814035860644	7.11588294444444	-5.22865690782955	4.17188305932247e-05	0.00292609237413379	7925954	NM_001047160	NET1	neuroepithelial cell transforming 1	Q7Z628
8072678	1.076592	2.10904810244499	6.80138977777778	5.20043292160636	4.44789468958378e-05	0.00310892501234011	8072678	NM_002133	HMOX1	heme oxygenase (decycling) 1	B2R7U4
8117589	-0.520213333333334	-1.43416730466194	5.27045438888889	-5.19570572562361	4.49590964603282e-05	0.00312268171622187	8117589	NM_003536	HIST1H3H	histone cluster 1, H3h	P68431
8028652	0.451663333333332	1.36761612037817	6.322864	5.19546321200286	4.49838708010255e-05	0.00312268171622187	8028652	NM_003407	ZFP36	zinc finger protein 36, C3H type, homolog (mouse)	P26651
8050427	0.729095333333332	1.65759933957315	4.70899022222222	5.19252232498128	4.52854098698904e-05	0.00313288483980436	8050427	NM_030797	FAM49A	family with sequence similarity 49, member A	B3KNZ1
8068280	0.379305000000000	1.30071510151998	7.52735105555556	5.18752536827117	4.58024907504504e-05	0.00315787920922323	8068280	NM_005534	IFNGR2	interferon gamma receptor 2 (interferon gamma transducer 1)	A8K881
8074606	-0.445489666666667	-1.36177624000004	6.38300683333333	-5.17326832484966	4.73110775211212e-05	0.00325083234356992	8074606	NM_017414	USP18	ubiquitin specific peptidase 18	Q9UMW8
7982564	0.552847666666666	1.46697843858605	6.72498172222222	5.13770781901589	5.12980804162218e-05	0.00351287868255681	7982564	NM_152594	SPRED1	sprouty-related, EVH1 domain containing 1	Q7Z699
8135705	-0.605529666666667	-1.52153726327015	3.62913833333333	-5.1280833282363	5.24348234185625e-05	0.0035649494369099	8135705	NM_012281	KCND2	potassium voltage-gated channel, Shal-related subfamily, member 2	Q9NZV8
7901993	-0.469796000000001	-1.38491362467417	4.86449955555556	-5.12618220612595	5.26623769748871e-05	0.0035649494369099	7901993	NM_020925	CACHD1	cache domain containing 1	Q5VU97
8143575	0.423800999999999	1.34145717649542	4.97583372222222	5.12553995181918	5.27394779489863e-05	0.0035649494369099	8143575	NM_005232	EPHA1	EPH receptor A1	P21709
7995793	0.600735166666668	1.51648914021816	9.05757677777778	5.12535289550368	5.27619551590019e-05	0.0035649494369099	7995793	NR_001447	MT1L	metallothionein 1L (gene/pseudogene)	Q93083
7997735	0.483989499999999	1.39860590358416	6.95408211111111	5.11830951633845	5.36154360267142e-05	0.00361058102412457	7997735	NM_005250	FOXL1	forkhead box L1	Q498Y4
8006940	-0.467975500000001	-1.38316713972064	5.74056572222222	-5.1052223623485	5.52387404341211e-05	0.00369933757021925	8006940	NM_001030002	GRB7	growth factor receptor-bound protein 7	B2RAV1
8012843	-0.532582166666667	-1.44651588527171	4.44432188888889	-5.10474858589329	5.52984353121081e-05	0.00369933757021925	8012843	NM_144680	ZNF18	zinc finger protein 18	Q96LU8
7908597	-0.467059333333334	-1.38228905439206	5.99882183333333	-5.09767259557784	5.6197842396026e-05	0.00374639029549465	7908597	NM_205860	NR5A2	nuclear receptor subfamily 5, group A, member 2	Q9UEC0
7951429	-0.574685333333334	-1.4893525845362	3.71587161111111	-5.09465634610905	5.65857366609141e-05	0.00374639029549465	7951429	NM_198439	KBTBD3	kelch repeat and BTB (POZ) domain containing 3	Q8NAB2
8005260	0.518505333333333	1.43247040528336	6.26223605555556	5.09463197088235	5.65888824155009e-05	0.00374639029549465	8005260	NM_018019	MED9	mediator complex subunit 9	Q9NWA0
8151423	0.512621999999999	1.42664066314648	5.98414583333333	5.09303150687123	5.67958205262327e-05	0.00374639029549465	8151423	NM_020647	JPH1	junctophilin 1	Q7Z682
8097098	0.478636333333332	1.39342594723021	8.60844772222222	5.09202841829031	5.69259107554195e-05	0.00374639029549465	8097098	NM_019050	USP53	ubiquitin specific peptidase 53	Q70EK8
8084657	0.493976166666666	1.40832096124664	4.491329	5.06969971926236	5.99014667862652e-05	0.00392945867882717	8084657	NM_014375	FETUB	fetuin B	Q9UGM5
8102362	0.731800999999998	1.66071096007555	5.4462575	5.06634897914284	6.03614417789437e-05	0.00393577935016413	8102362	NM_052864	TIFA	TRAF-interacting protein with forkhead-associated domain	---
7974621	-0.651136666666667	-1.57040499494638	5.39345827777778	-5.06616968247797	6.03861557918621e-05	0.00393577935016413	7974621	NM_002892	ARID4A	AT rich interactive domain 4A (RBP1-like)	Q05CG0
8059538	0.576270666666665	1.49099008794963	5.57867172222222	5.04634810787477	6.31827360032871e-05	0.00410485275252125	8059538	NM_025243	SLC19A3	solute carrier family 19, member 3	B2R674
7985934	0.435104333333332	1.35200860453210	5.80396077777778	5.03914178085728	6.4231780941069e-05	0.00415967475934654	7985934	NM_020210	SEMA4B	sema domain, immunoglobulin domain (Ig), transmembrane domain (TM) and short cytoplasmic domain, (semaphorin) 4B	Q9NPR2
8113616	0.426771666666665	1.34422222913739	7.43485488888889	5.03076865190466	6.54729337483371e-05	0.00422654893974138	8113616	NM_020177	FEM1C	fem-1 homolog c (C. elegans)	Q96JP0
7979813	0.450344833333332	1.36636680706636	7.91378366666667	5.02137561308468	6.68942978275496e-05	0.00430459497449025	7979813	NM_004926	ZFP36L1	zinc finger protein 36, C3H type-like 1	B3KNA8
7968976	0.609267999999999	1.52548500628628	6.06347666666667	5.01713119471486	6.75468113341214e-05	0.00433282868905899	7968976	NM_001164211	LRCH1	leucine-rich repeats and calponin homology (CH) domain containing 1	Q9Y2L9
8040698	0.513953166666664	1.42795762401114	7.29728672222222	5.00859100022274	6.88793945612785e-05	0.00440437011910762	8040698	NM_017877	C2orf18	chromosome 2 open reading frame 18	Q8N357
8042144	0.668853833333333	1.58980942217609	5.58239433333333	5.00699183426934	6.91318758335563e-05	0.00440661359479933	8042144	NM_002908	REL	v-rel reticuloendotheliosis viral oncogene homolog (avian)	Q04864
7942123	0.369162499999998	1.29160282362342	8.85455772222222	5.00068945026046	7.01361018152802e-05	0.00445661060751013	7942123	NM_053056	CCND1	cyclin D1	Q6FI00
7921344	-0.525189000000001	-1.43912209958954	8.89532338888889	-4.9978493958983	7.05934679897704e-05	0.00447165498797702	7921344	NM_012081	ELL2	elongation factor, RNA polymerase II, 2	Q59FW6
8132167	0.568777333333332	1.48326598775578	2.95831827777778	4.99110053763333	7.16925020749787e-05	0.00452712466373775	8132167	NM_194300	CCDC129	coiled-coil domain containing 129	Q6ZRS4
8107887	0.476414333333333	1.39128148200740	2.78334633333333	4.98785647274096	7.22269571075368e-05	0.00454670938065146	8107887	NM_000758	CSF2	colony stimulating factor 2 (granulocyte-macrophage)	P04141
8174474	0.368078333333333	1.29063256541805	8.7435965	4.97426853352868	7.45098745099685e-05	0.00466247248387558	8174474	NM_022977	ACSL4	acyl-CoA synthetase long-chain family member 4	O60488
8046048	-0.685345833333334	-1.60808741538937	5.12685383333333	-4.97417433557783	7.45259538616521e-05	0.00466247248387558	8046048	NM_001172173	CSRNP3	cysteine-serine-rich nuclear protein 3	Q8WYN3
8106516	-0.598674	-1.51432409148422	4.93409605555556	-4.95852243177041	7.72472176537348e-05	0.00481784954412678	8106516	NM_152405	JMY	junction mediating and regulatory protein, p53 cofactor	Q8N9B5
8022612	-0.521801500000002	-1.43574695301823	4.36684122222222	-4.95308842544983	7.82153915898083e-05	0.00486326990038471	8022612	NM_015461	ZNF521	zinc finger protein 521	Q96K83
8044927	0.406833999999999	1.32577320483293	7.421728	4.9410155922121	8.04107172234178e-05	0.00498448085051584	8044927	NM_002193	INHBB	inhibin, beta B	P09529
8145291	0.582843333333333	1.49779827509711	6.48602433333333	4.93439967904433	8.16401744070479e-05	0.00504526321716726	8145291	AF495725	SLC25A37	solute carrier family 25, member 37	Q71JB2
7983867	0.452483166666666	1.36839350983722	6.44964077777778	4.92289065212786	8.38245724672428e-05	0.00516451089334654	7983867	NM_032866	CGNL1	cingulin-like 1	Q0VF96
7939590	0.575352499999998	1.49004148701373	7.69808272222222	4.91643619617178	8.5075478533239e-05	0.0052256968177841	7939590	NM_018389	SLC35C1	solute carrier family 35, member C1	B2RDB2
7934945	-0.450856833333336	-1.36685180489161	6.68283216666667	-4.90073957289975	8.81971814697226e-05	0.00540107815223951	7934945	NM_148977	PANK1	pantothenate kinase 1	B3KWN3
8115210	0.4179085	1.33598934329499	7.89544311111111	4.89136274358864	9.01172036467707e-05	0.00550203529493988	8115210	NM_006058	TNIP1	TNFAIP3 interacting protein 1	Q6N077
7904226	0.409374999999999	1.32811032949418	5.52459488888889	4.88652599462183	9.11241053859001e-05	0.00554680365216875	7904226	NM_018420	SLC22A15	solute carrier family 22, member 15	Q8IZD6
8083223	-0.460016166666668	-1.37555723238186	7.23156022222222	-4.88353275134696	9.17529382239502e-05	0.00556835945448943	8083223	NM_173552	C3orf58	chromosome 3 open reading frame 58	Q8NDZ4
8120176	0.671163666666666	1.59235683237315	5.62719222222222	4.87962256332112	9.25810406492314e-05	0.00560184386256693	8120176	NM_001145652	C6orf141	chromosome 6 open reading frame 141	Q5SZD1
7969576	0.716086499999999	1.64271989148770	4.92259866666667	4.8781671754663	9.28911954947774e-05	0.00560388253773553	7969576	NR_027350	MIR17HG	MIR17 host gene (non-protein coding)	Q75NE6
7995829	0.587385833333332	1.50252170654686	5.28604911111111	4.87309222752043	9.39809733109435e-05	0.0056528021632428	7995829	NM_005951	MT1H	metallothionein 1H	P80294
8112202	0.425916166666665	1.34342535856574	9.40111905555556	4.86345043129477	9.6087262765612e-05	0.0057623929475117	8112202	NM_006622	PLK2	polo-like kinase 2 (Drosophila)	Q8N7M6
8123006	0.595201499999998	1.51068356672878	6.39847677777778	4.83708265404444	0.000102095115885697	0.00610462536579078	8123006	NM_003898	SYNJ2	synaptojanin 2	O15056
8110463	0.557281499999999	1.47149383709401	3.37343494444444	4.83114227058096	0.000103500361785726	0.00617044803940193	8110463	NM_058230	ZNF354B	zinc finger protein 354B	Q96LW1
8152215	0.565105000000001	1.47949518366159	6.81557822222222	4.82782074297664	0.000104294623070334	0.00619956601066181	8152215	NM_005655	KLF10	Kruppel-like factor 10	Q13118
7943218	0.416950500000000	1.33510249409483	7.83838694444444	4.81354901821298	0.000107778245084619	0.0063747762763939	7943218	NM_015368	PANX1	pannexin 1	Q96RD7
8058591	-0.403843666666670	-1.32302806616062	8.24967433333333	-4.81317482311086	0.000107871152580321	0.0063747762763939	8058591	NM_001608	ACADL	acyl-CoA dehydrogenase, long chain	P28330
8160332	-0.489486166666667	-1.40394475473218	6.35622527777778	-4.80803872507966	0.000109154605057154	0.00643187164101311	8160332	NM_004529	MLLT3	myeloid/lymphoid or mixed-lineage leukemia (trithorax homolog, Drosophila); translocated to, 3	B2R7B3
7954208	-0.452918500000001	-1.36880648498267	5.14501211111111	-4.80053148112257	0.000111058464659901	0.00652508718451069	7954208	NM_004570	PIK3C2G	phosphoinositide-3-kinase, class 2, gamma polypeptide	O75747
7961507	-0.488682166666667	-1.40316256786490	7.10289616666667	-4.79624076191747	0.000112161674093835	0.0065708587684452	7961507	NM_021071	ART4	ADP-ribosyltransferase 4 (Dombrock blood group)	Q3KZ29
7954436	-0.611357666666667	-1.52769619079810	4.7427635	-4.79126603301419	0.000113454656129475	0.00662745210300995	7954436	NM_006152	LRMP	lymphoid-restricted membrane protein	Q12912
8096116	0.612551	1.52896035607024	6.31092855555556	4.78785299923329	0.000114350459135739	0.0066605856513834	8096116	NM_032717	AGPAT9	1-acylglycerol-3-phosphate O-acyltransferase 9	Q53EU6
7921228	0.356025166666665	1.27989474039458	6.55679294444444	4.77694365216734	0.000117262109598931	0.00679848686926672	7921228	NM_001145312	ETV3	ets variant 3	B4E3M7
8136591	-0.420043333333334	-1.33796774188718	4.90094911111111	-4.77647532204164	0.000117388771792963	0.00679848686926672	8136591	NM_052853	ADCK2	aarF domain containing kinase 2	Q7Z695
8104568	0.791550166666666	1.73093334065127	4.24794605555556	4.76184231106253	0.000121416906052225	0.0070117398452382	8104568	AY358688	LOC100133299	GALI1870	Q6UWR0
8077851	0.447271999999998	1.36345964432402	5.630957	4.7569781785041	0.000122786652183650	0.00707069727205282	8077851	NM_001098213	HRH1	histamine receptor H1	B2R782
7952309	0.730483666666666	1.65919524723167	4.40014577777778	4.75282464896986	0.000123968667116634	0.00711854074349625	7952309	NM_001001786	BLID	BH3-like motif containing, cell death inducer	Q8IZY5
8129888	-0.427615833333334	-1.34500900639762	6.06339622222222	-4.74480602399461	0.000126283296712176	0.00723096730044013	8129888	NM_001144060	NHSL1	NHS-like 1	Q5SYE7
8157324	0.458523	1.37413428877973	5.54034733333333	4.74242336368805	0.000126979461022860	0.00725034838009399	8157324	NM_144488	RGS3	regulator of G-protein signaling 3	P49796
8149555	0.539401666666667	1.45336963187154	7.61852622222222	4.73639897657087	0.000128757038293822	0.00733119428712294	8149555	NM_015310	PSD3	pleckstrin and Sec7 domain containing 3	Q7L3Y3
8016994	-0.516024833333335	-1.43000960112674	4.79024416666667	-4.73066040944873	0.000130473696255772	0.007408128356035	8016994	NM_017763	RNF43	ring finger protein 43	Q68DV7
7995772	0.572424833333334	1.48702080599599	3.84804511111111	4.71434875561272	0.000135480774329547	0.00767093658005565	7995772	NM_032935	MT4	metallothionein 4	P47944
7929990	0.484384833333332	1.39898920794249	6.375231	4.71160087007035	0.000136343210091311	0.00769826425780186	7929990	NM_015062	PPRC1	peroxisome proliferator-activated receptor gamma, coactivator-related 1	Q5VV67
8009476	-0.572937500000001	-1.48754931787512	4.74430561111111	-4.70939880675645	0.000137038344125754	0.007716020098414	8009476	NM_002758	MAP2K6	mitogen-activated protein kinase kinase 6	P52564
8097417	-0.432999833333334	-1.35003782916025	6.95546694444444	-4.69625047664324	0.000141264184643650	0.00793192527071134	8097417	NM_199320	PHF17	PHD finger protein 17	Q6IE81
8005978	0.372453833333332	1.29455282218485	6.618651	4.68233012255817	0.000145881910558881	0.00815205949944071	8005978	NM_004295	TRAF4	TNF receptor-associated factor 4	Q9BUZ4
7948088	0.651932333333333	1.57127133433151	6.38469522222222	4.68201252493191	0.000145989028036358	0.00815205949944071	7948088	NM_032315	SLC25A33	solute carrier family 25, member 33	Q9BSK2
7919314	-0.649376500000001	-1.56849018349236	6.11305927777778	-4.68082072828125	0.000146391699905704	0.00815208724474897	7919314	NM_001461	FMO5	flavin containing monooxygenase 5	P49326
8150920	-0.833992833333334	-1.78261213654848	3.00006533333333	-4.6790385478214	0.000146995940754881	0.008163308819456	8150920	NM_000780	CYP7A1	cytochrome P450, family 7, subfamily A, polypeptide 1	P22680
8017460	-0.384010833333336	-1.30496474675571	6.89567827777778	-4.67644634740641	0.000147879319790402	0.00818992844850122	8017460	NM_001098426	SMARCD2	SWI/SNF related, matrix associated, actin dependent regulator of chromatin, subfamily d, member 2	Q92925
7936516	0.563691166666665	1.47804599660119	5.8294255	4.67343751885649	0.000148911411933145	0.00822461667543556	7936516	NM_025015	HSPA12A	heat shock 70kDa protein 12A	O43301
8115397	-0.476339333333335	-1.39120915667463	6.09830538888889	-4.66778559209661	0.000150869873069964	0.00831014219328309	8115397	NM_032385	C5orf4	chromosome 5 open reading frame 4	Q96IV6
8009502	-0.577580000000001	-1.49234386619514	4.47648144444444	-4.64613987572689	0.000158614275076396	0.0087130389046031	8009502	NM_000891	KCNJ2	potassium inwardly-rectifying channel, subfamily J, member 2	P63252
8141206	0.372573999999998	1.29466065410488	8.69588827777778	4.64427983589341	0.0001592982231664	0.00872695941508899	8141206	NM_018842	BAIAP2L1	BAI1-associated protein 2-like 1	Q9UHR4
8119898	0.371656333333332	1.29383741071546	6.63215588888889	4.63369464697178	0.000163247592938544	0.00891921484869077	8119898	NM_001025366	VEGFA	vascular endothelial growth factor A	P15692
8083677	-0.355955833333335	-1.27983323242938	7.24623422222222	-4.63206795807252	0.000163863226398417	0.0089287838685374	8083677	NM_014575	SCHIP1	schwannomin interacting protein 1	B2RBH3
8117128	0.589002999999999	1.50420687929571	5.06823988888889	4.62947150315507	0.000164850739507150	0.00895851069654139	8117128	NM_001949	E2F3	E2F transcription factor 3	Q68DT0
7954090	0.614346	1.53086387123589	5.397513	4.62748134608385	0.00016561172729883	0.00897580136991253	7954090	NM_001423	EMP1	epithelial membrane protein 1	P54849
7922976	0.697984333333332	1.62223669469404	4.32766538888889	4.62297797855785	0.000167346833457071	0.00904565417113288	7922976	NM_000963	PTGS2	prostaglandin-endoperoxide synthase 2 (prostaglandin G/H synthase and cyclooxygenase)	Q6ZYK7
8065607	0.540822499999999	1.45480168309937	5.49731294444444	4.62165428478413	0.000167860324375237	0.00904927865714376	8065607	NM_002657	PLAGL2	pleiomorphic adenoma gene-like 2	Q9UPG8
8013307	-0.500053333333334	-1.41426584377377	9.34887794444444	-4.60084782264914	0.000176143987975405	0.00947065951262987	8013307	NR_026718	FOXO3B	forkhead box O3B pseudogene	O43524
7919950	0.354000500000000	1.27809980615861	7.57547955555556	4.59141876729602	0.00018003274914762	0.00965413710376259	7919950	NM_002651	PI4KB	phosphatidylinositol 4-kinase, catalytic, beta	Q9UBF8
8151816	0.640654833333333	1.55903663905305	4.168015	4.5864362818338	0.000182122532358096	0.00974043200764806	8151816	NM_005261	GEM	GTP binding protein overexpressed in skeletal muscle	P55040
8059708	0.776040833333334	1.71242503604593	4.47146433333333	4.58206317883507	0.000183976898437723	0.00981371508245434	8059708	NR_002921	SNORA75	small nucleolar RNA, H/ACA box 75	---
8058570	-0.442905333333334	-1.35933904196191	4.96179277777778	-4.57634886357715	0.000186428750448546	0.00991840097530714	8058570	NM_152519	C2orf67	chromosome 2 open reading frame 67	A0AUZ9
8101701	-0.437329500000001	-1.35409550831428	4.63426838888889	-4.56735365584601	0.000190355350106520	0.0101007930540816	8101701	NM_152542	PPM1K	protein phosphatase, Mg2+/Mn2+ dependent, 1K	Q8N3J5
8072817	0.474762999999999	1.38968990855468	6.89663983333333	4.55367101899292	0.000196488786436379	0.0103990279401185	8072817	NM_152243	CDC42EP1	CDC42 effector protein (Rho GTPase binding) 1	Q00587
8149413	0.345063333333333	1.27020674252895	4.22088894444444	4.54446916891819	0.000200725438116660	0.0105499523860318	8149413	NM_182643	DLC1	deleted in liver cancer 1	Q96QB1
8026915	-0.679365833333335	-1.60143565602813	7.40720055555556	-4.54426686472317	0.000200819609930103	0.0105499523860318	8026915	NM_015683	ARRDC2	arrestin domain containing 2	Q8TBH0
7938652	0.620447	1.53735143553710	5.13489216666667	4.54409015233979	0.000200901905328479	0.0105499523860318	7938652	NM_001031853	INSC	inscuteable homolog (Drosophila)	Q3C1V5
8040103	-0.480452	-1.39518071152376	7.03330522222222	-4.53985946318613	0.000202882338673976	0.0106264212013475	8040103	NM_002166	ID2	inhibitor of DNA binding 2, dominant negative helix-loop-helix protein	Q02363
8151512	0.522739	1.43668024117806	6.05295755555556	4.53408745288409	0.000205616088473534	0.0107418508076251	8151512	NM_018440	PAG1	phosphoprotein associated with glycosphingolipid microdomains 1	Q9NWQ8
7965956	-0.490541666666667	-1.40497228020156	6.3333875	-4.5295975817611	0.000207768260700307	0.0108102125320215	7965956	NM_006166	NFYB	nuclear transcription factor Y, beta	P25208
8062823	-0.436558166666668	-1.35337173800003	7.51661194444444	-4.5291350398062	0.000207991262332925	0.0108102125320215	8062823	NM_000457	HNF4A	hepatocyte nuclear factor 4, alpha	P41235
8016739	-0.448493500000001	-1.36461454620218	8.8605055	-4.51915741848113	0.000212860907089416	0.0110350142882416	8016739	NM_005749	TOB1	transducer of ERBB2, 1	P50616
8058390	0.565805333333333	1.48021355538516	6.45658694444444	4.51177532271002	0.000216537658257178	0.0111840776353905	8058390	NM_213589	RAPH1	Ras association (RalGDS/AF-6) and pleckstrin homology domains 1	Q70E73
8056730	-0.590555166666667	-1.50582609620124	4.285271	-4.51117434363264	0.000216839788392129	0.0111840776353905	8056730	NR_027433	LOC440925	hypothetical LOC440925	Q6ZW80
7903393	0.541052333333333	1.45503346358341	4.48646105555556	4.50326795762031	0.000220854374341111	0.0113622288525237	7903393	NM_001400	S1PR1	sphingosine-1-phosphate receptor 1	P21453
8032829	0.401151333333333	1.32056135571495	6.37004755555556	4.48538503712522	0.000230213351657192	0.0118137332609906	8032829	NM_001080400	PLIN4	perilipin 4	A8E631
8133233	0.553252166666665	1.46738980478369	5.03920266666667	4.47739132176647	0.000234525162071861	0.0120046086747390	8133233	NM_015570	AUTS2	autism susceptibility candidate 2	Q8WXX7
8087833	0.497076666666665	1.41135084241162	6.44065777777778	4.47221715669438	0.000237359407772405	0.0121190810970949	8087833	NM_001947	DUSP7	dual specificity phosphatase 7	Q16829
8007084	0.438662666666665	1.35534738018767	6.08697666666667	4.46606664950733	0.000240773401809159	0.0122600599622174	8007084	NM_000964	RARA	retinoic acid receptor, alpha	P10276
8101675	0.353225166666666	1.27741311415267	4.33795594444444	4.46507181901054	0.000241330238032794	0.0122600599622174	8101675	NM_004827	ABCG2	ATP-binding cassette, sub-family G (WHITE), member 2	Q9UNQ0
8030128	0.366378833333333	1.28911309071573	6.0096155	4.46197693788378	0.000243070846160591	0.0123176151291880	8030128	NM_014330	PPP1R15A	protein phosphatase 1, regulatory (inhibitor) subunit 15A	O75807
8154245	0.515664666666666	1.42965264591972	3.75402783333333	4.45481462080559	0.000247147707387360	0.0124880014394091	8154245	NM_025239	PDCD1LG2	programmed cell death 1 ligand 2	Q9BQ51
8069565	0.514974	1.42896838688842	5.85192411111111	4.45391374823085	0.000247665346750985	0.0124880014394091	8069565	NM_001130914	BTG3	BTG family, member 3	Q14201
8117840	0.511359333333333	1.42539259373688	3.92025666666667	4.4506844218044	0.000249529901743287	0.0125451050936828	8117840	NM_138700	TRIM40	tripartite motif-containing 40	Q6P9F5
7944530	0.415598999999999	1.33385237118790	6.96125138888889	4.44981269291736	0.000250035641729049	0.0125451050936828	7944530	NM_178507	OAF	OAF homolog (Drosophila)	Q86UD1
8019954	0.517550833333331	1.43152298344010	4.81368377777778	4.4375104577998	0.000257283970426294	0.0128629147713853	8019954	NR_024101	FLJ35776	hypothetical LOC649446	Q8NA74
8137404	0.304742666666664	1.23519829531147	6.66451383333333	4.43691681367486	0.000257639042781570	0.0128629147713853	8137404	NM_019015	CHPF2	chondroitin polymerizing factor 2	Q9P2E5
8039389	0.482324833333333	1.39699304025305	4.09002072222222	4.42002205198283	0.00026795372715906	0.0133450173206736	8039389	NM_002842	PTPRH	protein tyrosine phosphatase, receptor type, H	Q9HD43
8083569	0.4259865	1.34349085396436	7.27927727777778	4.41540097477966	0.000270846750281831	0.0134560383044429	8083569	NM_015508	TIPARP	TCDD-inducible poly(ADP-ribose) polymerase	Q7Z3E1
8095870	-0.380281666666666	-1.30159594961706	7.18491561111111	-4.41101856992706	0.000273619400266759	0.0135605507173770	8095870	NM_004354	CCNG2	cyclin G2	Q8N5D4
7936809	0.366819166666666	1.28950660846083	5.61159216666667	4.4086073687024	0.000275157080545478	0.0135987585208471	7936809	NM_152644	FAM24B	family with sequence similarity 24, member B	Q8N5W8
8126629	0.392029833333332	1.31223838994588	6.4835115	4.40770917015776	0.000275732104196753	0.0135987585208471	8126629	NM_019096	GTPBP2	GTP binding protein 2	Q9BX10
7984001	0.621211833333334	1.53816666628226	8.04882277777778	4.39605429329549	0.000283304122568603	0.0139382877778291	7984001	NM_004751	GCNT3	glucosaminyl (N-acetyl) transferase 3, mucin type	B2R758
7944435	-0.458860166666667	-1.37445546990827	6.08737011111111	-4.38960482592632	0.000287583846181226	0.0141145873174176	7944435	NM_015517	HINFP	histone H4 transcription factor	Q9BQA5
8064766	0.405746833333334	1.32477452288008	6.383719	4.38751004830282	0.000288987844571559	0.0141492357716558	8064766	NM_001134338	RNF24	ring finger protein 24	Q9P0N2
8162940	-0.632308166666667	-1.55004292325457	7.96339988888889	-4.38452650320623	0.000290999443998811	0.0142133945297732	8162940	NM_005502	ABCA1	ATP-binding cassette, sub-family A (ABC1), member 1	Q9NS76
8094032	0.390178666666667	1.31055569603561	5.59644144444444	4.3788462824547	0.000294868255079694	0.0143338349377753	8094032	NM_018986	SH3TC1	SH3 domain and tetratricopeptide repeats 1	Q53GR6
8011214	-0.507791666666668	-1.42187206938308	4.60530811111111	-4.3788297594833	0.000294879584067702	0.0143338349377753	8011214	NM_178568	RTN4RL1	reticulon 4 receptor-like 1	Q86UN2
8004867	0.377774999999998	1.29933640459555	7.59155255555556	4.37040275029016	0.000300715010010373	0.0145825197438044	8004867	NM_001025579	NDEL1	nudE nuclear distribution gene E homolog (A. nidulans)-like 1	Q9GZM8
8078014	0.376590500000001	1.29827004456139	7.69102761111111	4.36528628351603	0.000304314528561371	0.0147218508208568	8078014	NM_003043	SLC6A6	solute carrier family 6 (neurotransmitter transporter, taurine), member 6	P31641
8099912	-0.335558333333335	-1.26186566541318	9.48992222222222	-4.35913600500967	0.000308698756555725	0.0148983899890108	8099912	BC008502	C4orf34	chromosome 4 open reading frame 34	Q96QK8
7939341	0.358392166666665	1.28199636087034	9.19850616666667	4.35251852847919	0.000313487003447041	0.0150935428975571	7939341	NM_000610	CD44	CD44 molecule (Indian blood group)	P16070
8163775	0.426320999999996	1.34380238882107	9.02168583333333	4.34855061019795	0.000316393839945451	0.0151974007954841	8163775	NM_001080497	MEGF9	multiple EGF-like-domains 9	Q9H1U4
7970716	-0.381547500000002	-1.30273848252611	8.131616	-4.33354239101843	0.000327635894657107	0.0157001881434978	7970716	NM_153371	LNX2	ligand of numb-protein X 2	B2R8J5
7901883	-0.530104500000001	-1.44403378870511	8.45125577777778	-4.32942793486893	0.000330787415873519	0.0157569644594909	7901883	NM_014495	ANGPTL3	angiopoietin-like 3	B2RCW1
8054377	0.420453999999999	1.33834865188334	6.88747661111111	4.32936298858491	0.000330837405851916	0.0157569644594909	8054377	NM_201555	FHL2	four and a half LIM domains 2	Q6I9R8
7933733	-0.513636666666667	-1.42764439148152	5.39599288888889	-4.32895348556781	0.000331152780451068	0.0157569644594909	7933733	NM_198215	FAM13C	family with sequence similarity 13, member C	Q96FC7
8152280	0.410560666666664	1.32920227433028	6.42940666666667	4.32323747231153	0.000335586587958645	0.0159305389646879	8152280	NM_013437	LRP12	low density lipoprotein receptor-related protein 12	Q59H02
8116494	-0.492377000000001	-1.40676076166644	5.90786816666667	-4.31414561582696	0.00034276223215555	0.0162331552471799	8116494	NM_152283	ZFP62	zinc finger protein 62 homolog (mouse)	Q8NB50
8164105	-0.343096833333333	-1.26847653629916	5.64603038888889	-4.30746440040405	0.000348133410154793	0.0164491007548663	8164105	NM_002077	GOLGA1	golgin A1	Q59HA1
8047248	-0.457594666666667	-1.37325035676858	5.92418705555556	-4.3005932370132	0.000353745518602754	0.0166753992141345	8047248	NM_006226	PLCL1	phospholipase C-like 1	Q15111
7930577	0.469314333333332	1.38445132642867	7.62622433333333	4.29538795202286	0.000358057431901936	0.0168394991755272	7930577	NM_033338	CASP7	caspase 7, apoptosis-related cysteine peptidase	P55210
7963139	-0.412137	-1.33065539566611	5.63515316666667	-4.28572306939907	0.000366204069560729	0.0171827696527685	7963139	NM_181708	BCDIN3D	BCDIN3 domain containing	Q7Z5W3
8052307	-0.337274166666667	-1.26336732664742	8.16713105555556	-4.28019653798265	0.000370945841158422	0.0173409250047324	8052307	NM_001122964	SMEK2	SMEK homolog 2, suppressor of mek1 (Dictyostelium)	Q5MIZ7
7944769	-0.377339333333334	-1.29894408876965	7.52994333333333	-4.27946801496074	0.000371575497698763	0.0173409250047324	7944769	NM_020716	GRAMD1B	GRAM domain containing 1B	B3KXJ5
8104788	0.416195999999999	1.33440444534481	6.61614227777778	4.27818564791986	0.000372686445652655	0.0173409250047324	8104788	NM_001145525	RAI14	retinoic acid induced 14	Q9P0K7
8150186	0.474745	1.38967256998929	3.56850294444444	4.27782819606679	0.000372996709524585	0.0173409250047324	8150186	NM_024787	RNF122	ring finger protein 122	Q9H9V4
8150698	0.397525499999999	1.31724664025070	8.30097361111111	4.27253271200767	0.000377623626200568	0.0174643686107584	8150698	NM_003068	SNAI2	snail homolog 2 (Drosophila)	O43623
8085407	0.472625166666665	1.38763214499110	6.14426483333333	4.27240241825023	0.000377738193607981	0.0174643686107584	8085407	NM_001007073	RPL32	ribosomal protein L32	P62910
7939173	-0.552314000000001	-1.46643588961199	5.2878215	-4.27183594980752	0.000378236695615339	0.0174643686107584	7939173	NM_001077242	DEPDC7	DEP domain containing 7	Q96QD5
7922418	0.392834499999999	1.31297049824692	8.13204333333333	4.26700801849242	0.000382512253103756	0.0176216440236662	7922418	NR_002579	SNORD74	small nucleolar RNA, C/D box 74	---
8017711	0.334401833333333	1.26085452804014	7.65443577777778	4.25644320892915	0.000392038350640322	0.0180195405158261	8017711	NM_006572	GNA13	guanine nucleotide binding protein (G protein), alpha 13	Q14344
8131614	-0.356865333333333	-1.28064031589091	8.87402938888889	-4.25401470358661	0.00039426154086568	0.0180807272247677	8131614	NM_001621	AHR	aryl hydrocarbon receptor	P35869
8148124	-0.453524	-1.36938109448365	3.744469	-4.24941376691857	0.000398508253204249	0.0182342263937926	8148124	NM_022045	MTBP	Mdm2, transformed 3T3 cell double minute 2, p53 binding protein (mouse) binding protein, 104kDa	Q96DY7
8080938	-0.354515833333335	-1.27855642731819	7.04615105555556	-4.24627421803691	0.00040143241200717	0.018326655386003	8080938	NM_198159	MITF	microphthalmia-associated transcription factor	O75030
7909561	-0.462296500000001	-1.37773316644544	5.02337222222222	-4.24078746912583	0.000406594535057208	0.0185206094957519	7909561	NR_026761	C1orf97	chromosome 1 open reading frame 97	---
7904396	-0.541960166666668	-1.45594934915453	9.48768111111111	-4.23065777652365	0.000416300549910094	0.0189202066069005	7904396	NM_001005783	HAO2	hydroxyacid oxidase 2 (long chain)	Q9NYQ3
8153021	0.415024833333334	1.33332162756549	5.24737222222222	4.22885916552237	0.000418048079257935	0.0189571243099739	8153021	NM_003033	ST3GAL1	ST3 beta-galactoside alpha-2,3-sialyltransferase 1	Q11201
8138834	0.352003999999999	1.27633230756861	7.45511272222222	4.22504993878496	0.000421773457552382	0.0190833660370241	8138834	NM_017946	FKBP14	FK506 binding protein 14, 22 kDa	Q9NWM8
8081235	0.350032666666666	1.27458948727744	5.93017816666667	4.22227681117567	0.000424506474117632	0.0191642455019252	8081235	NM_001850	COL8A1	collagen, type VIII, alpha 1	P27658
7985349	0.387038333333333	1.30770609466552	6.01510783333333	4.22009178052248	0.000426672407333768	0.0192192215481233	7985349	NM_022566	MESDC1	mesoderm development candidate 1	Q9H1K6
7927876	-0.552022000000001	-1.466139114523	3.4919445	-4.21822110884985	0.000428535534413325	0.0192226105400869	7927876	NM_030625	TET1	tet oncogene 1	Q8NFU7
8169519	0.426334999999999	1.34381542922406	6.70072411111111	4.21811215482268	0.000428644300153887	0.0192226105400869	8169519	NM_019045	WDR44	WD repeat domain 44	Q5JSH3
8128977	0.431224666666667	1.34837769429116	5.17050905555556	4.20494651552821	0.000441993083872257	0.0197774830244827	8128977	NM_016262	TUBE1	tubulin, epsilon 1	Q9UJT0
7922870	-0.540393500000001	-1.45436914737917	6.65894766666667	-4.18077199281634	0.000467598774924413	0.0208771523518014	7922870	NM_030934	C1orf25	chromosome 1 open reading frame 25	B2R713
7924342	-0.490055833333334	-1.40449922981426	6.02713711111111	-4.17532536743102	0.000473570112413053	0.0210972883046430	7924342	NM_018713	SLC30A10	solute carrier family 30, member 10	B3KR19
7929750	0.355777499999999	1.27967504042466	6.50758461111111	4.17350259554971	0.000475585503872643	0.0211406100076721	7929750	NM_020354	ENTPD7	ectonucleoside triphosphate diphosphohydrolase 7	Q9NQZ7
8125919	-0.334398333333333	-1.26085146919168	11.0138055555556	-4.16879951244932	0.000480825367688381	0.0213267619322614	8125919	NM_001145775	FKBP5	FK506 binding protein 5	Q13451
8102594	0.5839865	1.49898557495198	4.47693155555556	4.15379479154355	0.000497932427296975	0.0220373150683618	8102594	NM_024873	TNIP3	TNFAIP3 interacting protein 3	Q96KP6
8014891	0.447201999999999	1.36339349045436	5.66187794444444	4.15100679610983	0.000501177588493524	0.0221326137663698	8014891	NM_012481	IKZF3	IKAROS family zinc finger 3 (Aiolos)	Q9UKT9
7916282	0.408243000000001	1.32706864626898	7.11847605555556	4.13923242351359	0.000515117967024678	0.0226987851991092	7916282	NM_004631	LRP8	low density lipoprotein receptor-related protein 8, apolipoprotein e receptor	Q14114
7983478	0.593330833333333	1.50872601232501	2.55338094444444	4.13702725414251	0.000517771650981412	0.0227662285583367	7983478	NM_032413	C15orf48	chromosome 15 open reading frame 48	Q9C002
8130556	0.360915	1.28424014252852	11.2827244444444	4.13349089958132	0.000522055881353241	0.0229049192966022	8130556	NM_001024465	SOD2	superoxide dismutase 2, mitochondrial	P04179
7964810	-0.423690333333334	-1.34135427955859	4.33451655555556	-4.13202867244829	0.000523837699242921	0.0229334560770065	7964810	NM_017440	MDM1	Mdm1 nuclear protein homolog (mouse)	Q8TC05
7993754	-0.90092250	-1.86725957999361	4.17430983333333	-4.12598047414633	0.000531272729184241	0.0232088323719064	7993754	ENST00000438973	LOC100129488	hypothetical protein LOC100129488	Q8NAW3
8052940	-0.4209975	-1.33885293692109	7.39820716666667	-4.12208105817976	0.000536122188659117	0.0233703156217641	8052940	NM_020459	PAIP2B	poly(A) binding protein interacting protein 2B	Q9ULR5
8029693	0.436250333333333	1.35308299472611	4.51742805555556	4.12038172511213	0.000538249382291353	0.0233816506875124	8029693	NM_006732	FOSB	FBJ murine osteosarcoma viral oncogene homolog B	A1L186
7989365	0.407529499999999	1.32641249278523	5.68216916666667	4.12003117951853	0.00053868923882922	0.0233816506875124	7989365	NM_134260	RORA	RAR-related orphan receptor A	P35398
8124798	0.411134333333332	1.32973091734825	5.86051005555556	4.10990554359649	0.000551551131089152	0.0238887637332844	8124798	NM_133471	KIAA1949	KIAA1949	Q6NYC8
7989159	-0.346377333333334	-1.27136416798994	6.5243285	-4.10833724524154	0.000553570537083371	0.0239251061549679	7989159	NM_017661	ZNF280D	zinc finger protein 280D	Q6N043
8000636	0.761235	1.69494093563723	6.36337938888889	4.10573725957006	0.000556934700706383	0.0240192901772732	8000636	ENST00000446615	NPIPL3	nuclear pore complex interacting protein-like 3	B2RXF8
8108420	0.593097833333333	1.50848236778091	4.94641738888889	4.10157993391471	0.000562356493119125	0.0241628100997499	8108420	NR_002915	SNORA74A	small nucleolar RNA, H/ACA box 74A	---
8069700	-0.365788333333334	-1.28858556029903	5.82745494444444	-4.10135862549384	0.000562646589397235	0.0241628100997499	8069700	NM_013240	N6AMT1	N-6 adenine-specific DNA methyltransferase 1 (putative)	B2RA97
8121672	0.411399833333333	1.32997565101403	4.26373772222222	4.09780855887899	0.000567320618883761	0.0243120273673866	8121672	NM_182645	VGLL2	vestigial like 2 (Drosophila)	Q8N8G2
7990528	-0.325509833333335	-1.25310719535900	6.71362116666667	-4.09665093920521	0.000568853128526227	0.0243262719730519	7990528	NM_005701	SNUPN	snurportin 1	O95149
7988414	-0.296945000000003	-1.22854014380035	11.2825827777778	-4.09290180194457	0.000573844892395875	0.0244880757239250	7988414	NM_001482	GATM	glycine amidinotransferase (L-arginine:glycine amidinotransferase)	P50440
7989501	0.350310666666665	1.27483511785699	6.83544138888889	4.08720475901691	0.000581514195935053	0.0247632200663940	7989501	NM_001218	CA12	carbonic anhydrase XII	B2RE24
8057677	-0.449178000000002	-1.36526215380917	9.9584715	-4.08581379526471	0.000583402218294195	0.0247861458358588	8057677	NM_014585	SLC40A1	solute carrier family 40 (iron-regulated transporter), member 1	Q9NP59
7950804	0.412664333333333	1.33114186521332	3.01357205555556	4.08500844521348	0.000584498160312803	0.0247861458358588	7950804	NM_152723	CCDC89	coiled-coil domain containing 89	Q8N998
7992967	0.379045333333332	1.30048101049492	6.55129911111111	4.08372820221024	0.000586244589660181	0.0248083044517993	7992967	NM_138440	VASN	vasorin	Q6EMK4
7954104	-0.348388666666668	-1.27313787650243	6.98749816666667	-4.07801196565438	0.000594106225664153	0.0250661810238221	7954104	NM_018179	ATF7IP	activating transcription factor 7 interacting protein	B3KQF8
7952739	-0.442616500000002	-1.35906692407433	6.96780072222222	-4.07750271880861	0.000594811695730558	0.0250661810238221	7952739	NM_014155	ZBTB44	zinc finger and BTB domain containing 44	B2RBK2
7942400	0.388387999999998	1.30893004921743	5.52102566666667	4.07593172521162	0.000596993308250360	0.0251059219050514	7942400	NM_176072	P2RY2	purinergic receptor P2Y, G-protein coupled, 2	C6G7W2
8119169	0.370080499999998	1.29242494380240	5.69579994444444	4.07248766687588	0.000601804054799445	0.0252558347635295	8119169	NM_017772	TBC1D22B	TBC1 domain family, member 22B	Q9NU19
7962455	-0.413597166666666	-1.33200284761176	5.19472555555556	-4.07096128837644	0.000603948517202979	0.0252934637266620	7962455	NM_006159	NELL2	NEL-like 2 (chicken)	B7Z2U7
8091799	-0.499689999999999	-1.41390971499449	5.86935111111111	-4.06874855063418	0.000607070844109415	0.0253718062063873	8091799	NM_001040100	C3orf57	chromosome 3 open reading frame 57	Q8NFR3
8151768	-0.467197333333334	-1.38242128262305	4.04607666666667	-4.0632579358595	0.000614888372813767	0.0256456529155042	8151768	NM_175634	RUNX1T1	runt-related transcription factor 1; translocated to, 1 (cyclin D-related)	Q06455
7984779	0.341177666666667	1.26679024825886	6.22130844444444	4.05860087932015	0.000621597917477032	0.0258722582900605	7984779	NM_033240	PML	promyelocytic leukemia	Q15959
8131496	-0.479891333333335	-1.39463861543324	6.43805355555556	-4.05234038948096	0.00063073303700072	0.0261986857786979	8131496	NM_138426	GLCCI1	glucocorticoid induced transcript 1	Q86VQ1
8079140	0.308600833333331	1.23850597899229	6.88656272222222	4.04871116478078	0.000636090009218303	0.0263671666397853	8079140	NM_017719	SNRK	SNF related kinase	Q9NRH2
7912994	0.591162833333333	1.50646048741642	5.40740827777778	4.0455150411949	0.000640845339516732	0.0265100714938860	7912994	NM_001136265	IFFO2	intermediate filament family orphan 2	Q5TF58
8019796	0.768485166666667	1.70348018578387	6.89110883333333	4.03830082195653	0.000651709969680831	0.0268371463891000	8019796	NM_002359	MAFG	v-maf musculoaponeurotic fibrosarcoma oncogene homolog G (avian)	O15525
8122637	-0.320532833333334	-1.24879168237383	6.32357994444444	-4.03772877929550	0.00065257930240229	0.0268371463891000	8122637	NM_015278	SASH1	SAM and SH3 domain containing 1	O94885
8134339	0.364266666666667	1.28722715541282	10.5778172222222	4.03763371350974	0.00065272388602991	0.0268371463891000	8134339	NM_001040152	PEG10	paternally expressed 10	Q86TG7
8031573	-0.364063833333335	-1.28704619255219	8.52475783333333	-4.03331062258859	0.000659332720230012	0.0270539964353489	8031573	NM_001145014	RFPL4A	ret finger protein-like 4A	---
8133119	0.495295833333333	1.40960977450802	3.45827916666667	4.02584899968416	0.00067089717270198	0.0274729003851902	8133119	BC014249	VKORC1L1	vitamin K epoxide reductase complex, subunit 1-like 1	---
7946288	-0.461601500000000	-1.37706962084299	3.72432272222222	-4.01914733502877	0.000681456407587102	0.0278490350439326	7946288	NM_013249	ZNF214	zinc finger protein 214	Q9UL59
8046906	-0.453679333333335	-1.36952854212542	6.23075333333333	-4.01668177633942	0.000685382805886914	0.0279531377773194	8046906	NM_016315	GULP1	GULP, engulfment adaptor PTB domain containing 1	Q9UBP9
7950885	-0.4859495	-1.40050729676614	6.28923061111111	-4.01113438290688	0.000694299822654147	0.0282599546289148	7950885	NM_012193	FZD4	frizzled homolog 4 (Drosophila)	Q9ULV1
8064375	0.542174166666667	1.45616533123071	8.38766894444444	4.01025799365217	0.000695719110888168	0.0282609747048160	8064375	NM_080725	SRXN1	sulfiredoxin 1 homolog (S. cerevisiae)	Q9BYN0
8084880	-0.347607166666668	-1.27244841144606	6.83392877777778	-4.00833007563801	0.000698851525915279	0.0283314408606054	8084880	NM_005524	HES1	hairy and enhancer of split 1, (Drosophila)	Q14469
8126952	0.382145833333333	1.30327888330059	10.1802759444444	4.00732195066628	0.000700495096069709	0.0283413884178303	8126952	NM_004906	WTAP	Wilms tumor 1 associated protein	Q15007
8017057	0.365096833333333	1.28796807470644	2.52133466666667	4.0033383973552	0.000707027421240814	0.0285486968696241	8017057	BC022189	C17orf47	chromosome 17 open reading frame 47	Q8NEP4
8102450	-0.476833500000001	-1.39168576949194	5.39895127777778	-3.99899693558061	0.000714215932337657	0.0286945884300872	8102450	NM_022569	NDST4	N-deacetylase/N-sulfotransferase (heparan glucosaminyl) 4	Q9H3R1
8094938	0.3450825	1.27022361774530	6.50354227777778	3.99867047372071	0.000714759422234475	0.0286945884300872	8094938	NM_207330	NIPAL1	NIPA-like domain containing 1	Q6NVV3
8001651	0.344932833333332	1.27009185027634	4.82009633333333	3.99791838159582	0.000716013068153009	0.0286945884300872	8001651	NM_020807	ZNF319	zinc finger protein 319	Q9P2F9
8124484	-0.505512666666667	-1.41962773619875	4.28810188888889	-3.99774463363003	0.00071630299682408	0.0286945884300872	8124484	NM_021058	HIST1H2BJ	histone cluster 1, H2bj	---
7979328	-0.346133500000001	-1.27114930985385	6.60532616666667	-3.99646263988493	0.00071844585178224	0.0287236635416686	7979328	NM_014924	KIAA0831	KIAA0831	Q6ZNE5
8091103	-0.371222666666667	-1.29344854833037	7.29712783333333	-3.99314646332498	0.000724018579263281	0.0288894814993439	8091103	NM_006286	TFDP2	transcription factor Dp-2 (E2F dimerization partner 2)	Q14188
8136115	0.372900333333333	1.29495353562282	5.32673588888889	3.98597830296153	0.000736212308007788	0.0293183172560272	8136115	NM_020704	FAM40B	family with sequence similarity 40, member B	Q9ULQ0
7930074	0.382200999999999	1.30332871983869	6.60750977777778	3.97748589262868	0.000750924222460782	0.0298455568417256	7930074	NM_002502	NFKB2	nuclear factor of kappa light polypeptide gene enhancer in B-cells 2 (p49/p100)	Q00653
8070665	0.409073499999999	1.32783280485128	6.14695877777778	3.97628268610218	0.000753032201332259	0.0298707685342562	8070665	NM_173354	SIK1	salt-inducible kinase 1	P57059
7984364	0.489282499999997	1.40374657247034	7.61262727777778	3.96397615189644	0.000774934786514828	0.0306070287011271	7984364	NM_005902	SMAD3	SMAD family member 3	Q6I9W9
8169174	-0.292236166666668	-1.22453683054149	7.93354433333333	-3.96364359951292	0.000775535383932972	0.0306070287011271	8169174	NM_024539	RNF128	ring finger protein 128	Q8TEB7
8060765	0.462809833333333	1.37822347255761	3.77522333333333	3.96331849595472	0.000776122977423745	0.0306070287011271	8060765	NM_012409	PRND	prion protein 2 (dublet)	Q9UKY0
7946025	0.2966255	1.22826810078062	2.43893261111111	3.95836270157170	0.000785135275623634	0.0309023146347399	7946025	NM_012375	OR52A1	olfactory receptor, family 52, subfamily A, member 1	Q9UKL2
7905185	-0.389640500000001	-1.31006691230884	6.57269283333333	-3.94726181187539	0.000805703189757685	0.031650394682923	7905185	NM_015203	RPRD2	regulation of nuclear pre-mRNA domain containing 2	Q5VT52
8012953	0.461732166666666	1.37719434938286	7.95673283333333	3.94328357842324	0.000813204171156097	0.0318832660528706	8012953	NM_006470	TRIM16	tripartite motif-containing 16	B2RB95
8100808	-0.507689833333334	-1.42177170939137	3.61289855555556	-3.94201323029903	0.0008156140550037	0.0319160171716698	8100808	NM_005420	SULT1E1	sulfotransferase family 1E, estrogen-preferring, member 1	Q53X91
7913558	0.3606035	1.28396288530597	7.26045566666667	3.93452898864117	0.000829957086026109	0.0323672683215452	7913558	NM_033631	LUZP1	leucine zipper protein 1	Q05DE3
8086517	0.410981833333332	1.32959036564336	4.89705388888889	3.93414675806542	0.000830696315665763	0.0323672683215452	8086517	NM_022842	CDCP1	CUB domain containing protein 1	Q9H5V8
7941236	0.364400999999999	1.28734701828079	5.96766172222222	3.93350641599159	0.000831936201061918	0.0323672683215452	7941236	NM_006779	CDC42EP2	CDC42 effector protein (Rho GTPase binding) 2	O14613
8112107	0.343419166666666	1.26875997662303	6.93329044444444	3.92677934093193	0.000845073744346645	0.0328154114902423	8112107	NM_003711	PPAP2A	phosphatidic acid phosphatase type 2A	O14494
7992917	-0.351554833333334	-1.27593499789599	6.16881833333333	-3.92249583783182	0.000853546686320862	0.0330810541715562	7992917	NM_015041	CLUAP1	clusterin associated protein 1	Q96AJ1
7905299	-0.487044333333334	-1.40157051801528	4.84814244444444	-3.92132819835077	0.000855870972258943	0.0331078332207801	7905299	NM_021222	PRUNE	prune homolog (Drosophila)	Q86TP1
8153201	0.314089999999999	1.24322722303487	6.78848094444444	3.92037239217668	0.000857778279605842	0.0331184109097341	8153201	NM_012154	EIF2C2	eukaryotic translation initiation factor 2C, 2	Q9UKV8
7936242	0.355789666666666	1.27968583234178	5.77828155555556	3.91533392213622	0.000867902754242262	0.0334456061378149	7936242	NM_033397	ITPRIP	inositol 1,4,5-triphosphate receptor interacting protein	Q8IWB1
7928907	-0.675977166666668	-1.59767854646252	5.49156011111111	-3.91008459033498	0.00087857759861959	0.0337927285085751	7928907	NM_005271	GLUD1	glutamate dehydrogenase 1	Q53GW3
8040211	0.400243499999999	1.31973063787975	6.5126095	3.90503679211707	0.000888965950147638	0.0341275375179785	8040211	NM_003597	KLF11	Kruppel-like factor 11	B2RCZ6
8068810	0.312609166666665	1.24195178523016	4.53699972222222	3.9040253895403	0.000891062080812866	0.0341433428697104	8068810	NM_018964	SLC37A1	solute carrier family 37 (glycerol-3-phosphate transporter), member 1	P57057
7993298	-0.444505666666668	-1.36084774789870	5.90462927777778	-3.90131196190112	0.000896710009108354	0.0342949280842006	7993298	NM_005236	ERCC4	excision repair cross-complementing rodent repair deficiency, complementation group 4	A0PJA9
8010082	0.441559666666667	1.35807171632887	3.94250822222222	3.89811132127964	0.000903417908212096	0.0344864048954034	8010082	NR_004395	SNORD1A	small nucleolar RNA, C/D box 1A	---
8016847	0.348926166666666	1.27361229353505	7.77495011111111	3.89684789875475	0.000906079523963283	0.0344941680109046	8016847	NM_005082	TRIM25	tripartite motif-containing 25	Q59GW5
8047565	-0.343873666666667	-1.26915974388872	5.19497055555556	-3.89595413838787	0.000907967097966038	0.0344941680109046	8047565	NM_173511	FAM117B	family with sequence similarity 117, member B	Q6P1L5
8041727	-0.488113166666666	-1.40260926861973	3.60573083333333	-3.89475558217355	0.000910504532766738	0.0344941680109046	8041727	NM_000341	SLC3A1	solute carrier family 3 (cystine, dibasic and neutral amino acid transporters, activator of cystine, dibasic and neutral amino acid transport), member 1	Q4J6C6
7958410	0.459104833333332	1.37468858359172	5.503278	3.89416633694281	0.000911754597846214	0.0344941680109046	7958410	NM_007076	FICD	FIC domain containing	Q9BVA6
8146500	0.354638833333332	1.27866543798237	7.22416611111111	3.89398956438517	0.00091212994838899	0.0344941680109046	8146500	NM_002350	LYN	v-yes-1 Yamaguchi sarcoma viral related oncogene homolog	Q6NUK7
8095663	-0.607122000000002	-1.52321754355848	9.24657511111111	-3.88950971701397	0.000921693777631116	0.0347909364480125	8095663	NM_001133	AFM	afamin	P43652
8048026	-0.412342333333335	-1.33084479629814	8.80275338888889	-3.88511413039318	0.00093117476060339	0.0350834802926222	8048026	NM_001875	CPS1	carbamoyl-phosphate synthase 1, mitochondrial	P31327
7943795	-0.384412166666668	-1.30532781635077	5.50387855555556	-3.88357896365906	0.000934508838006834	0.0351437739265279	7943795	NM_080659	C11orf52	chromosome 11 open reading frame 52	Q96A22
8142415	-0.356042833333334	-1.27991041356982	7.14945372222222	-3.87866114845774	0.000945269578532302	0.0354826191793514	8142415	NM_152556	C7orf60	chromosome 7 open reading frame 60	Q1RMZ1
8038949	0.394756333333333	1.31472068925192	6.40262855555556	3.87543067668981	0.00095240525303783	0.0356843890555949	8038949	NM_001136499	ZNF841	zinc finger protein 841	Q6ZN19
8161701	0.414965999999998	1.33326725560601	8.87880561111111	3.87282042518965	0.000958210088801015	0.0358356429889236	8161701	NM_013390	TMEM2	transmembrane protein 2	Q9UHN6
8108217	0.307883833333333	1.23789061113275	8.14208611111111	3.86847301174067	0.000967956396881027	0.0361334735999603	8108217	NM_000358	TGFBI	transforming growth factor, beta-induced, 68kDa	Q53GU8
8101228	-0.439650500000002	-1.35627572315287	6.25357083333333	-3.86632486859309	0.00097280859593877	0.036247849705292	8101228	NM_144571	CNOT6L	CCR4-NOT transcription complex, subunit 6-like	Q96LI5
8022666	-0.381871666666666	-1.30303123451311	7.95865005555556	-3.86052774766433	0.000986024194318612	0.0366728631538317	8022666	NM_031422	CHST9	carbohydrate (N-acetylgalactosamine 4-0) sulfotransferase 9	Q7L1S5
8108912	-0.368972500000001	-1.29143273336137	7.46449238888889	-3.85463420120748	0.00099964272979729	0.0371112786318517	8108912	NM_152550	SH3RF2	SH3 domain containing ring finger 2	Q8TEC5
8040742	0.372083166666666	1.29422025991195	5.64867661111111	3.84921457019366	0.00101233124984936	0.0375136278509076	8040742	NM_012326	MAPRE3	microtubule-associated protein, RP/EB family, member 3	B2R5W6
7978407	-0.430578833333334	-1.34777421791597	6.07263733333333	-3.84208336218198	0.00102927132506493	0.0380159155227588	7978407	NM_002742	PRKD1	protein kinase D1	Q15139
7954029	-0.515140166666669	-1.42913298202581	6.01674822222222	-3.84176827589448	0.00103002627684561	0.0380159155227588	7954029	NM_004064	CDKN1B	cyclin-dependent kinase inhibitor 1B (p27, Kip1)	Q6I9V6
8105040	0.413489166666665	1.33190313774997	8.69122394444445	3.84114875655183	0.00103151226134767	0.0380159155227588	8105040	NM_003999	OSMR	oncostatin M receptor	Q99650
8003298	0.344373499999999	1.26959953069816	4.31223077777778	3.83940585040639	0.00103570425703348	0.0380363518916648	8003298	NM_003486	SLC7A5	solute carrier family 7 (cationic amino acid transporter, y+ system), member 5	Q01650
7898483	0.381092333333333	1.30232753663216	6.09458344444444	3.83935793306301	0.00103581974564376	0.0380363518916648	7898483	NM_018125	ARHGEF10L	Rho guanine nucleotide exchange factor (GEF) 10-like	Q9HCE6
7903414	-0.354432500000001	-1.27848257713586	5.90863305555556	-3.83212442417278	0.00105340137073911	0.0386120176941803	7903414	NM_000699	AMY2A	amylase, alpha 2A (pancreatic)	Q53F26
8132503	0.327631666666665	1.25495154968791	8.323015	3.82863550101868	0.00106198723806793	0.0388564644686586	8132503	NM_004760	STK17A	serine/threonine kinase 17a	Q9UEE5
8083324	0.359609999999998	1.28307899926655	6.22521416666667	3.82702762036887	0.00106596744578438	0.0389318200469357	8083324	NM_014779	TSC22D2	TSC22 domain family, member 2	O75157
8133540	-0.341353166666670	-1.26694435928388	7.01482927777778	-3.82445793388277	0.00107235935516149	0.0390948275703658	8133540	NM_001145063	GATSL1	GATS protein-like 1	Q8NAP1
7924107	0.377673999999997	1.29924544401166	7.22596105555556	3.81869586479115	0.00108683092067193	0.0395512796445601	7924107	NM_014873	LPGAT1	lysophosphatidylglycerol acyltransferase 1	Q92604
7948092	-0.325786833333334	-1.25334781725645	3.50095038888889	-3.81738000074543	0.00109016287427547	0.039601436311046	7948092	NR_003034	LOC441601	septin 7 pseudogene	---
7948829	-0.491807333333335	-1.40620539376575	5.243081	-3.81637892896426	0.00109270452757978	0.0396227563041899	7948829	NM_024784	ZBTB3	zinc finger and BTB domain containing 3	Q9H5J0
8112668	0.368797999999999	1.29127653861659	4.52965327777778	3.81371286324076	0.00109950225155363	0.039781136260877	8112668	NM_016591	GCNT4	glucosaminyl (N-acetyl) transferase 4, core 2	Q9P109
8154367	-0.383576333333334	-1.3045717865032	3.84130916666667	-3.81312866164148	0.00110099740712146	0.039781136260877	8154367	NM_000550	TYRP1	tyrosinase-related protein 1	P17643
7899615	0.332877499999999	1.25952302863939	8.47182233333333	3.80555633940246	0.00112056116056094	0.0403463204609099	7899615	NM_178865	SERINC2	serine incorporator 2	Q96SA4
8048847	0.291008333333334	1.22349510829633	9.29327261111111	3.80553355522275	0.00112062054363553	0.0403463204609099	8048847	NM_001135187	AGFG1	ArfGAP with FG repeats 1	P52594
8101207	0.430043333333332	1.34727404349015	5.07053666666667	3.80420130446703	0.00112409826988242	0.0403872702743387	8101207	NM_001029870	ANKRD56	ankyrin repeat domain 56	A6NEL2
8149438	-0.409465166666667	-1.32819333735116	6.45009394444444	-3.80357272008672	0.00112574285668482	0.0403872702743387	8149438	NM_139167	SGCZ	sarcoglycan, zeta	Q96LD1
7998940	0.467671166666666	1.38287539443921	4.80188922222222	3.80167878988675	0.00113071247693690	0.0404938902959559	7998940	NM_000243	MEFV	Mediterranean fever	O15553
8064978	0.468987666666664	1.38413788326189	7.39150288888889	3.79914215262713	0.00113740270353433	0.0406616451510423	8064978	NM_000214	JAG1	jagged 1 (Alagille syndrome)	B2R6U9
8031047	0.410576166666664	1.32921655506553	7.19179866666667	3.79488638724115	0.00114871546972135	0.0409853301454135	8031047	NM_001020818	MYADM	myeloid-associated differentiation marker	Q96S97
7922408	0.481978833333332	1.39665804108756	7.65421066666667	3.79421853711815	0.00115050088074693	0.0409853301454135	7922408	NR_003944	SNORD78	small nucleolar RNA, C/D box 78	---
8068105	0.374047166666666	1.29598333489674	6.73038038888889	3.78411882936288	0.00117783958177770	0.0418856286361999	8068105	NR_027655	BACH1	BTB and CNC homology 1, basic leucine zipper transcription factor 1	Q9BXM4
8111569	-0.486739000000002	-1.40127391970187	7.11397583333333	-3.78132030026884	0.00118552835751718	0.0420852185759601	8111569	NM_001161429	RANBP3L	RAN binding protein 3-like	B7Z866
8114767	0.302969833333333	1.23368137333637	5.95290944444444	3.77960267765579	0.00119027207315708	0.0421797463686959	8114767	NM_032420	PCDH1	protocadherin 1	B3KQM8
8023727	-0.466718833333335	-1.3819628497049	8.14994805555556	-3.77309128407578	0.00120842694971192	0.0427483669645038	8023727	NM_032160	DSEL	dermatan sulfate epimerase-like	Q9HAD7
8100853	-0.288388333333335	-1.22127520170822	10.8993833333333	-3.76572045374047	0.00122930998232078	0.0434113472850911	8100853	NM_000583	GC	group-specific component (vitamin D binding protein)	P02774
8144786	0.346290166666666	1.27128735534020	8.93826938888889	3.76447446633054	0.00123287533767670	0.043457392988732	8144786	NM_003046	SLC7A2	solute carrier family 7 (cationic amino acid transporter, y+ system), member 2	P52569
8056343	-0.325065833333335	-1.25272160174926	6.455724	-3.76376788938965	0.00123490174452440	0.043457392988732	8056343	NM_014900	COBLL1	COBL-like 1	Q53SF7
8122807	0.390636166666665	1.31097135859195	9.21345605555556	3.76083793795541	0.00124333994686830	0.0436785107851306	8122807	NM_005100	AKAP12	A kinase (PRKA) anchor protein 12	Q5CZB5
8113733	-0.309208166666667	-1.23902746433040	6.26613311111111	-3.75504946988247	0.00126017916923505	0.0441934805543158	8113733	NM_153223	CEP120	centrosomal protein 120kDa	Q8N960
8101881	-0.585407333333334	-1.50046257301637	9.5688151111111	-3.75251146022838	0.00126763366947703	0.0443781251818643	8101881	NM_000668	ADH1B	alcohol dehydrogenase 1B (class I), beta polypeptide	P00325
8060370	0.418243166666667	1.33629929304214	5.56642427777778	3.7477587517853	0.00128171092822986	0.0447307100978665	8060370	NM_031424	FAM110A	family with sequence similarity 110, member A	B2RAF2
7927936	0.344234833333331	1.26947750721467	9.17908427777778	3.74762191220741	0.00128211852821216	0.0447307100978665	7927936	NM_004728	DDX21	DEAD (Asp-Glu-Ala-Asp) box polypeptide 21	Q9NR30
7965064	-0.270793833333333	-1.20647149798678	7.56372222222222	-3.73717340933755	0.00131362390744809	0.0457068008115186	7965064	NM_020841	OSBPL8	oxysterol binding protein-like 8	Q68D75
8146533	-0.430928666666667	-1.3481010739071	4.59993477777778	-3.73685169512656	0.00131460606182118	0.0457068008115186	8146533	NM_147189	FAM110B	family with sequence similarity 110, member B	B3KRT5
8142407	-0.389265500000000	-1.30972643061651	5.51572711111111	-3.73559876431532	0.00131843805330487	0.0457615399665919	8142407	NM_022484	TMEM168	transmembrane protein 168	Q9H0V1
8058869	0.369413666666665	1.29182770539486	7.13829811111111	3.73367455126947	0.00132434468981887	0.0458316924522116	8058869	NM_022648	TNS1	tensin 1	Q9UFN8
8142524	-0.406500833333332	-1.32546707468848	8.56616283333333	-3.73346765695376	0.00132498134074968	0.0458316924522116	8142524	NM_012338	TSPAN12	tetraspanin 12	O95859
7975203	-0.336787833333335	-1.26294151656481	6.86681977777778	-3.73253630584503	0.00132785103555251	0.0458527095241044	7975203	NM_022474	MPP5	membrane protein, palmitoylated 5 (MAGUK p55 subfamily member 5)	Q658X5
8101322	-0.542690833333334	-1.45668691535002	3.74153583333333	-3.73145836485503	0.00133118010112685	0.0458894909010906	8101322	AB014771	MOP-1	MOP-1	Q9H3T9
8060745	0.340415	1.26612074892343	6.24934638888889	3.73022686385392	0.00133499354451660	0.0459398130554284	8060745	NM_175839	SMOX	spermine oxidase	A8BE87
8077781	0.335548833333332	1.26185735618357	6.63148466666667	3.72952471442582	0.00133717265430206	0.0459398130554284	8077781	NM_000551	VHL	von Hippel-Lindau tumor suppressor	P40337
7922994	-0.4414555	-1.35797366324573	7.55950716666667	-3.72341830927388	0.00135627310542301	0.0465049199663442	7922994	NM_199051	FAM5C	family with sequence similarity 5, member C	Q76B58
7993807	-0.312973500000001	-1.24226546314558	5.90622861111111	-3.72280391699314	0.00135820979872106	0.0465049199663442	7993807	NM_020422	TMEM159	transmembrane protein 159	Q96B96
7923378	0.312969666666664	1.24226216237089	8.80393716666667	3.72164081240221	0.00136188365922111	0.0465520771878786	7923378	NM_004078	CSRP1	cysteine and glycine-rich protein 1	B3KVC9
8110084	0.4833385	1.39797494068240	4.08276288888889	3.72069795669876	0.00136486905528482	0.0465755820717563	8110084	NM_002449	MSX2	msh homeobox 2	P35548
8048523	-0.342861	-1.26826919892561	6.69718611111111	-3.71959592214604	0.00136836668844512	0.0466164584450128	8048523	NM_006736	DNAJB2	DnaJ (Hsp40) homolog, subfamily B, member 2	Q53QD7
7970696	0.356567999999998	1.28037640854558	7.19816411111111	3.716631433241	0.00137781953037612	0.0468597346992014	7970696	NM_182488	USP12	ubiquitin specific peptidase 12	O75317
7954511	0.304787833333333	1.23523696645222	6.92159566666667	3.71064002088479	0.00139712234198572	0.0474366329515084	7954511	NM_015000	STK38L	serine/threonine kinase 38 like	Q9Y2H1
7935660	0.457461666666666	1.37312376461031	6.06060744444444	3.70531506166518	0.00141450281480377	0.0479292115045443	7935660	NM_015221	DNMBP	dynamin binding protein	Q6XZF7
8163807	0.363443666666666	1.28649305305089	5.69889311111111	3.70394932928635	0.00141899493059023	0.0479292115045443	8163807	NM_015651	PHF19	PHD finger protein 19	Q5T6S3
7986329	-0.396282500000003	-1.31611221309893	6.91212227777778	-3.70375521586388	0.00141963454747015	0.0479292115045443	7986329	NM_021005	NR2F2	nuclear receptor subfamily 2, group F, member 2	P24468
8013908	0.284366833333332	1.21787564791746	8.1326315	3.70331440322676	0.00142108811614362	0.0479292115045443	8013908	NM_020772	NUFIP2	nuclear fragile X mental retardation protein interacting protein 2	Q7Z417
8041713	-0.343953333333334	-1.26922982974548	6.77120855555556	-3.69171258747124	0.00145987943782344	0.0491557412037894	8041713	NM_177968	PPM1B	protein phosphatase, Mg2+/Mn2+ dependent, 1B	O75688
8028908	0.545814166666665	1.45984395626058	6.74923488888889	3.68666497098528	0.00147708215616412	0.0495142757224684	8028908	NM_025194	ITPKC	inositol 1,4,5-trisphosphate 3-kinase C	Q96DU7
8149243	0.401096666666667	1.32051131789150	4.23863905555556	3.68648604723822	0.00147769561439599	0.0495142757224684	8149243	NM_201402	USP17L2	ubiquitin specific peptidase 17-like 2 // ubiquitin specific peptidase 17-like 2	Q6R6M4
7970810	0.433707666666667	1.35070036435496	6.41969338888889	3.68643934261185	0.00147785578747377	0.0495142757224684	7970810	NM_003045	SLC7A1	solute carrier family 7 (cationic amino acid transporter, y+ system), member 1	B2R728
7920877	0.339763166666666	1.26554882396987	5.98983938888889	3.68359221493494	0.00148765252626158	0.0497602585929409	7920877	NM_001162383	ARHGEF2	Rho/Rac guanine nucleotide exchange factor (GEF) 2	Q92974
8066214	0.325287666666664	1.25291423897813	9.55444922222222	3.6819366471185	0.00149337874565848	0.0498695011111984	8066214	NM_004613	TGM2	transglutaminase 2 (C polypeptide, protein-glutamine-gamma-glutamyltransferase)	P21980
7938834	0.5382995	1.45225973421941	6.72469277777778	3.67556836346263	0.00151560930250793	0.0503788163645053	7938834	NM_182964	NAV2	neuron navigator 2	Q8IVL1
7970999	-0.386538666666667	-1.30725325883621	7.40396333333333	-3.67551464133269	0.00151579822382516	0.0503788163645053	7970999	NM_015087	SPG20	spastic paraplegia 20 (Troyer syndrome)	Q8N0X7
8109086	0.398965333333333	1.31856193025224	5.372382	3.67543261428563	0.00151608672828556	0.0503788163645053	8109086	NM_000024	ADRB2	adrenergic, beta-2-, receptor, surface	P07550
7943297	-0.432867000000002	-1.34991353278131	6.29099088888889	-3.67197416592199	0.00152830033078703	0.0505638606388936	7943297	NM_014679	CEP57	centrosomal protein 57kDa	Q86XR8
7952914	-0.360006666666667	-1.28343182826356	4.11529311111111	-3.67122636097382	0.00153095400459343	0.0505638606388936	7952914	NM_032358	CCDC77	coiled-coil domain containing 77	Q9BR77
8046062	0.312260833333333	1.2416519568044	2.29689288888889	3.67114744231115	0.00153123432270133	0.0505638606388936	8046062	NM_152381	XIRP2	xin actin-binding repeat containing 2	A4UGR9
7951284	0.597376333333332	1.51296260875047	7.64542494444444	3.67044208317590	0.00153374200714283	0.0505638606388936	7951284	NM_002422	MMP3	matrix metallopeptidase 3 (stromelysin 1, progelatinase)	P08254
8134621	-0.324941166666667	-1.25261335581058	5.96114827777778	-3.67033361656691	0.00153412798682386	0.0505638606388936	8134621	NM_014569	ZKSCAN5	zinc finger with KRAB and SCAN domains 5	Q9Y2L8
7926105	-0.300227166666668	-1.23133828452669	4.70331627777778	-3.66792065910526	0.00154273942932042	0.0507171834293948	7926105	NM_001002295	GATA3	GATA binding protein 3	P23771
8129861	0.463791666666664	1.37916174868037	9.08480438888889	3.66762886692038	0.00154378402446653	0.0507171834293948	8129861	NM_000416	IFNGR1	interferon gamma receptor 1	B2R6Q9
7912157	0.334136333333332	1.26062251360407	9.43181861111111	3.66299594590925	0.00156046365978852	0.0511821980322222	7912157	NM_018948	ERRFI1	ERBB receptor feedback inhibitor 1	Q9UJM3
8075910	0.381409833333334	1.30261417690168	7.00933966666667	3.66227463600701	0.00156307654720465	0.0511850753018387	8075910	NM_002872	RAC2	ras-related C3 botulinum toxin substrate 2 (rho family, small GTP binding protein Rac2)	P15153
7930194	-0.296609333333334	-1.22825433703351	5.55860244444444	-3.65885953113535	0.00157550639016760	0.0515088944011245	7930194	NM_017649	CNNM2	cyclin M2	Q9H8M5
8106170	0.4913795	1.40578844331756	3.78483594444444	3.65673249340286	0.0015832974797932	0.0516802575127346	8106170	NM_173490	TMEM171	transmembrane protein 171	Q8WVE6
7913655	0.6392825	1.55755434333297	6.34295077777778	3.65314633036343	0.00159651958812331	0.0520280579602244	7913655	NM_002167	ID3	inhibitor of DNA binding 3, dominant negative helix-loop-helix protein	Q02535
8008819	-0.393729500000001	-1.31378527416084	6.58202538888889	-3.64578413055097	0.00162400716760860	0.0528388848915349	8008819	NM_001005404	YPEL2	yippee-like 2 (Drosophila)	Q96QA6
7971218	-0.526578333333335	-1.44050865966598	5.86805994444444	-3.64423987535576	0.00162983194159323	0.0529434190001518	7971218	NM_032138	KBTBD7	kelch repeat and BTB (POZ) domain containing 7	Q8WVZ9
8007745	-0.405915333333335	-1.32492925935388	6.91690388888889	-3.64227409010769	0.00163727658884047	0.0530166607700576	8007745	NM_006460	HEXIM1	hexamethylene bis-acetamide inducible 1	O94992
7956867	0.348578333333331	1.27330526301438	5.08123022222222	3.64226326090634	0.00163731769324401	0.0530166607700576	7956867	NM_003483	HMGA2	high mobility group AT-hook 2	P52926
8135378	-0.405451	-1.32450289771145	5.50343505555556	-3.64084226853047	0.00164272021818619	0.0530730545311875	8135378	NM_002736	PRKAR2B	protein kinase, cAMP-dependent, regulatory, type II, beta	B3KY43
7992789	0.386774333333332	1.30746681830166	8.77616133333333	3.64042869280488	0.00164429591739446	0.0530730545311875	7992789	NM_016639	TNFRSF12A	tumor necrosis factor receptor superfamily, member 12A	Q9NP84
8131387	0.272144666666666	1.20760167802643	6.56815933333333	3.63378405205544	0.00166981750338289	0.0537551690344234	8131387	NM_032172	USP42	ubiquitin specific peptidase 42	B4DWG7
8111430	-0.284986500000000	-1.21839886247041	7.20089072222222	-3.63354758724506	0.00167073293002895	0.0537551690344234	8111430	NM_014324	AMACR	alpha-methylacyl-CoA racemase	B3KM26
7947590	-0.344805500000000	-1.26997975597535	4.84090711111111	-3.63167827134332	0.00167798710522002	0.0539030089109504	7947590	NM_020826	SYT13	synaptotagmin XIII	Q7L8C5
7974425	0.389946666666665	1.31034496232745	6.46610866666667	3.62977709769335	0.00168539685352668	0.0540553706028255	7974425	NM_015589	SAMD4A	sterile alpha motif domain containing 4A	Q9UPU9
7987565	0.428827499999999	1.34613910464331	3.12326466666667	3.62815628310820	0.00169173945455600	0.0541730785842813	7987565	NM_017726	PPP1R14D	protein phosphatase 1, regulatory (inhibitor) subunit 14D	Q9NXH3
8044301	0.376607666666666	1.29828549280309	6.04891022222222	3.62456943345383	0.00170585959792531	0.0544844053525365	8044301	NM_023016	ANKRD57	ankyrin repeat domain 57	Q53LP3
8156935	-0.3874445	-1.30807430928132	5.88684416666667	-3.62432209526368	0.00170683756284463	0.0544844053525365	8156935	NM_003452	ZNF189	zinc finger protein 189	B2R962
8125798	0.300841500000001	1.23186272885605	4.6946485	3.62085642302277	0.00172059911964567	0.0548373335773865	8125798	NM_002418	MLN	motilin	P12872
7983953	0.376616666666666	1.29829359195472	6.40213061111111	3.61843995350557	0.001730259322532	0.054982009721269	7983953	NM_017610	RNF111	ring finger protein 111	Q6ZNA4
8141421	0.300190166666666	1.23130670548121	3.27942827777778	3.61836408050005	0.00173056350282041	0.054982009721269	8141421	NR_029510	MIR93	microRNA 93	---
8161373	0.570841333333333	1.48538954949618	5.96573872222222	3.61699541485885	0.00173605966599224	0.0550703120964987	8161373	ENST00000438157	LOC100289528	hypothetical protein LOC100289528	---
7988970	-0.351041500000003	-1.27548108113963	6.43436683333333	-3.61563788606757	0.00174152814848464	0.0551574618277871	7988970	NM_019600	KIAA1370	KIAA1370	Q32MH5
7921552	-0.281106500000003	-1.21512648944400	6.92213805555556	-3.61214145830936	0.00175569119024927	0.0555192830364316	7921552	NR_028103	DCAF8	DDB1 and CUL4 associated factor 8	Q5TAQ9
8012951	1.1223755	2.17705144551723	5.73920388888889	3.61138402666639	0.00175877429981002	0.0555301480640953	8012951	NM_006382	CDRT1	CMT1A duplicated region transcript 1	Q5XX13
8063174	-0.957367833333334	-1.9417639536912	4.33827261111111	-3.60923929970322	0.00176753341881811	0.0557199104190407	8063174	ENST00000442886	ZNF840P	zinc finger protein 840 (pseudogene)	---
8065344	0.303180333333332	1.23386138981109	6.64360794444444	3.60534340776706	0.00178355474354982	0.0561376625027249	8065344	NM_021784	FOXA2	forkhead box A2	Q9Y261
8085914	0.587991833333332	1.50315296914050	5.85967505555556	3.60175780017933	0.00179842681871454	0.056518002504409	8085914	NM_003615	SLC4A7	solute carrier family 4, sodium bicarbonate cotransporter, member 7	Q9Y6M7
8169750	-0.318379833333336	-1.24692944315011	6.72339277777778	-3.59890988037722	0.00181032641596715	0.0567329684599364	8169750	NM_001042750	STAG2	stromal antigen 2	B2R8Y6
7950016	0.350162333333333	1.27470405008723	5.5391145	3.59878145416849	0.00181086485414795	0.0567329684599364	7950016	NM_153451	ORAOV1	oral cancer overexpressed 1	Q8WV07
8008914	0.355073833333333	1.27905103806663	3.16076211111111	3.59784282855889	0.00181480493075248	0.0567686665838777	8008914	NM_181707	C17orf64	chromosome 17 open reading frame 64	Q86WR6
7981955	-0.352473500000001	-1.27674773530475	5.73305222222222	-3.59293124050196	0.00183556084303702	0.0573294580714336	7981955	NR_003319	SNORD116-4	small nucleolar RNA, C/D box 116-4	---
8149250	0.381717999999999	1.30289245133487	6.09878	3.58685874284904	0.00186154701260247	0.0580516276083878	8149250	NM_001080826	SGK223	homolog of rat pragma of Rnd2	Q86YV5
8179617	0.605542333333333	1.52155062221947	3.98392805555556	3.58598954653413	0.00186529618366000	0.0580791914635764	8179617	NM_007028	TRIM31	tripartite motif-containing 31	Q9BZY9
8006440	0.304729999999999	1.23518745048568	2.85354183333333	3.58289823366653	0.00187869069251374	0.058270412764557	8006440	NM_006273	CCL7	chemokine (C-C motif) ligand 7	P80098
8109773	0.258403166666666	1.19615401990604	7.54652705555556	3.58264580361021	0.00187978864457011	0.058270412764557	8109773	NM_001161661	WWC1	WW and C2 domain containing 1	Q8IX03
8002087	0.340726833333331	1.26639444593821	6.58970544444444	3.58258305612584	0.00188006166492453	0.058270412764557	8002087	NM_020850	RANBP10	RAN binding protein 10	Q6VN20
8027312	-0.331657333333334	-1.25845823097597	2.93586405555556	-3.58006197539405	0.00189106357675742	0.0584074107693053	8027312	NM_001001415	ZNF429	zinc finger protein 429	Q86V71
8133736	0.700884666666666	1.62550125136869	5.14596694444444	3.57965908430693	0.00189282766081363	0.0584074107693053	8133736	NM_020892	DTX2	deltex homolog 2 (Drosophila)	Q86UW9
7915147	0.337167	1.26327348433641	6.45104994444444	3.57959092996127	0.00189312623953792	0.0584074107693053	7915147	NM_004468	FHL3	four and a half LIM domains 3	Q13643
7927998	0.402538166666665	1.32183139475995	7.14483755555556	3.57879939573921	0.00189659729519725	0.0584255732122313	7927998	NM_025130	HKDC1	hexokinase domain containing 1	Q2TB90
7932703	-0.312254500000002	-1.24164650604853	7.29375277777778	-3.57718788463310	0.00190368356254974	0.0585548798374556	7932703	NM_145698	ACBD5	acyl-CoA binding domain containing 5	Q5T8D3
8016444	0.270034333333332	1.20583652391105	3.8103855	3.57287392939887	0.00192278212298397	0.0590527176255833	8016444	NM_002146	HOXB3	homeobox B3	B3KNJ7
7958200	0.407585999999998	1.32646443985042	6.62603877777778	3.56930558695782	0.00193872255688370	0.0594522030681279	7958200	NM_001008394	EID3	EP300 interacting inhibitor of differentiation 3	Q8N140
8167854	0.3136295	1.24283045534707	6.087801	3.56718959783003	0.00194823659305119	0.0596537095787729	8167854	NM_014481	APEX2	APEX nuclease (apurinic/apyrimidinic endonuclease) 2	Q9UBZ4
8091954	-0.238676666666668	-1.1799098751456	9.00241027777778	-3.56625836394362	0.00195243824945925	0.0596921920309787	8091954	NM_014498	GOLIM4	golgi integral membrane protein 4	O00461
7940000	0.417635499999999	1.33573655904451	2.5169755	3.56017488972574	0.00198010727810367	0.0604327773806621	7940000	NM_001005323	OR5AK2	olfactory receptor, family 5, subfamily AK, member 2	Q8NH90
8081548	-0.267117333333335	-1.20340089373492	7.38757994444444	-3.55818664356827	0.00198923388928166	0.0604327773806621	8081548	NM_015480	PVRL3	poliovirus receptor-related 3	Q8NC05
8133366	0.346402333333333	1.27138619924304	3.20088627777778	3.55815817142795	0.00198936488540405	0.0604327773806621	8133366	NM_182504	WBSCR28	Williams-Beuren syndrome chromosome region 28	Q6UE05
7969533	-0.371889833333333	-1.29404683507506	4.95047788888889	-3.55804608877425	0.00198988064387996	0.0604327773806621	7969533	NM_001040153	SLAIN1	SLAIN motif family, member 1	Q8ND83
8042769	0.324825833333333	1.25251322217516	3.04091311111111	3.55767947139886	0.00199156858856844	0.0604327773806621	8042769	NM_001080474	C2orf78	chromosome 2 open reading frame 78	---
8115600	-0.493466166666668	-1.40782320064343	4.2806385	-3.55646267743911	0.00199718096590568	0.0605124935409689	8115600	NM_022090	C5orf54	chromosome 5 open reading frame 54	Q8IZ13
7910387	-0.339447333333334	-1.26527180163029	8.10992294444444	-3.55346796650094	0.00201106040389543	0.0608420811745677	7910387	NM_021205	RHOU	ras homolog gene family, member U	Q7L0Q8
8032157	0.304926499999999	1.23535569869971	5.97089833333333	3.55177440167430	0.00201895155913902	0.0609897885301757	8032157	NM_014963	SBNO2	strawberry notch homolog 2 (Drosophila)	Q9Y2G9
7995803	0.648071999999999	1.56707257920686	4.74095905555556	3.53809281079458	0.00208383082677553	0.062856028063601	7995803	AF348994	MT1JP	metallothionein 1J (pseudogene)	Q86YX6
7955441	-0.315312166666669	-1.24428085848531	9.8863455	-3.5362475529778	0.00209273707231744	0.0630308773489964	7955441	NM_014033	METTL7A	methyltransferase like 7A	Q9H8H3
7971388	-0.448565166666668	-1.36468233586122	6.49221083333333	-3.53327047859703	0.00210718527586223	0.0633718776583491	7971388	NM_001010875	SLC25A30	solute carrier family 25, member 30	B3KTE8
8136954	-0.403345000000002	-1.32257084133554	6.58135838888889	-3.53223132094279	0.00211225158654065	0.0634301328284134	8136954	NM_001130026	FAM115C	family with sequence similarity 115, member C	A6NFQ2
7933659	-0.371064500000001	-1.29330675174437	7.62969894444444	-3.53125570570103	0.00211701903053290	0.063444944461614	7933659	NM_015235	CSTF2T	cleavage stimulation factor, 3' pre-RNA, subunit 2, 64kDa, tau variant	Q9H0L4
8096511	-0.280960666666668	-1.21500366584974	4.20518288888889	-3.53084997326859	0.00211900480515603	0.063444944461614	8096511	NM_001203	BMPR1B	bone morphogenetic protein receptor, type IB	O00238
7905519	0.490909	1.40533005425961	5.58612138888889	3.52531078676514	0.00214629956605994	0.06416739263132	7905519	NM_178353	LCE1E	late cornified envelope 1E	---
8139592	0.272396166666665	1.20781221336998	7.22209577777778	3.52418324786989	0.00215189789961872	0.0641825754235568	8139592	NM_004507	HUS1	HUS1 checkpoint homolog (S. pombe)	O60921
8077490	0.281585499999999	1.21552999968511	7.42607411111111	3.52393343849317	0.00215314017207788	0.0641825754235568	8077490	NM_014583	LMCD1	LIM and cysteine-rich domains 1	Q9NZU5
8021542	0.3905005	1.31084808461717	5.79006644444444	3.52185361866884	0.00216351034446018	0.0643787973154824	8021542	NM_017742	ZCCHC2	zinc finger, CCHC domain containing 2	Q9C0B9
7934885	-0.319068000000001	-1.24752437135236	6.01462394444444	-3.5213407768365	0.00216607497627819	0.0643787973154824	7934885	NM_018363	RNLS	renalase, FAD-dependent amine oxidase	Q5VYX0
8017718	-0.296620333333335	-1.22826370204055	6.00892544444444	-3.52025898184976	0.00217149467181439	0.0644080806124645	8017718	NM_004655	AXIN2	axin 2	Q9Y2T1
8154012	-0.368338666666667	-1.29086548019572	6.03597427777778	-3.51987626419370	0.00217341525105702	0.0644080806124645	8154012	NM_153186	KANK1	KN motif and ankyrin repeat domains 1	Q8WUM7
8100393	-0.417743500000002	-1.33583655588657	8.06006305555556	-3.51775791941512	0.00218407598132764	0.0645415045850668	8100393	NM_002253	KDR	kinase insert domain receptor (a type III receptor tyrosine kinase)	P35968
7995242	0.367000666666667	1.28966884660930	4.754701	3.51771633960401	0.00218428574964755	0.0645415045850668	7995242	BC021555	KIAA0664P3	KIAA0664 pseudogene 3	Q96NS8
8043367	-0.336563333333334	-1.26274500357815	6.52041488888889	-3.51692192901383	0.00218829733111786	0.064546467172173	8043367	NM_002665	PLGLB2	plasminogen-like B2	Q9UE70
8083749	-0.374310000000000	-1.29621946147944	6.14168594444444	-3.51642263314813	0.0021908223687447	0.064546467172173	8083749	NM_139245	PPM1L	protein phosphatase, Mg2+/Mn2+ dependent, 1L	Q5SGD2
7898115	0.484062833333332	1.39867699763854	4.60372822222222	3.51162810053814	0.00221521586565541	0.0651704290229828	7898115	NM_001136218	TMEM51	transmembrane protein 51	Q9NW97
8016832	0.448168333333333	1.36430701262856	5.81271638888889	3.51074110091024	0.00221975795949954	0.0652032700607187	8016832	NM_012329	MMD	monocyte to macrophage differentiation-associated	Q15546
7960320	-0.349113333333334	-1.27377753513107	5.20369338888889	-3.50998235713311	0.00222365056821582	0.0652032700607187	7960320	NM_152640	DCP1B	DCP1 decapping enzyme homolog B (S. cerevisiae)	Q8IZD4
8007414	0.396121999999999	1.31596580359821	3.44208888888889	3.50952846851358	0.00222598238194462	0.0652032700607187	8007414	NM_009590	AOC2	amine oxidase, copper containing 2 (retina-specific)	O75106
8091043	0.346181166666666	1.27119130934072	2.48506533333333	3.50647516379597	0.00224173119395123	0.0654915409954531	8091043	NM_001134657	PRR23C	proline rich 23C	Q6ZRP0
8056327	-0.382545666666668	-1.30364012842932	5.68392844444444	-3.50604769656481	0.00224394479146148	0.0654915409954531	8056327	NM_004490	GRB14	growth factor receptor-bound protein 14	B2R7X4
8069532	0.319852333333333	1.24820278289960	7.60538738888889	3.50574442179415	0.00224551657581845	0.0654915409954531	8069532	NM_006948	HSPA13	heat shock protein 70kDa family, member 13	P48723
7945232	0.328684166666666	1.25586741782747	4.59705366666667	3.50486130095590	0.00225009971162115	0.0655309211990815	7945232	NM_139055	ADAMTS15	ADAM metallopeptidase with thrombospondin type 1 motif, 15	Q8TE58
7948685	-0.305913666666668	-1.23620128231305	5.74485788888889	-3.50323905881197	0.00225854268720048	0.0656817366513057	7948685	NM_022830	TUT1	terminal uridylyl transferase 1, U6 snRNA-specific	Q9H6E5
8095535	0.509211166666666	1.42327176967984	3.40767022222222	3.50262266959840	0.00226175886446035	0.0656817366513057	8095535	NM_031889	ENAM	enamelin	Q9NRM1
7943051	-0.432096000000001	-1.34919230948191	2.70496977777778	-3.49828108355785	0.00228454038353023	0.06624840282426	7943051	NM_005467	NAALAD2	N-acetylated alpha-linked acidic dipeptidase 2	Q9Y3Q0
7902353	0.334292166666667	1.26075868764837	5.79760772222222	3.49431542026448	0.00230554670508803	0.0667620453030492	7902353	NM_001001933	LHX8	LIM homeobox 8	Q68G74
8164013	-0.317063500000001	-1.24579224771664	5.68283255555556	-3.48955850868372	0.00233099530003192	0.067402674367542	8164013	NM_001171137	STRBP	spermatid perinuclear RNA binding protein	Q5JPA5
7990839	-0.315011166666668	-1.24402128216447	6.38930166666667	-3.48821523605772	0.00233823149446554	0.0674795610470353	7990839	NM_181900	STARD5	StAR-related lipid transfer (START) domain containing 5	Q53HR8
8113305	0.382403499999999	1.30351167090018	6.90967711111111	3.48782971850244	0.00234031235402397	0.0674795610470353	8113305	NM_001270	CHD1	chromodomain helicase DNA binding protein 1	O14646
8117045	0.426353333333331	1.34383250613362	4.97655422222222	3.48428637745084	0.00235952337053329	0.0679368447737356	8117045	NM_001143942	RBM24	RNA binding motif protein 24	Q9BX46
8107673	-0.482062333333336	-1.39673887890711	6.78840572222222	-3.48216246728962	0.00237111294118991	0.0681737011601694	8107673	NM_023927	GRAMD3	GRAM domain containing 3	Q9BYJ8
7924619	0.32330833333333	1.25119645772346	8.28118477777778	3.48014284532002	0.00238218540060057	0.068265973453074	7924619	NM_001008493	ENAH	enabled homolog (Drosophila)	Q8N8S7
7990632	-0.351896500000001	-1.27623720735167	5.79884805555556	-3.47989309223892	0.00238355818781369	0.068265973453074	7990632	NM_024776	SGK269	NKF3 kinase family member	Q9H792
8155864	-0.337534666666668	-1.26359546696374	6.2247245	-3.47973533514337	0.00238442571311181	0.068265973453074	8155864	NM_006914	RORB	RAR-related orphan receptor B	Q58EY0
7961371	0.273009333333333	1.20832566047489	7.08268727777778	3.47402084901643	0.00241606070576079	0.068801896762077	7961371	NM_030640	DUSP16	dual specificity phosphatase 16	Q9BY84
7933772	-0.319613833333333	-1.2479964525597	5.23769011111111	-3.47401838086154	0.00241607445812188	0.068801896762077	7933772	NM_020987	ANK3	ankyrin 3, node of Ranvier (ankyrin G)	Q9H0P5
8058837	-0.360260333333335	-1.28365751178495	6.10618088888889	-3.47388805292223	0.0024168007443668	0.068801896762077	8058837	NM_018441	PECR	peroxisomal trans-2-enoyl-CoA reductase	Q9BY49
8126259	-0.348595500000001	-1.27332041419772	7.40032122222222	-3.47350990629059	0.00241890928065864	0.068801896762077	8126259	AJ420538	C6orf130	chromosome 6 open reading frame 130	Q9Y530
8027510	-0.373096166666667	-1.29512932625954	4.87000227777778	-3.47253289734185	0.00242436544152893	0.068801896762077	8027510	NM_152266	C19orf40	chromosome 19 open reading frame 40	Q9BTP7
8005475	0.390967	1.31127202002399	9.57466872222222	3.47181800704074	0.0024283654560898	0.068801896762077	8005475	NM_001037330	TRIM16L	tripartite motif-containing 16-like	B2RB95
7950641	0.419128499999999	1.33711958655765	6.82126733333333	3.47165226751726	0.00242929374266010	0.068801896762077	7950641	NM_023930	KCTD14	potassium channel tetramerisation domain containing 14	Q9BQ13
8088047	0.3714265	1.29363130805952	4.23360288888889	3.47147287893742	0.00243029886934618	0.068801896762077	8088047	NM_205853	MUSTN1	musculoskeletal, embryonic nuclear protein 1	Q8IVN3
8084838	-0.348066	-1.27285316406642	4.95037005555556	-3.46962556287425	0.00244067334014791	0.0689992309690351	8084838	NM_020386	HRASLS	HRAS-like suppressor	Q6X7C0
7919038	-0.289013666666667	-1.22180467578838	7.13847944444444	-3.46854061429593	0.00244678667401399	0.0690757184989744	7919038	NM_201263	WARS2	tryptophanyl tRNA synthetase 2, mitochondrial	Q9UGM6
7966621	0.3863945	1.30712263321999	3.57706422222222	3.46584725325224	0.00246202808003355	0.069409331268818	7966621	NM_006843	SDS	serine dehydratase	P20132
7965918	0.422299166666667	1.34006145751439	5.45339144444444	3.45879023059079	0.00250240721951668	0.0704497143605599	7965918	NM_001031701	NT5DC3	5'-nucleotidase domain containing 3	Q86UY8
8040430	-0.401780666666667	-1.32113753747777	3.75649594444444	-3.45513394338567	0.00252358332345813	0.0708997257201508	8040430	NM_003385	VSNL1	visinin-like 1	P62760
8091887	-0.294831833333333	-1.22674197466019	2.24024677777778	-3.45482385103686	0.00252538736901573	0.0708997257201508	8091887	NM_024687	ZBBX	zinc finger, B-box domain containing	A8MT70
7984298	-0.327789333333333	-1.25508870607534	6.85811961111111	-3.4540359671537	0.00252997680152388	0.0709303316277858	7984298	NM_133375	DIS3L	DIS3 mitotic control homolog (S. cerevisiae)-like	Q8TF46
7965873	0.480110333333333	1.39485033657388	4.13338722222222	3.45310481752578	0.00253541133285874	0.0709845134213352	7965873	NM_001111283	IGF1	insulin-like growth factor 1 (somatomedin C)	P01343
8108683	-0.274655166666669	-1.20970491068739	7.28843283333333	-3.45249732773943	0.00253896305173796	0.0709859049085911	8108683	NM_018936	PCDHB2	protocadherin beta 2	B2RBF7
8019964	-0.305405166666668	-1.23576564098489	6.026896	-3.45058979706617	0.0025501473502535	0.071173872548031	8019964	NM_001010000	ARHGAP28	Rho GTPase activating protein 28	Q9P2N2
7971813	0.363484666666665	1.28652961446074	5.37874544444444	3.45015410543488	0.00255270869967531	0.071173872548031	7971813	NM_018676	THSD1	thrombospondin, type I, domain containing 1	Q9NS62
7908543	-0.301841166666668	-1.23271660220981	7.72570988888889	-3.44943094683072	0.00255696559759614	0.0711858055755953	7908543	NM_133494	NEK7	NIMA (never in mitosis gene a)-related kinase 7	B2R8K8
7922610	0.299919333333333	1.23107557721754	6.66227966666667	3.44888898528033	0.00256016044719334	0.0711858055755953	7922610	NM_007314	ABL2	v-abl Abelson murine leukemia viral oncogene homolog 2 (arg, Abelson-related gene)	P42684
8122744	-0.402961833333334	-1.32221962520448	5.15042722222222	-3.44768366596169	0.00256727984996791	0.0712475459043725	8122744	NM_001164694	IYD	iodotyrosine deiodinase	Q6PHW0
7967202	0.368331166666667	1.29085876951490	4.676706	3.44732354087555	0.00256941075757752	0.0712475459043725	7967202	NM_019034	RHOF	ras homolog gene family, member F (in filopodia)	Q9HBH0
8104656	0.460885333333333	1.37638620086119	4.06275472222222	3.44662491128632	0.00257354960050962	0.0712648229540026	8104656	BC121073	LOC729862	similar to Striatin	Q0VAF9
8106210	-0.294573166666667	-1.22652204681432	6.4490845	-3.44072845702183	0.00260874362831800	0.0721107626627333	8106210	NM_001080479	RGNEF	190 kDa guanine nucleotide exchange factor	Q8N1W1
7995258	0.507162999999998	1.42125261148065	5.21985072222222	3.43985285532424	0.00261400999119176	0.0721107626627333	7995258	NM_003414	ZNF267	zinc finger protein 267	B3KU17
7899436	-0.338078166666668	-1.26407158526584	6.00528511111111	-3.43972645149142	0.00261477111776561	0.0721107626627333	7899436	NM_031459	SESN2	sestrin 2	P58004
8089759	0.298019333333332	1.22945534288527	6.96081394444444	3.43725860831678	0.00262967467131033	0.0723896624525319	8089759	NM_018266	TMEM39A	transmembrane protein 39A	Q9NV64
8144516	0.348339166666666	1.27309419489129	6.41223211111111	3.436795350266	0.00263248162488264	0.0723896624525319	8144516	NM_153332	ERI1	exoribonuclease 1	Q8IV48
8093145	-0.333955833333334	-1.26046480312223	4.666948	-3.43628159838116	0.00263559797187807	0.0723896624525319	8093145	NM_032898	C3orf34	chromosome 3 open reading frame 34	Q96LK0
8167287	0.301338833333332	1.23228745618181	5.89089588888889	3.43537498280404	0.00264110622100102	0.0724427917451836	8167287	NM_022825	PORCN	porcupine homolog (Drosophila)	Q9H237
8104746	-0.300270000000001	-1.23137484326202	8.30896622222222	-3.42960980237541	0.0026763988673572	0.0733116284342303	8104746	NM_000908	NPR3	natriuretic peptide receptor C/guanylate cyclase C (atrionatriuretic peptide receptor C)	P17342
8137483	0.464251499999999	1.37960140197117	3.85116738888889	3.42867417220539	0.00268217004041127	0.0733642534471197	8137483	AK131514	FLJ16734	hypothetical LOC641928	---
8008922	-0.374965000000002	-1.29680809350881	7.10041327777778	-3.42812570978196	0.00268555875963309	0.0733642534471197	8008922	NM_003620	PPM1D	protein phosphatase, Mg2+/Mn2+ dependent, 1D	B2R7A1
8103206	-0.431872500000001	-1.34898331096425	5.91755177777778	-3.42650706994625	0.0026955841984723	0.0735390197887396	8103206	NM_033632	FBXW7	F-box and WD repeat domain containing 7	Q969H0
8099107	0.371962666666666	1.29411216566879	6.30530188888889	3.42331404658429	0.00271546887882380	0.0739819276529012	8099107	NM_017816	LYAR	Ly1 antibody reactive homolog (mouse)	Q9NX58
8083094	0.442067333333333	1.35854968917836	5.18895433333333	3.42224455793864	0.00272216131985728	0.0740647113469893	8083094	NM_006506	RASA2	RAS p21 protein activator 2	Q59GE8
8159265	0.258264333333333	1.19603891723022	4.35451294444444	3.42157576399674	0.0027263546007137	0.074079366965773	8159265	NM_001018049	PAEP	progestagen-associated endometrial protein	B2R4F9
8022531	0.294867666666665	1.22677244457848	7.78114155555556	3.41980568785719	0.00273748346727407	0.074185502051943	8022531	NM_000271	NPC1	Niemann-Pick disease, type C1	Q59GR1
8088180	-0.473487666666666	-1.38846197424769	6.67604	-3.41979029504002	0.00273758044079197	0.074185502051943	8088180	NM_003392	WNT5A	wingless-type MMTV integration site family, member 5A	Q6DK41
8046646	-0.251878500000001	-1.19075656274125	5.69899777777778	-3.41864145878898	0.00274482754784299	0.074282582636552	8046646	NM_032523	OSBPL6	oxysterol binding protein-like 6	Q9BZF3
8057418	-0.403559333333335	-1.32276734306798	6.0691225	-3.41717739541738	0.00275409048629424	0.0743587716132555	8057418	NM_152520	ZNF385B	zinc finger protein 385B	Q569K4
8163273	0.354544166666666	1.27858153735194	2.52188816666667	3.41703711237863	0.00275497964881869	0.0743587716132555	8163273	NM_205859	OR2K2	olfactory receptor, family 2, subfamily K, member 2	Q8NGT1
8045539	0.487131666666666	1.40165536444969	7.71170238888889	3.41444177288501	0.00277148075478003	0.0747046740683394	8045539	NM_003937	KYNU	kynureninase (L-kynurenine hydrolase)	Q53F63
8034837	0.236719666666664	1.17831042540407	8.35825927777778	3.41271968449742	0.00278248327397639	0.0749016413857921	8034837	NM_006145	DNAJB1	DnaJ (Hsp40) homolog, subfamily B, member 1	P25685
8116530	0.431204666666667	1.34835900193678	5.198683	3.41206547589809	0.00278667428106723	0.074914970394208	8116530	NR_002592	SNORD96A	small nucleolar RNA, C/D box 96A	---
7935968	-0.269605000000000	-1.20547773097499	6.91261555555556	-3.41005549175723	0.00279958950309633	0.0751624890433942	7935968	NM_003893	LDB1	LIM domain binding 1	Q86U70
8133860	-0.513591333333334	-1.42759953178462	7.65338005555556	-3.40639832068807	0.00282323969280574	0.0756838580044503	8133860	NM_002069	GNAI1	guanine nucleotide binding protein (G protein), alpha inhibiting activity polypeptide 1	P63096
7898957	-0.277431166666666	-1.21203483741340	6.65242	-3.40590012101633	0.00282647659148342	0.0756838580044503	7898957	NM_013441	RCAN3	RCAN family member 3	Q9UKA8
8141241	0.319312833333333	1.24773610110820	7.55300494444444	3.40513395270984	0.00283146164435398	0.075717318642553	8141241	NM_020429	SMURF1	SMAD specific E3 ubiquitin protein ligase 1	Q8NDD8
7975167	-0.275521666666667	-1.21043169224689	7.02463938888889	-3.40353093637489	0.00284191956109851	0.0758968504657006	7975167	NM_020806	GPHN	gephyrin	B2RDJ7
8112198	-0.328610833333334	-1.25580358271282	6.83021011111111	-3.40270269692572	0.00284733775777750	0.0759414951975656	8112198	NM_001017992	ACTBL2	actin, beta-like 2	Q562R1
8084739	0.440969666666666	1.35751643716632	4.14360427777778	3.4008854747486	0.00285926125841695	0.0761592979081625	8084739	NR_024413	FLJ42393	hypothetical LOC401105	Q6ZVL7
7938702	0.584555666666667	1.49957706581891	4.29365905555556	3.39765176652346	0.00288060018392803	0.0766269891446471	7938702	NR_026750	DKFZp686O24166	hypothetical protein DKFZp686O24166	Q68D85
8101862	-0.481024833333334	-1.39573478891463	6.88496405555556	-3.39456699555380	0.00290110190847478	0.0770712132172788	8101862	NM_001102470	ADH6	alcohol dehydrogenase 6 (class V)	P28332
7915347	0.346752666666665	1.27169497069979	6.52125516666667	3.39360392052129	0.00290753189012931	0.077140931168745	7915347	NM_133467	CITED4	Cbp/p300-interacting transactivator, with Glu/Asp-rich carboxy-terminal domain, 4	Q96RK1
8107100	0.384395999999999	1.30531318908661	4.92588605555556	3.39061546367015	0.00292757350587273	0.077571130671948	8107100	NM_001012761	RGMB	RGM domain family, member B	Q6NW40
7979158	-0.327175500000001	-1.25455480848190	3.85481961111111	-3.38359497163365	0.0029751900435032	0.0786507723758949	7979158	NM_020784	TXNDC16	thioredoxin domain containing 16	Q9P2K2
8051637	-0.364958833333334	-1.28784488089988	5.9802485	-3.38346480422242	0.00297608004007456	0.0786507723758949	8051637	NM_198963	DHX57	DEAH (Asp-Glu-Ala-Asp/His) box polypeptide 57	Q6P158
8064245	0.544889833333333	1.45890893519910	5.85742788888889	3.38251278771808	0.00298259722814948	0.078720372154414	8064245	NM_198723	TCEA2	transcription elongation factor A (SII), 2	B3KNM1
8127544	0.342836499999999	1.26824766122661	7.40808311111111	3.38076642083166	0.00299458868563812	0.0789340866812545	8127544	NM_001402	EEF1A1	eukaryotic translation elongation factor 1 alpha 1	Q9NZS6
8006336	-0.664991166666667	-1.58555856513272	4.04313188888889	-3.37975668263481	0.00300154363077088	0.0790146615528907	8006336	NM_052888	LRRC37B	leucine rich repeat containing 37B	Q96QE4
8103975	0.538825333333333	1.45278915016601	4.89074583333333	3.37791969862619	0.00301423718700716	0.0791105164703727	8103975	NR_003542	SLED1	RTFV9368	Q6UXS7
8153002	-0.303380166666667	-1.23403230861558	8.24254933333333	-3.37756458644364	0.00301669707668225	0.0791105164703727	8153002	NM_001135242	NDRG1	N-myc downstream regulated 1	Q92597
7967028	-0.742864333333334	-1.6734951075622	2.50234355555556	-3.37753625715003	0.00301689340067085	0.0791105164703727	7967028	NR_003137	RNU4-2	RNA, U4 small nuclear 2	---
7958692	-0.318822500000000	-1.24731210114446	6.01474588888889	-3.37681317050738	0.00302190868531508	0.0791396499371275	7958692	NM_001173975	TCTN1	tectonic family member 1	Q2MV58
8057486	-0.290933333333335	-1.22343150528572	6.77606427777778	-3.37437593173709	0.00303887352085157	0.0794128823007412	8057486	NM_005019	PDE1A	phosphodiesterase 1A, calmodulin-dependent	Q9Y633
7969171	-0.437274333333334	-1.35404373056139	6.75343016666667	-3.3741891581197	0.00304017743785768	0.0794128823007412	7969171	NR_002605	DLEU1	deleted in lymphocytic leukemia 1 (non-protein coding)	O43261
8117225	-0.391579500000002	-1.31182884222427	6.62462211111111	-3.37154989909526	0.00305866157016146	0.0797928829178542	8117225	NM_015895	GMNN	geminin, DNA replication inhibitor	O75496
8126086	0.488961666666666	1.40343443538982	3.08604444444444	3.36653149154471	0.00309411258284585	0.0804801147563853	8126086	NM_145316	TMEM217	transmembrane protein 217	Q8N7C4
8006345	-0.323843000000001	-1.25166024043385	6.32783038888889	-3.36630645457195	0.00309571168929864	0.0804801147563853	8006345	NM_001033568	RHOT1	ras homolog gene family, member T1	Q8IXI2
7942255	0.424755666666666	1.34234514534902	6.85781594444444	3.36597102964835	0.00309809671331267	0.0804801147563853	7942255	NM_001012503	KRTAP5-7	keratin associated protein 5-7	Q6L8G8
8147439	-0.402592666666668	-1.32188132989503	5.96093222222222	-3.36557622388273	0.00310090627002741	0.0804801147563853	8147439	NM_024613	PLEKHF2	pleckstrin homology domain containing, family F (with FYVE domain) member 2	Q9H8W4
8084717	-0.385154166666668	-1.30599933897046	7.83405883333333	-3.36502166189727	0.00310485691857392	0.0804801147563853	8084717	NM_173216	ST6GAL1	ST6 beta-galactosamide alpha-2,6-sialyltranferase 1	B2R513
8017634	0.239986833333331	1.18098188322255	9.8104155	3.36341829035488	0.00311630696422726	0.0806737447827413	8017634	NM_004396	DDX5	DEAD (Asp-Glu-Ala-Asp) box polypeptide 5	P17844
7966046	-0.309900166666667	-1.23962191613406	5.64089588888889	-3.36241152843652	0.00312351762550781	0.0807048010025342	7966046	NM_001033050	MTERFD3	MTERF domain containing 3	Q49AM1
8136918	0.300851833333333	1.23187155213014	9.05515538888889	3.36213938304807	0.0031254695997528	0.0807048010025342	8136918	NM_003461	ZYX	zyxin	Q15942
8158164	-0.363446666666667	-1.28649572824077	2.2206635	-3.36135082905354	0.00313113229016203	0.080748157152143	8158164	NR_024425	LOC389791	hypothetical LOC389791	Q8N1Y9
8092328	-0.266612333333333	-1.20297972981321	9.29245094444444	-3.3566589021407	0.00316503401329749	0.0815187286525288	8092328	NM_020166	MCCC1	methylcrotonoyl-CoA carboxylase 1 (alpha)	Q96RQ3
8044375	-0.253216333333333	-1.19186128177550	4.24989844444444	-3.35526663490604	0.00317516292641618	0.0816758280691065	8044375	NM_138621	BCL2L11	BCL2-like 11 (apoptosis facilitator)	O43521
8077731	0.305247000000000	1.23563016798968	4.381781	3.35123542795815	0.00320466990631565	0.082330366287729	8077731	NM_033084	FANCD2	Fanconi anemia, complementation group D2	Q9BXW9
7900488	-0.461580666666667	-1.37704973532146	3.26402816666667	-3.35066379006015	0.00320887578053072	0.082334065913111	7900488	NR_029846	MIR30E	microRNA 30e	---
8128991	0.381745833333333	1.30291758775572	5.61633838888889	3.34988469754515	0.0032146167288519	0.0823350402427684	8128991	NM_001105206	LAMA4	laminin, alpha 4	B7Z938
7938519	0.291596666666665	1.22399415329711	4.19897222222222	3.34955657640257	0.00321703758619993	0.0823350402427684	7938519	NM_032867	MICALCL	MICAL C-terminal like	Q6ZW33
8049435	0.406834666666667	1.32577381747038	6.0762015	3.34880927070406	0.00322255782926513	0.0823723167707493	8049435	NM_014521	SH3BP4	SH3-domain binding protein 4	Q9P0V3
8106098	-0.380001000000001	-1.30134275746369	6.73526694444444	-3.34717198761351	0.00323468466885368	0.0825698821395642	8106098	NM_005909	MAP1B	microtubule-associated protein 1B	Q5H9P1
8164596	-0.306025166666668	-1.23629682694696	7.37981277777778	-3.34666700115847	0.00323843395663313	0.0825698821395642	8164596	NM_016520	C9orf78	chromosome 9 open reading frame 78	Q9NZ63
8121861	0.314058499999999	1.24320007853871	5.700889	3.34455180194347	0.00325418463234228	0.0828672393185653	8121861	NM_181782	NCOA7	nuclear receptor coactivator 7	Q3LID7
8120043	-0.290967666666669	-1.22346062092022	7.41358555555556	-3.34044175108267	0.00328500467204157	0.0835471075310948	8120043	NM_001024630	RUNX2	runt-related transcription factor 2	Q13950
8007071	0.386333333333333	1.30706721565962	6.53331761111111	3.33904250024038	0.00329556232346631	0.0837105868379225	8007071	NM_001254	CDC6	cell division cycle 6 homolog (S. cerevisiae)	B2R935
8078971	0.401663666666666	1.32103039991933	2.8545525	3.33679294834562	0.00331260537366861	0.0840381863883138	8078971	NM_001248	ENTPD3	ectonucleoside triphosphate diphosphohydrolase 3	O75355
7903358	0.279343500000000	1.21364248934163	3.14428983333333	3.33460070880300	0.00332929724030347	0.0842748665421238	7903358	NM_001078	VCAM1	vascular cell adhesion molecule 1	Q53FL7
8081667	-0.299135166666668	-1.23040661663170	7.53241972222222	-3.33447589837569	0.00333025002961229	0.0842748665421238	8081667	NM_017945	SLC35A5	solute carrier family 35, member A5	Q9BS91
8145532	-0.387428166666669	-1.30805950012750	6.92937355555556	-3.33172360696152	0.00335132871265137	0.0847025349195053	8145532	NM_001979	EPHX2	epoxide hydrolase 2, cytoplasmic	B3KUA0
8160024	0.330980666666667	1.25786811522681	8.17222516666667	3.3255588630225	0.00339901704357929	0.0857416696305651	8160024	NM_000170	GLDC	glycine dehydrogenase (decarboxylating)	P23378
8015685	-0.260445833333335	-1.19784881639389	6.25436327777778	-3.32531681551555	0.00340090292959913	0.0857416696305651	8015685	NM_001991	EZH1	enhancer of zeste homolog 1 (Drosophila)	Q92800
8105328	0.311714333333332	1.24118170198968	6.17316066666667	3.3247159467479	0.00340558895941892	0.0857531530526976	8105328	NM_052870	SNX18	sorting nexin 18	Q96RF0
7979204	0.2995265	1.23074041166017	7.44307905555556	3.32256353376051	0.00342242703084199	0.0860132660089283	7979204	NM_006832	FERMT2	fermitin family homolog 2 (Drosophila)	Q96AC1
8037467	0.305869166666665	1.23616315221133	6.34644777777778	3.32231126767596	0.00342440580509152	0.0860132660089283	8037467	NM_014518	ZNF229	zinc finger protein 229	Q9UJW7
8134036	0.366133333333333	1.28889374405601	5.27487772222222	3.32127606968556	0.00343253762621237	0.0860631846033499	8134036	NM_152999	STEAP2	six transmembrane epithelial antigen of the prostate 2	B3KS24
7899160	0.4222155	1.33998374516278	3.94022688888889	3.32097770678557	0.00343488487144105	0.0860631846033499	7899160	NM_001803	CD52	CD52 molecule	P31358
8116635	-0.258367500000001	-1.19612444865352	6.319484	-3.31977168548469	0.00344438875726262	0.0861947655675472	8116635	NR_026650	BPHL	biphenyl hydrolase-like (serine hydrolase)	Q86W56
8093950	0.325330833333332	1.25295172780211	3.74003427777778	3.31551060547916	0.00347817414039137	0.0868807251677237	8093950	NM_005980	S100P	S100 calcium binding protein P	P25815
8161346	-0.258590500000000	-1.19630935007792	5.00685144444444	-3.31513690980194	0.00348115252957412	0.0868807251677237	8161346	NM_033160	ZNF658	zinc finger protein 658	Q5TYW1
7938076	0.311802666666666	1.24125769939067	3.61828505555556	3.31469740874616	0.00348465858714156	0.0868807251677237	7938076	NM_001005178	OR52W1	olfactory receptor, family 52, subfamily W, member 1	Q6IF63
8068238	0.394018166666664	1.31404817376815	7.42035811111111	3.31385153781963	0.00349141612929771	0.0869422665121185	8068238	NM_207585	IFNAR2	interferon (alpha, beta and omega) receptor 2	Q15467
8110055	0.538960666666666	1.45292543677869	7.05460722222222	3.31291753456007	0.00349889264333377	0.0870215385035283	8110055	NM_030627	CPEB4	cytoplasmic polyadenylation element binding protein 4	Q17RY0
8049123	-0.428343500000001	-1.34568757328603	6.00176677777778	-3.31129643207567	0.00351190645675736	0.0872212259962538	8049123	NM_001632	ALPP	alkaline phosphatase, placental (Regan isozyme)	P05187
7950810	0.3849205	1.30578782940570	5.25823161111111	3.31084641648183	0.00351552746122049	0.0872212259962538	7950810	NM_206927	SYTL2	synaptotagmin-like 2	Q9BQS1
7975787	0.294379666666666	1.22635755182814	7.00264561111111	3.30841414743790	0.00353516177356289	0.0875506855921306	7975787	NM_001135049	JDP2	Jun dimerization protein 2	Q8WYK2
8141445	0.2833165	1.21698931378377	5.91306094444444	3.30813215472427	0.00353744506659867	0.0875506855921306	8141445	BC015722	C7orf43	chromosome 7 open reading frame 43	Q8WVR3
8108238	0.247918833333332	1.18749285531618	7.56065794444444	3.30755889448716	0.00354209119877287	0.0875587665843002	8108238	NM_001001419	SMAD5	SMAD family member 5	Q68DB7
8014264	-0.428925166666668	-1.34623023781129	6.136598	-3.30625299069027	0.00355269752371123	0.087671161883603	8014264	NM_000286	PEX12	peroxisomal biogenesis factor 12	O00623
7958019	0.323261166666665	1.25115555247329	6.03803588888889	3.30540115353216	0.00355963273195966	0.087671161883603	7958019	NM_018370	DRAM1	DNA-damage regulated autophagy modulator 1	Q8N682
8003193	0.311954666666667	1.24138848316988	5.11121422222222	3.30520735725015	0.00356121236693994	0.087671161883603	8003193	BC093665	FAM92B	family with sequence similarity 92, member B	Q6ZTR7
8178295	0.487479	1.40199285797753	6.91496477777778	3.30487307725422	0.00356393869719235	0.087671161883603	8178295	NM_006398	UBD	ubiquitin D	B2R4Q8
8083447	0.334298833333333	1.26076451360402	5.49113072222222	3.30406354496625	0.00357054956437925	0.0877273208120817	8083447	NM_002563	P2RY1	purinergic receptor P2Y, G-protein coupled, 1	B2R9U4
7945962	0.298928999999999	1.23023079935962	5.92147694444444	3.30227472612469	0.00358520011964363	0.0879806373186154	7945962	NM_003141	TRIM21	tripartite motif-containing 21	P19474
7961215	0.333785333333333	1.2603158481843	2.88307655555556	3.29942236422284	0.00360868286312737	0.0884498205992646	7961215	NM_018423	STYK1	serine/threonine/tyrosine kinase 1	Q6J9G0
8151310	-0.342778000000001	-1.26819623595525	5.51581877777778	-3.29041031280941	0.00368386927298592	0.0900684335220761	8151310	NM_000503	EYA1	eyes absent homolog 1 (Drosophila)	Q99502
7972062	-0.234272000000002	-1.17631300677376	8.58051077777778	-3.29031093641625	0.00368470683542911	0.0900684335220761	7972062	NM_012158	FBXL3	F-box and leucine-rich repeat protein 3	Q9UKT7
8122756	0.403289166666666	1.32251965788535	4.31950405555556	3.28991433742494	0.00368805129863459	0.0900684335220761	8122756	NM_001029884	PLEKHG1	pleckstrin homology domain containing, family G (with RhoGef domain) member 1	Q9ULL1
8084219	-0.296605166666668	-1.22825078970100	7.27327805555556	-3.28798114877221	0.00370439613619051	0.0902395660657549	8084219	NM_017644	KLHL24	kelch-like 24 (Drosophila)	Q6TFL4
8168205	-0.320845166666667	-1.24906206626035	5.93675083333333	-3.28766600698780	0.00370706731908346	0.0902395660657549	8168205	NM_005938	FOXO4	forkhead box O4	P98177
8000200	0.326988666666665	1.25439235039238	7.91915488888889	3.28705836213425	0.00371222311204912	0.0902395660657549	8000200	NR_003370	RRN3P1	RNA polymerase I transcription factor homolog (S. cerevisiae) pseudogene 1	Q9NYV6
8030831	-0.383014500000001	-1.30406384186124	5.14155255555556	-3.2869185664678	0.00371341025268772	0.0902395660657549	8030831	NM_007147	ZNF175	zinc finger protein 175	Q9Y473
8140709	-0.327516000000003	-1.25485093920562	8.03698116666667	-3.28645869465939	0.00371731808904318	0.0902395660657549	8140709	NR_030672	KIAA1324L	KIAA1324-like	B4DJV3
8131631	0.308876333333332	1.23874250921423	3.91667333333333	3.28401811315603	0.00373812469678484	0.0906361095739578	8131631	NM_178423	HDAC9	histone deacetylase 9	Q9UKV0
8097957	-0.258885333333334	-1.19655385630165	5.13847961111111	-3.28204628167040	0.00375501817281073	0.090936939501641	8097957	NM_000856	GUCY1A3	guanylate cyclase 1, soluble, alpha 3	Q02108
8127787	0.285132333333332	1.21852202928194	8.31045433333333	3.27831823569517	0.00378716195607947	0.0916059341882231	8127787	NM_015525	IBTK	inhibitor of Bruton agammaglobulinemia tyrosine kinase	Q9P2D0
8041168	0.577931166666666	1.49270716210472	4.35457705555556	3.27673270863031	0.00380091395927866	0.0918289939863867	8041168	NR_002741	SNORD53	small nucleolar RNA, C/D box 53	---
8029340	-0.436279666666667	-1.35311050631857	3.82961044444444	-3.27538135120281	0.00381267340533719	0.0920034403883153	8029340	NM_003445	ZNF155	zinc finger protein 155	Q12901
7919051	0.255029666666666	1.19336028228410	5.8837015	3.27363646514019	0.00382790990755932	0.0921908077397075	7919051	NM_001080470	ZNF697	zinc finger protein 697	Q8N508
8138277	-0.376548333333333	-1.29823209966060	6.59372283333333	-3.27307292708654	0.00383284346863752	0.0921908077397075	8138277	NM_001135924	VWDE	von Willebrand factor D and EGF domains	Q8N2E2
7930181	-0.369751500	-1.29213024581371	6.43651911111111	-3.27293151715087	0.00383408243337807	0.0921908077397075	7930181	NM_020682	AS3MT	arsenic (+3 oxidation state) methyltransferase	Q0VDK3
7965112	-0.2888835	-1.22169444385226	6.95997588888889	-3.2695234360503	0.0038640609895091	0.0927161483157884	7965112	NM_002583	PAWR	PRKC, apoptosis, WT1, regulator	Q96IZ0
8000028	0.309688666666665	1.23944020010199	8.03528316666667	3.26940819205713	0.00386507870384022	0.0927161483157884	8000028	NM_173475	DCUN1D3	DCN1, defective in cullin neddylation 1, domain containing 3 (S. cerevisiae)	Q8IWE4
7993889	0.314872666666664	1.24390186075340	5.00148038888889	3.26839080719743	0.00387407454737446	0.092722705917256	7993889	NM_001164579	C16orf52	chromosome 16 open reading frame 52	Q8NHV5
8025142	0.291029499999999	1.22351305907759	7.5470405	3.26834265355848	0.0038745008343323	0.092722705917256	8025142	NM_001130955	ARHGEF18	Rho/Rac guanine nucleotide exchange factor (GEF) 18	Q6ZSZ5
8090688	0.349166166666666	1.27382418334395	3.27953538888889	3.26501435683135	0.00390407633575633	0.093320315242666	8090688	NR_002985	SNORA58	small nucleolar RNA, H/ACA box 58	---
8074261	0.381527166666666	1.30272012186887	6.95950905555556	3.26424678528639	0.00391092825928102	0.0933739880042713	8074261	NM_197966	BID	BH3 interacting domain death agonist	B1PL87
8057578	-0.425168666666667	-1.34272947321405	4.43269605555556	-3.26014324246049	0.00394775926719079	0.0941424474658322	8057578	NM_005795	CALCRL	calcitonin receptor-like	Q16602
8057990	0.341085499999999	1.26670932186635	4.57372988888889	3.25804615258186	0.00396671207025802	0.0944832592998004	8057990	NM_153697	ANKRD44	ankyrin repeat domain 44	Q8N8A2
7914218	-0.377603333333335	-1.29918180540924	5.54634577777778	-3.25747941476674	0.00397184928855347	0.0944945834260316	7914218	NM_001135218	TAF12	TAF12 RNA polymerase II, TATA box binding protein (TBP)-associated factor, 20kDa	Q16514
8093961	0.24998	1.18919062920581	7.35379516666667	3.25053232977679	0.00403535163277478	0.0958370008266295	8093961	NM_014743	KIAA0232	KIAA0232	A5YKK5
7965652	0.280164333333332	1.21433319779569	5.6042025	3.25027415498699	0.00403773057256742	0.0958370008266295	7965652	NM_002595	CDK17	cyclin-dependent kinase 17	Q00537
7911038	-0.2767285	-1.21144465786167	6.24193977777778	-3.24968985991582	0.00404311958839696	0.0958526714114694	7911038	NM_205768	ZNF238	zinc finger protein 238	Q99592
7919055	-0.428417000000003	-1.34575613285918	9.52382411111111	-3.24857842819458	0.00405338982524491	0.0959838922403204	7919055	NM_005518	HMGCS2	3-hydroxy-3-methylglutaryl-CoA synthase 2 (mitochondrial)	P54868
7985224	-0.378140500000001	-1.29966562706135	7.24401366666667	-3.24700005154644	0.00406801865436005	0.0962178974607681	7985224	NM_144572	TBC1D2B	TBC1 domain family, member 2B	Q9UPU7
7961710	-0.404063500000002	-1.32322968037695	6.46459072222222	-3.24576578954677	0.00407949402113946	0.0962685663067493	7961710	NM_005691	ABCC9	ATP-binding cassette, sub-family C (CFTR/MRP), member 9	Q8N9N1
7995825	0.532969	1.44690379510062	8.43307916666667	3.24574801376378	0.00407965951936348	0.0962685663067493	7995825	NM_005949	MT1F	metallothionein 1F	P04733
7926708	-0.432024666666667	-1.34912560099347	4.95311616666667	-3.24449396550813	0.00409135165985626	0.0964322071456818	7926708	NM_024838	THNSL1	threonine synthase-like 1 (S. cerevisiae)	Q9H6P9
8176163	0.454178833333332	1.37000279200115	4.32056716666667	3.24243014074172	0.00411066498935305	0.0966097569372115	8176163	NM_001081573	GAB3	GRB2-associated binding protein 3	A6NHF8
7967794	0.239531499999999	1.18060920878184	7.59259133333333	3.24204718320115	0.00411425848858675	0.0966097569372115	7967794	NM_015114	ANKLE2	ankyrin repeat and LEM domain containing 2	B3KN97
8059712	0.453897666666666	1.36973581833439	2.48744577777778	3.24193951449648	0.00411526935460218	0.0966097569372115	8059712	NR_004398	SNORD82	small nucleolar RNA, C/D box 82	---
8146717	-0.281536666666668	-1.21548885628656	5.45959583333333	-3.24165420690397	0.00411794918568084	0.0966097569372115	8146717	NM_013257	SGK3	serum/glucocorticoid regulated kinase family, member 3	Q5H9Q5
7945979	-0.369387333333335	-1.29180412603946	5.94197144444444	-3.23492524235795	0.00418164875835743	0.0979907749501794	7945979	NM_018073	TRIM68	tripartite motif-containing 68	Q6AZZ1
7974125	-0.327775666666668	-1.25507681666194	5.388782	-3.23075410629240	0.00422161621367639	0.0988131185348965	7974125	NM_015091	FAM179B	family with sequence similarity 179, member B	Q9Y4F4
8129901	-0.383112000000001	-1.30415197588642	6.99181372222222	-3.22705823401804	0.00425734085832094	0.0995343704707791	8129901	NM_031922	REPS1	RALBP1 associated Eps domain containing 1	B2R7D3
8060813	0.341748166666666	1.26729128744465	5.93931983333333	3.22568833983226	0.0042706571279702	0.0997306681842812	8060813	NM_032485	MCM8	minichromosome maintenance complex component 8	Q9UJA3
7994565	0.308470166666667	1.23839381106011	7.96728155555556	3.22491360715835	0.00427820600766973	0.0997919859326416	7994565	NM_018427	RRN3	RRN3 RNA polymerase I transcription factor homolog (S. cerevisiae)	Q9NYV6
8103622	-0.306211500000001	-1.23645651293694	7.51094477777778	-3.22303417943483	0.00429657297655718	0.100105211764154	8103622	NM_032783	CBR4	carbonyl reductase 4	Q8N4T8
7944722	0.295253666666667	1.22710071736240	6.35832655555556	3.22108297804516	0.00431572269837315	0.100371122532993	7944722	NM_032873	UBASH3B	ubiquitin associated and SH3 domain containing B	Q8TF42
7929779	0.26620333333333	1.20263873676951	10.2466438888889	3.22059739656072	0.00432050126766772	0.100371122532993	7929779	NM_000392	ABCC2	ATP-binding cassette, sub-family C (CFTR/MRP), member 2	Q92887
8050190	0.278915666666665	1.21328263523914	7.48511061111111	3.22035981753081	0.00432284114313284	0.100371122532993	8050190	NM_003183	ADAM17	ADAM metallopeptidase domain 17	B2RNB2
7903092	-0.276981666666668	-1.21165726295746	7.90250233333333	-3.21899335085337	0.00433632324665973	0.100460535651353	7903092	NM_001024948	FNBP1L	formin binding protein 1-like	Q5T0N5
7940598	0.383886833333333	1.30485258952902	3.70144611111111	3.21896491135772	0.00433660427700710	0.100460535651353	7940598	AK093779	LOC399900	hypothetical LOC399900	Q8N204
8105899	-0.447716166666668	-1.36387948118641	6.74221288888889	-3.2176161931181	0.00434995230124255	0.100654718203409	8105899	NM_001038603	MARVELD2	MARVEL domain containing 2	Q8N4S9
8102482	0.226335833333332	1.16985995461444	7.79103411111111	3.21632820161815	0.00436273670354207	0.100835430992928	8102482	NM_014822	SEC24D	SEC24 family, member D (S. cerevisiae)	O94855
7993467	0.324464333333332	1.25219941586535	5.73327655555556	3.21361063024841	0.00438983116071878	0.101346102081742	7993467	NM_001143979	NDE1	nudE nuclear distribution gene E homolog 1 (A. nidulans)	Q9NXR1
8040365	0.396248666666666	1.31608134868211	5.47594522222222	3.21199637054827	0.00440600305809543	0.101496291447603	8040365	NM_021643	TRIB2	tribbles homolog 2 (Drosophila)	Q92519
8063386	0.264407666666666	1.20114279005795	7.08099561111111	3.21196169451434	0.0044063510840597	0.101496291447603	8063386	NM_005194	CEBPB	CCAAT/enhancer binding protein (C/EBP), beta	P17676
8067270	0.267836999999998	1.20400134187440	5.61019372222222	3.21056175812367	0.00442042393878333	0.101704873143176	8067270	NM_153360	APCDD1L	adenomatosis polyposis coli down-regulated 1-like	Q8NCL9
7995820	0.371989666666666	1.29413638517080	5.0030225	3.20311108976183	0.00449606171594597	0.103327858256491	7995820	NM_005947	MT1B	metallothionein 1B	P07438
8031821	0.364824499999999	1.28772497167669	4.52340738888889	3.20175659526815	0.00450994708777754	0.103529589432900	8031821	NM_017652	ZNF586	zinc finger protein 586	Q9NXT0
8005483	0.327934500000000	1.25521500179652	4.33144044444444	3.20026442682250	0.00452529216057523	0.103746429479150	8005483	NM_031456	FBXW10	F-box and WD repeat domain containing 10	Q5XX13
8173457	-0.394277166666668	-1.31428409960060	5.60004827777778	-3.19984355292882	0.00452962950611976	0.103746429479150	8173457	NM_201599	ZMYM3	zinc finger, MYM-type 3	Q14202
8149986	0.301654833333333	1.23255739922213	6.46000383333333	3.1974429359208	0.00455444676108846	0.104197105922419	8149986	NM_018660	ZNF395	zinc finger protein 395	Q7L9C8
7991395	-0.362686333333333	-1.28581789415588	3.45776677777778	-3.19175158824314	0.0046138134603743	0.105364710353170	7991395	NR_028287	GABARAPL3	GABA(A) receptors associated protein like 3 (pseudogene)	Q9BY60
7954645	0.382774000000000	1.30384647006374	5.01220322222222	3.19155487730845	0.004615878776202	0.105364710353170	7954645	NM_001080509	TSPAN11	tetraspanin 11	A1L157
8178059	0.417915166666667	1.3359955168909	4.88781027777778	3.19033514339298	0.00462870516985592	0.105531114561014	8178059	NM_021221	LY6G5B	lymphocyte antigen 6 complex, locus G5B	Q8NDX9
7901256	-0.344704500000001	-1.26989085051582	9.45783427777778	-3.18987231259381	0.0046335812510756	0.105531114561014	7901256	NM_001099772	CYP4B1	cytochrome P450, family 4, subfamily B, polypeptide 1	P13584
8159006	0.496032	1.41032924224108	4.26264322222222	3.18729925953204	0.00466078057234374	0.106031450282163	8159006	NR_000017	SNORD36B	small nucleolar RNA, C/D box 36B	---
8160531	0.259694666666666	1.19722529591807	4.70713544444444	3.18483693302787	0.0046869549387747	0.106474381152032	8160531	NM_018325	C9orf72	chromosome 9 open reading frame 72	Q9NUW0
8052372	0.276420499999999	1.21118605495684	2.11832594444444	3.18448047383851	0.00469075591360455	0.106474381152032	8052372	NR_029630	MIR217	microRNA 217	---
8022022	-0.3130325	-1.24231626747981	7.48429972222222	-3.18158845208231	0.00472170507678577	0.107057004369628	8022022	NM_014646	LPIN2	lipin 2	Q92539
8109161	-0.355188000000001	-1.27915225888414	4.36560744444444	-3.17986667410872	0.00474022509303411	0.107356829760672	8109161	NM_001001669	ARHGEF37	Rho guanine nucleotide exchange factor (GEF) 37	A1IGU5
8083709	-0.365992666666667	-1.28876807955799	7.32276	-3.17846128274785	0.00475539433859215	0.107580182191142	8083709	NM_005496	SMC4	structural maintenance of chromosomes 4	Q9NTJ3
8085481	-0.339113500000001	-1.26497905713106	5.60000861111111	-3.17752092400495	0.00476557057355253	0.107687713334210	8085481	NM_144636	CHCHD4	coiled-coil-helix-coiled-coil-helix domain containing 4	Q8N4Q1
7957161	-0.370589000000001	-1.29288055909092	2.97063955555556	-3.17704094598073	0.00477077289462854	0.107687713334210	7957161	NM_031435	THAP2	THAP domain containing, apoptosis associated protein 2	Q9H0W7
7956894	0.262345666666667	1.19942725958913	4.51391522222222	3.17654294458508	0.00477617640673015	0.107689761695684	7956894	NM_033647	HELB	helicase (DNA) B	Q8NG08
7979878	-0.352973333333336	-1.27719015149048	6.88855822222222	-3.17545308066597	0.00478802264864846	0.107728009444453	7979878	NM_003049	SLC10A1	solute carrier family 10 (sodium/bile acid cotransporter family), member 1	B2RA41
8117667	-0.289139833333334	-1.22191152980777	4.46036672222222	-3.17540903081266	0.00478850204782692	0.107728009444453	8117667	NM_001023560	ZNF187	zinc finger protein 187	B3KTR1
7902308	-0.4080155	-1.32685939600775	6.616502	-3.17338675767872	0.00481056102187088	0.108104292586832	7902308	NM_003838	FPGT	fucose-1-phosphate guanylyltransferase	Q53FM8
7957962	0.4457685	1.36203945938701	2.15992022222222	3.17189189878458	0.00482693048250255	0.108352027552964	7957962	NM_152323	SPIC	Spi-C transcription factor (Spi-1/PU.1 related)	Q8N5J4
8083743	-0.3481395	-1.27291801290009	5.93736394444444	-3.1680061742598	0.00486973506613894	0.109130701356893	8083743	NM_025047	ARL14	ADP-ribosylation factor-like 14	Q8N4G2
7923958	-0.306616000000002	-1.23680323678843	4.63621133333333	-3.16776652965097	0.00487238701174090	0.109130701356893	7923958	NM_023938	C1orf116	chromosome 1 open reading frame 116	Q9BW04
7925672	0.281336000000000	1.21531980383385	4.75908472222222	3.16625985894818	0.00488909228116641	0.109383996180180	7925672	NM_033213	ZNF670	zinc finger protein 670	Q9BS34
8047161	0.353588333333335	1.27773471521486	9.41872033333333	3.16486714596627	0.00490458358243787	0.109609602222730	8047161	NM_001031716	OBFC2A	oligonucleotide/oligosaccharide-binding fold containing 2A	Q96AH0
8155661	0.261484666666666	1.19871165529095	5.16597055555556	3.16432542596505	0.0049106220822743	0.109623688995264	8155661	NM_199135	FOXD4L3	forkhead box D4-like 3	Q12950
8149762	0.312022666666666	1.24144699616389	7.06543055555556	3.16208466608811	0.00493567651909668	0.109969758138200	8149762	NM_003844	TNFRSF10A	tumor necrosis factor receptor superfamily, member 10a	C1K3N4
8000003	-0.277175666666667	-1.21182020613497	7.21127655555556	-3.16184944985802	0.00493831372319493	0.109969758138200	8000003	NM_017736	THUMPD1	THUMP domain containing 1	Q9NXG2
7957167	-0.300984166666669	-1.23198455255009	7.25564755555556	-3.16148522250637	0.00494240008208685	0.109969758138200	7957167	NM_018279	TMEM19	transmembrane protein 19	Q96HH6
8078918	0.720995333333334	1.6483188381026	5.53200572222222	3.15919859985902	0.00496812950782948	0.110378898723445	8078918	NR_002324	SNORA62	small nucleolar RNA, H/ACA box 62	---
8052654	0.353313333333333	1.27749118241693	5.89563772222222	3.15888404882915	0.00497167905942304	0.110378898723445	8052654	NM_020651	PELI1	pellino homolog 1 (Drosophila)	Q53T26
8055952	0.354237833333333	1.27831007973030	3.6463155	3.15762187087060	0.0049859469257576	0.110574556001211	8055952	NM_006186	NR4A2	nuclear receptor subfamily 4, group A, member 2	C0KWD2
8047217	0.288221333333333	1.22113384047177	7.59484344444444	3.15411584972098	0.0050257887773317	0.111297195722506	8047217	NM_025147	COQ10B	coenzyme Q10 homolog B (S. cerevisiae)	Q9H8M1
8159919	0.252925666666666	1.19162117597383	3.30917572222222	3.15349004709083	0.00503293277820821	0.111297195722506	8159919	NM_001039395	C9orf68	chromosome 9 open reading frame 68	B4DX33
7899187	-0.298669500000004	-1.23000953556267	10.0317562777778	-3.15314993251876	0.00503681957803634	0.111297195722506	7899187	NM_005517	HMGN2	high-mobility group nucleosomal binding domain 2	P05204
7948898	0.436608333333331	1.35341879945611	5.56493827777778	3.15282858361206	0.0050404946064756	0.111297195722506	7948898	NR_002560	SNORD31	small nucleolar RNA, C/D box 31	---
8115606	-0.309595333333335	-1.23936001867749	7.01718988888889	-3.15139053181028	0.00505697249437031	0.111539534777896	8115606	NM_006425	SLU7	SLU7 splicing factor homolog (S. cerevisiae)	B2RBA0
8149733	0.317851166666664	1.24647259728412	8.40630366666667	3.14923471344852	0.00508177303007553	0.111903197255636	8149733	NM_003842	TNFRSF10B	tumor necrosis factor receptor superfamily, member 10b	B5BU36
8104378	0.369959999999998	1.29231699950538	6.094724	3.14899816559497	0.00508450146385992	0.111903197255636	8104378	NM_006999	PAPD7	PAP associated domain containing 7	Q5XG87
8086406	-0.256651166666667	-1.19470229946685	7.08553938888889	-3.14652969271209	0.00511305886949259	0.112409656490905	8086406	NM_004206	SEC22C	SEC22 vesicle trafficking protein homolog C (S. cerevisiae)	B4DDC1
7944623	-0.294031333333334	-1.22606148811732	7.32995872222222	-3.14275632242337	0.00515701395240142	0.113253166646996	7944623	NM_152715	TBCEL	tubulin folding cofactor E-like	B2R8D2
8097586	-0.364109000000001	-1.28708648692813	5.91781633333333	-3.14055246102113	0.00518285583512072	0.113697497595127	8097586	NM_207123	GAB1	GRB2-associated binding protein 1	Q9HA84
7995096	0.323412499999999	1.25128680091172	3.94008494444444	3.13919226411868	0.00519886788340184	0.113925461617898	7995096	NM_001145808	ITGAM	integrin, alpha M (complement component 3 receptor 3 subunit)	B3KXM6
7984517	-0.225483166666666	-1.16916874417521	7.22082244444444	-3.13589345569597	0.00523790088194251	0.114481142310800	7984517	NM_015554	GLCE	glucuronic acid epimerase	O94923
7995379	0.404875166666666	1.32397434475490	3.12425677777778	3.13535335129482	0.00524431870652189	0.114481142310800	7995379	BC013044	DNAJA2	DnaJ (Hsp40) homolog, subfamily A, member 2	O60884
8100714	-0.260860333333333	-1.19819301919	7.34166372222222	-3.13521472804288	0.0052459671375805	0.114481142310800	8100714	NM_001031732	YTHDC1	YTH domain containing 1	Q96MU7
8043283	-0.292332500000001	-1.22461859948768	6.22496422222222	-3.13514327363892	0.00524681703042589	0.114481142310800	8043283	NM_018433	KDM3A	lysine (K)-specific demethylase 3A	Q9Y4C1
8112596	-0.332921166666667	-1.25956115173751	5.25049961111111	-3.13458175405411	0.00525350051289806	0.114503715480047	8112596	NM_023039	ANKRA2	ankyrin repeat, family A (RFXANK-like), 2	Q9H9E1
7957043	-0.242336166666668	-1.18290660072243	6.54324755555556	-3.13401813143495	0.00526021734310283	0.114526966213420	7957043	NM_006654	FRS2	fibroblast growth factor receptor substrate 2	Q8WU20
7966427	-0.270046500000002	-1.20584669312387	6.84825411111111	-3.13347157078214	0.00526673880833418	0.114545918073963	7966427	NM_006768	BRAP	BRCA1 associated protein	Q59H81
8128247	0.346573	1.27153660946369	4.0098155	3.12939760383971	0.00531559670573149	0.115484614389257	8128247	NM_021813	BACH2	BTB and CNC homology 1, basic leucine zipper transcription factor 2	Q9BYV9
7953200	0.249417666666663	1.18872719708647	7.84954283333333	3.12720031674533	0.00534213057135254	0.115936816575285	7953200	NM_001759	CCND2	cyclin D2	Q53ER2
8082012	0.2878665	1.22083353742932	2.68297533333333	3.12642759230559	0.0053514923251886	0.116007651067438	8082012	NM_021082	SLC15A2	solute carrier family 15 (H+/peptide transporter), member 2	Q16348
8104422	0.265427833333332	1.20199244930507	8.05540838888889	3.12598672174495	0.00535684072023294	0.116007651067438	8104422	NM_002454	MTRR	5-methyltetrahydrofolate-homocysteine methyltransferase reductase	Q9UBK8
8170097	-0.223914333333335	-1.16789804322557	7.36698772222222	-3.12355346097738	0.00538645318692593	0.116492997848177	8170097	NM_001042537	SLC9A6	solute carrier family 9 (sodium/hydrogen exchanger), member 6	Q8WYK8
7980940	-0.276344833333333	-1.21112253217095	6.44369461111111	-3.12320175563526	0.00539074652104541	0.116492997848177	7980940	NR_028459	ATXN3	ataxin 3	D3VVQ0
8156126	-0.283463333333335	-1.21711318174362	5.30872205555556	-3.12114789389015	0.00541588483558289	0.116911592776640	8156126	NM_024945	RMI1	RMI1, RecQ mediated genome instability 1, homolog (S. cerevisiae)	Q9H9A7
8011324	-0.2872195	-1.22028615757029	2.64895744444444	-3.11954772434703	0.00543554900783535	0.117211253605130	8011324	NM_003555	OR1G1	olfactory receptor, family 1, subfamily G, member 1	P47890
7984453	-0.270097833333336	-1.20588959978796	8.26375683333333	-3.11628900374982	0.00547580931842446	0.117953937177964	7984453	NM_016166	PIAS1	protein inhibitor of activated STAT, 1	O75925
7968035	0.435009666666667	1.35191989143257	5.95239761111111	3.11557373519118	0.00548468486343992	0.118019705076356	7968035	NM_001166271	SPATA13	spermatogenesis associated 13	Q96N96
8067932	-0.353989	-1.27808961821953	3.63537738888889	-3.11100307954705	0.00554173127864552	0.119022620152053	8067932	NR_027790	C21orf34	chromosome 21 open reading frame 34	---
7973826	-0.270883500000001	-1.20654648517152	6.32582455555556	-3.11089902414878	0.00554303667605024	0.119022620152053	7973826	NM_025152	NUBPL	nucleotide binding protein-like	Q8TB37
8075483	-0.455349000000002	-1.37111444892032	5.48801488888889	-3.10944768249859	0.00556127520530072	0.119287881916874	8075483	NM_052880	PIK3IP1	phosphoinositide-3-kinase interacting protein 1	Q96FE7
8153935	-0.322953833333334	-1.25088905065437	5.62093122222222	-3.10812885487049	0.00557789896474702	0.119517983102983	8153935	NR_023392	ZNF252	zinc finger protein 252	Q8WUN3
8120315	0.306936166666667	1.23707774186434	2.79388527777778	3.10710585116529	0.00559082707393931	0.119668495025079	8120315	NM_014464	TINAG	tubulointerstitial nephritis antigen	Q9UJW2
8024228	0.265610833333333	1.20214492683038	6.6278415	3.10592006047352	0.00560584876948373	0.119771889500851	8024228	NM_177401	MIDN	midnolin	Q504T8
8139433	0.434983166666666	1.35189505905492	3.70390361111111	3.10579185420400	0.00560747524106108	0.119771889500851	8139433	NM_033054	MYO1G	myosin IG	B0I1T2
7910416	0.301324666666665	1.23227535568973	6.61471355555556	3.10352355638291	0.00563632751607413	0.120243563437724	7910416	NM_014777	URB2	URB2 ribosome biogenesis 2 homolog (S. cerevisiae)	Q14146
8114080	0.266235333333333	1.20266541244615	3.33660877777778	3.10312419160385	0.00564142224120747	0.120243563437724	8114080	NM_005260	GDF9	growth differentiation factor 9	O60383
8108688	-0.452352333333335	-1.36826942029544	5.33482022222222	-3.10080746736854	0.00567106509952926	0.120748413411195	8108688	NM_018937	PCDHB3	protocadherin beta 3	Q9Y5E6
8151074	-0.328065666666666	-1.25532912837751	4.63198038888889	-3.09821168978306	0.00570445797371846	0.121331965506058	8151074	NM_002603	PDE7A	phosphodiesterase 7A	Q13946
8054758	-0.338799166666667	-1.26470347444839	4.05612622222222	-3.09392539110558	0.0057600160847244	0.122385247418620	8054758	NR_024005	DDX11L2	DEAD/H (Asp-Glu-Ala-Asp/His) box polypeptide 11 like 2	B7ZGY0
8138922	0.250524666666665	1.18963967405581	6.825427	3.09257268503278	0.00577765824987347	0.122631552591555	8138922	NM_015483	KBTBD2	kelch repeat and BTB (POZ) domain containing 2	Q8IY47
7914603	0.35225	1.27654995891496	6.6988455	3.09153277510718	0.00579125649881802	0.12279159961406	7914603	NM_153341	RNF19B	ring finger protein 19B	Q6ZMZ0
8111552	-0.317661500000002	-1.24630873814808	8.08357533333333	-3.09096201222682	0.00579873319123171	0.122821652859213	8111552	NM_001085411	C5orf33	chromosome 5 open reading frame 33	Q4G0N4
7995994	-0.257304500000001	-1.19524345028259	7.73324927777778	-3.08499800035032	0.00587742049620158	0.124324609547076	7995994	NM_133368	RSPRY1	ring finger and SPRY domain containing 1	Q96DX4
7902861	0.323108666666664	1.25102330613406	5.78940933333333	3.08465640607717	0.00588195858685967	0.124324609547076	7902861	NM_001134476	LRRC8B	leucine rich repeat containing 8 family, member B	Q537H9
8078147	-0.313696	-1.24288774405173	7.4928695	-3.08318466832279	0.00590154953788585	0.124556316266335	8078147	NM_000060	BTD	biotinidase	P43251
8135718	-0.307936	-1.23793537304887	6.64380672222222	-3.08291015836928	0.0059052106527848	0.124556316266335	8135718	NM_019071	ING3	inhibitor of growth family, member 3	Q9NXR8
7996883	0.394476	1.31446524772254	4.4291165	3.08225667727711	0.00591393493180642	0.124568751158057	7996883	NM_005329	HAS3	hyaluronan synthase 3	Q8WV66
7975779	0.534149333333333	1.44808805618642	6.065893	3.08194569042142	0.0059180911378988	0.124568751158057	7975779	NM_005252	FOS	FBJ murine osteosarcoma viral oncogene homolog	A8K4E2
8173647	0.273409499999999	1.20866086556255	2.38909127777778	3.08080464752999	0.00593336494907176	0.124760692445731	8173647	NM_144969	ZDHHC15	zinc finger, DHHC-type containing 15	Q96MV8
8061211	-0.341598333333335	-1.26715967777484	6.41109583333333	-3.07800723024870	0.00597097252359559	0.125206607998156	8061211	NM_080820	DTD1	D-tyrosyl-tRNA deacylase 1 homolog (S. cerevisiae)	Q8TEA8
8122222	0.373063166666666	1.2950997019954	4.67961388888889	3.07794175777186	0.00597185547492717	0.125206607998156	8122222	NM_018945	PDE7B	phosphodiesterase 7B	Q9NP56
8134376	-0.296142333333334	-1.22785681577439	2.66618222222222	-3.07784929626773	0.0059731026114562	0.125206607998156	8134376	NM_016116	ASB4	ankyrin repeat and SOCS box-containing 4	Q8TBT2
7918008	-0.280313000000000	-1.21445833870601	6.86300377777778	-3.07539138310848	0.00600634803898399	0.125773424328725	7918008	NM_001918	DBT	dihydrolipoamide branched chain transacylase E2	P11182
7901931	-0.365138166666668	-1.28800497562788	4.32861688888889	-3.07320103612643	0.00603612541550723	0.126266524429651	7901931	NM_032437	EFCAB7	EF-hand calcium binding domain 7	A8K855
7968232	0.3681975	1.29073917612127	2.68445638888889	3.07115404452678	0.006064083152952	0.126720583000347	7968232	NR_002574	SNORD102	small nucleolar RNA, C/D box 102	P46778
8011275	-0.298124500000002	-1.22954496850214	6.20213766666667	-3.06487272051298	0.00615065846959184	0.128277893257224	8011275	NM_024086	METT10D	methyltransferase 10 domain containing	Q86W50
7951030	0.298000166666666	1.22943900928494	6.31176005555556	3.06482912167495	0.0061512635543178	0.128277893257224	7951030	NR_003036	SNORD6	small nucleolar RNA, C/D box 6	---
8124518	0.3988225	1.31843139312021	2.0677745	3.05927925147157	0.00622875971440975	0.129760492714374	8124518	NM_021066	HIST1H2AJ	histone cluster 1, H2aj	---
8066493	-0.224003333333336	-1.16797009319393	11.0998616666667	-3.05691482352754	0.0062620620331458	0.130275270206852	8066493	NM_003064	SLPI	secretory leukocyte peptidase inhibitor	P03973
7984436	0.311357499999999	1.24087474852857	5.53741072222222	3.05661310424059	0.00626632404793688	0.130275270206852	7984436	NM_001031807	LBXCOR1	Lbxcor1 homolog (mouse)	P84550
8080445	-0.301438666666667	-1.23237273243046	5.67575216666667	-3.05579819647475	0.00627784928011447	0.130381152569590	8080445	NM_002215	ITIH1	inter-alpha (globulin) inhibitor H1	P19827
8053200	-0.269563333333334	-1.20544291591564	3.26502411111111	-3.05361869121518	0.00630877492118786	0.130782060378332	8053200	NM_133637	DQX1	DEAQ box RNA-dependent ATPase 1	Q8TE96
8119582	-0.275777666666666	-1.210646497177	5.51019088888889	-3.0535285604434	0.00631005698322685	0.130782060378332	8119582	NM_015349	KIAA0240	KIAA0240	Q6AI39
7951372	0.413643999999998	1.33204608831346	8.29989455555556	3.05266753398035	0.00632231734280196	0.130902321285593	7951372	NM_033306	CASP4	caspase 4, apoptosis-related cysteine peptidase	P49662
7957386	-0.280873833333334	-1.21493053906940	8.00951494444444	-3.052188014996	0.00632915531977768	0.13091018197132	7957386	NM_024560	ACSS3	acyl-CoA synthetase short-chain family member 3	Q9H6R3
8046815	-0.366884500000001	-1.28956500588394	5.06816777777778	-3.04986017989021	0.00636245226946149	0.131464737514765	8046815	NM_194250	ZNF804A	zinc finger protein 804A	Q7Z570
7961767	-0.277905666666667	-1.21243353921861	5.2526255	-3.04784131097418	0.00639146703496968	0.131929772707572	7961767	AK295862	KIAA0528	KIAA0528	B4DJ03
8098167	0.397288	1.31702980972252	3.30435933333333	3.0469636032757	0.00640412116378605	0.132056496429240	8098167	BC022381	C4orf39	chromosome 4 open reading frame 39	Q96MZ4
8128939	0.339270999999998	1.26511716329453	7.22129238888889	3.04559596755387	0.00642388703606682	0.132231668010129	8128939	NR_028338	TRAF3IP2	TRAF3 interacting protein 2	O43734
8145586	-0.224020166666669	-1.16798372112225	8.4414875	-3.04547327132966	0.00642566319634814	0.132231668010129	8145586	NM_018091	ELP3	elongation protein 3 homolog (S. cerevisiae)	Q9H9T3
8033248	0.3119325	1.24136940967719	5.33595455555556	3.04237199425701	0.00647071564437006	0.132986992801163	8033248	NM_003807	TNFSF14	tumor necrosis factor (ligand) superfamily, member 14	O43557
7926158	0.288368833333332	1.22125869461225	6.65478616666667	3.04204463585926	0.00647548899332745	0.132986992801163	7926158	NM_153256	C10orf47	chromosome 10 open reading frame 47	Q86WR7
8046380	0.262291000000000	1.19938181169745	7.31470788888889	3.04138417112831	0.00648512987592767	0.133050184802686	8046380	NM_000210	ITGA6	integrin, alpha 6	P23229
8157246	-0.285669833333334	-1.21897609448257	4.86081311111111	-3.04085072683938	0.00649292676116856	0.133075455458935	8157246	BC105048	KIAA1958	KIAA1958	Q8N8K9
8150419	0.326777333333332	1.25420861405593	2.98232872222222	3.03878395475126	0.0065232206610944	0.133561295757963	8150419	NM_024645	ZMAT4	zinc finger, matrin type 4	Q9H898
8101893	-0.541658166666668	-1.45564460652131	8.37595733333333	-3.03763099802077	0.00654017958950289	0.133773400887208	8101893	NM_000669	ADH1C	alcohol dehydrogenase 1C (class I), gamma polypeptide	P00326
7957737	0.3036565	1.23426869739604	7.50855777777778	3.03572507084802	0.00656830757093602	0.134101211275238	7957737	NM_001032283	TMPO	thymopoietin	Q9P1N8
7901592	-0.272619166666667	-1.20799892153309	5.38118294444444	-3.03564865729694	0.00656943773045445	0.134101211275238	7901592	BC035374	C1orf83	chromosome 1 open reading frame 83	Q96MN5
8111864	-0.247743666666668	-1.18734868310243	10.04819	-3.03517551915869	0.00657643965113441	0.134109086245970	8111864	NM_001115131	C6	complement component 6	P13671
7964460	0.388295499999998	1.30884612839928	6.03794961111111	3.03436543000211	0.00658844483474344	0.134218871156030	7964460	NM_004083	DDIT3	DNA-damage-inducible transcript 3	P35638
8000779	0.301296666666666	1.23225143977253	3.93006005555556	3.03374929578996	0.00659758987385621	0.134270227653680	8000779	NM_004608	TBX6	T-box 6	O95947
7909529	-0.272725666666668	-1.20808809951608	6.40924816666667	-3.03317478461023	0.00660612817722676	0.134309145589154	7909529	NM_001136223	RCOR3	REST corepressor 3	Q9P2K3
8114119	0.254037	1.19253945633683	3.51002461111111	3.02908941255930	0.00666715328153855	0.135414025066920	8114119	NM_015082	FSTL4	follistatin-like 4	Q6MZW2
7898988	0.211463166666663	1.15786188039559	9.67014994444444	3.02812504017692	0.00668163788025714	0.135572372205017	7898988	NM_013943	CLIC4	chloride intracellular channel 4	Q9Y696
7965226	-0.367597666666668	-1.2902026334485	4.65114427777778	-3.02767425508367	0.00668841897383765	0.135574252599689	7965226	NM_005447	RASSF9	Ras association (RalGDS/AF-6) domain family (N-terminal) member 9	O75901
8038942	0.352696333333332	1.27694495226211	4.03798827777778	3.02628578948971	0.00670934728886905	0.135862606938437	8038942	NM_014650	ZNF432	zinc finger protein 432	O94892
8016562	-0.267606666666668	-1.20380913250385	7.93592633333333	-3.02543279218163	0.00672223587796982	0.135987745754938	8016562	NM_001007230	SPOP	speckle-type POZ protein	O43791
8036862	0.3659035	1.28868842890461	3.88242266666667	3.02140456528196	0.00678342551284211	0.137088768838793	8036862	AY358191	LOC100131217	NINP6167	Q6UXV6
7981566	0.265501666666666	1.20205396568768	5.03343072222222	3.01837963513338	0.00682972840072342	0.137887046496677	7981566	NM_177533	NUDT14	nudix (nucleoside diphosphate linked moiety X)-type motif 14	B3KXY7
8116534	-0.409225833333333	-1.32797301735002	5.24709388888889	-3.015376390059	0.00687600142474474	0.138683133213508	8116534	NM_032765	TRIM52	tripartite motif-containing 52	Q96A61
8056545	-0.233937833333336	-1.17604057284673	9.03611688888889	-3.01223625718844	0.00692470746980425	0.139526660450231	8056545	NM_013233	STK39	serine threonine kinase 39 (STE20/SPS1 homolog, yeast)	Q9UEW8
8098576	-0.232215333333334	-1.17463728178075	7.917559	-3.01146545076470	0.0069367141663028	0.139629787637495	8098576	NM_001151	SLC25A4	solute carrier family 25 (mitochondrial carrier; adenine nucleotide translocator), member 4	P12235
8138566	-0.364725666666667	-1.28763675775173	4.17637172222222	-3.00938157141484	0.00696927510066976	0.140146037986682	8138566	NM_006547	IGF2BP3	insulin-like growth factor 2 mRNA binding protein 3	O00425
7976101	-0.245315999999999	-1.185352375585	6.94780111111111	-3.00754965005706	0.00699802105064201	0.140584625070876	7976101	NM_024824	ZC3H14	zinc finger CCCH-type containing 14	Q6PJT7
8157153	0.280557499999999	1.21466417584988	7.86138977777778	3.00692956418013	0.00700777716572923	0.140641230840922	8157153	NM_007203	PALM2-AKAP2	PALM2-AKAP2 readthrough	Q9Y2D5
8110971	-0.261452833333335	-1.19868520578803	8.91739477777778	-3.00574499094785	0.0070264511667924	0.140876523393553	8110971	NM_138809	CMBL	carboxymethylenebutenolidase homolog (Pseudomonas)	B2RD36
8164087	0.268328500000000	1.20441159314462	4.03446022222222	3.00523680644257	0.00703447707683717	0.140891556559911	8164087	NM_033334	NR6A1	nuclear receptor subfamily 6, group A, member 1	Q15406
8076586	0.330766666666666	1.25768154508861	4.21546755555556	3.00481772243032	0.00704110245659545	0.140891556559911	8076586	NM_173050	SCUBE1	signal peptide, CUB domain, EGF-like 1	Q6ZS56
8118945	0.284810333333333	1.21825009356509	6.14074122222222	3.00226445159085	0.00708159799114502	0.141562121578412	8118945	NM_001171818	PPARD	peroxisome proliferator-activated receptor delta	Q03181
8033789	0.340473999999998	1.26617252885583	6.84160644444444	3.00181141128247	0.00708880678119426	0.141566614241190	8033789	NM_001008727	ZNF121	zinc finger protein 121	B4DNH5
8115490	0.271656333333333	1.20719298988208	3.60485438888889	2.99943998062394	0.00712665681817164	0.142168474704939	8115490	NM_033274	ADAM19	ADAM metallopeptidase domain 19 (meltrin beta)	Q8TBU7
7903334	0.357793166666666	1.28146419266916	4.37472411111111	2.99876577235811	0.00713745332641933	0.142168474704939	7903334	NM_003672	CDC14A	CDC14 cell division cycle 14 homolog A (S. cerevisiae)	Q9UNH5
8055143	0.400027333333333	1.31953291043686	4.03859844444444	2.99860778498009	0.00713998555745576	0.142168474704939	8055143	BC144438	LOC440905	hypothetical LOC440905	B7ZMD0
7909866	-0.327244	-1.25461437688835	7.1443725	-2.9971857183368	0.00716281759842621	0.142483133189499	7909866	NM_017898	MOSC2	MOCO sulphurase C-terminal domain containing 2	Q969Z3
7935639	0.315099333333333	1.24409730970883	5.96468738888889	2.99467254558183	0.0072033403907965	0.143015837400184	7935639	NM_031212	SLC25A28	solute carrier family 25, member 28	Q96A46
7925062	-0.29138	-1.22381034534555	7.03202283333333	-2.99464978251405	0.00720370843540145	0.143015837400184	7925062	NM_020808	SIPA1L2	signal-induced proliferation-associated 1 like 2	Q9P2F8
8142120	0.231841666666666	1.17433308307744	11.4317544444444	2.99241526011517	0.00723992578453931	0.143594222752066	8142120	NM_005746	NAMPT	nicotinamide phosphoribosyltransferase	P43490
8169792	0.324096333333333	1.25188004787297	2.56213022222222	2.99196254693627	0.00724728478191159	0.143599670116665	8169792	NM_002351	SH2D1A	SH2 domain containing 1A	Q6FGS6
7975238	0.330662833333333	1.25759103076359	4.62401788888889	2.99084403925117	0.0072654974466682	0.143748695741405	7975238	NM_020715	PLEKHH1	pleckstrin homology domain containing, family H (with MyTH4 domain) member 1	Q9ULM0
8149673	-0.283957333333334	-1.21753001055745	5.82956088888889	-2.99062990060869	0.00726898930118104	0.143748695741405	8149673	NM_025232	REEP4	receptor accessory protein 4	Q9H6H4
8061368	0.304954333333332	1.23537953214868	6.01160005555556	2.9897571537418	0.00728323751798122	0.143829250429126	8061368	NM_013248	NXT1	NTF2-like export factor 1	Q9UKK6
8000411	0.338347166666667	1.26430730171989	3.32614922222222	2.98951142476187	0.00728725407946287	0.143829250429126	8000411	NM_001145348	JMJD5	jumonji domain containing 5	Q8N371
7951554	0.259961499999998	1.19744674892928	9.38403527777778	2.98762299517260	0.00731819280682956	0.144229263118514	7951554	NM_002906	RDX	radixin	B0YJ88
8110569	0.272506666666665	1.20790472658801	10.4413405555556	2.98740624829471	0.00732175193630739	0.144229263118514	8110569	NM_003900	SQSTM1	sequestosome 1	Q13501
7933537	-0.304678500000001	-1.23514335868767	6.03329644444444	-2.98618317844083	0.00734186689038608	0.144485089192355	7933537	NM_018245	OGDHL	oxoglutarate dehydrogenase-like	Q9ULD0
7954293	-0.364421500000002	-1.28736531099036	4.40238411111111	-2.98501846767033	0.0073610716118415	0.144722523348232	7954293	NM_000921	PDE3A	phosphodiesterase 3A, cGMP-inhibited	Q14432
8080001	-0.269109500000001	-1.20506377540197	5.21437805555556	-2.98435849181796	0.00737197534709343	0.144745089409635	8080001	NM_016173	HEMK1	HemK methyltransferase family member 1	B2RA37
7945864	0.322560166666666	1.25054776844973	6.04480394444444	2.98408483564638	0.00737650110311556	0.144745089409635	7945864	NM_001130520	ZNF195	zinc finger protein 195	O14628
8058498	-0.310581500000001	-1.24020748354495	6.86797844444444	-2.98294299017763	0.00739541401268104	0.144859962958428	8058498	NM_003468	FZD5	frizzled homolog 5 (Drosophila)	Q9H0C6
8010137	0.271102666666665	1.20672979131081	6.17289477777778	2.98286856759048	0.00739664833063507	0.144859962958428	8010137	NR_003013	SCARNA16	small Cajal body-specific RNA 16	---
8145914	-0.281024666666668	-1.21505756633267	6.57470672222222	-2.98213607357056	0.00740880754328897	0.144958039481146	8145914	NM_004874	BAG4	BCL2-associated athanogene 4	O95429
7955981	0.261484166666666	1.19871123984922	2.24291722222222	2.98117084629031	0.00742485951637083	0.145132017740440	7955981	NM_001005243	OR9K2	olfactory receptor, family 9, subfamily K, member 2	Q8NGE7
7910369	0.300594	1.23165141609344	2.99273438888889	2.98062395288912	0.00743396937525707	0.145170095603527	7910369	NM_175055	HIST3H2BB	histone cluster 3, H2bb	Q8N257
7932985	0.263022833333332	1.19999037430333	8.55658261111111	2.97997308371796	0.00744482525864916	0.145242163611952	7932985	NM_003873	NRP1	neuropilin 1	Q9H2E0
8065948	0.318526166666667	1.24705592628817	4.61586994444444	2.97940232358830	0.00745435758152596	0.145288296324549	8065948	NR_024377	FER1L4	fer-1-like 4 (C. elegans)	A9Z1Z3
8045514	-0.279337666666667	-1.21363758215981	6.17151577777778	-2.97852668764688	0.00746900455432389	0.145433931139429	8045514	NM_001001664	SPOPL	speckle-type POZ protein-like	Q6IQ16
7949615	-0.409509166666666	-1.32823384584142	5.22570144444444	-2.97587636440117	0.00751350649621656	0.146160054393771	7949615	NM_006876	B3GNT1	UDP-GlcNAc:betaGal beta-1,3-N-acetylglucosaminyltransferase 1	B3KQQ7
8094169	0.405319833333333	1.32438248228907	6.33103372222222	2.97481546061741	0.007531391850249	0.146367509879719	8094169	NM_182485	CPEB2	cytoplasmic polyadenylation element binding protein 2	Q6N013
8031714	0.252768666666666	1.19149150591880	7.64293916666667	2.97175193970323	0.00758326927314176	0.147220386756464	8031714	NM_006635	ZNF460	zinc finger protein 460	Q14592
8121015	-0.235901666666667	-1.17764251936621	2.49669061111111	-2.97136754448975	0.00758980286928983	0.147220386756464	8121015	NM_001031743	C6orf165	chromosome 6 open reading frame 165	Q8IYR0
7922416	0.400527333333332	1.31999030495097	7.57164022222222	2.96798540689334	0.00764752376311285	0.148033648555461	7922416	NR_003941	SNORD75	small nucleolar RNA, C/D box 75	---
7907893	-0.245561666666667	-1.18555423831652	7.48378872222222	-2.96743620823028	0.00765693645327894	0.148033648555461	7907893	NM_001531	MR1	major histocompatibility complex, class I-related	Q95460
8098654	-0.506915000000002	-1.42100831844265	6.84405461111111	-2.96729614190141	0.00765933883028823	0.148033648555461	8098654	NM_000892	KLKB1	kallikrein B, plasma (Fletcher factor) 1	P03952
7965541	0.399567833333334	1.31911270463608	4.80300788888889	2.96720268688347	0.00766094214773943	0.148033648555461	7965541	NM_018351	FGD6	FYVE, RhoGEF and PH domain containing 6	Q6ZV73
7978492	-0.300803500000002	-1.23183028252062	6.88846938888889	-2.96609964512741	0.00767989043031321	0.148258456211856	7978492	NM_015473	HEATR5A	HEAT repeat containing 5A	Q86XA9
8109732	-0.308021333333333	-1.23800859730836	7.446365	-2.96521157039192	0.00769517878344955	0.148368118067655	8109732	NM_013283	MAT2B	methionine adenosyltransferase II, beta	Q9NZL9
8133938	-0.2343455	-1.17637293711660	8.17002727777778	-2.96491967733536	0.00770021017302283	0.148368118067655	8133938	NM_001143935	CROT	carnitine O-octanoyltransferase	Q9UKG9
7971661	-0.575847833333334	-1.49055316405825	4.42412616666667	-2.96368654764205	0.00772150076611388	0.148637056532885	7971661	NR_029485	MIR15A	microRNA 15a	---
8169210	0.304293166666666	1.23481350494907	4.1658875	2.96289297935870	0.0077352321069633	0.148666586818975	8169210	NM_020384	CLDN2	claudin 2	B2R6B9
7972217	0.316840333333333	1.24559955432443	5.38685888888889	2.96275029802543	0.00773770345801768	0.148666586818975	7972217	NM_005842	SPRY2	sprouty homolog 2 (Drosophila)	O43597
8028227	-0.288744833333334	-1.22157702461242	6.03929394444444	-2.9605426404225	0.00777603890482949	0.149233225096732	8028227	NM_152604	ZNF383	zinc finger protein 383	Q8NA42
8039054	-0.288432166666667	-1.22131230821703	2.91051361111111	-2.96020488732132	0.00778192002601114	0.149233225096732	8039054	NM_001172674	ZNF347	zinc finger protein 347	B2RBC6
8069985	0.306109499999998	1.23636909729989	5.57446205555556	2.95776521143698	0.00782452832365194	0.149622342223068	8069985	NR_002996	SNORA80	small nucleolar RNA, H/ACA box 80	---
8008825	-0.311922666666667	-1.24136094859758	5.75306355555556	-2.95756675760486	0.00782800413676267	0.149622342223068	8008825	NM_024612	DHX40	DEAH (Asp-Glu-Ala-His) box polypeptide 40	Q8IX18
8129590	-0.245678833333336	-1.18565052552558	7.77235438888889	-2.95740240722674	0.00783088377217848	0.149622342223068	8129590	NM_003569	STX7	syntaxin 7	O15400
8014825	-0.244552333333334	-1.18472509502045	5.76018016666667	-2.95724857668089	0.00783358001098166	0.149622342223068	8014825	NM_032875	FBXL20	F-box and leucine-rich repeat protein 20	B2R6K2
8001133	0.343893666666666	1.26917733830064	4.67675172222222	2.95627028588162	0.00785074777996015	0.149622342223068	8001133	NM_024745	SHCBP1	SHC SH2-domain binding protein 1	B2RDX0
8005267	0.261266333333332	1.19853025943035	5.61684116666667	2.95624825585977	0.00785113479607415	0.149622342223068	8005267	NM_030665	RAI1	retinoic acid induced 1	Q7Z5J4
7968351	0.323286000000000	1.25117708899308	3.06308588888889	2.95609195247755	0.00785388120993312	0.149622342223068	7968351	NM_032849	C13orf33	chromosome 13 open reading frame 33	Q5VYS4
7911643	0.370833333333333	1.2930995385418	2.97687111111111	2.95372934335796	0.00789550762492478	0.150274121649977	7911643	BC114926	C1orf222	chromosome 1 open reading frame 222	Q69YW0
7957338	-0.293401166666666	-1.22552606355179	4.56361716666667	-2.95277071716011	0.00791245804289129	0.150323082078915	7957338	NM_005639	SYT1	synaptotagmin I	Q6AI31
8116372	-0.22230566666667	-1.16659651272878	8.08587772222222	-2.95229119883331	0.00792095002804759	0.150323082078915	8116372	NM_018434	RNF130	ring finger protein 130	Q2HIY3
7949532	0.275818833333333	1.21068104293369	6.0021325	2.95175065094331	0.00793053333677858	0.150323082078915	7949532	NM_005438	FOSL1	FOS-like antigen 1	B2R9B4
8073470	-0.281547	-1.21549756228203	5.96533083333333	-2.95143997064927	0.00793604640357187	0.150323082078915	8073470	NM_001142964	C22orf46	chromosome 22 open reading frame 46	Q9H5C5
8021081	-0.490121833333334	-1.40456348391295	4.24225827777778	-2.95138339553467	0.00793705073441545	0.150323082078915	8021081	NM_001128588	SLC14A1	solute carrier family 14 (urea transporter), member 1 (Kidd blood group)	B3KXJ3
8142136	0.285892000000000	1.21916382418364	6.73094777777778	2.95107225925684	0.00794257626573841	0.150323082078915	8142136	NM_175884	FLJ36031	hypothetical protein FLJ36031	Q8N9Z2
8052594	0.245994333333333	1.18590984134478	2.55912777777778	2.95022986876457	0.00795755504876699	0.150466082871741	8052594	AF229803	ELP1P	endozepine-like peptide 1 pseudogene	Q9NRE5
8005847	0.289471999999997	1.22219289558272	7.60090544444444	2.94849813924484	0.00798843292099729	0.150797291958629	8005847	NM_021137	TNFAIP1	tumor necrosis factor, alpha-induced protein 1 (endothelial)	Q5TZQ1
7909214	0.350234333333332	1.27476766781601	5.04056305555556	2.94805522947496	0.00799634880422054	0.150797291958629	7909214	NM_182663	RASSF5	Ras association (RalGDS/AF-6) domain family member 5	Q8TEK8
7938295	0.339176999999999	1.26503473621475	5.92405538888889	2.94799702165676	0.00799738968206836	0.150797291958629	7938295	NM_000990	RPL27A	ribosomal protein L27a	P46776
8104930	0.270269666666667	1.20603323677586	6.62216877777778	2.94686804101039	0.00801760405088268	0.151037949917651	8104930	NM_004172	SLC1A3	solute carrier family 1 (glial high affinity glutamate transporter), member 3	P43003
8138442	-0.240172166666668	-1.18113360577108	7.27965827777778	-2.942469836423	0.00809682399592904	0.152148988745513	8138442	NM_000474	TWIST1	twist homolog 1 (Drosophila)	Q15672
8043310	-0.380655666666666	-1.30193341524542	7.45328594444444	-2.94244657351494	0.00809724500163044	0.152148988745513	8043310	NM_022780	RMND5A	required for meiotic nuclear division 5 homolog A (S. cerevisiae)	Q9H871
7921429	0.309104166666666	1.23893814939674	2.91669744444444	2.94234408333926	0.00809910009158406	0.152148988745513	7921429	NM_001005278	OR6N2	olfactory receptor, family 6, subfamily N, member 2	---
7926259	0.396333833333332	1.31615904325152	5.13858011111111	2.9418564506209	0.00810793193454897	0.15217387066047	7926259	NM_182751	MCM10	minichromosome maintenance complex component 10	Q7L590
7965510	0.295199500000001	1.22705464615132	5.59939088888889	2.94007375432397	0.00814029851746715	0.152640010128639	7965510	NM_020698	TMCC3	transmembrane and coiled-coil domain family 3	Q9ULS5
8047381	0.253572499999999	1.19215555995052	6.77704161111111	2.93683694833135	0.0081993840838426	0.153605836764778	8047381	NM_003879	CFLAR	CASP8 and FADD-like apoptosis regulator	Q53TS6
7965359	0.368533999999999	1.29104026843619	8.55920211111111	2.93476622454291	0.0082373999399776	0.154175527962462	7965359	NM_001001323	ATP2B1	ATPase, Ca++ transporting, plasma membrane 1	A1X4P7
8095760	-0.242075666666667	-1.18269302866309	5.46071072222222	-2.93301379810684	0.00826970473421297	0.154473363286369	8095760	NM_144721	THAP6	THAP domain containing 6	Q8TBB0
8117685	-0.323881333333334	-1.25169349829174	4.4620365	-2.93296034234998	0.00827069206860598	0.154473363286369	8117685	NM_024493	ZKSCAN3	zinc finger with KRAB and SCAN domains 3	B3KVC0
7934178	-0.266317166666667	-1.20273363262305	8.01758233333333	-2.93266358586965	0.008276175260434	0.154473363286369	7934178	NM_000281	PCBD1	pterin-4 alpha-carbinolamine dehydratase/dimerization cofactor of hepatocyte nuclear factor 1 alpha	P61457
8171182	-0.267460833333335	-1.20368745285508	6.69619511111111	-2.93102248628846	0.00830656119976438	0.154897879962488	8171182	NM_005044	PRKX	protein kinase, X-linked	P51817
8102440	0.369177166666666	1.29161595432938	5.51481666666667	2.92804097125857	0.00836204061594595	0.155650299084972	8102440	NM_024590	ARSJ	arylsulfatase family, member J	Q9H5D8
7960910	0.351125666666666	1.27555549473328	3.09794855555556	2.92802878180006	0.0083622681649499	0.155650299084972	7960910	NM_020661	AICDA	activation-induced cytidine deaminase	Q8NFB5
8099467	0.343103666666666	1.26848254445978	4.97412127777778	2.92594705776457	0.0084012166444702	0.156231799434322	8099467	NM_005130	FGFBP1	fibroblast growth factor binding protein 1	Q14512
8112940	-0.304733166666670	-1.23519016168320	8.53525311111111	-2.92551344133772	0.0084093514202849	0.156239737203643	8112940	NM_012446	SSBP2	single-stranded DNA binding protein 2	P81877
7996837	-0.253585500000001	-1.19216630240937	7.24737866666667	-2.92489626474851	0.00842094290904344	0.156311824877574	7996837	NM_004360	CDH1	cadherin 1, type 1, E-cadherin (epithelial)	A8K1U7
8077499	0.322940333333332	1.25087734553118	4.12803672222222	2.92394802047493	0.00843878229096937	0.156499649623009	8077499	AF086709	LOH3CR2A	loss of heterozygosity, 3, chromosomal region 2, gene A	Q9Y6C7
8035847	0.242696333333333	1.18320194845725	2.94481927777778	2.92255854040073	0.00846498834440899	0.156842151500156	8035847	NM_138330	ZNF675	zinc finger protein 675	Q8TD23
8084947	0.291039499999999	1.22352153985325	5.780586	2.92137646937254	0.00848734419836711	0.157077025304906	8084947	NM_001105573	FBXO45	F-box protein 45	P0C2W1
8117207	-0.230282833333334	-1.17306490034878	5.17115272222222	-2.92088849883509	0.00849658946385512	0.157077025304906	8117207	NM_170740	ALDH5A1	aldehyde dehydrogenase 5 family, member A1	Q546H9
8000013	-0.273995666666667	-1.20915204397314	5.54419172222222	-2.92066050063964	0.00850091251896804	0.157077025304906	8000013	NM_001142725	ERI2	ERI1 exoribonuclease family member 2	A8K979
7954752	-0.285933833333335	-1.21919917637149	6.54863122222222	-2.9194095713503	0.00852466895384074	0.157372531597770	7954752	NM_012062	DNM1L	dynamin 1-like	Q59GN9
8115783	0.369364166666665	1.29178338253202	6.06570355555556	2.9162012410689	0.00858589065327658	0.158141215908115	8115783	NM_005990	STK10	serine/threonine kinase 10	O94804
8081867	-0.231878166666668	-1.17436279393007	8.8742115	-2.91564869804004	0.00859647692311588	0.158141215908115	8081867	NM_016589	C3orf1	chromosome 3 open reading frame 1	Q9NPL8
8160981	0.228022499999999	1.17122844733453	5.51181894444444	2.91563249767983	0.00859678749798452	0.158141215908115	8160981	BC004406	KIAA1539	KIAA1539	Q7L5A3
8076223	0.439277999999999	1.35592558159427	6.84878833333333	2.91519927506413	0.00860509675166264	0.158141215908115	8076223	NR_002439	SNORD43	small nucleolar RNA, C/D box 43	---
8147461	-0.255535166666669	-1.19377849216350	7.78576938888889	-2.91518783450038	0.00860531628745193	0.158141215908115	8147461	NM_002998	SDC2	syndecan 2	P34741
8098348	-0.276032	-1.21085994138564	5.3515875	-2.91287719066455	0.00864976634401872	0.158691908684928	8098348	NM_001040157	KIAA1712	KIAA1712	Q9C0F1
8112615	0.282473833333332	1.21627868758786	6.61144683333333	2.91262456347829	0.00865463951951495	0.158691908684928	8112615	NM_003633	ENC1	ectodermal-neural cortex 1 (with BTB-like domain)	Q53XS2
7931899	0.354248666666664	1.27831967871747	6.12694438888889	2.91241058809660	0.00865876916652838	0.158691908684928	7931899	NM_002189	IL15RA	interleukin 15 receptor, alpha	Q13261
8133809	-0.248784666666667	-1.18820574297307	6.38023233333333	-2.91170409785746	0.00867241762762042	0.15879846911641	8133809	NM_198467	RSBN1L	round spermatid basic protein 1-like	Q6PCB5
7995834	0.357133166666666	1.28087808617174	5.53189944444444	2.91103512213492	0.00868536041844142	0.158891927510657	7995834	NR_003669	MT1IP	metallothionein 1I (pseudogene)	Q86YX3
7906205	0.321697166666666	1.24979993195624	4.90013672222222	2.90882234696419	0.00872830377694246	0.15945199672307	7906205	NM_021948	BCAN	brevican	Q8IWX2
8159981	0.2948045	1.22671873299877	2.84952972222222	2.90864739503487	0.0087317077633255	0.15945199672307	8159981	NM_006911	RLN1	relaxin 1	P04808
7933982	-0.418525333333334	-1.33656067606634	6.40621694444444	-2.90650392738649	0.0087735162731252	0.159969095717498	7933982	NM_022129	PBLD	phenazine biosynthesis-like protein domain containing	B2R5Q8
8103389	-0.223167333333333	-1.16729348440242	7.03391388888889	-2.90638670168523	0.0087758083097118	0.159969095717498	8103389	NM_001334	CTSO	cathepsin O	P43234
8077899	0.418188999999999	1.33624912199593	6.32946788888889	2.90413490994040	0.00881994795372899	0.1606292408105	8077899	NM_138712	PPARG	peroxisome proliferator-activated receptor gamma	P37231
7959148	-0.500360000000001	-1.41456649933762	3.9853535	-2.90302024786366	0.0088418764320916	0.160762752909645	7959148	NM_012240	SIRT4	sirtuin (silent mating type information regulation 2 homolog) 4 (S. cerevisiae)	Q9Y6E7
7948229	0.236034666666665	1.17775108955633	7.73968627777778	2.9029560451804	0.00884314107026414	0.160762752909645	7948229	NM_017611	SLC43A3	solute carrier family 43, member 3	Q8NBI5
8083075	-0.272158166666668	-1.20761297819623	5.52342355555556	-2.90078060449448	0.00888609486880597	0.161398873647578	8083075	NM_152282	ACPL2	acid phosphatase-like 2	Q9NT50
7928959	-0.217515333333333	-1.16272936242467	8.688556	-2.89993109971546	0.00890292259376758	0.161559750202031	7928959	NM_000314	PTEN	phosphatase and tensin homolog	P60484
8122933	-0.341110500000001	-1.26673127245641	3.60225888888889	-2.89736989119839	0.00895384271416996	0.162338454218448	8122933	NM_012454	TIAM2	T-cell lymphoma invasion and metastasis 2	Q8IVF5
7899790	-0.311258333333334	-1.24078945733397	3.80502116666667	-2.8961934296541	0.0089773259385849	0.162520062456966	7899790	NM_052841	TSSK3	testis-specific serine kinase 3	Q96PN8
8092578	0.398360166666667	1.31800894963534	4.77604255555556	2.89606490854564	0.00897989491622111	0.162520062456966	8092578	NM_004454	ETV5	ets variant 5	P41161
7916112	0.321096333333332	1.24927954123405	3.84165455555556	2.89432704866015	0.00901470198226152	0.163004468492811	7916112	NM_002867	RAB3B	RAB3B, member RAS oncogene family	P20337
7989347	-0.251096000000000	-1.19011088618443	7.085512	-2.89328309122066	0.00903567334716933	0.163238055924351	7989347	NM_024611	NARG2	NMDA receptor regulated 2	Q659A1
7977018	0.283641166666666	1.21726321804961	5.66540561111111	2.89110209110849	0.00907963729366592	0.163886240376321	7977018	NM_145725	TRAF3	TNF receptor-associated factor 3	Q13114
7951093	-0.273479000000001	-1.20871909266610	5.38270888888889	-2.88897439237684	0.00912272470087333	0.164402487540933	7951093	NM_144664	FAM76B	family with sequence similarity 76, member B	B2R9C2
8075164	0.29441	1.22638333683635	4.3177065	2.88888891775361	0.00912445971798468	0.164402487540933	8075164	NM_001005735	CHEK2	CHK2 checkpoint homolog (S. pombe)	O96017
7933190	0.444089666666666	1.36045540507096	2.79287688888889	2.88710437059854	0.0091607560063888	0.164909879440054	7933190	AK097743	LOC100131195	hypothetical protein LOC100131195	---
8018937	0.269592333333332	1.20546714709057	6.10685555555556	2.88660879774455	0.00917086013602676	0.164914919531174	8018937	NM_025090	USP36	ubiquitin specific peptidase 36	Q9P275
8096744	-0.267753500000001	-1.20393165895466	5.47306766666667	-2.88629283556406	0.00917730780617483	0.164914919531174	8096744	NM_183075	CYP2U1	cytochrome P450, family 2, subfamily U, polypeptide 1	Q7Z449
8078350	-0.257491666666668	-1.19539852411186	9.242616	-2.88520530732366	0.0091995336932117	0.165026469371449	8078350	NM_001024847	TGFBR2	transforming growth factor, beta receptor II (70/80kDa)	A3QNQ0
7925492	-0.277376000000002	-1.21198849176058	8.31449255555555	-2.88519237790279	0.00919979824320364	0.165026469371449	7925492	NM_014322	OPN3	opsin 3	O15229
7904158	-0.324015333333334	-1.25180976313888	7.28575811111111	-2.88194346098058	0.0092665065895623	0.165973117056182	7904158	NM_020190	OLFML3	olfactomedin-like 3	Q9NRN5
7931840	0.428474333333333	1.3458096148605	5.88981377777778	2.88182500035986	0.00926894763234326	0.165973117056182	7931840	NR_027916	AKR1CL1	aldo-keto reductase family 1, member C-like 1	Q5T2L2
7980051	0.354370499999999	1.27842763536762	5.45580755555556	2.88094447037668	0.00928711150757212	0.166037576797985	7980051	NM_194278	C14orf43	chromosome 14 open reading frame 43	A0PJD3
8063351	0.299143499999998	1.23041372375954	5.99823761111111	2.88085640401673	0.00928893004878713	0.166037576797985	8063351	NM_015266	SLC9A8	solute carrier family 9 (sodium/hydrogen exchanger), member 8	Q9Y2E8
8110032	-0.294213000000001	-1.22621588563136	6.130017	-2.87813138495024	0.0093453699816048	0.166899250684695	8110032	NM_153607	C5orf41	chromosome 5 open reading frame 41	B3KV47
7929692	0.278412333333333	1.21285941407396	5.66869605555556	2.87661547211241	0.00937690950025401	0.167228455863871	7929692	NM_144588	ZFYVE27	zinc finger, FYVE domain containing 27	Q5T4F4
7975863	0.276098999999999	1.21091617606977	6.45147905555556	2.87579429813656	0.00939403716296516	0.167228455863871	7975863	NM_017926	C14orf118	chromosome 14 open reading frame 118	Q9NWQ4
8149264	0.344044666666667	1.26931018398342	6.45549672222222	2.87542913586787	0.00940166318505727	0.167228455863871	8149264	NM_024607	PPP1R3B	protein phosphatase 1, regulatory (inhibitor) subunit 3B	Q86XI6
8065230	-0.331497666666668	-1.25831896196438	5.02046933333333	-2.87488548280862	0.00941302780104912	0.167228455863871	8065230	NM_006606	RBBP9	retinoblastoma binding protein 9	O75884
8102789	-0.328417166666667	-1.25563501557724	5.39789427777778	-2.87480412313492	0.00941472969091295	0.167228455863871	8102789	NM_003218	TERF1	telomeric repeat binding factor (NIMA-interacting) 1	P54274
7901175	-0.296101333333334	-1.22782192176513	5.27998483333333	-2.87468716862915	0.00941717667428334	0.167228455863871	7901175	NM_005727	TSPAN1	tetraspanin 1	O60635
7976481	-0.225515166666669	-1.16919467745542	8.53855594444444	-2.87447803241429	0.00942155385281403	0.167228455863871	7976481	NM_006215	SERPINA4	serpin peptidase inhibitor, clade A (alpha-1 antiproteinase, antitrypsin), member 4	P29622
8103079	-0.3334725	-1.26004259149926	6.11154238888889	-2.87099012374429	0.00949484343549275	0.168381869149115	8103079	NM_138364	PRMT10	protein arginine methyltransferase 10 (putative)	Q6P2P2
8157524	0.311622999999998	1.24110312843763	6.67642161111111	2.87007901023135	0.0095140780852872	0.168552936738524	8157524	NR_024168	TLR4	toll-like receptor 4	O00206
7915091	0.230179999999999	1.17298128886373	6.77105177777778	2.86946231686207	0.00952711839295007	0.168552936738524	7915091	NM_005955	MTF1	metal-regulatory transcription factor 1	Q14872
8021963	-0.263707500000002	-1.20055999461179	6.01372222222222	-2.8693528040733	0.00952943589059438	0.168552936738524	8021963	NM_001012716	C18orf56	chromosome 18 open reading frame 56	Q53Y97
7948900	0.417436333333334	1.33555217091808	7.09308177777778	2.86832184352639	0.0095512794857818	0.168792009744374	7948900	NR_002561	SNORD30	small nucleolar RNA, C/D box 30	---
8081686	-0.342615333333334	-1.26805325242859	3.43603122222222	-2.86579241521256	0.00960507566719192	0.169564126802643	8081686	NM_033254	BOC	Boc homolog (mouse)	Q9BWV1
7995354	0.313828333333332	1.24300175499450	5.29317355555556	2.8651708839813	0.00961833887146003	0.169564126802643	7995354	NM_014321	ORC6L	origin recognition complex, subunit 6 like (yeast)	Q9Y5N6
8005134	0.314395333333332	1.24349036865712	5.37403766666667	2.86456283637125	0.0096313313350531	0.169564126802643	8005134	NM_000676	ADORA2B	adenosine A2b receptor	P29275
7961166	0.305451666666666	1.23580547201414	2.33936433333333	2.86449454336529	0.00963279163734789	0.169564126802643	7961166	NM_013431	KLRC4	killer cell lectin-like receptor subfamily C, member 4	O43908
8028058	0.301846	1.23272073207791	3.73649872222222	2.86430728069217	0.00963679694507374	0.169564126802643	8028058	NM_199180	KIRREL2	kin of IRRE like 2 (Drosophila)	Q6UWL6
8104234	0.255584999999999	1.19381972817478	5.89091977777778	2.86364953282878	0.0096508779850177	0.169633075283779	8104234	NM_004237	TRIP13	thyroid hormone receptor interactor 13	Q9H8M2
8179638	0.234613499999998	1.17659148450372	6.72845772222222	2.86264029927564	0.009672521981704	0.169633075283779	8179638	NM_003449	TRIM26	tripartite motif-containing 26	Q12899
8023688	0.369698999999999	1.29208322575631	2.21000488888889	2.86262693400867	0.00967280892489194	0.169633075283779	8023688	NM_002974	SERPINB4	serpin peptidase inhibitor, clade B (ovalbumin), member 4	P48594
8114780	0.248233333333333	1.18775175078767	3.38638016666667	2.86256260291374	0.00967419018391952	0.169633075283779	8114780	NM_016580	PCDH12	protocadherin 12	B2RCB8
7930537	0.295470999999998	1.22728558663159	6.45669644444444	2.86183264815319	0.00968987636464796	0.169761273907877	7930537	NM_001146274	TCF7L2	transcription factor 7-like 2 (T-cell specific, HMG-box)	B3KQC6
8172204	-0.203369666666669	-1.15138447670169	9.42617777777778	-2.85935381806039	0.00974332677374743	0.170550288172591	8172204	NM_000898	MAOB	monoamine oxidase B	P27338
7908481	-0.372997333333334	-1.29504060510890	3.93025833333333	-2.85747593133735	0.00978400723555665	0.171114604542479	7908481	NM_021023	CFHR3	complement factor H-related 3	Q02985
7934101	0.380884333333332	1.30213978759749	6.38914544444444	2.85644847704535	0.00980633372571444	0.171224011869437	7934101	NM_032797	AIFM2	apoptosis-inducing factor, mitochondrion-associated, 2	Q9BRQ8
7951662	-0.353256666666669	-1.27744100566906	9.34617344444444	-2.85641062101488	0.00980715726593077	0.171224011869437	7951662	NM_001885	CRYAB	crystallin, alpha B	P02511
7919780	-0.234295500000002	-1.17633216784385	7.07625355555556	-2.85560198404479	0.00982476462407547	0.171383802865757	7919780	NM_018178	GOLPH3L	golgi phosphoprotein 3-like	Q9H4A5
8141140	-0.474905166666668	-1.38982685871471	4.88951444444444	-2.85465044656793	0.0098455223176509	0.171499604893689	8141140	NM_005221	DLX5	distal-less homeobox 5	P56178
7917612	-0.290599833333334	-1.22314872393565	2.1597145	-2.85419399485090	0.00985549467667486	0.171499604893689	7917612	NM_001017975	HFM1	HFM1, ATP-dependent DNA helicase homolog (S. cerevisiae)	D2KTB5
8059565	-0.251674333333335	-1.19058806171381	5.19727416666667	-2.85413494942521	0.00985678538239507	0.171499604893689	8059565	NM_017933	PID1	phosphotyrosine interaction domain containing 1	Q7Z2X4
8042373	-0.420959000000002	-1.33881720854549	6.12506966666667	-2.85346654770834	0.00987140763597796	0.171606717651178	8042373	NM_019002	ETAA1	Ewing tumor-associated antigen 1	Q9NY74
8144078	0.293297833333332	1.22543828813528	5.23933666666667	2.85279652104895	0.00988608629984488	0.171714626647691	8144078	NM_000193	SHH	sonic hedgehog homolog (Drosophila)	Q15465
7973022	0.268498500000000	1.20455352337163	2.67623794444444	2.85231129297878	0.00989672952983441	0.171752318124780	7973022	NM_001004717	OR4L1	olfactory receptor, family 4, subfamily L, member 1	---
8081612	-0.282842333333335	-1.21658939493007	7.32805627777778	-2.85140151811428	0.00991671457744834	0.171921117889699	8081612	NM_018394	ABHD10	abhydrolase domain containing 10	Q9NUJ1
7955865	-0.353542166666667	-1.27769382798145	4.31521388888889	-2.85109669693333	0.00992341923684995	0.171921117889699	7955865	NM_006897	HOXC9	homeobox C9	P31274
8106107	-0.262833500000002	-1.19983290286032	6.5594445	-2.84988686160527	0.00995007288723231	0.172136629118150	8106107	NM_024754	PTCD2	pentatricopeptide repeat domain 2	Q8WV60
7982084	-0.443837500000001	-1.36021763373673	3.03165694444444	-2.84976129781708	0.00995284308468043	0.172136629118150	7982084	NR_003303	SNORD115-11	small nucleolar RNA, C/D box 115-11	---
8101852	-0.626038666666666	-1.54332153813158	5.27343233333333	-2.84934203193062	0.00996209831339774	0.172149814844478	8101852	NM_000670	ADH4	alcohol dehydrogenase 4 (class II), pi polypeptide	P08319
8056890	-0.270551500000003	-1.20626886077114	6.74172394444444	-2.84871446781083	0.00997596710327484	0.172242634738825	8056890	NM_001822	CHN1	chimerin (chimaerin) 1	P15882
7971197	-0.203151	-1.15120997667272	8.68296594444445	-2.84784143447287	0.00999529138492995	0.17236538150076	7971197	NM_172373	ELF1	E74-like factor 1 (ets domain transcription factor)	B3KTE9
8166355	-0.367386666666667	-1.29001394987966	5.01384994444444	-2.84762519497448	0.0100000833075922	0.17236538150076	8166355	NM_014927	CNKSR2	connector enhancer of kinase suppressor of Ras 2	Q8WXI2
8141016	0.296767166666666	1.22838871753345	6.27761205555556	2.84563552965664	0.0100442782112759	0.172980050418489	8141016	NM_006528	TFPI2	tissue factor pathway inhibitor 2	P48307
8102912	0.269498333333334	1.20538860643079	7.334609	2.84407195779408	0.0100791398548263	0.173433077128463	8102912	NM_015130	TBC1D9	TBC1 domain family, member 9 (with GRAM domain)	Q6ZT07
7962212	-0.264819333333334	-1.20148557975968	7.50748983333333	-2.84341517902465	0.010093818037194	0.173499265371735	7962212	NM_004572	PKP2	plakophilin 2	Q99959
8039246	0.302329333333333	1.23313378876700	3.149894	2.84313413659531	0.0101001052362431	0.173499265371735	8039246	NM_012276	LILRA4	leukocyte immunoglobulin-like receptor, subfamily A (with TM domain), member 4	P59901
8019532	-0.224618500000001	-1.16846822305102	5.98026338888889	-2.84249492164577	0.0101144190814683	0.173590955445075	8019532	NM_006822	RAB40B	RAB40B, member RAS oncogene family	Q59EV0
7919193	-0.250226000000003	-1.18939342039113	8.2735955	-2.84213127827499	0.0101225707615234	0.173590955445075	7919193	NR_002212	NUDT4P1	nudix (nucleoside diphosphate linked moiety X)-type motif 4 pseudogene 1	B2RE29
8140915	-0.230527333333335	-1.1732637217665	6.49652488888889	-2.84094569227403	0.0101491913938775	0.173900346199406	8140915	NM_000466	PEX1	peroxisomal biogenesis factor 1	O43933
8157216	0.451446166666664	1.36741027071950	7.42884527777778	2.84049804238018	0.0101592601557896	0.173925847430621	8157216	NM_003358	UGCG	UDP-glucose ceramide glucosyltransferase	Q16739
8131479	-0.255459666666668	-1.19371602025137	7.77297416666667	-2.83999318439582	0.0101706271479981	0.173973512480947	8131479	NM_019005	MIOS	missing oocyte, meiosis regulator, homolog (Drosophila)	Q9NXC5
7965606	-0.324449166666668	-1.25218625189738	4.87814905555556	-2.83932264937728	0.0101857432278525	0.17408517304264	7965606	NM_002108	HAL	histidine ammonia-lyase	P42357
8166049	-0.231769333333336	-1.17427420625695	9.33017094444445	-2.83851962425988	0.0102038743835688	0.174248132902224	8166049	NM_001039091	PRPS2	phosphoribosyl pyrophosphate synthetase 2	B2R860
7921362	0.363842500	1.28684875347783	2.74322944444444	2.83649079596215	0.0102498201901669	0.174668704648429	7921362	NM_001160325	OR6P1	olfactory receptor, family 6, subfamily P, member 1	---
8109093	0.235747166666666	1.17751641092192	9.72642538888889	2.83626096556378	0.0102550375114581	0.174668704648429	8109093	NM_014945	ABLIM3	actin binding LIM protein family, member 3	O94929
8150889	0.382968333333332	1.30402211210150	4.07790244444444	2.83595459771155	0.0102619962438386	0.174668704648429	8150889	NM_138969	SDR16C5	short chain dehydrogenase/reductase family 16C, member 5	Q8N3Y7
7930760	-0.401180666666667	-1.32058820606040	3.13108616666667	-2.83586261241072	0.0102640864481352	0.174668704648429	7930760	NM_001011709	PNLIPRP3	pancreatic lipase-related protein 3	---
7917516	0.297614666666664	1.22911053694062	9.33011955555556	2.83485164567577	0.0102870857640927	0.174668704648429	7917516	NM_002053	GBP1	guanylate binding protein 1, interferon-inducible, 67kDa	Q9H0R5
8052689	0.349818166666666	1.27439999531014	6.63441833333333	2.83480936525764	0.0102880487102551	0.174668704648429	8052689	NM_181784	SPRED2	sprouty-related, EVH1 domain containing 2	B3KPL5
8035517	0.404205666666667	1.32336008106228	4.18163727777778	2.83477539018064	0.0102888225629119	0.174668704648429	8035517	NM_000095	COMP	cartilage oligomeric matrix protein	Q53FR6
7931863	-0.282141166666666	-1.21599826191276	7.712194	-2.83363224248121	0.0103148926208010	0.174964747634842	7931863	NM_024701	ASB13	ankyrin repeat and SOCS box-containing 13	Q8WXK3
8105348	-0.352295	-1.27658977720117	6.7982695	-2.83286823783268	0.0103323513722393	0.175114349761949	8105348	NM_001008397	GPX8	glutathione peroxidase 8 (putative)	Q8TED1
8158424	0.217597833333331	1.16279585458861	7.80045988888889	2.83214463556669	0.0103489129435218	0.175140954868867	8158424	NM_001127244	LRRC8A	leucine rich repeat containing 8 family, member A	Q8IWT6
7997904	0.439595833333332	1.35622433206462	6.63283344444444	2.8320447114368	0.0103512019700495	0.175140954868867	7997904	AK295122	ZNF778	zinc finger protein 778	B4DHI7
7910950	-0.468957333333333	-1.38410878142593	4.70107827777778	-2.83126539681071	0.0103690708691736	0.175296969573102	7910950	NM_003679	KMO	kynurenine 3-monooxygenase (kynurenine 3-hydroxylase)	O15229
7960518	0.2926355	1.22487582530011	7.4653695	2.82907822150507	0.0104193784403483	0.175897993047894	7960518	NM_001065	TNFRSF1A	tumor necrosis factor receptor superfamily, member 1A	P19438
8097288	-0.470590666666666	-1.38567667425828	6.70195644444444	-2.82896548712381	0.0104219777824628	0.175897993047894	8097288	NM_024582	FAT4	FAT tumor suppressor homolog 4 (Drosophila)	Q6V0I7
8058415	0.319906833333333	1.24824993654930	6.162032	2.82795261229573	0.0104453597191619	0.176145957992855	8058415	NM_017759	INO80D	INO80 complex subunit D	Q53TQ3
8178712	0.287951999999998	1.22090589115452	4.073047	2.8267704195057	0.0104727138064170	0.176460439614357	8178712	NM_032470	TNXB	tenascin XB	O95681
8171472	-0.249402833333336	-1.18871497503288	5.94141772222222	-2.82539098703766	0.0105047183700618	0.176852692160425	8171472	NM_020665	TMEM27	transmembrane protein 27	Q9HBJ8
8113491	-0.279492833333334	-1.21376811995207	7.05015111111111	-2.82492445998704	0.0105155635450712	0.176888359384725	8113491	NM_139164	STARD4	StAR-related lipid transfer (START) domain containing 4	Q96DR4
8032682	0.293052166666666	1.22522963440004	4.38201361111111	2.82425070345314	0.0105312450143631	0.177005254097131	8032682	NM_139355	MATK	megakaryocyte-associated tyrosine kinase	Q9NST8
7994928	-0.273649833333335	-1.20886222876332	6.34588266666667	-2.82190588546197	0.0105859945232808	0.177778052184674	7994928	NM_000294	PHKG2	phosphorylase kinase, gamma 2 (testis)	P15735
7958202	0.352672500000001	1.27692385729579	6.15271788888889	2.82142925399886	0.0105971567153380	0.177818184287997	7958202	NM_018413	CHST11	carbohydrate (chondroitin 4) sulfotransferase 11	Q9NPF2
8056995	-0.493648500000001	-1.40800113798379	4.49937066666667	-2.81931006764686	0.0106469222241253	0.178505470209280	8056995	NM_152517	TTC30B	tetratricopeptide repeat domain 30B	Q8N4P2
8105220	-0.293469333333334	-1.22558397045377	4.02453972222222	-2.81704306640607	0.0107004063673405	0.179253914930572	8105220	NM_002202	ISL1	ISL LIM homeobox 1	P61371
7958565	-0.260969666666668	-1.19828382660053	6.14125855555556	-2.81460218730064	0.0107582799692094	0.180074595355801	7958565	NM_000431	MVK	mevalonate kinase	B2RDU6
7983763	0.238714833333333	1.17994109021275	7.58198138888889	2.81396078205029	0.0107735373741382	0.180181190242394	7983763	NM_002748	MAPK6	mitogen-activated protein kinase 6	B2R945
7989132	-0.357173833333333	-1.28091419205333	6.05363355555556	-2.81338914608435	0.0107871525804146	0.180260167192914	7989132	NM_022841	RFX7	regulatory factor X, 7	Q2KHR2
7957298	0.289939833333332	1.22258928933067	5.19815216666667	2.8117379702688	0.0108265726907685	0.180769875158054	7957298	NM_014903	NAV3	neuron navigator 3	Q8IVL0
8103415	-0.292485333333334	-1.22474833754825	7.31061394444444	-2.80964560577813	0.0108767236035247	0.181263868109047	8103415	NM_001128424	FAM198B	family with sequence similarity 198, member B	B2RE23
7974229	-0.271435000000000	-1.20700780067296	7.81426588888889	-2.80936141416207	0.0108835523677804	0.181263868109047	7974229	NM_014315	KLHDC2	kelch domain containing 2	Q9Y2U9
8136645	0.582766166666667	1.49771816321904	3.75804027777778	2.80887826821492	0.0108951711604446	0.181263868109047	8136645	NM_016944	TAS2R4	taste receptor, type 2, member 4	A1L485
8101925	-0.327647666666669	-1.25496546762314	7.14981466666667	-2.80869330285766	0.0108996223831646	0.181263868109047	8101925	NM_021970	MAPKSP1	MAPK scaffold protein 1	Q9UHA4
7946933	-0.230870500000001	-1.17354283334456	6.26114777777778	-2.80864143090081	0.0109008710027098	0.181263868109047	7946933	NM_012139	SERGEF	secretion regulating guanine nucleotide exchange factor	A8K8C1
7921014	0.237340333333333	1.17881745933816	6.61203344444444	2.80781378644253	0.0109208118921766	0.181334328256796	7921014	NM_005920	MEF2D	myocyte enhancer factor 2D	Q14814
8151559	-0.4265445	-1.34401058465642	3.93168066666667	-2.80772304741642	0.0109230002368795	0.181334328256796	8151559	NM_001010893	SLC10A5	solute carrier family 10 (sodium/bile acid cotransporter family), member 5	Q5PT55
8101284	-0.359920500	-1.28335517606962	6.139971	-2.80627199132965	0.0109580522214155	0.181767363770944	8101284	NM_006259	PRKG2	protein kinase, cGMP-dependent, type II	Q13237
8161747	0.257472833333333	1.19538291915635	9.47943033333333	2.80588182798227	0.0109674954063411	0.181775250929301	8161747	NM_001102420	ZFAND5	zinc finger, AN1-type domain 5	O76080
8060850	0.364399166666665	1.28734538236007	6.40781966666667	2.80443144061429	0.0110026676047328	0.182209209434587	8060850	NM_001200	BMP2	bone morphogenetic protein 2	P12643
7951032	0.430802999999999	1.34798365200894	5.9901565	2.80310610881686	0.0110349014187532	0.182593838169900	7951032	NR_003026	SNORA1	small nucleolar RNA, H/ACA box 1	---
8133688	0.475213333333333	1.39012376419002	4.34252961111111	2.80200930157465	0.0110616454420574	0.182887074315256	8133688	NR_002955	SNORA14A	small nucleolar RNA, H/ACA box 14A	---
8003578	-0.290283000000001	-1.22288013513075	3.29661616666667	-2.80134331125236	0.0110779148431473	0.182962979317007	8003578	NM_152338	ZG16	zymogen granule protein 16 homolog (rat)	O60844
8062695	0.262867999999997	1.19986159550077	8.45911394444444	2.80083775770611	0.0110902802167191	0.182962979317007	8062695	NM_006275	SFRS6	splicing factor, arginine/serine-rich 6	Q59GY3
8075126	0.290068333333333	1.22269818949041	5.24385738888889	2.80069664402841	0.0110937340809329	0.182962979317007	8075126	NM_002430	MN1	meningioma (disrupted in balanced translocation) 1	Q10571
7996341	-0.264576666666668	-1.20128350241623	5.731219	-2.80025077104983	0.0111046539156178	0.182962979317007	7996341	NM_020786	PDP2	pyruvate dehyrogenase phosphatase catalytic subunit 2	Q9P2J9
7901479	-0.227317000000002	-1.17065583868058	7.28759166666667	-2.79997683666983	0.0111113679101744	0.182962979317007	7901479	NM_024646	ZYG11B	zyg-11 homolog B (C. elegans)	Q9C0D3
7978542	-0.248046666666667	-1.18759808053097	6.46579944444444	-2.79824498996690	0.0111539044636278	0.183514321004656	7978542	NM_020696	KIAA1143	KIAA1143	Q96AT1
8174304	-0.486899500000003	-1.40142982026888	9.28689894444445	-2.79745900191926	0.0111732607040068	0.183683693812019	8174304	NM_000354	SERPINA7	serpin peptidase inhibitor, clade A (alpha-1 antiproteinase, antitrypsin), member 7	P05543
8101957	-0.221735833333333	-1.16613582332878	2.189766	-2.79573766413171	0.0112157636173947	0.184233005287351	8101957	NM_016242	EMCN	endomucin	Q4W5J1
7984263	-0.206651500000003	-1.15400661993719	8.66834844444444	-2.79414330330636	0.0112552689851131	0.184541240375631	7984263	NM_016395	PTPLAD1	protein tyrosine phosphatase-like A domain containing 1	Q9P035
8084092	-0.208947833333335	-1.15584491139737	9.37310894444444	-2.79404567439899	0.0112576923659342	0.184541240375631	8084092	NM_002492	NDUFB5	NADH dehydrogenase (ubiquinone) 1 beta subcomplex, 5, 16kDa	B2R9L0
8096385	-0.216114833333334	-1.16160118752030	7.76842044444444	-2.79330624095072	0.0112760630450864	0.184541240375631	8096385	NM_014606	HERC3	hect domain and RLD 3	Q15034
8160163	0.333342	1.25992861861054	2.85867666666667	2.79327285105715	0.0112768932676920	0.184541240375631	8160163	NM_005454	CER1	cerberus 1, cysteine knot superfamily, homolog (Xenopus laevis)	O95813
8089835	-0.259033000000001	-1.19667633552098	10.1743856111111	-2.79314594810054	0.0112800491773757	0.184541240375631	8089835	NM_007085	FSTL1	follistatin-like 1	Q12841
7942613	-0.299151833333333	-1.23042083092843	7.09465866666667	-2.79226635473504	0.0113019467056572	0.184750370744897	7942613	NM_032564	DGAT2	diacylglycerol O-acyltransferase homolog 2 (mouse)	Q96PD7
8143597	-0.379392833333333	-1.30079429332258	5.21057283333333	-2.79178420322970	0.0113139671162894	0.184797835170980	8143597	ENST00000307248	FAM115A	family with sequence similarity 115, member A	---
8138941	-0.392127666666666	-1.31232737965279	5.57950038888889	-2.78986789374715	0.0113618630044396	0.185346363163191	8138941	NR_029372	NT5C3	5'-nucleotidase, cytosolic III	Q9H0P0
7931353	0.246296666666667	1.18615838842917	6.85343261111111	2.78970921494006	0.0113658376621532	0.185346363163191	7931353	NM_006504	PTPRE	protein tyrosine phosphatase, receptor type, E	Q96P81
7958262	-0.329545333333334	-1.25661728801958	5.89274694444444	-2.78824374610989	0.0114026081892819	0.18579651768227	7958262	NM_152772	TCP11L2	t-complex 11 (mouse)-like 2	B2RA65
8147156	-0.270881333333335	-1.20654467315857	8.65282383333333	-2.78552356692854	0.0114711623403619	0.186678837812804	8147156	NM_007013	WWP1	WW domain containing E3 ubiquitin protein ligase 1	Q9H0M0
8152491	0.209394499999997	1.15620282302012	8.55826038888889	2.78470971918595	0.0114917493493415	0.186678837812804	8152491	NM_000127	EXT1	exostosin 1	Q16394
7944418	0.231042666666665	1.17368288859411	5.1667195	2.78394821419110	0.0115110442398485	0.186678837812804	7944418	NM_014807	C2CD2L	C2CD2-like	O14523
8163509	-0.317067166666669	-1.24579541395107	6.65229394444444	-2.78384659664205	0.0115136213465102	0.186678837812804	8163509	NM_000031	ALAD	aminolevulinate dehydratase	P13716
8095826	-0.289061666666668	-1.22184532720702	6.08384177777778	-2.7835750510158	0.0115205106750636	0.186678837812804	8095826	NM_003943	STBD1	starch binding domain 1	O95210
8126153	0.331416499999999	1.25824817036958	5.86958155555556	2.78346124776051	0.0115233991242167	0.186678837812804	8126153	NM_003740	KCNK5	potassium channel, subfamily K, member 5	B2RAQ6
7991453	-0.201923166666666	-1.15023063410692	6.78455116666667	-2.78332433516267	0.0115268750295073	0.186678837812804	7991453	NM_207446	FAM174B	family with sequence similarity 174, member B	Q3ZCQ3
8001394	0.214569999999999	1.16035801431695	4.20830522222222	2.78315587467527	0.0115311532386632	0.186678837812804	8001394	NM_001080430	TOX3	TOX high mobility group box family member 3	O15405
8156309	0.307172000000000	1.23727998004066	5.18784788888889	2.782476177004	0.0115484301868960	0.186678837812804	8156309	NM_006705	GADD45G	growth arrest and DNA-damage-inducible, gamma	Q5MAI3
8043666	-0.246125333333334	-1.18601752955211	6.060335	-2.78245953128699	0.0115488536071661	0.186678837812804	8043666	NM_017623	CNNM3	cyclin M3	Q8NE01
7989611	-0.230184666666667	-1.17298508309701	8.06475916666667	-2.78187367310348	0.0115637656357837	0.186770939790706	7989611	NM_032231	FAM96A	family with sequence similarity 96, member A	Q9H5X1
7934961	-0.361668833333334	-1.28491135575753	2.90620861111111	-2.78110352837567	0.0115833963277772	0.186862747959602	7934961	NR_026835	FLJ37201	tigger transposable element derived 2 pseudogene	---
8103769	-0.326698000000000	-1.25413964742644	8.78262238888889	-2.78092751784363	0.0115878872316339	0.186862747959602	8103769	NM_000860	HPGD	hydroxyprostaglandin dehydrogenase 15-(NAD)	P15428
7958761	-0.294789333333334	-1.22670583690099	6.11862211111111	-2.78041209338839	0.0116010478328976	0.186926263571411	7958761	NM_001136538	ACAD10	acyl-CoA dehydrogenase family, member 10	Q6JQN1
7980616	-0.309690500000000	-1.23944177514620	6.26230222222222	-2.77805869877151	0.0116613197611154	0.187748174390635	7980616	NM_007039	PTPN21	protein tyrosine phosphatase, non-receptor type 21	Q16825
7999387	-0.209041000000001	-1.15591955620565	9.59544216666667	-2.775281998752	0.0117328171052848	0.188749367241367	7999387	NM_001424	EMP2	epithelial membrane protein 2	P54851
7971345	0.288511166666667	1.22137918743358	2.80871594444444	2.77435789707202	0.0117567044563632	0.188983663227980	7971345	ENST00000400419	MGC5590	hypothetical protein MGC5590	---
8141066	-0.217201666666668	-1.16247659258154	9.01460977777778	-2.77292112952006	0.0117939360199289	0.189262167259769	8141066	NM_000940	PON3	paraoxonase 3	Q15166
7948249	-0.263045833333335	-1.20000950516455	7.22941055555556	-2.77288237338964	0.0117949418802695	0.189262167259769	7948249	NM_003627	SLC43A1	solute carrier family 43, member 1	B3KNL1
7971692	-0.240414000000000	-1.18133161117789	5.83796338888889	-2.77235831012512	0.0118085512362054	0.189262167259769	7971692	NM_012141	INTS6	integrator complex subunit 6	B3KQH5
8039695	-0.370037666666668	-1.29238657252845	5.65310711111111	-2.77224951250631	0.0118113784698376	0.189262167259769	8039695	NM_152475	ZNF417	zinc finger protein 417	Q8TAU3
8021653	0.242814166666665	1.18329859142020	6.34856388888889	2.76981186492962	0.0118748931688501	0.190041776444369	8021653	NM_002640	SERPINB8	serpin peptidase inhibitor, clade B (ovalbumin), member 8	B2R9H3
8043993	0.392562333333333	1.31272282767974	3.56351288888889	2.76956183611124	0.0118814262440421	0.190041776444369	8043993	AY358263	LOC100131131	AHPA9419	Q6UXP0
8162147	-0.364444666666667	-1.28738598355223	7.52602994444444	-2.76900869976295	0.0118958914869845	0.190041776444369	8162147	NM_024617	ZCCHC6	zinc finger, CCHC domain containing 6	Q5VYS8
8101253	-0.309446333333337	-1.23923202551061	8.69946466666667	-2.76859803417713	0.0119066417952416	0.190041776444369	8101253	NM_032693	NAA11	N(alpha)-acetyltransferase 11, NatA catalytic subunit	Q9BSU3
8044035	0.371729666666667	1.29390317916889	3.83859194444444	2.7685878112957	0.0119069095256216	0.190041776444369	8044035	NM_003855	IL18R1	interleukin 18 receptor 1	Q13478
8121429	-0.262398666666668	-1.19947132351854	5.95663461111111	-2.76777840730035	0.0119281255050019	0.190082487997285	8121429	NM_014845	FIG4	FIG4 homolog, SAC1 lipid phosphatase domain containing (S. cerevisiae)	Q92562
7924476	0.281323833333333	1.21530955473187	3.25651938888889	2.76770249431718	0.0119301171732953	0.190082487997285	7924476	NM_005681	TAF1A	TATA box binding protein (TBP)-associated factor, RNA polymerase I, A, 48kDa	Q15573
7928937	-0.333935166666669	-1.26044674704066	7.20550033333333	-2.76741766435064	0.0119375928574516	0.190082487997285	7928937	NM_004897	MINPP1	multiple inositol-polyphosphate phosphatase 1	B2R7D2
8072153	-0.197914500000000	-1.14703904399361	7.35548655555556	-2.76676715265972	0.0119546830280357	0.190205200139940	8072153	NM_173510	CCDC117	coiled-coil domain containing 117	Q8IWD4
8157700	-0.229618833333333	-1.17252512177359	8.15354977777778	-2.76601435908997	0.0119744894614236	0.190370903045534	8157700	NM_012197	RABGAP1	RAB GTPase activating protein 1	Q9Y3P9
8004201	0.388473666666666	1.30900777527892	5.01568461111111	2.76532020390431	0.0119927808138774	0.190437821445788	8004201	NR_002710	ALOX12P2	arachidonate 12-lipoxygenase pseudogene 2	---
7946280	0.249412000000000	1.18872252797251	2.56111477777778	2.76468017786696	0.0120096694407518	0.190437821445788	7946280	NM_003696	OR6A2	olfactory receptor, family 6, subfamily A, member 2	O95222
8138381	-0.366886666666667	-1.28956694257848	5.85932894444444	-2.76434236920768	0.0120185924763513	0.190437821445788	8138381	NM_006408	AGR2	anterior gradient homolog 2 (Xenopus laevis)	O95994
7970831	-0.241857000000000	-1.18251378361338	7.36375988888889	-2.7640183908849	0.0120271561294497	0.190437821445788	7970831	NM_007106	UBL3	ubiquitin-like 3	O95164
7915870	-0.211692	-1.15804554943192	5.20120733333333	-2.76386355125588	0.0120312510284357	0.190437821445788	7915870	NM_022745	ATPAF1	ATP synthase mitochondrial F1 complex assembly factor 1	Q8TE08
7903425	-0.252456333333334	-1.19123358430480	5.21940427777778	-2.76371922709419	0.0120350690316751	0.190437821445788	7903425	NM_004038	AMY1A	amylase, alpha 1A (salivary)	Q6NSB3
8101449	-0.290872166666667	-1.22337963594494	4.98130872222222	-2.76263569181756	0.0120637701799413	0.190660780198927	8101449	NM_006665	HPSE	heparanase	B3KQR6
7976128	-0.279950166666668	-1.21415294460065	5.47111138888889	-2.76247729088983	0.0120679714353835	0.190660780198927	7976128	NM_144596	TTC8	tetratricopeptide repeat domain 8	Q8TAM2
7957654	-0.3500135	-1.27457255405949	4.90429927777778	-2.76165478212895	0.0120898092081588	0.19085703477366	7957654	NM_152435	AMDHD1	amidohydrolase domain containing 1	Q96NU7
7988581	-0.239229500000001	-1.18036209719152	6.75345983333333	-2.7609903101536	0.0121074785793517	0.190968387949479	7988581	NM_014701	SECISBP2L	SECIS binding protein 2-like	Q93073
8017143	0.268766666666665	1.20477744534912	6.58486327777778	2.76068125169771	0.0121157053232871	0.190968387949479	8017143	NM_016077	PTRH2	peptidyl-tRNA hydrolase 2	Q96ME4
8051989	-0.300000833333334	-1.23114512448202	4.79802805555556	-2.75917988813163	0.0121557455950399	0.191204644329149	8051989	NM_080653	ATP6V1E2	ATPase, H+ transporting, lysosomal 31kDa, V1 subunit E2	Q96A05
7963333	0.282851333333333	1.21659698443332	4.62316355555556	2.75907234188032	0.0121586186115092	0.191204644329149	7963333	NM_182507	KRT80	keratin 80	Q6KB66
7983393	-0.243052166666669	-1.18349381514231	8.95326816666667	-2.75903019987827	0.0121597445796101	0.191204644329149	7983393	NM_003104	SORD	sorbitol dehydrogenase	Q00796
8064591	0.302424	1.23321470711227	5.00296488888889	2.75870540924494	0.0121684258107845	0.191204644329149	8064591	NM_014731	ProSAPiP1	ProSAPiP1 protein	O60299
7965156	-0.367498833333334	-1.29011424979454	5.43847677777778	-2.75796098313588	0.0121883456462072	0.191369299960201	7965156	NM_004664	LIN7A	lin-7 homolog A (C. elegans)	O14910
8008995	0.265510000000000	1.20206090904371	2.294155	2.75709755171275	0.0122114888353722	0.191584271434207	8008995	NM_173503	EFCAB3	EF-hand calcium binding domain 3	Q8N7B9
7920616	0.391387166666665	1.31165396701551	4.22372794444444	2.7544190744962	0.0122835488208840	0.192442865343061	7920616	NM_144622	DCST2	DC-STAMP domain containing 2	Q5T1A1
8116418	0.304102333333333	1.23465018007010	3.52498822222222	2.75435775909175	0.0122852031452354	0.192442865343061	8116418	NM_005110	GFPT2	glutamine-fructose-6-phosphate transaminase 2	B2RB90
8173596	0.263719500000000	1.20056998063062	4.21744455555556	2.75300869046741	0.0123216555533350	0.192864832483476	8173596	NM_001012977	PABPC1L2A	poly(A) binding protein, cytoplasmic 1-like 2A	Q5JQF8
8100378	0.336083833333333	1.26232538224289	3.603104	2.7504705601544	0.0123905164524265	0.193653604595689	8100378	NR_027153	RPL21P44	ribosomal protein L21 pseudogene 44	---
7941927	-0.261105833333334	-1.19839693020878	7.3731945	-2.75019282569228	0.0123980737616889	0.193653604595689	7941927	NM_003977	AIP	aryl hydrocarbon receptor interacting protein	O00170
8123606	0.347108166666667	1.27200837253050	4.93007544444444	2.75004131655969	0.0124021982605745	0.193653604595689	8123606	BC025340	MGC39372	hypothetical protein MGC39372	Q8TB02
8009705	0.292954333333332	1.22514655084349	4.0472075	2.74974520301787	0.0124102630670844	0.193653604595689	8009705	NM_178160	OTOP2	otopetrin 2	---
8133293	0.418692333333333	1.33671539937634	2.77496727777778	2.74851102509461	0.0124439303856709	0.194029591475038	8133293	NM_003602	FKBP6	FK506 binding protein 6, 36kDa	O75344
8042993	0.255785333333333	1.19398551407174	2.93750677777778	2.74684334960341	0.0124895613874378	0.194591398403816	8042993	NM_004389	CTNNA2	catenin (cadherin-associated protein), alpha 2	P26232
8034772	0.365036833333333	1.28791451073390	5.7606835	2.74577317822845	0.0125189273691061	0.194787029974297	8034772	NM_018154	ASF1B	ASF1 anti-silencing function 1 homolog B (S. cerevisiae)	Q9NVP2
8146687	-0.235715333333332	-1.17749042909083	6.70049594444444	-2.74568547298193	0.0125213369539471	0.194787029974297	8146687	NM_144650	ADHFE1	alcohol dehydrogenase, iron containing, 1	Q8IWW8
7977294	0.563574499999999	1.47792647603545	4.90115333333333	2.7447057155111	0.0125482845332781	0.194977932557706	7977294	NM_001137601	ZBTB42	zinc finger and BTB domain containing 42	B2RXF5
7930921	0.218039833333332	1.16315215615740	8.38083405555555	2.74454004419085	0.0125528466693541	0.194977932557706	7930921	NM_004281	BAG3	BCL2-associated athanogene 3	Q53GY1
8063209	0.385068166666666	1.30592148981147	3.76421922222222	2.74363015676351	0.0125779306621299	0.195217959051587	8063209	NR_024594	LOC100131496	hypothetical LOC100131496	Q96N05
7995787	0.388695	1.30920861417532	3.59276416666667	2.74255906907036	0.0126075198350113	0.195404600989195	7995787	NM_176870	MT1M	metallothionein 1M	Q8N339
8104066	-0.412785333333335	-1.33125351384021	3.56921744444444	-2.74249701191214	0.0126092362157803	0.195404600989195	8104066	AF090937	SORBS2	sorbin and SH3 domain containing 2	Q9UI55
8101086	-0.291476166666668	-1.22389192439085	6.43795272222222	-2.74198461958985	0.0126234165009542	0.195474906397511	8101086	NM_014435	NAAA	N-acylethanolamine acid amidase	Q02083
7972932	-0.381535000000001	-1.30272719520618	6.17467461111111	-2.74151805994833	0.0126363415902322	0.195525682468707	7972932	AK092862	FLJ41484	hypothetical LOC650669	B9EH92
8047780	0.5070425	1.42113390740057	2.97595311111111	2.74053778774574	0.0126635391109446	0.195781708584288	8047780	NR_002590	SNORA41	small nucleolar RNA, H/ACA box 41	---
7904429	-0.4444825	-1.36082589570392	4.19602627777778	-2.74022585557352	0.0126722053114250	0.195781708584288	7904429	AF252254	LOC128102	3-beta-hydroxysteroid dehydrogenase, tissue-type heart	Q8TDP9
8120860	-0.223984000000003	-1.16795444151204	8.50656455555556	-2.73965779420719	0.0126880018837914	0.195876464725402	8120860	NM_183050	BCKDHB	branched chain keto acid dehydrogenase E1, beta polypeptide	P21953
7922127	0.588856833333333	1.50405448827622	2.54884833333333	2.73770250836326	0.0127425176546127	0.196568365950532	7922127	NM_003175	XCL2	chemokine (C motif) ligand 2	Q9UBD3
8062293	0.224825500000000	1.16863588861324	6.56705394444444	2.73664221599223	0.0127721730854275	0.196876006419480	8062293	NM_014902	DLGAP4	discs, large (Drosophila) homolog-associated protein 4	Q9Y2H0
7997662	0.230391333333333	1.17315312573547	5.11219288888889	2.73411830593732	0.0128430291542739	0.197690115502314	7997662	NM_014732	KIAA0513	KIAA0513	O60268
8021147	-0.338860666666667	-1.26475738807484	2.29084438888889	-2.73406628748846	0.0128444934443289	0.197690115502314	8021147	NM_016097	IER3IP1	immediate early response 3 interacting protein 1	Q9Y5U9
8023672	-0.212092000000002	-1.15836667234997	8.17751227777778	-2.73199816790429	0.012902838759646	0.198437436766331	8023672	NM_004869	VPS4B	vacuolar protein sorting 4 homolog B (S. cerevisiae)	O75351
8169028	-0.271515666666668	-1.20707529104012	8.98579933333333	-2.7308372273061	0.0129357013969181	0.198792014644071	8169028	NM_206917	NGFRAP1	nerve growth factor receptor (TNFRSF16) associated protein 1	Q00994
8054995	0.3001425	1.23126602376051	3.11784005555556	2.72809380322725	0.0130136760370178	0.199521012290730	8054995	AK127469	ERCC3	excision repair cross-complementing rodent repair deficiency, complementation group 3 (xeroderma pigmentosum group B complementing)	---
7952927	0.250978166666666	1.19001368684427	3.99699527777778	2.72804809126886	0.0130149790599329	0.199521012290730	7952927	NM_173593	B4GALNT3	beta-1,4-N-acetyl-galactosaminyl transferase 3	Q6L9W6
8115355	0.237528166666666	1.17897094681904	2.43258616666667	2.72795570906477	0.0130176128007735	0.199521012290730	8115355	NM_001146040	GLRA1	glycine receptor, alpha 1	P23415
8014956	0.228226333333332	1.17139393779342	6.20412377777778	2.72778394281405	0.0130225110636722	0.199521012290730	8014956	NM_021724	NR1D1	nuclear receptor subfamily 1, group D, member 1	P20393
8014903	0.350811666666667	1.27527790256692	3.69191788888889	2.72694478239538	0.0130464666465736	0.199722064935498	8014903	NM_001165958	GSDMB	gasdermin B	Q8TAX9
8130803	0.264255499999999	1.20101610752922	3.08010272222222	2.72663433215105	0.0130553397158133	0.199722064935498	8130803	AK127120	LOC401286	hypothetical LOC401286	Q6ZSV7
7930008	0.219016999999997	1.16394024961367	7.98112077777778	2.72459598263018	0.0131137411353891	0.200464202725744	7930008	NM_004741	NOLC1	nucleolar and coiled-body phosphoprotein 1	B2RAU8
8127158	0.244494000000000	1.18467719330541	9.31132305555555	2.72410226027413	0.0131279242798769	0.200529785345218	8127158	NM_001498	GCLC	glutamate-cysteine ligase, catalytic subunit	Q14TF0
8164131	-0.328057833333335	-1.25532231239455	4.36812627777778	-2.72128444303738	0.0132091513093410	0.201618597168932	8164131	NM_173690	SCAI	suppressor of cancer cell invasion	Q8N9R8
8098103	0.386380999999997	1.30711040189425	6.7254645	2.72023878861438	0.0132394150042544	0.201928474143143	8098103	NM_020840	FNIP2	folliculin interacting protein 2	Q9P278
7996403	-0.273111833333335	-1.20841151214592	6.498495	-2.71937430987029	0.0132644848319330	0.202158727476151	7996403	NM_025187	C16orf70	chromosome 16 open reading frame 70	Q6UX72
8086434	0.276654999999999	1.21138294078931	4.95148316666667	2.71861367626336	0.0132865804872425	0.202343340703535	8086434	NM_144719	CCDC13	coiled-coil domain containing 13	Q8IYE1
8052399	-0.265733833333333	-1.20224742259367	3.42117138888889	-2.71811350975114	0.0133011289004538	0.202412824934083	8052399	NM_022893	BCL11A	B-cell CLL/lymphoma 11A (zinc finger protein)	Q9H165
8114814	0.276292499999999	1.21107859985828	7.19016383333333	2.71763004745167	0.0133152058325986	0.202475035428937	8114814	NM_000176	NR3C1	nuclear receptor subfamily 3, group C, member 1 (glucocorticoid receptor)	Q3MSN4
8083260	0.253916333333333	1.19243971679432	2.24767522222222	2.71651484511109	0.0133477311334478	0.202813146689644	8083260	NM_001870	CPA3	carboxypeptidase A3 (mast cell)	B2R941
8114396	-0.236100000000000	-1.17780442594736	7.25176622222222	-2.71618204710322	0.0133574519403392	0.202813146689644	8114396	NM_004661	CDC23	cell division cycle 23 homolog (S. cerevisiae)	Q9UJX2
7954460	-0.256356500000001	-1.19445830958319	6.24198822222222	-2.71449584888920	0.0134068081978294	0.203410181264972	7954460	NM_001001660	LYRM5	LYR motif containing 5	Q6IPR1
8119858	-0.211220666666667	-1.15766727384235	7.51388416666667	-2.71280981622370	0.0134563329342155	0.204008877020605	8119858	NM_006502	POLH	polymerase (DNA directed), eta	B3KN75
8117106	0.312165666666665	1.24157005454695	6.888379	2.71232341547935	0.0134706525338213	0.204073338460806	8117106	NM_182757	RNF144B	ring finger protein 144B	Q7Z419
8037640	0.321536666666666	1.24966089929458	4.10796233333333	2.71091110171995	0.0135123130741312	0.204378257840269	8037640	NR_029886	MIR330	microRNA 330	---
8077612	0.262155833333332	1.19926944640692	4.97160238888889	2.71086828897371	0.0135135778783159	0.204378257840269	8077612	NM_001025930	TTLL3	tubulin tyrosine ligase-like family, member 3	Q9Y4R7
8140668	-0.305342333333334	-1.23571182116754	8.31745244444445	-2.71061617442028	0.0135210283060583	0.204378257840269	8140668	NM_006080	SEMA3A	sema domain, immunoglobulin domain (Ig), short basic domain, secreted, (semaphorin) 3A	---
8131067	0.363316	1.28637921401472	3.53029994444444	2.71019051774822	0.0135336160691621	0.2044160936825	8131067	NM_138445	GPR146	G protein-coupled receptor 146	Q96CH1
7934228	-0.295774666666668	-1.22754393987870	6.68166483333333	-2.70789537847678	0.013601681405638	0.205291200366554	7934228	NM_015947	ASCC1	activating signal cointegrator 1 complex subunit 1	Q8N9N2
8158725	0.333637999999999	1.26018714665797	7.37582722222222	2.70685645170537	0.0136325989751806	0.205604747936690	8158725	NM_005157	ABL1	c-abl oncogene 1, receptor tyrosine kinase	C0LYZ4
7957665	0.343551999999999	1.26887680060250	6.16323216666667	2.70259726142331	0.0137600482577828	0.207170018504116	7957665	NM_005230	ELK3	ELK3, ETS-domain protein (SRF accessory protein 2)	P41970
8113413	-0.267060500000000	-1.20335348805661	7.71237455555556	-2.70222214837746	0.0137713269769126	0.207170018504116	8113413	NM_031438	NUDT12	nudix (nucleoside diphosphate linked moiety X)-type motif 12	Q9BQG2
8020630	-0.303019166666667	-1.23372356011409	7.09501794444444	-2.70212487798723	0.0137742530899918	0.207170018504116	8020630	NM_153211	TTC39C	tetratricopeptide repeat domain 39C	Q8N584
8042874	-0.292063666666668	-1.22439042401102	4.99587866666667	-2.70202473766627	0.0137772661540971	0.207170018504116	8042874	NM_022492	TTC31	tetratricopeptide repeat domain 31	Q49AM3
7938183	0.283649166666667	1.21726996800886	5.84965733333333	2.70013412501434	0.0138342693332852	0.207776296219846	7938183	NM_013250	ZNF215	zinc finger protein 215	Q9UL58
8131815	-0.228785500000002	-1.17184804027265	6.41286	-2.70000780830303	0.0138380858360529	0.207776296219846	8131815	NR_033328	KLHL7	kelch-like 7 (Drosophila)	Q8IXQ5
8089203	-0.302165500000001	-1.23299376128889	4.31937194444444	-2.69929424379925	0.0138596640907694	0.207946255455142	8089203	NM_020654	SENP7	SUMO1/sentrin specific peptidase 7	Q9BQF6
8168146	-0.249302666666668	-1.18863244512887	4.34313988888889	-2.69846082561805	0.0138849071931672	0.208054346807190	8168146	NM_012310	KIF4A	kinesin family member 4A	O95239
7953351	-0.258942999999999	-1.19660168529495	6.3086625	-2.69828466946026	0.0138902483107884	0.208054346807190	7953351	NM_014865	NCAPD2	non-SMC condensin I complex, subunit D2	B3KMS0
8007561	-0.202686500000001	-1.15083938486750	7.54794588888889	-2.69804030177856	0.0138976608572736	0.208054346807190	8007561	NM_138387	G6PC3	glucose 6 phosphatase, catalytic, 3	Q9BUM1
8096733	0.233180333333333	1.17542324425335	7.47790338888889	2.69758747158611	0.0139114067501320	0.208106431605296	8096733	NM_001136258	SGMS2	sphingomyelin synthase 2	Q8NHU3
8058614	-0.234086833333333	-1.17616203933097	7.61652727777778	-2.69613195472556	0.0139556772143759	0.208614732400737	8058614	NM_006055	LANCL1	LanC lantibiotic synthetase component C-like 1 (bacterial)	B2R602
7923360	0.249811833333332	1.18905202016957	4.98498366666667	2.69506567830753	0.0139881935533320	0.208864145363329	7923360	NM_003281	TNNI1	troponin I type 1 (skeletal, slow)	P19237
8151066	-0.247248333333335	-1.18694109008285	6.97417116666667	-2.69469806178783	0.0139994207693346	0.208864145363329	8151066	NM_018120	ARMC1	armadillo repeat containing 1	Q9NVT9
7940451	-0.304419666666667	-1.23492178199472	7.12266733333333	-2.69457194323354	0.0140032744720653	0.208864145363329	7940451	NM_015533	DAK	dihydroxyacetone kinase 2 homolog (S. cerevisiae)	Q9UFX5
7978666	-0.346535000000002	-1.27150311814816	7.82220116666667	-2.69342325965038	0.0140384202645195	0.209234396148390	7978666	NM_016586	MBIP	MAP3K12 binding inhibitory protein 1	B2RCV0
8094476	-0.278540166666668	-1.21296688705098	6.73677216666667	-2.69267759411784	0.014061279894656	0.209421119371548	8094476	NM_018317	TBC1D19	TBC1 domain family, member 19	Q8N5T2
8022110	-0.220607833333333	-1.16522441303827	4.73709544444444	-2.69220517253744	0.0140757810556178	0.209483173272668	8022110	NM_001143823	ZFP161	zinc finger protein 161 homolog (mouse)	B2R850
8034408	-0.257146833333334	-1.19511283379871	4.97961977777778	-2.69170874744309	0.0140910343114274	0.209556320977721	8034408	NM_020714	ZNF490	zinc finger protein 490	Q9ULM2
8143387	-0.216316000000001	-1.16176317028496	9.48943311111111	-2.68986020636998	0.0141479710720166	0.210248807646463	8143387	NM_013446	MKRN1	makorin ring finger protein 1	Q9UHC7
8139873	-0.334819666666667	-1.26121974960988	4.19630155555556	-2.68937408433443	0.0141629803044319	0.210317663568377	8139873	NR_026873	NCRNA00174	non-protein coding RNA 174	Q52M62
8128356	-0.257859666666667	-1.19570348306331	6.62001805555556	-2.68903027912967	0.0141736045653676	0.21032135032211	8128356	NM_012160	FBXL4	F-box and leucine-rich repeat protein 4	B2R7Q5
8171624	-0.244485	-1.18466980292756	7.59474383333333	-2.68819848173377	0.0141993400502409	0.210496971520343	8171624	NM_001079858	GPR64	G protein-coupled receptor 64	Q8IZP9
8057797	-0.275165833333334	-1.21013318229188	4.13141316666667	-2.68797671116137	0.0142062090300853	0.210496971520343	8057797	NM_004657	SDPR	serum deprivation response	A8K2W3
7995895	0.254025499999997	1.19252995041306	9.194111	2.68629731283539	0.0142583281039962	0.211087175305559	7995895	NM_014685	HERPUD1	homocysteine-inducible, endoplasmic reticulum stress-inducible, ubiquitin-like domain member 1	Q15011
8150881	-0.329686166666666	-1.25673996275997	4.04915061111111	-2.68602266802764	0.0142668687799021	0.211087175305559	8150881	NM_002655	PLAG1	pleiomorphic adenoma gene 1	B2R968
8091678	-0.331214166666668	-1.25807171748959	4.84180222222222	-2.68467120322505	0.0143089662801634	0.211476292885703	8091678	NM_024621	VEPH1	ventricular zone expressed PH domain homolog 1 (zebrafish)	Q14D04
8046628	-0.342648666666667	-1.26808255101828	4.90166377777778	-2.68450876031442	0.0143140342298562	0.211476292885703	8046628	NM_152945	RBM45	RNA binding motif protein 45	Q8IUH3
8111524	0.222891166666666	1.16707005762894	3.06184233333333	2.68416067265184	0.0143248997243263	0.211482678377345	8111524	NM_174914	UGT3A2	UDP glycosyltransferase 3 family, polypeptide A2	Q3SY77
8139131	-0.275595666666668	-1.21049378038050	6.06913694444444	-2.68299670093661	0.0143612897632799	0.211668997552165	8139131	NM_001635	AMPH	amphiphysin	Q8NFL3
8085628	-0.300610833333335	-1.23166578705834	8.02452266666667	-2.68290963349803	0.0143640153349279	0.211668997552165	8085628	NM_015199	ANKRD28	ankyrin repeat domain 28	O15084
8092523	-0.271138666666667	-1.2067599035752	9.06048311111111	-2.68275530734332	0.0143688475891356	0.211668997552165	8092523	NM_001966	EHHADH	enoyl-CoA, hydratase/3-hydroxyacyl CoA dehydrogenase	A0PJI6
8130071	0.309664499999999	1.23941943834261	6.23946705555556	2.68184529739361	0.0143973731614373	0.211803399454604	8130071	NM_024713	C15orf29	chromosome 15 open reading frame 29	Q9H079
7993737	-0.359946166666669	-1.28337800815928	9.97302533333333	-2.68179760960751	0.014398869484383	0.211803399454604	7993737	NM_001010845	ACSM2A	acyl-CoA synthetase medium-chain family member 2A	Q68CK6
8141950	0.251300666666666	1.19027973219782	2.99158138888889	2.68106188357464	0.0144219734252266	0.211989413581829	8141950	NM_005045	RELN	reelin	P78509
8109283	0.223345666666665	1.16743778392421	8.2814325	2.67933129243163	0.0144764577697304	0.212511238165585	8109283	NM_001543	NDST1	N-deacetylase/N-sulfotransferase (heparan glucosaminyl) 1	Q59GK2
8042519	-0.261161000000000	-1.19844275612911	7.87645288888889	-2.67926838293824	0.0144784420279562	0.212511238165585	8042519	NM_016297	PCYOX1	prenylcysteine oxidase 1	Q9UHG3
8144712	-0.244359166666667	-1.18456647932478	5.89602533333333	-2.67819582636545	0.0145123117666635	0.212854239877185	8144712	NM_001099677	C8orf79	chromosome 8 open reading frame 79	Q9P272
8141872	-0.366770500	-1.28946311005816	5.58688238888889	-2.67750598003614	0.0145341357865294	0.213020196958027	8141872	NM_001122838	NAPEPLD	N-acyl phosphatidylethanolamine phospholipase D	Q6IQ20
8090314	-0.285560500000003	-1.21888371898674	8.28913011111111	-2.67641825611436	0.0145686103362994	0.213371193292477	8090314	NM_012190	ALDH1L1	aldehyde dehydrogenase 1 family, member L1	Q53H87
8140358	0.249825666666666	1.18906342149233	3.19711527777778	2.67582737416712	0.0145873703674591	0.213491694836387	8140358	NM_006072	CCL26	chemokine (C-C motif) ligand 26	Q9Y258
8047069	0.312924333333332	1.24222312778748	6.24926494444444	2.67448825419716	0.0146299711937983	0.213960689825608	8047069	NM_001128928	INPP1	inositol polyphosphate-1-phosphatase	Q6IBG4
8117594	0.4172855	1.33541254663860	3.80339577777778	2.67378336963708	0.0146524427429855	0.213977208919599	8117594	NM_003521	HIST1H2BM	histone cluster 1, H2bm	Q99879
7966829	0.204011166666668	1.15189655815953	8.78991511111111	2.67371482172739	0.0146546297792078	0.213977208919599	7966829	NM_018639	WSB2	WD repeat and SOCS box-containing 2	Q9NYS7
8073309	0.275668666666666	1.21055503260578	6.21331861111111	2.67345977665269	0.0146627697676035	0.213977208919599	8073309	XM_002346783	LOC100288034	similar to FKSG62	---
7956539	0.307737166666666	1.23776477160596	4.20285588888889	2.67080325036059	0.0147478104331028	0.214938743033611	7956539	NM_178502	DTX3	deltex homolog 3 (Drosophila)	Q8N9I9
8040831	-0.205757166666668	-1.15329146757823	8.42370288888889	-2.67073920598789	0.0147498663818329	0.214938743033611	8040831	NM_080592	C2orf28	chromosome 2 open reading frame 28	Q6UW56
7977344	0.314221999999999	1.24334097784548	6.1337875	2.67007556037480	0.0147711866979562	0.215094794804291	7977344	NM_001100913	PACS2	phosphofurin acidic cluster sorting protein 2	Q8TDZ8
8146225	-0.396662333333335	-1.31645876527241	6.56452522222222	-2.66950047838305	0.0147896854400091	0.215209564873642	8146225	NM_001135674	C8orf40	chromosome 8 open reading frame 40	Q96E16
8113083	-0.260457666666666	-1.19785864147962	7.05221244444444	-2.66696818801330	0.0148714035628303	0.216243436311744	8113083	NM_032042	FAM172A	family with sequence similarity 172, member A	Q8WUF8
8130422	-0.225911166666668	-1.16951564940631	6.30902838888889	-2.66638114661044	0.0148904086636632	0.216364576066274	8130422	NM_173515	CNKSR3	CNKSR family member 3	Q6P9H4
8088895	0.298514666666665	1.22987753520790	6.47002855555556	2.66591201395441	0.0149056130894396	0.216430356248525	8088895	NR_024241	FAM86D	family with sequence similarity 86, member D	A6NMZ4
8136963	0.319492833333333	1.24789178647706	3.42428772222222	2.6653258665429	0.0149246306012330	0.216551368852536	8136963	NM_012369	OR2F1	olfactory receptor, family 2, subfamily F, member 1	Q13607
7902810	-0.289666666666667	-1.22235782043696	6.02139944444444	-2.6628223086482	0.0150061175366128	0.217577970291232	7902810	NM_006769	LMO4	LIM domain only 4	P61968
8136936	0.269851833333332	1.20568399600951	5.52533805555556	2.66207943703017	0.0150303778577393	0.217773952234722	8136936	NM_178561	CTAGE6	CTAGE family, member 6	Q86UF2
8055624	0.383940666666666	1.30490128025921	4.41402788888889	2.66067454284449	0.0150763598121677	0.218284152423313	8055624	NM_014795	ZEB2	zinc finger E-box binding homeobox 2	O60315
8148615	0.268572833333333	1.20461558831451	4.79501655555556	2.65924456189674	0.0151232997098803	0.218807484025177	8148615	NM_030895	ZNF696	zinc finger protein 696	Q9H7X3
8070863	-0.349832333333334	-1.27441250945073	4.98782605555556	-2.65860916813335	0.0151442012546012	0.218901553810175	8070863	NR_027292	C21orf122	chromosome 21 open reading frame 122	Q9BT51
8091737	-0.273933166666669	-1.20909966258714	8.37447733333333	-2.65819296421172	0.0151579072887940	0.218901553810175	8091737	NM_020800	IFT80	intraflagellar transport 80 homolog (Chlamydomonas)	Q9P2H3
8156945	-0.285349000000001	-1.21870504296456	7.30518927777778	-2.65799129617577	0.0151645526556949	0.218901553810175	8156945	NM_019592	RNF20	ring finger protein 20	Q5VTR2
7971461	-0.251103333333334	-1.19011693562784	6.43534011111111	-2.6577351042924	0.0151729986730782	0.218901553810175	7971461	NM_002298	LCP1	lymphocyte cytosolic protein 1 (L-plastin)	P13796
7941565	0.198299833333333	1.14734545068212	6.49959166666667	2.6572973428035	0.0151874409083068	0.218954073407808	7941565	NM_022822	KLC2	kinesin light chain 2	Q9H0B6
8161488	0.257080666666668	1.19505802331075	7.465553	2.65669034028376	0.0152074881403680	0.219087266954698	8161488	NR_002817	AQP7P1	aquaporin 7 pseudogene 1	O14520
8077958	-0.389136000000001	-1.30960887149564	5.71849811111111	-2.65451551196638	0.0152795213192937	0.219683337101782	8077958	NM_024827	HDAC11	histone deacetylase 11	Q96DB2
7981142	0.309969999999999	1.23968192121011	6.3860895	2.65450541984376	0.0152798563357570	0.219683337101782	7981142	NM_024734	CLMN	calmin (calponin-like, transmembrane)	Q96JQ2
8012837	0.271470833333333	1.20703778043221	3.48254283333333	2.65445962321908	0.0152813766804891	0.219683337101782	8012837	NM_001101387	PIRT	phosphoinositide-interacting regulator of transient receptor potential channels	B7Z648
7915297	0.243849666666667	1.18414821347883	5.14049361111111	2.65283022025208	0.0153355625120179	0.220306061033737	7915297	NM_001852	COL9A2	collagen, type IX, alpha 2	Q14055
8140995	-0.327116833333334	-1.25450379350630	6.80537033333333	-2.65158409535409	0.0153771251602225	0.220746690508294	8140995	NM_001164737	CALCR	calcitonin receptor	A4D1G6
8121601	-0.291678166666667	-1.22406330051006	3.85859294444444	-2.65116946310199	0.0153909782394412	0.220789192436995	8121601	NM_153711	FAM26E	family with sequence similarity 26, member E	Q8N5C1
7944096	-0.234546666666667	-1.17653697976968	5.04557116666667	-2.64870047674221	0.0154737133601766	0.221819073416393	7944096	NM_207343	RNF214	ring finger protein 214	Q8ND24
7920575	-0.260049000000001	-1.19751937673003	6.10412661111111	-2.64779616812629	0.0155041217412655	0.222034587099409	7920575	NM_020524	PBXIP1	pre-B-cell leukemia homeobox interacting protein 1	Q96AQ6
8046333	-0.276721500000001	-1.21143877990979	8.37958288888889	-2.64742493276135	0.0155166213145739	0.222034587099409	8046333	NM_024843	CYBRD1	cytochrome b reductase 1	Q53TN4
7935425	0.209589666666664	1.15635924382166	7.02645572222222	2.64727688490972	0.0155216087774969	0.222034587099409	7935425	NM_015179	RRP12	ribosomal RNA processing 12 homolog (S. cerevisiae)	Q5JTH9
7969935	-0.229889166666668	-1.17274485104052	7.53548211111111	-2.64543777986865	0.0155836915372926	0.222765463653682	7969935	NM_000123	ERCC5	excision repair cross-complementing rodent repair deficiency, complementation group 5	P28715
7981724	-0.266272833333335	-1.20269667375768	5.19192866666667	-2.64371728177253	0.0156419832152186	0.223441155583143	7981724	BC021276	IGHD	immunoglobulin heavy constant delta	P01880
7920100	0.257408666666666	1.19532975335942	3.18605783333333	2.64132063649895	0.0157235272692288	0.224351420392278	7920100	NM_182578	THEM5	thioesterase superfamily member 5	Q8N1Q8
8038919	-0.282945500000001	-1.21667639596408	5.32881722222222	-2.64112667029455	0.0157301443907178	0.224351420392278	8038919	NM_021632	ZNF350	zinc finger protein 350	Q9GZX5
8018849	0.3663755	1.28911011223549	6.53613783333333	2.64050978325212	0.0157512069012953	0.224351420392278	8018849	NM_003258	TK1	thymidine kinase 1, soluble	P04183
7937813	0.221042999999999	1.16557593799087	5.91752977777778	2.64040414993368	0.0157548162381333	0.224351420392278	7937813	NM_005706	TSSC4	tumor suppressing subtransferable candidate 4	Q9Y5U2
8099670	0.247845	1.18743208411378	5.36769338888889	2.64022185014810	0.0157610469974644	0.224351420392278	8099670	NM_001130726	CCDC149	coiled-coil domain containing 149	Q6ZUS6
8141423	0.327373499999999	1.25472699934105	3.72952466666667	2.63924046608303	0.0157946294556510	0.224671676537577	8141423	NR_029831	MIR106B	microRNA 106b	---
8115831	0.313924166666665	1.24308432612327	9.9832575	2.63815526288958	0.0158318433740527	0.225043103220231	8115831	NM_004417	DUSP1	dual specificity phosphatase 1	P28562
8134384	-0.195309833333335	-1.14497002807586	5.34914988888889	-2.63740907086728	0.0158574799957992	0.225249558174386	8134384	NM_004411	DYNC1I1	dynein, cytoplasmic 1, intermediate chain 1	A4D1I7
8011375	0.296645499999999	1.22828512831007	5.24433027777778	2.63682148271569	0.0158776951627270	0.225378768171202	8011375	NM_080704	TRPV1	transient receptor potential cation channel, subfamily V, member 1	Q8NER1
7907024	0.241059499999999	1.18186028851530	6.96939522222222	2.6358834879578	0.0159100161204740	0.225679514878942	7907024	NM_017542	POGK	pogo transposable element with KRAB domain	Q9P215
7956426	-0.417741	-1.33583424106022	4.6778905	-2.63444738121785	0.0159596213898801	0.22622484305795	7956426	NM_031479	INHBE	inhibin, beta E	P58166
7964834	-0.228268500000002	-1.17142817545152	7.31125305555556	-2.63318668855491	0.0160032881434842	0.226509139221301	7964834	NM_001874	CPM	carboxypeptidase M	P14384
8163637	0.297833666666666	1.22929712913875	8.17086027777778	2.63285656760285	0.0160147412358047	0.226509139221301	8163637	NM_002160	TNC	tenascin C	P24821
8083090	0.270862833333332	1.20652920146656	9.09728744444444	2.63266759447224	0.0160213008871931	0.226509139221301	8083090	NM_001080412	ZBTB38	zinc finger and BTB domain containing 38	Q96NB8
8053648	-0.376765000000001	-1.29842708525113	5.80622216666667	-2.63257902469382	0.0160243762034211	0.226509139221301	8053648	NM_016618	KRCC1	lysine-rich coiled-coil 1	Q9NPI7
8168868	-0.267914833333335	-1.2040662994455	6.44584483333333	-2.62956042533526	0.0161295222566326	0.227703823742890	8168868	NM_016608	ARMCX1	armadillo repeat containing, X-linked 1	Q68D26
8131600	-0.200096666666668	-1.14877532522153	7.32808822222222	-2.62950779842339	0.0161313611689586	0.227703823742890	8131600	NM_014399	TSPAN13	tetraspanin 13	Q6FGK0
8100085	0.244678166666667	1.18482843245845	2.26588583333333	2.62901460902759	0.0161486040430089	0.227788590084754	8100085	NM_138335	GNPDA2	glucosamine-6-phosphate deaminase 2	Q8TDQ7
8152946	0.251863333333333	1.19074404470215	5.55646722222222	2.62866227431017	0.0161609330304435	0.227803972550132	8152946	NM_004519	KCNQ3	potassium voltage-gated channel, KQT-like subfamily, member 3	A2VCT8
7933010	-0.313122166666668	-1.24239348256496	7.69548133333333	-2.62764332662843	0.0161966384176330	0.227973097352950	7933010	NM_019619	PARD3	par-3 partitioning defective 3 homolog (C. elegans)	Q8IX27
8148149	0.291841333333332	1.22420174808053	6.18369938888889	2.62743489309868	0.0162039514103820	0.227973097352950	8148149	NM_014943	ZHX2	zinc fingers and homeoboxes 2	Q9Y6X8
8103466	-0.285767166666667	-1.2190583370949	5.586109	-2.62721145130631	0.0162117944424259	0.227973097352950	8103466	NM_020116	FSTL5	follistatin-like 5	Q8N475
7950731	-0.222791166666667	-1.16698916530049	9.00277816666667	-2.62628313430259	0.0162444177513460	0.227973097352950	7950731	NM_199418	PRCP	prolylcarboxypeptidase (angiotensinase C)	P42785
8028624	0.214110500000000	1.15998849782763	6.15968616666667	2.62611112768612	0.0162504692918511	0.227973097352950	8028624	NM_018028	SAMD4B	sterile alpha motif domain containing 4B	Q5PRF9
8130191	-0.221488	-1.16593551591946	5.83104783333333	-2.62571129701561	0.0162645443790745	0.227973097352950	8130191	NM_017909	RMND1	required for meiotic nuclear division 1 homolog (S. cerevisiae)	Q9NWS8
8117189	-0.272746166666667	-1.20810526598667	3.09078494444444	-2.62566127317101	0.0162663061603989	0.227973097352950	8117189	NM_181337	KAAG1	kidney associated antigen 1	Q9UBP8
8127346	-0.245346000000001	-1.18537702455100	5.99132055555556	-2.62562449076114	0.0162676017089670	0.227973097352950	8127346	NM_016277	RAB23	RAB23, member RAS oncogene family	Q9ULC3
8112220	0.241595666666666	1.18229959955337	4.11846538888889	2.62543854619129	0.0162741525342733	0.227973097352950	8112220	NM_001165899	PDE4D	phosphodiesterase 4D, cAMP-specific (phosphodiesterase E3 dunce homolog, Drosophila)	Q9HCX6
8142975	0.399280166666666	1.31884970593246	2.79566511111111	2.62128213489149	0.0164212353323675	0.229874613388874	8142975	NR_029503	MIR29A	microRNA 29a	---
7934411	-0.361716000000000	-1.28495336461914	5.434942	-2.62070187749608	0.0164418685465233	0.230004606927556	7934411	NM_152586	USP54	ubiquitin specific peptidase 54	Q70EL1
8117321	0.340653999999999	1.26633051461661	7.91208866666667	2.61899183421601	0.0165028180946029	0.230698015708690	8117321	NM_006355	TRIM38	tripartite motif-containing 38	Q59EA5
8022380	-0.259252166666667	-1.19685814212499	4.45446427777778	-2.61848804233955	0.0165208149742501	0.230790433858062	8022380	NM_024899	CEP76	centrosomal protein 76kDa	Q8TAP6
8018803	0.209463499999998	1.15625812223467	8.43237233333333	2.61808802841734	0.016535117816397	0.230831155742677	8018803	NM_003016	SFRS2	splicing factor, arginine/serine-rich 2	Q53FN0
7926117	-0.331241500000000	-1.25809555317100	2.65458944444444	-2.61557047825276	0.0166254038662460	0.231826048927586	7926117	AK131480	LOC389936	similar to proline-rich proteoglycan 2	---
7962689	0.264576500000000	1.20128336363852	5.29372188888889	2.61546327544864	0.0166292587637252	0.231826048927586	7962689	NM_001017535	VDR	vitamin D (1,25- dihydroxyvitamin D3) receptor	P11473
7938366	0.3268645	1.25428439478840	5.42963388888889	2.61502524095016	0.0166450187886947	0.231886275496111	7938366	BX641032	WEE1	WEE1 homolog (S. pombe)	Q6MZL0
8045688	0.314846833333333	1.24387958727024	2.44279627777778	2.61465001775938	0.0166585301472875	0.231915114069723	8045688	NM_007115	TNFAIP6	tumor necrosis factor, alpha-induced protein 6	P98066
8049301	0.216616000000000	1.16200477726425	2.77790966666667	2.61315211780981	0.0167125711157667	0.232300734181542	8049301	NM_000541	SAG	S-antigen; retina and pineal gland (arrestin)	A0FDN6
7979400	-0.314089000000001	-1.24322636129573	4.46839777777778	-2.61306546329831	0.0167157024834062	0.232300734181542	7979400	AK292513	C14orf37	chromosome 14 open reading frame 37	Q86TY3
8138647	-0.247126000000001	-1.18684044767412	4.41120122222222	-2.61266694172329	0.0167301106882360	0.232300734181542	8138647	NM_138811	C7orf31	chromosome 7 open reading frame 31	Q8N865
8071136	-0.195533166666668	-1.14514728644234	7.09207027777778	-2.61261275573830	0.0167320706415911	0.232300734181542	8071136	NM_001127649	PEX26	peroxisomal biogenesis factor 26	Q7Z412
7969114	-0.297681500000001	-1.22916747721880	5.13072583333333	-2.61129031871222	0.0167799716050690	0.232666735352606	7969114	NM_031915	SETDB2	SET domain, bifurcated 2	Q96T68
7935647	-0.213794666666669	-1.15973458211813	7.78821861111111	-2.61125122559120	0.0167813895947464	0.232666735352606	7935647	NM_078470	COX15	COX15 homolog, cytochrome c oxidase assembly protein (yeast)	Q7KZN9
8168622	-0.294855500000001	-1.22676209889346	8.076929	-2.61080579794404	0.0167975541845700	0.232731663240762	8168622	NM_019117	KLHL4	kelch-like 4 (Drosophila)	Q9C0H6
8129562	-0.293926500000001	-1.22597239968266	9.14719777777778	-2.61008304605124	0.0168238141756522	0.232857170386793	8129562	NM_001901	CTGF	connective tissue growth factor	B2RCP7
8117034	-0.229524000000002	-1.17244805017631	6.12601255555556	-2.60984070295330	0.0168326279858806	0.232857170386793	8117034	NM_006877	GMPR	guanosine monophosphate reductase	P36959
8085608	-0.294578166666668	-1.22652629762318	7.66613322222222	-2.60960852845805	0.0168410760625081	0.232857170386793	8085608	NM_012260	HACL1	2-hydroxyacyl-CoA lyase 1	Q9UJ83
7908966	0.441935000000000	1.35842507991676	3.38030372222222	2.60803403756597	0.0168984724074979	0.233491503544636	7908966	BC000988	C1orf217	chromosome 1 open reading frame 217	Q9BVQ4
7956987	-0.259870500000000	-1.19737122068909	2.62508527777778	-2.60716411495201	0.0169302636542508	0.233771419803585	7956987	ENST00000456165	PRO2268	hypothetical protein PRO2268	---
8134122	-0.257954666666667	-1.19578222151302	6.17213766666667	-2.60599375637410	0.0169731234067964	0.234020441655531	8134122	NM_005751	AKAP9	A kinase (PRKA) anchor protein (yotiao) 9	Q99996
8120552	-0.263739666666668	-1.20058676287714	5.97392227777778	-2.60556005207064	0.0169890321092796	0.234020441655531	8120552	NM_001105531	FAM135A	family with sequence similarity 135, member A	Q9P2D6
7965094	0.403119666666666	1.32236428623185	5.68237972222222	2.60552422470257	0.0169903469218355	0.234020441655531	7965094	NM_203394	E2F7	E2F transcription factor 7	Q96AV8
8147112	0.209825333333333	1.15654815248210	6.47942783333333	2.60541164555549	0.016994479038823	0.234020441655531	8147112	NM_198584	CA13	carbonic anhydrase XIII	Q8N1Q1
8167763	-0.214313166666667	-1.16015146193916	5.65977966666667	-2.60460442777488	0.0170241350472849	0.234100326058217	8167763	NM_022117	TSPYL2	TSPY-like 2	Q9H2G4
8112740	-0.244257500000001	-1.18448300590961	7.13521133333333	-2.60459341562470	0.0170245399552636	0.234100326058217	8112740	NM_032367	ZBED3	zinc finger, BED-type containing 3	Q53EL5
8163839	-0.237825166666667	-1.17921368031848	8.81309427777778	-2.60405053997978	0.0170445123347421	0.234100326058217	8163839	NM_001735	C5	complement component 5	P01031
8085195	0.269772499999999	1.20561769765970	5.17529866666667	2.60399718031723	0.0170464766286102	0.234100326058217	8085195	NM_198560	LHFPL4	lipoma HMGIC fusion partner-like 4	Q7Z7J7
7906863	0.282697999999997	1.21646768825306	7.56609855555556	2.60355035520306	0.0170629336940878	0.234167681773296	7906863	NM_003115	UAP1	UDP-N-acteylglucosamine pyrophosphorylase 1	Q16222
8062461	0.300032333333332	1.23117200576580	9.69542461111111	2.6022490290652	0.0171109484657456	0.234470031935804	8062461	NM_004139	LBP	lipopolysaccharide binding protein	P18428
8086028	-0.214844000000003	-1.16057841314040	7.38045461111111	-2.60193219653738	0.0171226578620982	0.234470031935804	8086028	NM_000404	GLB1	galactosidase, beta 1	P16278
8067203	0.270342333333333	1.20609398462615	3.89807705555556	2.60165334822767	0.0171329697066672	0.234470031935804	8067203	NM_017495	RBM38	RNA binding motif protein 38	Q9H0Z9
8100994	0.829207333333333	1.77670890864471	6.72693588888889	2.60151389724515	0.0171381288193347	0.234470031935804	8100994	NM_002089	CXCL2	chemokine (C-X-C motif) ligand 2	P19875
7925561	0.329341833333332	1.25644004780162	5.6455605	2.60135793202184	0.0171439006279447	0.234470031935804	7925561	NM_198076	FAM36A	family with sequence similarity 36, member A	B3KM21
8065136	0.201405499999998	1.14981798331987	8.828239	2.60107518617382	0.0171543688880512	0.234470031935804	8065136	NM_001042576	RRBP1	ribosome binding protein 1 homolog 180kDa (dog)	Q9P2E9
8066384	0.251422166666666	1.19037997866243	2.36797488888889	2.59972193535567	0.0172045546460817	0.234997522018919	8066384	NM_176791	GTSF1L	gametocyte specific factor 1-like	Q9H1H1
8156873	-0.235290666666668	-1.17714387813345	5.06476333333333	-2.59880044116802	0.0172388078291588	0.235170989069501	8156873	NM_014425	INVS	inversin	Q9Y283
8162884	-0.350546666666668	-1.27504367592954	9.68207322222222	-2.59849319000365	0.0172502430684137	0.235170989069501	8162884	NM_000035	ALDOB	aldolase B, fructose-bisphosphate	P05062
8119712	0.217379166666666	1.16261962508890	7.05921894444444	2.59844438290299	0.0172520602242895	0.235170989069501	8119712	NM_003131	SRF	serum response factor (c-fos serum response element-binding transcription factor)	P11831
8065278	0.2648265	1.20149154821996	3.23168327777778	2.5969067091797	0.0173094025176751	0.235794078651395	8065278	AK056971	LOC643659	hCG2019139	---
8001537	-0.201358500000000	-1.14978052525464	7.87218405555556	-2.59634186639356	0.0173305115278672	0.235796972257121	8001537	NM_024946	FAM192A	family with sequence similarity 192, member A	Q9GZU8
8157679	0.241391333333333	1.18213215868468	2.45615538888889	2.59606853295953	0.0173407351206732	0.235796972257121	8157679	NM_012364	OR1Q1	olfactory receptor, family 1, subfamily Q, member 1	Q15612
8132860	0.373571833333333	1.29555640987818	8.19958888888889	2.59574309217743	0.0173529151248142	0.235796972257121	8132860	NM_005228	EGFR	epidermal growth factor receptor (erythroblastic leukemia viral (v-erb-b) oncogene homolog, avian)	B6RC65
7917088	-0.309893166666668	-1.23961590146560	6.39662911111111	-2.59565679752651	0.0173561461572583	0.235796972257121	7917088	NM_005482	PIGK	phosphatidylinositol glycan anchor biosynthesis, class K	Q92643
7907492	-0.203398666666667	-1.15140762122251	5.39919683333333	-2.59439128181976	0.0174035946635600	0.236181560450372	7907492	NM_014857	RABGAP1L	RAB GTPase activating protein 1-like	Q5R372
8144424	0.287505333333332	1.22052795019119	4.47323488888889	2.59396646497399	0.0174195499130944	0.236181560450372	8144424	NM_001164456	FAM90A13	family with sequence similarity 90, member A13	B4DX47
7958895	0.278987666666666	1.21334318755764	4.47029955555556	2.59387889552124	0.0174228405570585	0.236181560450372	7958895	NM_006187	OAS3	2'-5'-oligoadenylate synthetase 3, 100kDa	Q9Y6K5
8134785	0.355412499999999	1.27935132522776	3.25811622222222	2.5936601937049	0.0174310613928839	0.236181560450372	8134785	NM_001004351	SPDYE3	speedy homolog E3 (Xenopus laevis)	A6NKU9
8155540	0.371218666666666	1.29344496213448	5.45063644444444	2.59301100716849	0.0174554853798948	0.236292588655984	8155540	NM_033655	CNTNAP3	contactin associated protein-like 3	Q9BZ76
7963880	0.369090000000001	1.29153791811726	4.38705644444444	2.5928228540445	0.0174625701927313	0.236292588655984	7963880	NM_001144996	ITGA7	integrin, alpha 7	Q13683
8086538	-0.752958166666668	-1.68524479183254	4.18214383333333	-2.59144440038592	0.0175145579710929	0.236837952017381	8086538	BC047037	LOC644714	hypothetical protein LOC644714	---
8176435	-0.212920833333333	-1.15903234924233	2.82974044444444	-2.59054748976800	0.0175484629194110	0.23713822891764	8176435	NR_001534	TTTY7	testis-specific transcript, Y-linked 7 (non-protein coding)	---
8108954	0.299605333333331	1.23080766497237	7.09691866666667	2.58970906455489	0.0175802129759704	0.23740900534505	8108954	NM_006706	TCERG1	transcription elongation regulator 1	O14776
7952451	0.622112	1.53912670175237	4.38956261111111	2.5893599238621	0.0175934504437021	0.237429587545833	7952451	BC040288	LOC100130428	IGYY565	---
7904965	-0.325397166666666	-1.25300933829705	4.91896677777778	-2.58868180389777	0.0176191878327146	0.237468519757445	7904965	AB042555	PDE4DIP	phosphodiesterase 4D interacting protein	Q5VU43
7943580	-0.240098333333333	-1.18107316001	6.83978933333333	-2.58866658530607	0.0176197658468277	0.237468519757445	7943580	NM_003478	CUL5	cullin 5	Q93034
7922337	0.307747833333333	1.23777392314018	2.51778911111111	2.58733473586429	0.0176704198521653	0.237881140576781	7922337	NM_005092	TNFSF18	tumor necrosis factor (ligand) superfamily, member 18	Q6ISV1
7923131	-0.342959333333333	-1.26835564643160	4.8352625	-2.58724460154431	0.0176738528716642	0.237881140576781	7923131	NM_001142795	DENND1B	DENN/MADD domain containing 1B	Q6P3S1
8153819	-0.451002333333334	-1.36698966283176	5.32049955555556	-2.58486943489910	0.0177645447350082	0.238943146502068	8153819	NM_138496	CYHR1	cysteine/histidine-rich 1	Q6ZMK1
7970524	-0.282027833333335	-1.21590274087781	6.65260838888889	-2.58399995894172	0.0177978538229198	0.239033608985044	7970524	NM_153251	ZDHHC20	zinc finger, DHHC-type containing 20	Q5W0Z9
8064388	0.244190833333334	1.18442827243716	4.24336711111111	2.58392891430341	0.0178005780996002	0.239033608985044	8064388	NM_033409	C20orf54	chromosome 20 open reading frame 54	Q9NQ40
7927267	-0.200108000000001	-1.14878434965459	7.17580455555556	-2.58377066511018	0.0178066477339623	0.239033608985044	7927267	NR_027632	FAM35B	family with sequence similarity 35, member B	Q86V20
8146357	0.294073833333332	1.22609760689453	6.91492372222222	2.58312273446343	0.0178315194116808	0.239071508679057	8146357	NM_005914	MCM4	minichromosome maintenance complex component 4	B3KMX0
8113157	-0.190920666666667	-1.14149193512884	8.36450377777778	-2.58234147613163	0.0178615525977712	0.239071508679057	8113157	NM_014639	TTC37	tetratricopeptide repeat domain 37	Q6PGP7
8145782	0.192025999999997	1.14236683420014	7.57265722222222	2.58224425634887	0.0178652932613886	0.239071508679057	8145782	NM_032509	MAK16	MAK16 homolog (S. cerevisiae)	Q9BXY0
8172220	0.187950666666666	1.13914442321533	3.120419	2.58222026041892	0.0178662166511047	0.239071508679057	8172220	NM_000266	NDP	Norrie disease (pseudoglioma)	Q00604
7952641	0.445163666666666	1.36146855966021	6.34399561111111	2.58216241465338	0.0178684428045768	0.239071508679057	7952641	NM_001142685	ARHGAP32	Rho GTPase activating protein 32	A7KAX9
8067903	-0.247457500000000	-1.18711318917695	7.76063633333333	-2.58163593911955	0.0178887158658945	0.239114075607682	8067903	NM_013396	USP25	ubiquitin specific peptidase 25	Q9UHP3
8051215	-0.256226666666666	-1.19435082080590	6.70919772222222	-2.58146722357994	0.0178952172026075	0.239114075607682	8051215	NM_022128	RBKS	ribokinase	Q9H477
8154394	-0.179984	-1.13287132128113	7.30006155555556	-2.57999840855603	0.0179519111361502	0.239713596001163	8154394	NM_001039697	SNAPC3	small nuclear RNA activating complex, polypeptide 3, 50kDa	Q92966
8109462	-0.249428166666668	-1.18873584872846	7.23511411111111	-2.57966132206531	0.0179649460012418	0.239729727087012	8109462	NM_004779	CNOT8	CCR4-NOT transcription complex, subunit 8	Q9UFF9
7930996	-0.260967833333333	-1.19828230385856	7.92145416666667	-2.57895140806691	0.0179924269865781	0.239938483564433	7930996	NM_018117	WDR11	WD repeat domain 11	B2RCJ6
7990540	-0.249696833333334	-1.18895724232072	7.27596411111111	-2.57854962488625	0.0180079976847991	0.239971652158142	7990540	NM_018285	IMP3	IMP3, U3 small nucleolar ribonucleoprotein, homolog (yeast)	Q9NV31
7955551	-0.323441666666667	-1.25131209817338	3.54070555555556	-2.57760293885719	0.0180447357599432	0.239971652158142	7955551	NM_001130015	ANKRD33	ankyrin repeat domain 33	Q5K617
8062728	0.246328999999999	1.18618497262282	7.045042	2.57748774107990	0.0180492110605357	0.239971652158142	8062728	NM_016276	SGK2	serum/glucocorticoid regulated kinase 2	Q9HBY8
7936408	-0.291129666666668	-1.22359801083517	5.328225	-2.57719107079487	0.018060741173779	0.239971652158142	7936408	NM_014881	DCLRE1A	DNA cross-link repair 1A (PSO2 homolog, S. cerevisiae)	Q6PJP8
8035078	0.446295166666667	1.36253677289601	2.82356588888889	2.57706159760858	0.0180657753341036	0.239971652158142	8035078	NM_013940	OR10H1	olfactory receptor, family 10, subfamily H, member 1	Q9Y4A9
8091432	-0.292480000000001	-1.22474380992538	7.59496072222222	-2.57680817212626	0.0180756328191295	0.239971652158142	8091432	NM_016094	COMMD2	COMM domain containing 2	Q86X83
7962783	-0.320733666666667	-1.24896553509142	7.1290705	-2.57675284534493	0.0180777855375176	0.239971652158142	7962783	NM_024095	ASB8	ankyrin repeat and SOCS box-containing 8	Q9H765
8121161	-0.192633000000001	-1.14284757513523	7.64083461111111	-2.5757180436854	0.0181180933346595	0.240349314066458	8121161	NM_015323	KIAA0776	KIAA0776	O94874
8051707	-0.227940500000002	-1.17116187886329	7.70671766666667	-2.57402538583056	0.0181842086572375	0.241068613134208	8051707	NM_003618	MAP4K3	mitogen-activated protein kinase kinase kinase kinase 3	Q8IVH8
8020211	0.254511500000000	1.19293174508906	3.39186355555556	2.57297687647724	0.0182252774293080	0.241455146073251	8020211	NM_001279	CIDEA	cell death-inducing DFFA-like effector a	B3KVA2
8034608	0.200930833333333	1.14943973949206	5.83206383333333	2.57234803236315	0.0182499503480925	0.241624097685066	8034608	NM_005583	LYL1	lymphoblastic leukemia derived sequence 1	P12980
8064175	-0.304253833333334	-1.23477983971301	6.045158	-2.57111462250565	0.0182984350150268	0.242107883651824	8064175	NM_020062	SLC2A4RG	SLC2A4 regulator	Q9NR83
7940508	0.365249333333333	1.28810422649682	4.61174994444444	2.56894703873316	0.0183839356164624	0.243080479416629	7940508	NM_006133	DAGLA	diacylglycerol lipase, alpha	Q9Y4D2
7922756	0.2590125	1.19665933144882	3.48653027777778	2.56724458265827	0.0184513528400797	0.243812856628694	7922756	NM_015039	NMNAT2	nicotinamide nucleotide adenylyltransferase 2	Q9BZQ4
8059710	0.331762500000000	1.25854997086380	2.47238283333333	2.56534230790152	0.0185269582352317	0.244530139736291	8059710	NR_002908	SNORD20	small nucleolar RNA, C/D box 20	---
7993339	-0.255557833333333	-1.19379724816595	2.35423044444444	-2.56527188081444	0.0185297629321630	0.244530139736291	7993339	ENST00000391432	LOC100129038	PRO2812	---
8021707	0.227161833333332	1.17052993750871	7.17741277777778	2.56417542083000	0.0185734800774634	0.244947586968239	8021707	NM_004232	SOCS6	suppressor of cytokine signaling 6	O14544
8080184	0.245857833333336	1.18579764227911	8.28940916666667	2.56285168589477	0.0186263883145805	0.245424450285222	8080184	NM_000688	ALAS1	aminolevulinate, delta-, synthase 1	Q5JAM2
7907249	-0.331641666666666	-1.25844456506737	10.6380655555556	-2.56220390665606	0.0186523310111097	0.245424450285222	7907249	NM_006894	FMO3	flavin containing monooxygenase 3	P31513
8082827	-0.2669135	-1.20323088144468	4.708208	-2.56220023864535	0.0186524780068488	0.245424450285222	8082827	NM_025180	CEP63	centrosomal protein 63kDa	Q96MT8
8027778	0.253622666666667	1.19219701535775	7.03858305555556	2.56182796106379	0.0186674027249212	0.245424450285222	8027778	NR_028406	FXYD5	FXYD domain containing ion transport regulator 5	Q96DB9
7928516	0.288534333333332	1.22139880038773	6.46628894444444	2.56175877338285	0.0186701777178003	0.245424450285222	7928516	NM_144660	SAMD8	sterile alpha motif domain containing 8	Q96LT4
8061815	0.241420166666665	1.18215578471112	4.67788872222222	2.56121831726312	0.0186918678025751	0.245550330757095	8061815	NM_182658	C20orf185	chromosome 20 open reading frame 185	Q14DE0
7966368	-0.186727333333332	-1.13817889506138	9.830036	-2.559344733464	0.0187672439587384	0.246380851712194	7966368	NM_002710	PPP1CC	protein phosphatase 1, catalytic subunit, gamma isozyme	P36873
8142687	-0.208409000000001	-1.15541329455752	6.49625411111111	-2.55803097333331	0.0188202683609613	0.246728896720108	8142687	NM_005302	GPR37	G protein-coupled receptor 37 (endothelin receptor type B-like)	O15354
7915902	-0.259998333333334	-1.19747732123808	5.87670438888889	-2.55793045538558	0.0188243311456065	0.246728896720108	7915902	NM_000778	CYP4A11	cytochrome P450, family 4, subfamily A, polypeptide 11	Q02928
8041820	-0.277581333333333	-1.21216100177866	6.58747472222222	-2.55778352104634	0.0188302714961030	0.246728896720108	8041820	NM_014011	SOCS5	suppressor of cytokine signaling 5	O75159
8115144	0.393531333333332	1.31360482676109	3.90853138888889	2.55597250151547	0.0189036334897397	0.247371673086266	8115144	NM_001012301	ARSI	arylsulfatase family, member I	Q5FYB1
7943867	-0.266190333333334	-1.20262789994490	5.72091966666667	-2.55596998421186	0.0189037356492662	0.247371673086266	7943867	NM_031938	BCO2	beta-carotene oxygenase 2	Q9BYV7
8017505	0.257686833333333	1.19556024763612	2.90311666666667	2.55510740606294	0.0189387721879202	0.247670265967188	8017505	NM_000515	GH1	growth hormone 1	P01241
8135392	-0.373687500000004	-1.29566028401269	7.94151588888889	-2.55440022083225	0.0189675424822056	0.247886580344493	8135392	NM_012257	HBP1	HMG-box transcription factor 1	B3KMW0
8008321	-0.278794833333334	-1.21318102066251	5.94239783333333	-2.5515973652348	0.0190819754665269	0.249114356072834	8008321	NM_025149	ACSF2	acyl-CoA synthetase family member 2	Q96CM8
7983191	-0.332371500000002	-1.25908135047226	6.53085155555556	-2.55105111208511	0.0191043529778783	0.249114356072834	7983191	NM_001159280	ADAL	adenosine deaminase-like	B4DQM8
8091009	-0.309963499999999	-1.23967633588950	7.53625922222222	-2.55084594982753	0.0191127639180676	0.249114356072834	8091009	NM_006219	PIK3CB	phosphoinositide-3-kinase, catalytic, beta polypeptide	P42338
8043244	-0.283031166666667	-1.21674864387711	4.710922	-2.55072850205664	0.0191175804362929	0.249114356072834	8043244	NM_032827	ATOH8	atonal homolog 8 (Drosophila)	Q96SQ7
7936494	-0.216983666666669	-1.16230094856508	7.37281916666667	-2.55059791221268	0.0191229372495969	0.249114356072834	7936494	NM_005264	GFRA1	GDNF family receptor alpha 1	P56159
8161533	0.215896999999998	1.16142580994605	5.0192035	2.54925593929864	0.0191780670127173	0.249489549737436	8161533	NM_001085476	FOXD4L6	forkhead box D4-like 6	Q12950
8091327	0.312083833333331	1.24149963153186	7.02526244444444	2.54920773709029	0.0191800499919255	0.249489549737436	8091327	NM_021105	PLSCR1	phospholipid scramblase 1	O15162
7964907	-0.2807335	-1.21481236651347	4.96283794444444	-2.54876728975335	0.0191981783829386	0.249489549737436	7964907	NM_002849	PTPRR	protein tyrosine phosphatase, receptor type, R	Q15256
8141664	-0.182695000000001	-1.13500212610559	5.63938716666667	-2.54858902276687	0.0192055202610858	0.249489549737436	8141664	NM_003378	VGF	VGF nerve growth factor inducible	O15240
8160637	0.322794	1.25075047480416	7.99724561111111	2.54831819640690	0.0192166792249462	0.249489549737436	8160637	NM_001497	B4GALT1	UDP-Gal:betaGlcNAc beta 1,4- galactosyltransferase, polypeptide 1	P15291
8138310	0.252549999999999	1.19131092740094	2.49646227777778	2.54810207843991	0.0192255883912124	0.249489549737436	8138310	NM_004080	DGKB	diacylglycerol kinase, beta 90kDa	Q9Y6T7
7903920	0.490420666666667	1.40485444898138	5.28165222222222	2.54721796568351	0.0192620751844987	0.249606197542594	7903920	NM_001025199	CHI3L2	chitinase 3-like 2	Q53FH2
8119492	0.355702333333332	1.27960836909169	7.3693935	2.54705573525987	0.0192687774008816	0.249606197542594	8119492	NM_004053	BYSL	bystin-like	Q13895
7970139	0.291270666666666	1.22371760350429	3.97987477777778	2.54698937803046	0.0192715194451978	0.249606197542594	7970139	BC029889	C13orf16	chromosome 13 open reading frame 16	Q8N6K0
8055911	0.356535000000000	1.28034712173371	2.73614938888889	2.54642744597105	0.0192947545764491	0.249639519662980	8055911	ENST00000428580	LOC100129449	PRO2055	---
8054449	-0.422047333333333	-1.33982756006433	6.43075233333333	-2.54633152047574	0.0192987235970345	0.249639519662980	8054449	AK095987	FLJ38668	hypothetical LOC644903	---
8067836	-0.358953333333334	-1.28249511739047	2.20342366666667	-2.54513184241023	0.0193484264430557	0.250122834184145	8067836	NR_027246	C21orf94	chromosome 21 open reading frame 94	P59092
8101467	-0.2997425	-1.23092469165222	4.54425116666667	-2.54294594064337	0.0194392982311574	0.25113739652362	8101467	NM_133636	HELQ	helicase, POLQ-like	Q8TDG4
8104912	-0.208782000000002	-1.15571205823500	6.82371427777778	-2.54123894640226	0.0195105397945766	0.251816771828392	8104912	NM_005983	SKP2	S-phase kinase-associated protein 2 (p45)	Q13309
8154962	0.296665999999999	1.22830258177273	6.27322933333333	2.54109086471636	0.0195167315511792	0.251816771828392	8154962	NM_001135004	DNAJB5	DnaJ (Hsp40) homolog, subfamily B, member 5	O75953
8047738	0.262312000000000	1.19939927013506	3.11913288888889	2.53987193258377	0.0195677691137549	0.252314681893009	8047738	NM_201266	NRP2	neuropilin 2	Q7Z3T9
8001938	-0.196910000000003	-1.14624067728351	6.862352	-2.53927875282736	0.0195926513226951	0.252474915645919	8001938	NM_003789	TRADD	TNFRSF1A-associated via death domain	Q15628
7908161	-0.196429999999999	-1.14585937424183	7.31436216666667	-2.53877316527991	0.0196138827555012	0.252587931038125	7908161	NM_030806	C1orf21	chromosome 1 open reading frame 21	Q9H246
8030448	0.244931999999999	1.18503691408549	3.76584877777778	2.53804083001908	0.0196446744789312	0.252823842341546	8030448	NM_001136052	CPT1C	carnitine palmitoyltransferase 1C	Q8TCG5
7907271	-0.314545666666667	-1.24361995099219	4.00086077777778	-2.53665833708188	0.0197029265410993	0.253412640220864	7907271	NM_001460	FMO2	flavin containing monooxygenase 2 (non-functional)	Q5JPC7
7955721	-0.248879333333333	-1.18828371313611	7.10041327777778	-2.53600989278841	0.0197303049591145	0.253603856386335	7955721	NM_001004304	ZNF740	zinc finger protein 740	Q8NDX6
7912887	0.286415499999999	1.21960629334945	3.91550255555556	2.53471343766109	0.0197851506964727	0.254147658185996	7912887	NM_002403	MFAP2	microfibrillar-associated protein 2	Q5JXY0
8147172	-0.199308333333333	-1.14814777021376	8.40060683333333	-2.53331254004477	0.0198445757892161	0.254749557471444	8147172	NM_003909	CPNE3	copine III	O75131
7919669	-0.281746000000001	-1.21566523506879	5.80740983333333	-2.53246727394387	0.0198805124404503	0.254950814775457	7919669	NM_001145862	MTMR11	myotubularin related protein 11	A4FU01
8063394	0.166649666666667	1.12244882185343	7.74436322222222	2.53169666505983	0.0199133282840412	0.254950814775457	8063394	NM_002827	PTPN1	protein tyrosine phosphatase, non-receptor type 1	A8K3M3
7914580	0.258014666666665	1.19583195373169	4.19874488888889	2.53150678971833	0.0199214218021277	0.254950814775457	7914580	NM_001171941	FNDC5	fibronectin type III domain containing 5	Q8NAU1
7980547	-0.200188333333333	-1.14884831899175	9.39905166666667	-2.5314484906824	0.019923907443479	0.254950814775457	7980547	NM_005065	SEL1L	sel-1 suppressor of lin-12-like (C. elegans)	Q3ZCU6
7923489	-0.286996333333335	-1.22009740934233	6.8979125	-2.53134721380508	0.0199282261833257	0.254950814775457	7923489	NM_021633	KLHL12	kelch-like 12 (Drosophila)	Q53G59
7936798	0.309804999999999	1.23954014778282	3.66163494444444	2.53086536265081	0.0199487857597614	0.254950814775457	7936798	NM_022034	CUZD1	CUB and zona pellucida-like domains 1	Q86UP6
8048249	0.316111166666666	1.24497016268984	4.21300177777778	2.53080955794593	0.0199511681160066	0.254950814775457	8048249	NM_001077191	GPBAR1	G protein-coupled bile acid receptor 1	B3KV35
8076056	0.209911	1.15661682989757	7.30654694444444	2.53058223912329	0.0199608753354046	0.254950814775457	8076056	NM_001894	CSNK1E	casein kinase 1, epsilon	Q53EZ1
7932826	0.292896166666666	1.22509715630587	5.98091922222222	2.52997498503551	0.0199868287260819	0.255121548033803	7932826	NM_020848	KIAA1462	KIAA1462	Q9P266
8018164	0.286127166666666	1.21936257031718	4.29106961111111	2.52795317417456	0.0200734673390335	0.255841089270172	8018164	BC093631	KIF19	kinesin family member 19	Q2TAC6
8134091	0.224495999999997	1.16836901200745	8.7705375	2.52790551850826	0.0200755137268390	0.255841089270172	8134091	NM_012129	CLDN12	claudin 12	Q9BYV6
7923635	0.2108285	1.15735262881787	6.56647966666667	2.52759275903966	0.020088948831646	0.255841089270172	7923635	NM_014935	PLEKHA6	pleckstrin homology domain containing, family A member 6	Q9Y2H5
8126248	0.353643999999998	1.27778401780668	5.46199416666667	2.52748252930234	0.0200936859456396	0.255841089270172	8126248	NM_173561	UNC5CL	unc-5 homolog C (C. elegans)-like	Q8IV45
8139486	0.416204833333333	1.33441261566148	3.86793261111111	2.52673653168685	0.0201257727109099	0.2560072335605	8139486	NR_002990	SNORA5B	small nucleolar RNA, H/ACA box 5B	B3KRS4
7995868	0.313743833333334	1.24292895334937	4.226522	2.52659200613629	0.0201319945878361	0.2560072335605	7995868	NM_000339	SLC12A3	solute carrier family 12 (sodium/chloride transporters), member 3	P55017
7900546	-0.194483166666666	-1.14431414626714	8.12320355555556	-2.5258020056823	0.0201660363187986	0.256279345568682	7900546	NM_024664	PPCS	phosphopantothenoylcysteine synthetase	Q9HAB8
7909478	0.261619833333333	1.19882396831936	6.26528783333333	2.52448105322394	0.0202230779357625	0.256499226622171	7909478	NM_014388	C1orf107	chromosome 1 open reading frame 107	Q68CQ4
7902038	-0.265027999999999	-1.20165937125108	6.53560233333333	-2.52426289350971	0.0202325131103121	0.256499226622171	7902038	NM_001005353	AK3L1	adenylate kinase 3-like 1	P27144
7938756	-0.298720666666669	-1.23005315989225	7.072186	-2.52404192213706	0.0202420740984965	0.256499226622171	7938756	AF512499	FAM10A5	family with sequence similarity 10, member A5 pseudogene	Q8NFI4
7927169	-0.685559666666668	-1.60832578050962	4.06010211111111	-2.52400450046257	0.0202436936791948	0.256499226622171	7927169	NR_026693	ZNF487	zinc finger protein 487	B7Z7S5
7963491	-0.249002666666667	-1.18838530165736	2.9957545	-2.52393714887561	0.0202466089094955	0.256499226622171	7963491	NM_006121	KRT1	keratin 1	P04264
8050689	-0.244569333333335	-1.18473905531331	6.33882083333333	-2.52302553814071	0.020286105638687	0.256839076387374	8050689	NM_025203	C2orf44	chromosome 2 open reading frame 44	Q9H6R7
8108753	-0.329731833333333	-1.25677974388604	4.24291722222222	-2.52250150641503	0.0203088427240210	0.256966443205933	8108753	NM_018935	PCDHB15	protocadherin beta 15	B2R708
7908931	0.258011499999998	1.195829328924	3.88594372222222	2.52144677704400	0.0203546786602547	0.257385737020189	7908931	NM_014359	OPTC	opticin	Q9UBM4
8086880	0.313115333333332	1.24238759797504	4.42766877777778	2.52081433775139	0.0203822094564304	0.257435112379548	8086880	NM_001789	CDC25A	cell division cycle 25 homolog A (S. pombe)	P30304
8001918	0.445414833333333	1.36170560579844	5.28888222222222	2.5207736006783	0.0203839839846657	0.257435112379548	8001918	NM_001128850	RRAD	Ras-related associated with diabetes	P55042
7926786	0.249738	1.18899116917527	4.71181844444444	2.51989515430580	0.020422284859899	0.257758227963980	7926786	NM_019043	APBB1IP	amyloid beta (A4) precursor protein-binding, family B, member 1 interacting protein	B4E100
8018107	0.298269666666667	1.22966869383548	6.20146511111111	2.51774057135242	0.0205165123294274	0.258786375182012	8018107	NM_012121	CDC42EP4	CDC42 effector protein (Rho GTPase binding) 4	B2R6D8
8169294	-0.216253000000002	-1.16171243920208	6.76964461111111	-2.51744529488139	0.0205294575438216	0.258788622147552	8169294	NM_000495	COL4A5	collagen, type IV, alpha 5	P29400
8066279	-0.246100333333334	-1.18599697761252	6.26991944444444	-2.51681421702427	0.0205571503221489	0.258976654462373	8066279	NM_015035	ZHX3	zinc fingers and homeoboxes 3	Q9H4I2
8169711	-0.353302999999999	-1.27748203239245	3.47619655555556	-2.51624997324453	0.0205819399795399	0.259127902723772	8169711	NM_012084	GLUD2	glutamate dehydrogenase 2	P49448
7953428	0.252189500000000	1.19101328034176	3.26646822222222	2.51497223788017	0.0206381800927113	0.259518110207784	7953428	NM_000616	CD4	CD4 molecule	P01730
8001587	0.223880166666666	1.16787038477419	6.59489794444444	2.51496408516112	0.0206385394008361	0.259518110207784	8001587	NM_005550	KIFC3	kinesin family member C3	Q9BVG8
8069174	0.480818666666666	1.3955353472993	5.99019011111111	2.51465460146990	0.0206521833629564	0.25952867747497	8069174	AF391113	C21orf70	chromosome 21 open reading frame 70	Q9NSI2
8064859	-0.253847333333334	-1.19238268715841	3.27919355555556	-2.51416153434475	0.0206739383023049	0.259606155119328	8064859	NM_144773	PROKR2	prokineticin receptor 2	Q8NFJ6
7905536	0.278688166666665	1.21309132659126	4.83823488888889	2.51380827106856	0.0206895380799719	0.259606155119328	7905536	NM_173080	SPRR4	small proline-rich protein 4	Q96PI1
8091757	-0.332639666666668	-1.25931540896808	3.39756038888889	-2.51361459747462	0.0206980952110523	0.259606155119328	8091757	NM_173084	TRIM59	tripartite motif-containing 59	Q8IWR1
8116707	0.284306166666666	1.21782443619187	2.4529095	2.51335481787714	0.0207095783338901	0.259606155119328	8116707	AY870321	KU-MEL-3	KU-MEL-3	Q5G014
8122365	-0.327086500000001	-1.25447741725864	8.06020438888889	-2.51223316022776	0.0207592279699018	0.260067707632824	8122365	NM_020455	GPR126	G protein-coupled receptor 126	Q86SQ4
8058127	-0.325189333333333	-1.25282884391447	7.18697361111111	-2.51178162155672	0.0207792466115754	0.260157707731089	8058127	NR_027856	CLK1	CDC-like kinase 1	P49759
7974689	0.266425666666668	1.20282408937424	5.08278788888889	2.51073780217394	0.0208255929152875	0.260577017526468	7974689	NM_016651	DACT1	dapper, antagonist of beta-catenin, homolog 1 (Xenopus laevis)	Q5DM88
8159491	-0.27569	-1.2105729333847	6.11097116666667	-2.50951238956404	0.0208801257863697	0.261098179944303	8159491	NM_000606	C8G	complement component 8, gamma polypeptide	P07360
8138454	0.230521833333333	1.1732592489306	6.35667055555556	2.50899046865220	0.0209033927600624	0.261227972408425	8138454	NM_001002926	TWISTNB	TWIST neighbor	Q3B726
8005603	-0.287622500000001	-1.22062707786169	5.41979383333333	-2.50819455080398	0.0209389211897638	0.261482845124817	8005603	NM_018242	SLC47A1	solute carrier family 47, member 1	Q96FL8
8118322	0.316977166666665	1.24571769961304	6.3740445	2.50784770595486	0.0209544214647795	0.261482845124817	8118322	NR_002742	SNORD52	small nucleolar RNA, C/D box 52	---
8015642	0.269663166666666	1.20552633447947	6.13496766666667	2.50766730805691	0.0209624875840072	0.261482845124817	8015642	NM_016556	PSMC3IP	PSMC3 interacting protein	Q9UH92
8002778	0.302869833333331	1.23359586402336	5.59809733333333	2.50676610486546	0.0210028266377399	0.261824905256451	8002778	NM_152649	MLKL	mixed lineage kinase domain-like	Q8NB16
8081645	0.271363833333331	1.20694826168463	6.59647855555556	2.50615912908631	0.021030036683701	0.261926839835294	8081645	NM_024616	C3orf52	chromosome 3 open reading frame 52	Q5BVD1
8086627	0.273569999999999	1.20879533671171	6.01130944444444	2.50550749797139	0.0210592853608411	0.261926839835294	8086627	NM_147129	ALS2CL	ALS2 C-terminal like	Q60I27
8155214	0.214293333333332	1.16013551296044	5.84349727777778	2.50532249817255	0.0210675960852059	0.261926839835294	8155214	NM_014791	MELK	maternal embryonic leucine zipper kinase	Q14680
7942998	-0.406131666666667	-1.32512794850577	2.95044616666667	-2.50516923605249	0.0210744833899831	0.261926839835294	7942998	NM_153696	FOLH1B	folate hydrolase 1B	Q04609
8046546	-0.217685166666668	-1.16286624639619	3.28514122222222	-2.50462297789613	0.0210990483518959	0.261926839835294	8046546	NM_019558	HOXD8	homeobox D8	Q5BL00
8151101	0.377738166666667	1.29930323176373	4.93760933333333	2.50439705289284	0.0211092159326312	0.261926839835294	8151101	NM_001080416	MYBL1	v-myb myeloblastosis viral oncogene homolog (avian)-like 1	P10243
7952577	0.240854833333334	1.18169263683417	4.22368111111111	2.50431179557805	0.0211130540658936	0.261926839835294	7952577	NM_032531	KIRREL3	kin of IRRE like 3 (Drosophila)	Q8IZU9
7966052	0.250540999999999	1.18965314252336	6.08263027777778	2.50428237450991	0.0211143787020656	0.261926839835294	7966052	NM_004075	CRY1	cryptochrome 1 (photolyase-like)	Q16526
7977203	0.242552166666666	1.18308371851016	5.349578	2.50324752063784	0.0211610209192454	0.262344889316884	7977203	NM_001080464	ASPG	asparaginase homolog (S. cerevisiae)	Q86U10
7909862	-0.215007500000001	-1.16070994843925	7.43174538888889	-2.50193753525993	0.0212202021740437	0.262605951719059	7909862	NM_024709	C1orf115	chromosome 1 open reading frame 115	Q9H7X2
8087210	-0.166611500000002	-1.12241912773087	7.87417666666667	-2.50190250161595	0.0212217870178578	0.262605951719059	8087210	NM_004157	PRKAR2A	protein kinase, cAMP-dependent, regulatory, type II, alpha	P13861
8098342	0.357449500000000	1.28115896941307	6.73107744444444	2.50187844450229	0.0212228753721941	0.262605951719059	8098342	NM_003864	SAP30	Sin3A-associated protein, 30kDa	O75446
8175998	-0.204066166666668	-1.15194047285844	5.79031361111111	-2.50163481793609	0.0212339000921331	0.262605951719059	8175998	NM_004992	MECP2	methyl CpG binding protein 2 (Rett syndrome)	P51608
8015115	0.252871333333332	1.19157629917758	2.90073283333333	2.50088831100400	0.0212677148521191	0.262863768324668	8015115	NM_000223	KRT12	keratin 12	Q99456
8021357	0.278353666666665	1.21281009459186	5.67840611111111	2.50013794218599	0.0213017553958917	0.263124059643343	8021357	NM_004852	ONECUT2	one cut homeobox 2	O95948
8104758	-0.274566	-1.20963014643146	8.12379261111111	-2.49958817109026	0.0213267282068498	0.263272095464583	8104758	BC022250	C5orf23	chromosome 5 open reading frame 23	Q9H7Z1
7942372	0.189195833333333	1.14012802467640	3.57412777777778	2.49657715686117	0.0214639878034057	0.264805254275735	7942372	NM_000803	FOLR2	folate receptor 2 (fetal)	A0AUM2
8029814	-0.203900500000000	-1.15180820153551	8.00451155555556	-2.49549109492373	0.0215136996180960	0.265257111471293	8029814	NM_006247	PPP5C	protein phosphatase 5, catalytic subunit	B2R6R6
8087985	-0.268020500000001	-1.20415449156381	7.95008038888889	-2.49489279737545	0.0215411312695398	0.265433878926183	8087985	NM_001010983	GLT8D1	glycosyltransferase 8 domain containing 1	Q68CQ7
8152477	-0.201274166666670	-1.14971331632445	8.73851272222222	-2.49412379902772	0.0215764375891211	0.265705820684586	8152477	NM_006265	RAD21	RAD21 homolog (S. pombe)	O60216
8073068	-0.214330166666667	-1.16016513266685	7.53873022222222	-2.49384138952628	0.02158941720116	0.265705820684586	8073068	NM_014508	APOBEC3C	apolipoprotein B mRNA editing enzyme, catalytic polypeptide-like 3C	Q9NRW3
8145894	-0.173336333333333	-1.12766327195322	8.10839522222222	-2.49309086071019	0.0216239472474453	0.265967177069276	8145894	NM_004674	ASH2L	ash2 (absent, small, or homeotic)-like (Drosophila)	A8K6T5
8012896	0.255906333333332	1.19408565880210	7.4676825	2.49280970950775	0.0216368956579791	0.265967177069276	8012896	NM_000304	PMP22	peripheral myelin protein 22	Q01453
8030950	-0.346449500000001	-1.27142776591350	3.69670733333333	-2.49241685827295	0.0216550005727814	0.266028400975926	8030950	NM_018260	ZNF701	zinc finger protein 701	Q9NV72
7925720	-0.2583735	-1.19612942320560	3.19895544444444	-2.49200725184152	0.0216738927742347	0.266047997906926	7925720	NM_198074	OR2C3	olfactory receptor, family 2, subfamily C, member 3	Q8N628
7939329	-0.192536666666666	-1.14277126611794	7.16503672222222	-2.49181324712695	0.0216828462033666	0.266047997906926	7939329	NM_003477	PDHX	pyruvate dehydrogenase complex, component X	B2R673
8129273	-0.237737833333334	-1.17914229895133	4.73667644444444	-2.49075196578556	0.0217318862775755	0.266238553831120	8129273	NM_152730	C6orf170	chromosome 6 open reading frame 170	Q96NH3
8116983	0.306702333333333	1.23687725141939	5.20236094444444	2.49059192483857	0.0217392905137558	0.266238553831120	8116983	NM_004233	CD83	CD83 molecule	Q01151
8050095	0.239653166666666	1.1807087771868	3.00901172222222	2.49052382171661	0.0217424419963449	0.266238553831120	8050095	AK124409	FLJ42418	FLJ42418 protein	Q6ZVL4
7956613	-0.204570166666667	-1.15234296916225	8.87556172222222	-2.49007264141048	0.0217633312429436	0.266238553831120	7956613	NM_005981	TSPAN31	tetraspanin 31	Q12999
8066303	-0.272544500000000	-1.20793640317944	6.10472027777778	-2.49005713485828	0.0217640495164364	0.266238553831120	8066303	NM_032221	CHD6	chromodomain helicase DNA binding protein 6	Q8TD26
8111932	-0.283079	-1.21678898650440	3.23509561111111	-2.48871376732166	0.0218263594909283	0.266785410412698	8111932	NM_148672	CCL28	chemokine (C-C motif) ligand 28	Q9NRJ3
7928524	-0.413315000000001	-1.3317423559343	6.35340833333333	-2.48852612502621	0.021835076264167	0.266785410412698	7928524	NM_003375	VDAC2	voltage-dependent anion channel 2	P45880
8135902	0.649755833333332	1.56890264684730	4.21256288888889	2.48788915730430	0.0218646904084724	0.266986309987793	8135902	NR_027330	C7orf54	chromosome 7 open reading frame 54	Q9HBX3
8079170	-0.219685333333334	-1.16447957376397	7.12465477777778	-2.48660596463206	0.0219244632991395	0.267555009677036	8079170	NM_173826	C3orf23	chromosome 3 open reading frame 23	Q8N3R3
7966268	0.214855833333332	1.16058793252402	7.14608116666667	2.48553254207679	0.0219745822732582	0.268005284403696	7966268	NM_057169	GIT2	G protein-coupled receptor kinase interacting ArfGAP 2	Q68DM7
7926889	0.343642499999999	1.26895639951219	2.16525222222222	2.48467736644529	0.0220145878526562	0.268067309780726	7926889	NM_032517	LYZL1	lysozyme-like 1	Q6UWQ5
8104253	0.311439833333333	1.24094556617658	4.55823372222222	2.48436149053786	0.0220293819313398	0.268067309780726	8104253	NM_033120	NKD2	naked cuticle homolog 2 (Drosophila)	Q969F2
7984016	0.301404166666665	1.2323432623417	4.81901944444444	2.48368564880961	0.0220610663024570	0.268067309780726	7984016	NM_207322	C2CD4A	C2 calcium-dependent domain containing 4A	Q8NCU7
7999419	-0.484983833333332	-1.39957018209262	6.56639555555556	-2.48346723340982	0.0220713150264957	0.268067309780726	7999419	NM_014015	DEXI	Dexi homolog (mouse)	O95424
7930162	-0.240970166666668	-1.18178710863502	7.04304566666667	-2.48299553554232	0.0220934637497266	0.268067309780726	7930162	NM_017787	C10orf26	chromosome 10 open reading frame 26	B3KPF4
7931081	0.197022666666665	1.14633019596588	7.97200483333333	2.48293637263252	0.0220962432305939	0.268067309780726	7931081	NM_021622	PLEKHA1	pleckstrin homology domain containing, family A (phosphoinositide binding specific) member 1	B2RBH1
7975368	0.184091166666667	1.13610105492304	9.33688033333333	2.48290240864117	0.0220978390109883	0.268067309780726	7975368	NM_001039465	SFRS5	splicing factor, arginine/serine-rich 5	Q6FGE0
8103260	-0.243164500000000	-1.18358596974007	2.64394216666667	-2.48248404843424	0.0221175042952477	0.268067309780726	8103260	NM_017639	DCHS2	dachsous 2 (Drosophila)	Q6V1P9
7935910	-0.224101833333334	-1.16804983907116	8.06697688888889	-2.48238641427779	0.0221220960065194	0.268067309780726	7935910	NM_012215	MGEA5	meningioma expressed antigen 5 (hyaluronidase)	O60502
8041781	0.180512999999998	1.13328679287942	9.39935138888889	2.48214068147312	0.0221336567106116	0.268067309780726	8041781	NM_001430	EPAS1	endothelial PAS domain protein 1	Q99814
7979455	-0.199308166666669	-1.14814763757454	7.62599472222222	-2.48182987722334	0.0221482868524895	0.268067309780726	7979455	NM_021136	RTN1	reticulon 1	Q2L7A7
7919580	0.231338333333333	1.17392344842076	3.32561183333333	2.48163093160775	0.0221576563472289	0.268067309780726	7919580	AK125737	LOC440570	hypothetical LOC440570 // hypothetical LOC440570	Q6ZUF8
7921088	0.229396833333333	1.17234470904372	5.49414372222222	2.48152711805491	0.0221625469978518	0.268067309780726	7921088	NM_006617	NES	nestin	P48681
7952869	-0.299169666666669	-1.23043604040778	5.81801477777778	-2.48147897091617	0.0221648155497039	0.268067309780726	7952869	NM_014174	THYN1	thymocyte nuclear protein 1	Q9P016
8112388	-0.286041833333334	-1.21929044891071	6.8254795	-2.48081766036851	0.0221959965582258	0.268280215087536	8112388	NM_001656	TRIM23	tripartite motif-containing 23	P36406
7925480	-0.289725000000001	-1.22240724574566	7.74128405555556	-2.48050857260421	0.0222105842181467	0.268280215087536	7925480	NM_000143	FH	fumarate hydratase	B1ANK7
7918188	0.239346333333333	1.18045768996656	7.09526983333333	2.480264169859	0.0222221253641822	0.268280215087536	7918188	NM_013386	SLC25A24	solute carrier family 25 (mitochondrial carrier; phosphate carrier), member 24	Q6NUK1
8057933	-0.246273666666668	-1.18613947838603	7.02906472222222	-2.47932033317237	0.0222667477610566	0.268639690820147	8057933	NM_012086	GTF3C3	general transcription factor IIIC, polypeptide 3, 102kDa	Q9Y5Q9
8046116	0.324103333333333	1.25188612204758	2.65196055555556	2.47894814653893	0.0222843669130267	0.268639690820147	8046116	NM_021176	G6PC2	glucose-6-phosphatase, catalytic, 2	Q9NQR9
7937707	0.441193333333333	1.35772691457535	3.31239838888889	2.47879415582108	0.0222916605801424	0.268639690820147	7937707	NR_026643	FAM99A	family with sequence similarity 99, member A	Q6AI09
7993638	0.260951833333333	1.19826901455624	3.07502483333333	2.47783238453155	0.0223372647903911	0.268870073476932	7993638	NM_001105248	TMC5	transmembrane channel-like 5	Q6UXY8
7962559	-0.234120833333335	-1.17618975827324	6.71206161111111	-2.47783150471788	0.0223373065483549	0.268870073476932	7962559	NM_018018	SLC38A4	solute carrier family 38, member 4	Q969I6
8119525	0.325512166666666	1.25310922206531	3.08815216666667	2.47706610719073	0.0223736617397636	0.269015829187887	8119525	AY465895	HCRP1	hepatocellular carcinoma-related HCRP1	Q6S5B2
7947528	0.335114166666666	1.26147723100309	3.51899072222222	2.47701778227644	0.0223759589546511	0.269015829187887	7947528	NM_014186	COMMD9	COMM domain containing 9	Q9P000
7954729	-0.346833166666667	-1.27176593115808	4.94933177777778	-2.47592990604542	0.0224277316056815	0.269478434882729	7954729	NM_139241	FGD4	FYVE, RhoGEF and PH domain containing 4	Q96M96
7981974	-0.3348195	-1.26121960390807	2.74776344444444	-2.47511762182419	0.0224664617176515	0.269783873825116	7981974	NR_003328	SNORD116-13	small nucleolar RNA, C/D box 116-13	---
8069553	0.292677833333332	1.22491176764129	7.07886794444444	2.47469527122810	0.0224866243127697	0.269866118898663	8069553	NM_003489	NRIP1	nuclear receptor interacting protein 1	P48552
8052250	-0.226782166666669	-1.17022193566811	7.76249333333333	-2.47253336127747	0.0225900970193989	0.270947495019655	8052250	NM_001005369	MTIF2	mitochondrial translational initiation factor 2	Q6P1N2
7992956	0.184676000000000	1.13656169590268	6.17950394444444	2.47049093400389	0.0226882599402785	0.271963943813983	7992956	NM_032575	GLIS2	GLIS family zinc finger 2	B3KTH4
8142585	-0.226565833333334	-1.17004647306151	6.93028661111111	-2.4693254234183	0.0227444551717219	0.272476422181325	8142585	NM_017954	CADPS2	Ca++-dependent secretion activator 2	Q86UW7
8137257	0.322849999999999	1.25079902517968	3.27742622222222	2.46859364314057	0.0227798045155374	0.272738710885968	8137257	NM_018384	GIMAP5	GTPase, IMAP family member 5	Q96F15
8138776	-0.167496333333332	-1.12310774067590	9.5837225	-2.46762360336462	0.0228267423801923	0.273139355399349	8138776	NM_152740	HIBADH	3-hydroxyisobutyrate dehydrogenase	Q546Z2
8154635	0.250216999999999	1.18938600059201	6.13824405555556	2.46646431612177	0.0228829560506491	0.273623551271614	8154635	NM_002451	MTAP	methylthioadenosine phosphorylase	Q13126
7928671	-0.227469166666666	-1.17077931882458	6.6030225	-2.4659576405436	0.0229075652878838	0.273623551271614	7928671	NM_025125	C10orf57	chromosome 10 open reading frame 57	Q8TBM7
8098611	-0.318978833333333	-1.24744726971331	6.46487583333333	-2.46595477953886	0.0229077043171154	0.273623551271614	8098611	NM_003265	TLR3	toll-like receptor 3	B2RAI7
8087473	-0.220415	-1.16506867735926	6.26533227777778	-2.46523768518629	0.0229425760746635	0.273878690832408	8087473	NM_153273	IP6K1	inositol hexakisphosphate kinase 1	Q92551
8150550	0.254428333333333	1.19286297844440	2.22890822222222	2.46469848622297	0.0229688295844596	0.274030709639197	8150550	NM_004198	CHRNA6	cholinergic receptor, nicotinic, alpha 6	Q15825
7931140	-0.243391166666666	-1.18377194151866	4.73769366666667	-2.46273345201410	0.0230647445680565	0.274921076606977	7931140	NR_003570	FLJ46361	deleted in malignant brain tumors 1 pseudogene	A6NE64
8105191	0.222801833333332	1.16699779354838	6.35299161111111	2.46259878914193	0.0230713312612028	0.274921076606977	8105191	NM_001178055	PARP8	poly (ADP-ribose) polymerase family, member 8	B2RB27
8119423	-0.552619333333334	-1.46674628032537	2.78942088888889	-2.46233686550756	0.0230841476262987	0.274921076606977	8119423	NR_026938	LOC221442	adenylate cyclase 10 pseudogene	---
8035477	0.216352666666666	1.16179269733193	5.32756355555556	2.46015716020322	0.0231910626025794	0.275948722784813	8035477	NM_006532	ELL	elongation factor RNA polymerase II	Q59HG4
8140107	-0.249089333333334	-1.18845669338153	7.48094227777778	-2.46002290935645	0.0231976627343523	0.275948722784813	8140107	NM_032317	DNAJC30	DnaJ (Hsp40) homolog, subfamily C, member 30	Q96LL9
7980098	-0.316126166666667	-1.24498310697050	9.68650561111111	-2.45798958792425	0.0232978410677453	0.276977852459353	7980098	NM_005589	ALDH6A1	aldehyde dehydrogenase 6 family, member A1	Q8ND07
8073096	-0.271118000000001	-1.20674261681304	5.51715316666667	-2.45596274938056	0.0233981020516751	0.278006757671427	8073096	NM_001166003	APOBEC3H	apolipoprotein B mRNA editing enzyme, catalytic polypeptide-like 3H	Q6NTF7
8144473	0.253301333333334	1.19193150534358	3.0014585	2.45428674606834	0.023481312602932	0.278831989725502	8144473	NM_018661	DEFB103A	defensin, beta 103A	P81534
7954481	0.244266833333333	1.18449066879758	3.04600388888889	2.45305458423310	0.0235426633907438	0.279294982667973	7954481	NM_005086	SSPN	sarcospan (Kras oncogene-associated gene)	Q14714
8065510	0.283000833333332	1.21672306144066	6.04002616666667	2.45295035079155	0.0235478601568607	0.279294982667973	8065510	NM_152667	NANP	N-acetylneuraminic acid phosphatase	Q8TBE9
8090018	-0.241680000000001	-1.18236871338385	7.26455966666667	-2.45203108287855	0.0235937384914867	0.279675484925401	8090018	NM_031458	PARP9	poly (ADP-ribose) polymerase family, member 9	Q658Y0
8126839	0.212913166666667	1.15902619001199	8.68456105555556	2.45142102392664	0.0236242310438142	0.279873268999482	8126839	NM_014452	TNFRSF21	tumor necrosis factor receptor superfamily, member 21	O75509
7918657	-0.196639166666666	-1.14602551674202	2.10603161111111	-2.45064116345079	0.0236632643576391	0.27994625189802	7918657	NM_015967	PTPN22	protein tyrosine phosphatase, non-receptor type 22 (lymphoid)	Q9Y2R2
8133112	0.228444666666666	1.1715712266101	3.105023	2.45057018228768	0.0236668200706871	0.27994625189802	8133112	AL136837	DKFZp434F142	hypothetical DKFZp434F142	Q75L30
8003158	0.220956666666667	1.16550619002452	5.33562016666667	2.45020367830870	0.0236851875694530	0.27994625189802	8003158	NM_020947	KIAA1609	KIAA1609	Q6P9B6
8102415	-0.256823500000000	-1.19484501800480	7.49660655555556	-2.45019475307068	0.0236856350273855	0.27994625189802	8102415	NM_001221	CAMK2D	calcium/calmodulin-dependent protein kinase II delta	A8MVS8
8131069	-0.228125500000001	-1.17131206919025	5.85381633333333	-2.44912232995902	0.0237394573688959	0.279956371860124	8131069	NM_001039966	GPER	G protein-coupled estrogen receptor 1	Q99527
7971222	-0.192692500000000	-1.14289470972087	5.27408472222222	-2.44866068962902	0.023762661119676	0.279956371860124	7971222	NM_004294	MTRF1	mitochondrial translational release factor 1	B3KNV2
8081838	0.287136499999999	1.22021595504323	6.81738322222222	2.44843204506985	0.0237741614785919	0.279956371860124	8081838	NM_020754	ARHGAP31	Rho GTPase activating protein 31	Q2M1Z3
8102065	-0.339454500000000	-1.26527808695291	4.64296433333333	-2.44828102231483	0.0237817604664566	0.279956371860124	8102065	NM_020139	BDH2	3-hydroxybutyrate dehydrogenase, type 2	Q9BUT1
7899604	0.253722499999999	1.19227951728423	6.473932	2.44802001008114	0.0237948991225362	0.279956371860124	7899604	NM_016505	ZCCHC17	zinc finger, CCHC domain containing 17	Q9NP64
7920191	0.207765333333332	1.15489791526786	5.4077675	2.44800947567129	0.0237954295386955	0.279956371860124	7920191	NM_178431	LCE3A	late cornified envelope 3A	---
7969243	-0.214657166666667	-1.16042812448783	5.97075844444444	-2.44793751217018	0.0237990532550824	0.279956371860124	7969243	NM_018204	CKAP2	cytoskeleton associated protein 2	Q8WWK9
8003611	0.250560333333333	1.18966908498813	6.74575722222222	2.44759100467784	0.0238165088242326	0.279956371860124	8003611	NM_024792	FAM57A	family with sequence similarity 57, member A	Q8TBR7
7896798	0.215859499999999	1.16139562137494	5.622321	2.44751312364856	0.0238204337825621	0.279956371860124	7896798	NM_032129	PLEKHN1	pleckstrin homology domain containing, family N member 1	Q494U1
7979378	-0.224405500000001	-1.16829572272855	7.10834194444444	-2.44743037119778	0.0238246049066953	0.279956371860124	7979378	NM_018168	C14orf105	chromosome 14 open reading frame 105	Q9NVL8
8012126	-0.198238666666668	-1.14729680713165	4.89524116666667	-2.44673427426436	0.0238597185559564	0.280158594619335	8012126	NM_001307	CLDN7	claudin 7	O95471
8163795	-0.212005499999999	-1.15829722197372	7.93509705555556	-2.44654138807313	0.0238694569762008	0.280158594619335	8163795	NM_005047	PSMD5	proteasome (prosome, macropain) 26S subunit, non-ATPase, 5	Q16401
7915227	0.246300166666666	1.18616126607086	4.68246822222222	2.44613864515730	0.0238898025831605	0.280235126366125	7915227	NR_002983	SNORA55	small nucleolar RNA, H/ACA box 55	---
8121031	-0.229273833333335	-1.17224476259050	6.82082538888889	-2.44579497230924	0.0239071769081059	0.280276735643324	8121031	NM_006416	SLC35A1	solute carrier family 35 (CMP-sialic acid transporter), member A1	Q5W1L6
8128894	-0.307323999999999	-1.23741034471176	6.49785444444444	-2.44477674232648	0.0239587226056698	0.280648456783503	8128894	NM_002912	REV3L	REV3-like, catalytic subunit of DNA polymerase zeta (yeast)	Q8IWK0
8080964	-0.260020333333334	-1.19749558199395	6.41704038888889	-2.44462180280161	0.0239665751698196	0.280648456783503	8080964	NM_001080393	GXYLT2	glucoside xylosyltransferase 2	A0PJZ3
8130939	0.276505666666666	1.21125755705594	4.42777344444444	2.4437070112142	0.0240129871282384	0.281029589543529	8130939	NM_005618	DLL1	delta-like 1 (Drosophila)	O00548
8007790	0.283352499999999	1.21701968206028	4.66310238888889	2.44329032754467	0.0240341553642230	0.281115019753492	8007790	NM_003954	MAP3K14	mitogen-activated protein kinase kinase kinase 14	Q99558
7970624	0.261984666666665	1.19912716909193	5.06477194444444	2.44115656356344	0.0241428272990481	0.282138721779178	7970624	NM_018451	CENPJ	centromere protein J	Q5JPD5
8022767	-0.227073500000003	-1.17045827049463	7.05053872222222	-2.44102553119814	0.0241495156530278	0.282138721779178	8022767	NM_014939	KIAA1012	KIAA1012	Q9Y2L5
8178287	0.211326500000000	1.15775220120192	1.98502133333333	2.44029891934668	0.0241866358621621	0.282409624957388	8178287	NM_030876	OR5V1	olfactory receptor, family 5, subfamily V, member 1	Q9UGF6
8163716	-0.2818940	-1.21578995143541	5.48675038888889	-2.43995590014558	0.0242041780719682	0.282451749866894	8163716	NM_014618	DBC1	deleted in bladder cancer 1	O60477
7947189	-0.267236666666668	-1.20350043783488	4.91344855555556	-2.43858297118662	0.0242745093661679	0.283109496462730	7947189	NM_030771	CCDC34	coiled-coil domain containing 34	Q96HJ3
7980833	-0.194148166666667	-1.14404846244321	7.01462116666667	-2.43762688939661	0.024323599284555	0.283491171053040	7980833	NM_032560	SMEK1	SMEK homolog 1, suppressor of mek1 (Dictyostelium)	Q6IN85
8117572	-0.218125833333334	-1.16322149448886	3.55252572222222	-2.43734002501135	0.0243383463531941	0.283491171053040	8117572	NM_001076781	ZNF391	zinc finger protein 391	O95641
7957126	-0.279796999999999	-1.21402404841496	6.198419	-2.4369330268821	0.0243592835414863	0.283491171053040	7957126	NM_014505	KCNMB4	potassium large conductance calcium-activated channel, subfamily M, beta member 4	Q86W47
8030972	0.296493499999999	1.22815572500626	2.47120072222222	2.4368573566302	0.0243631780944448	0.283491171053040	8030972	NM_173856	VN1R2	vomeronasal 1 receptor 2	Q8NFZ6
7929609	0.248059999999998	1.1876090563185	4.23500077777778	2.43656757717637	0.0243780976666355	0.2835020308105	7929609	BC024315	C10orf12	chromosome 10 open reading frame 12	Q8N655
7904830	-0.218701500000002	-1.16368573775383	8.57937038888889	-2.43603003828945	0.0244057959331535	0.283661401126733	7904830	NM_014455	RNF115	ring finger protein 115	Q9Y4L5
8006812	-0.186836333333334	-1.13826489118861	9.64153466666667	-2.43558141376701	0.0244289350896032	0.283767629952009	8006812	NM_002795	PSMB3	proteasome (prosome, macropain) subunit, beta type, 3	P49720
8017555	0.224835333333333	1.16864385400099	6.10603377777778	2.43498516601008	0.0244597200188396	0.283962499875074	8017555	NM_001433	ERN1	endoplasmic reticulum to nucleus signaling 1	O75460
7976840	-0.215905000000001	-1.16143225027611	2.33127016666667	-2.43445825463158	0.0244869551378009	0.284115959154679	7976840	NR_030162	MIR487A	microRNA 487a	---
8168412	-0.419804333333334	-1.33774610959799	3.77495205555556	-2.43418567546861	0.0245010553677279	0.284116929235609	8168412	BC029480	NCRNA00183	non-protein coding RNA 183	---
8147848	-0.203757833333333	-1.15169430600844	5.94813822222222	-2.43339263038971	0.0245421218074688	0.284430422548537	8147848	NM_181354	OXR1	oxidation resistance 1	Q05CY8
8065630	-0.447355666666667	-1.36353871816030	2.57509333333333	-2.43213439435224	0.0246074090344714	0.284881388149346	8065630	NM_182584	C20orf203	chromosome 20 open reading frame 203	Q8NBC4
8015210	0.178586333333333	1.13177433979335	5.93460011111111	2.43178784930000	0.024625418945785	0.284881388149346	8015210	NM_033184	KRTAP2-4	keratin associated protein 2-4	Q9BYR9
7917771	0.356520333333334	1.28033410558791	7.072171	2.43158440296669	0.024635997754484	0.284881388149346	7917771	NM_014597	DNTTIP2	deoxynucleotidyltransferase, terminal, interacting protein 2	Q5QJE6
8126574	-0.1981	-1.14718653838185	8.38543833333333	-2.43156031069457	0.0246372507856835	0.284881388149346	8126574	NM_015388	YIPF3	Yip1 domain family, member 3	Q9GZM5
8093230	0.267273999999998	1.20353158181409	6.84622344444444	2.43074419045222	0.024679732039914	0.285103121019811	8093230	NM_001145642	KIAA0226	KIAA0226	Q92622
8076128	0.224627	1.16847510739516	8.40308111111111	2.43065157287629	0.0246845573453265	0.285103121019811	8076128	NM_014876	JOSD1	Josephin domain containing 1	Q15040
7903239	-0.250959166666668	-1.18999801470947	7.84317461111111	-2.42942196652485	0.0247487022901364	0.2856812046817	7903239	NM_000028	AGL	amylo-alpha-1, 6-glucosidase, 4-alpha-glucanotransferase	P35573
8149877	0.293629666666666	1.22572018280439	4.901413	2.42861298900551	0.0247909889564348	0.286006457681806	8149877	NM_007257	PNMA2	paraneoplastic antigen MA2	Q9UL42
8137709	0.285579666666666	1.21889991235572	7.03552311111111	2.42729397567828	0.024860080505993	0.286640404924049	8137709	NM_182491	ZFAND2A	zinc finger, AN1-type domain 2A	Q8N6M9
8144388	0.206830333333333	1.15414967694931	3.98565433333333	2.42667200945069	0.0248927220813342	0.286853596696216	8144388	NM_001164453	FAM90A20	family with sequence similarity 90, member A20	---
7996976	-0.199476833333335	-1.14828187630827	6.29472166666667	-2.42540376169161	0.0249594051047332	0.287410631238921	7996976	NM_007014	WWP2	WW domain containing E3 ubiquitin protein ligase 2	O00308
7917240	-0.200236500000001	-1.14888667575893	7.60159794444444	-2.42512329023817	0.0249741744301219	0.287410631238921	7917240	NM_004388	CTBS	chitobiase, di-N-acetyl-	B2RBF5
8102610	0.368751	1.29123447220129	4.55890672222222	2.42494441540463	0.0249835980386274	0.287410631238921	8102610	NM_198179	QRFPR	pyroglutamylated RFamide peptide receptor	Q96P65
7967030	-0.357682	-1.28136545342741	5.23072627777778	-2.4241450130467	0.0250257532091736	0.287732284486641	7967030	NR_003925	RNU4-1	RNA, U4 small nuclear 1	---
8078227	-0.249574333333335	-1.18885629161754	7.16992244444444	-2.42336029237157	0.0250671986067571	0.28804541709692	8078227	NM_003884	KAT2B	K(lysine) acetyltransferase 2B	Q92831
7910591	-0.247799833333333	-1.18739490958411	7.54583577777778	-2.42270851224861	0.0251016712850165	0.288278117250587	7910591	NM_032324	C1orf57	chromosome 1 open reading frame 57	Q9BSD7
7905559	0.275494999999999	1.21040931892527	4.02135422222222	2.42243809767338	0.0251159864804189	0.288279187971739	7905559	NM_001010857	LELP1	late cornified envelope-like proline-rich 1	Q5T871
8116740	0.247476333333333	1.18712868617645	6.24300372222222	2.42201174505353	0.0251385721647025	0.288375131736570	8116740	NM_001168344	RREB1	ras responsive element binding protein 1	Q92766
7997755	-0.261555166666667	-1.19877023401632	5.45536522222222	-2.42143052927212	0.0251693920732754	0.288540809087785	7997755	NM_079837	BANP	BTG3 associated nuclear protein	B2RCF7
8048752	-0.231928500000000	-1.17440376629320	6.37591483333333	-2.42108651799354	0.0251876504046400	0.288540809087785	8048752	NM_022915	MRPL44	mitochondrial ribosomal protein L44	Q9H9J2
8088065	-0.191027333333335	-1.14157633525332	6.90817288888889	-2.42073365353542	0.0252063914324443	0.288540809087785	8088065	NM_001005159	SFMBT1	Scm-like with four mbt domains 1	Q9UHJ3
8109201	0.256277333333332	1.19439276649492	6.72888544444444	2.42066659862546	0.0252099542621839	0.288540809087785	8109201	NM_014983	HMGXB3	HMG box domain containing 3	Q12766
8169473	-0.262552166666669	-1.19959895176861	9.25081183333333	-2.42017064952936	0.0252363201007467	0.288677364703777	8169473	NM_005032	PLS3	plastin 3	A8K579
8011193	0.407247166666667	1.32615294117618	6.57686533333333	2.41893327481733	0.0253022139002875	0.288677364703777	8011193	NR_028504	C17orf91	chromosome 17 open reading frame 91	---
8042601	-0.202073666666667	-1.15035063087347	6.79844366666667	-2.41870995483424	0.0253141233926718	0.288677364703777	8042601	NM_014497	ZNF638	zinc finger protein 638	Q14966
8081316	-0.202865166666665	-1.15098191628507	8.46689888888889	-2.41853876559269	0.0253232563246887	0.288677364703777	8081316	NM_006070	TFG	TRK-fused gene	Q92734
8145085	0.201112833333332	1.14958475366531	6.51071638888889	2.41850209769046	0.0253252129532175	0.288677364703777	8145085	NM_001722	POLR3D	polymerase (RNA) III (DNA directed) polypeptide D, 44kDa	P05423
8027886	0.314014500000001	1.24316216340921	4.74693366666667	2.41795504427652	0.0253544208820570	0.288677364703777	8027886	NM_015302	HAUS5	HAUS augmin-like complex, subunit 5	O94927
8036936	0.395295666666666	1.31521227286945	4.25069077777778	2.41788203394101	0.0253583213751677	0.288677364703777	8036936	AK096566	LOC100130713	hypothetical LOC100130713	---
8007148	0.358341333333334	1.28195119054785	4.35380333333333	2.41761174257811	0.0253727662435469	0.288677364703777	8007148	NM_000805	GAST	gastrin	P01350
8035254	0.255851666666666	1.19404041331077	4.49472461111111	2.41752424562265	0.0253774438832732	0.288677364703777	8035254	NM_031941	USHBP1	Usher syndrome 1C binding protein 1	Q8N6Y0
8100737	-0.233790000000001	-1.17592006983967	10.9904761111111	-2.41728858508917	0.0253900464307038	0.288677364703777	8100737	NM_001076	UGT2B15	UDP glucuronosyltransferase 2 family, polypeptide B15	P54855
8047300	-0.164065000000001	-1.12043969398196	10.7665966666667	-2.41713508514543	0.0253982583649745	0.288677364703777	8047300	NM_001159	AOX1	aldehyde oxidase 1	Q9BYF0
7986444	0.293738833333332	1.22581293480358	4.07327072222222	2.41699568571737	0.0254057180929418	0.288677364703777	7986444	AK056534	LOC145757	hypothetical LOC145757	Q3KRG0
8024511	-0.264063000000001	-1.20085586564128	3.35008605555556	-2.41694451086490	0.0254084571417176	0.288677364703777	8024511	NM_001102651	ZNF554	zinc finger protein 554	Q86TJ5
7984686	-0.351620333333335	-1.27599292811491	7.10697183333333	-2.41670523400094	0.0254212676860504	0.288677364703777	7984686	NM_033028	BBS4	Bardet-Biedl syndrome 4	Q96RK4
8063839	0.239597	1.18066281100299	5.09577055555556	2.41556088815619	0.0254826175338353	0.289143812604122	8063839	NM_198935	SS18L1	synovial sarcoma translocation gene on chromosome 18-like 1	O75177
7982252	0.28748	1.22050651823984	3.34472222222222	2.41540709888952	0.0254908728724009	0.289143812604122	7982252	NR_026771	DKFZP434L187	hypothetical LOC26082	Q9UFV3
7942991	0.336098166666666	1.26233792364620	2.47772083333333	2.41377884942611	0.0255784294210111	0.289823739089763	7942991	NM_000372	TYR	tyrosinase (oculocutaneous albinism IA)	P14679
8123658	0.273298833333333	1.20856815481269	5.954015	2.41376061730486	0.0255794114075770	0.289823739089763	8123658	NM_015482	SLC22A23	solute carrier family 22, member 23	Q7L9D0
8079153	0.217235833333334	1.16250412329276	7.21009861111111	2.41265933958611	0.0256387916154748	0.290334249187528	8079153	NM_016006	ABHD5	abhydrolase domain containing 5	Q8WTS1
8172088	0.280600833333333	1.21470066050992	5.63441127777778	2.41211641385754	0.0256681130259605	0.290503992761708	8172088	NM_001123385	BCOR	BCL6 co-repressor	Q6W2J9
8170992	0.460215833333333	1.37574762045852	3.257558	2.40882116269410	0.0258467479185822	0.292362489012088	8170992	NR_002984	SNORA56	small nucleolar RNA, H/ACA box 56	---
7948420	0.207871333333333	1.15498277289400	2.62025861111111	2.40830768361799	0.0258746874637033	0.292463837087439	7948420	NM_001444	FABP5	fatty acid binding protein 5 (psoriasis-associated)	Q01469
8121152	0.272343999999999	1.20776854066286	2.37014861111111	2.40812628350124	0.0258845645651143	0.292463837087439	8121152	NM_006581	FUT9	fucosyltransferase 9 (alpha (1,3) fucosyltransferase)	Q5Q0U2
8028325	0.258636500000000	1.19634749473487	6.23700527777778	2.40724813229458	0.0259324288589128	0.292699985031347	8028325	NM_033520	C19orf33	chromosome 19 open reading frame 33	Q9GZP8
8086899	-0.248579166666667	-1.18803650492647	5.48621672222222	-2.40692436403822	0.0259500968586192	0.292699985031347	8086899	NM_005793	NME6	non-metastatic cells 6, protein expressed in (nucleoside-diphosphate kinase)	O75414
7927280	-0.322208666666668	-1.25024312056219	4.025218	-2.40689236761265	0.0259518435080969	0.292699985031347	7927280	NM_005972	PPYR1	pancreatic polypeptide receptor 1	P50391
7980496	0.317259833333333	1.24596179649955	4.11867133333333	2.40668391990597	0.0259632251152621	0.292699985031347	7980496	NM_152446	C14orf145	chromosome 14 open reading frame 145	Q6ZU80
8156192	0.250210833333333	1.1893809166823	2.70404055555556	2.40579893411497	0.026011598605141	0.293028121127434	8156192	AK096255	LOC100130433	hypothetical protein LOC100130433	---
8121895	0.258535	1.19626332933898	6.40371566666667	2.40547266213683	0.026029453835627	0.293028121127434	8121895	NM_001031712	TRMT11	tRNA methyltransferase 11 homolog (S. cerevisiae)	Q7Z4G4
8036503	-0.360624	-1.28398112992829	3.43958888888889	-2.40530913291267	0.0260384072591471	0.293028121127434	8036503	NM_170604	RASGRP4	RAS guanyl releasing protein 4	Q8TDF6
7968800	0.345539833333333	1.27062634158462	5.57545711111111	2.40507207702136	0.0260513914434162	0.293028121127434	7968800	NM_178009	DGKH	diacylglycerol kinase, eta	Q86XP1
8008706	-0.225104166666667	-1.16886164063440	7.89275422222222	-2.40474284389566	0.0260694344116765	0.293028121127434	8008706	NM_080677	DYNLL2	dynein, light chain, LC8-type 2	Q96FJ2
8037061	0.280754333333333	1.21482990921860	3.44141377777778	2.40456712501666	0.0260790690929399	0.293028121127434	8037061	NM_173506	LYPD4	LY6/PLAUR domain containing 4	Q6UWN0
8102006	-0.247948833333334	-1.18751754879266	6.34810877777778	-2.40400349239974	0.0261099954717685	0.293213079342242	8102006	NM_005908	MANBA	mannosidase, beta A, lysosomal	O00462
7987369	-0.230429000000001	-1.17318375545508	6.35071711111111	-2.40353504567467	0.0261357249775021	0.293339504592452	7987369	NM_080650	ATPBD4	ATP binding domain 4	Q7L8W6
8053484	0.189645166666666	1.14048317756603	6.16011494444444	2.40290393057772	0.0261704263542421	0.293566431765627	8053484	NM_003896	ST3GAL5	ST3 beta-galactoside alpha-2,3-sialyltransferase 5	Q9UNP4
8173217	-0.223993499999999	-1.16796213239848	5.4638155	-2.40175953564097	0.0262334593432102	0.294110741640968	8173217	NM_015185	ARHGEF9	Cdc42 guanine nucleotide exchange factor (GEF) 9	O43307
8021301	-0.219325166666668	-1.16418889945871	7.784791	-2.40097140093442	0.0262769516711648	0.294342034244329	8021301	NM_004163	RAB27B	RAB27B, member RAS oncogene family	O00194
8119473	-0.219822166666667	-1.1645900248113	4.91896911111111	-2.40085950745481	0.0262831318195478	0.294342034244329	8119473	NM_013397	PRICKLE4	prickle homolog 4 (Drosophila)	Q2TBC4
8023646	0.231236333333332	1.17384045377839	5.62147533333333	2.39995051521041	0.0263333877770080	0.294692493491263	8023646	NM_000633	BCL2	B-cell CLL/lymphoma 2	Q96PA0
8010248	-0.256202000000001	-1.19433040041151	6.50332511111111	-2.39976776040067	0.0263435026248726	0.294692493491263	8010248	NM_001010982	AFMID	arylformamidase	Q63HM1
8033190	-0.237606500000001	-1.17903496258732	6.79930661111111	-2.39799633133281	0.0264417324759813	0.295628194863839	8033190	NM_024103	SLC25A23	solute carrier family 25 (mitochondrial carrier; phosphate carrier), member 23	Q9BV35
8147000	-0.276134666666668	-1.21094611301158	5.80560283333333	-2.39507517644287	0.0266044613159134	0.296922328514931	8147000	NM_024721	ZFHX4	zinc finger homeobox 4	Q9H7F3
8151549	-0.193399166666667	-1.14345466411621	6.95709305555556	-2.3948768264487	0.0266155444823306	0.296922328514931	8151549	NM_005536	IMPA1	inositol(myo)-1(or 4)-monophosphatase 1	P29218
7961891	0.251179166666665	1.19017949417536	4.89349788888889	2.39470601871146	0.0266250921136681	0.296922328514931	7961891	NM_030762	BHLHE41	basic helix-loop-helix family, member e41	Q8TAT1
8019494	-0.172325333333334	-1.12687331415525	5.57194911111111	-2.39465979386970	0.0266276764885021	0.296922328514931	8019494	NR_033265	C17orf101	chromosome 17 open reading frame 101	Q6PK18
7936826	-0.260367166666668	-1.19778350237960	6.45177488888889	-2.39447048447100	0.0266382629800726	0.296922328514931	7936826	NM_022466	IKZF5	IKAROS family zinc finger 5 (Pegasus)	Q9H5V7
8110437	-0.232038166666666	-1.17449304215396	6.38628161111111	-2.39407705088654	0.0266602769436102	0.296922328514931	8110437	NM_022762	RMND5B	required for meiotic nuclear division 5 homolog B (S. cerevisiae)	Q96G75
7932765	-0.205098333333335	-1.15276491597010	5.54411611111111	-2.39382882437905	0.026674174768526	0.296922328514931	7932765	NM_173496	MPP7	membrane protein, palmitoylated 7 (MAGUK p55 subfamily member 7)	B3KQ45
8072328	0.245241	1.18529075541243	7.15105933333333	2.39364799013073	0.0266843036419702	0.296922328514931	8072328	NM_012429	SEC14L2	SEC14-like 2 (S. cerevisiae)	B2RAW8
8100798	-0.258611500000001	-1.19632676379217	7.27152938888889	-2.39355848478952	0.0266893183302518	0.296922328514931	8100798	NM_014465	SULT1B1	sulfotransferase family, cytosolic, 1B, member 1	O43704
8169742	-0.218020166666669	-1.16313630029793	6.59555966666667	-2.39126574108264	0.0268180720903811	0.298191070363151	8169742	NM_001167	XIAP	X-linked inhibitor of apoptosis	P98170
8092162	0.358830833333333	1.28238622467396	4.76619	2.39097263676989	0.0268345735111242	0.298210967692153	8092162	ENST00000331659	PP13439	hypothetical LOC100128046	---
8094960	-0.193991166666668	-1.14392396916458	5.20781822222222	-2.39021928060463	0.0268770298516426	0.298519120598792	8094960	NM_152679	SLC10A4	solute carrier family 10 (sodium/bile acid cotransporter family), member 4	Q96EP9
7925182	0.352014833333332	1.27634189170445	4.54619577777778	2.38869106217454	0.0269633462962604	0.299183721910123	7925182	NR_002956	SNORA14B	small nucleolar RNA, H/ACA box 14B	---
8021565	-0.206312333333333	-1.15373535361724	6.41856088888889	-2.38863731390239	0.0269663867750269	0.299183721910123	8021565	NM_194449	PHLPP1	PH domain and leucine rich repeat protein phosphatase 1	O60346
7958147	0.280382333333333	1.21451670479570	4.69427077777778	2.38772727251393	0.0270179151543474	0.299369782664762	7958147	NM_003211	TDG	thymine-DNA glycosylase	B2R848
7940775	-0.237513666666667	-1.17895909747296	5.88459538888889	-2.38759810409662	0.0270252363381810	0.299369782664762	7940775	NM_004585	RARRES3	retinoic acid receptor responder (tazarotene induced) 3	B2R599
8049394	0.2094205	1.15622366009478	3.01357333333333	2.38751650333559	0.0270298623671827	0.299369782664762	8049394	NM_024080	TRPM8	transient receptor potential cation channel, subfamily M, member 8	C4P721
8090162	0.183841833333330	1.13590472556821	8.3737075	2.38729834751481	0.0270422334513655	0.299369782664762	8090162	NM_002213	ITGB5	integrin, beta 5	P18084
7972239	-0.208090666666667	-1.15515837859857	2.2228695	-2.38626272106774	0.0271010330712064	0.299467400499539	7972239	NM_032229	SLITRK6	SLIT and NTRK-like family, member 6	Q9H5Y7
7906786	0.361440499999999	1.28470801072012	3.28428455555556	2.38618502703672	0.0271054490792982	0.299467400499539	7906786	NM_032738	FCRLA	Fc receptor-like A	Q7L513
8157105	0.294912333333332	1.22681042674558	7.1341895	2.38612112525744	0.027109081658072	0.299467400499539	8157105	NM_021224	ZNF462	zinc finger protein 462	Q68CP0
8039706	0.223922666666666	1.16790478928869	3.06395355555556	2.38610238582051	0.0271101470111817	0.299467400499539	8039706	NM_005773	ZNF256	zinc finger protein 256	Q9Y2P7
8043995	0.217145999999998	1.16243173906314	8.32644844444444	2.38514505537621	0.0271646238300182	0.299864060187504	8043995	NM_000877	IL1R1	interleukin 1 receptor, type I	P14778
7930213	-0.200981833333334	-1.14948037348693	5.53252233333333	-2.38494061466454	0.0271762706789913	0.299864060187504	7930213	NM_006951	TAF5	TAF5 RNA polymerase II, TATA box binding protein (TBP)-associated factor, 100kDa	Q15542
7924119	0.203830333333333	1.15175218375313	6.90307822222222	2.38446285262945	0.0272035065418748	0.299864060187504	7924119	NM_015434	INTS7	integrator complex subunit 7	Q9NVH2
8131666	0.379036833333333	1.30047334840716	5.76629744444444	2.38443263995527	0.0272052297328476	0.299864060187504	8131666	NM_002214	ITGB8	integrin, beta 8	P26012
7902290	-0.284235499999999	-1.21776478568820	5.70828288888889	-2.38332937080089	0.0272682245681854	0.300395060867999	7902290	NM_001902	CTH	cystathionase (cystathionine gamma-lyase)	P32929
7968516	-0.215530166666668	-1.16113053233846	6.26611755555556	-2.38261326675786	0.0273091853762233	0.300682882985359	7968516	NM_015032	PDS5B	PDS5, regulator of cohesion maintenance, homolog B (S. cerevisiae)	Q9NTI5
7984155	-0.2653	-1.20188594870042	6.9377405	-2.38200828558633	0.0273438345192591	0.300900936865028	7984155	NM_003099	SNX1	sorting nexin 1	Q53GY8
7942091	0.269792666666666	1.20563455046606	5.93757105555556	2.38159625049	0.0273674564039458	0.300946947610043	7942091	NM_139075	TPCN2	two pore segment channel 2	B3KN23
8039362	-0.2266375	-1.17010459720483	4.50134294444444	-2.38095196903892	0.0274044308977455	0.300946947610043	8039362	NM_178837	C19orf51	chromosome 19 open reading frame 51	Q8N9W5
8041617	-0.198233000000001	-1.14729230074906	5.92921416666667	-2.38047696879107	0.0274317202503731	0.300946947610043	8041617	NM_020744	MTA3	metastasis associated 1 family, member 3	Q9BTC8
8073214	-0.251168833333336	-1.19017096952043	6.56158505555556	-2.38039909053765	0.0274361968587932	0.300946947610043	8073214	NM_001024843	TNRC6B	trinucleotide repeat containing 6B	Q9UPQ9
8062844	-0.212964166666668	-1.15906716289872	7.06518861111111	-2.38017363938013	0.0274491600965935	0.300946947610043	8062844	NM_024331	TTPAL	tocopherol (alpha) transfer protein-like	B2RA57
7900409	0.2838850	1.21746896799899	2.47722766666667	2.38009232153520	0.0274538371942279	0.300946947610043	7900409	NM_001008740	TMCO2	transmembrane and coiled-coil domains 2	Q7Z6W1
8109819	0.312746999999999	1.24207044546471	4.092114	2.37945004363322	0.0274908046159628	0.300946947610043	8109819	NR_024356	FBLL1	fibrillarin-like 1	---
8116335	0.201807999999999	1.15013881779293	5.30257638888889	2.3793430010776	0.0274969701265221	0.300946947610043	8116335	NM_016175	C5orf45	chromosome 5 open reading frame 45	Q13501
8105153	-0.199218333333334	-1.14807614726274	9.09178588888889	-2.37933010573130	0.0274977129681440	0.300946947610043	8105153	NM_012343	NNT	nicotinamide nucleotide transhydrogenase	Q13423
8010560	-0.286885666666667	-1.22000382134842	3.38400438888889	-2.37919608945725	0.0275054341324341	0.300946947610043	8010560	AF258550	LOC100129503	hypothetical protein LOC100129503	Q8WY96
7988833	0.2445755	1.18474411938177	5.27861705555556	2.37903144439443	0.0275149226872758	0.300946947610043	7988833	NM_153374	LYSMD2	LysM, putative peptidoglycan-binding, domain containing 2	Q8IV50
8055404	-0.249808833333334	-1.18904954760798	5.23529583333333	-2.37883619997216	0.0275261786319200	0.300946947610043	8055404	NM_014607	UBXN4	UBX domain protein 4	Q92575
8068254	0.167744666666666	1.12330107959132	7.75246622222222	2.37852232144518	0.0275442828541811	0.300965460336453	8068254	NM_000628	IL10RB	interleukin 10 receptor, beta	Q08334
8061471	0.280355499999999	1.21449411566385	6.23123272222222	2.3782921222018	0.0275575675572007	0.300965460336453	8061471	NM_021067	GINS1	GINS complex subunit 1 (Psf1 homolog)	Q14691
8011062	-0.225819833333334	-1.16944161270515	6.93044694444444	-2.37778273960842	0.0275869849566644	0.301124493845766	8011062	NM_130766	INPP5K	inositol polyphosphate-5-phosphatase K	Q9BT40
8049620	0.219676166666666	1.16447217485992	5.08946488888889	2.37670417406050	0.0276493695029316	0.301529283598045	8049620	ENST00000408994	FAM132B	family with sequence similarity 132, member B	Q4G0M1
8029377	-0.286591333333334	-1.21975494604640	5.21975122222222	-2.37662731000747	0.0276538203359036	0.301529283598045	8029377	NM_013398	ZNF224	zinc finger protein 224	Q9NZL3
8106448	-0.283940666666668	-1.21751594518046	4.43330483333333	-2.37619159119525	0.0276790633165348	0.301642265282882	8106448	NM_003719	PDE8B	phosphodiesterase 8B	B3KN77
8022653	0.227421666666666	1.17074077214592	2.91205988888889	2.37561249837124	0.0277126456368881	0.301845957581796	8022653	NR_024259	LOC728606	hypothetical LOC728606	---
8126954	-0.204072666666667	-1.15194566288803	3.37483666666667	-2.37479959630549	0.0277598506380865	0.302197729556398	8126954	NM_138694	PKHD1	polycystic kidney and hepatic disease 1 (autosomal recessive)	Q8NAW5
8131944	0.285691333333332	1.21899426060956	5.58792811111111	2.37425314987078	0.0277916245542201	0.302381229046721	8131944	NM_004289	NFE2L3	nuclear factor (erythroid-derived 2)-like 3	Q9Y4A8
8059801	-0.251774333333334	-1.19067058984981	6.26543633333333	-2.37354605325853	0.0278327897883797	0.302517471013309	8059801	NM_018218	USP40	ubiquitin specific peptidase 40	Q9NVE5
8130553	-0.254670666666667	-1.19306336364912	2.99666788888889	-2.37352536186481	0.027833995236301	0.302517471013309	8130553	AK130765	FLJ27255	hypothetical LOC401281	Q6ZNS1
8140971	0.241831499999999	1.18249288256767	6.18594161111111	2.37291224840254	0.0278697362472733	0.302711384115789	8140971	NM_152703	SAMD9L	sterile alpha motif domain containing 9-like	B4E2J8
8129522	-0.306371000000000	-1.23659321938589	6.88237516666667	-2.37270710062067	0.027881704693842	0.302711384115789	8129522	NM_004830	MED23	mediator complex subunit 23	Q9ULK4
7976578	-0.218862333333334	-1.16381547403462	4.58719961111111	-2.37214568035025	0.0279144826778416	0.302769551603624	7976578	NM_152327	AK7	adenylate kinase 7	Q96M32
7957790	-0.225347333333334	-1.16905866920635	2.66426322222222	-2.37203900551841	0.0279207148254901	0.302769551603624	7957790	BC031221	FAM71C	family with sequence similarity 71, member C	Q8NEG0
8038225	0.233376999999998	1.17558348763238	6.00609938888889	2.37184807126617	0.0279318727922436	0.302769551603624	8038225	NM_020904	PLEKHA4	pleckstrin homology domain containing, family A (phosphoinositide binding specific) member 4	Q9H4M7
8126007	-0.232227833333334	-1.17464745928134	2.00346794444444	-2.37096720809576	0.0279834029495916	0.303142619640399	8126007	NM_152990	PXT1	peroxisomal, testis specific 1	Q7Z5Y7
7999965	-0.319549166666668	-1.24794051422234	9.85775033333333	-2.3707486784968	0.0279962004917033	0.303142619640399	7999965	NM_182617	ACSM2B	acyl-CoA synthetase medium-chain family member 2B	Q68CK6
7957551	0.211107333333332	1.15757633491621	6.18431588888889	2.37044697306241	0.0280138779027236	0.303172079598616	7957551	NM_003877	SOCS2	suppressor of cytokine signaling 2	A8K3D1
7952950	-0.344718166666667	-1.26990288026338	4.02945055555556	-2.36837092855919	0.0281357977038934	0.304012901485839	7952950	ENST00000318291	LOC100049716	hypothetical protein LOC100049716	---
8051670	-0.409054666666667	-1.32781547107394	6.62763616666667	-2.3682655368776	0.0281420001430351	0.304012901485839	8051670	NM_005633	SOS1	son of sevenless homolog 1 (Drosophila)	Q59GG9
7976084	-0.228935166666668	-1.17196961529908	4.17398888888889	-2.36825395828227	0.0281426816359035	0.304012901485839	7976084	NM_018418	SPATA7	spermatogenesis associated 7	Q9P0W8
8008716	0.372559666666667	1.29464779157330	5.52393611111111	2.36810305870934	0.0281515646812491	0.304012901485839	8008716	NR_002307	MSX2P1	msh homeobox 2 pseudogene 1	Q14561
8070398	-0.205522166666668	-1.15310362370620	2.76878244444444	-2.36566620454813	0.0282953761135489	0.305403234196825	8070398	NM_152505	LCA5L	Leber congenital amaurosis 5-like	O95447
7938741	0.317056166666666	1.24578591527192	2.60607266666667	2.36434686768495	0.0283735209673324	0.305947972996634	7938741	NM_054031	MRGPRX3	MAS-related GPR, member X3	Q96LB0
7995252	-0.334764666666667	-1.26117166892613	6.5359605	-2.36430451212099	0.028376033015968	0.305947972996634	7995252	NM_001130913	ZNF720	zinc finger protein 720	Q7Z2F6
7948794	0.249159333333333	1.18851435905893	4.018158	2.36325598611526	0.0284382853754846	0.306382873849822	7948794	NM_203422	LRRN4CL	LRRN4 C-terminal like	Q8ND94
7989023	0.249611166666664	1.18888664460124	7.70697188888889	2.36295881300159	0.0284559519424388	0.306382873849822	7989023	NM_004580	RAB27A	RAB27A, member RAS oncogene family	A2RU94
8171725	-0.245548500000001	-1.18554341847879	6.04591061111111	-2.36249936701238	0.0284832854502670	0.306382873849822	8171725	NM_001168465	MAP7D2	MAP7 domain containing 2	Q96T17
8155440	0.215574333333332	1.16116607973325	5.04958155555556	2.36246673031134	0.0284852280087869	0.306382873849822	8155440	NM_001099279	FOXD4L2	forkhead box D4-like 2	Q8WTR0
7974455	0.198706999999999	1.14766930758756	8.67596938888889	2.36232482991956	0.0284936754437868	0.306382873849822	7974455	NM_144578	MAPK1IP1L	mitogen-activated protein kinase 1 interacting protein 1-like	Q8NDC0
7900426	-0.210717666666668	-1.15726371999171	7.23149222222222	-2.36186621882023	0.0285209927822558	0.306382873849822	7900426	NM_022733	SMAP2	small ArfGAP2	Q8WU79
8078497	0.186946	1.13835141984329	2.77882538888889	2.36184638416701	0.0285221747880915	0.306382873849822	8078497	NM_016300	ARPP21	cyclic AMP-regulated phosphoprotein, 21 kD	A8K1F3
7977296	-0.298516	-1.22987867185662	3.81020966666667	-2.36002488683499	0.0286309169509853	0.307250187462265	7977296	NR_024396	MGC23270	hypothetical LOC196872	A8K814
7949344	0.203751666666666	1.15168938320806	4.39264722222222	2.35998618513122	0.0286332315794878	0.307250187462265	7949344	NM_005468	NAALADL1	N-acetylated alpha-linked acidic dipeptidase-like 1	Q9UQQ1
7928855	-0.223347833333334	-1.16743953720565	7.81854583333333	-2.35880834366016	0.0287037576111168	0.307600729322919	7928855	NM_004329	BMPR1A	bone morphogenetic protein receptor, type IA	P36894
7920472	0.201532833333332	1.14991947158573	4.64365222222222	2.35875457745751	0.0287069808274557	0.307600729322919	7920472	NM_152263	TPM3	tropomyosin 3	Q5VU62
7913814	-0.281168166666668	-1.21517843001325	6.64973011111111	-2.35868045776680	0.0287114247596923	0.307600729322919	7913814	NM_015484	SYF2	SYF2 homolog, RNA splicing factor (S. cerevisiae)	O95926
7901788	-0.219290333333332	-1.16416079089155	6.94791072222222	-2.35833103447042	0.0287323834268744	0.30766265824762	7901788	NM_001134673	NFIA	nuclear factor I/A	Q12857
8160712	-0.240144833333333	-1.18111122819868	2.27571977777778	-2.3574828119315	0.0287833194270319	0.308045345715912	8160712	NR_003667	SUGT1P1	suppressor of G2 allele of SKP1 pseudogene 1 (S. cerevisiae)	---
7973446	-0.282474166666666	-1.21627896860794	2.6806095	-2.35686772221743	0.028820308051889	0.308278440217303	7973446	ENST00000354854	C14orf167	chromosome 14 open reading frame 167	---
7898278	0.2462235	1.18609823361317	6.79430572222222	2.35657296377344	0.0288380490527117	0.308305513870499	7898278	NM_015001	SPEN	spen homolog, transcriptional regulator (Drosophila)	Q96T58
7948951	0.182917833333333	1.13517744787020	2.40291822222222	2.35440164970690	0.0289690487762047	0.309542761567564	7948951	NM_001136506	SLC22A24	solute carrier family 22, member 24	Q8N4F4
8152355	-0.209112166666667	-1.15597657793819	6.37130283333333	-2.35395831565775	0.0289958636779414	0.309666046760734	8152355	NM_001099750	SYBU	syntabulin (syntaxin-interacting)	Q9NX95
8074988	-0.424677000000001	-1.34227195251466	2.1081985	-2.35364482250193	0.0290148390736067	0.309705522918383	8074988	NR_003081	GSTTP1	glutathione S-transferase theta pseudogene 1	Q9Y3K2
8062948	0.271061333333333	1.20669521889682	4.52106272222222	2.35326389529643	0.0290379116562924	0.309788668038446	8062948	NM_014276	RBPJL	recombination signal binding protein for immunoglobulin kappa J region-like	O95460
8092888	0.277310833333332	1.21193374736620	4.85390444444444	2.3529160761344	0.0290589937405416	0.309790422535951	8092888	NM_138399	TMEM44	transmembrane protein 44	Q6PL43
8156826	-0.187977666666665	-1.13916574247295	8.54083094444444	-2.35275696552311	0.0290686425092935	0.309790422535951	8156826	NM_004612	TGFBR1	transforming growth factor, beta receptor 1	Q706C0
8172573	0.225721000000001	1.16936150162791	3.57247988888889	2.35193323796410	0.0291186423675274	0.309999364313118	8172573	NM_003179	SYP	synaptophysin	P08247
7957570	-0.286710333333335	-1.21985556109045	6.30285005555556	-2.35193006354269	0.0291188352073101	0.309999364313118	7957570	NM_005761	PLXNC1	plexin C1	O60486
8061725	-0.231018833333334	-1.17366349950379	6.52789083333333	-2.35148356478321	0.0291459709032760	0.310125370188664	8061725	NM_015338	ASXL1	additional sex combs like 1 (Drosophila)	Q8IXJ9
8016615	0.230213999999999	1.17300893284436	4.441879	2.35120563739621	0.0291628735971539	0.310142417531117	8016615	NM_174920	SAMD14	sterile alpha motif domain containing 14	Q8IZD0
7931810	0.230640166666665	1.17335548643598	7.99911605555556	2.35043482396185	0.0292097996218318	0.310478572802586	7931810	NM_001300	KLF6	Kruppel-like factor 6	Q99612
8121043	-0.216924333333333	-1.16225314790758	7.1419395	-2.34862980177170	0.0293199604897061	0.311356291359780	8121043	NM_181837	ORC3L	origin recognition complex, subunit 3-like (yeast)	Q9UBD5
8021496	-0.197612500000002	-1.14679895892549	6.64955972222222	-2.34852195542031	0.0293265545361063	0.311356291359780	8021496	NM_020854	KIAA1468	KIAA1468	B2RD46
8051422	0.245036999999999	1.18512316474870	4.72449538888889	2.34832735169833	0.0293384566599497	0.311356291359780	8051422	NR_003143	MYADML	myeloid-associated differentiation marker-like	Q96M12
7924190	-0.221689000000000	-1.16609796838387	5.67265516666667	-2.34745935632178	0.0293915984468182	0.311757038470437	7924190	NM_144567	ANGEL2	angel homolog 2 (Drosophila)	Q5VTE6
7956423	-0.250949500000001	-1.18999004124641	4.7748895	-2.34560486032588	0.0295054360234	0.312245071627814	7956423	NM_005538	INHBC	inhibin, beta C	P55103
7939839	0.263923666666665	1.20073989437472	6.77005388888889	2.34554139107863	0.0295093392734404	0.312245071627814	7939839	NM_002843	PTPRJ	protein tyrosine phosphatase, receptor type, J	Q12913
7942544	0.198324666666665	1.14736520028716	6.01103983333333	2.34541557936611	0.0295170778910023	0.312245071627814	7942544	NM_001098638	RNF169	ring finger protein 169	Q8NCN4
7979984	-0.250884833333335	-1.18993670290218	6.48079705555556	-2.34531696710451	0.0295231447965300	0.312245071627814	7979984	NM_021260	ZFYVE1	zinc finger, FYVE domain containing 1	Q9HBF4
8027674	-0.215464666666667	-1.16107781688490	5.87933822222222	-2.34527992008887	0.0295254243320439	0.312245071627814	8027674	NM_018443	ZNF302	zinc finger protein 302	Q6X7T3
7899087	-0.328550666666667	-1.25575121132601	5.78449561111111	-2.34431664121106	0.0295847529439333	0.312245071627814	7899087	NR_026686	PDIK1L	PDLIM1 interacting kinase 1 like	Q8N165
8118111	-0.324550833333334	-1.25227449652593	7.37285422222222	-2.34429008992877	0.0295863898061010	0.312245071627814	8118111	NM_006674	HCP5	HLA complex P5	Q6MZN7
8072825	0.164485833333333	1.12076657328449	5.62238827777778	2.34400879065239	0.0296037367965859	0.312245071627814	8072825	NM_013365	GGA1	golgi-associated, gamma adaptin ear containing, ARF binding protein 1	Q9UJY5
7965900	0.235204666666666	1.17707370990428	2.35611755555556	2.34371604273187	0.0296217997894015	0.312245071627814	7965900	NM_001099336	C12orf42	chromosome 12 open reading frame 42	Q96LP6
8100943	-0.212163666666667	-1.15842421627838	4.74001166666667	-2.34368388475089	0.0296237846074316	0.312245071627814	8100943	NM_201431	RASSF6	Ras association (RalGDS/AF-6) domain family member 6	Q6ZTQ3
8075423	-0.256645000000002	-1.19469719283316	5.17313694444444	-2.34348770614796	0.0296358955839627	0.312245071627814	8075423	NM_152511	DUSP18	dual specificity phosphatase 18	Q8NEJ0
8127109	-0.216448166666667	-1.16186960539065	6.30579894444444	-2.34314258465919	0.0296572125873147	0.312245071627814	8127109	NM_016513	ICK	intestinal cell (MAK-like) kinase	Q9UPZ9
8011093	0.208684833333333	1.15563422272327	5.71887877777778	2.34275762970450	0.0296810067102086	0.312245071627814	8011093	NM_152346	SLC43A2	solute carrier family 43, member 2	Q8NBW0
8052072	-0.221063666666667	-1.16559263503442	2.54120177777778	-2.34274957765129	0.0296815045973704	0.312245071627814	8052072	NM_000145	FSHR	follicle stimulating hormone receptor	P23945
7974566	-0.215736833333334	-1.16129687668594	7.34479194444444	-2.34245899941869	0.0296994772581198	0.312245071627814	7974566	NM_018229	MUDENG	MU-2/AP1M2 domain containing, death-inducing	Q9H0R1
7984408	-0.370583666666668	-1.29287577959835	5.58832927777778	-2.34239714180355	0.0297033045359061	0.312245071627814	7984408	NM_145160	MAP2K5	mitogen-activated protein kinase kinase 5	B2RD76
7936134	-0.243954833333335	-1.18423453626779	6.36482461111111	-2.34230568771614	0.0297089638539702	0.312245071627814	7936134	NM_024928	OBFC1	oligonucleotide/oligosaccharide-binding fold containing 1	Q9H668
8011626	-0.18846966666667	-1.13955429660830	8.44914405555556	-2.34213984736985	0.029719228851963	0.312245071627814	8011626	NM_003342	UBE2G1	ubiquitin-conjugating enzyme E2G 1 (UBC7 homolog, yeast)	P62253
8103789	-0.203242833333333	-1.15128325814340	5.87701766666667	-2.34196119589409	0.0297302904904628	0.312245071627814	8103789	NM_005277	GPM6A	glycoprotein M6A	P51674
8105121	-0.241469833333335	-1.18219648267313	7.65248011111111	-2.34069798572472	0.0298086139669144	0.312905543816342	8105121	NM_000163	GHR	growth hormone receptor	P10912
8062890	0.240701333333331	1.18156691368050	4.56932366666667	2.34011966886326	0.029844535314528	0.313029805638035	8062890	NM_001124756	PABPC1L	poly(A) binding protein, cytoplasmic 1-like	Q4VY17
7919197	-0.273088666666669	-1.20839210773879	4.79057977777778	-2.34001022686807	0.0298513376565526	0.313029805638035	7919197	NM_032305	POLR3GL	polymerase (RNA) III (DNA directed) polypeptide G (32kD)-like	Q9BT43
8150318	0.209349333333333	1.15616662617424	4.87627383333333	2.33762948273403	0.0299996676764587	0.314422576939926	8150318	NM_023110	FGFR1	fibroblast growth factor receptor 1	P11362
7984631	-0.325626000000001	-1.25320810036148	3.68246883333333	-2.33677451737644	0.0300531016471467	0.314819829657707	7984631	NR_027262	C15orf34	chromosome 15 open reading frame 34	Q9H8Q6
8032755	0.218232833333333	1.16330777004404	6.77609038888889	2.33632820495453	0.0300810304166986	0.314921129684601	8032755	NM_015898	ZBTB7A	zinc finger and BTB domain containing 7A	O95365
8096688	-0.192935333333334	-1.14308709708100	5.38549127777778	-2.33612355909327	0.0300938445090810	0.314921129684601	8096688	NM_001031720	GSTCD	glutathione S-transferase, C-terminal domain containing	Q8NEC7
8041886	0.261963499999999	1.19910957608845	3.40690338888889	2.33431290935596	0.0302074401508633	0.315946755344685	8041886	AK026773	LOC440863	hypothetical gene supported by AK026773	Q9H5S2
8046340	-0.284030000000000	-1.21759133749982	5.49231305555556	-2.33365082611682	0.0302490765028603	0.31621907205414	8046340	NM_001378	DYNC1I2	dynein, cytoplasmic 1, intermediate chain 2	Q13409
7948344	-0.470933166666669	-1.38600567698371	5.40674838888889	-2.33323958008886	0.0302749651931731	0.316268721892639	7948344	NM_201648	GLYAT	glycine-N-acyltransferase	Q6IB77
7997128	0.205037999999999	1.15271670848779	4.96828205555556	2.33307976242462	0.030285031533972	0.316268721892639	7997128	NM_152456	IL34	interleukin 34	Q6ZMJ4
8094361	-0.304050333333334	-1.23460567956894	8.73868372222222	-2.33230352031074	0.0303339682675924	0.316616651279144	8094361	NM_020973	GBA3	glucosidase, beta, acid 3 (cytosolic)	A8K9N1
8147661	0.251377999999999	1.19034353692701	5.24922194444444	2.33150939893364	0.0303841078069637	0.316976770585257	8147661	NM_003114	SPAG1	sperm associated antigen 1	Q07617
8083968	-0.261227333333335	-1.19849786031134	6.3924545	-2.33121267293016	0.0304028622605710	0.317009268529720	8083968	NM_014932	NLGN1	neuroligin 1	Q8N2Q7
7932118	0.250426333333333	1.18955859160616	5.27648466666667	2.33059828078353	0.0304417287031939	0.317251332037913	7932118	NM_152751	BEND7	BEN domain containing 7	Q8N7W2
7973427	-0.271025166666667	-1.2066649688471	5.50748222222222	-2.32934825679051	0.0305209470273131	0.317913461584603	7973427	NM_024328	THTPA	thiamine triphosphatase	Q9BU02
7978527	-0.208116833333336	-1.15517933030181	7.45582838888889	-2.32710823693105	0.030663381604303	0.319233048340638	7978527	NM_080664	C14orf126	chromosome 14 open reading frame 126	Q96FN9
8034827	-0.175384000000002	-1.12926493958256	7.02528227777778	-2.32642377481258	0.0307070263872637	0.319234700252256	8034827	NM_005716	GIPC1	GIPC PDZ domain containing family, member 1	O14908
8078650	-0.234721833333333	-1.17667983918693	7.33930555555556	-2.32624109608942	0.0307186846116777	0.319234700252256	8078650	NM_001008392	CTDSPL	CTD (carboxy-terminal domain, RNA polymerase II, polypeptide A) small phosphatase-like	O15194
8071036	-0.210180166666667	-1.15683264247872	2.72105516666667	-2.32603576686069	0.0307317932319912	0.319234700252256	8071036	NM_006272	S100B	S100 calcium binding protein B	P04271
8046020	-0.280702500000000	-1.21478626343714	3.25459655555556	-2.3259745013276	0.0307357055447397	0.319234700252256	8046020	NM_021007	SCN2A	sodium channel, voltage-gated, type II, alpha subunit	Q59H71
8026638	0.186018833333334	1.13762007857740	6.32921883333333	2.32583576004941	0.0307445670279579	0.319234700252256	8026638	NM_004145	MYO9B	myosin IXB	Q8WVD2
8005458	0.244372333333332	1.18457729024650	3.93011927777778	2.32562496714196	0.0307580350070377	0.319234700252256	8005458	NM_001040078	LGALS9C	lectin, galactoside-binding, soluble, 9C	O00182
8167027	-0.321962333333333	-1.25002966570488	4.89675944444444	-2.32489430468741	0.0308047606934558	0.319556038513997	8167027	NM_152869	RGN	regucalcin (senescence marker protein-30)	Q15493
8112376	0.263466166666666	1.20035918230902	4.22539077777778	2.32364617141653	0.03088473023392	0.319919973074201	8112376	NM_022145	CENPK	centromere protein K	Q9BS16
7966929	0.205359333333331	1.15297348316673	6.8203825	2.32356482352449	0.0308899489517433	0.319919973074201	7966929	NM_006861	RAB35	RAB35, member RAS oncogene family	Q15286
8098204	-0.189813333333335	-1.14061612488155	7.90547727777778	-2.32344281906630	0.0308977774405766	0.319919973074201	8098204	NM_001873	CPE	carboxypeptidase E	B3KR42
8090237	-0.177149666666669	-1.13064785561155	6.70409416666667	-2.32288374914838	0.0309336739419204	0.319919973074201	8090237	NM_021964	ZNF148	zinc finger protein 148	Q9UQR1
8051583	0.297271333333332	1.22881806736357	7.72407777777778	2.32269020774391	0.0309461097322057	0.319919973074201	8051583	NM_000104	CYP1B1	cytochrome P450, family 1, subfamily B, polypeptide 1	Q53TK1
7995382	-0.178516000000002	-1.13171916560939	8.37439572222222	-2.32263442241406	0.0309496950145447	0.319919973074201	7995382	NM_001031835	PHKB	phosphorylase kinase, beta	Q93100
8064014	0.260768166666666	1.19811647499596	5.79631283333333	2.32262463652372	0.0309503239861129	0.319919973074201	8064014	NM_022082	SLC17A9	solute carrier family 17, member 9	Q9BYT1
8180179	0.327310166666666	1.2546719188862	6.34816277777778	2.32005844013389	0.0311156700160435	0.321465153529665	8180179	NM_001141969	DAXX	death-domain associated protein	B2R7M0
7938293	0.416403999999998	1.33459684645939	5.3415625	2.31883202471252	0.0311949785816671	0.32212033410616	7938293	NR_002977	SNORA45	small nucleolar RNA, H/ACA box 45	---
7958749	0.230659333333333	1.17337107494377	6.22513122222222	2.31809382657284	0.0312428055642682	0.322449933191302	7958749	NM_005475	SH2B3	SH2B adaptor protein 3	Q9UQQ2
7923991	0.288615333333333	1.22146737765277	5.92169855555556	2.31761914940362	0.0312735950911316	0.322603446563479	7923991	NM_025179	PLXNA2	plexin A2	O75051
7991283	0.241631500000000	1.18232896560828	3.27595266666667	2.31720909093567	0.0313002157332397	0.322713821420533	7991283	NM_016321	RHCG	Rh family, C glycoprotein	A8K4D4
7978595	0.208846333333334	1.15576359543776	6.88919311111111	2.31638548501936	0.0313537467385329	0.323075987762635	7978595	NM_013448	BAZ1A	bromodomain adjacent to zinc finger domain, 1A	Q9NRL2
7992692	0.198121166666665	1.14720336958491	7.72944155555556	2.31617839964157	0.0313672197294951	0.323075987762635	7992692	NM_016333	SRRM2	serine/arginine repetitive matrix 2	Q9UQ35
8075778	-0.289740000000001	-1.22241995543377	6.27667038888889	-2.31431873126094	0.0314884496204793	0.324159915595284	8075778	NM_012473	TXN2	thioredoxin 2	Q99757
7911112	0.283854	1.21744280783939	3.04737511111111	2.31373017626025	0.0315269069259128	0.324391067709773	7911112	NR_026586	EFCAB2	EF-hand calcium binding domain 2	Q5VUJ9
7925761	-0.302446166666667	-1.23323365530892	3.05750344444444	-2.31325828968205	0.0315577722018105	0.324543907930339	7925761	NM_001004734	OR14I1	olfactory receptor, family 14, subfamily I, member 1	B2RNZ0
7898026	0.208534333333333	1.15551367480829	2.84170583333333	2.31186934710409	0.0316487824290106	0.325207100352258	7898026	NM_001045480	PRAMEF16	PRAME family member 16	Q5VTA0
7908694	0.240182833333332	1.18114233859727	4.2416725	2.31178454716814	0.0316543467683771	0.325207100352258	7908694	NM_020443	NAV1	neuron navigator 1	Q8NEY1
7951807	-0.165789833333334	-1.12178005171099	6.4233055	-2.31141983863778	0.0316782882347548	0.325288197831043	7951807	NM_014333	CADM1	cell adhesion molecule 1	A4FVB5
7904314	0.177048333333333	1.13056844292268	6.19905594444444	2.3109424811402	0.0317096498453632	0.325445368286335	7904314	NM_003594	TTF2	transcription termination factor, RNA polymerase II	Q9UNY4
7984743	0.226113333333332	1.16967954658529	7.10406172222222	2.31039264579178	0.0317458086362001	0.325651589603125	7984743	NM_001024736	CD276	CD276 molecule	Q5ZPR3
7932254	0.212298666666666	1.15853262074499	2.578721	2.31004809320002	0.0317684868151467	0.325719386819942	7932254	NM_003638	ITGA8	integrin, alpha 8	B4DN28
8084971	0.215529166666666	1.16112972750438	7.55391016666667	2.30876930048656	0.0318527866920892	0.326418597699013	8084971	NM_152699	SENP5	SUMO1/sentrin specific peptidase 5	B2R9F5
8157264	-0.206458333333333	-1.15385211695283	6.61295133333333	-2.30849992468495	0.0318705706318775	0.326435809352277	8157264	NM_001860	SLC31A2	solute carrier family 31 (copper transporters), member 2	O15432
7931455	0.2779375	1.21246029208440	5.12321466666667	2.30809069427075	0.0318976051718123	0.326547705471028	7931455	NM_001143757	LRRC27	leucine rich repeat containing 27	Q9C0I9
7951140	0.494739333333333	1.40906614155602	4.12662255555556	2.30752323550366	0.0319351275849036	0.326766802698635	7951140	AY358248	LOC100131541	hypothetical LOC100131541	Q6UXQ5
8064879	0.211869999999999	1.15818843813590	6.44637805555556	2.30682499502441	0.0319813536279839	0.327074691240784	8064879	NM_015939	TRMT6	tRNA methyltransferase 6 homolog (S. cerevisiae)	Q9UJA5
7972444	0.165462999999998	1.12152594839955	7.15492511111111	2.30610259176945	0.0320292442888315	0.327399284788005	7972444	NM_003576	STK24	serine/threonine kinase 24 (STE20 homolog, yeast)	Q9Y6E0
8066985	0.220674333333333	1.16527812446526	3.64332577777778	2.30510199840827	0.0320956864155764	0.327913086513979	8066985	AK299337	FAM65C	family with sequence similarity 65, member C	B7Z5S0
8113214	0.236226499999999	1.17790770404003	8.71491644444444	2.30477739052163	0.0321172685576908	0.327968278924127	8113214	NM_002064	GLRX	glutaredoxin (thioltransferase)	P35754
8166243	-0.226660500000001	-1.17012325161169	7.72554733333333	-2.30400924317806	0.0321683935423165	0.328150232649767	8166243	NM_004726	REPS2	RALBP1 associated Eps domain containing 2	Q59H22
7914563	0.224411666666666	1.16830071651136	7.31863677777778	2.30388012474018	0.0321769945418411	0.328150232649767	7914563	NM_003680	YARS	tyrosyl-tRNA synthetase	P54577
8147221	0.264693333333332	1.20138065074271	6.31555183333333	2.30378017764852	0.032183653799099	0.328150232649767	8147221	NM_004337	OSGIN2	oxidative stress induced growth inhibitor family member 2	Q9Y236
7923528	0.234540499999999	1.17653195078180	4.76806244444444	2.30300006435147	0.0322356747393088	0.328515398172845	7923528	NM_002479	MYOG	myogenin (myogenic factor 4)	P15173
8039859	0.200417499999999	1.14903082370949	2.96828416666667	2.30230229787779	0.0322822701570247	0.328824932704971	8039859	NM_002255	KIR2DL4	killer cell immunoglobulin-like receptor, two domains, long cytoplasmic tail, 4	Q86VF1
7992125	0.285657666666665	1.21896581454616	5.03422244444444	2.30173795527634	0.0323200012171943	0.328877339274168	7992125	NM_014587	SOX8	SRY (sex determining region Y)-box 8	P57073
8113469	-0.195785500000000	-1.14534759495888	9.03165683333333	-2.30155529777509	0.0323322221179597	0.328877339274168	8113469	NM_014819	PJA2	praja ring finger 2	O43164
8034390	0.401519499999999	1.32089839763985	5.43830761111111	2.30149750568448	0.0323360896484172	0.328877339274168	8034390	NM_001080821	ZNF799	zinc finger protein 799 // zinc finger protein 799	Q96GE5
8111930	-0.350674666666666	-1.27515680644301	3.93908772222222	-2.29943805167364	0.0324741900237042	0.329967152136455	8111930	AK075204	LOC100132356	hypothetical protein LOC100132356	---
7929988	-0.212482000000001	-1.15867985292998	5.82056255555556	-2.29928786757059	0.0324842821271723	0.329967152136455	7929988	NM_024747	HPS6	Hermansky-Pudlak syndrome 6	Q86YV9
8064557	0.227463499999999	1.17077472020677	5.69273494444444	2.29917187319766	0.0324920787204916	0.329967152136455	8064557	AK293638	FAM113A	family with sequence similarity 113, member A	B4DEI2
7923073	-0.3766095	-1.29828714262618	7.13316516666667	-2.29850914645957	0.0325366571684587	0.330133000678357	7923073	NM_001994	F13B	coagulation factor XIII, B polypeptide	P05160
8126173	0.235798666666666	1.17755844556946	4.14146505555556	2.29828181313175	0.0325519617715837	0.330133000678357	8126173	NM_001135105	KCNK16	potassium channel, subfamily K, member 16	Q2M2N9
8156897	0.257070666666666	1.19504973982846	8.03204805555556	2.29820298415201	0.0325572702691681	0.330133000678357	8156897	BC008993	C9orf30	chromosome 9 open reading frame 30	Q96H12
[truncated: 18,271 more rows]
