# Supplementary material for: System analysis of cross-talk between nuclear receptors reveals an opposite regulation of the cell cycle by LXR and FXR in human HepaRG liver cells
Source: PLoS One. 2019 Aug 22;14(8):e0220894. doi: 10.1371/journal.pone.0220894 (PMC6705839; doi:10.1371/journal.pone.0220894)
Supplement: S1 Archive — (ZIP) [file pone.0220894.s009.zip › data_and_code/genes/CDCA_24h.txt]

ID	logFC	FoldChange	AveExpr	t	P.Value	adj.P.Val	afxID	Gene.Accession	Gene.Symbol	Gene.Description	SwissProt.accession
8056583	4.09948783333333	17.1422886897919	4.85158544444444	39.0630596032323	1.05142790259493e-19	2.13124435855993e-15	8056583	NM_003742	ABCB11	ATP-binding cassette, sub-family B (MDR/TAP), member 11	Q9UIL3
7900365	2.924765	7.59349996478301	7.06880022222222	22.6296296777551	2.88044015863733e-15	2.91932610077894e-11	7900365	NM_001136493	MFSD2A	major facilitator superfamily domain containing 2A	Q8NA29
8084929	2.42241733333333	5.3606848891137	4.47826322222222	21.2325250065967	9.31848568415893e-15	6.29619016059672e-11	8084929	NM_152672	OSTalpha	organic solute transporter alpha	Q86UW1
8084657	2.6214705	6.15376990067997	5.10760338888889	18.6452628983464	1.00214127318019e-13	5.07835090184062e-10	8084657	NM_014375	FETUB	fetuin B	Q9UGM5
8134339	1.77942166666667	3.43288532873552	11.25431	15.9758335222864	1.62204897761367e-12	6.57578655524584e-09	8134339	NM_001040152	PEG10	paternally expressed 10	Q86TG7
8077833	1.83145916666667	3.55896850710928	4.78192038888889	15.7355851034790	2.12528765895324e-12	7.1799301411637e-09	8077833	NM_003042	SLC6A1	solute carrier family 6 (neurotransmitter transporter, GABA), member 1	P30531
7903227	1.98106966666667	3.94785681799951	7.30998455555556	15.1995682784073	3.9347495598816e-12	1.13939105112572e-08	7903227	NM_017734	PALMD	palmdelphin	Q9NP74
8140752	2.05237383333333	4.14787906957182	7.77604388888889	14.9862755803356	5.05374251442275e-12	1.28049200959187e-08	8140752	NM_000443	ABCB4	ATP-binding cassette, sub-family B (MDR/TAP), member 4	P21439
7906919	-1.63827366666667	-3.11293114610797	5.89316944444444	-14.0502534158359	1.57281112192598e-11	3.54232016015995e-08	7906919	NM_001102445	RGS4	regulator of G-protein signaling 4	A7XA59
8154135	1.30796316666667	2.47591736841684	7.02179438888889	13.8742423127108	1.96087924808490e-11	3.97470223586808e-08	8154135	NM_004170	SLC1A1	solute carrier family 1 (neuronal/epithelial high affinity glutamate transporter, system Xag), member 1	B2R7K1
8122222	1.40568633333333	2.64943793817907	5.328311	13.7620218732124	2.25965075441404e-11	4.16392007199751e-08	8122222	NM_018945	PDE7B	phosphodiesterase 7B	Q9NP56
7983910	2.85688733333333	7.24450608537372	8.59420033333333	13.2651996541411	4.28334719453447e-11	6.70255620379596e-08	7983910	NM_020980	AQP9	aquaporin 9	Q6FGT0
8064245	1.55605516666667	2.94048711079599	6.51237816666667	13.2624744491430	4.2986300271015e-11	6.70255620379596e-08	8064245	NM_198723	TCEA2	transcription elongation factor A (SII), 2	B3KNM1
7921970	0.891191333333332	1.85470705181715	9.40145377777778	12.5925560078865	1.05100406031795e-10	1.52170373590320e-07	7921970	NM_000696	ALDH9A1	aldehyde dehydrogenase 9 family, member A1	P49189
7984079	0.976978833333332	1.96833916514069	7.76465572222222	12.3608867103770	1.44451961764070e-10	1.9520275099718e-07	7984079	NM_000366	TPM1	tropomyosin 1 (alpha)	O15513
8112033	1.25091383333333	2.37992124475887	5.95401088888889	12.0625124171582	2.19104146774509e-10	2.75120229913786e-07	8112033	NM_019087	ARL15	ADP-ribosylation factor-like 15	Q9NXU5
7919888	0.880834166666665	1.84143971444391	7.34424811111111	12.0041179132030	2.37940540440563e-10	2.75120229913786e-07	7919888	NM_001038707	CDC42SE1	CDC42 small effector 1	Q9NRR8
8173551	1.27469266666666	2.41947270995821	5.77928827777778	11.9854601353748	2.44310021630397e-10	2.75120229913786e-07	8173551	NM_002637	PHKA1	phosphorylase kinase, alpha 1 (muscle)	P46020
8112107	1.04106716666666	2.05774921492307	6.94422438888889	11.7959154768223	3.20100387964221e-10	3.41496571791303e-07	8112107	NM_003711	PPAP2A	phosphatidic acid phosphatase type 2A	O14494
7970954	1.58422500000000	2.99846680227948	5.54046638888889	11.5748354244622	4.40559481460562e-10	4.4650703446028e-07	7970954	NM_004734	DCLK1	doublecortin-like kinase 1	O15075
8007429	1.96072333333333	3.89257094391937	5.18421922222222	11.2813753714347	6.78099316622967e-10	6.54527292759407e-07	8007429	NM_000151	G6PC	glucose-6-phosphatase, catalytic subunit	P35575
7901883	-1.45332766666667	-2.73838950194181	8.44353361111111	-10.8061158735044	1.38839132862472e-09	1.27921328323741e-06	7901883	NM_014495	ANGPTL3	angiopoietin-like 3	B2RCW1
8173120	1.77934166666667	3.43269497443037	3.92682516666667	10.7715023915479	1.46410008189775e-09	1.29031776782902e-06	8173120	NM_002625	PFKFB1	6-phosphofructo-2-kinase/fructose-2,6-biphosphatase 1	Q4VBA8
8104901	-1.21722550000000	-2.32499159372509	5.32050961111111	-10.7422272774673	1.5314954089919e-09	1.29347549751108e-06	8104901	NM_002185	IL7R	interleukin 7 receptor	P16871
8007931	1.4005865	2.64008888091648	4.6798905	10.6611752769937	1.73552980029589e-09	1.40716756207991e-06	8007931	NM_000212	ITGB3	integrin, beta 3 (platelet glycoprotein IIIa, antigen CD61)	P05106
7984245	2.15435766666667	4.45170399259641	4.77413922222222	10.6161678039598	1.86090151929783e-09	1.45078745369873e-06	7984245	NM_178859	OSTBETA	organic solute transporter beta	Q86UW2
7958352	0.930884	1.90644379666106	5.30678744444444	10.4991398857395	2.23318292089734e-09	1.67654140024404e-06	7958352	NM_001018072	BTBD11	BTB (POZ) domain containing 11	B3KY13
7966690	0.838088499999998	1.78767998394274	5.92403511111111	10.3112724710071	3.00196294146076e-09	2.17320674369320e-06	7966690	NM_016569	TBX3	T-box 3	O15119
8046124	1.21255116666667	2.31747080895801	4.440209	10.2644613198402	3.23354404769055e-09	2.26013578781681e-06	8046124	NM_005771	DHRS9	dehydrogenase/reductase (SDR family) member 9	B2R835
8108217	0.820185666666667	1.76563320493672	7.946675	10.0126178377200	4.84302267071345e-09	3.27226898451205e-06	8108217	NM_000358	TGFBI	transforming growth factor, beta-induced, 68kDa	Q53GU8
7940160	0.832641166666665	1.78094278235031	7.08811527777778	9.89787177452725	5.83545242628999e-09	3.81563292519026e-06	7940160	NM_015177	DTX4	deltex homolog 4 (Drosophila)	Q9Y2E6
8127646	1.10197866666667	2.14648883212168	5.13071361111111	9.84283080428525	6.38467606504035e-09	4.044293244949e-06	8127646	NM_015687	FILIP1	filamin A interacting protein 1	Q7Z7B0
8117165	0.760144166666665	1.69365986152869	7.1370525	9.82276495188804	6.59808144693516e-09	4.05282154331441e-06	8117165	NM_003107	SOX4	SRY (sex determining region Y)-box 4	Q06945
7986350	1.1503785	2.21972122539296	4.72659766666667	9.63591394793155	8.98149214351037e-09	5.35455428673398e-06	7986350	NM_183376	ARRDC4	arrestin domain containing 4	B3KSD4
8050427	0.907108666666667	1.87528343768186	4.83501566666667	9.54491357060057	1.04523685546404e-08	6.05341458864457e-06	8050427	NM_030797	FAM49A	family with sequence similarity 49, member A	B3KNZ1
7903393	0.999785666666666	1.99970289297893	4.58902822222222	9.39673872078295	1.34082309740984e-08	7.5495789401382e-06	7903393	NM_001400	S1PR1	sphingosine-1-phosphate receptor 1	P21453
7988414	-0.928015	-1.90265633487387	10.9882653333333	-9.33858417680607	1.47955147836178e-08	7.84061112964763e-06	7988414	NM_001482	GATM	glycine amidinotransferase (L-arginine:glycine amidinotransferase)	P50440
8080466	1.46575733333333	2.76208426437574	4.69509361111111	9.33114549273738	1.49834602803867e-08	7.84061112964763e-06	8080466	NM_002217	ITIH3	inter-alpha (globulin) inhibitor H3	Q06033
8025142	0.843916499999998	1.79491621254527	7.33537738888889	9.32714602871128	1.50855369539348e-08	7.84061112964763e-06	8025142	NM_001130955	ARHGEF18	Rho/Rac guanine nucleotide exchange factor (GEF) 18	Q6ZSZ5
7970793	0.945910999999999	1.92640494426273	7.72073155555556	8.94978729805799	2.88778749235223e-08	1.46338631174949e-05	7970793	NM_181785	SLC46A3	solute carrier family 46, member 3	Q7Z3Q1
7923378	0.685139666666666	1.60785762993567	8.32819494444444	8.84734153566026	3.45491291085391e-08	1.70807523665875e-05	7923378	NM_004078	CSRP1	cysteine and glycine-rich protein 1	B3KVC9
8095390	2.1622075	4.47599213102386	6.71575505555556	8.82301060267271	3.60591305946092e-08	1.74028232655412e-05	8095390	NM_001075	UGT2B10	UDP glucuronosyltransferase 2 family, polypeptide B10	P36537
8155849	0.645691666666666	1.56448916452056	10.7065777777778	8.78882110704472	3.8297940355262e-08	1.80534709535154e-05	8155849	NM_000700	ANXA1	annexin A1	P04083
8120315	0.957037166666666	1.94131895109588	3.19084627777778	8.7197768091632	4.32712334968509e-08	1.99342705222992e-05	8120315	NM_014464	TINAG	tubulointerstitial nephritis antigen	Q9UJW2
8150920	-2.50308666666667	-5.66897012646135	3.77044966666667	-8.65031009696327	4.89565936301408e-08	2.20522256196212e-05	8150920	NM_000780	CYP7A1	cytochrome P450, family 7, subfamily A, polypeptide 1	P22680
8118863	0.889536666666666	1.85258105664475	6.61975327777778	8.57946972370171	5.555933316765e-08	2.41079094731242e-05	8118863	NM_015245	ANKS1A	ankyrin repeat and sterile alpha motif domain containing 1A	Q92625
8056184	0.864859833333333	1.82116272146665	5.62665272222222	8.57606648131007	5.58989514177029e-08	2.41079094731242e-05	8056184	NM_000888	ITGB6	integrin, beta 6	P18564
8091799	-1.03106716666667	-2.04353530283156	5.00701394444444	-8.49458731119555	6.47083503475664e-08	2.70875228675633e-05	8091799	NM_001040100	C3orf57	chromosome 3 open reading frame 57	Q8NFR3
8101126	1.38966516666667	2.62017862308052	4.91557877777778	8.48176177200284	6.62213971055787e-08	2.70875228675633e-05	8101126	NM_001565	CXCL10	chemokine (C-X-C motif) ligand 10	P02778
8121685	0.972990833333334	1.96290565566090	7.39860294444444	8.47260152275168	6.73245244951676e-08	2.70875228675633e-05	8121685	NM_173674	DCBLD1	discoidin, CUB and LCCL domain containing 1	Q8N8Z6
7901272	-0.926292166666668	-1.90038558242139	5.64057533333333	-8.46582301093664	6.81531162430057e-08	2.70875228675633e-05	7901272	NM_178033	CYP4X1	cytochrome P450, family 4, subfamily X, polypeptide 1	Q5VVE5
8081488	1.104955	2.15092168912971	3.16268572222222	8.43475812801238	7.20882638795071e-08	2.81005597853386e-05	8081488	NM_007072	HHLA2	HERV-H LTR-associating 2	Q9UM44
7964834	-0.792612833333335	-1.7322087888341	6.91954677777778	-8.3921230793116	7.78773642975278e-08	2.97844183832243e-05	7964834	NM_001874	CPM	carboxypeptidase M	P14384
8109194	0.751598166666664	1.68365689355085	8.45723566666667	8.36792695948021	8.13757279432964e-08	3.05460371372337e-05	8109194	NM_000112	SLC26A2	solute carrier family 26 (sulfate transporter), member 2	P50443
8169519	0.787817666666665	1.72646090660802	6.41268477777778	8.35312322980022	8.3596269941581e-08	3.08090253039245e-05	8169519	NM_019045	WDR44	WD repeat domain 44	Q5JSH3
7919950	0.584750333333332	1.49977942137988	7.59745494444444	8.26732401969437	9.77674539372274e-08	3.53883266304929e-05	7919950	NM_002651	PI4KB	phosphatidylinositol 4-kinase, catalytic, beta	Q9UBF8
8163775	0.760331166666665	1.69387940544618	8.92635205555556	8.23284439197834	1.04145651376921e-07	3.70356553229858e-05	8163775	NM_001080497	MEGF9	multiple EGF-like-domains 9	Q9H1U4
8084717	-1.0155675	-2.02169799377745	7.91221288888889	-8.2200006570725	1.06630722911138e-07	3.72655991967031e-05	8084717	NM_173216	ST6GAL1	ST6 beta-galactosamide alpha-2,6-sialyltranferase 1	B2R513
8103166	0.678029	1.59995241741498	7.64347166666667	8.13469312263475	1.24779065346498e-07	4.28690110944662e-05	8103166	NM_001009555	SH3D19	SH3 domain containing 19	Q5HYK7
7999909	0.736585333333332	1.66622743001518	6.62099055555556	8.09149396436761	1.35165490426659e-07	4.53542504486559e-05	7999909	NM_016235	GPRC5B	G protein-coupled receptor, family C, group 5, member B	Q9NZH0
8154962	0.624967499999999	1.54217608397898	6.42838894444444	8.08624275589458	1.36487877521855e-07	4.53542504486559e-05	8154962	NM_001135004	DNAJB5	DnaJ (Hsp40) homolog, subfamily B, member 5	O75953
7924526	0.712533666666666	1.63867944678986	6.703858	8.02558710042358	1.52773528533021e-07	4.99470874736183e-05	7924526	NM_005426	TP53BP2	tumor protein p53 binding protein, 2	Q13625
8155083	-0.695488	-1.61943212280727	7.52600433333333	-7.97446703222716	1.68062124671947e-07	5.40733217000057e-05	8155083	NM_001216	CA9	carbonic anhydrase IX	Q16790
8136662	0.830553833333333	1.77836792544103	6.32436283333333	7.87083221789664	2.04128926155641e-07	6.46514583308568e-05	8136662	NM_004668	MGAM	maltase-glucoamylase (alpha-glucosidase)	O43451
8129071	-0.686531000000002	-1.6094089938144	7.19598483333333	-7.67562645519527	2.95550249306773e-07	9.2166208514589e-05	8129071	NM_002031	FRK	fyn-related kinase	P42685
7928944	-0.701308333333333	-1.62597867161752	8.90877705555556	-7.64176996852013	3.15306527888725e-07	9.6837323034916e-05	7928944	NM_004670	PAPSS2	3'-phosphoadenosine 5'-phosphosulfate synthase 2	Q5TB52
8136918	0.786281666666664	1.72462376660023	8.71162344444445	7.49602952855164	4.17315012429825e-07	0.000126253362715710	8136918	NM_003461	ZYX	zyxin	Q15942
8021376	0.633554499999999	1.55138257218447	8.21316216666667	7.43927201499547	4.6580820566503e-07	0.000138851946012208	8021376	NM_001144967	NEDD4L	neural precursor cell expressed, developmentally down-regulated 4-like	Q96PU5
8171725	-0.662280166666668	-1.58258190477029	6.16328711111111	-7.41594936329486	4.87394135618129e-07	0.000143180856941731	8171725	NM_001168465	MAP7D2	MAP7 domain containing 2	Q96T17
8044391	0.733327166666665	1.66246868620158	5.77158761111111	7.3513743815094	5.52735092668036e-07	0.000160056290405444	8044391	NM_006343	MERTK	c-mer proto-oncogene tyrosine kinase	B2RE75
7942674	0.803617833333332	1.74547274922189	8.80991166666667	7.31466191562311	5.938659345314e-07	0.000169544542154246	7942674	NM_015516	TSKU	tsukushi small leucine rich proteoglycan homolog (Xenopus laevis)	Q8WUA8
8160024	0.581914999999999	1.49683479441519	8.20936216666667	7.18532639784292	7.65831796612141e-07	0.000215602923851779	8160024	NM_000170	GLDC	glycine dehydrogenase (decarboxylating)	P23378
8099633	-0.726230666666668	-1.65431121686258	7.61178944444444	-7.1607571478064	8.03942771579444e-07	0.000223231780546785	8099633	NM_013261	PPARGC1A	peroxisome proliferator-activated receptor gamma, coactivator 1 alpha	Q9UBK2
8105487	1.1741195	2.25655117976167	5.1683165	7.10612515334446	8.95883715843888e-07	0.000245399498921022	8105487	NM_138453	RAB3C	RAB3C, member RAS oncogene family	Q96E17
8101304	-0.655195000000001	-1.57482879844120	6.96498494444444	-7.05593672860859	9.8993724574596e-07	0.000265362552485727	8101304	NM_152545	RASGEF1B	RasGEF domain family, member 1B	Q0VAM2
8084668	1.359886	2.56664897364561	6.88856255555556	7.05340404710389	9.9494592939888e-07	0.000265362552485727	8084668	NM_000412	HRG	histidine-rich glycoprotein	B2R8I2
8117304	0.886932166666665	1.84923960574092	5.83095944444444	7.00334790704502	1.09950183990866e-06	0.000289440289544787	8117304	NM_005495	SLC17A4	solute carrier family 17 (sodium phosphate), member 4	Q9Y2C5
8020455	0.573289833333333	1.48791264983314	6.77196866666667	6.9913274630493	1.12626101892551e-06	0.000292683472482308	8020455	NM_005257	GATA6	GATA binding protein 6	Q05CA6
8040698	0.476154833333331	1.39103125235659	7.41801888888889	6.93747757039726	1.25466172907213e-06	0.000321923965168254	8040698	NM_017877	C2orf18	chromosome 2 open reading frame 18	Q8N357
7899615	0.665614333333332	1.58624358909447	8.74713605555556	6.89760520040323	1.35941921104660e-06	0.000344442842598933	7899615	NM_178865	SERINC2	serine incorporator 2	Q96SA4
7919825	0.55216383333333	1.46628325976089	8.04552072222222	6.85668117575343	1.4763710859733e-06	0.000369457307563936	7919825	NM_001668	ARNT	aryl hydrocarbon receptor nuclear translocator	B2R9H1
8160786	0.537305499999999	1.45125948887587	7.04576933333333	6.84760222489237	1.50369705495235e-06	0.000371706576876635	8160786	NM_020702	KIAA1161	KIAA1161	Q6NSJ0
8140556	-0.793786333333335	-1.73361835489402	3.87598727777778	-6.82634601990467	1.56973711568344e-06	0.000383356281143415	8140556	NM_000601	HGF	hepatocyte growth factor (hepapoietin A; scatter factor)	P14210
7979108	0.734080166666666	1.66333662130523	4.6144595	6.8042989940628	1.64140546563400e-06	0.000396086771290491	7979108	NM_052978	TRIM9	tripartite motif-containing 9	Q9C026
8152491	0.480842166666665	1.39555807930214	8.43616622222222	6.77806360586853	1.73111213934653e-06	0.000412819330171226	8152491	NM_000127	EXT1	exostosin 1	Q16394
8134318	0.592004499999999	1.50733961118795	7.80476505555556	6.73536899456533	1.88807128852795e-06	0.000445014011842577	8134318	NM_022900	CASD1	CAS1 domain containing 1	B2RAS9
8132167	0.876009166666666	1.83529142575056	3.19784155555556	6.70954696881754	1.99006400975411e-06	0.000463662039973745	8132167	NM_194300	CCDC129	coiled-coil domain containing 129	Q6ZRS4
8014349	1.07181166666667	2.1020713901487	5.58424894444444	6.7003369747106	2.02780369242818e-06	0.00046708614597181	8014349	NR_027921	CCL14-CCL15	CCL14-CCL15 read-through transcript	Q16627
8147516	0.778778333333332	1.71567743084228	5.67361533333333	6.6472036533805	2.26043178348047e-06	0.000514819688215158	8147516	NM_002380	MATN2	matrilin 2	O00339
7988990	-0.898700666666668	-1.86438610607854	3.69494722222222	-6.63346021951086	2.32497279497439e-06	0.000523635539490342	7988990	NM_182758	WDR72	WD repeat domain 72	Q3MJ13
7908597	-0.779039000000002	-1.71598744807299	6.33043194444444	-6.61510684098323	2.41414040817394e-06	0.000537743143666877	7908597	NM_205860	NR5A2	nuclear receptor subfamily 5, group A, member 2	Q9UEC0
8127158	0.595211166666664	1.51069368898122	9.08947438888889	6.59330951889895	2.52464035864879e-06	0.000556244131193597	8127158	NM_001498	GCLC	glutamate-cysteine ligase, catalytic subunit	Q14TF0
8127346	0.513889166666664	1.42789427918892	6.36370394444444	6.58138341678721	2.58729430273473e-06	0.000563918876520785	8127346	NM_016277	RAB23	RAB23, member RAS oncogene family	Q9ULC3
8141094	-0.767299833333335	-1.70208116345259	7.45517861111111	-6.57021015257952	2.64744867482789e-06	0.000570891325944269	8141094	NM_002612	PDK4	pyruvate dehydrogenase kinase, isozyme 4	A4D1H4
7951077	0.502945500000001	1.41710386224276	8.55020827777778	6.53782711140944	2.83007455660374e-06	0.000603848539603767	7951077	NM_144665	SESN3	sestrin 3	P58005
8094556	0.628521833333334	1.54598019050251	8.11795744444444	6.53073765999447	2.8717608251501e-06	0.000605679453638109	8094556	NM_018290	PGM2	phosphoglucomutase 2	Q96G03
7940135	1.287908	2.44173731190676	6.60899594444444	6.52625978126331	2.89841672436589e-06	0.000605679453638109	7940135	NM_080661	GLYATL1	glycine-N-acyltransferase-like 1	Q969I3
8028286	0.643028833333332	1.56160419472411	5.98168894444444	6.50277216623572	3.04247225778926e-06	0.000628028642602335	8028286	NM_015073	SIPA1L3	signal-induced proliferation-associated 1 like 3	O60292
7985809	0.550492833333331	1.46458592189106	9.224092	6.49883504248118	3.06733278824032e-06	0.000628028642602335	7985809	NM_007011	ABHD2	abhydrolase domain containing 2	P08910
7954511	0.603450499999999	1.51934605100741	6.68878427777778	6.49194709678821	3.11133086788548e-06	0.000630666766920386	7954511	NM_015000	STK38L	serine/threonine kinase 38 like	Q9Y2H1
7958202	-0.559052333333335	-1.47330112840722	6.26221811111111	-6.45108876325551	3.38604331640731e-06	0.000679555425976002	7958202	NM_018413	CHST11	carbohydrate (chondroitin 4) sulfotransferase 11	Q9NPF2
7984524	0.717384666666666	1.64419870986424	6.16887788888889	6.42273697888672	3.59126233042681e-06	0.00071367536703678	7984524	NM_001104554	PAQR5	progestin and adipoQ receptor family member V	Q9NXK6
8044212	-0.815201833333335	-1.75954429523599	7.59135933333333	-6.40360474687996	3.73695392287805e-06	0.000735418019579981	8044212	NM_001056	SULT1C2	sulfotransferase family, cytosolic, 1C, member 2	O00338
8031573	0.482597833333333	1.39725741711405	8.39188905555556	6.3648945188754	4.05065412495858e-06	0.00078948806839337	8031573	NM_001145014	RFPL4A	ret finger protein-like 4A	---
8013312	0.919982333333333	1.89209212350566	4.910171	6.33373306670032	4.32282599039747e-06	0.000834511265003397	8013312	NM_001039999	FAM83G	family with sequence similarity 83, member G	A6ND36
7936516	0.731310999999999	1.66014700846318	6.13621261111111	6.31623597319821	4.48383932167126e-06	0.00085742851934223	7936516	NM_025015	HSPA12A	heat shock 70kDa protein 12A	O43301
8109773	0.491070333333332	1.40548721793821	7.39369022222222	6.28943750980182	4.74251628969283e-06	0.000898418740112837	8109773	NM_001161661	WWC1	WW and C2 domain containing 1	Q8IX03
7905606	-0.623880500000001	-1.54101456751686	5.97455566666667	-6.26163137361532	5.02720240452439e-06	0.00093418904077605	7905606	NM_000906	NPR1	natriuretic peptide receptor A/guanylate cyclase A (atrionatriuretic peptide receptor A)	P16066
8091678	0.542236333333332	1.45622807969287	5.54570427777778	6.25797371468387	5.06593851830676e-06	0.00093418904077605	8091678	NM_024621	VEPH1	ventricular zone expressed PH domain homolog 1 (zebrafish)	Q14D04
8169263	-0.829777833333335	-1.77741163017750	6.03080811111111	-6.25762945801295	5.069600122613e-06	0.00093418904077605	8169263	NM_001170553	VSIG1	V-set and immunoglobulin domain containing 1	Q86XK7
8158424	0.478773666666665	1.39355859684300	7.78906822222222	6.22510039056258	5.42817640867172e-06	0.000990200557897742	8158424	NM_001127244	LRRC8A	leucine rich repeat containing 8 family, member A	Q8IWT6
8025601	0.664449666666664	1.58496355452445	7.51848611111111	6.221341534334	5.47126109938565e-06	0.000990200557897742	8025601	NM_000201	ICAM1	intercellular adhesion molecule 1	P05362
8138381	-0.782087166666668	-1.71961686744503	6.29984833333333	-6.20925371068341	5.61221491703068e-06	0.00100672209175409	8138381	NM_006408	AGR2	anterior gradient homolog 2 (Xenopus laevis)	O95994
8171624	0.6174285	1.53413825188547	7.47542616666667	6.20500671296281	5.66262094133049e-06	0.00100685374105938	8171624	NM_001079858	GPR64	G protein-coupled receptor 64	Q8IZP9
8021169	0.668547333333333	1.58947170365839	5.93229433333333	6.1565958821464	6.27122643408723e-06	0.00110537182451259	8021169	NM_006033	LIPG	lipase, endothelial	B2RCS7
8133233	0.503106666666667	1.41726217890482	5.08344577777778	6.1158589643198	6.83534571739411e-06	0.00119441773872051	8133233	NM_015570	AUTS2	autism susceptibility candidate 2	Q8WXX7
7987772	0.687169333333332	1.61012124878851	8.0633935	6.09654481094891	7.12079339589777e-06	0.00122857184824033	7987772	NM_139265	EHD4	EH-domain containing 4	Q9H223
8079931	1.18167466666667	2.2683993793236	6.74817477777778	6.09448031452502	7.15202161284456e-06	0.00122857184824033	8079931	NM_006841	SLC38A3	solute carrier family 38, member 3	Q99624
8161618	0.756867	1.68981697982475	4.95451844444444	6.08540523833209	7.29097297403135e-06	0.00124191615280349	8161618	NM_001163	APBA1	amyloid beta (A4) precursor protein-binding, family A, member 1	Q02410
8043995	0.500961666666665	1.41515655820893	8.05773144444444	6.07145156366948	7.51005962194216e-06	0.00126857423780640	8043995	NM_000877	IL1R1	interleukin 1 receptor, type I	P14778
7919314	-1.04954366666667	-2.06987502989735	5.89536105555556	-6.05970183047221	7.69978678727269e-06	0.00128987337337205	7919314	NM_001461	FMO5	flavin containing monooxygenase 5	P49326
7903592	0.464425	1.37976732424159	3.46158405555556	6.03911374058501	8.04419796289504e-06	0.00133404185943829	7903592	NM_020775	KIAA1324	KIAA1324	Q6UXG2
8022674	0.527071333333334	1.44100099664867	9.21619305555556	6.03380007531368	8.13563288765394e-06	0.00133404185943829	8022674	NM_001792	CDH2	cadherin 2, type 1, N-cadherin (neuronal)	P19022
8004922	0.6023105	1.51814595652789	6.25787766666667	6.03234323620384	8.1608875466378e-06	0.00133404185943829	8004922	NM_004246	GLP2R	glucagon-like peptide 2 receptor	Q4VAT1
8058927	0.4210475	1.33889933883209	9.84827311111111	6.01357831931331	8.49347911897925e-06	0.00136275205604947	8058927	NM_022152	TMBIM1	transmembrane BAX inhibitor motif containing 1	Q7Z4D9
8169174	-0.498696000000002	-1.41293588326503	7.68431011111111	-6.01228709807186	8.51687094513256e-06	0.00136275205604947	8169174	NM_024539	RNF128	ring finger protein 128	Q8TEB7
7912145	0.621288999999999	1.53824894172197	4.69464488888889	6.01111237885457	8.53820972463158e-06	0.00136275205604947	7912145	NM_001561	TNFRSF9	tumor necrosis factor receptor superfamily, member 9	Q07011
7925062	-0.6473945	-1.56633684338445	6.80514111111111	-5.96599845364514	9.400675114931e-06	0.00148868503577853	7925062	NM_020808	SIPA1L2	signal-induced proliferation-associated 1 like 2	Q9P2F8
7938652	0.591570666666665	1.50688640670820	4.87656777777778	5.9553257464881	9.61749603888136e-06	0.00151121430006299	7938652	NM_001031853	INSC	inscuteable homolog (Drosophila)	Q3C1V5
7919055	-0.995765166666668	-1.99413788235987	9.81517077777778	-5.9430569186945	9.87310076069354e-06	0.00153944424937891	7919055	NM_005518	HMGCS2	3-hydroxy-3-methylglutaryl-CoA synthase 2 (mitochondrial)	P54868
8040103	-0.844100666666667	-1.79514535649207	7.22276816666667	-5.92307290930618	1.03044766108557e-05	0.00159444077024463	8040103	NM_002166	ID2	inhibitor of DNA binding 2, dominant negative helix-loop-helix protein	Q02363
8059580	0.468863333333332	1.38401860160049	6.31237622222222	5.89648855842126	1.09085122794745e-05	0.00167511775685567	8059580	NM_139072	DNER	delta/notch-like EGF repeat containing	Q8NFT8
7947199	-0.444691000000002	-1.36102257808991	7.73538777777778	-5.88960602405582	1.10707387268344e-05	0.00168724717287919	7947199	NM_018490	LGR4	leucine-rich repeat-containing G protein-coupled receptor 4	Q59ER8
8150537	0.486202666666665	1.40075308181794	7.05098516666667	5.86942843419657	1.15607636071621e-05	0.00174878118147146	8150537	NM_006749	SLC20A2	solute carrier family 20 (phosphate transporter), member 2	B2RBR4
8108713	0.521126333333333	1.43507519518651	7.10744355555556	5.8448233261602	1.21885777174321e-05	0.00183009237283221	8108713	NM_019120	PCDHB8	protocadherin beta 8	B9EGV1
8111474	-1.31750933333333	-2.49235458408414	5.34757027777778	-5.83203878145673	1.25284916048740e-05	0.00185718524363518	8111474	NM_031900	AGXT2	alanine--glyoxylate aminotransferase 2	B2RBJ5
8095834	0.745209666666664	1.67621785613969	6.00745077777778	5.83115805766453	1.25522633634938e-05	0.00185718524363518	8095834	NM_020859	SHROOM3	shroom family member 3	Q8TF72
7901765	-0.446213166666668	-1.362459331138	5.81551644444444	-5.82121797204946	1.28237889385730e-05	0.00188361015786141	7901765	NM_015888	HOOK1	hook homolog 1 (Drosophila)	Q32Q39
8101284	-0.636456666666668	-1.55450651885902	6.26928277777778	-5.81784805276012	1.29172042792578e-05	0.00188368151611910	8101284	NM_006259	PRKG2	protein kinase, cGMP-dependent, type II	Q13237
7916862	0.422506333333331	1.34025390012407	9.85749766666667	5.80891514757181	1.31682207158250e-05	0.00190657024221267	7916862	NM_024911	WLS	wntless homolog (Drosophila)	Q5T9L3
8141150	1.13771716666667	2.20032581329143	6.56777255555556	5.77830362100082	1.40670194578921e-05	0.00202225875469130	8141150	NM_133436	ASNS	asparagine synthetase (glutamine-hydrolyzing)	P08243
8040430	-0.831091166666667	-1.77903040386717	4.26631694444444	-5.75103999628887	1.49204518842916e-05	0.00212984196968022	8040430	NM_003385	VSNL1	visinin-like 1	P62760
8112803	0.640905666666667	1.55930772361591	6.30707138888889	5.70693021962121	1.64152997317804e-05	0.00232684003890342	8112803	NM_005779	LHFPL2	lipoma HMGIC fusion partner-like 2	Q6ZUX7
8143575	0.606942166666665	1.52302768485052	4.90032766666667	5.69931850659296	1.66883940150300e-05	0.00234912324086568	8143575	NM_005232	EPHA1	EPH receptor A1	P21709
8099912	-0.484260333333333	-1.39886848482615	9.449584	-5.65361896729584	1.84288562828661e-05	0.00257622701278411	8099912	BC008502	C4orf34	chromosome 4 open reading frame 34	Q96QK8
8141317	1.47948583333333	2.78849335558659	9.66995727777778	5.64671250991167	1.87076279065190e-05	0.0025871050928841	8141317	NM_017460	CYP3A4	cytochrome P450, family 3, subfamily A, polypeptide 4	P08684
8162884	-1.20874433333333	-2.31136376933999	8.59121172222222	-5.64537931827841	1.87619362927461e-05	0.0025871050928841	8162884	NM_000035	ALDOB	aldolase B, fructose-bisphosphate	P05062
8048864	0.966091	1.95354027631338	5.15893366666667	5.6346334834526	1.9205614919211e-05	0.00263039063792167	8048864	NM_004591	CCL20	chemokine (C-C motif) ligand 20	P78556
8053025	0.936129666666664	1.91338828012909	5.25826155555556	5.62227237525297	1.97293024615886e-05	0.00267572060398032	8053025	NM_003960	NAT8	N-acetyltransferase 8 (GCN5-related, putative)	Q9UHE5
7924619	0.507574166666667	1.42165772480175	7.92044911111111	5.62061559463701	1.98005964774074e-05	0.00267572060398032	7924619	NM_001008493	ENAH	enabled homolog (Drosophila)	Q8N8S7
8091260	0.686593333333334	1.60947853172205	6.50580461111111	5.61724561841737	1.99464275255582e-05	0.00267757672809977	8091260	NM_173653	SLC9A9	solute carrier family 9 (sodium/hydrogen exchanger), member 9	Q8IVB4
7904396	-1.0917885	-2.13138098743848	8.54522394444444	-5.60133876349709	2.06497707450363e-05	0.00275375561185451	7904396	NM_001005783	HAO2	hydroxyacid oxidase 2 (long chain)	Q9NYQ3
8090162	0.364394333333331	1.28734106948816	8.28980227777778	5.59589623868899	2.08962095075966e-05	0.00276840631842472	8090162	NM_002213	ITGB5	integrin, beta 5	P18084
8119198	0.429132666666666	1.3464238773928	7.41091866666667	5.57478264792632	2.18810933928132e-05	0.00288006339657352	8119198	NM_015050	FTSJD2	FtsJ methyltransferase domain containing 2	Q8N1G2
8066214	0.444744499999999	1.36107305033525	9.58723572222222	5.54589756895774	2.33060272814199e-05	0.0030478269225444	8066214	NM_004613	TGM2	transglutaminase 2 (C polypeptide, protein-glutamine-gamma-glutamyltransferase)	P21980
8014916	0.713918999999998	1.64025372789116	8.02153027777778	5.53816627282582	2.37032982772404e-05	0.00307990933384399	8014916	NM_139280	ORMDL3	ORM1-like 3 (S. cerevisiae)	Q8N138
8114920	0.579751499999999	1.49459178739935	5.877748	5.52818491440387	2.42264599733098e-05	0.00312783658381522	8114920	NM_001387	DPYSL3	dihydropyrimidinase-like 3	Q14195
8105267	0.558246499999999	1.47247842948908	6.81771833333333	5.51750544276717	2.47993117104936e-05	0.00318153195171965	8105267	NM_002203	ITGA2	integrin, alpha 2 (CD49B, alpha 2 subunit of VLA-2 receptor)	P17301
8161255	0.557183166666666	1.4713935442679	6.25061466666667	5.50660463633228	2.53983409235184e-05	0.00323788912276552	8161255	NM_003028	SHB	Src homology 2 domain containing adaptor protein B	Q15464
8029437	0.443311666666665	1.35972195209836	7.42281944444444	5.50299062454657	2.56001922773008e-05	0.00324322435913055	8029437	NM_006505	PVR	poliovirus receptor	B3KSS4
8163733	0.423546166666668	1.34122024644133	8.48257416666667	5.49843068929424	2.58572198053827e-05	0.00325544003388265	8163733	NM_018249	CDK5RAP2	CDK5 regulatory subunit associated protein 2	Q5CZA0
7979658	0.535742999999998	1.44968856405768	6.75986022222222	5.49289709106981	2.6172678715412e-05	0.00327481603432963	7979658	NM_002083	GPX2	glutathione peroxidase 2 (gastrointestinal)	P18283
8132897	0.468532333333331	1.38370110026052	7.94651077777778	5.46961716464402	2.75435463242047e-05	0.00342520051528607	8132897	NM_018697	LANCL2	LanC lantibiotic synthetase component C-like 2 (bacterial)	Q9NS86
8035886	0.448662833333332	1.36477472439976	6.33485988888889	5.46020679523681	2.81183343158074e-05	0.00347395610004041	8035886	NM_031448	C19orf12	chromosome 19 open reading frame 12	Q9NSK7
8167942	0.456865000000001	1.37255598849816	6.75943561111111	5.45762154873174	2.82783796993916e-05	0.00347395610004041	8167942	NM_007157	ZXDB	zinc finger, X-linked, duplicated B	P98169
7965510	0.654464333333333	1.57403141331117	5.56068072222222	5.44358289379266	2.91638841115114e-05	0.00354979835803308	7965510	NM_020698	TMCC3	transmembrane and coiled-coil domain family 3	Q9ULS5
7913385	-0.681456333333334	-1.60375785707438	5.50838838888889	-5.44230326654026	2.92459953523199e-05	0.00354979835803308	7913385	NM_001145657	RAP1GAP	RAP1 GTPase activating protein	P47736
8170119	0.600794833333334	1.51655186014206	6.62318461111111	5.43203550594475	2.99134760096468e-05	0.00360920332568774	8170119	NM_001159702	FHL1	four and a half LIM domains 1	B3KRI9
8151042	-0.5463065	-1.46034222683849	5.67133733333333	-5.42598064805688	3.03143674492976e-05	0.0036359303443625	8151042	NM_000370	TTPA	tocopherol (alpha) transfer protein	P49638
8059177	0.416382499999997	1.33457695755870	9.86665572222222	5.40972576451249	3.14179893129432e-05	0.00374613319631388	8059177	NM_006000	TUBA4A	tubulin, alpha 4a	P68366
7967034	-0.657293000000001	-1.57712061636511	4.80499038888889	-5.40302364415972	3.18849083871016e-05	0.00376180750203799	7967034	NM_000928	PLA2G1B	phospholipase A2, group IB (pancreas)	P04054
8007084	0.500144999999999	1.41435570694699	5.91257861111111	5.40251523310756	3.19206161988424e-05	0.00376180750203799	8007084	NM_000964	RARA	retinoic acid receptor, alpha	P10276
8131614	-0.419564833333332	-1.33752405047125	8.53671661111111	-5.38943756447686	3.28532988740908e-05	0.00384934316865792	8131614	NM_001621	AHR	aryl hydrocarbon receptor	P35869
7916609	0.69044683333333	1.6137832640436	7.68063983333333	5.38130481109774	3.34473177261003e-05	0.00388115704500213	7916609	NM_002228	JUN	jun oncogene	P05412
8115455	-0.724708000000001	-1.65256612476455	5.45971461111111	-5.37991180800116	3.35501588457768e-05	0.00388115704500213	8115455	NM_012206	HAVCR1	hepatitis A virus cellular receptor 1	B4DPB1
8101852	-1.63342683333333	-3.10249058727541	4.53074961111111	-5.37790017267952	3.36992422259682e-05	0.00388115704500213	8101852	NM_000670	ADH4	alcohol dehydrogenase 4 (class II), pi polypeptide	P08319
7951554	0.443375666666666	1.35978227263230	9.33901272222222	5.359700999342	3.50791455958608e-05	0.00401725582614744	7951554	NM_002906	RDX	radixin	B0YJ88
7989596	0.483378333333333	1.39801353981041	5.95047566666667	5.35468532479575	3.54694993702123e-05	0.00403913905749553	7989596	NM_014326	DAPK2	death-associated protein kinase 2	Q9UIK4
7902353	0.708385499999999	1.63397453534885	5.92046744444444	5.34562724722395	3.61857417897882e-05	0.00409768148647489	7902353	NM_001001933	LHX8	LIM homeobox 8	Q68G74
7965873	0.845449666666666	1.79682470213293	4.46033305555556	5.33334589766276	3.71805204322229e-05	0.00418693971756199	7965873	NM_001111283	IGF1	insulin-like growth factor 1 (somatomedin C)	P01343
8094361	-1.04713483333333	-2.06642189278009	7.79664927777778	-5.32465488310252	3.79013257341137e-05	0.00423545013987702	8094361	NM_020973	GBA3	glucosidase, beta, acid 3 (cytosolic)	A8K9N1
8178295	0.475743833333333	1.39063502695876	6.49456455555556	5.32313067705114	3.80292020452698e-05	0.00423545013987702	8178295	NM_006398	UBD	ubiquitin D	B2R4Q8
8053030	0.518966	1.43292788015789	5.58236616666667	5.31494942362183	3.87231536126805e-05	0.00428917116791822	8053030	NM_016347	NAT8B	N-acetyltransferase 8B (GCN5-related, putative, gene/pseudogene)	Q9UHF3
8002556	0.75029	1.68213092617509	5.88450711111111	5.30935870517237	3.92047962877801e-05	0.00431085283973621	8002556	NM_000353	TAT	tyrosine aminotransferase	P17735
8126360	0.484059333333332	1.39867360443109	6.54241966666667	5.30775316740657	3.93442415072126e-05	0.00431085283973621	8126360	NM_004275	MED20	mediator complex subunit 20	Q9H944
8145122	-0.451136833333335	-1.36711711088917	8.78299927777778	-5.29571584369214	4.04059785978166e-05	0.00440338272138571	8145122	NM_001128431	SLC39A14	solute carrier family 39 (zinc transporter), member 14	Q15043
8101728	-0.410066000000001	-1.32874659982542	6.38355511111111	-5.28263386201931	4.15930753012069e-05	0.00450851142436077	8101728	NM_014883	FAM13A	family with sequence similarity 13, member A	O94988
7913138	-0.661367666666667	-1.58158124326716	5.25021927777778	-5.27382656180122	4.2412274517835e-05	0.00457285534296019	7913138	NM_201252	AKR7L	aldo-keto reductase family 7-like	Q8NHP1
8047926	0.59281133333333	1.5081828330377	8.77424633333333	5.26737978779685	4.30223375722441e-05	0.00461408879676925	8047926	NM_002374	MAP2	microtubule-associated protein 2	P11137
7996837	-0.6049835	-1.52096135801526	7.03052027777778	-5.25028074237058	4.46841859009716e-05	0.00476709709585629	7996837	NM_004360	CDH1	cadherin 1, type 1, E-cadherin (epithelial)	A8K1U7
7904361	-0.483665000000003	-1.39829135576529	6.50898444444444	-5.23487077731610	4.62379653739141e-05	0.00490703433575518	7904361	NM_017709	FAM46C	family with sequence similarity 46, member C	Q5VWP2
7919984	0.914510499999999	1.88492941517330	9.41130766666667	5.20178120873134	4.97633496041011e-05	0.00525366196080796	7919984	NM_003944	SELENBP1	selenium binding protein 1	Q13228
8015655	0.513639	1.42764670047465	7.6208055	5.1883267245408	5.12741248821352e-05	0.0053851114578284	8015655	NM_178126	FAM134C	family with sequence similarity 134, member C	Q86VR2
8152719	-0.9544795	-1.93788035323763	5.40585888888889	-5.16570440585445	5.39205891964739e-05	0.00563386774748725	8152719	NM_001003954	ANXA13	annexin A13	P27216
7914296	0.368972166666666	1.29143243497709	8.73773666666667	5.16223605667612	5.4338475869419e-05	0.00564841490191345	7914296	NM_001020658	PUM1	pumilio homolog 1 (Drosophila)	Q14671
7897877	0.653974333333332	1.57349689672472	5.26682505555556	5.15057325448333	5.57680523374464e-05	0.00573015096006071	7897877	NM_001066	TNFRSF1B	tumor necrosis factor receptor superfamily, member 1B	Q8IVS6
7921344	-0.493498833333334	-1.40785507807461	8.834172	-5.15028548435391	5.58038066293153e-05	0.00573015096006071	7921344	NM_012081	ELL2	elongation factor, RNA polymerase II, 2	Q59FW6
8079415	0.7148845	1.64135180819817	2.99364872222222	5.14892738333733	5.59728608826848e-05	0.00573015096006071	8079415	NM_031440	RTP3	receptor (chemosensory) transporter protein 3	Q9BQQ7
7914580	0.680274333333333	1.60244443643054	4.39413694444444	5.14512751042565	5.64486420394707e-05	0.005749818965528	7914580	NM_001171941	FNDC5	fibronectin type III domain containing 5	Q8NAU1
8015049	0.858931833333333	1.81369495960220	3.32588377777778	5.12053850016677	5.96286984547822e-05	0.00603461755905236	8015049	NM_152349	KRT222	keratin 222	Q8N1A0
8052654	-0.586410666666667	-1.50150644416509	5.70446777777778	-5.11895182923268	5.98400655831043e-05	0.00603461755905236	8052654	NM_020651	PELI1	pellino homolog 1 (Drosophila)	Q53T26
8003656	-0.693205833333336	-1.61687240486039	6.60753083333333	-5.0686819959291	6.69472237490439e-05	0.00671792190788673	8003656	NM_001165920	SERPINF2	serpin peptidase inhibitor, clade F (alpha-2 antiplasmin, pigment epithelium derived factor), member 2	P08697
8126248	0.636243666666665	1.55427702791482	5.3813185	5.06458267530212	6.75634250444011e-05	0.00674635776182271	8126248	NM_173561	UNC5CL	unc-5 homolog C (C. elegans)-like	Q8IV45
8041727	-0.474901666666667	-1.38982348697781	3.56833422222222	-5.0609398329213	6.81158552011884e-05	0.00676817835749063	8041727	NM_000341	SLC3A1	solute carrier family 3 (cystine, dibasic and neutral amino acid transporters, activator of cystine, dibasic and neutral amino acid transport), member 1	Q4J6C6
7990555	-0.558751	-1.47299343456574	5.95494577777778	-5.05560522334915	6.89331500782664e-05	0.00681597537603151	7990555	NM_138573	NRG4	neuregulin 4	Q0P6N5
7952046	-0.515716000000001	-1.42970351608937	7.19406488888889	-5.04162012878522	7.11234792382795e-05	0.00699841225320352	7952046	NM_144765	MPZL2	myelin protein zero-like 2	O60487
8130173	0.653608833333333	1.5730983091823	4.85849872222222	5.03743371996058	7.17928324572156e-05	0.007030148376366	8130173	NM_130900	RAET1L	retinoic acid early transcript 1L	Q5VY80
7942400	0.611226999999999	1.52755783173837	5.62381466666667	5.0293821523081	7.30982582861614e-05	0.00707538601002507	7942400	NM_176072	P2RY2	purinergic receptor P2Y, G-protein coupled, 2	C6G7W2
8151334	0.430358499999998	1.34756839693343	7.85600572222222	5.02591053131641	7.36685537960806e-05	0.00707538601002507	8151334	NM_005098	MSC	musculin	O60682
8084589	0.573881166666665	1.48852264201030	5.15185777777778	5.02481720717999	7.3849094126309e-05	0.00707538601002507	8084589	NM_004721	MAP3K13	mitogen-activated protein kinase kinase kinase 13	O43283
8145490	0.419799666666666	1.33774178241525	6.5396635	5.02463382670727	7.38794197679327e-05	0.00707538601002507	8145490	NM_173174	PTK2B	PTK2B protein tyrosine kinase 2 beta	Q14289
7983867	0.535979166666666	1.44992589497671	6.80363338888889	5.02390488381999	7.4000090484722e-05	0.00707538601002507	7983867	NM_032866	CGNL1	cingulin-like 1	Q0VF96
7930380	-0.406673333333334	-1.32562556746321	7.08541377777778	-5.00410910548533	7.73549601119055e-05	0.0073614321195696	7930380	NM_016824	ADD3	adducin 3 (gamma)	Q9UEY8
8172022	0.447998666666665	1.36414657413963	8.25965288888889	4.99350206393122	7.92158554781323e-05	0.00750329621748477	8172022	NM_031442	TMEM47	transmembrane protein 47	Q9BQJ4
7901951	-0.365594833333335	-1.28841274166566	9.47531661111111	-4.97918091628393	8.1800851033122e-05	0.00771210814158782	7901951	NM_002633	PGM1	phosphoglucomutase 1	P36871
7903355	-0.518671500000002	-1.43263540379931	7.38379488888889	-4.97623081673572	8.23439209555294e-05	0.00772736702670639	7903355	NM_022049	GPR88	G protein-coupled receptor 88	Q9GZN0
8122744	-0.660094166666668	-1.58018576123366	4.70568633333333	-4.96069936783085	8.52641081308151e-05	0.00796453212816416	8122744	NM_001164694	IYD	iodotyrosine deiodinase	Q6PHW0
8129618	-1.09825483333333	-2.14095553543249	8.50668538888889	-4.94488700082162	8.83453942708174e-05	0.008164965300007	8129618	NM_004666	VNN1	vanin 1	B2RAN2
8046428	-0.539974166666667	-1.45394648228217	5.71167227777778	-4.9425086604833	8.88185508461266e-05	0.008164965300007	8046428	NM_007023	RAPGEF4	Rap guanine nucleotide exchange factor (GEF) 4	Q8WZA2
8128977	0.541351499999999	1.45533522011201	5.26974288888889	4.94028730998909	8.92628022072024e-05	0.008164965300007	8128977	NM_016262	TUBE1	tubulin, epsilon 1	Q9UJT0
7992967	0.591875166666666	1.50720448871730	6.67772872222222	4.94024243397047	8.92718002766087e-05	0.008164965300007	7992967	NM_138440	VASN	vasorin	Q6EMK4
8167287	0.584666499999999	1.49969227347155	5.71923888888889	4.93901982097523	8.95173009709859e-05	0.008164965300007	8167287	NM_022825	PORCN	porcupine homolog (Drosophila)	Q9H237
7977854	0.408310500000001	1.32713073785914	8.81089605555556	4.93748382257349	8.98267026098452e-05	0.008164965300007	7977854	NM_032876	JUB	jub, ajuba homolog (Xenopus laevis)	A6NNL6
7976073	-0.614674833333335	-1.53121284065050	5.53173966666667	-4.93052467464646	9.12421883535705e-05	0.00825660338360212	7976073	NM_013231	FLRT2	fibronectin leucine rich transmembrane protein 2	B3KPR2
8062748	0.730926333333332	1.65970442145081	5.51019127777778	4.90305093330394	9.70554006977435e-05	0.0087436132095256	8062748	NM_016004	IFT52	intraflagellar transport 52 homolog (Chlamydomonas)	Q9Y366
8167854	0.454669833333332	1.37046913161673	6.27851988888889	4.88398207107593	0.000101310266148314	0.00908654466737313	8167854	NM_014481	APEX2	APEX nuclease (apurinic/apyrimidinic endonuclease) 2	Q9UBZ4
8021301	-0.602148833333334	-1.51797584445405	8.17525938888889	-4.86518881693444	0.000105689144228462	0.00942537304333518	8021301	NM_004163	RAB27B	RAB27B, member RAS oncogene family	O00194
7965606	-0.716570833333334	-1.64327146860161	4.38631794444444	-4.86380947901888	0.000106018009564895	0.00942537304333518	7965606	NM_002108	HAL	histidine ammonia-lyase	P42357
8105908	-0.413659333333336	-1.33206024571656	7.39178388888889	-4.85440730578496	0.000108287562138597	0.00956549564042513	8105908	NM_002538	OCLN	occludin	Q16625
8156263	0.355037833333334	1.27901912192249	8.24083622222222	4.85338234450307	0.000108537937705860	0.00956549564042513	8156263	NM_006717	SPIN1	spindlin 1	Q9Y657
7939341	0.4939485	1.40829395403313	9.14259088888889	4.8356806650250	0.000112956030438642	0.00991176942420465	7939341	NM_000610	CD44	CD44 molecule (Indian blood group)	P16070
8026424	-0.613946000000001	-1.53043948448064	7.61665716666667	-4.81795673502102	0.000117562729326191	0.0102715367389736	8026424	NM_173483	CYP4F22	cytochrome P450, family 4, subfamily F, polypeptide 22	Q6NT55
7969861	0.447476999999998	1.36365339912220	4.79704477777778	4.79481648468646	0.000123865619071451	0.0107757772471172	7969861	NM_004791	ITGBL1	integrin, beta-like 1 (with EGF-like repeat domains)	B3KTP1
8007584	-0.451983833333333	-1.36791997507031	5.03214033333333	-4.7888297774990	0.000125551398990929	0.0108757558014792	8007584	NM_080863	ASB16	ankyrin repeat and SOCS box-containing 16	Q96NS5
8023043	0.5484005	1.46246337985159	6.49503405555556	4.78693544701118	0.000126089652155841	0.0108759031880804	8023043	NM_024430	PSTPIP2	proline-serine-threonine phosphatase interacting protein 2	Q9H939
8067233	0.634433499999998	1.55232808093801	6.78353855555556	4.78144294607028	0.000127663558854034	0.0109650014320817	8067233	NM_020182	PMEPA1	prostate transmembrane protein, androgen induced 1	Q969W9
8078173	-0.380898666666669	-1.30215272456324	6.702453	-4.762718490424	0.000133180522419716	0.0113905872972474	8078173	NM_138381	OXNAD1	oxidoreductase NAD-binding domain containing 1	Q96HP4
8122756	0.562098999999999	1.47641571617246	4.21358394444444	4.74904104606367	0.000137362761946285	0.0116850826156224	8122756	NM_001029884	PLEKHG1	pleckstrin homology domain containing, family G (with RhoGef domain) member 1	Q9ULL1
7985134	-0.367566000000002	-1.29017431424924	9.8560915	-4.74771019166682	0.000137776751116614	0.0116850826156224	7985134	NM_005530	IDH3A	isocitrate dehydrogenase 3 (NAD+) alpha	Q53GF8
7910950	-0.850481333333333	-1.80310240266603	4.93287688888889	-4.73257933886759	0.000142573429547039	0.0120415142371603	7910950	NM_003679	KMO	kynurenine 3-monooxygenase (kynurenine 3-hydroxylase)	O15229
7915347	0.485050666666666	1.39963501915415	6.45735733333333	4.72644363953198	0.000144566460945139	0.0121530263102883	7915347	NM_133467	CITED4	Cbp/p300-interacting transactivator, with Glu/Asp-rich carboxy-terminal domain, 4	Q96RK1
8149555	0.666111833333332	1.58679068480455	7.53433316666667	4.72483737850289	0.000145092864681291	0.0121530263102883	8149555	NM_015310	PSD3	pleckstrin and Sec7 domain containing 3	Q7L3Y3
8080562	-0.449161000000001	-1.36524606633454	5.40551994444444	-4.71332161269657	0.000148924150388006	0.0124226029973863	8080562	NM_018725	IL17RB	interleukin 17 receptor B	Q9NRM6
8012247	-0.461207833333333	-1.37669391257702	8.02735111111111	-4.70164309478817	0.000152914354738033	0.0126182187398545	8012247	NM_133491	SAT2	spermidine/spermine N1-acetyltransferase family member 2	Q96F10
8112491	0.458049666666667	1.37368352347038	7.77150361111111	4.70031216544606	0.000153375918480848	0.0126182187398545	8112491	NR_027386	GUSBP3	glucuronidase, beta pseudogene 3	Q15487
7907135	0.516536666666667	1.43051702397798	8.20507283333333	4.69983405984989	0.000153542069037871	0.0126182187398545	7907135	NM_199344	SFT2D2	SFT2 domain containing 2	O95562
7898693	-0.6961935	-1.62022424361458	5.17235933333333	-4.699209897479	0.000153759251541394	0.0126182187398545	7898693	NM_000478	ALPL	alkaline phosphatase, liver/bone/kidney	B2R6Q2
8133670	0.497248333333333	1.41151878941561	8.43527005555556	4.69294370306023	0.000155956951658653	0.0127469653633907	8133670	NM_000941	POR	P450 (cytochrome) oxidoreductase	B2R6E5
8127087	-0.503181500000001	-1.41733569492917	5.34906116666667	-4.67911473616204	0.000160920401863307	0.0130076111535170	8127087	NM_000847	GSTA3	glutathione S-transferase alpha 3	Q16772
7966839	0.377061833333333	1.29869426305459	5.47557527777778	4.67723439057542	0.000161607539366183	0.0130076111535170	7966839	NM_019086	VSIG10	V-set and immunoglobulin domain containing 10	Q8N0Z9
8169365	0.474043333333333	1.38899685557290	7.6881335	4.67595766240252	0.000162075789528210	0.0130076111535170	8169365	NM_032227	TMEM164	transmembrane protein 164	Q9H617
8070467	0.524600499999999	1.43853517676952	6.11516638888889	4.67578323215284	0.000162139869824538	0.0130076111535170	8070467	NM_001135099	TMPRSS2	transmembrane protease, serine 2	O15393
8048518	0.478784666666666	1.39356922223685	5.61911677777778	4.67519951719586	0.000162354495404035	0.0130076111535170	8048518	NR_003063	TUBA4B	tubulin, alpha 4b (pseudogene)	Q9H853
8110971	-0.316069833333335	-1.24493449470172	8.78700066666667	-4.66489035739214	0.000166192842132512	0.0132627122441969	8110971	NM_138809	CMBL	carboxymethylenebutenolidase homolog (Pseudomonas)	B2RD36
8146863	-0.399423000000001	-1.31898028448140	6.09021672222222	-4.65983626982456	0.000168108047028651	0.0133629416206696	8146863	NM_001128205	SULF1	sulfatase 1	Q7Z2W2
8047243	-0.335332666666669	-1.26166829955249	6.63573961111111	-4.65036893093329	0.000171755980485816	0.0135995848611230	8047243	NM_138395	MARS2	methionyl-tRNA synthetase 2, mitochondrial	Q96GW9
8150126	0.78385183333333	1.72172154454416	8.7911655	4.64522286770528	0.000173772372486869	0.0137057042424468	8150126	NM_001009552	PPP2CB	protein phosphatase 2, catalytic subunit, beta isozyme	B3KRM2
8100808	-0.9414685	-1.92048207712719	4.00267766666667	-4.63134106516855	0.0001793320664944	0.0140663278337618	8100808	NM_005420	SULT1E1	sulfotransferase family 1E, estrogen-preferring, member 1	Q53X91
7984112	0.384214833333333	1.30514928445994	7.30686933333333	4.63007945866799	0.000179846185268425	0.0140663278337618	7984112	NM_016530	RAB8B	RAB8B, member RAS oncogene family	Q92930
7917912	-0.478688666666668	-1.39347649425862	7.8214215	-4.62860678032290	0.000180448205820102	0.0140663278337618	7917912	NM_000110	DPYD	dihydropyrimidine dehydrogenase	Q12882
7987385	-0.410921333333335	-1.32953460990274	5.56345555555556	-4.62653290019607	0.000181299454144346	0.0140663278337618	7987385	NM_172316	MEIS2	Meis homeobox 2	B3KPQ6
8166797	-0.444932166666669	-1.36125011107854	7.07951666666667	-4.62360758242798	0.000182507100313293	0.0140663278337618	8166797	NM_021242	MID1IP1	MID1 interacting protein 1 (gastrulation specific G12 homolog (zebrafish))	Q9NPA3
7963471	-0.374855500000001	-1.29670967000733	3.130374	-4.62360456950861	0.000182508348311759	0.0140663278337618	7963471	NM_175068	KRT73	keratin 73	Q86Y46
8171493	0.381319000000000	1.30253216576303	6.42015777777778	4.62025787374616	0.000183899949457324	0.0141198938465908	8171493	NM_175859	CTPS2	CTP synthase II	Q9NRF8
7943803	0.567653333333332	1.48211082908432	5.269687	4.61395807979727	0.000186548691983449	0.0142692150434132	7943803	NM_001037954	DIXDC1	DIX domain containing 1	B3KP10
7988753	0.372219833333331	1.2943428673528	8.86137616666667	4.60035107385771	0.000192402267690435	0.0146170131524323	7988753	NM_032802	SPPL2A	signal peptide peptidase-like 2A	Q8TCT8
8160521	0.341105166666665	1.26672658963195	6.75298783333333	4.60004085766024	0.000192537864415364	0.0146170131524323	8160521	NM_024761	MOBKL2B	MOB1, Mps One Binder kinase activator-like 2B (yeast)	Q86TA1
7909318	-0.837485166666667	-1.78693253462267	8.75513788888889	-4.59603189104302	0.000194298923051124	0.0146956685456951	7909318	NM_000715	C4BPA	complement component 4 binding protein, alpha	Q5VVQ8
7947165	-0.636982166666667	-1.55507284919687	4.25081372222222	-4.589216441536	0.000197330300418429	0.0148694616709352	7947165	NM_178498	SLC5A12	solute carrier family 5 (sodium/glucose cotransporter), member 12	Q1EHB4
8166956	0.477974666666666	1.39278702349221	6.68329527777778	4.58693553457434	0.000198355452468364	0.0148913519316064	8166956	NM_021140	KDM6A	lysine (K)-specific demethylase 6A	B4E253
7948344	-1.11705283333333	-2.16903424903365	5.33914027777778	-4.58380623242029	0.000199770687289293	0.0149422576802729	7948344	NM_201648	GLYAT	glycine-N-acyltransferase	Q6IB77
7917516	0.438009333333332	1.35473374173584	8.84381977777778	4.56782408982537	0.000207159545898268	0.0154186125856754	7917516	NM_002053	GBP1	guanylate binding protein 1, interferon-inducible, 67kDa	Q9H0R5
8084679	1.05223466666667	2.07373948604140	10.2968962222222	4.56676117914652	0.000207660643112452	0.0154186125856754	8084679	NM_000893	KNG1	kininogen 1	P01042
7960177	-0.453382666666669	-1.36924694990736	5.21063016666667	-4.56048747554964	0.000210643379288909	0.0155829974386357	7960177	NM_003044	SLC6A12	solute carrier family 6 (neurotransmitter transporter, betaine/GABA), member 12	P48065
7989365	0.587913333333331	1.50307118172559	5.71037855555556	4.55302143162591	0.000214249508437887	0.0157921364946763	7989365	NM_134260	RORA	RAR-related orphan receptor A	P35398
8100737	0.477189999999998	1.3920297072384	11.1482044444444	4.53275305704006	0.000224357128464298	0.0164772427317802	8100737	NM_001076	UGT2B15	UDP glucuronosyltransferase 2 family, polypeptide B15	P54855
8129134	0.44535383333333	1.36164803140914	8.34721722222222	4.52570600853144	0.000227983231617719	0.0166831050718093	8129134	NM_002944	ROS1	c-ros oncogene 1 , receptor tyrosine kinase	P08922
8160670	-0.516525833333335	-1.43050628213086	7.19332411111111	-4.51646789592819	0.000232826637238922	0.0169762443770970	8160670	NM_004925	AQP3	aquaporin 3 (Gill blood group)	Q92482
7975799	0.372927499999999	1.29497792047289	6.06125933333333	4.51009510815087	0.000236228273093378	0.0171581442071923	7975799	NM_017791	FLVCR2	feline leukemia virus subgroup C cellular receptor family, member 2	Q9UPI3
8100784	0.90504650	1.87260485046723	9.8591823888889	4.50863566975337	0.000237014325506356	0.0171581442071923	8100784	NM_021139	UGT2B4	UDP glucuronosyltransferase 2 family, polypeptide B4	P06133
8081386	-0.472468666666668	-1.38748162624235	6.26429577777778	-4.50188706513490	0.000240683621384074	0.0173617687026875	8081386	NM_031419	NFKBIZ	nuclear factor of kappa light polypeptide gene enhancer in B-cells inhibitor, zeta	Q9BYH8
8137986	0.311757999999999	1.24121926993463	6.94842255555556	4.48406897562917	0.000250649704066254	0.0180165585156843	8137986	NM_207111	RNF216	ring finger protein 216	B2RAT1
8126954	-0.482415833333334	-1.3970811603148	3.15438733333333	-4.47182551593634	0.000257738382274437	0.0184606254724482	8126954	NM_138694	PKHD1	polycystic kidney and hepatic disease 1 (autosomal recessive)	Q8NAW5
8026456	0.4322795	1.34936392754906	7.61602316666667	4.4689776960751	0.000259416017805655	0.0185153615525374	8026456	NM_000896	CYP4F3	cytochrome P450, family 4, subfamily F, polypeptide 3	Q08477
7898483	0.388802333333333	1.30930602003587	6.16355972222222	4.46586942258406	0.000261259671834096	0.0185684804228567	7898483	NM_018125	ARHGEF10L	Rho guanine nucleotide exchange factor (GEF) 10-like	Q9HCE6
8123246	-0.459501333333336	-1.37506644510476	6.99499994444444	-4.46464028361037	0.000261992373011199	0.0185684804228567	8123246	NM_021977	SLC22A3	solute carrier family 22 (extraneuronal monoamine transporter), member 3	Q5SYN6
7983953	0.434029999999999	1.35100217754406	6.34196438888889	4.4601676731605	0.000264676090084507	0.0186933252474319	7983953	NM_017610	RNF111	ring finger protein 111	Q6ZNA4
8142110	0.372658166666666	1.29473618666531	9.32162544444444	4.44670583785138	0.000272922287903671	0.0191159424784305	8142110	NM_006754	SYPL1	synaptophysin-like 1	Q16563
7909306	-1.02274366666667	-2.03177925402645	6.70178161111111	-4.44646656420337	0.000273071179769906	0.0191159424784305	7909306	NM_000716	C4BPB	complement component 4 binding protein, beta	P20851
7917779	0.334510833333333	1.26094979303484	8.23987177777778	4.44512749126222	0.000273905953807784	0.0191159424784305	7917779	NM_002061	GCLM	glutamate-cysteine ligase, modifier subunit	P48507
8048847	0.376347833333332	1.29805168908038	9.18506927777778	4.44428556015873	0.000274432129315406	0.0191159424784305	8048847	NM_001135187	AGFG1	ArfGAP with FG repeats 1	P52594
7929958	0.36696	1.28963249395511	6.25447044444444	4.44087661190208	0.000276573042168248	0.0191990943998301	7929958	NM_033637	BTRC	beta-transducin repeat containing	B2RBZ8
8065569	0.448109666666667	1.36425153471043	9.63076966666667	4.43496113719818	0.000280328201295553	0.0193933537210268	8065569	NM_138578	BCL2L1	BCL2-like 1	Q07817
8106210	-0.433295333333334	-1.35031437896880	6.55917061111111	-4.41939239299289	0.000290459023793709	0.020025865347954	8106210	NM_001080479	RGNEF	190 kDa guanine nucleotide exchange factor	Q8N1W1
8129254	-0.399598166666667	-1.31914043988496	9.09408405555556	-4.41738877791165	0.000291789359092240	0.0200493908772871	8129254	NM_005907	MAN1A1	mannosidase, alpha, class 1A, member 1	---
7930162	0.3123315	1.24171277738771	7.12848177777778	4.41195526141746	0.000295428054091170	0.0202308332987433	7930162	NM_017787	C10orf26	chromosome 10 open reading frame 26	B3KPF4
8103986	0.497382666666667	1.41165022596088	2.66342855555556	4.4055564326892	0.000299771930243616	0.0203676289395464	8103986	NM_018409	LRP2BP	LRP2 binding protein	Q9P2M1
8068593	0.366901333333331	1.28958005258724	9.06877116666667	4.40487010471047	0.000300241656026758	0.0203676289395464	8068593	NM_005239	ETS2	v-ets erythroblastosis virus E26 oncogene homolog 2 (avian)	P15036
7961673	0.740969333333333	1.67129839148924	3.50761994444444	4.40458046235745	0.000300440111145751	0.0203676289395464	7961673	NM_021957	GYS2	glycogen synthase 2 (liver)	P54840
8008664	-0.352105833333334	-1.27642240128686	7.29952472222222	-4.38612049001554	0.000313365125414957	0.0211730369738706	8008664	NM_003488	AKAP1	A kinase (PRKA) anchor protein 1	Q92667
7954208	-0.576406833333333	-1.49113081951513	4.91439755555556	-4.37670558542276	0.000320171532157626	0.0215409211045124	7954208	NM_004570	PIK3C2G	phosphoinositide-3-kinase, class 2, gamma polypeptide	O75747
8078227	-0.368524666666667	-1.29103191624127	7.54021588888889	-4.37566174866099	0.000320935282366193	0.0215409211045124	8078227	NM_003884	KAT2B	K(lysine) acetyltransferase 2B	Q92831
7936596	0.454610499999999	1.37041276985805	7.045508	4.35986699871895	0.000332718606652364	0.0222581061281961	7936596	NM_153810	C10orf46	chromosome 10 open reading frame 46	Q86Y37
8121076	0.404956499999999	1.32404898719774	8.8203085	4.35573067635081	0.00033587582563618	0.0223954045580440	8121076	NM_006813	PNRC1	proline-rich nuclear receptor coactivator 1	Q12796
7935910	0.305866833333332	1.23616115291260	7.75858877777778	4.35387105153477	0.000337305081221305	0.0224169639224782	7935910	NM_012215	MGEA5	meningioma expressed antigen 5 (hyaluronidase)	O60502
7954589	0.513556666666666	1.42756522826162	2.31778633333333	4.34507058476945	0.000344152439648243	0.0227972874237578	7954589	NM_001029874	REP15	RAB15 effector protein	Q6BDI9
8123606	0.489519333333334	1.40397703092474	4.85280766666667	4.34153353639316	0.000346943799506189	0.0228655365688812	8123606	BC025340	MGC39372	hypothetical protein MGC39372	Q8TB02
8138289	-0.439315833333334	-1.35596113994562	7.2440945	-4.34090924537373	0.000347438838836478	0.0228655365688812	8138289	NM_004956	ETV1	ets variant 1	P50549
8017651	0.386760833333333	1.30745458375523	5.67194261111111	4.33583361851847	0.000351490119403519	0.0230572968294800	8017651	NM_022739	SMURF2	SMAD specific E3 ubiquitin protein ligase 2	Q9HAU4
8174304	-0.934972833333333	-1.91185463367289	9.32386827777778	-4.32839392164563	0.000357514509840461	0.0233768358531166	8174304	NM_000354	SERPINA7	serpin peptidase inhibitor, clade A (alpha-1 antiproteinase, antitrypsin), member 7	P05543
7977621	-0.416377333333336	-1.33457217809961	8.24897866666667	-4.32510176767442	0.000360213461460356	0.0234542279241144	7977621	NM_201540	NDRG2	NDRG family member 2	Q9UN36
8110982	0.320971166666666	1.24917115978925	8.83216527777778	4.32413212808933	0.000361012289705164	0.0234542279241144	8110982	NM_004394	DAP	death-associated protein	B2R4C9
7985044	0.401026666666666	1.32044724783708	6.714054	4.32189073725395	0.000362865672734504	0.0234993200841163	7985044	NM_173469	UBE2Q2	ubiquitin-conjugating enzyme E2Q family member 2	Q8WVN8
7927186	0.522002666666666	1.43594716481493	6.93444572222222	4.31009169966367	0.000372781319783362	0.0240645775541680	7927186	NM_032023	RASSF4	Ras association (RalGDS/AF-6) domain family member 4	Q9H2L5
7908481	-0.947782166666667	-1.92890510071649	4.502863	-4.30521124645354	0.000376962085369601	0.0242572110172756	7908481	NM_021023	CFHR3	complement factor H-related 3	Q02985
8138602	0.395096999999998	1.31503117371737	8.56163427777778	4.30210143905396	0.000379650642370769	0.0243104152004969	8138602	NM_004403	DFNA5	deafness, autosomal dominant 5	A4FTY0
8083743	-0.432129833333335	-1.34922395040885	5.58408911111111	-4.30148306457122	0.000380187549016158	0.0243104152004969	8083743	NM_025047	ARL14	ADP-ribosylation factor-like 14	Q8N4G2
8020827	-0.509204500000001	-1.42326519278294	2.882379	-4.28061568614156	0.00039876085751038	0.0254178697538849	8020827	NM_005925	MEP1B	meprin A, beta	Q16820
8135576	0.320294999999996	1.24858583165674	9.72867433333333	4.27017514530474	0.000408393627880161	0.0259502784863037	8135576	NM_015641	TES	testis derived transcript (3 LIM domains)	B2RDR4
8032834	-0.67125466666667	-1.59245727566697	6.82337833333333	-4.26282516456886	0.000415315041585604	0.0263076121654381	8032834	NM_052972	LRG1	leucine-rich alpha-2-glycoprotein 1	Q68CK4
8048319	0.359088333333334	1.28261513231866	6.61226238888889	4.25684940425534	0.000421029241146121	0.0265864882181678	8048319	NM_007127	VIL1	villin 1	P09327
7996081	0.609549333333333	1.52578251311728	5.00341077777778	4.24474231504496	0.000432849945930217	0.0272480385217562	7996081	NM_201524	GPR56	G protein-coupled receptor 56	B3KQV4
8159609	-0.376629166666667	-1.29830484086023	7.44672511111111	-4.23167077616385	0.000445987250980436	0.0279881163386175	8159609	NM_003731	SSNA1	Sjogren syndrome nuclear autoantigen 1	O43805
7968734	-0.320736666666666	-1.24896813224494	6.72684827777778	-4.22932630452518	0.000448385568095757	0.0280517761274722	7968734	NM_014252	SLC25A15	solute carrier family 25 (mitochondrial carrier; ornithine transporter) member 15	B2R921
7918620	-0.739075666666667	-1.66910610152008	3.38781716666667	-4.22661624205586	0.000451174031397073	0.028106423324917	7918620	AK093435	FLJ36116	hypothetical locus LOC388666	Q8N9X3
7980891	-0.356317333333334	-1.28015396388696	6.51651005555556	-4.22468621923881	0.000453170509603899	0.028106423324917	7980891	NM_001128596	TC2N	tandem C2 domains, nuclear	Q8N9U0
7922051	0.350326500000000	1.27484910903292	8.32120972222222	4.22444672698038	0.00045341886666245	0.028106423324917	7922051	NM_003851	CREG1	cellular repressor of E1A-stimulated genes 1	O75629
8132305	0.519054166666667	1.43301545260503	5.98742377777778	4.21445151842040	0.000463906958959181	0.0286688843234835	8132305	NM_030636	EEPD1	endonuclease/exonuclease/phosphatase family domain containing 1	Q7L9B9
8037272	-0.596584333333333	-1.51213226172309	4.30166783333333	-4.2096360393943	0.000469046582079913	0.0288268717700983	8037272	NM_002781	PSG5	pregnancy specific beta-1-glycoprotein 5	Q15238
7971388	-0.550407	-1.46449878874888	6.79058572222222	-4.20939277910758	0.000469307729853599	0.0288268717700983	7971388	NM_001010875	SLC25A30	solute carrier family 25, member 30	B3KTE8
8008588	0.536149166666666	1.45009675709113	6.19908255555556	4.205659745317	0.000473333634199277	0.0289863225535328	8008588	NM_002126	HLF	hepatic leukemia factor	Q6FHS9
8097957	-0.381054333333335	-1.30229323430683	5.59779233333333	-4.20107219565171	0.000478328648956162	0.0291374672138191	8097957	NM_000856	GUCY1A3	guanylate cyclase 1, soluble, alpha 3	Q02108
8141035	0.441211333333333	1.35774385456352	8.92011688888889	4.20075433824236	0.000478676693744537	0.0291374672138191	8141035	NM_001099401	SGCE	sarcoglycan, epsilon	O43556
8107520	0.571139333333333	1.48569640007261	6.02342616666667	4.19504443680441	0.000484972386118163	0.0294323061874706	8107520	NM_014350	TNFAIP8	tumor necrosis factor, alpha-induced protein 8	O95379
7954398	0.760055666666665	1.69355596964840	3.98411911111111	4.19163106133972	0.000488775602494894	0.0295745715300642	7954398	NM_030572	C12orf39	chromosome 12 open reading frame 39	Q9BT56
7993126	-0.54461	-1.4586259843689	7.56676733333333	-4.18609846201006	0.000495003814260672	0.0298622836757852	7993126	NM_020686	ABAT	4-aminobutyrate aminotransferase	P80404
8040473	0.362257000000000	1.28543530300995	9.22687355555555	4.17640133911818	0.000506113058400035	0.0304418744622217	8040473	NM_004040	RHOB	ras homolog gene family, member B	B2R692
7965040	0.389706833333332	1.31012714894967	7.86070194444444	4.17337432324080	0.000509631890994986	0.0305628355931017	7965040	NM_007350	PHLDA1	pleckstrin homology-like domain, family A, member 1	Q8WV24
8062823	-0.381552166666667	-1.30274269648395	7.54254005555556	-4.16808547632411	0.000515839105271704	0.0308085960155455	8062823	NM_000457	HNF4A	hepatocyte nuclear factor 4, alpha	P41235
8103789	-0.430541666666668	-1.34773949704396	5.75962616666667	-4.16729804222613	0.000516769740763959	0.0308085960155455	8103789	NM_005277	GPM6A	glycoprotein M6A	P51674
8041122	0.357573166666667	1.28126879404367	9.27782205555556	4.15982016818044	0.000525691967892372	0.0311920115721588	8041122	NM_002709	PPP1CB	protein phosphatase 1, catalytic subunit, beta isozyme	P62140
8127079	-0.387692000000000	-1.30829873381604	2.21690077777778	-4.15865697793399	0.000527093659465433	0.0311920115721588	8127079	NM_153699	GSTA5	glutathione S-transferase alpha 5	---
8042038	-0.477502833333334	-1.39233158705250	4.8389175	-4.15805754663294	0.000527817462715859	0.0311920115721588	8042038	NR_002229	RPL23AP32	ribosomal protein L23a pseudogene 32	---
7999981	-0.370517166666668	-1.29281618678391	3.54249355555556	-4.15520585278169	0.00053127452124098	0.0313050422835892	7999981	NM_052956	ACSM1	acyl-CoA synthetase medium-chain family member 1	Q08AH1
8138363	-0.320465166666667	-1.24873311172206	2.34941722222222	-4.14617834964546	0.000542368962760989	0.0318661416671456	8138363	NM_015464	SOSTDC1	sclerostin domain containing 1	Q6X4U4
8129695	-0.692897166666667	-1.61652650970138	4.96987794444444	-4.14000460759684	0.000550089828542959	0.032226360764641	8129695	NM_022568	ALDH8A1	aldehyde dehydrogenase 8 family, member A1	Q9H2A2
8121768	-0.468519166666669	-1.38368847205602	5.56716205555556	-4.13051370054608	0.000562174766594764	0.0328394308901322	8121768	NM_181794	PKIB	protein kinase (cAMP-dependent, catalytic) inhibitor beta	Q9C010
8038347	0.314641666666667	1.24370270686516	6.229335	4.12369314729654	0.000571023644670702	0.0332604864295262	8038347	NM_003598	TEAD2	TEA domain family member 2	Q15562
8004867	0.347664166666665	1.27249868609885	7.47303655555556	4.11594845221692	0.000581240999128606	0.033672520757529	8004867	NM_001025579	NDEL1	nudE nuclear distribution gene E homolog (A. nidulans)-like 1	Q9GZM8
7968678	-0.501798833333333	-1.41597798315779	4.16285638888889	-4.11581403294637	0.000581419944012588	0.033672520757529	7968678	NM_207361	FREM2	FRAS1 related extracellular matrix protein 2	Q5SZK8
8155327	-0.284403000000001	-1.21790617900924	9.37683816666667	-4.09735973236708	0.00060651897047139	0.0350173911032229	8155327	NM_000692	ALDH1B1	aldehyde dehydrogenase 1 family, member B1	P30837
8017711	0.361142166666665	1.28444237481859	7.53988261111111	4.09622534826828	0.000608096776928193	0.0350173911032229	8017711	NM_006572	GNA13	guanine nucleotide binding protein (G protein), alpha 13	Q14344
8145532	-0.637632666666668	-1.55577417757858	6.49621233333333	-4.08484384298987	0.000624156749096725	0.0358403889637128	8145532	NM_001979	EPHX2	epoxide hydrolase 2, cytoplasmic	B3KUA0
8014063	-0.425371833333335	-1.34291857560421	4.00298172222222	-4.06612816283011	0.000651495130217647	0.0373045375409935	8014063	NM_006495	EVI2B	ecotropic viral integration site 2B	B2R732
7936734	-0.314236333333334	-1.24335333063572	6.9150405	-4.04383377450258	0.000685630981996494	0.0391485633945604	7936734	NM_000141	FGFR2	fibroblast growth factor receptor 2	P21802
8103563	0.402533833333333	1.32182742446319	5.355544	4.0398559265355	0.00069190729473583	0.0393959574839755	8103563	NM_017631	DDX60	DEAD (Asp-Glu-Ala-Asp) box polypeptide 60	Q9H616
8133938	-0.290830000000001	-1.22334387988701	8.26050827777778	-4.03506715074611	0.000699539457910632	0.039656889823708	8133938	NM_001143935	CROT	carnitine O-octanoyltransferase	Q9UKG9
7959173	0.376758499999999	1.29842123525733	8.3513965	4.03400367161081	0.000701245793591821	0.039656889823708	7959173	NM_014868	RNF10	ring finger protein 10	B2RDI7
8132070	0.342220000000001	1.26770582277331	9.43229822222222	4.03312074299812	0.00070266560390552	0.039656889823708	8132070	NM_002047	GARS	glycyl-tRNA synthetase	P41250
7924996	0.283552333333333	1.21718826789239	8.24328322222222	4.03209681558546	0.000704315754145776	0.039656889823708	7924996	NM_032800	C1orf198	chromosome 1 open reading frame 198	Q9H425
7948125	-0.466774	-1.38201569506678	2.36229616666667	-4.01451945533938	0.000733255779550814	0.0411720073448615	7948125	NM_001004746	OR5T2	olfactory receptor, family 5, subfamily T, member 2	Q8NGG2
8048523	0.380584999999997	1.30186964498294	6.72523488888889	4.01012330930314	0.000740677913075883	0.0414738709890833	8048523	NM_006736	DNAJB2	DnaJ (Hsp40) homolog, subfamily B, member 2	Q53QD7
8039025	-0.467618500000001	-1.38282491245514	4.47087844444444	-3.99971004270586	0.00075856019365364	0.0423581683894195	8039025	NR_003578	ZNF702P	zinc finger protein 702 (pseudogene)	Q9H963
7909510	0.336831999999999	1.26298018084882	5.434941	3.99751103350001	0.000762391347557423	0.042455144546673	7909510	NM_001170580	HHAT	hedgehog acyltransferase	Q5VTY9
8016473	0.335079833333333	1.26144721065805	4.07960627777778	3.98493918722770	0.000784668797852829	0.0435759904999365	8016473	NM_024016	HOXB8	homeobox B8	Q8N8T3
8129181	0.313296166666665	1.24254333370925	7.93561933333333	3.97326767931770	0.000805933106852703	0.0445609768163984	8129181	NM_020399	GOPC	golgi-associated PDZ and coiled-coil motif containing	Q9HD26
7997533	0.467272333333333	1.38249315109719	6.71881227777778	3.97209677309665	0.00080809792222942	0.0445609768163984	7997533	NM_013370	OSGIN1	oxidative stress induced growth inhibitor 1	Q9UJX0
8053315	-0.391510166666667	-1.31176579960034	4.52616127777778	-3.9716095301461	0.000809000467115669	0.0445609768163984	8053315	NM_024993	LRRTM4	leucine rich repeat transmembrane neuronal 4	Q9H9T0
8075106	0.3222805	1.25030537305781	7.54724694444444	3.96816911896577	0.000815402057032562	0.0447918690949866	8075106	NM_003595	TPST2	tyrosylprotein sulfotransferase 2	O60704
7962559	-0.407403166666667	-1.32629634712021	7.33927222222222	-3.96163203526179	0.000827705472449687	0.0453448376393383	7962559	NM_018018	SLC38A4	solute carrier family 38, member 4	Q969I6
8132592	-0.286360666666667	-1.21955993995829	8.82246427777778	-3.95788163977236	0.000834847651954117	0.0456128353237465	8132592	NM_002541	OGDH	oxoglutarate (alpha-ketoglutarate) dehydrogenase (lipoamide)	Q02218
8136987	0.414279	1.33263251539545	6.83447688888889	3.95617574574047	0.00083811666908056	0.0456683464576961	8136987	NM_005435	ARHGEF5	Rho guanine nucleotide exchange factor (GEF) 5	B3KQX6
8102587	-0.431253666666668	-1.34840479866529	4.37540583333333	-3.95370820866818	0.000842867873904838	0.0458041067132736	8102587	NM_024574	C4orf31	chromosome 4 open reading frame 31	Q8TB73
8021635	0.561750999999998	1.4760596251814	6.23188361111111	3.94955076337206	0.000850933920561417	0.0461187983149196	8021635	NM_001143818	SERPINB2	serpin peptidase inhibitor, clade B (ovalbumin), member 2	B2R7Y0
7941822	-0.256974833333335	-1.19497035936819	5.06765388888889	-3.94332332997891	0.000863160549310536	0.0465751264738855	7941822	NR_030767	ANKRD13D	ankyrin repeat domain 13 family, member D	Q6ZTN6
8126102	0.379488166666667	1.30088025269015	4.218331	3.94292474251191	0.00086394906532713	0.0465751264738855	8126102	NM_153487	MDGA1	MAM domain containing glycosylphosphatidylinositol anchor 1	Q8NFP4
7997179	-0.604181500000003	-1.52011608442074	6.64787644444444	-3.92456579990052	0.000901058664587283	0.0483796240987486	7997179	NM_001361	DHODH	dihydroorotate dehydrogenase	Q02127
8074204	0.724655833333332	1.65250637041236	4.65880922222222	3.92401549241654	0.00090219525946359	0.0483796240987486	8074204	NM_175878	XKR3	XK, Kell blood group complex subunit-related family, member 3	Q5GH77
8056327	-0.456077166666667	-1.37180666162744	5.86942705555556	-3.92061774496682	0.000909244678349575	0.0486289963856092	8056327	NM_004490	GRB14	growth factor receptor-bound protein 14	B2R7X4
8037205	-0.393102000000001	-1.31321396769913	7.19006205555556	-3.91508730761201	0.000920836654581191	0.0491193657588441	8037205	NM_001712	CEACAM1	carcinoembryonic antigen-related cell adhesion molecule 1 (biliary glycoprotein)	Q3KRG8
8005200	-0.381801333333334	-1.30296771152755	5.87826883333333	-3.90412375844710	0.000944254529877201	0.050236323676144	8005200	NR_003043	SNORD49B	small nucleolar RNA, C/D box 49B	Q8WUR1
8140650	-0.288853000000001	-1.22166861629646	8.55949833333333	-3.9015610864726	0.00094981349075001	0.0503526813636398	8140650	NM_012431	SEMA3E	sema domain, immunoglobulin domain (Ig), short basic domain, secreted, (semaphorin) 3E	O15041
8083415	0.712449166666666	1.63858347061035	9.88195894444445	3.90082794922743	0.000951409815603061	0.0503526813636398	8083415	NM_001086	AADAC	arylacetamide deacetylase (esterase)	P22760
8097991	-0.748431166666668	-1.67996498849791	9.79423005555556	-3.89524841964629	0.000963646666304018	0.0508674945989126	8097991	NM_005651	TDO2	tryptophan 2,3-dioxygenase	P48775
8105995	0.296484666666666	1.22814820527729	9.65480027777778	3.89393010470144	0.000966560815983059	0.0508887993246145	8105995	AK289851	SMA5	glucuronidase, beta pseudogene	Q15488
8095870	0.359115166666665	1.28263898847570	7.513801	3.88071585365032	0.00099626123651828	0.0523166198555066	8095870	NM_004354	CCNG2	cyclin G2	Q8N5D4
8006433	0.486321499999999	1.40086846518640	8.34725011111111	3.8793517138868	0.00099937865574786	0.0523447166718582	8006433	NM_002982	CCL2	chemokine (C-C motif) ligand 2	P13500
8091954	-0.289763166666667	-1.22243958510061	9.129927	-3.87576367108123	0.00100762480925735	0.0523469837144095	8091954	NM_014498	GOLIM4	golgi integral membrane protein 4	O00461
8119000	0.247508499999999	1.18715515497086	6.94458783333333	3.87398765475782	0.00101173157916817	0.0523469837144095	8119000	NM_001315	MAPK14	mitogen-activated protein kinase 14	Q16539
7904254	-0.275171666666667	-1.21013807530412	11.0027472222222	-3.8734841691157	0.00101289884771591	0.0523469837144095	7904254	NM_000701	ATP1A1	ATPase, Na+/K+ transporting, alpha 1 polypeptide	P05023
8055711	-0.346260666666667	-1.27126136052322	4.36088627777778	-3.87305724786504	0.0010138896634488	0.0523469837144095	8055711	NM_001164507	NEB	nebulin	Q96MF8
8075695	0.458736166666666	1.37433734019320	4.0466485	3.87172043031453	0.00101699845866634	0.0523469837144095	8075695	NR_027833	APOL3	apolipoprotein L, 3	O95236
8125859	0.485764333333333	1.40032755633652	6.03387694444444	3.87165485261626	0.00101715120523558	0.0523469837144095	8125859	NM_005643	TAF11	TAF11 RNA polymerase II, TATA box binding protein (TBP)-associated factor, 28kDa	Q15544
8157638	-0.357580333333336	-1.28127515883242	7.43784161111111	-3.87150542766804	0.00101749933810939	0.0523469837144095	8157638	NM_138777	MRRF	mitochondrial ribosome recycling factor	---
8102800	0.571314166666664	1.48587645544544	7.09164238888889	3.86819977546307	0.00102523136734696	0.0526112400408175	8102800	NM_014331	SLC7A11	solute carrier family 7, (cationic amino acid transporter, y+ system) member 11	A8K2U4
8090018	-0.380071000000001	-1.30140590053996	7.52035427777778	-3.8633468708568	0.00103668873274161	0.0530349076234858	8090018	NM_031458	PARP9	poly (ADP-ribose) polymerase family, member 9	Q658Y0
8046380	0.515130666666666	1.42912357136157	7.42837611111111	3.86249200563399	0.00103872019371109	0.0530349076234858	8046380	NM_000210	ITGA6	integrin, alpha 6	P23229
8093219	-0.651007333333334	-1.57026421910445	5.25974672222222	-3.85849311300288	0.00104827580148878	0.053080962629233	8093219	NM_203314	BDH1	3-hydroxybutyrate dehydrogenase, type 1	A1E284
7955348	-0.797213833333333	-1.73774191579715	6.08808388888889	-3.85801332957677	0.00104942814656011	0.053080962629233	7955348	NM_005276	GPD1	glycerol-3-phosphate dehydrogenase 1 (soluble)	B2R6C0
8170590	-0.337454333333334	-1.26352510835927	7.86222666666667	-3.85792499393884	0.00104964044893718	0.053080962629233	8170590	NM_015922	NSDHL	NAD(P) dependent steroid dehydrogenase-like	Q15738
8027621	-0.278862833333335	-1.21323820409442	9.93198827777778	-3.85773509423754	0.00105009699133312	0.053080962629233	8027621	NM_000175	GPI	glucose-6-phosphate isomerase	---
8175319	-0.277246833333335	-1.21187998545725	5.36621427777778	-3.84940514994893	0.00107031919078234	0.0539685820824826	8175319	NM_007131	ZNF75D	zinc finger protein 75D	P51815
8099721	-0.443350833333334	-1.35975886669075	8.89036261111111	-3.83978292744477	0.00109416215389664	0.055033912802692	8099721	NM_015187	SEL1L3	sel-1 suppressor of lin-12-like 3 (C. elegans)	Q68CR1
7899029	-0.280593833333334	-1.21469476675986	5.53704961111111	-3.83750106726389	0.00109989359037022	0.055185255140605	7899029	NM_020379	MAN1C1	mannosidase, alpha, class 1C, member 1	Q9NR34
7905329	0.465993833333333	1.38126854402646	3.66894288888889	3.83180288846391	0.00111433687620817	0.0557718727919496	7905329	NM_006818	MLLT11	myeloid/lymphoid or mixed-lineage leukemia (trithorax homolog, Drosophila); translocated to, 11	Q6FGF7
7930498	0.283714499999999	1.21732509407715	9.12178966666667	3.82854169227096	0.00112268794892924	0.0560514402088562	7930498	NM_016234	ACSL5	acyl-CoA synthetase long-chain family member 5	Q9ULC5
8083090	0.327534999999999	1.25486746544586	9.05089527777778	3.82736165995065	0.00112572503988689	0.0560649792592316	8083090	NM_001080412	ZBTB38	zinc finger and BTB domain containing 38	Q96NB8
8142524	-0.452026833333335	-1.36796074698250	8.56835111111111	-3.82197271784341	0.00113969910610383	0.0565947769681609	8142524	NM_012338	TSPAN12	tetraspanin 12	O95859
7916112	0.287781833333332	1.22076189313148	3.66295677777778	3.82111202815079	0.00114194690577098	0.0565947769681609	7916112	NM_002867	RAB3B	RAB3B, member RAS oncogene family	P20337
7909954	0.401319500000000	1.32071529493183	5.39671077777778	3.81788346128412	0.00115041813023013	0.0568549178100684	7909954	NM_032890	DISP1	dispatched homolog 1 (Drosophila)	Q96F81
8077490	0.301717833333334	1.23261122404957	7.1823475	3.81697778902499	0.00115280568425940	0.0568549178100684	8077490	NM_014583	LMCD1	LIM and cysteine-rich domains 1	Q9NZU5
8108708	0.525455833333332	1.43938829670678	6.44557288888889	3.81238695916438	0.00116498424569879	0.0573160938357146	8108708	NM_018940	PCDHB7	protocadherin beta 7	A1L3Y8
8015349	0.383288166666667	1.30431123486194	9.95664072222222	3.7928043003048	0.00121838810954302	0.0597983704126802	8015349	NM_002276	KRT19	keratin 19	P08727
8149250	0.353930999999999	1.27803823680788	5.90054038888889	3.7855826254006	0.00123869141763770	0.0606480073321648	8149250	NM_001080826	SGK223	homolog of rat pragma of Rnd2	Q86YV5
8071907	-0.422555666666668	-1.34029973123947	6.19225211111111	-3.78099162501101	0.00125177342050675	0.0611408367076432	8071907	NM_016327	UPB1	ureidopropionase, beta	A4QPH4
8103867	-0.320583833333334	-1.24883582857224	2.88194111111111	-3.7784788712576	0.00125899159504020	0.061345576037175	8103867	NR_024008	C4orf38	chromosome 4 open reading frame 38	Q96NR7
8104738	0.358938500000001	1.28248193124979	9.84901905555556	3.77657210916094	0.00126449660815359	0.0614660581469384	8104738	NM_006713	SUB1	SUB1 homolog (S. cerevisiae)	Q6IBA2
8102249	-0.652234000000001	-1.57159992057632	3.51578788888889	-3.7678047145742	0.00129011871314897	0.0625614983625109	8102249	NM_031279	AGXT2L1	alanine-glyoxylate aminotransferase 2-like 1	Q8TBG4
8044927	0.302441166666666	1.23322938125417	7.11833055555556	3.76505180882794	0.00129826991872978	0.062806518502751	8044927	NM_002193	INHBB	inhibin, beta B	P09529
7997168	0.323124666666665	1.25103718050343	8.60451611111111	3.75163563221084	0.00133873335211023	0.0645308552993913	7997168	NM_014761	KIAA0174	KIAA0174	P53990
7899870	0.297100999999998	1.22867299420819	5.81727022222222	3.75113062274885	0.00134028071440768	0.0645308552993913	7899870	NM_152493	ZNF362	zinc finger protein 362	Q5T0B9
7944793	0.318433833333332	1.24697611652750	2.46768811111111	3.74746164975689	0.00135157605143925	0.0647778953334906	7944793	NM_001005197	OR8D4	olfactory receptor, family 8, subfamily D, member 4	Q8NGM9
8053975	0.326693666666666	1.25413588045087	6.87342861111111	3.74738819812206	0.00135180314386120	0.0647778953334906	8053975	NM_001142292	LMAN2L	lectin, mannose-binding 2-like	Q9H0V9
7933204	0.476193166666666	1.39106821344094	5.98599422222222	3.74147707700565	0.00137020360418327	0.0655047807943277	7933204	NM_007021	C10orf10	chromosome 10 open reading frame 10	Q9NTK1
7916024	-0.358710500000001	-1.28227926695297	4.75829322222222	-3.73308379866071	0.00139675907392766	0.0664225323025012	7916024	NM_001144832	TTC39A	tetratricopeptide repeat domain 39A	B7Z782
8022085	0.339958166666665	1.26571989179253	5.42969783333333	3.73208404809401	0.0013999560741042	0.0664225323025012	8022085	NM_004746	DLGAP1	discs, large (Drosophila) homolog-associated protein 1	B7Z9Y4
8025199	0.306677166666666	1.23685567526843	6.22565244444444	3.73136137592714	0.00140227155989491	0.0664225323025012	8025199	NM_006702	PNPLA6	patatin-like phospholipase domain containing 6	Q8IY17
7978692	-0.503971500000001	-1.4181120210328	3.38751666666667	-3.73128754624392	0.00140250832883426	0.0664225323025012	7978692	NM_030631	SLC25A21	solute carrier family 25 (mitochondrial oxodicarboxylate carrier), member 21	Q9BQT8
8086406	0.317730833333332	1.24636863494756	7.2632665	3.72641818175546	0.00141821220687262	0.0668604138730727	8086406	NM_004206	SEC22C	SEC22 vesicle trafficking protein homolog C (S. cerevisiae)	B4DDC1
8122365	-0.645419000000002	-1.56419350693238	7.99838272222222	-3.72637533624633	0.00141835115764288	0.0668604138730727	8122365	NM_020455	GPR126	G protein-coupled receptor 126	Q86SQ4
8037283	-0.735447166666668	-1.66491343322847	4.7203895	-3.72194576191153	0.00143278977035220	0.0673843356033388	8037283	NM_002780	PSG4	pregnancy specific beta-1-glycoprotein 4	Q8WYY6
7898337	0.355283833333330	1.27923723144791	7.78185622222222	3.7168345416216	0.00144963178213293	0.0680186023699873	7898337	NM_018090	NECAP2	NECAP endocytosis associated 2	Q53FE5
8035069	-0.682132000000001	-1.6045091312386	4.29571861111111	-3.71163225249085	0.00146697578088982	0.0686734389806849	8035069	NM_052890	PGLYRP2	peptidoglycan recognition protein 2	Q96PD5
8057004	-0.481463500000001	-1.39615924134699	4.67375538888889	-3.70521414997904	0.00148865736455640	0.0695278451141893	8057004	NM_001077197	PDE11A	phosphodiesterase 11A	Q9HCR9
8113504	0.294936166666665	1.22683069383081	6.18041838888889	3.68952162683846	0.00154301884752958	0.0719011311251139	8113504	NM_004772	C5orf13	chromosome 5 open reading frame 13	Q16612
7952086	-0.301566666666667	-1.23248207688873	3.47323366666667	-3.6857669602444	0.00155631503773371	0.0723119431571578	7952086	NM_007180	TREH	trehalase (brush-border membrane glycoprotein)	O43280
8159838	-0.426254333333333	-1.34374029339999	3.45763955555556	-3.68441802570311	0.00156111965304621	0.0723119431571578	8159838	NM_152569	C9orf66	chromosome 9 open reading frame 66	Q5T8R8
8103544	-0.393299833333335	-1.31339405794881	5.66979616666667	-3.68402079644540	0.00156253730157055	0.0723119431571578	8103544	NM_001040159	SPOCK3	sparc/osteonectin, cwcv and kazal-like domains proteoglycan (testican) 3	Q9BQ16
8038556	-0.4162635	-1.33446688016621	3.68258905555556	-3.67229670459525	0.00160495881877835	0.0740006059108621	8038556	NM_004851	NAPSA	napsin A aspartic peptidase	O96009
7983763	0.330824666666667	1.25773210809317	7.66872216666667	3.67192346978252	0.00160632790334383	0.0740006059108621	7983763	NM_002748	MAPK6	mitogen-activated protein kinase 6	B2R945
8123232	-0.493041833333334	-1.40740918489519	7.40209955555556	-3.66752926044767	0.00162253392552228	0.0745776931300149	8123232	NM_003057	SLC22A1	solute carrier family 22 (organic cation transporter), member 1	O15245
8140085	-0.458762666666668	-1.37436258480344	5.71973772222222	-3.664270799259	0.00163465587247301	0.0748166581014936	8140085	NM_032951	MLXIPL	MLX interacting protein-like	Q9NP71
7979510	-0.344343333333334	-1.26957298372576	5.79038788888889	-3.6641478741487	0.00163511492545445	0.0748166581014936	7979510	NM_017420	SIX4	SIX homeobox 4	Q9UL97
8046922	-0.279120166666667	-1.21345462854180	5.71124411111111	-3.64510059374314	0.00170781177823968	0.0779669926687349	8046922	NM_000090	COL3A1	collagen, type III, alpha 1	P02461
8089701	0.388711999999998	1.30922404132863	6.55956611111111	3.64404010364329	0.00171195215893475	0.0779803826103538	8089701	NM_015642	ZBTB20	zinc finger and BTB domain containing 20	Q9HC78
7940737	-0.558057666666667	-1.47228571044179	3.00894911111111	-3.63565634774507	0.0017450362432855	0.0793091584112042	7940737	NM_001039752	SLC22A10	solute carrier family 22, member 10	Q68CJ0
8043367	-0.539132666666667	-1.45309866678609	5.96350355555556	-3.6313766412144	0.00176216833701319	0.0799086178775333	8043367	NM_002665	PLGLB2	plasminogen-like B2	Q9UE70
7909866	-0.405781500000002	-1.32480635640502	7.14666255555556	-3.63012819256042	0.00176719732494277	0.0799577896798881	7909866	NM_017898	MOSC2	MOCO sulphurase C-terminal domain containing 2	Q969Z3
8111455	0.275980166666665	1.21081643823513	9.68136522222222	3.62478343327946	0.00178888824837916	0.0807259899499326	8111455	NR_027026	GUSBP1	glucuronidase, beta pseudogene 1	B3KTI7
8090291	0.413330333333332	1.33175651010922	5.87915872222222	3.62398750925121	0.00179214087210013	0.0807259899499326	8090291	NM_001015050	ALG1L	asparagine-linked glycosylation 1-like	Q6GMV1
8126760	0.388394999999999	1.30893640020105	6.701469	3.62017958905146	0.00180778355724307	0.0809528368891496	8126760	NM_005822	RCAN2	regulator of calcineurin 2	B2R612
8010287	-0.438686000000001	-1.35536930098663	6.40062505555556	-3.61981644005526	0.00180928239401827	0.0809528368891496	8010287	NM_030968	C1QTNF1	C1q and tumor necrosis factor related protein 1	Q9BXJ1
7908204	-0.397250666666667	-1.31699572873151	4.47556494444444	-3.6192013637254	0.00181182382692305	0.0809528368891496	7908204	NM_031935	HMCN1	hemicentin 1	Q96RW7
8072710	-0.261643833333333	-1.19884391156013	7.53842972222222	-3.61719421039874	0.00182014179907664	0.0809528368891496	8072710	NM_030641	APOL6	apolipoprotein L, 6	Q9BWW8
8122013	0.440697	1.35725989334049	5.30457705555556	3.61599458530473	0.00182513128656204	0.0809528368891496	8122013	NM_032438	L3MBTL3	l(3)mbt-like 3 (Drosophila)	Q96JM7
8098177	0.463008166666665	1.37841295573848	6.44278116666667	3.61572876721267	0.00182623871055157	0.0809528368891496	8098177	NM_007246	KLHL2	kelch-like 2, Mayven (Drosophila)	B2RD18
8015412	0.331763499999998	1.25855084322446	6.37614522222222	3.61532524835389	0.00182792108119611	0.0809528368891496	8015412	NM_002230	JUP	junction plakoglobin	P14923
8037251	-0.424110333333333	-1.34174483389882	4.82570811111111	-3.61503629237545	0.00182912675358809	0.0809528368891496	8037251	NM_002783	PSG7	pregnancy specific beta-1-glycoprotein 7 (gene/pseudogene)	Q8WYY6
8020903	-0.333799666666669	-1.26032836962257	9.05532166666667	-3.61350440025294	0.00183553175855953	0.081059321886714	8020903	NM_020474	GALNT1	UDP-N-acetyl-alpha-D-galactosamine:polypeptide N-acetylgalactosaminyltransferase 1 (GalNAc-T1)	Q68VJ7
8094032	0.366132833333333	1.28889329735956	5.53422083333333	3.60849430611448	0.00185663498664723	0.0818130243029116	8094032	NM_018986	SH3TC1	SH3 domain and tetratricopeptide repeats 1	Q53GR6
7929012	0.411477	1.33004679046457	5.03372755555556	3.60432299328647	0.00187438827376082	0.0822973494104565	7929012	NM_020799	STAMBPL1	STAM binding protein-like 1	Q96FJ0
8079117	0.396615166666667	1.31641572640765	4.45888244444444	3.60400554751733	0.00187574619771243	0.0822973494104565	8079117	NM_001296	CCBP2	chemokine binding protein 2	O00590
8154151	0.390152833333333	1.31053222903942	6.28038672222222	3.60175992743895	0.00188538004008611	0.0825413680616532	8154151	NM_203453	PPAPDC2	phosphatidic acid phosphatase type 2 domain containing 2	Q8IY26
8094520	-0.333170166666668	-1.25977856275286	7.67248488888889	-3.59887716563984	0.00189781908277097	0.0827534021368584	8094520	NM_032456	PCDH7	protocadherin 7	O60245
7952132	-0.383732166666668	-1.30471270800375	8.30550527777778	-3.5981247334372	0.00190107915445917	0.0827534021368584	7952132	NM_001164277	SLC37A4	solute carrier family 37 (glucose-6-phosphate transporter), member 4	O43826
7928318	0.308939166666666	1.23879646102925	6.80171788888889	3.59780390132869	0.00190247091247045	0.0827534021368584	7928318	NM_138357	CCDC109A	coiled-coil domain containing 109A	B2RDF3
7921713	0.271273333333333	1.20687255241226	8.01603872222222	3.59346195274528	0.00192140559514187	0.0833920671653918	7921713	NM_016946	F11R	F11 receptor	Q9Y624
8098758	-0.341518833333333	-1.26708985261016	6.05838344444444	-3.59255556161846	0.00192538171847081	0.0833920671653918	8098758	NM_133474	ZNF721	zinc finger protein 721	Q8TF20
7964602	-0.3695315	-1.29193322082040	6.60560461111111	-3.58322572260358	0.00196678572175797	0.084868268498241	7964602	NM_153377	LRIG3	leucine-rich repeats and immunoglobulin-like domains 3	Q6UXM1
7944656	-0.453879833333334	-1.36971888696376	8.6257605	-3.5823160119599	0.0019708696694186	0.084868268498241	7944656	NM_006918	SC5DL	sterol-C5-desaturase (ERG3 delta-5-desaturase homolog, S. cerevisiae)-like	Q6GTM5
8082465	-0.371859666666669	-1.29401977691635	5.76689322222222	-3.58205891265034	0.00197202538049687	0.084868268498241	8082465	NM_024768	CCDC48	coiled-coil domain containing 48	Q9HA90
8095663	-0.7950715	-1.73516336691031	8.830994	-3.58019740538056	0.00198041323958321	0.0850486787422703	8095663	NM_001133	AFM	afamin	P43652
8135069	0.37857333333333	1.30005560760727	10.8547294444444	3.57189763737380	0.00201824307752819	0.0864900363245168	8135069	NM_000602	SERPINE1	serpin peptidase inhibitor, clade E (nexin, plasminogen activator inhibitor type 1), member 1	P05121
8132188	0.248028166666666	1.18758285179378	6.47967266666667	3.56980643725854	0.00202788682067655	0.0867015449404650	8132188	NM_015060	AVL9	AVL9 homolog (S. cerevisiase)	Q8NBF6
7993458	0.467487166666666	1.38269903502855	5.02428794444444	3.56879654614231	0.00203256032087832	0.0867015449404650	7993458	NM_033201	C16orf45	chromosome 16 open reading frame 45	Q96MC5
8163882	0.260641499999998	1.19801128661322	9.209066	3.56805244609418	0.00203601062613031	0.0867015449404650	8163882	NM_016322	RAB14	RAB14, member RAS oncogene family	P61106
8077851	0.305512999999998	1.23585801096242	5.32524005555556	3.56163455265221	0.00206601105224755	0.0877946415703517	8077851	NM_001098213	HRH1	histamine receptor H1	B2R782
8043114	0.341901500000000	1.26742598557460	5.45594322222222	3.54913464250416	0.00212570180959163	0.0901422085364483	8043114	NM_031283	TCF7L1	transcription factor 7-like 1 (T-cell specific, HMG-box)	Q9HCS4
7938128	-0.366465333333333	-1.28919038468439	4.36857872222222	-3.54771141102953	0.00213260532393090	0.0902461584886832	7938128	NM_144666	DNHD1	dynein heavy chain domain 1	B0I1S4
7976560	0.360649333333333	1.28400367648639	4.68420777777778	3.54664539411385	0.00213779064484382	0.0902771174395506	7976560	NM_000623	BDKRB2	bradykinin receptor B2	B4DRL4
8119408	0.326806833333332	1.25423426017749	7.27230633333333	3.54340907067091	0.0021536092211897	0.090756047637246	8119408	NM_002505	NFYA	nuclear transcription factor Y, alpha	P23511
8151686	-0.395297666666667	-1.31521409614208	3.89399522222222	-3.54209589571897	0.00216006072433492	0.0908390682204747	8151686	NM_005941	MMP16	matrix metallopeptidase 16 (membrane-inserted)	P51512
8024111	0.299579999999999	1.23078605251361	8.02633483333333	3.53785819811065	0.00218101064573039	0.091530198320818	8024111	NM_004368	CNN2	calponin 2	Q99439
8068280	0.321288166666665	1.24944566739778	7.49481083333333	3.53477035261046	0.00219640234238071	0.0919856931406138	8068280	NM_005534	IFNGR2	interferon gamma receptor 2 (interferon gamma transducer 1)	A8K881
7927669	-0.268837333333334	-1.20483645968609	8.26169555555555	-3.53362387288429	0.00220214436781025	0.092036013062915	7927669	NM_003201	TFAM	transcription factor A, mitochondrial	Q00059
7960764	-0.542673	-1.45666890917267	6.22808255555556	-3.52737295169295	0.00223371325252368	0.0930259034986503	7960764	NM_031491	RBP5	retinol binding protein 5, cellular	P82980
8112558	0.286246833333333	1.21946371650674	9.71066016666667	3.52711841899234	0.00223500814029811	0.0930259034986503	8112558	NR_003504	GUSBL1	glucuronidase, beta-like 1	Q15488
7943827	0.333231666666666	1.25983226643297	8.40596638888889	3.52252951916021	0.00225848087988652	0.0938102611379095	7943827	NM_001931	DLAT	dihydrolipoamide S-acetyltransferase	Q9HAN0
8045539	-0.45043750	-1.36645457386416	7.48968266666667	-3.52082422844916	0.00226726553294442	0.093982561048637	8045539	NM_003937	KYNU	kynureninase (L-kynurenine hydrolase)	Q53F63
7957277	0.297927833333331	1.22937736965228	7.10881961111111	3.51556926878152	0.00229454870348802	0.0949193922851066	7957277	NM_015336	ZDHHC17	zinc finger, DHHC-type containing 17	Q8IUH5
7970455	0.297022499999995	1.22860614140610	7.83969488888889	3.51179147709781	0.00231436259501649	0.0955440525478293	7970455	NM_015974	CRYL1	crystallin, lambda 1	Q9Y2S2
8012896	0.256281333333331	1.19439607805943	7.6247955	3.50761083029907	0.00233648629850001	0.096261335915844	8012896	NM_000304	PMP22	peripheral myelin protein 22	Q01453
8082165	0.3385815	1.26451267665944	4.71491594444444	3.502549405159	0.00236355049702864	0.0971705062710598	8082165	NM_001024660	KALRN	kalirin, RhoGEF kinase	O60229
8013384	-0.3162965	-1.24513010591048	7.67214038888889	-3.50169647678666	0.00236814159338449	0.0971705062710598	8013384	NM_000691	ALDH3A1	aldehyde dehydrogenase 3 family, member A1	Q6PKA6
8092523	-0.487167000000001	-1.40168969309246	8.82230461111111	-3.49898144250497	0.00238281460130823	0.097575054481854	8092523	NM_001966	EHHADH	enoyl-CoA, hydratase/3-hydroxyacyl CoA dehydrogenase	A0PJI6
7946323	0.301965666666666	1.23282298632769	2.68452822222222	3.49802365551812	0.00238801219719204	0.097590740397344	7946323	NM_153444	OR5P2	olfactory receptor, family 5, subfamily P, member 2	Q8WZ92
8112740	-0.266882666666667	-1.20320516622327	6.91167966666667	-3.49603260472753	0.00239885280036706	0.0978365115964593	8112740	NM_032367	ZBED3	zinc finger, BED-type containing 3	Q53EL5
8171823	-0.352101833333335	-1.27641886229741	7.387989	-3.49386543536264	0.00241070749884235	0.098122572292238	8171823	NM_024122	APOO	apolipoprotein O	Q9BUR5
7912994	0.396996333333332	1.31676357544814	5.06985527777778	3.49181714104385	0.00242196505410201	0.0983689949486976	7912994	NM_001136265	IFFO2	intermediate filament family orphan 2	Q5TF58
8136347	0.254995999999998	1.19333243440708	8.82549	3.49100054516208	0.00242646756163536	0.0983689949486976	8136347	NM_033138	CALD1	caldesmon 1	Q7Z2Y9
8021131	-0.450321333333334	-1.36634455055508	4.92823527777778	-3.48949007645877	0.00243481768418208	0.0985104879408598	8021131	NM_031303	KATNAL2	katanin p60 subunit A-like 2	Q8IYT4
8069208	0.296264666666666	1.22796093631372	6.93880738888889	3.48774404401833	0.00244450536617325	0.0987054258412984	8069208	NM_030582	COL18A1	collagen, type XVIII, alpha 1	P39060
7932744	0.477925333333332	1.39273939759085	3.63761161111111	3.47974999129286	0.00248934724277522	0.100115995979489	7932744	NM_018076	ARMC4	armadillo repeat containing 4	Q5T2S8
7952810	0.598184666666666	1.51381055010446	4.12163483333333	3.47971040599369	0.00248957129881411	0.100115995979489	7952810	NM_014987	IGSF9B	immunoglobulin superfamily, member 9B	Q9UPX0
7949719	-0.404061333333334	-1.32322769312711	6.38716544444444	-3.47888345889569	0.00249425643658816	0.100115995979489	7949719	NM_001040716	PC	pyruvate carboxylase	P11498
8029331	-0.387658000000001	-1.30826790149768	4.09285794444444	-3.47486231684288	0.00251716276133732	0.100835749352386	8029331	NM_013359	ZNF221	zinc finger protein 221	Q9UK13
8105111	0.384009833333332	1.30496384222339	6.1617405	3.47048283892029	0.00254234631691588	0.101643707778866	8105111	NM_012176	FBXO4	F-box protein 4	Q9UKT5
8149264	0.353340333333331	1.27751509085476	6.76300511111111	3.46588148498105	0.00256907331015998	0.102189418185228	8149264	NM_024607	PPP1R3B	protein phosphatase 1, regulatory (inhibitor) subunit 3B	Q86XI6
8081667	0.264864499999999	1.20152319543495	7.95069866666667	3.46527964347098	0.00257258952797236	0.102189418185228	8081667	NM_017945	SLC35A5	solute carrier family 35, member A5	Q9BS91
7923119	0.314338999999999	1.24344181467458	6.80512211111111	3.46520905713185	0.00257300223448006	0.102189418185228	7923119	NM_194314	ZBTB41	zinc finger and BTB domain containing 41	Q5SVQ8
8062908	0.265342166666666	1.20192107758308	7.57257616666667	3.46466909624575	0.00257616145499021	0.102189418185228	8062908	NM_006282	STK4	serine/threonine kinase 4	Q13043
8035941	-0.324749166666668	-1.25244666378302	4.13102994444444	-3.46204250794639	0.00259158379453932	0.102457467676018	8035941	NM_014270	SLC7A9	solute carrier family 7 (cationic amino acid transporter, y+ system), member 9	P82251
8177277	-0.449102666666667	-1.36519086565693	2.36042305555556	-3.46179730561187	0.00259302816565354	0.102457467676018	8177277	NM_005058	RBMY1A1	RNA binding motif protein, Y-linked, family 1, member A1	Q15415
8112668	0.5272295	1.44115898625282	4.70163716666667	3.45311519021366	0.00264468488789858	0.104290136258031	8112668	NM_016591	GCNT4	glucosaminyl (N-acetyl) transferase 4, core 2	Q9P109
8011747	-0.2818265	-1.21573306907317	7.92307088888889	-3.45186576283695	0.00265220168834815	0.104290136258031	8011747	NM_003562	SLC25A11	solute carrier family 25 (mitochondrial carrier; oxoglutarate carrier), member 11	Q02978
8080621	-0.434045666666667	-1.35101684856954	3.61874433333333	-3.45142720819980	0.00265484510651920	0.104290136258031	8080621	NR_024460	CCDC66	coiled-coil domain containing 66	A2RUB6
7935180	0.308922999999998	1.23878257930326	8.9572135	3.44863253246209	0.00267175128021419	0.104665623532213	7935180	NM_020992	PDLIM1	PDZ and LIM domain 1	O00151
8134026	-0.490760000000001	-1.40518492077019	3.75770011111111	-3.44814181168265	0.00267473078390165	0.104665623532213	8134026	NR_003551	DPY19L2P4	dpy-19-like 2 pseudogene 4 (C. elegans)	---
8041542	-0.456138	-1.37186450706879	6.40842183333333	-3.44204103970027	0.00271204716541284	0.105843419623854	8041542	NM_138801	GALM	galactose mutarotase (aldose 1-epimerase)	Q96C23
8131091	0.288128166666668	1.22105498437757	5.980474	3.44151758771197	0.00271527272838699	0.105843419623854	8131091	NM_002360	MAFK	v-maf musculoaponeurotic fibrosarcoma oncogene homolog K (avian)	Q8NDR0
8058869	0.284366000000000	1.2178749444451	6.55962694444444	3.43668848070563	0.00274520892104667	0.106804961285252	8058869	NM_022648	TNS1	tensin 1	Q9UFN8
7947189	-0.321289333333334	-1.24944667778956	5.62178266666667	-3.43281682990561	0.00276944425431339	0.107541446427074	7947189	NM_030771	CCDC34	coiled-coil domain containing 34	Q96HJ3
8058552	-0.361165666666668	-1.28446329721785	10.0806876666667	-3.4316790903846	0.00277660611240952	0.107613395599505	8058552	NM_005896	IDH1	isocitrate dehydrogenase 1 (NADP+), soluble	O75874
8158147	-0.355871000000000	-1.27975797790637	4.97227544444444	-3.42908717651202	0.00279298988004881	0.108041803184331	8158147	NM_052901	SLC25A25	solute carrier family 25 (mitochondrial carrier; phosphate carrier), member 25	Q6KCM7
7987097	-0.400103000000001	-1.31960211929420	4.52882244444444	-3.42679318042979	0.00280756984118549	0.108367941090482	7987097	NR_029624	MIR211	microRNA 211	---
8016994	-0.451567833333334	-1.36752559326532	5.05417283333333	-3.42608071008143	0.00281211332084823	0.108367941090482	8016994	NM_017763	RNF43	ring finger protein 43	Q68DV7
7902435	-0.504324666666667	-1.41845921235663	7.21586122222222	-3.42117140962667	0.00284361765653200	0.109374060527332	7902435	NM_000365	TPI1	triosephosphate isomerase 1	Q53HE2
8152111	0.311942	1.24137758399532	6.45747627777778	3.41618543252223	0.00287596953385037	0.110408906157475	8152111	NM_001042510	ZNF706	zinc finger protein 706	Q9Y5V0
8167027	-0.538653666666667	-1.45261629268298	4.30462266666667	-3.41534484061131	0.00288145933920877	0.110410549727338	8167027	NM_152869	RGN	regucalcin (senescence marker protein-30)	Q15493
7952290	0.322277833333333	1.25030306200489	6.17202077777778	3.41436970200069	0.00288784077255280	0.110446287659708	7952290	NM_012101	TRIM29	tripartite motif-containing 29	Q53G41
8080578	-0.356981000000001	-1.28074299409419	3.7847785	-3.41219357474484	0.0029021318131799	0.110783826465455	8080578	NM_018398	CACNA2D3	calcium channel, voltage-dependent, alpha 2/delta subunit 3	Q8IZS8
8048026	-0.686223666666667	-1.60906618238427	8.12367083333333	-3.4028411988661	0.00296434678160615	0.112946070043527	8048026	NM_001875	CPS1	carbamoyl-phosphate synthase 1, mitochondrial	P31327
7958466	-0.364516666666668	-1.28745023420895	6.14774894444444	-3.40104674584825	0.0029764331742574	0.113193809460033	7958466	NM_001093	ACACB	acetyl-CoA carboxylase beta	O00763
7959267	0.506033999999998	1.42014082661379	6.90334988888889	3.39465404793414	0.0030198858140619	0.114572440730028	7959267	NM_002560	P2RX4	purinergic receptor P2X, ligand-gated ion channel, 4	Q99571
8123951	-0.395696166666667	-1.31557743364177	3.36534183333333	-3.39350315591867	0.00302777467995851	0.114572440730028	8123951	NM_001143948	C6orf105	chromosome 6 open reading frame 105	Q96IZ2
8040362	-0.468470333333334	-1.38364163681024	5.91549611111111	-3.39315694326138	0.00303015177957994	0.114572440730028	8040362	XR_038318	LOC729992	similar to heat shock 70kD protein binding protein	---
7972932	-0.447700000000002	-1.36386419780303	6.02125466666667	-3.39240897976272	0.00303529357040083	0.114572440730028	7972932	AK092862	FLJ41484	hypothetical LOC650669	B9EH92
8139796	0.919923166666666	1.89201452811283	3.07124916666667	3.39086292519085	0.00304594895395067	0.114760939212974	8139796	AK128010	LOC441233	hypothetical LOC441233	---
8021565	-0.296659333333334	-1.22829690582270	6.31719138888889	-3.38695820673815	0.00307302420187058	0.115235869820368	8021565	NM_194449	PHLPP1	PH domain and leucine rich repeat protein phosphatase 1	O60346
8166015	0.399659333333332	1.31919636933074	5.97212877777778	3.38679386957965	0.00307416888588739	0.115235869820368	8166015	NM_006800	MSL3	male-specific lethal 3 homolog (Drosophila)	Q8N5Y2
8147132	-0.484763833333334	-1.39935677457689	7.36730755555556	-3.3863358262937	0.00307736158094601	0.115235869820368	8147132	NM_000067	CA2	carbonic anhydrase II	P00918
7945774	-0.464568000000001	-1.37990409362155	4.57724938888889	-3.38577221407200	0.00308129459509815	0.115235869820368	7945774	NM_007105	SLC22A18AS	solute carrier family 22 (organic cation transporter), member 18 antisense	Q8N1D0
8140782	0.2633265	1.20024298169404	8.64909616666667	3.38069720143904	0.00311693244818094	0.116353997651248	8140782	NM_000927	ABCB1	ATP-binding cassette, sub-family B (MDR/TAP), member 1	Q6TBL4
8026106	-0.249262666666667	-1.18859948969661	10.1048759444444	-3.37557911645101	0.00315328294270579	0.117494568471776	8026106	NM_004343	CALR	calreticulin	Q53G71
8138735	-0.256433333333334	-1.19452192431444	3.23165488888889	-3.37424159728254	0.00316285094037705	0.117518450464073	8138735	NM_019102	HOXA5	homeobox A5	P20719
8161701	0.403536666666668	1.32274656078894	9.0076265	3.37386930930070	0.00316551918862278	0.117518450464073	8161701	NM_013390	TMEM2	transmembrane protein 2	Q9UHN6
7955974	0.323824999999999	1.25164462400547	2.83321438888889	3.37144001697866	0.00318298470058968	0.117950822451468	7955974	NM_021191	NEUROD4	neurogenic differentiation 4	Q9HD90
8092021	0.579839333333333	1.49468278305063	5.43143333333333	3.36662548197687	0.00321787921917142	0.119026298855118	8092021	NM_024727	LRRC31	leucine rich repeat containing 31	Q6UY01
8101862	-0.676284333333333	-1.59801874714729	6.73432105555556	-3.36345545114223	0.00324105966640128	0.119576073422964	8101862	NM_001102470	ADH6	alcohol dehydrogenase 6 (class V)	P28332
8068810	0.362356166666665	1.28552366313579	4.79646366666667	3.3629813255477	0.00324454071941934	0.119576073422964	8068810	NM_018964	SLC37A1	solute carrier family 37 (glycerol-3-phosphate transporter), member 1	P57057
8050557	0.254428333333331	1.19286297844440	9.26304316666667	3.35967321262543	0.00326893144235123	0.120256334548928	8050557	NM_001006946	SDC1	syndecan 1	P18827
8085797	0.286998499999999	1.22009924170904	6.02231066666667	3.35798956234173	0.00328141404971457	0.120496852876294	8085797	NM_001128176	THRB	thyroid hormone receptor, beta (erythroblastic leukemia viral (v-erb-a) oncogene homolog 2, avian)	P10828
7951467	0.349856833333333	1.27443415184273	5.53002616666667	3.35549311651044	0.00330000893272577	0.120906266195600	7951467	NM_138775	ALKBH8	alkB, alkylation repair homolog 8 (E. coli)	Q96BT7
8045368	-0.829646166666667	-1.77724942321122	6.55658883333333	-3.35489318842373	0.00330449291920881	0.120906266195600	8045368	NM_138326	ACMSD	aminocarboxymuconate semialdehyde decarboxylase	Q8TDX5
7924351	0.262001666666666	1.19914129909266	8.42410738888889	3.35076202588438	0.00333553291777357	0.121752883822181	7924351	NM_004446	EPRS	glutamyl-prolyl-tRNA synthetase	P07814
8094574	0.280991166666666	1.21502935250041	7.51029272222222	3.35002702917095	0.00334108532089324	0.121752883822181	8094574	NM_015173	TBC1D1	TBC1 (tre-2/USP6, BUB2, cdc16) domain family, member 1	Q86TI0
7912659	-0.494407833333335	-1.40874240594214	6.68508266666667	-3.34877462760791	0.00335056727711296	0.121752883822181	7912659	NM_024758	AGMAT	agmatine ureohydrolase (agmatinase)	Q9BSE5
7951614	0.229382666666665	1.17233319716165	7.74418527777778	3.34863077542338	0.00335165807463132	0.121752883822181	7951614	NM_002716	PPP2R1B	protein phosphatase 2, regulatory subunit A, beta	P30154
8131427	0.265198166666666	1.20180111598836	5.98252877777778	3.34633167977603	0.00336913895958782	0.121965180199776	8131427	BC001076	C7orf26	chromosome 7 open reading frame 26	Q96N11
7925342	-0.322235	-1.25026594130280	5.22806261111111	-3.34627955683638	0.00336953630546988	0.121965180199776	7925342	NM_019891	ERO1LB	ERO1-like beta (S. cerevisiae)	B2RD00
8035808	-0.353853333333334	-1.27796943619851	4.17152816666667	-3.34505013711671	0.00337892182053088	0.122063300980476	8035808	NM_173531	ZNF100	zinc finger protein 100	Q6MZN6
7967212	-0.257288333333335	-1.19523005660365	11.1746727777778	-3.34393347773737	0.00338746874541887	0.122063300980476	7967212	NM_002150	HPD	4-hydroxyphenylpyruvate dioxygenase	B3KQ63
8128716	0.304489999999998	1.23498198756837	10.5178977777778	3.34356252677777	0.00339031270113507	0.122063300980476	8128716	NM_006016	CD164	CD164 molecule, sialomucin	Q04900
8113073	-0.608494000000001	-1.52466680930711	7.21680966666667	-3.33517501882112	0.00345524598820046	0.124180560604297	8113073	NM_020801	ARRDC3	arrestin domain containing 3	Q96B67
7936809	0.378385499999999	1.29988635639650	5.60452511111111	3.33290098883622	0.00347306003240595	0.124534452101235	7936809	NM_152644	FAM24B	family with sequence similarity 24, member B	Q8N5W8
8007607	-0.381902333333334	-1.30305893270857	3.61453822222222	-3.33235120702717	0.00347738035961021	0.124534452101235	8007607	NM_006695	RUNDC3A	RUN domain containing 3A	Q59EK9
7985695	0.446471499999999	1.36270331906666	7.683389	3.33153707853803	0.00348378767729481	0.124543873401703	7985695	NM_006738	AKAP13	A kinase (PRKA) anchor protein 13	Q12802
7902527	0.343491666666665	1.26882373743665	4.59925105555556	3.32936361249808	0.00350094997860005	0.124937070539125	7902527	NM_001039585	PTGFR	prostaglandin F receptor (FP)	Q6RYQ6
8120279	0.3386845	1.26460295870206	6.0088365	3.32710818601264	0.00351884714527866	0.125355064384531	8120279	NM_018214	LRRC1	leucine rich repeat containing 1	Q9BTT6
7937104	-0.468327333333333	-1.38350449698318	2.98690188888889	-3.32135869601403	0.00356487719646508	0.126438403647315	7937104	AK097584	LOC100128830	hypothetical protein LOC100128830	---
8102713	-0.445347000000001	-1.36164158197071	5.76090555555556	-3.32115970821514	0.00356648080724394	0.126438403647315	8102713	NM_007083	NUDT6	nudix (nucleoside diphosphate linked moiety X)-type motif 6	P09038
7956271	-0.996285833333335	-1.99485769387534	9.01086666666667	-3.32097490511740	0.00356797073933221	0.126438403647315	7956271	NM_003725	HSD17B6	hydroxysteroid (17-beta) dehydrogenase 6 homolog (mouse)	B2R8L8
8056102	-0.326416500000002	-1.25389496240278	8.25907372222222	-3.32004297314301	0.0035754935295306	0.126450610175752	8056102	NM_014880	CD302	CD302 molecule	Q8IX05
7956395	-0.324723000000001	-1.25242394792399	6.59728227777778	-3.31938776772319	0.00358079182244112	0.126450610175752	7956395	NM_007224	NXPH4	neurexophilin 4	O95158
7917347	0.3866695	1.30737181476933	9.36462861111111	3.31350403767916	0.00362871663031924	0.127920149733167	7917347	NM_012137	DDAH1	dimethylarginine dimethylaminohydrolase 1	B1AKK2
8084794	-0.300700500000001	-1.23174234017216	6.55841927777778	-3.3085341475791	0.00366968738746405	0.129139866916487	8084794	NM_002182	IL1RAP	interleukin 1 receptor accessory protein	Q9NPH3
8115022	0.233762833333333	1.17589792688715	8.57679861111111	3.30710245140366	0.00368157389048675	0.129333626967360	8115022	NM_001025105	CSNK1A1	casein kinase 1, alpha 1	Q6PJ06
8078330	0.312217000000000	1.24161423232642	6.72729511111111	3.29972001255357	0.00374346727122724	0.131280417971931	8078330	NM_001003793	RBMS3	RNA binding motif, single stranded interacting protein 3	Q6XE24
8012843	0.372154999999999	1.29428470213101	4.56233333333333	3.29759734490676	0.00376145138772658	0.131683280879478	8012843	NM_144680	ZNF18	zinc finger protein 18	Q96LU8
8127072	-0.557429333333335	-1.47164462917315	10.0859055	-3.2885400942026	0.00383914396397048	0.134171462327037	8127072	NM_145740	GSTA1	glutathione S-transferase alpha 1	P08263
8143437	0.396700833333333	1.31649389697891	3.01901583333333	3.28541317480114	0.00386632979080852	0.134888992873819	8143437	BX648692	LOC401410	hypothetical LOC401410	---
7971565	0.348987166666666	1.27366614552052	4.41571488888889	3.2834334590228	0.00388363905853171	0.135260075114154	7971565	NM_005767	LPAR6	lysophosphatidic acid receptor 6	P43657
7909285	-0.437584333333334	-1.35433471281697	6.17132044444444	-3.28163529780244	0.00389942668872546	0.135269784439446	7909285	NM_006212	PFKFB2	6-phosphofructo-2-kinase/fructose-2,6-biphosphatase 2	O60825
8013307	0.250642333333333	1.18973670540313	9.26914244444444	3.28115349729693	0.00390366750090539	0.135269784439446	8013307	NR_026718	FOXO3B	forkhead box O3B pseudogene	O43524
7935679	-0.629398166666667	-1.54691954739250	3.65249961111111	-3.28108035376236	0.00390431170563392	0.135269784439446	7935679	NM_001308	CPN1	carboxypeptidase N, polypeptide 1	B1AP59
8007118	0.545733833333333	1.45976267029036	4.21532416666667	3.28036570006897	0.00391061142977384	0.135269784439446	8007118	ENST00000318329	KRTAP9-2	keratin associated protein 9-2	---
7923662	0.3892965	1.30975457374754	5.65631833333333	3.27912164563242	0.00392160161062126	0.135418849484315	7923662	NM_002646	PIK3C2B	phosphoinositide-3-kinase, class 2, beta polypeptide	Q68E11
8109344	-0.293283333333335	-1.22542597176531	7.85696827777778	-3.27783150281014	0.00393303088459244	0.135582544269879	8109344	NM_000405	GM2A	GM2 ganglioside activator	B2R699
7914000	0.633926	1.55178211111710	4.61744305555556	3.27264619575998	0.00397929693900944	0.136944565286454	7914000	NM_021969	NR0B2	nuclear receptor subfamily 0, group B, member 2	Q15466
8087224	-0.469348333333336	-1.38448395418328	7.37501977777778	-3.26290297598799	0.00406767637228674	0.139736040448635	8087224	NM_000387	SLC25A20	solute carrier family 25 (carnitine/acylcarnitine translocase), member 20	O43772
8139640	-0.538354	-1.45231459657650	8.25270366666667	-3.26148271197984	0.00408071876773733	0.139736040448635	8139640	NM_000790	DDC	dopa decarboxylase (aromatic L-amino acid decarboxylase)	P20711
8166049	-0.257595166666666	-1.19548428595470	8.68138805555555	-3.26144212796972	0.00408109205454327	0.139736040448635	8166049	NM_001039091	PRPS2	phosphoribosyl pyrophosphate synthetase 2	B2R860
8074349	0.377793499999999	1.29935306638265	7.17344966666667	3.25610649437355	0.0041304605918287	0.141159231912685	8074349	NM_005137	DGCR2	DiGeorge syndrome critical region gene 2	P98153
8019183	0.2454	1.18542139398146	12.1641694444444	3.25544890670600	0.00413658528643979	0.141159231912685	8019183	NM_001614	ACTG1	actin, gamma 1	Q6PJ43
8073775	-0.361687333333334	-1.28492783256781	5.43876066666667	-3.25407534459076	0.00414940715503893	0.141358795012839	8073775	NM_006486	FBLN1	fibulin 1	Q8NBH6
8040802	-0.664515833333333	-1.58503624775284	6.40324916666667	-3.25220862252858	0.00416689488528263	0.141716374705837	8040802	NM_000221	KHK	ketohexokinase (fructokinase)	Q53G56
8034390	-0.305446166666668	-1.23580076075019	5.47854388888889	-3.25141072466895	0.00417439168361093	0.141733533378214	8034390	NM_001080821	ZNF799	zinc finger protein 799 // zinc finger protein 799	Q96GE5
7969414	0.276485166666667	1.21124034579313	6.85817116666667	3.24804149640079	0.00420619361354203	0.142574489208189	7969414	NM_001730	KLF5	Kruppel-like factor 5 (intestinal)	Q13887
7921449	-1.00162683333333	-2.00225654191512	6.19556083333333	-3.24312165538160	0.00425305765053376	0.143922334851952	7921449	NM_000567	CRP	C-reactive protein, pentraxin-related	P02741
8141052	-0.600737166666669	-1.51649124251997	8.29982861111111	-3.24106991272374	0.00427275206508387	0.144347807265417	8141052	NM_000446	PON1	paraoxonase 1	P27169
8032789	0.336081999999999	1.2623237781189	5.70671438888889	3.2376939575022	0.00430535163202905	0.145207117439649	8032789	NM_017720	STAP2	signal transducing adaptor family member 2	Q9UGK3
8122265	0.376294	1.29800325393396	6.02689422222222	3.2361286826723	0.00432054892688479	0.145477619182649	8122265	NM_006290	TNFAIP3	tumor necrosis factor, alpha-induced protein 3	P21580
8026163	0.414187666666667	1.33254815250955	6.87045555555556	3.23205738754090	0.0043603232126028	0.146573385604409	8026163	NM_004907	IER2	immediate early response 2	Q9BTL4
8158961	0.241250500000001	1.18201676667045	6.78962777777778	3.22629787596421	0.0044172022152752	0.148239551164948	8158961	NM_001122823	GTF3C5	general transcription factor IIIC, polypeptide 5, 63kDa	Q9Y5Q8
8052828	0.288932499999999	1.22173593844582	2.89738205555556	3.22408801100175	0.00443921800436115	0.148732147022150	8052828	NM_152792	ASPRV1	aspartic peptidase, retroviral-like 1	Q53RT3
7945734	0.322155333333332	1.2501969026168	4.28608833333333	3.22077085470985	0.00447246655727484	0.149598840125348	7945734	AB029488	C11orf21	chromosome 11 open reading frame 21	Q9P2W6
8083240	-0.331710833333335	-1.25850489971873	5.710486	-3.21589846151417	0.00452174505423127	0.150997977346405	8083240	NM_031850	AGTR1	angiotensin II receptor, type 1	P30556
7994280	0.373622166666666	1.2956016105674	6.42527083333333	3.21158606239601	0.00456580195690594	0.152152995413538	7994280	NM_000418	IL4R	interleukin 4 receptor	B2RBY1
8005603	-0.255419833333335	-1.19368306177410	5.86000355555556	-3.2108764960384	0.00457309117180558	0.152152995413538	8005603	NM_018242	SLC47A1	solute carrier family 47, member 1	Q96FL8
8094679	-0.418766166666667	-1.33678381070122	4.37097161111111	-3.20992127273659	0.00458292191270553	0.152152995413538	8094679	NM_175737	KLB	klotho beta	Q49AQ7
8132694	-0.328584333333334	-1.25578051582179	6.17909194444444	-3.20958785342850	0.00458635817452746	0.152152995413538	8132694	NM_000596	IGFBP1	insulin-like growth factor binding protein 1	C1K3N3
8103520	-0.512488833333335	-1.42650898444203	4.4638175	-3.20843769053966	0.00459823121778867	0.152297625464994	8103520	NM_001012414	TRIM61	tripartite motif-containing 61	Q5EBN2
8061428	0.251716499999999	1.19062286038032	7.66763772222222	3.2062269931493	0.0046211364105284	0.152806582449283	8061428	NM_001247	ENTPD6	ectonucleoside triphosphate diphosphohydrolase 6 (putative function)	O75354
7974316	0.344786166666666	1.26996273728689	7.75639772222222	3.20471029131542	0.00463691545449742	0.153078625834956	7974316	NM_001042481	FRMD6	FERM domain containing 6	B2RE19
8091867	-0.552453833333335	-1.46657803091742	5.24521527777778	-3.20046365230032	0.00468137578089176	0.154000360254632	8091867	NM_000055	BCHE	butyrylcholinesterase	P06276
8092836	-0.395704666666668	-1.31558518471931	7.75144122222222	-3.20000652388091	0.00468618643627014	0.154000360254632	8092836	NM_001080513	CPN2	carboxypeptidase N, polypeptide 2	P22792
7974455	0.293256333333332	1.22540303816486	8.75245033333333	3.19986961697961	0.00468762813404577	0.154000360254632	7974455	NM_144578	MAPK1IP1L	mitogen-activated protein kinase 1 interacting protein 1-like	Q8NDC0
7965226	-0.302936333333334	-1.23365272705631	4.63681888888889	-3.19886221175532	0.0046982499327515	0.154038441412839	7965226	NM_005447	RASSF9	Ras association (RalGDS/AF-6) domain family (N-terminal) member 9	O75901
8056977	0.295498333333331	1.22730883903273	8.46303911111111	3.19787621594237	0.00470866874185776	0.154038441412839	8056977	NM_006164	NFE2L2	nuclear factor (erythroid-derived 2)-like 2	Q16236
8112198	-0.471982166666666	-1.38701382397455	5.30884633333333	-3.19760058724902	0.00471158528248446	0.154038441412839	8112198	NM_001017992	ACTBL2	actin, beta-like 2	Q562R1
8121429	0.304766666666667	1.23521884366357	6.25147838888889	3.19402751198796	0.00474955339408961	0.154974060759911	8121429	NM_014845	FIG4	FIG4 homolog, SAC1 lipid phosphatase domain containing (S. cerevisiae)	Q92562
7985522	0.410490666666666	1.32913778259825	5.3588405	3.19347096976615	0.00475549411902638	0.154974060759911	7985522	NM_207517	ADAMTSL3	ADAMTS-like 3	P82987
8121814	0.291286333333332	1.22373089230015	6.0067965	3.19074281998272	0.00478472037839547	0.155676215200764	8121814	NM_001040214	NKAIN2	Na+/K+ transporting ATPase interacting 2	B3KNZ0
8156826	0.266811833333332	1.20314609279612	8.61866577777778	3.18878796368182	0.00480577016336105	0.156110514761744	8156826	NM_004612	TGFBR1	transforming growth factor, beta receptor 1	Q706C0
8017867	-0.397523500000001	-1.31724481416038	4.17863038888889	-3.18666868957551	0.00482869245403518	0.15611495275724	8017867	NM_017565	FAM20A	family with sequence similarity 20, member A	Q96MK3
7985317	-0.474334166666668	-1.38927689209806	5.70764133333333	-3.18663970823971	0.00482900665726883	0.15611495275724	7985317	NM_018689	KIAA1199	KIAA1199	Q8WUJ3
7906728	0.366067166666665	1.28883463257043	6.32177083333333	3.18663920572307	0.00482901210551502	0.15611495275724	7906728	NM_032174	TOMM40L	translocase of outer mitochondrial membrane 40 homolog (yeast)-like	Q969M1
8050240	0.212517499999997	1.15870836459716	9.63904177777778	3.18586344813833	0.00483742996220057	0.156138065818162	8050240	NM_002539	ODC1	ornithine decarboxylase 1	P11926
8107868	0.225878666666665	1.16948930369262	8.62746972222222	3.18434055220829	0.00485399677551489	0.156423711668819	8107868	NM_020240	CDC42SE2	CDC42 small effector 2	Q9NRR3
7905664	-0.49723866666667	-1.41150933167469	8.46613888888889	-3.17906591134381	0.00491180579270722	0.158035402251072	7905664	NM_024330	SLC27A3	solute carrier family 27 (fatty acid transporter), member 3	Q5K4L6
8129392	0.497558166666666	1.41182195988730	5.28575244444444	3.17674719468695	0.0049374304134459	0.158608105357446	8129392	NM_001012279	C6orf174	chromosome 6 open reading frame 174	Q6ZU52
7927631	0.247849333333331	1.18743565073501	8.35642772222222	3.17489630888941	0.00495797845183836	0.159016175979056	7927631	NM_012242	DKK1	dickkopf homolog 1 (Xenopus laevis)	O94907
7939723	0.443761499999999	1.36014598046671	6.27704116666667	3.17100840963317	0.00500141274720972	0.160155823674472	7939723	NM_001003676	C11orf49	chromosome 11 open reading frame 49	Q9H6J7
8132725	0.291510833333332	1.22392133376839	5.91884155555556	3.16958326316798	0.00501742672944189	0.160415204740989	8132725	NM_003364	UPP1	uridine phosphorylase 1	Q16831
7917433	0.433590666666666	1.35059082940109	5.76782477777778	3.16636727923637	0.00505374773954569	0.161321994772584	7917433	NM_020729	ODF2L	outer dense fiber of sperm tails 2-like	B4DZ83
7990487	0.340870499999999	1.26652056249285	6.96398283333333	3.1639406959714	0.00508132284500516	0.16189820594595	7990487	NM_015477	SIN3A	SIN3 homolog A, transcription regulator (yeast)	Q96ST3
8082400	-0.392707833333334	-1.31285522627948	3.03055327777778	-3.16337494731708	0.00508777292489246	0.16189820594595	8082400	NM_207335	KBTBD12	kelch repeat and BTB (POZ) domain containing 12	Q3ZCT8
7993756	-0.845401333333336	-1.79676450571578	7.87411877777778	-3.16177990126268	0.00510600097734843	0.161995199863340	7993756	NM_005622	ACSM3	acyl-CoA synthetase medium-chain family member 3	Q53FZ2
7956423	-0.511636	-1.42566596851261	4.48736872222222	-3.16170969307349	0.00510680477122223	0.161995199863340	7956423	NM_005538	INHBC	inhibin, beta C	P55103
8101322	-0.679774833333334	-1.60188972290785	4.00782655555556	-3.16003588775334	0.00512600425178111	0.162318339742957	8101322	AB014771	MOP-1	MOP-1	Q9H3T9
7961546	0.260953833333331	1.19827067571097	7.92614633333333	3.15942689352043	0.00513300719167417	0.162318339742957	7961546	NM_004447	EPS8	epidermal growth factor receptor pathway substrate 8	Q12929
7932285	0.278407166666666	1.21285507051630	6.72968116666667	3.15392151891539	0.00519673902433543	0.163832023710467	7932285	NM_024948	FAM188A	family with sequence similarity 188, member A	Q9H8M7
7977786	0.281431166666666	1.21539997444935	8.79633605555555	3.15335493533030	0.00520334154712922	0.163832023710467	7977786	NM_003982	SLC7A7	solute carrier family 7 (cationic amino acid transporter, y+ system), member 7	Q9UM01
7913146	-0.430502666666669	-1.34770306444493	7.84682061111111	-3.15303705446421	0.00520704946036475	0.163832023710467	7913146	NM_012067	AKR7A3	aldo-keto reductase family 7, member A3 (aflatoxin aldehyde reductase)	O95154
7931159	0.324434833333334	1.25217381135154	4.98851055555556	3.15250986665841	0.00521320450386045	0.163832023710467	7931159	NM_153336	PSTK	phosphoseryl-tRNA kinase	Q8IV42
8166335	-0.225598500000002	-1.16926221473880	9.18439788888889	-3.14881423799549	0.00525655126422877	0.164938535798633	8166335	NM_000284	PDHA1	pyruvate dehydrogenase (lipoamide) alpha 1	B2R5P7
8146159	0.3377975	1.26382569251641	6.03172655555556	3.14784514200099	0.00526797595548047	0.165041534184836	8146159	NM_001134296	AP3M2	adaptor-related protein complex 3, mu 2 subunit	P53677
8088745	0.3111505	1.24069671877235	5.93174944444444	3.14682155919784	0.00528006925321662	0.165076344924592	8088745	NM_015123	FRMD4B	FERM domain containing 4B	Q9Y2L6
7997192	-0.475324000000002	-1.39023040229402	10.3476704444444	-3.14560830094262	0.00529443852307865	0.165076344924592	7997192	NM_020995	HPR	haptoglobin-related protein	---
8006906	0.236947166666667	1.17849624898498	6.96911377777778	3.14498236060171	0.00530186675549492	0.165076344924592	8006906	NM_001005862	ERBB2	v-erb-b2 erythroblastic leukemia viral oncogene homolog 2, neuro/glioblastoma derived oncogene homolog (avian)	P04626
8156043	0.480896	1.39561015471851	8.18403455555556	3.14305203205724	0.0053248385412104	0.165076344924592	8156043	NM_058179	PSAT1	phosphoserine aminotransferase 1	Q9Y617
8015835	0.224925499999999	1.16871689508780	7.85550716666667	3.14304233815185	0.00532495414730484	0.165076344924592	8015835	NM_004090	DUSP3	dual specificity phosphatase 3	B5BUI8
8002266	0.250859833333332	1.18991608304907	7.91952555555556	3.14272353088041	0.00532875749245396	0.165076344924592	8002266	NR_033227	CHTF8	CTF8, chromosome transmission fidelity factor 8 homolog (S. cerevisiae)	Q8WV66
8088958	0.266810833333334	1.20314525883909	9.72204472222222	3.14211014706493	0.00533608255392214	0.165076344924592	8088958	NM_000158	GBE1	glucan (1,4-alpha-), branching enzyme 1	Q59ET0
8097282	-0.257525333333334	-1.19542642020360	6.440087	-3.14177930121005	0.00534003760169468	0.165076344924592	8097282	NM_005841	SPRY1	sprouty homolog 1, antagonist of FGF signaling (Drosophila)	O43609
8123621	0.239665333333332	1.18071873448913	7.72338172222222	3.14150842277261	0.00534327790285576	0.165076344924592	8123621	NM_004568	SERPINB6	serpin peptidase inhibitor, clade B (ovalbumin), member 6	P35237
7940749	-0.468054	-1.38324240273288	5.343593	-3.14001418366178	0.00536118672096596	0.165076344924592	7940749	NM_080866	SLC22A9	solute carrier family 22 (organic anion transporter), member 9	Q8IVM8
8141328	-0.333853500000002	-1.26037539892618	8.77943133333333	-3.13989462379278	0.0053626221974228	0.165076344924592	8141328	NM_000777	CYP3A5	cytochrome P450, family 3, subfamily A, polypeptide 5	B2R9K2
8012043	-0.569242833333335	-1.48374465559734	6.03099105555556	-3.13922635020393	0.00537065261127126	0.165076344924592	8012043	NM_001671	ASGR1	asialoglycoprotein receptor 1	P07306
8120967	-0.367325833333334	-1.28995955571327	6.07692266666667	-3.13886851073057	0.00537495745684415	0.165076344924592	8120967	NM_002526	NT5E	5'-nucleotidase, ecto (CD73)	B2RBH2
8067955	0.247643499999998	1.18726624805710	7.48108833333333	3.13760699962518	0.00539016037727491	0.165292815200246	8067955	NM_001338	CXADR	coxsackie virus and adenovirus receptor	P78310
8096489	0.266887000000001	1.2032087802212	9.05334011111111	3.13448940869328	0.00542791135470619	0.166161923448760	8096489	NM_006457	PDLIM5	PDZ and LIM domain 5	Q96HC4
7927383	0.471281666666666	1.38634052344078	4.9952175	3.13388949533256	0.00543520518789855	0.166161923448760	7927383	NM_153034	ZNF488	zinc finger protein 488	Q96MN9
8175685	-0.320711000000001	-1.24894591232828	4.34997811111111	-3.13324151951982	0.00544309408830668	0.166161923448760	8175685	NM_021049	MAGEA5	melanoma antigen family A, 5	P43359
8036284	-0.299739500000001	-1.23092213201894	3.91864188888889	-3.12748174618448	0.00551370904270457	0.167844676237422	8036284	NM_001864	COX7A1	cytochrome c oxidase subunit VIIa polypeptide 1 (muscle)	Q6FGI7
7980744	-0.4304065	-1.34761323271457	4.73393744444444	-3.12739509117215	0.00551477821283291	0.167844676237422	7980744	NM_004755	RPS6KA5	ribosomal protein S6 kinase, 90kDa, polypeptide 5	O75582
7907466	-0.234800166666666	-1.17674373055263	8.24687261111111	-3.12573835401851	0.00553525827095293	0.168213147555116	7907466	NM_018122	DARS2	aspartyl-tRNA synthetase 2, mitochondrial	Q9H9J7
7942613	-0.318694000000002	-1.24720100873570	6.831576	-3.1250747624382	0.00554348211972458	0.168213147555116	7942613	NM_032564	DGAT2	diacylglycerol O-acyltransferase homolog 2 (mouse)	Q96PD7
7928208	0.224404333333331	1.16829477796123	7.06472655555556	3.12371624574534	0.00556035522919097	0.168472945434531	7928208	NM_018344	SLC29A3	solute carrier family 29 (nucleoside transporters), member 3	Q9BZD2
8129804	-0.310004833333334	-1.23971185322878	6.30671166666667	-3.11996297842088	0.00560723185682327	0.169348038171415	8129804	NM_005923	MAP3K5	mitogen-activated protein kinase kinase kinase 5	B4DF67
7915902	-0.5634375	-1.47778613708085	5.46858638888889	-3.11949529365429	0.00561309989867078	0.169348038171415	7915902	NM_000778	CYP4A11	cytochrome P450, family 4, subfamily A, polypeptide 11	Q02928
7905428	0.388884666666666	1.30938074310762	6.69991122222222	3.11939962264528	0.00561430101880568	0.169348038171415	7905428	NM_020127	TUFT1	tuftelin 1	Q9NNX1
8143327	0.280644833333333	1.21473770759374	7.39888944444444	3.11869205368624	0.00562319209528915	0.169364195797193	8143327	NM_022750	PARP12	poly (ADP-ribose) polymerase family, member 12	Q7Z2T1
8093294	-0.566516	-1.48094288316181	2.72786016666667	-3.11785954559476	0.005633670653309	0.169394246293012	8093294	NM_001123041	CCR2	chemokine (C-C motif) receptor 2	P41597
8011275	0.252297166666666	1.19110216760571	6.05484072222222	3.11712593769655	0.0056429201213073	0.169394246293012	8011275	NM_024086	METT10D	methyltransferase 10 domain containing	Q86W50
7930790	-0.367461333333334	-1.29008071626580	3.02261838888889	-3.11662373464598	0.00564926050784787	0.169394246293012	7930790	NM_006229	PNLIPRP1	pancreatic lipase-related protein 1	P54315
8006005	-0.404508833333336	-1.32363820000629	6.19452522222222	-3.11554357799082	0.00566292113005516	0.169553044765462	8006005	NM_016518	PIPOX	pipecolic acid oxidase	Q9P0Z9
7997188	-0.457140000000001	-1.37281764384639	12.5968988888889	-3.114102024334	0.0056812023584531	0.169722688720947	7997188	NM_005143	HP	haptoglobin	P00738
8032265	0.264059333333332	1.20085281362235	6.72380616666667	3.11377690806198	0.0056853332827589	0.169722688720947	8032265	NM_203304	MEX3D	mex-3 homolog D (C. elegans)	Q86XN8
7929649	-0.252202666666668	-1.19102415010008	6.99333627777778	-3.11201827056311	0.00570772919942492	0.170140692459328	7929649	NM_024954	UBTD1	ubiquitin domain containing 1	Q9HAC8
8166382	0.223364499999999	1.16745302407395	7.23271611111111	3.10968695134215	0.0057375503916803	0.170633558193506	8166382	NM_015884	MBTPS2	membrane-bound transcription factor peptidase, site 2	A8KA68
8049317	0.446276666666666	1.36251930089536	6.55827411111111	3.10941027976337	0.00574109949126646	0.170633558193506	8049317	NM_152879	DGKD	diacylglycerol kinase, delta 130kDa	Q16760
8141206	0.322149166666664	1.25019155877706	8.40197805555556	3.10583910269057	0.00578710201901882	0.171748986713780	8141206	NM_018842	BAIAP2L1	BAI1-associated protein 2-like 1	Q9UHR4
8108753	0.284988333333333	1.21840041077591	4.2915	3.10390679721982	0.00581214243787795	0.172239952069863	8108753	NM_018935	PCDHB15	protocadherin beta 15	B2R708
8101086	-0.298980166666667	-1.23027443153669	6.25078877777778	-3.10207812918558	0.00583593681951656	0.172692612162921	8101086	NM_014435	NAAA	N-acylethanolamine acid amidase	Q02083
7918394	0.269764999999999	1.20561143014718	5.84527422222222	3.10134513946526	0.00584550094243352	0.172723475368991	7918394	NM_139053	EPS8L3	EPS8-like 3	Q8TE67
8156688	0.232754999999999	1.17507675869483	5.65164405555556	3.09813848854945	0.00588752104855983	0.173711865581234	8156688	NM_014290	TDRD7	tudor domain containing 7	Q8NHU6
8098103	0.468490833333332	1.38366129782956	6.94456661111111	3.09247311461071	0.00596247891741236	0.175436670279337	8098103	NM_020840	FNIP2	folliculin interacting protein 2	Q9P278
8157444	-0.281081000000000	-1.21510501196556	2.44679566666667	-3.09159323347873	0.00597420339900732	0.175436670279337	8157444	NR_030255	MIR455	microRNA 455	---
8131631	0.3674175	1.29004152040153	3.62643511111111	3.09035944412862	0.00599068146583509	0.175436670279337	8131631	NM_178423	HDAC9	histone deacetylase 9	Q9UKV0
7945436	-0.244818666666667	-1.18494382517572	7.47018122222222	-3.08979508590313	0.00599823355035631	0.175436670279337	7945436	NM_176795	HRAS	v-Ha-ras Harvey rat sarcoma viral oncogene homolog	Q9BR65
8050702	0.268198166666668	1.20430279129611	8.54709155555556	3.08929692843852	0.00600490743924856	0.175436670279337	8050702	NM_004881	TP53I3	tumor protein p53 inducible protein 3	Q53FA7
8034482	0.271602666666666	1.20714808446757	7.23805533333333	3.08876538246612	0.00601203659393734	0.175436670279337	8034482	NM_001136196	TNPO2	transportin 2	Q05D48
8035980	-0.261327833333334	-1.19858135212836	6.81127272222222	-3.08846899872853	0.00601601529585003	0.175436670279337	8035980	NM_033103	RHPN2	rhophilin, Rho GTPase binding protein 2	B2RCG8
8120239	-0.446265833333333	-1.36250906964765	8.20417772222222	-3.08843649367814	0.00601645180437075	0.175436670279337	8120239	NM_014051	TMEM14A	transmembrane protein 14A	Q9Y6G1
8105153	-0.268961166666669	-1.20493988093182	9.20333972222222	-3.08788415542689	0.00602387382902905	0.175436670279337	8105153	NM_012343	NNT	nicotinamide nucleotide transhydrogenase	Q13423
8107850	-0.394286666666668	-1.31429275405611	5.04546066666667	-3.08581468292529	0.0060517614579749	0.175986673139934	8107850	NM_175856	CHSY3	chondroitin sulfate synthase 3	Q70JA7
8069146	0.348884833333333	1.27357580495924	3.94720183333333	3.08519598130250	0.0060601232289923	0.175986673139934	8069146	NM_198689	KRTAP10-7	keratin associated protein 10-7	P60409
7962000	0.2770515	1.21171591437791	3.82208944444444	3.08332044064923	0.00608553984309962	0.176471949384305	7962000	NM_198965	PTHLH	parathyroid hormone-like hormone	Q53XY9
8046726	-0.307623833333334	-1.23766754073343	7.69739972222222	-3.08141919438234	0.00611141046574695	0.176968985915272	8046726	NM_001130445	SSFA2	sperm specific antigen 2	P28290
7951686	0.375128666666664	1.29695521836294	7.40443722222222	3.08061635094400	0.00612236695455686	0.177033349741609	7951686	NM_001562	IL18	interleukin 18 (interferon-gamma-inducing factor)	Q6WWJ7
8101893	-0.852281000000002	-1.8053530571644	8.29744783333333	-3.07983400648163	0.00613306204074203	0.177089982287523	8101893	NM_000669	ADH1C	alcohol dehydrogenase 1C (class I), gamma polypeptide	P00326
7982703	-0.244274333333333	-1.18449682651134	4.64305888888889	-3.07780240620338	0.00616091994651892	0.177641319083839	7982703	NM_033510	DISP2	dispatched homolog 2 (Drosophila)	A7MBM2
8142084	-0.422546833333334	-1.34029152487727	8.48708833333333	-3.07566975109528	0.00619029571920335	0.178027202312957	8142084	CR601484	YBX1P2	Y box binding protein 1 pseudogene 2	---
8171427	-0.357283833333334	-1.28101186060339	3.06832772222222	-3.07555583469961	0.00619186865469337	0.178027202312957	8171427	NM_004469	FIGF	c-fos induced growth factor (vascular endothelial growth factor D)	O43915
8012257	0.237887499999998	1.17926463073091	7.49119627777778	3.06521822913262	0.00633623500016923	0.181839593233664	8012257	NM_000546	TP53	tumor protein p53	Q2XN98
8117840	-0.292292666666667	-1.22458478779076	3.8690475	-3.06478137576731	0.00634240712462754	0.181839593233664	8117840	NM_138700	TRIM40	tripartite motif-containing 40	Q6P9F5
8149116	0.294878666666666	1.22678179828661	3.02291716666667	3.06170992997169	0.00638596734221794	0.182829884218584	8149116	NM_005217	DEFA3	defensin, alpha 3, neutrophil-specific	P59665
7910164	-0.336729333333334	-1.26289030644852	5.91077927777778	-3.0605751597901	0.00640213433368874	0.182830933103656	7910164	NM_020247	CABC1	chaperone, ABC1 activity of bc1 complex homolog (S. pombe)	Q8NI60
8101131	0.333500333333333	1.26006690122708	2.476659	3.06044133530344	0.00640404353742456	0.182830933103656	8101131	NM_005409	CXCL11	chemokine (C-X-C motif) ligand 11	O14625
7896759	-0.476998166666669	-1.39184462311582	5.41208488888889	-3.05611278983116	0.00646609535978722	0.184135514147882	7896759	AK096570	LOC643837	hypothetical LOC643837	---
8049152	-0.323497666666668	-1.25136067034942	3.24356188888889	-3.05598698333866	0.00646790755171642	0.184135514147882	8049152	NM_000751	CHRND	cholinergic receptor, nicotinic, delta	A8K661
7964292	-0.654538	-1.57411178830700	5.09125127777778	-3.05421931210431	0.0064934222939138	0.184602622577325	7964292	NM_003708	RDH16	retinol dehydrogenase 16 (all-trans)	Q59FX7
8100328	0.238879666666664	1.18007591062092	7.10236544444444	3.05280955796866	0.00651384077425105	0.184923742988892	8100328	NM_022832	USP46	ubiquitin specific peptidase 46	P62068
7964460	-0.3913975	-1.31166336179806	6.15161655555556	-3.04669987507144	0.00660305366737291	0.187194262709999	7964460	NM_004083	DDIT3	DNA-damage-inducible transcript 3	P35638
8065071	-0.275734833333333	-1.21061055385308	7.79675833333333	-3.04513721857045	0.00662606098194398	0.187584156569839	8065071	NM_198391	FLRT3	fibronectin leucine rich transmembrane protein 3	Q9NZU0
7949264	0.321379333333333	1.24952462476060	6.20969833333333	3.04270680987235	0.00666199891014281	0.188338518700969	7949264	NM_006795	EHD1	EH-domain containing 1	Q9H4M9
8160647	-0.593779500000001	-1.50919528706443	7.00919305555556	-3.04183511035427	0.00667493452503409	0.188441396688636	8160647	NM_004323	BAG1	BCL2-associated athanogene	Q99933
8110606	-0.559048333333334	-1.47329704355479	5.96161483333333	-3.04081697610025	0.00669007399086927	0.188606119325341	8110606	NM_024850	BTNL8	butyrophilin-like 8	Q6UX41
8011214	0.283756666666666	1.21736067421721	4.66911477777778	3.03833146443900	0.00672717302417425	0.189132153453500	8011214	NM_178568	RTN4RL1	reticulon 4 receptor-like 1	Q86UN2
8147461	-0.239588500000003	-1.18065585485215	7.79284583333333	-3.03788417108902	0.00673387051352034	0.189132153453500	8147461	NM_002998	SDC2	syndecan 2	P34741
8149475	0.239956499999998	1.18095705279096	9.07493461111111	3.03769366773892	0.00673672495280842	0.189132153453500	8149475	NM_013354	CNOT7	CCR4-NOT transcription complex, subunit 7	Q9UIV1
8069859	0.365700166666667	1.28850681405058	2.2710595	3.03187346836439	0.00682450027181371	0.191198501239419	8069859	NM_181619	KRTAP21-1	keratin associated protein 21-1	Q3LI58
8118571	0.241475666666666	1.18220126272706	7.08016361111111	3.03156443802307	0.00682919165749085	0.191198501239419	8118571	NM_002800	PSMB9	proteasome (prosome, macropain) subunit, beta type, 9 (large multifunctional peptidase 2)	P28065
8037970	0.456097000000001	1.37182552055815	4.07701777777778	3.03071881884866	0.0068420449706063	0.191294140074744	8037970	NM_003706	PLA2G4C	phospholipase A2, group IVC (cytosolic, calcium-independent)	Q9UP65
7900488	-0.501044333333334	-1.41523764923919	3.29183411111111	-3.02840405651184	0.00687734909412335	0.191699546876854	7900488	NR_029846	MIR30E	microRNA 30e	---
8065124	-0.350421166666667	-1.27493276474109	5.39472355555556	-3.02820410162412	0.0068804070188632	0.191699546876854	8065124	NM_001195	BFSP1	beaded filament structural protein 1, filensin	Q12934
7922773	0.441632499999999	1.35814027925035	7.70149183333333	3.02790934699025	0.00688491712512826	0.191699546876854	7922773	NM_000433	NCF2	neutrophil cytosolic factor 2	P19878
8037949	-1.13169016666667	-2.19115291014044	5.95343016666667	-3.02640356696938	0.0069080021230198	0.192009908456443	8037949	NM_003167	SULT2A1	sulfotransferase family, cytosolic, 2A, dehydroepiandrosterone (DHEA)-preferring, member 1	A8K015
7958913	0.291896999999999	1.22424898505263	4.85681111111111	3.02540283374449	0.00692338574241851	0.192009908456443	7958913	NM_002535	OAS2	2'-5'-oligoadenylate synthetase 2, 69/71kDa	P29728
8061447	0.3996725	1.31920840894940	7.92009444444444	3.0245902034401	0.00693590218707654	0.192009908456443	8061447	NM_002862	PYGB	phosphorylase, glycogen; brain	Q8TDG6
7995421	-0.248906000000002	-1.18830567748591	8.49014322222222	-3.02442782464399	0.00693840583374585	0.192009908456443	7995421	NM_031490	LONP2	lon peptidase 2, peroxisomal	Q86WA8
8029551	-0.284406000000001	-1.21790871157657	5.12812261111111	-3.02410234591370	0.00694342688202136	0.192009908456443	8029551	NM_000483	APOC2	apolipoprotein C-II	Q6P163
8176286	-0.368446	-1.29096152131674	4.21253294444444	-3.01885055856203	0.00702493254953918	0.193739865228109	8176286	NM_018390	PLCXD1	phosphatidylinositol-specific phospholipase C, X domain containing 1	Q9NUJ7
7977046	0.376946499999999	1.29859044572160	6.0928105	3.01834262135468	0.00703286449348826	0.193739865228109	7977046	NM_006291	TNFAIP2	tumor necrosis factor, alpha-induced protein 2	Q03169
7928491	0.315428499999999	1.2443811965138	5.90969683333333	3.01749862335981	0.00704606354091963	0.193739865228109	7928491	NM_012330	MYST4	MYST histone acetyltransferase (monocytic leukemia) 4	Q8WYB5
7961239	-0.249146666666667	-1.18850392410997	2.16566333333333	-3.01727680337526	0.00704953649973092	0.193739865228109	7961239	NM_023919	TAS2R7	taste receptor, type 2, member 7	Q9NYW3
8066822	-0.259558000000002	-1.19711188800015	8.56097677777778	-3.01668304159041	0.00705884098093103	0.193739865228109	8066822	NM_018837	SULF2	sulfatase 2	Q8IWU5
7899774	-0.282397500000002	-1.21621433569939	9.1199835	-3.01639665480443	0.0070633330243499	0.193739865228109	7899774	NM_004964	HDAC1	histone deacetylase 1	Q6IT96
8168146	-0.611720666666667	-1.52808062650606	6.82618905555556	-3.01393587934108	0.00710204509018884	0.194538451321794	8168146	NM_012310	KIF4A	kinesin family member 4A	O95239
7976128	0.239363500000001	1.18047173634758	5.54314827777778	3.01277315155353	0.00712040810093675	0.194641455614871	7976128	NM_144596	TTC8	tetratricopeptide repeat domain 8	Q8TAM2
8099255	0.219587999999999	1.16440101325604	3.737663	3.01203063118014	0.00713215879668495	0.194641455614871	8099255	NM_001085382	PSAPL1	prosaposin-like 1 (gene/pseudogene)	Q6NUJ1
7900461	-0.355950166666668	-1.27982820546673	3.829054	-3.01152185514827	0.00714022122600523	0.194641455614871	7900461	NM_152373	ZNF684	zinc finger protein 684	B3KSP5
7996027	0.323340166666666	1.25122406590968	6.89144461111111	3.01127002041223	0.00714421524309148	0.194641455614871	7996027	NM_002996	CX3CL1	chemokine (C-X3-C motif) ligand 1	A0N0N7
7979158	-0.320366333333333	-1.24864756888377	4.14899444444444	-3.01013370774907	0.00716226370189174	0.194871255352142	7979158	NM_020784	TXNDC16	thioredoxin domain containing 16	Q9P2K2
7965206	-0.333732166666667	-1.26026940347074	3.61301305555556	-3.00894707971061	0.00718115844377917	0.194907735083358	7965206	NM_182767	SLC6A15	solute carrier family 6 (neutral amino acid transporter), member 15	Q68CX0
7963054	0.498131833333332	1.41238346195221	7.26166277777778	3.00884189544061	0.00718283562443357	0.194907735083358	7963054	NM_006009	TUBA1A	tubulin, alpha 1a	Q71U36
8047127	0.259697833333330	1.19722792378985	9.42623544444444	3.00479688436653	0.00724762239752437	0.196241270992819	8047127	NM_001130158	MYO1B	myosin IB	B3KQI2
7914643	-0.394681666666667	-1.31465264765724	3.68158272222222	-3.00396893385585	0.00726095278192466	0.196241270992819	7914643	ENST00000442999	A3GALT2	alpha 1,3-galactosyltransferase 2	---
8002854	0.270263333333332	1.20602794238341	6.92874355555556	3.00396452435547	0.00726102384038553	0.196241270992819	8002854	NM_001170717	BCAR1	breast cancer anti-estrogen resistance 1	B2RBL9
8130674	0.456462666666666	1.37217326864654	4.99628766666667	3.00272527745929	0.00728102081604497	0.196407067314133	8130674	NM_006661	PDE10A	phosphodiesterase 10A	Q9Y233
7925161	-0.228305666666667	-1.17145835413801	7.37525183333333	-3.00214339444053	0.00729042868419976	0.196407067314133	7925161	NM_182972	IRF2BP2	interferon regulatory factor 2 binding protein 2	Q7Z5L9
8103466	-0.281062166666668	-1.21508914975788	5.83141316666667	-3.00135686076008	0.00730316403432714	0.196407067314133	8103466	NM_020116	FSTL5	follistatin-like 5	Q8N475
8179351	0.436194999999996	1.35303109938130	11.349895	3.00118703926661	0.00730591656412711	0.196407067314133	8179351	NM_001710	CFB	complement factor B	Q53F89
7913216	-0.296123333333334	-1.22784064525657	3.94729716666667	-2.99989790932926	0.00732684401416975	0.196708779029432	7913216	NM_000300	PLA2G2A	phospholipase A2, group IIA (platelets, synovial fluid)	P14555
8108861	0.234257166666668	1.17630091235828	7.11388683333333	2.99888765931726	0.00734328471065673	0.196889392969593	8108861	NM_030571	NDFIP1	Nedd4 family interacting protein 1	Q9BT67
7982299	-0.333569000000001	-1.26012687693268	3.72490494444444	-2.99800179237078	0.00735773057480084	0.196925923795775	7982299	ENST00000220188	LOC390561	similar to hect domain and RLD 2	---
7929653	0.232571833333333	1.17492757870587	5.68188222222222	2.99632055046426	0.00738522227858942	0.196925923795775	7929653	NM_020349	ANKRD2	ankyrin repeat domain 2 (stretch responsive muscle)	B2RBQ4
8131996	0.417018666666666	1.33516557855427	5.13694877777778	2.99550026622010	0.0073986716247208	0.196925923795775	8131996	NM_182898	CREB5	cAMP responsive element binding protein 5	B5BUH3
8098942	0.223436166666666	1.16751101938308	6.20502888888889	2.99539491471517	0.00740040067938643	0.196925923795775	8098942	NM_005663	WHSC2	Wolf-Hirschhorn syndrome candidate 2	B3KM78
7998692	-0.487223999999999	-1.40174507409024	5.87112683333333	-2.99514586376337	0.00740448971874917	0.196925923795775	7998692	NM_002528	NTHL1	nth endonuclease III-like 1 (E. coli)	P78549
8095886	-0.429519833333334	-1.34678525688304	7.56342872222222	-2.99473319384754	0.00741126994461979	0.196925923795775	8095886	NM_006419	CXCL13	chemokine (C-X-C motif) ligand 13	O43927
8059720	0.251447333333333	1.19040074407478	4.70881677777778	2.9946490501227	0.00741265317494705	0.196925923795775	8059720	NM_006056	NMUR1	neuromedin U receptor 1	Q9HB89
8021685	-0.334156500000001	-1.26064013529887	2.76101683333333	-2.99282503537437	0.00744269941849863	0.197465336666187	8021685	NM_001093729	CCDC102B	coiled-coil domain containing 102B	Q68D86
7976488	-0.386193000000001	-1.30694008125261	8.09252183333333	-2.99133655551554	0.0074673057804459	0.197793167200612	7976488	NM_000624	SERPINA5	serpin peptidase inhibitor, clade A (alpha-1 antiproteinase, antitrypsin), member 5	P05154
7929779	0.241685166666665	1.18237294776172	9.93068744444444	2.99089794178636	0.00747457158735417	0.197793167200612	7929779	NM_000392	ABCC2	ATP-binding cassette, sub-family C (CFTR/MRP), member 2	Q92887
7903676	0.290361499999999	1.22294667636060	4.3233895	2.98963184068633	0.00749558341521245	0.197958429553176	7903676	NM_153340	ATXN7L2	ataxin 7-like 2	---
7958000	0.369516500	1.29191978839218	7.91489388888889	2.98934516129165	0.00750034898356384	0.197958429553176	7958000	NM_020244	CHPT1	choline phosphotransferase 1	Q8WUD6
8155802	-0.283735500000001	-1.21734281370071	4.52773172222222	-2.98429198722464	0.00758483209909227	0.199927889009883	8155802	NM_004293	GDA	guanine deaminase	Q9Y2T3
7922008	0.218197500000000	1.16327927958922	7.55806288888889	2.98320716372061	0.00760308865205771	0.200148840230143	7922008	NM_053053	TADA1	transcriptional adaptor 1	Q96BN2
7958425	0.539864333333333	1.45383579658246	3.78549194444444	2.98104460388073	0.00763960931406279	0.200849391434569	7958425	NM_001917	DAO	D-amino-acid oxidase	P14920
8051866	0.437797333333333	1.35453468202865	3.58575305555556	2.97856336815626	0.00768172057196028	0.201487575436914	8051866	NM_022436	ABCG5	ATP-binding cassette, sub-family G (WHITE), member 5	Q9H222
8138147	-0.405881833333334	-1.32489849428322	6.49024583333333	-2.97762848021552	0.00769764550393468	0.201487575436914	8138147	NM_030930	UNC93B1	unc-93 homolog B1 (C. elegans)	Q9H1C4
7959102	0.293907166666665	1.22595597072603	8.12008955555556	2.97690305209105	0.0077100244650066	0.201487575436914	7959102	NM_014365	HSPB8	heat shock 22kDa protein 8	Q9UJY1
8100378	-0.319994	-1.24832535725161	3.55849122222222	-2.97591407041680	0.00772693179223563	0.201487575436914	8100378	NR_027153	RPL21P44	ribosomal protein L21 pseudogene 44	---
8008321	-0.386454500000001	-1.30717699605250	5.87787766666667	-2.97564084011679	0.00773160916663264	0.201487575436914	8008321	NM_025149	ACSF2	acyl-CoA synthetase family member 2	Q96CM8
8073698	-0.292867833333334	-1.22507309665067	3.47969	-2.97521017985563	0.00773898710812475	0.201487575436914	8073698	NR_028409	NCRNA00207	non-protein coding RNA 207	---
7992685	0.253493333333332	1.19209014322022	6.51054016666667	2.97477176962971	0.00774650480746668	0.201487575436914	7992685	NM_018992	KCTD5	potassium channel tetramerisation domain containing 5	Q9NXV2
8083757	-0.238454500000001	-1.17972818985954	8.88643772222222	-2.97455010791464	0.00775030846743277	0.201487575436914	8083757	NM_015938	NMD3	NMD3 homolog (S. cerevisiae)	Q96D46
8016909	0.290552166666665	1.22310831175033	5.10323655555556	2.97437321033173	0.00775334528074953	0.201487575436914	8016909	NM_017777	MKS1	Meckel syndrome, type 1	Q9NXB0
8164907	0.307670500000000	1.23770757605003	5.79098305555556	2.97155547417434	0.00780187284910335	0.202489068695679	8164907	NM_020385	REXO4	REX4, RNA exonuclease 4 homolog (S. cerevisiae)	Q9GZR2
8093413	-0.266076666666668	-1.20253315135576	5.55839955555556	-2.97080623339476	0.00781482571944878	0.202565878942745	8093413	NM_032326	TMEM175	transmembrane protein 175	Q9BSA9
8058670	0.296147333333333	1.22786107120922	3.91951555555556	2.97003269796474	0.007828220391788	0.202653930193541	8058670	NM_016260	IKZF2	IKAROS family zinc finger 2 (Helios)	Q9UKS7
7966150	0.412799833333333	1.33126689384943	5.18185294444444	2.96874472905617	0.00785057230628317	0.202973342663724	7966150	NM_001161330	SSH1	slingshot homolog 1 (Drosophila)	Q8WYL5
8038874	-0.360080833333333	-1.28349780915672	3.08529216666667	-2.96514494734257	0.0079133717534536	0.204175854264683	8038874	ENST00000301439	FLJ30403	hypothetical protein LOC729975	Q96NP5
7913938	0.310702166666666	1.24031121853908	5.08555983333333	2.96475745698957	0.00792016051204857	0.204175854264683	7913938	NM_001039775	AIM1L	absent in melanoma 1-like	Q8N1P7
8066985	-0.264080499999999	-1.20087043220214	3.64957233333333	-2.96305466624450	0.00795005981405523	0.204175854264683	8066985	AK299337	FAM65C	family with sequence similarity 65, member C	B7Z5S0
8034920	-0.377473333333334	-1.29906474253682	6.52334811111111	-2.96296802365177	0.00795158408210281	0.204175854264683	8034920	NM_006844	ILVBL	ilvB (bacterial acetolactate synthase)-like	A1L0T0
8135229	0.225269166666666	1.16899533014910	6.70619105555556	2.96223486233306	0.00796449359568275	0.204175854264683	8135229	NM_031905	ARMC10	armadillo repeat containing 10	Q8N2F6
8090872	-0.226337666666667	-1.16986144123813	3.51353083333333	-2.96211637876252	0.00796658175470468	0.204175854264683	8090872	NM_178554	KY	kyphoscoliosis peptidase	Q8NBH2
8070847	0.365301666666666	1.28815095294185	4.79030627777778	2.96161595543956	0.00797540706817082	0.204175854264683	8070847	NR_027128	C21orf67	chromosome 21 open reading frame 67	P58556
8180179	0.329884833333331	1.25691303435416	6.28260794444444	2.96148798979318	0.007977665346701	0.204175854264683	8180179	NM_001141969	DAXX	death-domain associated protein	B2R7M0
7938629	-0.329443500000001	-1.25652859220558	5.13381616666667	-2.95693737647031	0.0080583750678529	0.205981415668825	7938629	NM_000922	PDE3B	phosphodiesterase 3B, cGMP-inhibited	Q13370
8077211	0.303514499999999	1.23414721813335	6.53335138888889	2.95607720808695	0.00807371936053385	0.206113717176349	8077211	NM_013325	ATG4B	ATG4 autophagy related 4 homolog B (S. cerevisiae)	Q9Y4P1
7939867	0.268365833333332	1.20444276070255	2.30782077777778	2.95132601590553	0.00815898397508383	0.208028434182326	7939867	NM_001004727	OR4X2	olfactory receptor, family 4, subfamily X, member 2	Q8NGF9
7957654	-0.405800666666666	-1.32482395699959	4.98728477777778	-2.95068338959739	0.00817058302589443	0.208062459717186	7957654	NM_152435	AMDHD1	amidohydrolase domain containing 1	Q96NU7
8099246	-0.263098333333334	-1.20005317457738	7.43352655555556	-2.94973501524406	0.00818772973881701	0.208237492855484	8099246	NM_025196	GRPEL1	GrpE-like 1, mitochondrial (E. coli)	Q9HAV7
8132465	-0.299387000000002	-1.23062141216117	6.35624016666667	-2.94684372419627	0.00824021918869629	0.208708563067746	8132465	NM_015052	HECW1	HECT, C2 and WW domain containing E3 ubiquitin protein ligase 1	Q76N89
8171001	-0.455954000000001	-1.37168955188704	6.10499483333333	-2.9464389346308	0.0082475937349222	0.208708563067746	8171001	NM_023934	FUNDC2	FUN14 domain containing 2	Q9BWH2
8111941	-0.311508333333332	-1.24100448839295	9.82952672222222	-2.94559478428577	0.00826299314697188	0.208708563067746	8111941	NM_001098272	HMGCS1	3-hydroxy-3-methylglutaryl-CoA synthase 1 (soluble)	Q01581
8076747	-0.255083666666667	-1.19340495053307	7.05140233333333	-2.94480346564198	0.00827745396752297	0.208708563067746	8076747	AK123383	LOC642648	hypothetical LOC642648	---
8062286	0.233637833333332	1.17579604750922	6.86082594444444	2.94471156755231	0.00827913492552756	0.208708563067746	8062286	BC019311	C20orf4	chromosome 20 open reading frame 4	Q9Y312
8171222	0.276155833333331	1.21096387967745	6.78676905555556	2.94425408686491	0.0082875078560231	0.208708563067746	8171222	NM_001135565	HDHD1A	haloacid dehalogenase-like hydrolase domain containing 1A	Q08623
7898988	0.224949333333333	1.16873620245951	9.61141622222222	2.94419697351163	0.008288553732943	0.208708563067746	7898988	NM_013943	CLIC4	chloride intracellular channel 4	Q9Y696
8092169	-0.467857500000001	-1.38305401321552	7.91506811111111	-2.94374323088006	0.0082968673304948	0.208708563067746	8092169	NM_003810	TNFSF10	tumor necrosis factor (ligand) superfamily, member 10	Q6IBA9
7951633	0.220035666666666	1.16476238165865	7.05406338888889	2.94363128471279	0.0082989196760041	0.208708563067746	7951633	NM_024740	ALG9	asparagine-linked glycosylation 9, alpha-1,2-mannosyltransferase homolog (S. cerevisiae)	Q9H6U8
8044417	0.279012166666664	1.21336379285513	6.29722977777778	2.94171273059299	0.00833416937371086	0.209112482389126	8044417	NM_032824	TMEM87B	transmembrane protein 87B	Q96K49
7919038	0.239777999999998	1.18081094582612	7.04903011111111	2.94163429705711	0.00833561350618718	0.209112482389126	7919038	NM_201263	WARS2	tryptophanyl tRNA synthetase 2, mitochondrial	Q9UGM6
7924029	0.272963333333332	1.20828713390296	5.32652344444444	2.9404981808904	0.00835655897576127	0.209378801531126	7924029	NM_001017402	LAMB3	laminin, beta 3	Q13751
8085000	0.229887833333332	1.17274376719464	6.39467561111111	2.93417862815079	0.0084739961967183	0.211991162340927	8085000	NM_032773	LRCH3	leucine-rich repeats and calponin homology (CH) domain containing 3	B4DEQ7
8045030	-0.302087833333334	-1.23292738555796	4.77502683333333	-2.93376498889463	0.00848173816766115	0.211991162340927	8045030	NM_001080527	MYO7B	myosin VIIB	Q6PIF6
7956120	-0.310265999999999	-1.23993629478476	6.50862522222222	-2.93227789689995	0.00850962803419326	0.212259905082947	7956120	NM_001982	ERBB3	v-erb-b2 erythroblastic leukemia viral oncogene homolog 3 (avian)	P21860
7943218	0.302539999999999	1.23331386781721	7.68845022222222	2.93207533815997	0.00851343378551731	0.212259905082947	7943218	NM_015368	PANX1	pannexin 1	Q96RD7
8084423	-0.225372833333333	-1.16907933279684	8.32875816666667	-2.93081888129247	0.00853707726762768	0.212437554309019	8084423	NM_002808	PSMD2	proteasome (prosome, macropain) 26S subunit, non-ATPase, 2	Q13200
8124134	-0.292074500000002	-1.22439961810889	6.82030372222222	-2.93031947410221	0.0085464924766736	0.212437554309019	8124134	NM_000367	TPMT	thiopurine S-methyltransferase	P51580
8169640	-0.392207333333337	-1.31239984932353	10.2279292777778	-2.93002757529411	0.00855200021293336	0.212437554309019	8169640	NM_001152	SLC25A5	solute carrier family 25 (mitochondrial carrier; adenine nucleotide translocator), member 5	B2RCV1
8170992	-0.351500333333334	-1.27588679842072	3.13727361111111	-2.92173526069444	0.00870990208794967	0.216095122794051	8170992	NR_002984	SNORA56	small nucleolar RNA, H/ACA box 56	---
7906386	-0.388052333333333	-1.30862554059614	3.40420638888889	-2.91992095260332	0.00874482282276042	0.216164673271610	7906386	NM_152501	PYHIN1	pyrin and HIN domain family, member 1	Q6K0P9
8161919	0.274968333333333	1.20996753055104	7.34517177777778	2.91965872968570	0.0087498810811312	0.216164673271610	8161919	NM_005077	TLE1	transducin-like enhancer of split 1 (E(sp1) homolog, Drosophila)	Q04724
8081548	-0.225358166666666	-1.16906744781128	7.35679555555556	-2.91962163048095	0.00875059694934446	0.216164673271610	8081548	NM_015480	PVRL3	poliovirus receptor-related 3	Q8NC05
7953689	0.307766666666666	1.23779008148299	2.43978133333333	2.9189321607286	0.00876391126936643	0.216164673271610	7953689	AY455283	NANOGP1	Nanog homeobox pseudogene 1	Q8N7R0
7942123	0.240876499999997	1.18171038385069	8.43054755555556	2.91882270748005	0.0087660267108665	0.216164673271610	7942123	NM_053056	CCND1	cyclin D1	Q6FI00
7988426	0.282736166666666	1.21649987047425	6.19259394444444	2.91661126966246	0.00880887349470299	0.216957309523244	7988426	NM_013309	SLC30A4	solute carrier family 30 (zinc transporter), member 4	Q96JT7
8068788	-0.273306166666667	-1.20857429807610	2.64136055555556	-2.91441835841799	0.00885156053758573	0.217372668407152	8068788	NM_018961	UBASH3A	ubiquitin associated and SH3 domain containing A	P57075
8088905	0.296341166666666	1.22802605160116	6.28640205555556	2.91418010805988	0.00885621028483267	0.217372668407152	8088905	ENST00000442426	LOC100287293	similar to hCG2036843	---
8166632	-0.411252000000002	-1.32983937504792	6.59938738888889	-2.91409307501323	0.0088579094279382	0.217372668407152	8166632	NM_001128127	GK	glycerol kinase	P32189
7921014	0.254630499999999	1.19303014754315	6.51096155555556	2.91223167077677	0.00889432482984383	0.217756412336128	7921014	NM_005920	MEF2D	myocyte enhancer factor 2D	Q14814
8067773	0.2878275	1.22080053539973	5.2788875	2.91219556877259	0.00889503253153992	0.217756412336128	8067773	NM_020713	ZNF512B	zinc finger protein 512B	Q96KM6
8059955	-0.304302000000001	-1.23482106548846	5.85440538888889	-2.91066020245941	0.00892518032283408	0.217838919969681	8059955	NM_022449	RAB17	RAB17, member RAS oncogene family	Q9H0T7
7967117	0.351898166666666	1.27623868171956	4.22766933333333	2.90988737917323	0.00894039236111028	0.217838919969681	7967117	NM_003733	OASL	2'-5'-oligoadenylate synthetase-like	B2RAZ2
8009662	0.291351666666666	1.223786310962	2.59570988888889	2.90982525763453	0.00894161622792139	0.217838919969681	8009662	NM_152460	C17orf77	chromosome 17 open reading frame 77	Q96MU5
8152252	-0.330571833333333	-1.25751170895865	2.98946755555556	-2.90964401630779	0.00894518781579175	0.217838919969681	8152252	NR_027071	C8orf56	chromosome 8 open reading frame 56	P0C853
7957260	0.331503000000000	1.25832361370760	9.28566677777778	2.90929156909159	0.00895213716500957	0.217838919969681	7957260	NM_006851	GLIPR1	GLI pathogenesis-related 1	P48060
8012951	-0.585844166666669	-1.50091696655821	5.87683655555556	-2.90873952399793	0.00896303252073966	0.217842529011263	8012951	NM_006382	CDRT1	CMT1A duplicated region transcript 1	Q5XX13
8111772	-0.271424166666669	-1.20699873717141	8.74121627777778	-2.90690846492856	0.00899926244895999	0.218461137533436	8111772	NM_001343	DAB2	disabled homolog 2, mitogen-responsive phosphoprotein (Drosophila)	B2RAW0
7919898	0.284251333333334	1.21777815052348	4.66991344444444	2.90208367254212	0.00909540398579583	0.220310568130241	7919898	NM_001178061	SEMA6C	sema domain, transmembrane domain (TM), and cytoplasmic domain, (semaphorin) 6C	Q9UFI1
8120937	-0.226287166666667	-1.16982049220376	3.62163838888889	-2.90199474396888	0.00909718527503759	0.220310568130241	8120937	NM_001009994	RIPPLY2	ripply2 homolog (zebrafish)	Q5TAB7
8137352	-0.320568666666667	-1.24882269996457	7.62535988888889	-2.89980413934990	0.00914117049985497	0.221111606243509	8137352	NM_003040	SLC4A2	solute carrier family 4, anion exchanger, member 2 (erythrocyte membrane protein band 3-like 1)	P04920
8142981	0.335471666666666	1.26178986394223	6.01706666666667	2.89794330266984	0.00917869505628454	0.221754646949806	8142981	NM_001018111	PODXL	podocalyxin-like	Q96N83
8031516	0.206787833333332	1.15411567763733	5.77070355555556	2.89671664405467	0.00920351218254348	0.222089514214472	8031516	NM_016202	ZNF580	zinc finger protein 580	Q9UK33
7957790	0.3046315	1.23510312094468	2.69437927777778	2.89461425278302	0.00924619695528196	0.222630624425857	7957790	BC031221	FAM71C	family with sequence similarity 71, member C	Q8NEG0
8154733	0.206581666666667	1.15395076185473	9.8863595	2.89453043719828	0.00924790260318557	0.222630624425857	8154733	NM_002197	ACO1	aconitase 1, soluble	P21399
8109093	0.230496499999997	1.17323864699752	9.21612694444444	2.89243194607589	0.00929070574485788	0.223395736000319	8109093	NM_014945	ABLIM3	actin binding LIM protein family, member 3	O94929
7954185	0.221543833333332	1.16598063933372	7.73447261111111	2.88981225921662	0.0093444073548867	0.224420778535016	7954185	NM_015954	DERA	2-deoxyribose-5-phosphate aldolase homolog (C. elegans)	Q9Y315
7902687	0.276449999999995	1.21121082135092	8.69918211111111	2.88758782444973	0.00939024094370828	0.225254655537239	7902687	NM_001554	CYR61	cysteine-rich, angiogenic inducer, 61	Q6FI18
8105229	0.242269499999998	1.18285194009369	7.10253483333333	2.88676260910234	0.00940729911375907	0.225395842347772	8105229	NM_015946	PELO	pelota homolog (Drosophila)	B3KPC1
7975545	0.209200499999998	1.15604735824005	8.25298966666667	2.88622800175386	0.00941836598266222	0.225395842347772	7975545	NM_000021	PSEN1	presenilin 1	P49768
8108697	0.241657499999999	1.18235027352799	8.32352905555556	2.88532446183791	0.00943709857464258	0.225414155925977	8108697	NM_015669	PCDHB5	protocadherin beta 5	Q9Y5E4
7991374	0.261572166666664	1.19878435981107	9.06390116666667	2.88511856206931	0.00944137239176883	0.225414155925977	7991374	NM_002168	IDH2	isocitrate dehydrogenase 2 (NADP+), mitochondrial	P48735
8026300	0.227296833333332	1.17063947481960	8.16652183333333	2.88312737201743	0.00948279926680368	0.226115076139544	8026300	NM_078481	CD97	CD97 molecule	P48960
7941127	0.202766166666665	1.15090293680780	6.81569188888889	2.88245031114639	0.0094969253640106	0.226115076139544	7941127	NM_006782	ZFPL1	zinc finger protein-like 1	O95159
8029547	-0.263805	-1.20064113341911	2.79131988888889	-2.88210222756549	0.00950419560290533	0.226115076139544	8029547	NM_001646	APOC4	apolipoprotein C-IV	P55056
8040469	-0.298638000000000	-1.22998267966014	4.04074922222222	-2.88020697823584	0.00954387468959103	0.226792895613142	8040469	AY189285	LOC100131373	hypothetical LOC100131373	Q6Y2K7
8153684	-0.243380000000003	-1.18376277898941	7.53777505555556	-2.87688941931878	0.00961371515067392	0.228005031705893	8153684	NM_012079	DGAT1	diacylglycerol O-acyltransferase homolog 1 (mouse)	Q9BRH5
8045795	-0.352146833333334	-1.27645867649445	4.15241516666667	-2.87671595016913	0.00961738046909416	0.228005031705893	8045795	NM_002239	KCNJ3	potassium inwardly-rectifying channel, subfamily J, member 3	P48549
8117321	0.212459999999998	1.15866218407988	7.99609705555556	2.87540446513797	0.00964513501783489	0.228395895807843	8117321	NM_006355	TRIM38	tripartite motif-containing 38	Q59EA5
7937247	-0.307791500000000	-1.23781138793888	6.32920783333333	-2.87434309052739	0.0096676529197269	0.228661989128197	7937247	NM_130784	SYCE1	synaptonemal complex central element protein 1	Q6ZTH4
8099807	0.332413333333333	1.25911786015171	2.86360566666667	2.87278098511804	0.00970088617298724	0.229180609238288	8099807	AF220235	GAFA3	FGF-2 activity-associated protein 3	Q96PS2
8133721	0.281339999999998	1.2153231734205	10.7789461111111	2.87125225980229	0.00973351558317265	0.229573639041991	8133721	NM_001540	HSPB1	heat shock 27kDa protein 1	P04792
7978718	-0.264280333333335	-1.20103678098355	8.700799	-2.87074557576221	0.00974435360382161	0.229573639041991	7978718	NM_006364	SEC23A	Sec23 homolog A (S. cerevisiae)	Q15436
8005707	0.291599666666666	1.22399669852404	6.34643155555556	2.86988863429916	0.00976271006783	0.229573639041991	8005707	NM_145109	MAP2K3	mitogen-activated protein kinase kinase 3	P46734
8115261	-0.285389166666667	-1.21873897390581	6.04605366666667	-2.86988324130582	0.0097628256958163	0.229573639041991	8115261	NM_015621	CCDC69	coiled-coil domain containing 69	Q9Y4P0
8169049	0.300806333333333	1.23183270173544	6.825683	2.86858489251667	0.00979070116115603	0.229962355198879	8169049	NM_004780	TCEAL1	transcription elongation factor A (SII)-like 1	Q15170
7904717	0.478894999999999	1.39367580263864	5.75705816666667	2.86066405004192	0.0099624250045433	0.233724947733903	7904717	NM_213653	HFE2	hemochromatosis type 2 (juvenile)	Q6ZVN8
7971345	-0.2813540	-1.21533496704736	2.73402883333333	-2.85817466799432	0.0100169898378719	0.234733391923311	7971345	ENST00000400419	MGC5590	hypothetical protein MGC5590	---
8029136	-0.293456666666668	-1.22557321004007	4.0935865	-2.85646682840945	0.0100545899221863	0.235342422312605	8029136	NM_001783	CD79A	CD79a molecule, immunoglobulin-associated alpha	P11912
8043283	0.272948000000000	1.20827429198529	5.83740155555556	2.85371233549507	0.0101155190778350	0.235870329884330	8043283	NM_018433	KDM3A	lysine (K)-specific demethylase 3A	Q9Y4C1
8150419	-0.276358166666667	-1.21113372537159	2.98319933333333	-2.85354463699794	0.0101192399828824	0.235870329884330	8150419	NM_024645	ZMAT4	zinc finger, matrin type 4	Q9H898
7952641	0.475135333333332	1.39004860851302	6.28334	2.85307576535081	0.0101296503131035	0.235870329884330	7952641	NM_001142685	ARHGAP32	Rho GTPase activating protein 32	A7KAX9
8155192	0.286227166666666	1.21944709301925	6.59680922222222	2.85290781065228	0.0101333819027945	0.235870329884330	8155192	NM_022343	GLIPR2	GLI pathogenesis-related 2	Q9H4G4
8075182	-0.227034166666666	-1.17042635980219	9.79293911111111	-2.85282033406362	0.0101353259659226	0.235870329884330	8075182	NM_005080	XBP1	X-box binding protein 1	P17861
7945014	0.251031166666665	1.19005740494279	7.35413905555556	2.85175958708191	0.0101589283258341	0.236148482986992	7945014	NM_001274	CHEK1	CHK1 checkpoint homolog (S. pombe)	B5BTY6
8168447	0.269467833333333	1.20536312359288	6.11220422222222	2.85121765198137	0.0101710071200920	0.236158435652080	8168447	BC001220	CXorf26	chromosome X open reading frame 26	Q9BVG4
8087568	-0.382580833333335	-1.30367190592581	4.06354394444444	-2.85039862474686	0.0101892879891263	0.236312205422871	8087568	NM_032355	MON1A	MON1 homolog A (yeast)	Q86VX9
8029321	-0.250661166666668	-1.18975223665094	5.74142844444444	-2.84929272315585	0.0102140220198187	0.23648568125922	8029321	NM_181845	ZNF283	zinc finger protein 283	Q6RFR4
7960068	0.326781833333333	1.25421252614227	5.19794672222222	2.84902129404127	0.0102201014693180	0.23648568125922	7960068	NM_024078	NOC4L	nucleolar complex associated 4 homolog (S. cerevisiae)	Q9BVI4
8104788	0.300364499999999	1.23145550392180	6.49405344444444	2.84671482628957	0.0102719019329975	0.237413286410331	8104788	NM_001145525	RAI14	retinoic acid induced 14	Q9P0K7
8053763	-0.213357333333335	-1.15938307766984	7.54613272222222	-2.84599026164304	0.0102882267334954	0.237519767526142	8053763	NM_031902	MRPS5	mitochondrial ribosomal protein S5	P82675
8041763	0.356077999999999	1.27994161263142	6.53206127777778	2.84468263023758	0.0103177513653753	0.237930398380157	8041763	NM_005400	PRKCE	protein kinase C, epsilon	B2R9M7
8122818	-0.280923000000001	-1.21497194428742	7.32566733333333	-2.84213507039727	0.0103755057022605	0.238817625299832	8122818	BC011348	C6orf211	chromosome 6 open reading frame 211	Q9H993
8174474	-0.216398833333333	-1.16182987563564	8.95013544444445	-2.84194666488916	0.0103797892397214	0.238817625299832	8174474	NM_022977	ACSL4	acyl-CoA synthetase long-chain family member 4	O60488
8144669	-0.277213000000003	-1.21185156541173	9.87871494444444	-2.84087414673658	0.0104042060746245	0.238830197138052	8144669	NM_004462	FDFT1	farnesyl-diphosphate farnesyltransferase 1	P37268
7996341	-0.311313	-1.24083647427578	5.69438677777778	-2.84071664715349	0.0104077963316316	0.238830197138052	7996341	NM_020786	PDP2	pyruvate dehyrogenase phosphatase catalytic subunit 2	Q9P2J9
7927723	0.276762166666666	1.21147292840965	2.08941672222222	2.83985802077580	0.0104273899312702	0.238830197138052	7927723	NM_173554	C10orf107	chromosome 10 open reading frame 107	Q8IVU9
7899265	0.294397833333333	1.22637299443278	8.25448655555556	2.83985471484815	0.0104274654399199	0.238830197138052	7899265	NM_006142	SFN	stratifin	P31947
8111524	-0.267658833333333	-1.20385266203945	3.03567105555556	-2.83806272197709	0.0104684725557227	0.239393101298255	8111524	NM_174914	UGT3A2	UDP glycosyltransferase 3 family, polypeptide A2	Q3SY77
8113616	0.227727833333332	1.17098925143382	7.36430083333333	2.83774921449239	0.0104756625975112	0.239393101298255	8113616	NM_020177	FEM1C	fem-1 homolog c (C. elegans)	Q96JP0
7924853	-0.296290166666668	-1.22798264102589	5.90062483333333	-2.83650701921419	0.0105041979531926	0.239693196930307	7924853	NM_181462	MRPL55	mitochondrial ribosomal protein L55	Q7Z7F7
8029918	-0.249508666666668	-1.18880218007564	5.29912605555556	-2.83614863080387	0.0105124446014328	0.239693196930307	8029918	NM_014681	DHX34	DEAH (Asp-Glu-Ala-His) box polypeptide 34	Q14147
7939676	0.238916166666667	1.18010576676819	7.36358355555556	2.83472401843499	0.0105452869109323	0.240171871555728	7939676	NR_024587	KIAA0652	KIAA0652	O75143
8103508	0.304718666666666	1.23517774730120	4.91122988888889	2.83382897333911	0.0105659711605920	0.240372879265095	8103508	NM_017923	MARCH1	membrane-associated ring finger (C3HC4) 1	Q8TCQ1
8015293	0.315995833333333	1.24487064004959	3.7572	2.83159119249672	0.0106178560958741	0.241282447380457	8015293	NM_002278	KRT32	keratin 32	Q14532
7989849	0.272020833333334	1.20749802831589	6.965744	2.82956372933954	0.0106650755600305	0.242084077941566	7989849	NM_001144823	DENND4A	DENN/MADD domain containing 4A	Q7Z401
8115181	0.196792666666665	1.14614745815768	8.02018172222222	2.82833211740602	0.0106938579669707	0.24246588477684	8115181	NM_001135643	DCTN4	dynactin 4 (p62)	Q9UJW0
8008768	0.403951	1.3231265001962	3.47172283333333	2.82640436892894	0.0107390584736159	0.242986276626532	8008768	NM_014906	PPM1E	protein phosphatase, Mg2+/Mn2+ dependent, 1E	Q8WY54
8039937	-0.380748500000002	-1.30201719366288	5.17322394444444	-2.82633090596452	0.0107407846007584	0.242986276626532	8039937	NM_001029885	GLTPD1	glycolipid transfer protein domain containing 1	Q9UFH6
8085531	-0.339357833333335	-1.26519331081239	7.19146983333333	-2.82436598529585	0.0107870523220036	0.243760925938699	8085531	NM_022497	MRPS25	mitochondrial ribosomal protein S25	P82663
8114300	-0.313523666666666	-1.24273928703932	3.21174516666667	-2.82248881777690	0.0108314321657432	0.244491236079750	8114300	NM_017415	KLHL3	kelch-like 3 (Drosophila)	Q9UH77
7995994	0.237572999999999	1.17900758520571	7.73501561111111	2.82178683995484	0.0108480731942277	0.244594486815345	7995994	NM_133368	RSPRY1	ring finger and SPRY domain containing 1	Q96DX4
7906458	-0.58119116666667	-1.49608398628507	8.21835183333333	-2.82114274033742	0.0108633637255167	0.244667091906914	7906458	NM_001639	APCS	amyloid P component, serum	P02743
8066038	0.268374666666666	1.20445013528738	3.13856116666667	2.81959759107525	0.0109001288965810	0.245178033104782	8066038	NM_032214	SLA2	Src-like-adaptor 2	Q9BUV8
8038998	-0.226195166666667	-1.16974589566689	6.64471788888889	-2.81885334323962	0.0109178800052276	0.245178033104782	8038998	NM_199132	ZNF468	zinc finger protein 468	Q5VIY5
7941302	0.214027499999998	1.15992176419847	5.93369266666667	2.81858383107055	0.0109243149902936	0.245178033104782	7941302	NM_001098785	FAM89B	family with sequence similarity 89, member B	Q8N5H3
8090630	0.305805166666667	1.23610831547542	6.22510566666667	2.81816040372926	0.0109344322608151	0.245178033104782	8090630	NM_001017395	TMCC1	transmembrane and coiled-coil domain family 1	O94876
8148728	-0.266189000000001	-1.20262678848123	8.94400533333333	-2.81523903014849	0.0110044799585079	0.246476031777850	8148728	NM_001916	CYC1	cytochrome c-1	P08574
8050565	0.211456666666665	1.15785666371080	8.43767555555556	2.81270959144303	0.0110654771396785	0.247493589714639	8050565	NM_015317	PUM2	pumilio homolog 2 (Drosophila)	Q8TB72
8077226	0.260844499999999	1.19817986929704	4.92939816666667	2.81234355644133	0.0110743308273891	0.247493589714639	8077226	NM_032329	ING5	inhibitor of growth family, member 5	Q8WYH8
8125512	0.238260999999999	1.17956997063079	7.38579027777778	2.81117281794341	0.0111026943495558	0.24785420095319	8125512	NM_000593	TAP1	transporter 1, ATP-binding cassette, sub-family B (MDR/TAP)	B2R9F3
8129783	0.281753166666665	1.21567127396746	6.619149	2.81025100255894	0.0111250761634272	0.247910641985131	8129783	NM_003980	MAP7	microtubule-associated protein 7	B2R704
8168781	0.362267833333333	1.2854449555013	2.30315416666667	2.81006146642128	0.0111296834832989	0.247910641985131	8168781	NM_001162490	ARL13A	ADP-ribosylation factor-like 13A	B2RTT6
8119169	0.365261666666665	1.28811523830891	5.59938116666667	2.80586991569554	0.0112320417688094	0.249916011694585	8119169	NM_017772	TBC1D22B	TBC1 domain family, member 22B	Q9NU19
8149725	-0.348931666666668	-1.27361714894854	4.10587461111111	-2.80392037526118	0.0112799564682614	0.250706927205767	8149725	NM_144962	PEBP4	phosphatidylethanolamine-binding protein 4	Q96S96
7959772	0.277983999999999	1.21249937193883	5.113094	2.80284758419983	0.0113064063500883	0.251019558287284	7959772	NM_006312	NCOR2	nuclear receptor co-repressor 2	Q9BT61
8046815	-0.310735833333334	-1.24034016272368	5.74072666666667	-2.8005522108509	0.0113631988712937	0.251936848414992	8046815	NM_194250	ZNF804A	zinc finger protein 804A	Q7Z570
8087372	-0.232045833333333	-1.17449928357736	5.99340883333333	-2.80017407372034	0.0113725809718657	0.251936848414992	8087372	NM_022903	CCDC71	coiled-coil domain containing 71	Q8IV32
7999319	0.248570500000000	1.18802936808524	7.75388105555556	2.79956280683648	0.0113877630284438	0.251997769199296	7999319	NM_014316	CARHSP1	calcium regulated heat stable protein 1, 24kDa	Q9Y2V2
8044149	-0.368813166666668	-1.29129011353245	4.98179816666667	-2.79874904371634	0.0114080046051443	0.252170396233670	8044149	NR_003506	PLGLA	plasminogen-like A	Q9UE70
7912968	0.310484999999999	1.24012453044936	4.10591827777778	2.79805575143213	0.0114252767553723	0.252277080426359	7912968	NM_152232	TAS1R2	taste receptor, type 1, member 2	---
7926105	-0.295891000000001	-1.22764292825256	4.66684083333333	-2.79604289945989	0.0114755653691524	0.253111762821240	7926105	NM_001002295	GATA3	GATA binding protein 3	P23771
8154245	0.422714333333333	1.34044714464233	3.890558	2.79380097593312	0.0115318264645901	0.254069455628593	8154245	NM_025239	PDCD1LG2	programmed cell death 1 ligand 2	Q9BQ51
7939242	0.235891166666665	1.17763394846168	9.73623077777778	2.79331512305385	0.0115440537066569	0.254069455628593	7939242	NM_005898	CAPRIN1	cell cycle associated protein 1	Q14444
8085571	0.250865666666667	1.18992089431617	6.96933044444444	2.79114120812009	0.0115989157800809	0.254595791824458	8085571	NM_152396	METTL6	methyltransferase like 6	Q8TCB7
8101043	0.220922999999999	1.16547899214177	9.24038916666667	2.79112765446262	0.0115992586087882	0.254595791824458	8101043	NM_203505	G3BP2	GTPase activating protein (SH3 domain) binding protein 2	Q9UN86
8046003	0.408461500000000	1.32726964956493	5.55474894444444	2.79041404965644	0.0116173223618222	0.254595791824458	8046003	NM_012198	GCA	grancalcin, EF-hand calcium binding protein	P28676
8082523	0.205554833333332	1.15312973350564	6.20430644444444	2.78976139411263	0.0116338668490422	0.254595791824458	8082523	NM_052985	IFT122	intraflagellar transport 122 homolog (Chlamydomonas)	Q7L8K0
8169145	-0.304955833333334	-1.23538081659911	7.85832911111111	-2.78940097043466	0.0116430130674248	0.254595791824458	8169145	NM_152423	MUM1L1	melanoma associated antigen (mutated) 1-like 1	Q5H9M0
8062293	0.247582833333334	1.18721632345815	6.36695822222222	2.78938848612967	0.0116433299961161	0.254595791824458	8062293	NM_014902	DLGAP4	discs, large (Drosophila) homolog-associated protein 4	Q9Y2H0
8141016	-0.251718333333335	-1.19062437338890	6.06677111111111	-2.78635780259176	0.0117205121619859	0.256007307676136	8141016	NM_006528	TFPI2	tissue factor pathway inhibitor 2	P48307
7908993	-0.224546666666668	-1.16841004521343	4.84979594444444	-2.78382023675167	0.0117855124092899	0.257140678891089	7908993	NM_005686	SOX13	SRY (sex determining region Y)-box 13	Q9UN79
7911283	0.343293000000000	1.26864902578916	3.09493105555556	2.78334314526473	0.0117977716511452	0.257140678891089	7911283	NM_001005495	OR2T3	olfactory receptor, family 2, subfamily T, member 3	Q8NH03
8027312	-0.282845500000001	-1.21659206530544	3.1164115	-2.7814393600458	0.0118468124713539	0.257932211379532	8027312	NM_001001415	ZNF429	zinc finger protein 429	Q86V71
8038292	0.234031666666666	1.17611706537820	5.12006038888889	2.78051025691384	0.0118708165700628	0.257975607358743	8038292	NM_033043	CGB5	chorionic gonadotropin, beta polypeptide 5	P01233
8053073	-0.289902	-1.22255722848599	3.09565483333333	-2.7803771391128	0.0118742595789693	0.257975607358743	8053073	NM_133478	SLC4A5	solute carrier family 4, sodium bicarbonate cotransporter, member 5	Q9BY07
7932584	-0.282636000000001	-1.21641541152517	4.56738038888889	-2.77942937020641	0.0118988006509914	0.258232001280081	7932584	NM_020200	PRTFDC1	phosphoribosyl transferase domain containing 1	Q9NRG1
7982040	0.253252833333333	1.19189143609493	1.95586555555556	2.77818700835656	0.0119310432415574	0.258387821556259	7982040	NR_003309	SNORD115-17	small nucleolar RNA, C/D box 115-17	---
8081710	0.379146333333333	1.30057205758122	3.07772722222222	2.77817038858721	0.0119314751345169	0.258387821556259	8081710	NM_017699	SIDT1	SID1 transmembrane family, member 1	Q9NXL6
8120719	0.253025666666664	1.19170377572233	9.31141455555556	2.77671436096103	0.0119693705692397	0.258902872500220	8120719	NM_133493	CD109	CD109 molecule	Q6YHK3
8026381	0.248431833333333	1.18791518445610	2.68236344444444	2.77599566842701	0.0119881180819132	0.258902872500220	8026381	XM_001713875	LOC100129118	similar to transmembrane protein 167A	---
8013319	0.5969095	1.51247311714193	3.4160135	2.77538457312351	0.0120040809409455	0.258902872500220	8013319	NM_006613	GRAP	GRB2-related adaptor protein	Q13588
7916219	-0.232210666666667	-1.17463348220314	7.35589544444444	-2.77520095153492	0.0120088814216033	0.258902872500220	7916219	NM_023077	C1orf163	chromosome 1 open reading frame 163	Q96BR5
7901219	0.246571166666667	1.18638409895439	7.0619515	2.77412177386262	0.0120371318383838	0.258902872500220	7901219	NM_199044	NSUN4	NOP2/Sun domain family, member 4	Q96CB9
8066964	0.221706333333332	1.16611197861170	6.34484461111111	2.77395435635634	0.0120415201368389	0.258902872500220	8066964	NM_199129	TMEM189	transmembrane protein 189	A5PLL7
8091922	-0.229841333333334	-1.17270596869613	2.36256477777778	-2.77383432029751	0.0120446674281059	0.258902872500220	8091922	NM_178824	WDR49	WD repeat domain 49	Q8IV35
7907404	-0.221039000000002	-1.16557270633265	6.08822477777778	-2.76987539000793	0.0121489105670489	0.260866967366611	7907404	NM_014283	C1orf9	chromosome 1 open reading frame 9	Q9UBS9
8171205	-0.236721666666669	-1.1783120588903	4.22965455555556	-2.76819728333475	0.0121933567710856	0.261360034444989	8171205	NM_020742	NLGN4X	neuroligin 4, X-linked	Q8N0W4
7961483	0.309721333333333	1.23946826482607	3.48401633333333	2.76803507623870	0.0121976612030074	0.261360034444989	7961483	NM_175054	HIST4H4	histone cluster 4, H4	B2R4R0
7928046	0.373180333333332	1.29520488616304	6.15018583333333	2.76706285933253	0.0122234910287475	0.261492662175617	7928046	NM_012339	TSPAN15	tetraspanin 15	O95858
8137783	0.263027999999999	1.19999467178907	5.83403505555556	2.76683125887251	0.0122296518866544	0.261492662175617	8137783	NM_001097620	TMEM184A	transmembrane protein 184A	Q6ZMB5
8143684	-0.210455000000001	-1.15705304003161	10.1866711111111	-2.76545578609677	0.0122663023468868	0.261999945807581	8143684	NM_004911	PDIA4	protein disulfide isomerase family A, member 4	P13667
8034395	-0.245825833333333	-1.18577134073744	2.70584322222222	-2.76452774915935	0.0122910898282862	0.262253042967749	8034395	NM_152601	ZNF709	zinc finger protein 709	A8K4E6
7900159	-0.237638666666668	-1.17906125092016	5.90703277777778	-2.76374440822959	0.0123120497819452	0.262424026372271	7900159	NM_003462	DNALI1	dynein, axonemal, light intermediate chain 1	Q5HYE2
8060533	-0.223699000000001	-1.16772373846661	5.32927638888889	-2.76083302019948	0.0123902498825487	0.26381340873872	8060533	NM_001167670	LOC100288797	hypothetical protein LOC100288797	Q6ZU23
8114647	-0.2226005	-1.16683494613058	3.90286488888889	-2.76022204178558	0.0124067209381500	0.263886918590032	8114647	NM_031947	SLC25A2	solute carrier family 25 (mitochondrial carrier; ornithine transporter) member 2	Q9BXI2
8124211	0.247998666666666	1.18755856853574	3.17522116666667	2.75494944129468	0.0125497339353979	0.266240577324883	8124211	NM_001503	GPLD1	glycosylphosphatidylinositol specific phospholipase D1	P80108
8001748	0.401231833333332	1.32063504291287	4.84913788888889	2.7546948964347	0.0125566778478067	0.266240577324883	8001748	NR_002980	SNORA50	small nucleolar RNA, H/ACA box 50	---
7939946	-0.273945000000000	-1.20910957995541	2.63744016666667	-2.75469104194911	0.012556783025288	0.266240577324883	7939946	NM_001001952	OR5D18	olfactory receptor, family 5, subfamily D, member 18	Q8NGL1
8157203	-0.244171333333334	-1.18441226337456	7.37050533333333	-2.75210662506261	0.0126274938028009	0.267460082949607	8157203	NM_001015882	DNAJC25	DnaJ (Hsp40) homolog, subfamily C , member 25	Q9H1X3
8151310	0.283944833333333	1.21751946150948	5.97419094444444	2.75082134007663	0.0126628011656575	0.267821184310853	8151310	NM_000503	EYA1	eyes absent homolog 1 (Drosophila)	Q99502
8009493	-0.264990666666668	-1.20162827571936	8.48727438888889	-2.75052454220334	0.0126709677234390	0.267821184310853	8009493	NM_170742	KCNJ16	potassium inwardly-rectifying channel, subfamily J, member 16	Q8N538
7956426	-0.318010666666669	-1.24661041114227	4.56343022222222	-2.74928072856244	0.0127052466672977	0.268229669162220	7956426	NM_031479	INHBE	inhibin, beta E	P58166
8037298	-0.544026833333334	-1.45803649724036	2.78223794444444	-2.74876299542424	0.0127195412385473	0.268229669162220	8037298	NM_020406	CD177	CD177 molecule	Q8N6Q3
7995797	0.285818833333333	1.21910199553054	7.99121822222222	2.74838482512761	0.0127299921921093	0.268229669162220	7995797	NM_175617	MT1E	metallothionein 1E	P04732
8037240	-0.438875000000001	-1.35554687252516	3.67971744444444	-2.74766026204483	0.0127500388119026	0.268373091087504	8037240	NM_006905	PSG1	pregnancy specific beta-1-glycoprotein 1	P11464
7918955	0.2320465	1.17449982631140	7.15416427777778	2.74644474205114	0.0127837365222312	0.268603054574098	7918955	NM_001135589	GDAP2	ganglioside induced differentiation associated protein 2	Q9NXN4
7967789	-0.378341833333335	-1.29984701277667	5.79988438888889	-2.74598713301275	0.0127964447733118	0.268603054574098	7967789	NM_018663	PXMP2	peroxisomal membrane protein 2, 22kDa	Q9NR77
8112998	0.486889833333334	1.40142043012809	4.25929566666667	2.74583336221323	0.0128007178450212	0.268603054574098	8112998	AF258587	LOC645261	PP565	Q8WY63
7999112	-0.270611000000001	-1.20631861104770	5.87782977777778	-2.74502237568775	0.0128232765476341	0.268633460498553	7999112	NM_016069	TIMM16	mitochondria-associated protein involved in granulocyte-macrophage colony-stimulating factor signal transduction	Q9Y3D7
8030064	0.318725166666666	1.24722795241878	6.08917744444444	2.74482859594281	0.0128286724105870	0.268633460498553	8030064	NM_017457	CYTH2	cytohesin 2	Q59F87
8160431	0.31177	1.24122959414922	3.93890472222222	2.73970276095901	0.0129721922677195	0.271116722624342	8160431	NR_027054	LOC554202	hypothetical LOC554202	Q8WTY6
7933237	0.277299999999999	1.21192464687539	5.5419675	2.73930888180588	0.0129832837707288	0.271116722624342	7933237	NM_174890	ANUBL1	AN1, ubiquitin-like, homolog (Xenopus laevis)	Q86XD8
8051427	0.234485333333333	1.17648696268440	6.648826	2.73849811060843	0.0130061432994478	0.271116722624342	8051427	NM_005102	FEZ2	fasciculation and elongation protein zeta 2 (zygin II)	Q6P2J5
7897987	-0.271078000000001	-1.20670915926716	2.37756322222222	-2.73827411178930	0.0130124656672600	0.271116722624342	7897987	NM_023014	PRAMEF2	PRAME family member 2	O60811
7943969	-0.312572	-1.24191979051740	5.53736105555556	-2.73821488985127	0.0130141376967679	0.271116722624342	7943969	NM_213621	HTR3A	5-hydroxytryptamine (serotonin) receptor 3A	B2R9S2
7942998	-0.438286333333334	-1.35499387798331	2.92742333333333	-2.7373006822967	0.0130399747918184	0.271376066766078	7942998	NM_153696	FOLH1B	folate hydrolase 1B	Q04609
8144643	-0.317825666666668	-1.24645056576018	6.46727516666667	-2.73591550305173	0.0130792156254962	0.271913539209034	8144643	NM_002052	GATA4	GATA binding protein 4	P43694
8032410	0.196435499999999	1.14586374262073	6.86906094444444	2.73537962378528	0.0130944267816445	0.271950851295015	8032410	NM_130807	MOBKL2A	MOB1, Mps One Binder kinase activator-like 2A (yeast)	Q6AI16
8149330	-0.224328333333334	-1.16823323476468	10.2643238888889	-2.73394114318539	0.0131353421395319	0.272521376835528	8149330	NM_147780	CTSB	cathepsin B	P07858
8055872	0.209545166666667	1.15632357641359	2.74201866666667	2.73313366020735	0.0131583631514881	0.272686406303639	8055872	NM_000726	CACNB4	calcium channel, voltage-dependent, beta 4 subunit	O00305
7938154	0.192055999999999	1.14239058929764	8.62410666666667	2.73258847942537	0.0131739277892664	0.272686406303639	7938154	NM_004517	ILK	integrin-linked kinase	Q13418
8097080	-0.278434666666667	-1.21287818963114	3.04156033333333	-2.73224809232838	0.0131836545721542	0.272686406303639	8097080	NM_133477	SYNPO2	synaptopodin 2	Q9UMS6
8149500	-0.314964833333333	-1.24398133004323	6.14614877777778	-2.73133344261148	0.0132098252226323	0.272949191909029	8149500	NM_001001924	MTUS1	microtubule associated tumor suppressor 1	Q9ULD2
8164314	-0.270134833333335	-1.20592052696667	6.99300211111111	-2.72962958236418	0.0132587095219232	0.273680287178598	8164314	NM_175039	ST6GALNAC4	ST6 (alpha-N-acetyl-neuraminyl-2,3-beta-galactosyl-1,3)-N-acetylgalactosaminide alpha-2,6-sialyltransferase 4	Q9H4F1
8149820	-0.330351333333333	-1.2573195268721	4.91760027777778	-2.72742463712052	0.0133222261954547	0.274669799117496	8149820	NM_001136271	NKX2-6	NK2 transcription factor related, locus 6 (Drosophila)	---
7914904	0.216492499999998	1.16190530964032	5.69105555555556	2.72615221386484	0.0133590121112296	0.274669799117496	7914904	NM_032017	STK40	serine/threonine kinase 40	Q8N2I9
8028190	-0.303417	-1.23406381499934	3.32256733333333	-2.72596607974092	0.0133644013841105	0.274669799117496	8028190	NR_029390	LOC284412	hypothetical LOC284412	Q8WZ26
8053584	-0.212546166666668	-1.15873138861507	4.25510722222222	-2.72591577725981	0.0133658581831218	0.274669799117496	8053584	NM_001768	CD8A	CD8a molecule	Q6ZVS2
8108737	0.329378499999999	1.25647198112956	6.51330694444444	2.72519789506306	0.0133866651139555	0.274669799117496	8108737	NM_018933	PCDHB13	protocadherin beta 13	Q9HAB4
8162313	0.213191833333331	1.15925008567318	9.65259272222222	2.72506720802138	0.0133904562374921	0.274669799117496	8162313	NM_013417	IARS	isoleucyl-tRNA synthetase	P41252
8021645	-0.192280666666667	-1.14256850428571	2.4977155	-2.72468666529381	0.0134015012988260	0.274669799117496	8021645	NM_005024	SERPINB10	serpin peptidase inhibitor, clade B (ovalbumin), member 10	B2RC45
8151092	-0.249921000000001	-1.18914199743646	2.23848161111111	-2.72305390362916	0.0134489900287915	0.275364674629902	8151092	NM_000756	CRH	corticotropin releasing hormone	P06850
8050619	-0.312013333333335	-1.24143896480534	10.8233655555556	-2.72237733794083	0.0134687148474401	0.275490262318478	8050619	NM_000384	APOB	apolipoprotein B (including Ag(x) antigen)	A8K479
8050031	-0.246098333333334	-1.18599533347273	3.60104538888889	-2.72109545153684	0.0135061630215014	0.275977746417171	8050031	NM_015025	MYT1L	myelin transcription factor 1-like	Q9UL68
7898975	-0.219569666666668	-1.16438621649327	7.70207866666667	-2.71982316757866	0.0135434287809517	0.276460525065349	7898975	NM_005839	SRRM1	serine/arginine repetitive matrix 1	Q8IYB3
8101228	0.298336166666665	1.22972537584414	6.28769655555556	2.71798396659613	0.0135974730364362	0.277099534482902	8101228	NM_144571	CNOT6L	CCR4-NOT transcription complex, subunit 6-like	Q96LI5
8098782	-0.252785500000001	-1.19150540829604	5.22169272222222	-2.71782771663362	0.0136020738436353	0.277099534482902	8098782	NM_006651	CPLX1	complexin 1	O14810
8054731	0.250636999999999	1.18973230721049	2.54760316666667	2.71243227580915	0.0137618564910096	0.279964021213404	8054731	NM_014438	IL1F8	interleukin 1 family, member 8 (eta)	Q9NZH7
8119898	-0.217388500000001	-1.16262714653404	6.6391735	-2.71214857818685	0.0137703073088191	0.279964021213404	8119898	NM_001025366	VEGFA	vascular endothelial growth factor A	P15692
8149521	-0.733432	-1.66258949376052	9.93705922222222	-2.71141328784765	0.0137922332370434	0.280128825365601	8149521	NM_201553	FGL1	fibrinogen-like 1	Q08830
8019954	0.353302499999999	1.27748158965099	4.95707488888889	2.71094031625208	0.0138063545435419	0.280134941539134	8019954	NR_024101	FLJ35776	hypothetical LOC649446	Q8NA74
8127109	0.222925333333333	1.16709769712632	6.3729935	2.70910800245814	0.0138611912534633	0.2809663467077	8127109	NM_016513	ICK	intestinal cell (MAK-like) kinase	Q9UPZ9
8015236	-0.345711166666668	-1.27077724913462	4.99203722222222	-2.70547718342822	0.013970466181803	0.282866413003659	8015236	NM_032524	KRTAP4-4	keratin associated protein 4-4	Q9BYR3
8029754	-0.244568166666666	-1.18473809724874	4.92233622222222	-2.70506778525359	0.0139828389654497	0.282866413003659	8029754	NM_004497	FOXA3	forkhead box A3	P55318
8095802	0.361587666666666	1.28483906810487	3.00236111111111	2.70442164192025	0.0140023878629288	0.282979463590795	8095802	NM_018115	SDAD1	SDA1 domain containing 1	Q9H359
7940349	-0.274827500000001	-1.20984942142975	6.1848135	-2.70288158227925	0.0140490869362849	0.283491198540533	7940349	NM_024098	CCDC86	coiled-coil domain containing 86	Q9H6F5
7919669	0.261776	1.19895374382345	5.70072977777778	2.70139713740539	0.0140942399124049	0.283491198540533	7919669	NM_001145862	MTMR11	myotubularin related protein 11	A4FU01
8100853	-0.339076666666671	-1.26494676146277	11.1130105555556	-2.70090992740598	0.0141090896669458	0.283491198540533	8100853	NM_000583	GC	group-specific component (vitamin D binding protein)	P02774
7914617	-0.238849	-1.18005082658795	7.76484211111111	-2.70085833610302	0.0141106629985524	0.283491198540533	7914617	NM_013411	AK2	adenylate kinase 2	P54819
8173752	-0.328713333333334	-1.25589280769545	2.73843638888889	-2.70083060281730	0.0141115088235841	0.283491198540533	8173752	NM_152694	ZCCHC5	zinc finger, CCHC domain containing 5	Q8N8U3
8034349	-0.297965833333333	-1.22940975137813	4.546043	-2.70046857500214	0.0141225545751521	0.283491198540533	8034349	NM_001164276	ZNF44	zinc finger protein 44	P15621
7927280	0.423824166666666	1.34147871766656	3.93937694444444	2.70036848687061	0.0141256097940769	0.283491198540533	7927280	NM_005972	PPYR1	pancreatic polypeptide receptor 1	P50391
8032782	-0.230025666666666	-1.17285581506327	4.54946588888889	-2.69950167590401	0.014152095777196	0.283741821368707	8032782	NM_144615	TMIGD2	transmembrane and immunoglobulin domain containing 2	Q96BF3
7901732	-0.689261666666667	-1.61245809365334	6.3965785	-2.69693323141714	0.0142308541030926	0.285038945325777	7901732	NM_000562	C8A	complement component 8, alpha polypeptide	Q05CV2
7903827	0.322315999999999	1.25033613935670	6.46270922222222	2.69610428497123	0.0142563616791657	0.285267967657145	7903827	NM_033088	FAM40A	family with sequence similarity 40, member A	Q5VSL9
8173825	-0.189119833333334	-1.14006796524240	2.15218005555556	-2.69289123554187	0.0143556423902584	0.286971273422621	8173825	NM_014496	RPS6KA6	ribosomal protein S6 kinase, 90kDa, polypeptide 6	Q9UK32
7905929	0.4723285	1.38734683044559	7.06581411111111	2.69135085686696	0.0144034718249984	0.287643718120904	7905929	NM_004428	EFNA1	ephrin-A1	B2R7U1
8120883	0.245214999999999	1.18526939450033	5.72584044444444	2.69024433633671	0.0144379232942464	0.287869161433644	8120883	NM_015018	DOPEY1	dopey family member 1	Q5JWR5
8119926	-0.267211333333336	-1.20347930487940	6.56904311111111	-2.69001471700214	0.0144450822966028	0.287869161433644	8119926	NM_018426	TMEM63B	transmembrane protein 63B	Q5T3F8
8174271	-0.3646915	-1.28760626361839	3.32245644444444	-2.68962098295593	0.0144573658776245	0.287869161433644	8174271	NM_016370	RAB9B	RAB9B, member RAS oncogene family	Q9NP90
7993341	0.267172833333333	1.20344718905887	7.72732438888889	2.68878129917854	0.0144835952434434	0.287892413592290	7993341	NM_016561	BFAR	bifunctional apoptosis regulator	B2R9R6
8026407	0.390282333333333	1.31064987104695	5.47831144444444	2.68867434592098	0.0144869394111562	0.287892413592290	8026407	NM_033025	SYDE1	synapse defective 1, Rho GTPase, homolog 1 (C. elegans)	B2RD93
7923753	0.325409333333332	1.2530199053336	5.57152038888889	2.68611664240088	0.0145671316865261	0.289202506646312	7923753	NM_030952	NUAK2	NUAK family, SNF1-like kinase, 2	Q9H093
8102232	-0.329577833333333	-1.25664559651217	5.08715572222222	-2.68534172159813	0.0145915111685889	0.289403063979743	8102232	NM_016269	LEF1	lymphoid enhancer-binding factor 1	Q659G9
7931832	0.260996666666664	1.19830625266088	11.6072233333333	2.68250082596122	0.0146812197379608	0.290897677505831	7931832	NM_001354	AKR1C2	aldo-keto reductase family 1, member C2 (dihydrodiol dehydrogenase 2; bile acid binding protein; 3-alpha hydroxysteroid dehydrogenase, type III)	P52895
8085340	0.241779166666666	1.18244998876819	5.94722255555556	2.68164870743122	0.0147082296399435	0.291045259083699	8085340	NM_014667	VGLL4	vestigial like 4 (Drosophila)	Q14135
8013536	0.236472166666666	1.17810829896143	3.35819077777778	2.68136021354063	0.0147173848327968	0.291045259083699	8013536	NM_000625	NOS2	nitric oxide synthase 2, inducible	P35228
8026390	-0.259642666666667	-1.19718214432215	4.58690994444444	-2.67872686457366	0.0148012034830822	0.292389795459498	8026390	NM_173482	CCDC105	coiled-coil domain containing 105	Q8IYK2
7931748	-0.299339666666667	-1.23058103740676	2.58290311111111	-2.67831906958171	0.0148142239732069	0.292389795459498	7931748	NM_033261	IDI2	isopentenyl-diphosphate delta isomerase 2	Q9BXS1
8127778	-0.236429833333331	-1.17807372996507	7.59305311111111	-2.67686435898303	0.0148607601870182	0.292880248084907	8127778	NM_017633	FAM46A	family with sequence similarity 46, member A	Q96IP4
8097098	0.239909666666666	1.18091871672129	8.22526183333333	2.67663933347117	0.0148679711533976	0.292880248084907	8097098	NM_019050	USP53	ubiquitin specific peptidase 53	Q70EK8
7920903	0.218746666666666	1.16372217000533	10.6147088888889	2.67547256139243	0.0149054138434794	0.293238426426062	7920903	NM_003145	SSR2	signal sequence receptor, beta (translocon-associated protein beta)	P62277
8108301	-0.503283166666669	-1.41743557804300	7.51824472222222	-2.67517157728443	0.0149150872049960	0.293238426426062	8108301	NM_005733	KIF20A	kinesin family member 20A	Q9UJX2
8018793	-0.250262833333333	-1.18942378708841	6.60375966666667	-2.67226139219532	0.0150089261768423	0.294797416283521	8018793	NM_001081461	JMJD6	jumonji domain containing 6	Q6NYC1
8000998	0.369494499999998	1.29190008775010	9.36975283333333	2.67125843878219	0.0150413962107649	0.294870513742887	8000998	NM_024006	VKORC1	vitamin K epoxide reductase complex, subunit 1	Q9BQB6
8169412	-0.284371333333334	-1.21787944667520	6.19103872222222	-2.67121077388901	0.0150429409940661	0.294870513742887	8169412	NM_018466	ALG13	asparagine-linked glycosylation 13 homolog (S. cerevisiae)	Q9NP73
8176709	-0.238036333333334	-1.17938629396154	2.11350711111111	-2.67079910391488	0.0150562891822342	0.294870513742887	8176709	NM_032576	CYorf15B	chromosome Y open reading frame 15B	Q9BZA4
7950067	0.193699333333333	1.14369259567735	9.6668655	2.66922796974451	0.0151073359004610	0.295584651257088	7950067	NM_001360	DHCR7	7-dehydrocholesterol reductase	B2R6Z2
7927694	-0.3315265	-1.25834411065596	5.85189961111111	-2.66802319243026	0.0151465908818944	0.296066921095466	7927694	NM_032439	PHYHIPL	phytanoyl-CoA 2-hydroxylase interacting protein-like	Q96FC7
7952268	0.268107666666667	1.20422724796842	3.91798261111111	2.66721993689237	0.0151728169859940	0.296215083495853	7952268	NM_006288	THY1	Thy-1 cell surface antigen	B0YJA4
7982326	0.197746833333334	1.14690574552614	7.37020788888889	2.66676981726183	0.0151875321374790	0.296215083495853	7982326	NM_015995	KLF13	Kruppel-like factor 13	Q9Y2Y9
7903294	0.198948666666666	1.14786157042846	8.51951477777778	2.66644952748572	0.0151980111907098	0.296215083495853	7903294	NM_033055	HIAT1	hippocampus abundant transcript 1	Q96MC6
8002660	0.208509333333332	1.15549365145563	6.73796244444444	2.66576537243235	0.0152204179808646	0.296366832345942	8002660	NM_017853	TXNL4B	thioredoxin-like 4B	Q9NX01
8098654	-0.574148333333334	-1.48879832082405	6.70333155555556	-2.66454052611805	0.0152606113611756	0.296864292025941	8098654	NM_000892	KLKB1	kallikrein B, plasma (Fletcher factor) 1	P03952
8174322	0.230544999999999	1.17327808917292	6.18566516666667	2.66386479296429	0.0152828286961494	0.297011445513853	8174322	NM_024657	MORC4	MORC family CW-type zinc finger 4	Q8TE76
7906767	0.435005666666666	1.35191614311992	4.50596705555556	2.66280395667664	0.0153177697565953	0.297177778173776	7906767	NM_201563	FCGR2C	Fc fragment of IgG, low affinity IIc, receptor for (CD32) (gene/pseudogene)	P31995
8087611	-0.304327166666668	-1.23484260614696	8.10866888888889	-2.66271481377989	0.0153207093335765	0.297177778173776	8087611	NM_007312	HYAL1	hyaluronoglucosaminidase 1	B3KUI5
8108912	-0.191542833333335	-1.14198431319335	7.35014383333333	-2.65942649758983	0.0154295199632529	0.298828231858701	8108912	NM_152550	SH3RF2	SH3 domain containing ring finger 2	Q8TEC5
8110090	-0.183279833333334	-1.13546232151602	8.60673416666667	-2.65881186516525	0.0154499394149085	0.298828231858701	8110090	NM_022754	SFXN1	sideroflexin 1	Q9H9B4
8089372	-0.377325500000002	-1.29893163385721	6.35570688888889	-2.65880931997579	0.0154500240250577	0.298828231858701	8089372	NM_020890	KIAA1524	KIAA1524	Q8TCG1
8176234	-0.436329166666667	-1.3531569333993	3.4252785	-2.65701154436501	0.0155098977861902	0.299700312798927	8176234	NM_001289	CLIC2	chloride intracellular channel 2	O15247
7915718	-0.230416166666666	-1.17317331957584	4.74609266666667	-2.65653083779388	0.0155259446916585	0.299724665618969	7915718	NM_007170	TESK2	testis-specific kinase 2	Q5T422
7948898	-0.248000500000001	-1.1875600776503	5.13938272222222	-2.65596663784685	0.0155447988685157	0.299803114238643	7948898	NR_002560	SNORD31	small nucleolar RNA, C/D box 31	---
7957242	0.193222499999999	1.14331464980266	8.07738538888889	2.65509540846928	0.0155739559099608	0.300079929938123	7957242	NM_001136262	ATXN7L3B	ataxin 7-like 3B	Q96GX2
7964142	-0.232332166666667	-1.17473241092603	2.72884027777778	-2.65373261140734	0.0156196681467802	0.300674903452264	7964142	NM_001638	APOF	apolipoprotein F	B2RC09
8128123	-0.203523500000001	-1.15150725438544	7.77864338888889	-2.65002151889623	0.0157447954973227	0.302796019668625	8128123	NM_021244	RRAGD	Ras-related GTP binding D	Q9NQL2
8056734	0.304015333333331	1.23457572821165	7.40770361111111	2.64882321482273	0.0157854015879999	0.303054850346094	8056734	NM_012290	TLK1	tousled-like kinase 1	Q9UKI8
7937942	-0.250759833333333	-1.18983360720969	2.62039894444444	-2.64841413162275	0.0157992866384317	0.303054850346094	7937942	NM_001005171	OR52K1	olfactory receptor, family 52, subfamily K, member 1	Q8NGK4
8102988	0.272113166666666	1.20757531137478	3.55494011111111	2.64780432451376	0.0158200061461392	0.303054850346094	8102988	NM_198682	GYPE	glycophorin E (MNS blood group)	Q9UM93
8093829	-0.363219500000000	-1.28629317265526	4.35051538888889	-2.64720283548512	0.0158404682796243	0.303054850346094	8093829	NM_145291	ZBTB49	zinc finger and BTB domain containing 49	Q6ZSB9
7968650	0.250595333333332	1.18969794689024	4.11521866666667	2.64716284338320	0.0158418296659286	0.303054850346094	7968650	NM_203451	C13orf36	chromosome 13 open reading frame 36	A2A2V5
7929562	0.299784499999999	1.23096052707698	5.3765595	2.64665450603576	0.0158591438448877	0.303054850346094	7929562	NM_014803	ZNF518A	zinc finger protein 518A	Q6AHZ1
7934411	-0.298613333333334	-1.22996165005060	5.70076533333333	-2.64654398772458	0.0158629105188557	0.303054850346094	7934411	NM_152586	USP54	ubiquitin specific peptidase 54	Q70EL1
8107234	-0.305903833333334	-1.23619285645900	7.75722905555556	-2.64563631471787	0.0158938778598392	0.303360550111998	8107234	NM_002372	MAN2A1	mannosidase, alpha, class 2A, member 1	Q16706
8081779	-0.241760166666669	-1.1824344162451	6.73032455555556	-2.64502971875794	0.0159146052258479	0.3034704119736	8081779	NM_173570	ZDHHC23	zinc finger, DHHC-type containing 23	B3KXV3
8089835	0.306558666666666	1.23675408666228	10.282527	2.64454073229045	0.0159313325405530	0.303503863343053	8089835	NM_007085	FSTL1	follistatin-like 1	Q12841
8084982	-0.296100333333333	-1.22782107070412	5.51268927777778	-2.64310846333461	0.0159804237950323	0.3041532303524	8084982	NR_024388	LOC152217	hypothetical LOC152217	Q69YL0
8152628	0.206008499999999	1.15349240113005	8.41948872222222	2.63932536960979	0.0161107807635904	0.306346647352699	8152628	NM_024295	DERL1	Der1-like domain family, member 1	Q9BUN8
8035782	-0.403216333333334	-1.32245289319775	3.50272361111111	-2.63660748564727	0.0162050546674842	0.307850476204222	8035782	NM_033196	ZNF682	zinc finger protein 682	O95780
8162264	-0.203800833333336	-1.15172863314744	7.18188916666667	-2.6357507661373	0.0162348795206158	0.307994020397998	8162264	NM_001698	AUH	AU RNA binding protein/enoyl-CoA hydratase	Q13825
7942793	-0.287542666666667	-1.22055953480547	3.98109855555556	-2.63551776671373	0.0162429998917346	0.307994020397998	7942793	NM_003251	THRSP	thyroid hormone responsive (SPOT14 homolog, rat)	Q92748
7927082	-0.331388666666666	-1.25822389572946	6.64107388888889	-2.63460816082557	0.0162747378571701	0.308192762222527	7927082	NR_003086	HSD17B7P2	hydroxysteroid (17-beta) dehydrogenase 7 pseudogene 2	Q9NRW6
8083897	0.262739499999999	1.19975472929246	2.44279877777778	2.63429459041488	0.0162856925729766	0.308192762222527	8083897	NM_001164436	TMEM212	transmembrane protein 212	A6NML5
8000263	0.237026333333332	1.17856091974139	6.19965111111111	2.63378379612278	0.0163035523557246	0.308192762222527	8000263	NM_153603	COG7	component of oligomeric golgi complex 7	B3KSN1
8162631	-0.292157500000001	-1.22447006133409	4.28396438888889	-2.63261350352435	0.0163445413297094	0.308192762222527	8162631	NM_014930	ZNF510	zinc finger protein 510	Q9Y2H8
7924491	-0.383040833333334	-1.30408764499376	3.27883555555556	-2.63252353292586	0.0163476965491712	0.308192762222527	7924491	NM_022831	AIDA	axin interactor, dorsalization associated	Q96BJ3
8094550	-0.292723666666668	-1.22495068278244	5.46254255555556	-2.63238839336267	0.0163524369041467	0.308192762222527	8094550	NM_001104629	C4orf19	chromosome 4 open reading frame 19	Q8IY42
8145201	0.270475166666666	1.20620503849094	7.1585515	2.63189483476563	0.0163697607639940	0.308192762222527	8145201	NM_021174	KIAA1967	KIAA1967	Q8N163
8160546	-0.379296	-1.30070698726224	3.46062711111111	-2.63155438238033	0.0163817207454601	0.308192762222527	8160546	NM_152570	LINGO2	leucine rich repeat and Ig domain containing 2	Q7L985
8059081	0.281119666666666	1.21513757927102	3.69870938888889	2.63130972603563	0.0163903205562844	0.308192762222527	8059081	NM_001144889	SLC23A3	solute carrier family 23 (nucleobase transporters), member 3	B7Z512
8029098	0.296044333333333	1.22777341222914	2.56910188888889	2.63078272000841	0.0164088596559106	0.308255407993797	8029098	NM_002483	CEACAM6	carcinoembryonic antigen-related cell adhesion molecule 6 (non-specific cross reacting antigen)	P40199
7957221	-0.290690333333335	-1.22322545424135	4.80258811111111	-2.63016362180972	0.0164306637713374	0.308379217263897	7957221	NM_013381	TRHDE	thyrotropin-releasing hormone degrading enzyme	Q9UKU6
7917875	0.307338499999998	1.23742278153289	5.74560772222222	2.62945331634448	0.0164557139487165	0.308535795159958	7917875	NM_001993	F3	coagulation factor III (thromboplastin, tissue factor)	B2R6M5
8038177	-0.237457666666667	-1.17891333559936	2.7534925	-2.62906429073664	0.0164694489572311	0.308535795159958	8038177	NM_182575	IZUMO1	izumo sperm-egg fusion 1	Q8IYV9
8038505	-0.320517166666667	-1.24877812143666	2.98549266666667	-2.62822592494666	0.0164990853882096	0.308724156326234	8038505	NM_052884	SIGLEC11	sialic acid binding Ig-like lectin 11	Q96RL6
8111214	-0.239556666666667	-1.18062980374941	3.89306966666667	-2.62784510051996	0.0165125643054791	0.308724156326234	8111214	XM_001131132	LOC729724	similar to TBP-associated factor 11	---
7898211	-0.249175833333334	-1.18852795209038	7.11864455555556	-2.62748849873084	0.0165251953435601	0.308724156326234	7898211	NM_032341	DDI2	DNA-damage inducible 1 homolog 2 (S. cerevisiae)	Q92681
8151756	-0.196019000000001	-1.14553298431662	5.96170722222222	-2.62565585918803	0.0165902530070976	0.309654169847024	8151756	NM_018710	TMEM55A	transmembrane protein 55A	Q8N4L2
7902476	0.191226166666666	1.14173367901884	6.79252188888889	2.62505466858268	0.0166116477325370	0.309686567391376	7902476	BX537792	FAM73A	family with sequence similarity 73, member A	Q8NAN2
8054771	0.195016666666666	1.14473738504715	9.02427072222222	2.62471505713895	0.0166237451220859	0.309686567391376	8054771	NM_025181	SLC35F5	solute carrier family 35, member F5	Q8WV83
8144786	0.200281166666667	1.14892224650059	8.71399266666667	2.62432014225817	0.0166378229841741	0.309686567391376	8144786	NM_003046	SLC7A2	solute carrier family 7 (cationic amino acid transporter, y+ system), member 2	P52569
7966135	0.234001666666664	1.17609260896564	10.2350505	2.62373357294220	0.0166587537571909	0.30979168684244	7966135	NM_014325	CORO1C	coronin, actin binding protein, 1C	B3KN06
8167103	-0.262992666666666	-1.19996528283899	7.26834266666667	-2.62034449853504	0.0167801765280993	0.311763683065602	8167103	NM_006201	CDK16	cyclin-dependent kinase 16	Q00536
8084607	0.207142166666666	1.15439916920465	7.18962561111111	2.61925280183986	0.0168194676635142	0.312048289478125	8084607	NM_021627	SENP2	SUMO1/sentrin/SMT3 specific peptidase 2	Q9HC62
8068039	-0.249473	-1.18877279057490	5.62083927777778	-2.61906365198723	0.0168262841835023	0.312048289478125	8068039	NM_002040	GABPA	GA binding protein transcription factor, alpha subunit 60kDa	B2R8X4
8070173	0.250611499999999	1.18971127857668	3.55316572222222	2.61736800731940	0.0168875082062062	0.312897432668921	8070173	NM_000219	KCNE1	potassium voltage-gated channel, Isk-related family, member 1	Q5DI96
8041000	0.224984499999998	1.16876469154155	7.37817738888889	2.6165469641973	0.0169172290427379	0.31316185634365	8041000	NM_007266	GPN1	GPN-loop GTPase 1	Q53RZ9
8146945	0.231833333333332	1.17432629988315	6.74382788888889	2.61523216941448	0.0169649262995527	0.313665551799718	8146945	NM_018972	GDAP1	ganglioside-induced differentiation-associated protein 1	Q8TB36
8135697	-0.1901865	-1.14091119414972	2.00083088888889	-2.61494426229056	0.0169753877811687	0.313665551799718	8135697	NM_019644	ANKRD7	ankyrin repeat domain 7	Q92527
7942091	0.259198166666665	1.19681334462566	5.96228966666667	2.61374649983656	0.0170189756296180	0.314184550102329	7942091	NM_139075	TPCN2	two pore segment channel 2	B3KN23
8102135	-0.314630500000001	-1.24369308046497	3.66629	-2.61325954828182	0.0170367265864774	0.314226067250133	8102135	NM_025212	CXXC4	CXXC finger 4	---
8084880	-0.271394500000000	-1.20697391746937	6.87818433333333	-2.61275024369489	0.0170553111321479	0.314267918064177	8084880	NM_005524	HES1	hairy and enhancer of split 1, (Drosophila)	Q14469
7920291	0.253378333333332	1.19199512320638	9.12811027777778	2.61234796562149	0.017070003837625	0.314267918064177	7920291	NM_080388	S100A16	S100 calcium binding protein A16	Q96FQ6
7975167	-0.231662333333335	-1.17418711738702	6.9880005	-2.61134259936091	0.0171067759867929	0.314659119103713	7975167	NM_020806	GPHN	gephyrin	B2RDJ7
8126629	0.310636000000001	1.24025433515436	6.47910822222222	2.60901271578491	0.0171922818943945	0.315945198548845	8126629	NM_019096	GTPBP2	GTP binding protein 2	Q9BX10
8110032	-0.2799255	-1.21413218563975	6.20514416666667	-2.60836563265698	0.017216101281414	0.316096352331759	8110032	NM_153607	C5orf41	chromosome 5 open reading frame 41	B3KV47
7929247	0.228218666666666	1.17138771287219	7.51472427777778	2.60786412533678	0.0172345834402701	0.316149326999343	7929247	NM_017824	MARCH5	membrane-associated ring finger (C3HC4) 5	Q9NX47
8083429	0.177626833333333	1.13102187554171	9.22954066666667	2.60704637036576	0.0172647606120652	0.316416543948067	8083429	NM_021038	MBNL1	muscleblind-like (Drosophila)	Q68DD0
8041422	-0.400374500000001	-1.31985047787231	4.00737155555556	-2.60542713214817	0.0173246620483464	0.317227551689233	8041422	NM_170672	RASGRP3	RAS guanyl releasing protein 3 (calcium and DAG-regulated)	Q8IV61
8048926	-0.265889666666667	-1.20237729088653	5.25375294444444	-2.60242331446251	0.0174363050716907	0.318790681976254	8048926	NM_138402	SP140L	SP140 nuclear body protein-like	Q9H930
8065832	0.221568000000000	1.16600017090530	7.63532866666667	2.60228443346917	0.0174414832911527	0.318790681976254	8065832	NM_015638	TRPC4AP	transient receptor potential cation channel, subfamily C, member 4 associated protein	Q8TEL6
8147344	0.2216685	1.16608139881246	8.16186688888889	2.60043051157408	0.0175107467707036	0.319502867450735	8147344	NM_001161778	PDP1	pyruvate dehyrogenase phosphatase catalytic subunit 1	B3KPZ7
8025506	-0.276752333333334	-1.21146467110218	6.67926672222222	-2.59985175017865	0.0175324228208899	0.319502867450735	8025506	NM_006221	PIN1	peptidylprolyl cis/trans isomerase, NIMA-interacting 1	---
7898574	-0.277487166666665	-1.21208188496419	9.70631055555556	-2.59963367520621	0.0175405968494931	0.319502867450735	7898574	NM_001032363	C1orf151	chromosome 1 open reading frame 151	Q5TGZ0
8019523	0.235831999999998	1.17758565326099	8.06675638888889	2.59931796427888	0.0175524369182165	0.319502867450735	8019523	NM_019613	WDR45L	WDR45-like	Q5MNZ6
8159283	-0.196733	-1.14610005702144	4.18990488888889	-2.59913612855592	0.0175592597109087	0.319502867450735	8159283	NM_020822	KCNT1	potassium channel, subfamily T, member 1	Q5JUK3
8117207	-0.244941166666667	-1.18504444365521	5.27526727777778	-2.59836001341313	0.017588409106926	0.319746235513354	8117207	NM_170740	ALDH5A1	aldehyde dehydrogenase 5 family, member A1	Q546H9
8149986	0.241761166666667	1.18243523584646	6.45892322222222	2.59785884095087	0.0176072564901205	0.319802051124322	8149986	NM_018660	ZNF395	zinc finger protein 395	Q7L9C8
8173812	-0.265331666666668	-1.20191232997875	4.38152422222222	-2.59575435814598	0.0176866075430204	0.320645483517056	8173812	NM_030763	HMGN5	high-mobility group nucleosome binding domain 5	B2RE40
8170443	0.256779499999999	1.19480857760845	6.454161	2.59548511092474	0.0176967840662933	0.320645483517056	8170443	NM_003828	MTMR1	myotubularin related protein 1	B7Z3D5
7908488	-0.681977833333335	-1.60433768224814	9.36244633333333	-2.59536966214849	0.0177011492873994	0.320645483517056	7908488	NM_002113	CFHR1	complement factor H-related 1	Q6LBM9
8138504	-0.234949666666668	-1.17686567753250	5.11887166666667	-2.5928488838108	0.0177967162990712	0.322088785162655	8138504	NM_012294	RAPGEF5	Rap guanine nucleotide exchange factor (GEF) 5	Q92565
7930139	0.231882333333333	1.17436618562772	6.66050055555556	2.59236374979944	0.0178151644327945	0.322135042865962	7930139	NM_030912	TRIM8	tripartite motif-containing 8	Q9BZR9
7947462	0.257000999999999	1.19499203316185	5.67704644444444	2.59100619480558	0.0178668841211263	0.322635396933657	7947462	NM_145804	ABTB2	ankyrin repeat and BTB (POZ) domain containing 2	B3KPV6
8110734	0.262120833333331	1.19924035230160	5.68383011111111	2.59080216338585	0.0178746694995805	0.322635396933657	8110734	NR_027633	BRD9	bromodomain containing 9	Q9H8M2
7976755	-0.2776945	-1.21225608881813	4.31312744444444	-2.58949141825256	0.0179247610836418	0.323120371820615	7976755	NM_207117	C14orf68	chromosome 14 open reading frame 68	Q6Q0C1
8099897	-0.186498333333333	-1.13799824546139	11.2393027777778	-2.58926519816259	0.0179334197483074	0.323120371820615	8099897	NM_003359	UGDH	UDP-glucose 6-dehydrogenase	O60701
8026971	-0.272472666666668	-1.20787626022776	8.05609883333333	-2.58824104049433	0.0179726692693230	0.323539969883817	8026971	NM_006332	IFI30	interferon, gamma-inducible protein 30	Q8WU77
7980080	-0.256642000000001	-1.19469470853277	6.57162244444444	-2.58479549128035	0.0181053122093498	0.325638578956096	7980080	NM_001249	ENTPD5	ectonucleoside triphosphate diphosphohydrolase 5	O75356
7980044	0.222021333333332	1.16636661688723	7.54043555555556	2.58433314244896	0.0181231814207508	0.32567099946686	7980044	NM_006029	PNMA1	paraneoplastic antigen MA1	Q8ND90
8133728	0.319657666666666	1.24803437095132	3.41988977777778	2.58177769319932	0.0182222472654103	0.327045395682136	8133728	NM_001110354	ZP3	zona pellucida glycoprotein 3 (sperm receptor)	P21754
8027592	0.182930166666665	1.13518715233394	8.19291283333333	2.58139741885978	0.0182370328210421	0.327045395682136	8027592	NM_001114093	LSM14A	LSM14A, SCD6 homolog A (S. cerevisiae)	Q8ND56
7941122	-0.186638833333335	-1.13810907729679	7.07495544444444	-2.5811137860823	0.0182480682050565	0.327045395682136	7941122	NM_013299	SAC3D1	SAC3 domain containing 1	A6NKF1
7943413	0.277180000000001	1.21182384600940	9.35983033333333	2.58038033836177	0.0182766339191698	0.327267994294675	7943413	NM_001165	BIRC3	baculoviral IAP repeat-containing 3	Q13489
7905999	0.250703666666666	1.18978728578705	5.52935683333333	2.57980848644963	0.0182989352277243	0.327351622629971	7905999	NM_001105203	RUSC1	RUN and SH3 domain containing 1	Q9BVN2
7929919	0.260906166666666	1.19823108548318	6.20964844444444	2.57943272380042	0.0183136033577892	0.327351622629971	7929919	NM_030971	SFXN3	sideroflexin 3	Q9BWM7
8009755	-0.220646833333334	-1.16525591267268	5.12124727777778	-2.57743680642681	0.0183917015387752	0.328457964925967	8009755	NM_024585	ARMC7	armadillo repeat containing 7	Q9H6L4
8142424	0.233304499999999	1.17552441231921	3.04545127777778	2.57536079250414	0.0184732674065894	0.329624234446802	8142424	NM_001146265	GPR85	G protein-coupled receptor 85	A4D0T8
8132929	-0.248080500000001	-1.18762593178971	7.63259905555556	-2.57471987662614	0.0184985176835885	0.329784479724133	8132929	NM_001483	GBAS	glioblastoma amplified sequence	O75323
8160459	-0.323283	-1.25117448724617	5.64600727777778	-2.57209146833826	0.0186024107390783	0.330722778218198	8160459	NM_004432	ELAVL2	ELAV (embryonic lethal, abnormal vision, Drosophila)-like 2 (Hu antigen B)	Q12926
8086451	0.264020666666665	1.20082062916762	9.62929577777778	2.57169663962610	0.0186180646271442	0.330722778218198	8086451	NM_001099669	HIGD1A	HIG1 hypoxia inducible domain family, member 1A	Q9Y241
7938422	0.212856833333332	1.15898093406244	8.73037038888889	2.57143219203069	0.0186285562089348	0.330722778218198	7938422	NM_014633	CTR9	Ctr9, Paf1/RNA polymerase II complex component, homolog (S. cerevisiae)	Q6PD62
7947027	0.252805666666664	1.19152206383284	7.67965716666667	2.57115516226384	0.0186395529549607	0.330722778218198	7947027	NM_001040697	UEVLD	UEV and lactate/malate dehyrogenase domains	Q8IX04
8089478	0.2550545	1.19338082395638	3.11071444444444	2.57061380087125	0.018661060079063	0.330722778218198	8089478	NM_001008756	GCET2	germinal center expressed transcript 2	B2R8H0
8058498	-0.239951166666668	-1.18095268705476	7.05451011111111	-2.57057925879039	0.0186624331562293	0.330722778218198	8058498	NM_003468	FZD5	frizzled homolog 5 (Drosophila)	Q9H0C6
7946071	0.2552315	1.19352724531216	2.79763705555556	2.57050562333396	0.0186653605467005	0.330722778218198	7946071	NM_001005567	OR51B5	olfactory receptor, family 51, subfamily B, member 5	Q9H339
8136869	0.288545666666667	1.22140839532895	7.34329688888889	2.56976805230012	0.0186947067323581	0.330781108225548	8136869	NM_032982	CASP2	caspase 2, apoptosis-related cysteine peptidase	P42575
8007885	-0.250524500000002	-1.18963953662326	8.13462838888889	-2.56956601444384	0.0187027529290083	0.330781108225548	8007885	NM_006178	NSF	N-ethylmaleimide-sensitive factor	Q96D47
7999160	0.256640500000000	1.19469346638451	6.34010816666667	2.56919320197732	0.0187176088374299	0.330781108225548	7999160	NM_013399	C16orf5	chromosome 16 open reading frame 5	Q9H305
8149413	0.177538499999999	1.13095262745322	4.14554955555556	2.56760346748096	0.018781081977274	0.331613703553435	8149413	NM_182643	DLC1	deleted in liver cancer 1	Q96QB1
8032829	-0.302556000000001	-1.23332754578154	6.13989833333333	-2.56639951841895	0.0188292869997794	0.331957472584146	8032829	NM_001080400	PLIN4	perilipin 4	A8E631
8017511	-0.242775500000000	-1.18326687744201	4.068546	-2.56629929644189	0.0188333050553413	0.331957472584146	8017511	NM_000626	CD79B	CD79b molecule, immunoglobulin-associated beta	P40259
8173174	-0.223952	-1.16792853574084	3.69737588888889	-2.56576158519736	0.0188548765558276	0.332048955505321	8173174	NM_201286	USP51	ubiquitin specific peptidase 51	Q70EK9
8025351	-0.216945166666668	-1.16226993162236	4.94722544444444	-2.56343269794136	0.0189485745190301	0.333178991870832	8025351	NM_145185	MAP2K7	mitogen-activated protein kinase kinase 7	O14733
8078738	0.187736166666667	1.13897506773269	8.02673883333333	2.5633497960328	0.0189519179885086	0.333178991870832	8078738	NM_005109	OXSR1	oxidative-stress responsive 1	O95747
8121596	-0.233214833333333	-1.17545135316455	4.42072633333333	-2.56294073615983	0.0189684236974471	0.333180197874569	8121596	BC146842	FAM26F	family with sequence similarity 26, member F	B9EJB0
8095163	0.213614166666668	1.15958949324515	7.89533311111111	2.56177295920919	0.0190156185460113	0.333719989547747	8095163	NM_001024924	EXOC1	exocyst complex component 1	Q9NV70
8061685	0.187107499999997	1.13847885775602	7.79823066666667	2.56028494415869	0.0190759160670199	0.334295132180753	8061685	NM_014742	TM9SF4	transmembrane 9 superfamily protein member 4	Q92544
8064375	0.238959833333332	1.18014148607377	7.99226855555556	2.56015045235439	0.0190813748363656	0.334295132180753	8064375	NM_080725	SRXN1	sulfiredoxin 1 homolog (S. cerevisiae)	Q9BYN0
7947434	0.222964333333332	1.16712924740141	8.10951694444444	2.5587739577802	0.0191373289213449	0.334836575251264	7947434	NM_033406	FBXO3	F-box protein 3	Q9UK99
7941039	-0.263729000000001	-1.20057788628777	6.05927444444444	-2.55857773894485	0.0191453177462366	0.334836575251264	7941039	NM_003942	RPS6KA4	ribosomal protein S6 kinase, 90kDa, polypeptide 4	O75676
8167690	0.274113833333333	1.20925108591488	3.49127855555556	2.55707071450387	0.0192067794261674	0.335621912903805	8167690	ENST00000375625	RP11-114H20.1	hypothetical LOC401589	Q8N8P6
8006896	-0.243901666666667	-1.1841908952758	4.15149572222222	-2.55249338244791	0.0193946014745149	0.338186639529239	8006896	NM_003673	TCAP	titin-cap (telethonin)	O15273
8003773	0.302574333333333	1.23334321863549	5.48463827777778	2.55225351676002	0.0194044914896046	0.338186639529239	8003773	NM_015085	RAP1GAP2	RAP1 GTPase activating protein 2	Q684P5
8031908	-0.241544000000001	-1.18225725908378	4.63296305555556	-2.55190769280743	0.0194187586872667	0.338186639529239	8031908	NM_181846	ZSCAN22	zinc finger and SCAN domain containing 22	P10073
8116710	0.209509166666667	1.15629472268623	6.9493445	2.55187062513122	0.0194202885255074	0.338186639529239	8116710	NR_026590	CDYL	chromodomain protein, Y-like	Q9Y232
8061504	0.245166999999999	1.18522995998168	2.90954088888889	2.55100134329559	0.0194561976675516	0.33848784908891	8061504	NM_001037730	DEFB115	defensin, beta 115	Q30KQ5
8092201	0.244529999999997	1.18470675527787	8.916567	2.55025436074325	0.0194871047342027	0.33848784908891	8092201	NM_024665	TBL1XR1	transducin (beta)-like 1 X-linked receptor 1	Q9BZK7
7947338	-0.235320333333334	-1.17716808442315	2.61154877777778	-2.55024041277726	0.0194876822835105	0.33848784908891	7947338	NM_000280	PAX6	paired box 6	P26367
8171587	-0.261186000000001	-1.19846352373949	6.30622666666667	-2.54565458521019	0.0196784465376436	0.341338880431996	8171587	NM_000292	PHKA2	phosphorylase kinase, alpha 2 (liver)	P46019
7960158	-0.314907333333333	-1.24393175095753	3.436846	-2.54548575138722	0.0196855032671437	0.341338880431996	7960158	NM_015394	ZNF10	zinc finger protein 10	Q9UG14
7989516	0.396502166666666	1.31631262135262	6.70304772222222	2.54388510243666	0.0197525239659795	0.341487382891147	7989516	NM_003922	HERC1	hect (homologous to the E6-AP (UBE3A) carboxyl terminus) domain and RCC1 (CHC1)-like domain (RLD) 1	Q15751
8020806	0.460456666666667	1.37597729723151	3.90004677777778	2.54340130519918	0.0197728232826694	0.341487382891147	8020806	NM_017831	RNF125	ring finger protein 125	Q96EQ8
7899604	0.238671999999999	1.17990605851282	6.65827216666667	2.54300255517169	0.0197895689328324	0.341487382891147	7899604	NM_016505	ZCCHC17	zinc finger, CCHC domain containing 17	Q9NP64
8027584	0.252837666666666	1.19154849293104	5.81235188888889	2.54271355219823	0.0198017140647792	0.341487382891147	8027584	NM_024076	KCTD15	potassium channel tetramerisation domain containing 15	Q96SI1
8041886	0.249923166666666	1.18914378331372	3.42555472222222	2.54243480775783	0.0198134347407088	0.341487382891147	8041886	AK026773	LOC440863	hypothetical gene supported by AK026773	Q9H5S2
8111698	0.320334666666665	1.24862016179406	6.5692975	2.54224323706240	0.0198214937140556	0.341487382891147	8111698	NM_152756	RICTOR	RPTOR independent companion of MTOR, complex 2	Q6R327
8018761	-0.307912333333335	-1.23791506552532	4.93441133333333	-2.54223058003059	0.0198220262772905	0.341487382891147	8018761	NM_006456	ST6GALNAC2	ST6 (alpha-N-acetyl-neuraminyl-2,3-beta-galactosyl-1,3)-N-acetylgalactosaminide alpha-2,6-sialyltransferase 2	Q9UJ37
8101260	-0.279077666666668	-1.21341888220551	7.72381955555556	-2.54206859795965	0.0198288431012768	0.341487382891147	8101260	NM_058172	ANTXR2	anthrax toxin receptor 2	P58335
8003060	-0.208492500000001	-1.15548016926031	2.88533638888889	-2.54066573547778	0.0198879733486001	0.342214957365131	8003060	NM_145168	SDR42E1	short chain dehydrogenase/reductase family 42E, member 1	Q8WUS8
8059801	0.257965666666665	1.19579133893160	6.349745	2.54004303992917	0.0199142729665904	0.342313492211381	8059801	NM_018218	USP40	ubiquitin specific peptidase 40	Q9NVE5
7943349	0.215554833333333	1.16115038508893	7.66768005555556	2.53973074455637	0.0199274751262669	0.342313492211381	7943349	NM_152432	ARHGAP42	Rho GTPase activating protein 42	Q96M56
8161755	0.316628333333332	1.24541653040251	12.0753088888889	2.53893283677738	0.0199612437941434	0.342603227525222	8161755	NM_000689	ALDH1A1	aldehyde dehydrogenase 1 family, member A1	P00352
8167592	0.471711499999999	1.38675362817194	3.05547983333333	2.53847960495897	0.0199804492425282	0.342642729395978	8167592	NM_007003	PAGE4	P antigen family, member 4 (prostate associated)	O60829
8106448	-0.397161333333334	-1.31691418136869	4.31311938888889	-2.53768240547400	0.020014272355952	0.342932629463354	8106448	NM_003719	PDE8B	phosphodiesterase 8B	B3KN77
8030946	-0.210578833333334	-1.15715235962458	7.58974188888889	-2.53704722400611	0.0200412600461442	0.343105017850797	8030946	NM_001039886	ZNF808	zinc finger protein 808	Q7Z749
8024056	0.244961666666665	1.18506128268425	5.71196916666667	2.53613600056275	0.0200800360913816	0.343328561062532	8024056	NM_001972	ELANE	elastase, neutrophil expressed	P08246
8049271	0.188468666666665	1.13955350672972	5.98521566666667	2.53594452548138	0.0200881930646356	0.343328561062532	8049271	NM_030803	ATG16L1	ATG16 autophagy related 16-like 1 (S. cerevisiae)	Q676U5
8046906	-0.353102666666668	-1.27730465293342	6.45226383333333	-2.53499965615465	0.0201284908627868	0.343703803264441	8046906	NM_016315	GULP1	GULP, engulfment adaptor PTB domain containing 1	Q9UBP9
7971246	-0.237543333333333	-1.17898334109007	6.8878815	-2.53392995044373	0.0201742046614241	0.343703803264441	7971246	NM_015058	KIAA0564	KIAA0564	A3KMH1
7929674	0.281663333333332	1.21559557924356	3.28080933333333	2.53386782640814	0.0201768625282002	0.343703803264441	7929674	NM_001009997	C10orf62	chromosome 10 open reading frame 62	---
8178070	0.235226	1.17709111558653	4.40893277777778	2.53351415103658	0.0201920001831674	0.343703803264441	8178070	NM_021246	LY6G6D	lymphocyte antigen 6 complex, locus G6D	O95868
7955195	-0.351867833333335	-1.27621184849059	5.57312305555556	-2.53265687108302	0.0202287369841483	0.343703803264441	7955195	NM_005480	TROAP	trophinin associated protein (tastin)	Q12815
8064351	0.170099666666667	1.12513621054153	8.97867322222222	2.53243843082797	0.0202381078015676	0.343703803264441	8064351	NM_177559	CSNK2A1	casein kinase 2, alpha 1 polypeptide	B2R6D7
7971444	0.324786666666665	1.25247921907639	10.8228733333333	2.53240951901365	0.0202393483888675	0.343703803264441	7971444	NM_001872	CPB2	carboxypeptidase B2 (plasma)	Q96IY4
8002878	0.230215833333333	1.17301042346967	6.67122688888889	2.53225922010313	0.0202457987714723	0.343703803264441	8002878	NM_145254	TMEM170A	transmembrane protein 170A	Q8WVE7
7974576	0.240936000000000	1.18175912125934	7.38699816666667	2.53175329268789	0.0202675258943668	0.343784727932063	7974576	NM_001011713	NAA30	N(alpha)-acetyltransferase 30, NatC catalytic subunit	B3KS28
8130993	-0.253282833333334	-1.19191622103828	5.82338088888889	-2.52755053579362	0.0204488640458007	0.346570630609013	8130993	NM_020223	FAM20C	family with sequence similarity 20, member C	Q8IXL6
8161865	0.431101166666665	1.34826227314312	6.72451305555556	2.52614352393404	0.0205099133254766	0.347177316210777	8161865	NM_015225	PRUNE2	prune homolog 2 (Drosophila)	Q58A63
8168873	0.433971666666666	1.3509475527863	6.46706255555556	2.52593637423910	0.0205189158766902	0.347177316210777	8168873	NM_019007	ARMCX6	armadillo repeat containing, X-linked 6	Q7L4S7
8013015	0.314179999999999	1.24330478200404	6.52826422222222	2.52535300266068	0.0205442886945339	0.347253763488098	8013015	NM_181716	CENPV	centromere protein V	Q7Z7K6
7938816	0.188574333333333	1.13963697359341	7.48448638888889	2.52504499498140	0.0205576969011207	0.347253763488098	7938816	NM_019028	ZDHHC13	zinc finger, DHHC-type containing 13	Q8IUH4
8098671	-0.492367000000002	-1.40675101077768	5.47899844444444	-2.52451350462869	0.0205808531278696	0.347355447878365	8098671	NM_000128	F11	coagulation factor XI	P03951
8134869	-0.202973166666667	-1.15106808189618	7.72195338888889	-2.52376361450446	0.0206135664349060	0.347357084485483	8134869	NM_002593	PCOLCE	procollagen C-endopeptidase enhancer	Q15113
7902541	0.275078166666667	1.21005964969067	3.9728865	2.52372566795595	0.020615223119686	0.347357084485483	7902541	NM_006820	IFI44L	interferon-induced protein 44-like	B2R5Q5
8077993	0.205373166666666	1.15298453854748	8.46780411111111	2.52060718169719	0.0207518000321502	0.348905471808566	8077993	NM_024334	TMEM43	transmembrane protein 43	Q9BTV4
8139003	0.195438333333333	1.14507201442568	7.94328172222222	2.52059944898011	0.0207521397486837	0.348905471808566	8139003	NM_022373	HERPUD2	HERPUD family member 2	Q9BSE4
8005475	0.240215666666664	1.18116921973314	9.31730311111111	2.52044885515351	0.0207587567341455	0.348905471808566	8005475	NM_001037330	TRIM16L	tripartite motif-containing 16-like	B2RB95
8111506	-0.264132833333333	-1.20091399420984	3.16604505555556	-2.52000870673002	0.0207781079185344	0.348941381531643	8111506	NM_144647	CAPSL	calcyphosine-like	Q8WWF8
7973918	0.327264333333331	1.25463205953879	6.92536361111111	2.51726922467572	0.0208989314786975	0.350679918106953	7973918	NM_173607	FAM177A1	family with sequence similarity 177, member A1	Q8N128
8062213	0.263457333333332	1.20035183277221	6.03784894444444	2.51682754112847	0.020918473453266	0.350717499501822	8062213	NM_016436	PHF20	PHD finger protein 20	Q9BVI0
7903703	0.197937833333333	1.14705759570415	8.14936183333333	2.51629633930964	0.0209419988556226	0.350821749424356	7903703	NM_006496	GNAI3	guanine nucleotide binding protein (G protein), alpha inhibiting activity polypeptide 3	Q5TZX1
8018652	-0.252070833333333	-1.19091531940096	3.91378016666667	-2.51504018659237	0.0209977292414318	0.351464881687715	8018652	NM_052916	RNF157	ring finger protein 157	Q96PX1
7989277	0.200132999999999	1.14880425674289	7.72593411111111	2.51303222938935	0.0210871037647549	0.3526696314452	7989277	NM_004998	MYO1E	myosin IE	Q12965
7926728	-0.383423500000001	-1.30443359271411	3.96516216666667	-2.51170888813505	0.0211462012568449	0.352963316303878	7926728	NM_017433	MYO3A	myosin IIIA	Q8NEV4
8076331	0.193182499999998	1.14328295082906	7.59906883333333	2.51156393763568	0.0211526838756749	0.352963316303878	8076331	NM_016272	TOB2	transducer of ERBB2, 2	Q14106
8012953	0.264664	1.20135622413846	7.69403483333333	2.51146961493607	0.0211569032712980	0.352963316303878	8012953	NM_006470	TRIM16	tripartite motif-containing 16	B2RB95
7937944	-0.340517166666666	-1.26621041438509	3.61507955555556	-2.50935402747712	0.0212517492332946	0.35414200433263	7937944	NM_001004137	OR52M1	olfactory receptor, family 52, subfamily M, member 1	---
8012787	-0.231032833333334	-1.17367488886069	3.25358938888889	-2.50911484742041	0.0212624972507554	0.35414200433263	8012787	NM_002470	MYH3	myosin, heavy chain 3, skeletal muscle, embryonic	Q5GJ67
8102594	-0.293434666666667	-1.22555452112504	4.23771844444444	-2.50750138367578	0.0213351349055655	0.354785280420880	8102594	NM_024873	TNIP3	TNFAIP3 interacting protein 3	Q96KP6
8166705	0.244597166666666	1.18476191222637	6.84397411111111	2.50740573693352	0.0213394482051386	0.354785280420880	8166705	NM_000950	PRRG1	proline rich Gla (G-carboxyglutamic acid) 1	O14668
7968236	-0.248439	-1.18792108550452	3.67539783333333	-2.50666431084163	0.0213729114658165	0.354785280420880	7968236	NM_206827	RASL11A	RAS-like, family 11, member A	Q6T310
7915543	0.283738000000000	1.21734492319689	4.60366272222222	2.50656512282606	0.0213773919192808	0.354785280420880	7915543	NM_201649	SLC6A9	solute carrier family 6 (neurotransmitter transporter, glycine), member 9	P48067
8154012	-0.254187166666668	-1.19266359136902	6.00817805555556	-2.50631633062679	0.0213886340737205	0.354785280420880	8154012	NM_153186	KANK1	KN motif and ankyrin repeat domains 1	Q8WUM7
8104758	-0.291297166666668	-1.22374008144551	8.09946544444444	-2.50524993670914	0.0214368840883206	0.355073396266817	8104758	BC022250	C5orf23	chromosome 5 open reading frame 23	Q9H7Z1
8040113	0.359446333333331	1.28293344851203	6.38892616666667	2.50515823831488	0.0214410378406800	0.355073396266817	8040113	NM_003887	ASAP2	ArfGAP with SH3 domain, ankyrin repeat and PH domain 2	O43150
8143387	0.186489666666665	1.13799140921287	9.50679833333333	2.50286738737177	0.0215450544669885	0.356179357904306	8143387	NM_013446	MKRN1	makorin ring finger protein 1	Q9UHC7
8026579	-0.282705166666667	-1.21647373113797	6.39772894444444	-2.50235359633943	0.0215684482488764	0.356179357904306	8026579	NM_024074	TMEM38A	transmembrane protein 38A	Q9H6F2
8104617	0.239392833333333	1.18049573831749	3.90404977777778	2.50220244593243	0.0215753349247619	0.356179357904306	8104617	XM_373076	LOC391764	similar to TBP-associated factor 11 // similar to TBP-associated factor 11	---
7908931	-0.254608	-1.19301154141487	3.82042916666667	-2.5019502799991	0.0215868286406647	0.356179357904306	7908931	NM_014359	OPTC	opticin	Q9UBM4
7926037	0.211092999999999	1.15756483432559	7.0349115	2.50149697646721	0.0216075046634010	0.356179357904306	7926037	NM_004566	PFKFB3	6-phosphofructo-2-kinase/fructose-2,6-biphosphatase 3	Q9BQU1
8042843	0.224485499999998	1.16836050859568	5.05905283333333	2.50102721370092	0.0216289510446568	0.356179357904306	8042843	NM_032118	WDR54	WD repeat domain 54	Q9H977
8078729	0.282453999999999	1.21626196700995	6.67901205555556	2.50038383884409	0.0216583558878016	0.356179357904306	8078729	NM_001172567	MYD88	myeloid differentiation primary response gene (88)	Q99836
8044375	-0.194882833333334	-1.14463119703802	4.41849188888889	-2.50032946074892	0.0216608429072725	0.356179357904306	8044375	NM_138621	BCL2L11	BCL2-like 11 (apoptosis facilitator)	O43521
7960099	0.226700833333333	1.17015596513016	4.23021616666667	2.49944663885362	0.021701256908167	0.356179357904306	7960099	NM_170683	P2RX2	purinergic receptor P2X, ligand-gated ion channel, 2	Q32MC3
7956443	0.374798833333333	1.29665873840399	7.91427138888889	2.49930523977271	0.0217077364786452	0.356179357904306	7956443	NM_004990	MARS	methionyl-tRNA synthetase	P56192
8027002	-0.430881166666667	-1.348056689096	8.26135638888889	-2.49909124876683	0.0217175460072666	0.356179357904306	8027002	NM_004864	GDF15	growth differentiation factor 15	Q99988
8092241	-0.256345500000001	-1.19444920232841	3.94204211111111	-2.49906647099727	0.0217186821100011	0.356179357904306	8092241	NM_171830	KCNMB3	potassium large conductance calcium-activated channel, subfamily M beta member 3	Q9NPA1
8165723	-0.275164000000001	-1.21013164449212	3.28371038888889	-2.49856699763406	0.0217415957140248	0.356266891773067	8165723	NM_000451	SHOX	short stature homeobox	O15266
8003283	-0.290518666666666	-1.22307991097847	5.46195516666667	-2.49785780768390	0.0217741691726282	0.356512446792547	8003283	NM_017566	KLHDC4	kelch domain containing 4	Q9H863
7910261	0.253926999999999	1.19244853321334	4.97163633333333	2.49682777530795	0.021821560695958	0.357000028496423	7910261	NM_001010867	C1orf69	chromosome 1 open reading frame 69	---
8157949	-0.224009666666668	-1.16797522051463	4.53386122222222	-2.49544116841039	0.0218855110510016	0.357281986906360	8157949	NM_014636	RALGPS1	Ral GEF with PH domain and SH3 binding motif 1	Q5JS13
8174444	-0.211076833333333	-1.15755186286632	2.74603266666667	-2.49536219865537	0.0218891584284636	0.357281986906360	8174444	NM_003604	IRS4	insulin receptor substrate 4	O14654
8124402	-0.356008500000001	-1.27987995455614	3.67684055555556	-2.49454174600338	0.0219270864629504	0.357281986906360	8124402	NM_005323	HIST1H1T	histone cluster 1, H1t	P22492
8014037	0.265005333333332	1.20164049172514	6.30135638888889	2.49451832041711	0.0219281702904593	0.357281986906360	8014037	NM_015986	CRLF3	cytokine receptor-like factor 3	Q8IUI8
8125850	0.219333000000000	1.16419522061752	7.25976822222222	2.49444486955172	0.0219315689548417	0.357281986906360	8125850	NM_024294	C6orf106	chromosome 6 open reading frame 106	Q9H6K1
8042413	0.284374666666666	1.21788226057747	3.5953445	2.49416437742419	0.0219445522298183	0.357281986906360	8042413	NM_138964	PROKR1	prokineticin receptor 1	Q8TCW9
7941961	0.193756166666664	1.14373765103624	7.03673783333333	2.49284979309472	0.0220054972209089	0.357951856665240	7941961	NM_000694	ALDH3B1	aldehyde dehydrogenase 3 family, member B1	P43353
8072153	0.208883833333331	1.15579363761361	7.47880505555556	2.49251562950945	0.0220210145664309	0.357951856665240	8072153	NM_173510	CCDC117	coiled-coil domain containing 117	Q8IWD4
8095680	0.332532833333332	1.2592221585736	7.04421894444444	2.49156650342202	0.0220651445646845	0.358201384860186	8095680	NM_000584	IL8	interleukin 8	P10145
7945045	0.211303499999999	1.15773374401755	2.46933438888889	2.49117782983274	0.0220832400393150	0.358201384860186	7945045	NM_013264	DDX25	DEAD (Asp-Glu-Ala-Asp) box polypeptide 25	Q9UHL0
7951004	-0.452945833333334	-1.3688324186674	5.38164911111111	-2.49104601883618	0.0220893799247772	0.358201384860186	7951004	NM_020179	C11orf75	chromosome 11 open reading frame 75	Q9NRQ5
8140504	-0.332887166666668	-1.25953146800441	5.05602894444444	-2.49044733780169	0.0221172872407016	0.358367236106332	8140504	NM_012301	MAGI2	membrane associated guanylate kinase, WW and PDZ domain containing 2	Q86UL8
7968035	0.4793515	1.39411686166518	5.87755427777778	2.48963337816272	0.0221552827664205	0.358494474858141	7968035	NM_001166271	SPATA13	spermatogenesis associated 13	Q96N96
8112883	0.202691166666667	1.15084310747853	5.7546135	2.48935348499253	0.0221683622865463	0.358494474858141	8112883	NR_004845	LOC644936	cytoplasmic beta-actin pseudogene	---
8137979	0.174766666666665	1.12878182725576	12.6506438888889	2.48914311130911	0.0221781979019294	0.358494474858141	8137979	NM_001101	ACTB	actin, beta	Q8WY07
7922268	0.216408666666666	1.1618377946338	6.58905105555556	2.48793594668548	0.0222347157519924	0.359016115526506	7922268	NM_014970	KIFAP3	kinesin-associated protein 3	Q92845
7899016	-0.223362333333336	-1.16745127077226	9.58849738888889	-2.48769756340078	0.0222458925062305	0.359016115526506	7899016	NM_003002	SDHD	succinate dehydrogenase complex, subunit D, integral membrane protein	O14521
7983991	-0.2950245	-1.22690581252136	5.68942955555556	-2.48691947240835	0.0222824104941969	0.359319380045641	7983991	NM_152450	FAM81A	family with sequence similarity 81, member A	Q8TBF8
7957351	-0.359303333333334	-1.28280629039061	3.77820722222222	-2.48500610423742	0.0223724495221526	0.360484540392713	7957351	NM_173591	C12orf64	chromosome 12 open reading frame 64	Q3ZCN5
8009568	0.214475	1.16028160843842	4.41150172222222	2.48426515385065	0.0224074086452227	0.360670780692936	8009568	NM_032646	TTYH2	tweety homolog 2 (Drosophila)	B2RCL0
7951351	-0.362192833333333	-1.28537813204726	6.84112061111111	-2.48332654780816	0.0224517670115738	0.360670780692936	7951351	NM_025208	PDGFD	platelet derived growth factor D	Q9GZP0
8048733	0.261493499999998	1.19871899478526	9.28476516666667	2.48315197866759	0.0224600261979032	0.360670780692936	8048733	NM_004457	ACSL3	acyl-CoA synthetase long-chain family member 3	B2RBE0
7965769	-0.210147166666667	-1.15680618155697	2.31344677777778	-2.48309898102790	0.0224625341772477	0.360670780692936	7965769	NM_145913	SLC5A8	solute carrier family 5 (iodide transporter), member 8	B2R9H8
7951413	0.383565333333333	1.30456183967831	3.52834155555556	2.48287841680087	0.0224729746430774	0.360670780692936	7951413	NM_001007232	CARD17	caspase recruitment domain family, member 17	Q5XLA6
7969390	-0.279204333333333	-1.21352542341362	4.34632133333333	-2.48194918403831	0.0225170101137194	0.360973522396433	7969390	NM_006346	PIBF1	progesterone immunomodulatory binding factor 1	Q05DN0
8075728	0.292406166666666	1.22468113236599	9.858802	2.48172903428626	0.0225274546537488	0.360973522396433	8075728	NM_002473	MYH9	myosin, heavy chain 9, non-muscle	Q99529
7925480	-0.284600666666668	-1.21807305831550	7.73700088888889	-2.48114842401687	0.0225550222760482	0.361129780043836	7925480	NM_000143	FH	fumarate hydratase	B1ANK7
8146921	-0.220529000000001	-1.16516074330053	7.89788277777778	-2.48068825422607	0.0225768938008164	0.361139392540276	8146921	NM_172037	RDH10	retinol dehydrogenase 10 (all-trans)	Q8IZV5
8035083	0.332570666666665	1.25925518093452	6.68012311111111	2.48017043181728	0.0226015292902785	0.361139392540276	8035083	NM_001082	CYP4F2	cytochrome P450, family 4, subfamily F, polypeptide 2	P78329
8109283	0.247266	1.18695562497788	8.18401894444444	2.48001199496432	0.0226090719848846	0.361139392540276	8109283	NM_001543	NDST1	N-deacetylase/N-sulfotransferase (heparan glucosaminyl) 1	Q59GK2
7941243	0.211044666666664	1.15752605410648	7.95684144444444	2.47915721061269	0.0226498063874884	0.36150517753889	7941243	NM_006268	DPF2	D4, zinc and double PHD fingers family 2	Q92785
8049876	0.238259833333333	1.17956901674631	7.01057322222222	2.47864915606147	0.0226740501131962	0.361534304523051	8049876	NM_032515	BOK	BCL2-related ovarian killer	Q9UMX3
8071434	0.180860833333333	1.13356006091984	7.851687	2.47837163849992	0.0226873031748061	0.361534304523051	8071434	NM_005207	CRKL	v-crk sarcoma virus CT10 oncogene homolog (avian)-like	P46109
8039635	-0.240711666666667	-1.18157537670848	2.75353194444444	-2.4777882577836	0.0227151866456023	0.361598465925264	8039635	NM_001012729	DUXA	double homeobox A	---
8072610	0.175810333333329	1.12959869995141	8.03087611111111	2.47750392014299	0.0227287885898593	0.361598465925264	8072610	NM_012179	FBXO7	F-box protein 7	Q9Y3I1
8076056	0.220694333333332	1.16529427876216	7.12315166666667	2.47716844209921	0.0227448467713227	0.361598465925264	8076056	NM_001894	CSNK1E	casein kinase 1, epsilon	Q53EZ1
8078262	0.293112166666666	1.22528059132765	7.28991577777778	2.47619312733202	0.0227915921622687	0.361986492670286	8078262	NM_003341	UBE2E1	ubiquitin-conjugating enzyme E2E 1 (UBC4/5 homolog, yeast)	P51965
7909418	0.2460515	1.18595683385107	3.41060172222222	2.47591434229444	0.0228049704558439	0.361986492670286	7909418	NR_026817	LOC148696	hypothetical LOC148696	---
7901788	-0.213532166666669	-1.15952358629078	7.10509466666667	-2.47497516540756	0.0228500937166546	0.362418935552886	7901788	NM_001134673	NFIA	nuclear factor I/A	Q12857
7933075	0.210888166666665	1.15740049534515	6.07033422222222	2.47411468178132	0.0228915095616716	0.362514396542553	7933075	NM_031866	FZD8	frizzled homolog 8 (Drosophila)	Q9H461
8049737	0.342475833333333	1.26793064517501	6.29253427777778	2.47410697143333	0.0228918809854202	0.362514396542553	8049737	NM_000030	AGXT	alanine-glyoxylate aminotransferase	B2RCY4
8015545	-0.205563000000001	-1.15313626104788	9.2880875	-2.47161509128731	0.0230122164221000	0.364135540106142	8015545	NM_201434	RAB5C	RAB5C, member RAS oncogene family	P51148
7939590	0.246231000000001	1.18610439968405	7.33978166666667	2.47079027974348	0.0230521778066002	0.364483341762703	7939590	NM_018389	SLC35C1	solute carrier family 35, member C1	B2RDB2
8086352	0.261903	1.19905929199777	4.63076205555556	2.46965041873457	0.0231075100789509	0.364698186482113	8086352	NM_017886	ULK4	unc-51-like kinase 4 (C. elegans)	Q96C45
8073544	-0.237465666666667	-1.17891987290112	2.37065777777778	-2.46950559415148	0.0231145492010258	0.364698186482113	8073544	NR_029507	MIR33A	microRNA 33a	---
7905519	0.267924333333331	1.20407422812563	5.50234505555556	2.46939878346405	0.0231197419649490	0.364698186482113	7905519	NM_178353	LCE1E	late cornified envelope 1E	---
7939131	-0.317667500000001	-1.24631392141119	3.83030472222222	-2.46862983229413	0.0231571579626218	0.365004348291092	7939131	NR_023920	WIT1	Wilms tumor upstream neighbor 1	Q06250
8097017	-0.306757	-1.23692412011691	5.74716994444444	-2.46790529802793	0.0231924645992312	0.365138792190455	8097017	NM_001128174	UGT8	UDP glycosyltransferase 8	Q16880
7928444	0.259877833333332	1.19737730703745	7.91564127777778	2.46727875196844	0.0232230369099750	0.365138792190455	7928444	NM_014000	VCL	vinculin	P18206
7984353	-0.213524000000000	-1.1595170225919	4.82327777777778	-2.46700085059039	0.0232366091873422	0.365138792190455	7984353	NR_027654	SMAD6	SMAD family member 6	O43541
8140686	-0.262514500000001	-1.19956763239569	5.32641	-2.46697765067580	0.0232377425715682	0.365138792190455	8140686	NM_152754	SEMA3D	sema domain, immunoglobulin domain (Ig), short basic domain, secreted, (semaphorin) 3D	O95025
8161488	0.254999833333333	1.19333560517218	6.96084766666667	2.46563283784725	0.0233035292064822	0.365649776033792	8161488	NR_002817	AQP7P1	aquaporin 7 pseudogene 1	O14520
7910217	0.215474166666666	1.16108546248932	4.45786011111111	2.46525300355163	0.0233221418135015	0.365649776033792	7910217	NM_033131	WNT3A	wingless-type MMTV integration site family, member 3A	P56704
7951545	-0.317112000000001	-1.24583412901374	4.42578588888889	-2.46491845924644	0.0233385466550131	0.365649776033792	7951545	NM_015065	EXPH5	exophilin 5	Q8NEV8
7919051	-0.265327	-1.20190844217504	5.87735955555556	-2.46463346886005	0.0233525300753374	0.365649776033792	7919051	NM_001080470	ZNF697	zinc finger protein 697	Q8N508
7983239	-0.310539833333334	-1.24017166546549	6.12386305555556	-2.46435315342554	0.0233662917670789	0.365649776033792	7983239	NM_001015001	CKMT1A	creatine kinase, mitochondrial 1A	P12532
8134036	0.224322833333334	1.16822878110652	5.85982644444444	2.46410469578861	0.0233784957937738	0.365649776033792	8134036	NM_152999	STEAP2	six transmembrane epithelial antigen of the prostate 2	B3KS24
8012887	-0.322433833333335	-1.25043826578521	4.44604466666667	-2.46337906913126	0.0234141721362925	0.365678508530776	8012887	NM_001007530	CDRT15	CMT1A duplicated region transcript 15	Q96T59
8164810	0.303677499999998	1.23428666365402	5.08867283333333	2.46333351382696	0.0234164136197803	0.365678508530776	8164810	NM_006266	RALGDS	ral guanine nucleotide dissociation stimulator	B3KPK6
7903945	-0.236143166666667	-1.17783966738802	3.55837472222222	-2.46267321412319	0.0234489252923642	0.365904323076384	7903945	NM_201653	CHIA	chitinase, acidic	Q2VT96
8038804	-0.204765333333335	-1.15249886777044	5.44600644444444	-2.46073628476991	0.0235445393447026	0.366719646204868	8038804	NM_152353	CLDND2	claudin domain containing 2	Q8NHS1
8127065	-0.475565166666666	-1.39046281818734	8.86593577777778	-2.46069232283963	0.0235467136998882	0.366719646204868	8127065	NM_000846	GSTA2	glutathione S-transferase alpha 2	B2R920
8003056	0.309683833333333	1.23943604772229	3.12347944444444	2.46042128592735	0.0235601233269104	0.366719646204868	8003056	AF220234	GAFA2	FGF-2 activity-associated protein 2	Q96PS3
7949465	0.178767666666665	1.13191660222996	7.27621027777778	2.46015020805071	0.0235735421314723	0.366719646204868	7949465	NM_021975	RELA	v-rel reticuloendotheliosis viral oncogene homolog A (avian)	Q2TAM5
8016540	-0.192696833333334	-1.14289814256776	3.90243894444444	-2.45882176468507	0.0236394057908694	0.367374231645418	8016540	NM_001143804	PHOSPHO1	phosphatase, orphan 1	Q8TCT1
8028991	-0.197271000000001	-1.14652753254257	5.37958461111111	-2.45857078896043	0.0236518683915772	0.367374231645418	8028991	NM_030622	CYP2S1	cytochrome P450, family 2, subfamily S, polypeptide 1	Q96SQ9
7962659	0.317078999999999	1.24580563230799	6.11327772222222	2.45808575093805	0.0236759711599282	0.367467025583266	7962659	NM_015401	HDAC7	histone deacetylase 7	Q8WUI4
8009639	0.264038166666668	1.20083519530106	7.34295227777778	2.45641318931921	0.023759261427980	0.368458222139148	8009639	NM_022036	GPRC5C	G protein-coupled receptor, family C, group 5, member C	Q9NQ84
8015124	-0.248835666666667	-1.18824774739	3.83957888888889	-2.45607393237559	0.0237761891740506	0.368458222139148	8015124	NM_019010	KRT20	keratin 20	P35900
8016452	-0.207475833333334	-1.15466618964769	4.33573027777778	-2.45512585597677	0.0238235547663182	0.368910202531147	8016452	NM_024015	HOXB4	homeobox B4	P17483
8066745	0.224806500000000	1.16862049801783	4.19007777777778	2.45425155536464	0.0238673127939668	0.369305672010463	8066745	NM_199441	ZNF334	zinc finger protein 334	Q9HCZ1
8170716	-0.196696500000001	-1.14607106120339	4.81075355555556	-2.45361953564205	0.0238989916846741	0.369513776848469	8170716	NM_005393	PLXNB3	plexin B3	Q9ULL4
7999550	-0.228256333333333	-1.17141829649884	2.72319533333333	-2.45155050533504	0.0240029736663032	0.370838625164607	7999550	ENST00000312019	hCG_1983896	hCG1983896	Q96M66
7909164	0.254916833333333	1.19326695309857	4.37651827777778	2.45010393439938	0.0240759243400364	0.370973631248992	7909164	NM_001910	CTSE	cathepsin E	P14091
8048772	0.203018833333332	1.15110451806104	7.49340761111111	2.44995679264921	0.0240833563189986	0.370973631248992	8048772	NM_032276	RHBDD1	rhomboid domain containing 1	Q8TEB9
8000236	-0.189624833333336	-1.14046710371776	7.43590872222222	-2.44994699774145	0.0240838511259256	0.370973631248992	8000236	NM_001802	CDR2	cerebellar degeneration-related protein 2, 62kDa	Q01850
8056217	-0.295586500000001	-1.22738384520710	6.73719044444444	-2.44992586855964	0.0240849185359484	0.370973631248992	8056217	NM_198530	MXRA7	matrix-remodelling associated 7	P84157
7965245	-0.218000666666667	-1.16312057902356	2.70014355555556	-2.44949673066876	0.0241066074252710	0.371025765003981	7965245	NR_033410	MKRN9P	makorin ring finger protein 9, pseudogene	Q6NVV0
8083183	0.209244166666666	1.15608234934848	8.041683	2.44880875016213	0.0241414165036649	0.371279599794604	8083183	NM_001080415	SR140	U2-associated SR140 protein	O15042
8035793	0.470998333333333	1.38606828440062	4.98462672222222	2.44765112561320	0.0242000938316946	0.371322340771749	8035793	NM_001159293	ZNF737	zinc finger protein 737	---
8135033	-0.616038666666667	-1.53266103756482	4.35350505555556	-2.44729941871679	0.0242179474485762	0.371322340771749	8135033	NM_001164462	MUC12	mucin 12, cell surface associated	A1L198
8091318	-0.223937166666667	-1.16791652753140	2.58661072222222	-2.44720262792302	0.0242228629786730	0.371322340771749	8091318	NM_020359	PLSCR2	phospholipid scramblase 2	Q9NRY7
7933665	0.233198666666667	1.17543818127223	3.419833	2.44717788307452	0.0242241197980272	0.371322340771749	7933665	NM_000242	MBL2	mannose-binding lectin (protein C) 2, soluble (opsonic defect)	P11226
8166745	-0.217334	-1.16258322735439	2.87040161111111	-2.44694817825851	0.0242357896813529	0.371322340771749	8166745	NM_012274	CXorf27	chromosome X open reading frame 27	O75409
8044686	0.194191666666665	1.14408295820079	10.3108686666667	2.44658389405221	0.0242543074937925	0.371325387386084	8044686	NM_005721	ACTR3	ARP3 actin-related protein 3 homolog (yeast)	Q53QM2
8159732	0.253270166666666	1.19190575622155	4.94571144444444	2.44562614185382	0.0243030564598464	0.371669387047710	8159732	NR_024341	FLJ40292	hypothetical LOC643210	Q8N7V6
7959354	-0.241966333333333	-1.18260340274225	5.72546477777778	-2.44527581072721	0.0243209109631651	0.371669387047710	7959354	NM_020993	BCL7A	B-cell CLL/lymphoma 7A	Q4VC05
7990757	-0.289299000000002	-1.22204634576579	7.35686211111111	-2.44506256941154	0.0243317847366705	0.371669387047710	7990757	NM_004390	CTSH	cathepsin H	P09668
7984174	-0.212403833333334	-1.15861707619219	4.78960433333333	-2.44302622269671	0.0244358530000242	0.372912185546463	7984174	NM_024798	SNX22	sorting nexin 22	Q96L94
8029188	-0.249253166666667	-1.18859166291572	5.74999666666667	-2.44271938101836	0.024451570290208	0.372912185546463	8029188	NM_133444	ZNF526	zinc finger protein 526	Q8TF50
8132045	0.338063833333333	1.2640590266385	6.44491516666667	2.44208697373385	0.0244839937809774	0.372912185546463	8132045	NM_032639	PLEKHA8	pleckstrin homology domain containing, family A (phosphoinositide binding specific) member 8	B4DH00
7937728	-0.246335	-1.18618990583769	4.72587038888889	-2.44203354275588	0.0244867350252759	0.372912185546463	7937728	NM_001145829	TNNI2	troponin I type 2 (skeletal, fast)	P48788
7969050	-0.263745833333334	-1.20059189468531	2.31131277777778	-2.44088631117929	0.0245456623151825	0.373528960306868	7969050	NM_020377	CYSLTR2	cysteinyl leukotriene receptor 2	Q9NS75
8025458	0.167183833333333	1.12286449234545	6.30723105555556	2.43664887582424	0.0247644681674022	0.376575971307759	8025458	NM_020933	ZNF317	zinc finger protein 317	B2RB98
8122720	0.342439333333333	1.26789856709765	2.85508444444444	2.43547205540743	0.0248255575458407	0.377221927626830	8122720	NM_025217	ULBP2	UL16 binding protein 2	Q9BZM5
7991602	0.229675166666667	1.17257090659731	8.12372233333333	2.43478494320581	0.0248612909876193	0.37748192383449	7991602	NM_002570	PCSK6	proprotein convertase subtilisin/kexin type 6	A2RQD9
8142554	-0.271268500000001	-1.20686850914088	8.10373538888889	-2.43166635029283	0.0250240790212193	0.379442572300378	8142554	NM_005763	AASS	aminoadipate-semialdehyde synthase	Q9UDR5
8011337	0.292280666666667	1.22457460202321	2.78022588888889	2.43159414493169	0.0250278598503012	0.379442572300378	8011337	NM_002550	OR3A1	olfactory receptor, family 3, subfamily A, member 1	P47881
7952335	-0.319596000000001	-1.24798102601525	4.44354372222222	-2.43113374572459	0.0250519799006993	0.379524389078607	7952335	NR_003125	SNORD14E	small nucleolar RNA, C/D box 14E	---
8090690	-0.269552	-1.20543344639343	2.97824266666667	-2.43052028294104	0.0250841526051108	0.379727986038534	8090690	NM_130808	CPNE4	copine IV	Q96A23
7907222	-0.288861333333334	-1.22167567295149	2.81923661111111	-2.42992978045408	0.0251151576180971	0.379840245625835	7907222	NM_006902	PRRX1	paired related homeobox 1	P54821
7980316	0.261388666666667	1.19863189311876	5.86849	2.42966548507153	0.0251290463435740	0.379840245625835	7980316	NM_003239	TGFB3	transforming growth factor, beta 3	A5YM40
8099967	-0.244449333333334	-1.18464051558721	8.31607588888889	-2.42901683816649	0.0251631631576721	0.379856549567363	8099967	NM_001098634	RBM47	RNA binding motif protein 47	A0AV96
7934271	-0.392440833333334	-1.31261227825448	5.89294772222222	-2.42893245477194	0.0251676046407976	0.379856549567363	7934271	NM_032562	PLA2G12B	phospholipase A2, group XIIB	Q9BX93
8071084	-0.373300000000001	-1.29531232347670	4.68638105555556	-2.42826362211167	0.025202834263415	0.380022409671236	8071084	NR_024483	CECR4	cat eye syndrome chromosome region, candidate 4 (non-protein coding)	---
8026272	-0.286919000000001	-1.22003200974770	5.44674983333333	-2.42801219172332	0.0252160898375833	0.380022409671236	8026272	NM_004843	IL27RA	interleukin 27 receptor, alpha	Q6UWB1
8111993	-0.246652166666668	-1.18645071026658	3.87363005555556	-2.4274840480226	0.0252439551220788	0.380159710493713	8111993	NM_004465	FGF10	fibroblast growth factor 10	Q8NFI9
8063636	0.198355499999998	1.14738972208194	7.44703816666667	2.42682109667477	0.0252789736661835	0.380404451531952	8063636	NM_001001433	STX16	syntaxin 16	Q96JR6
8159786	-0.356464333333333	-1.28028440879381	6.83385405555556	-2.42615495285709	0.0253142065270194	0.380652052153326	8159786	NR_027156	TUBBP5	tubulin, beta pseudogene 5	---
8149399	0.265261833333332	1.20185415308714	6.189643	2.4249075751419	0.0253803046400822	0.381104814138512	8149399	NM_152271	LONRF1	LON peptidase N-terminal domain and ring finger 1	Q17RB8
7959850	-0.257391833333334	-1.19531580636008	4.8872865	-2.42468625999110	0.0253920488706981	0.381104814138512	7959850	NM_007197	FZD10	frizzled homolog 10 (Drosophila)	Q6NSL8
7917120	0.201048500000000	1.14953349198621	7.9363625	2.42452290864852	0.0254007204687286	0.381104814138512	7917120	NM_015017	USP33	ubiquitin specific peptidase 33	Q9Y417
7953111	0.211402333333333	1.1578130584958	5.43973866666667	2.42369519185456	0.0254447027934406	0.381377585501458	7953111	NM_018463	ITFG2	integrin alpha FG-GAP repeat containing 2	Q969R8
8177186	0.207822666666666	1.15494381232924	2.3569305	2.42347283056956	0.025456530497458	0.381377585501458	8177186	NM_170723	CDY1	chromodomain protein, Y-linked, 1	Q9Y6F7
8020384	-0.324334166666667	-1.25208644169791	5.09780233333333	-2.42290064792672	0.0254869892819720	0.381551900107513	8020384	NM_001142966	GREB1L	growth regulation by estrogen in breast cancer-like	Q9C091
8098611	0.216216833333332	1.16168331680356	6.93375661111111	2.42232090568946	0.0255178851768867	0.381732496336157	8098611	NM_003265	TLR3	toll-like receptor 3	B2RAI7
7904830	0.191630833333331	1.14205397288005	8.36181527777778	2.42172117046051	0.0255498833330680	0.38192930321629	7904830	NM_014455	RNF115	ring finger protein 115	Q9Y4L5
8133625	-0.234015333333335	-1.17610375015718	4.72473738888889	-2.42042696012492	0.0256190620276644	0.382681199189947	8133625	NM_198924	TRIM73	tripartite motif-containing 73	Q86UV7
8154233	0.300081000000000	1.23121353779199	3.04561022222222	2.41830275254100	0.0257329851280056	0.384099859016697	8154233	NM_014143	CD274	CD274 molecule	Q9NZQ7
7940762	-0.265445500000001	-1.20200716851416	3.81607405555556	-2.41785775069543	0.0257569107751138	0.384174084923882	7940762	NM_001142535	LGALS12	lectin, galactoside-binding, soluble, 12	Q96DT0
7973014	-0.180908333333334	-1.13359738342236	2.45278022222222	-2.41745291130679	0.0257786951061932	0.384216286619512	7973014	NM_001005483	OR4K5	olfactory receptor, family 4, subfamily K, member 5	B9EIS6
7945663	-0.214818333333334	-1.16055776573159	6.73250594444444	-2.41666033501821	0.0258213932674229	0.384569905606658	7945663	NM_001170820	LOC402778	CD225 family protein FLJ76511	A6NMD0
8146756	-0.222673333333334	-1.16689385436925	5.21249033333333	-2.41563106457859	0.0258769412485803	0.385114243104789	8146756	NM_001077204	CSPP1	centrosome and spindle pole associated protein 1	Q1MSJ5
8010260	-0.354734500000003	-1.27875023048019	7.11114561111111	-2.41524797352475	0.0258976444767205	0.385139584404347	8010260	NM_001168	BIRC5	baculoviral IAP repeat-containing 5	O15392
8053187	-0.204790000000001	-1.15251857293863	6.29014561111111	-2.41434440615896	0.0259465368056069	0.385545883711734	8053187	NM_032673	PCGF1	polycomb group ring finger 1	---
8071877	-0.44717850	-1.36337128237492	4.76839777777778	-2.41404040084384	0.0259630059825613	0.385545883711734	8071877	NR_003714	POM121L9P	POM121 membrane glycoprotein-like 9 (rat) pseudogene	Q5BKY6
8179055	-0.300819833333335	-1.23184422864779	5.04363766666667	-2.412483865499	0.0260474825721745	0.386517182824288	8179055	NM_170783	ZNRD1	zinc ribbon domain containing 1	Q9P1U0
7966046	-0.205192500000002	-1.15284016095900	5.77634666666667	-2.41186028834323	0.0260813973420332	0.386737325620345	7966046	NM_001033050	MTERFD3	MTERF domain containing 3	Q49AM1
7901577	0.178476666666666	1.13168831107734	7.17834605555556	2.41133370380284	0.0261100689993333	0.386879458052988	7901577	NM_052940	LRRC42	leucine rich repeat containing 42	Q9Y546
8091778	0.327957499999998	1.25523501307704	9.33143172222222	2.41059070606288	0.0261505739972957	0.387196592348563	8091778	NR_003001	SCARNA7	small Cajal body-specific RNA 7	---
7955156	-0.240087	-1.18106388192776	2.67214422222222	-2.40997162559383	0.026184368310471	0.387413974929378	7955156	NM_033124	CCDC65	coiled-coil domain containing 65	Q8IXS2
7912349	-0.299848833333334	-1.23101541986955	3.83158916666667	-2.40863167810303	0.0262576527592779	0.388029304782429	7912349	NM_001170754	C1orf127	chromosome 1 open reading frame 127	Q8N9H9
8118945	0.257509833333332	1.19541357687258	5.81687438888889	2.40817034010295	0.0262829284965753	0.388029304782429	8118945	NM_001171818	PPARD	peroxisome proliferator-activated receptor delta	Q03181
8037236	-0.282233333333334	-1.21607594852241	2.32634788888889	-2.40816199234586	0.0262833860614837	0.388029304782429	8037236	NM_182707	PSG8	pregnancy specific beta-1-glycoprotein 8	Q68CR6
8084206	0.261492333333333	1.19871802541551	5.99203605555556	2.40633473471400	0.0263837223065470	0.389113825373555	8084206	NM_032047	B3GNT5	UDP-GlcNAc:betaGal beta-1,3-N-acetylglucosaminyltransferase 5	Q9BYG0
7925749	0.292715333333333	1.22494360721028	3.10855422222222	2.4058626231982	0.026409704330721	0.389113825373555	7925749	NM_001001821	OR2T34	olfactory receptor, family 2, subfamily T, member 34	B9EGY8
7931239	0.220960833333333	1.16550955614326	5.61573211111111	2.40577668670182	0.0264144362957085	0.389113825373555	7931239	NM_015608	C10orf137	chromosome 10 open reading frame 137	Q3B7T1
7978706	-0.245601166666669	-1.18558669842221	5.98382861111111	-2.40534832975936	0.0264380349221278	0.389178625905251	7978706	NM_004496	FOXA1	forkhead box A1	P55317
8073546	0.227518999999998	1.17081976038850	5.2142825	2.40407612753295	0.0265082377618696	0.389424248610705	8073546	NR_024355	LOC339674	hypothetical LOC339674	---
8095303	-0.320493166666668	-1.24875734752064	5.76307877777778	-2.40339484677203	0.026545903688858	0.389424248610705	8095303	NM_015236	LPHN3	latrophilin 3	Q9HAR2
8006569	-0.242326333333335	-1.18289853812089	5.94817755555556	-2.40284420727421	0.0265763833040243	0.389424248610705	8006569	NM_145272	C17orf50	chromosome 17 open reading frame 50	Q8WW18
8073962	-0.215776833333334	-1.16132907511854	3.28988888888889	-2.40272469198441	0.0265830031547261	0.389424248610705	8073962	NM_018995	MOV10L1	Mov10l1, Moloney leukemia virus 10-like 1, homolog (mouse)	Q9BXT6
8159670	-0.198473	-1.14748317480673	6.27544444444444	-2.40246155173686	0.0265975836869194	0.389424248610705	8159670	NM_006647	NOXA1	NADPH oxidase activator 1	Q86UR1
8094938	0.246458666666665	1.18629158944710	6.36100744444444	2.40232314699404	0.0266052556480386	0.389424248610705	8094938	NM_207330	NIPAL1	NIPA-like domain containing 1	Q6NVV3
7937782	-0.256409166666667	-1.19450191497735	4.65938294444444	-2.40169666081284	0.0266400084209579	0.389424248610705	7937782	NM_139022	TSPAN32	tetraspanin 32	Q96QS1
7962516	0.239978833333332	1.18097533448661	9.35925061111111	2.40161366623005	0.0266446155123146	0.389424248610705	7962516	NM_030674	SLC38A1	solute carrier family 38, member 1	Q9H2H9
8082066	-0.368229166666669	-1.2907675077192	7.21216027777778	-2.40130649559326	0.0266616732438421	0.389424248610705	8082066	NM_014367	FAM162A	family with sequence similarity 162, member A	Q96A26
7943319	0.17898	1.13208320799622	6.66106377777778	2.40117553977410	0.0266689485467298	0.389424248610705	7943319	NM_014361	CNTN5	contactin 5	B7ZM08
8066590	-0.268428166666667	-1.20449480119058	4.05960266666667	-2.40090576032284	0.0266839420832335	0.389424248610705	8066590	NM_003279	TNNC2	troponin C type 2 (fast)	P02585
8089472	0.286260333333333	1.21947512767592	3.05526894444444	2.40008670634944	0.0267295107940468	0.389424248610705	8089472	NM_001134438	PHLDB2	pleckstrin homology-like domain, family B, member 2	Q86SQ0
7942569	0.359110333333331	1.28263469137117	7.62388944444444	2.39978597297927	0.0267462605223405	0.389424248610705	7942569	NM_001145211	SLCO2B1	solute carrier organic anion transporter family, member 2B1	O94956
8151341	-0.259561333333333	-1.19711465391911	5.43918605555556	-2.399393987377	0.0267681073406633	0.389424248610705	8151341	NM_007332	TRPA1	transient receptor potential cation channel, subfamily A, member 1	O75762
8096440	-0.238520333333334	-1.17978202466801	4.00154716666667	-2.39926603401115	0.026775242257096	0.389424248610705	8096440	NM_001510	GRID2	glutamate receptor, ionotropic, delta 2	O43424
8162514	0.214669999999999	1.16043844699310	6.58342038888889	2.39920209026639	0.0267788085425677	0.389424248610705	8162514	NM_000136	FANCC	Fanconi anemia, complementation group C	Q00597
8095441	0.222663833333333	1.16688617051729	2.13058338888889	2.39915702359375	0.0267813222774210	0.389424248610705	8095441	NR_003720	CSN1S2A	casein alpha s2-like A	Q8IUJ1
8038989	-0.281240166666667	-1.21523907694676	4.32586433333333	-2.39773632264297	0.0268606791148601	0.390107759796281	8038989	NM_198457	ZNF600	zinc finger protein 600	Q6ZNG1
8077931	0.214678166666666	1.16044501590791	7.30397311111111	2.39762655502637	0.0268668195695910	0.390107759796281	8077931	NM_014160	MKRN2	makorin ring finger protein 2	Q9H000
8077503	0.223570166666666	1.16761946485346	4.1378455	2.39704571155094	0.0268993340135712	0.390121439567959	8077503	NM_033337	CAV3	caveolin 3	P56539
7994737	-0.167855666666667	-1.12338750895655	7.927091	-2.39677377027437	0.0269145693310561	0.390121439567959	7994737	NM_000034	ALDOA	aldolase A, fructose-bisphosphate	P04075
8065798	-0.205110333333336	-1.15277450443900	6.23357244444444	-2.39606881258845	0.0269541015198604	0.390121439567959	8065798	NM_178026	GGT7	gamma-glutamyltransferase 7	A0PJJ9
7959893	0.189697333333333	1.14052441724576	4.96770733333333	2.39581318793247	0.0269684496404825	0.390121439567959	7959893	NM_198827	GPR133	G protein-coupled receptor 133	Q6QNK2
7937263	0.240529500000001	1.18142619059982	3.6420815	2.39551337318486	0.0269852871999335	0.390121439567959	7937263	NM_053280	ODF3	outer dense fiber of sperm tails 3	Q96PU9
8005953	-0.425467833333334	-1.34300793923894	4.98019005555556	-2.39533229716091	0.0269954611491829	0.390121439567959	8005953	NR_000010	SNORD4A	small nucleolar RNA, C/D box 4A	---
8084895	-0.328475500000001	-1.25568578642945	4.96769377777778	-2.39520731600383	0.0270024854323555	0.390121439567959	8084895	NM_152673	MUC20	mucin 20, cell surface associated	Q8N307
7997765	-0.210110833333335	-1.15677704851488	5.16110588888889	-2.39435249471719	0.0270505743852621	0.390277645515842	7997765	NM_001127464	ZNF469	zinc finger protein 469	Q96JG9
8103289	0.171991166666666	1.12661233045408	9.14563555555556	2.39433063406017	0.0270518052269244	0.390277645515842	8103289	NM_002669	PLRG1	pleiotropic regulator 1 (PRL1 homolog, Arabidopsis)	O43660
7912280	-0.216472833333334	-1.16188947077762	2.82325972222222	-2.39257631068403	0.0271507507992477	0.39080707664456	7912280	AK131225	FLJ16126	hypothetical LOC645010	A1L4E0
7986428	0.230304666666665	1.17308265331116	4.1179975	2.39253669172828	0.0271529892339434	0.39080707664456	7986428	AK127420	LOC400464	similar to FLJ43276 protein	Q6ZSI0
8174340	0.238374333333333	1.17966263737181	6.20108666666667	2.39207674118487	0.0271789885989025	0.39080707664456	8174340	NM_018301	RBM41	RNA binding motif protein 41	Q96IZ5
8021357	0.319659999999998	1.24803638945313	5.77825555555556	2.39199121731816	0.027183825513365	0.39080707664456	8021357	NM_004852	ONECUT2	one cut homeobox 2	O95948
8018620	0.191371999999998	1.14184909581805	6.81834311111111	2.39126457157619	0.0272249542630011	0.39080707664456	8018620	NM_001145297	EXOC7	exocyst complex component 7	Q9UPT5
7993815	-0.463953000000002	-1.37931598585273	6.70034783333333	-2.39121965744969	0.0272274983399932	0.39080707664456	7993815	NM_145865	ANKS4B	ankyrin repeat and sterile alpha motif domain containing 4B	Q8N8V4
7974483	-0.246951499999999	-1.18669690303875	7.97600327777778	-2.39100603928672	0.0272396013729068	0.39080707664456	7974483	NM_182926	KTN1	kinectin 1 (kinesin receptor)	Q5GGW3
7930577	0.192660166666665	1.14286909572729	7.42021633333333	2.39071252063867	0.0272562395231075	0.39080707664456	7930577	NM_033338	CASP7	caspase 7, apoptosis-related cysteine peptidase	P55210
7970975	0.249857499999998	1.18908965868646	7.55588988888889	2.39061053149672	0.0272620230081602	0.39080707664456	7970975	NM_017826	SOHLH2	spermatogenesis and oogenesis specific basic helix-loop-helix 2	Q9NX45
8145603	0.209360333333333	1.15617544153785	3.70558355555556	2.38962060113780	0.0273182182545267	0.391335889766258	8145603	NM_006228	PNOC	prepronociceptin	Q6FH16
8027053	-0.218442333333334	-1.16347671127353	5.94690711111111	-2.38832214047652	0.0273920912921365	0.391973106965789	8027053	NM_001098482	CRTC1	CREB regulated transcription coactivator 1	Q6UUV9
8175621	0.270806833333332	1.20648236944589	5.97169022222222	2.38791029809445	0.027415560966421	0.391973106965789	8175621	NM_032508	TMEM185A	transmembrane protein 185A	Q8NFB2
7989094	-0.162454333333333	-1.11918950055493	6.19361644444444	-2.38781992350537	0.0274207136496048	0.391973106965789	7989094	NM_006154	NEDD4	neural precursor cell expressed, developmentally down-regulated 4	P46934
8151795	-0.216593833333334	-1.16198692347399	3.38882277777778	-2.38707486607538	0.027463227261665	0.392304169551761	8151795	NM_004063	CDH17	cadherin 17, LI cadherin (liver-intestine)	B2R778
7901867	0.173871166666665	1.12808139476893	7.57980983333333	2.38618871456654	0.0275138716958743	0.392585899338645	7901867	NM_003368	USP1	ubiquitin specific peptidase 1	O94782
8113064	-0.204245333333335	-1.15208353992739	7.11435911111111	-2.38568899190763	0.0275424696543097	0.392585899338645	8113064	NM_198273	LYSMD3	LysM, putative peptidoglycan-binding, domain containing 3	Q7Z3D4
8058857	-0.264742000000000	-1.20142117779533	3.84615311111111	-2.38551883306531	0.0275522137584526	0.392585899338645	8058857	NM_000599	IGFBP5	insulin-like growth factor binding protein 5	Q8WV97
7972055	0.251791333333332	1.19068462020183	5.27130272222222	2.38537555457561	0.0275604210537194	0.392585899338645	7972055	NM_138444	KCTD12	potassium channel tetramerisation domain containing 12	B3KY04
8136067	-0.210346000000000	-1.15696562445619	5.98840022222222	-2.38482067580387	0.0275922271562996	0.392762952568956	8136067	NM_178562	TSPAN33	tetraspanin 33	Q86UF1
8025621	-0.156794166666668	-1.11480715472864	4.79393216666667	-2.384055979458	0.0276361161484807	0.393111631108564	8025621	NM_003259	ICAM5	intercellular adhesion molecule 5, telencephalin	Q8N6I2
8002403	-0.300022500000001	-1.23116361419092	6.0106725	-2.38349783769549	0.0276681911448101	0.393291889554909	8002403	NM_138383	MTSS1L	metastasis suppressor 1-like	Q765P7
8116051	0.195757999999999	1.14532576306941	6.80446527777778	2.38210989848330	0.0277481027275478	0.394151396136926	8116051	NM_080881	DBN1	drebrin 1	Q16643
7941260	0.239163499999998	1.18030809955912	5.13719477777778	2.38077965067646	0.0278248941659	0.394757210776112	7941260	NM_031904	FRMD8	FERM domain containing 8	Q9BZ67
7946332	-0.207404333333334	-1.15460896578232	2.42705233333333	-2.38069648341961	0.0278297017365103	0.394757210776112	7946332	NM_001003745	OR10A3	olfactory receptor, family 10, subfamily A, member 3	P58181
8108744	0.292915999999999	1.22511399834566	7.29759822222222	2.38014469351403	0.0278616181068902	0.394933565752913	8108744	NM_018934	PCDHB14	protocadherin beta 14	---
7920303	-0.303354000000001	-1.23400992674116	5.13301183333333	-2.37778311132213	0.0279986006894600	0.396538956906085	7920303	NM_005979	S100A13	S100 calcium binding protein A13	Q99584
7906777	0.416067	1.33428513358948	2.66511766666667	2.37751829388075	0.0280140003102868	0.396538956906085	7906777	NM_004001	FCGR2B	Fc fragment of IgG, low affinity IIb, receptor (CD32)	P31994
8136459	0.256474333333333	1.19455587195648	2.76323877777778	2.37663765910139	0.0280652675110738	0.396987419713514	8136459	NM_005989	AKR1D1	aldo-keto reductase family 1, member D1 (delta 4-3-ketosteroid-5-beta-reductase)	P51857
8001163	-0.246229000000000	-1.18610275539534	4.23118466666667	-2.37471134944646	0.0281777142157207	0.398148863351758	8001163	NM_182493	MYLK3	myosin light chain kinase 3	Q32MK0
8148317	-0.193501333333332	-1.14353564248294	7.72827433333333	-2.37455839003242	0.0281866610216958	0.398148863351758	8148317	NM_002467	MYC	v-myc myelocytomatosis viral oncogene homolog (avian)	P01106
8059071	0.208243666666665	1.15528089139509	7.24862194444444	2.37369941795083	0.0282369525590421	0.398581496080629	8059071	NM_024782	NHEJ1	nonhomologous end-joining factor 1	Q9H9Q4
8141728	0.287100833333331	1.22018578893291	7.75188927777778	2.36988612332265	0.028461224089265	0.401467649470704	8141728	NM_022777	RABL5	RAB, member RAS oncogene family-like 5	Q9H7X7
8055406	0.206788166666666	1.15411594429471	3.37540883333333	2.36915753149364	0.0285042627484898	0.401769603038497	8055406	NM_002299	LCT	lactase	P09848
7980403	0.203416333333331	1.15142172098623	6.71569561111111	2.36885295583335	0.0285222722630685	0.401769603038497	7980403	NM_022067	VIPAR	VPS33B interacting protein, apical-basolateral polarity regulator	Q53H75
8084891	-0.249232833333335	-1.18857491103158	5.52918138888889	-2.36763715190727	0.0285942679786376	0.402504036060405	8084891	NM_153690	FAM43A	family with sequence similarity 43, member A	Q8N2R8
8044021	0.207085666666665	1.154353960568	5.59098616666667	2.36673799762977	0.0286476213814705	0.402548202960437	8044021	NM_016232	IL1RL1	interleukin 1 receptor-like 1	A8VPX0
8012696	-0.192627000000000	-1.14284282217566	2.36964888888889	-2.36666742176155	0.0286518130769646	0.402548202960437	8012696	NM_017533	MYH4	myosin, heavy chain 4, skeletal muscle	Q9Y623
7923034	-0.220191500000000	-1.1648882007698	2.242559	-2.36658037910188	0.0286569835654618	0.402548202960437	7923034	NM_003783	B3GALT2	UDP-Gal:betaGlcNAc beta 1,3-galactosyltransferase, polypeptide 2	O43825
7966746	-0.199104500000002	-1.14798556389253	6.93942033333333	-2.36461514233764	0.0287739531176165	0.403911377904492	7966746	NM_003806	HRK	harakiri, BCL2 interacting protein (contains only BH3 domain)	O00198
8027354	0.410577000000000	1.32921732285135	2.81464438888889	2.36418709938571	0.0287994886978676	0.403990059450365	8027354	NR_003662	RPSAP58	ribosomal protein SA pseudogene 58	---
8133688	0.355252	1.27920900515284	4.1703055	2.36328437797457	0.0288534110024235	0.404310392337866	8133688	NR_002955	SNORA14A	small nucleolar RNA, H/ACA box 14A	---
7995793	0.300927499999998	1.23193616319201	8.53295322222222	2.36313710504826	0.0288622169567288	0.404310392337866	7995793	NR_001447	MT1L	metallothionein 1L (gene/pseudogene)	Q93083
8025672	0.296051166666667	1.22777922759872	7.56158655555556	2.36272972790035	0.0288865884412277	0.404372339574368	8025672	NM_020428	SLC44A2	solute carrier family 44, member 2	Q8IWA5
8063078	-0.188672333333335	-1.13971438996597	10.2501776666667	-2.360807236157	0.0290018603677663	0.405571316868328	8063078	NM_001127695	CTSA	cathepsin A	P10619
8169717	-0.290971666666668	-1.22346401307804	5.59098555555556	-2.36063422418906	0.0290122550300481	0.405571316868328	8169717	NM_007325	GRIA3	glutamate receptor, ionotrophic, AMPA 3	Q17R51
7981249	-0.163302666666668	-1.11984779973385	6.83265122222222	-2.35962179245371	0.0290731519271764	0.406142515205973	7981249	NM_032233	SETD3	SET domain containing 3	Q86TU7
7934544	-0.179219333333334	-1.13227102850945	6.25048061111111	-2.35902959188141	0.0291088272808983	0.406152669116093	7934544	NM_144589	COMTD1	catechol-O-methyltransferase domain containing 1	Q86VU5
8167650	0.186640500000001	1.13811039209271	9.21759811111111	2.35894456105252	0.0291139530451743	0.406152669116093	8167650	BC046248	CXorf67	chromosome X open reading frame 67	Q86X51
7944911	-0.360595833333334	-1.28395606218048	3.23479555555556	-2.35797159699431	0.0291726642215927	0.406554435152355	7944911	NM_152722	HEPACAM	hepatocyte cell adhesion molecule	Q6WQI6
8122426	0.306196333333332	1.23644351446902	7.13419761111111	2.35780271051555	0.0291828664601221	0.406554435152355	8122426	NM_014721	PHACTR2	phosphatase and actin regulator 2	O75167
8123259	-0.368518833333335	-1.29102669614688	5.10457272222222	-2.35727070583776	0.0292150259100057	0.406722922524599	8123259	NM_000301	PLG	plasminogen	B2R7F8
8137709	-0.258739333333335	-1.19643277179055	7.0170855	-2.35673182894144	0.0292476343232452	0.406857769668916	8137709	NM_182491	ZFAND2A	zinc finger, AN1-type domain 2A	Q8N6M9
7919856	0.157348333333333	1.11523545566186	10.9429916666667	2.35605038602687	0.0292889180442967	0.406857769668916	7919856	NM_181746	LASS2	LAG1 homolog, ceramide synthase 2	Q96G23
8006655	-0.200091000000000	-1.14877081303158	5.42653322222222	-2.3559357087009	0.0292958708336148	0.406857769668916	8006655	NM_024308	DHRS11	dehydrogenase/reductase (SDR family) member 11	Q6UWP2
7979328	0.210537833333333	1.15711947493914	6.53333205555556	2.35570241840603	0.0293100197561088	0.406857769668916	7979328	NM_014924	KIAA0831	KIAA0831	Q6ZNE5
7969544	0.293193499999999	1.22534966965751	7.24529966666667	2.35545435516945	0.0293250716076116	0.406857769668916	7969544	NM_019080	NDFIP2	Nedd4 family interacting protein 2	Q9NV92
8157463	0.299652500000001	1.23084790496919	4.8462295	2.35495708431954	0.0293552663596037	0.406998118405723	8157463	NM_153045	C9orf91	chromosome 9 open reading frame 91	Q5VZI3
8008139	0.179613166666666	1.13258016310251	8.80795116666667	2.35433627309321	0.0293930031031853	0.407150945668392	8008139	NM_023079	UBE2Z	ubiquitin-conjugating enzyme E2Z	Q9H832
8076644	0.25261	1.19136047365985	2.87093722222222	2.35396027320701	0.0294158805896334	0.407150945668392	8076644	NM_014351	SULT4A1	sulfotransferase family 4A, member 1	Q9BR01
7946306	0.293003999999999	1.22518872884442	4.06253705555556	2.35378503714735	0.0294265483672518	0.407150945668392	7946306	NM_198185	OVCH2	ovochymase 2	---
8120833	-0.169692166666669	-1.12481845228597	7.18841161111111	-2.35274724628897	0.0294897991939638	0.407620953864328	8120833	NM_031469	SH3BGRL2	SH3 domain binding glutamic acid-rich protein like 2	Q9UJC5
8035177	0.200195166666664	1.14885376053129	7.60968927777778	2.35249026553776	0.0295054810238438	0.407620953864328	8035177	NM_024881	SLC35E1	solute carrier family 35, member E1	Q96K37
7931479	0.219880166666666	1.16463684522539	6.59565977777778	2.35160410670018	0.0295596167925155	0.407620953864328	7931479	NM_005539	INPP5A	inositol polyphosphate-5-phosphatase, 40kDa	Q14642
8053200	-0.226546166666667	-1.17003052322008	3.22396472222222	-2.35160275255975	0.0295596995879394	0.407620953864328	8053200	NM_133637	DQX1	DEAQ box RNA-dependent ATPase 1	Q8TE96
8050689	0.234876499999999	1.17680599398687	6.32137961111111	2.35105414782781	0.0295932603191099	0.407620953864328	8050689	NM_025203	C2orf44	chromosome 2 open reading frame 44	Q9H6R7
8102050	-0.239218166666668	-1.18035282469513	5.38411805555556	-2.35088745216779	0.0296034648783537	0.407620953864328	8102050	NM_178833	NHEDC2	Na+/H+ exchanger domain containing 2	Q86UD5
8178435	0.214346333333332	1.16017813341028	6.71604855555556	2.35045653271398	0.0296298594800108	0.407620953864328	8178435	NM_003897	IER3	immediate early response 3	Q5ST77
8163348	-0.207795000000000	-1.15492166410097	2.31650311111111	-2.35032397529037	0.0296379832544680	0.407620953864328	8163348	NM_173521	C9orf84	chromosome 9 open reading frame 84	---
7907032	-0.222299166666668	-1.16659125669058	2.88386705555556	-2.35026653704616	0.0296415039958569	0.407620953864328	7907032	NM_032858	MAEL	maelstrom homolog (Drosophila)	Q96JY0
7922391	-0.256911000000001	-1.19491748800479	6.16064244444444	-2.34991077329648	0.02966331957963	0.407644398562101	7922391	NM_001127181	CENPL	centromere protein L	Q8N0S6
8006812	-0.163722499999999	-1.12017372991044	9.63433638888889	-2.34899771153732	0.0297193771107917	0.408138058289802	8006812	NM_002795	PSMB3	proteasome (prosome, macropain) subunit, beta type, 3	P49720
7974566	-0.207550500000002	-1.15472595093065	7.48644716666667	-2.34830165371580	0.0297621776656613	0.408449113935650	7974566	NM_018229	MUDENG	MU-2/AP1M2 domain containing, death-inducing	Q9H0R1
8040985	0.226854833333331	1.17028087970446	7.23891188888889	2.34707155128305	0.0298379564451391	0.408985657870726	8040985	NM_032434	ZNF512	zinc finger protein 512	Q658M0
8113551	0.235170999999999	1.17704624208555	6.31029088888889	2.34701203452345	0.0298416274292454	0.408985657870726	8113551	NM_001085377	MCC	mutated in colorectal cancers	P23508
8061815	-0.242289333333334	-1.18286820136680	4.59646905555556	-2.34560869463180	0.0299283066968547	0.409896470773815	8061815	NM_182658	C20orf185	chromosome 20 open reading frame 185	Q14DE0
8089128	-0.164995833333334	-1.12116283997858	7.97360661111111	-2.34452722109963	0.0299952646942528	0.41042310913957	8089128	NM_014820	TOMM70A	translocase of outer mitochondrial membrane 70 homolog A (S. cerevisiae)	O94826
8023528	0.423036499999999	1.3407465118665	5.32005066666667	2.34433380465641	0.0300072544521383	0.41042310913957	8023528	NM_052947	ALPK2	alpha-kinase 2	Q86TB3
7984759	-0.217301166666667	-1.16255676919990	3.50753183333333	-2.34386278337749	0.0300364713446204	0.410545700711703	7984759	NM_153356	TBC1D21	TBC1 domain family, member 21	Q8IYX1
7950391	0.468412833333334	1.38358649153946	6.17538933333333	2.34312086731369	0.0300825450265425	0.41087083256146	7950391	NM_173582	PGM2L1	phosphoglucomutase 2-like 1	Q6PCE3
7943958	0.211612666666667	1.15798187063284	2.41636294444444	2.34282722575939	0.0301007985374331	0.41087083256146	7943958	NM_006028	HTR3B	5-hydroxytryptamine (serotonin) receptor 3B	O95264
8092055	-0.222639666666667	-1.16686662410441	2.72507472222222	-2.34180178978865	0.0301646228490706	0.410907955211623	8092055	NM_020949	SLC7A14	solute carrier family 7 (cationic amino acid transporter, y+ system), member 14	Q8TBB6
8002347	0.214808833333333	1.16055012360199	8.80156322222222	2.34176844118031	0.0301667006099337	0.410907955211623	8002347	NM_001605	AARS	alanyl-tRNA synthetase	P49588
7932082	-0.261680500000001	-1.19887438104083	4.571153	-2.34156430998873	0.0301794217481771	0.410907955211623	7932082	NM_031455	CCDC3	coiled-coil domain containing 3	Q9BQI4
8138592	0.376589333333333	1.29826899468756	6.35751111111111	2.34148115767226	0.0301846050966999	0.410907955211623	8138592	AB052759	TRA2A	transformer 2 alpha homolog (Drosophila)	Q8IXF7
8137244	0.207625666666666	1.15478611552494	2.25812477777778	2.34070905176680	0.0302327742020664	0.410936423370547	8137244	NM_018326	GIMAP4	GTPase, IMAP family member 4	Q9NUV9
7992934	-0.193993333333334	-1.14392568713250	4.62034422222222	-2.34057511483047	0.0302411373296644	0.410936423370547	7992934	NM_005223	DNASE1	deoxyribonuclease I	P24855
8117034	0.223636500000000	1.16767315178630	6.04648855555556	2.34047298686615	0.0302475157212065	0.410936423370547	8117034	NM_006877	GMPR	guanosine monophosphate reductase	P36959
8138888	0.235106666666665	1.17699375585820	5.59445738888889	2.33950690207761	0.0303079141784206	0.41141585083237	8138888	NM_005020	PDE1C	phosphodiesterase 1C, calmodulin-dependent 70kDa	Q14123
8140709	0.188653999999999	1.13969990691136	8.00525905555556	2.33885035771295	0.0303490243280273	0.41141585083237	8140709	NR_030672	KIAA1324L	KIAA1324-like	B4DJV3
8121349	-0.254550500000001	-1.19296399373870	5.35681872222222	-2.33858627975558	0.0303655743924005	0.41141585083237	8121349	NM_145315	LACE1	lactation elevated 1	Q8WV93
8028645	0.165579500000000	1.12161651712325	6.3069115	2.33840254151204	0.0303770944108466	0.41141585083237	8028645	NM_017592	MED29	mediator complex subunit 29	Q9NX70
8108099	-0.233434833333335	-1.17563061420627	7.37234127777778	-2.33825056189074	0.0303866262886409	0.41141585083237	8108099	NM_021982	SEC24A	SEC24 family, member A (S. cerevisiae)	O95486
8147156	-0.242082500000002	-1.18269863050867	8.62078333333333	-2.33796433669623	0.0304045853254509	0.41141585083237	8147156	NM_007013	WWP1	WW domain containing E3 ubiquitin protein ligase 1	Q9H0M0
8092596	-0.293198333333335	-1.22535377484479	4.44104361111111	-2.33695606685198	0.0304679270393041	0.411997919337355	8092596	NM_001346	DGKG	diacylglycerol kinase, gamma 90kDa	P49619
8152506	0.290655333333333	1.2231957789667	4.24038255555556	2.33641381278744	0.0305020431770929	0.412184276799782	8152506	NM_207506	SAMD12	sterile alpha motif domain containing 12	Q8N8I0
8145636	0.209752833333333	1.15649003373084	6.44792522222222	2.33572093870986	0.0305456871551179	0.412499053054124	8145636	NM_024567	HMBOX1	homeobox containing 1	Q6NT76
8108238	0.178098499999998	1.13139170597464	7.52074855555556	2.33498763960838	0.0305919405251136	0.412848624796307	8108238	NM_001001419	SMAD5	SMAD family member 5	Q68DB7
8101881	-0.586369333333336	-1.50146342649638	9.97294366666667	-2.33436787234469	0.03063108339023	0.413101836540228	8101881	NM_000668	ADH1B	alcohol dehydrogenase 1B (class I), beta polypeptide	P00325
8065552	-0.210082666666667	-1.15675446423023	2.41166411111111	-2.33348073522546	0.0306871933910909	0.413312712883129	8065552	NM_001037731	DEFB116	defensin, beta 116	Q30KQ4
7967021	-0.314476000000001	-1.24355989896297	4.92156416666667	-2.33346322864749	0.0306883016116647	0.413312712883129	7967021	BC052611	PXN	paxillin	Q7Z7K5
8071107	-0.229459833333334	-1.17239590442959	7.51065238888889	-2.33315387528652	0.0307078907549084	0.413312712883129	8071107	NM_031481	SLC25A18	solute carrier family 25 (mitochondrial carrier), member 18	Q9H1K4
8121927	0.196482333333333	1.14590094070358	7.20167822222222	2.33154692413256	0.0308098340365691	0.414167284745821	8121927	NM_030963	RNF146	ring finger protein 146	Q9NTX7
7907370	-0.204787500000001	-1.15251657577787	3.69505238888889	-2.33141930278013	0.0308179436237549	0.414167284745821	7907370	NM_015569	DNM3	dynamin 3	Q9UQ16
7904755	0.205161999999999	1.15281578903545	6.86402777777778	2.3311162937526	0.0308372059887711	0.414167284745821	7904755	NM_003846	PEX11B	peroxisomal biogenesis factor 11 beta	O96011
8077550	0.218169666666665	1.16325683712792	7.50596238888889	2.33062777669860	0.0308682846348781	0.414167284745821	8077550	NM_001077525	MTMR14	myotubularin related protein 14	Q8NCE2
7995222	-0.252522500000000	-1.19128821938758	4.87614227777778	-2.33054512766325	0.0308735454983194	0.414167284745821	7995222	NM_003041	SLC5A2	solute carrier family 5 (sodium/glucose cotransporter), member 2	Q96GQ5
7990511	0.251566333333333	1.19049893775188	6.43217538888889	2.32984651945687	0.03091804723411	0.414218273899413	7990511	NM_002833	PTPN9	protein tyrosine phosphatase, non-receptor type 9	P43378
7908312	-0.328236166666666	-1.25547749394212	7.38704505555556	-2.32984386405847	0.0309182164977707	0.414218273899413	7908312	NM_005807	PRG4	proteoglycan 4	B3KQ20
8069633	-0.216302000000000	-1.16175189651954	6.84142094444444	-2.32937789332823	0.0309479322690093	0.41434252780239	8069633	NM_001003703	ATP5J	ATP synthase, H+ transporting, mitochondrial F0 complex, subunit F6	P18859
8043745	-0.215482	-1.16109176679750	3.77685827777778	-2.32720000213234	0.0310871712655848	0.415716192501395	8043745	ENST00000429765	TMEM131	transmembrane protein 131	---
8175444	-0.205488500000000	-1.15307671524581	4.38213688888889	-2.32713163667766	0.0310915514470703	0.415716192501395	8175444	NM_004114	FGF13	fibroblast growth factor 13	Q9NZH9
8081465	0.185720500000000	1.13738485568422	8.12787405555556	2.32617820723175	0.0311526973571857	0.416259179584808	8081465	NM_001142568	BBX	bobby sox homolog (Drosophila)	Q8WY36
7940000	0.199378333333332	1.14820348004256	2.52797261111111	2.32533455563385	0.0312068957623549	0.416708680568468	7940000	NM_001005323	OR5AK2	olfactory receptor, family 5, subfamily AK, member 2	Q8NH90
8063410	-0.201147500000001	-1.1496123774868	8.23376494444445	-2.32459856671639	0.031254248920899	0.417066244652155	8063410	NM_032521	PARD6B	par-6 partitioning defective 6 homolog beta (C. elegans)	Q9BYG5
8053484	0.175878499999999	1.12965207422319	5.75963111111111	2.32332101912972	0.031336603677305	0.417890102986166	8053484	NM_003896	ST3GAL5	ST3 beta-galactoside alpha-2,3-sialyltransferase 5	Q9UNP4
8098263	0.205371000000000	1.15298280697482	7.10807233333333	2.32260737266412	0.031382694988704	0.41800597589241	8098263	NM_001166108	PALLD	palladin, cytoskeletal associated protein	Q7L8P5
8028955	0.380484333333333	1.30177880783323	3.24088344444444	2.32253069408266	0.0313876510554682	0.41800597589241	8028955	NR_001278	CYP2B7P1	cytochrome P450, family 2, subfamily B, polypeptide 7 pseudogene 1	Q14097
7952145	-0.185645666666669	-1.13732586047720	8.96936766666667	-2.32222899150884	0.0314071584254632	0.41800597589241	7952145	NM_006389	HYOU1	hypoxia up-regulated 1	A8C1Z0
8030931	0.256452666666666	1.19453793202544	4.905517	2.32108231143524	0.0314814024496635	0.418719178251102	8030931	NM_032423	ZNF528	zinc finger protein 528	Q3MIS6
7995806	0.249008499999999	1.18839010673495	6.78721733333333	2.32001817461150	0.0315504473358323	0.419214107074648	7995806	NM_005946	MT1A	metallothionein 1A	P04731
8096781	0.194935666666664	1.14467311566060	8.28338855555556	2.31966020260978	0.0315737052828568	0.419214107074648	8096781	NM_006323	SEC24B	SEC24 family, member B (S. cerevisiae)	---
7914563	0.253819333333333	1.19235954547544	7.07996261111111	2.31921872649451	0.0316024104593382	0.419214107074648	7914563	NM_003680	YARS	tyrosyl-tRNA synthetase	P54577
7975772	-0.239115000000001	-1.18026842105536	4.21955805555556	-2.3187589820273	0.0316323291283419	0.419214107074648	7975772	NM_024643	FAM164C	family with sequence similarity 164, member C	Q53FD0
7903281	0.202379666666666	1.15059464961383	7.66221211111111	2.31858993850435	0.0316433365176534	0.419214107074648	7903281	NM_012243	SLC35A3	solute carrier family 35 (UDP-N-acetylglucosamine (UDP-GlcNAc) transporter), member A3	Q9Y2D2
7939056	-0.380525000000001	-1.30181550287237	3.00908777777778	-2.31799507801196	0.0316820994688264	0.419214107074648	7939056	NM_003986	BBOX1	butyrobetaine (gamma), 2-oxoglutarate dioxygenase (gamma-butyrobetaine hydroxylase) 1	O75936
8167125	0.205184333333333	1.15283363509289	7.20169283333333	2.3179749381148	0.0316834126154948	0.419214107074648	8167125	NM_004651	USP11	ubiquitin specific peptidase 11	Q6P453
7969796	0.168330833333332	1.12375756929378	9.96628516666667	2.31796492173591	0.0316840657147687	0.419214107074648	7969796	NM_004800	TM9SF2	transmembrane 9 superfamily member 2	Q99805
7941749	-0.250717833333335	-1.18979896906187	5.124201	-2.31648433604075	0.0317807416557415	0.419864675728185	7941749	NM_177963	SYT12	synaptotagmin XII	Q8NDM9
7958960	-0.265053	-1.20168019460163	6.39820188888889	-2.31641919728453	0.0317850012000904	0.419864675728185	7958960	NM_001143819	TPCN1	two pore segment channel 1	Q9ULQ1
8120758	0.235253999999999	1.17711396093509	7.767807	2.31626057091775	0.0317953762823268	0.419864675728185	8120758	NM_015571	SENP6	SUMO1/sentrin specific peptidase 6	Q9GZR1
8150529	0.188705166666666	1.13974032826008	3.08513638888889	2.31558418272411	0.0318396511549764	0.420175604760008	8150529	NM_014420	DKK4	dickkopf homolog 4 (Xenopus laevis)	Q9UBT3
8025877	0.192124000000000	1.14244443601412	6.08411155555556	2.31380353022963	0.0319564815670381	0.421442993730554	8025877	NM_022737	LPPR2	lipid phosphate phosphatase-related protein type 2	Q96GM1
8088397	-0.292508500000001	-1.22476800460434	3.68888088888889	-2.31247241570652	0.0320440761930006	0.422323422907751	8088397	NM_003500	ACOX2	acyl-CoA oxidase 2, branched chain	Q99424
8065762	0.259673166666667	1.19720745420424	7.49018633333333	2.31177498566408	0.0320900595095939	0.422654649941175	8065762	NM_080476	PIGU	phosphatidylinositol glycan anchor biosynthesis, class U	Q9H490
7999440	-0.228426500000001	-1.17155647407450	3.58507572222222	-2.31083817115551	0.0321519220814095	0.423194454928682	7999440	NM_002761	PRM1	protamine 1	Q3MN80
8130582	-0.22499800	-1.16877562829306	2.51281122222222	-2.30967313896856	0.0322290088545515	0.423933815367786	8130582	NM_003058	SLC22A2	solute carrier family 22 (organic cation transporter), member 2	O15244
7908499	-0.256029666666667	-1.19418774334217	2.24349588888889	-2.30927687688502	0.0322552672802156	0.424004064701667	7908499	NM_030787	CFHR5	complement factor H-related 5	B2RA39
7910923	-0.171054333333335	-1.12588098713859	3.99120822222222	-2.30847572954288	0.0323084159788403	0.424427473681849	7910923	NM_020066	FMN2	formin 2	Q9NZ56
8176397	0.246688999999999	1.18648100183279	3.15543688888889	2.30777767049763	0.0323547917188764	0.424761417190171	8176397	NM_139214	TGIF2LY	TGFB-induced factor homeobox 2-like, Y-linked	Q8IUE0
8061154	-0.209780166666666	-1.15651194482510	4.83000761111111	-2.30742699359777	0.0323781122478335	0.424792450008793	8061154	NM_003434	ZNF133	zinc finger protein 133	P52736
8051583	-0.323192166666667	-1.25109571469313	8.00865233333333	-2.30662097898605	0.0324317723149709	0.425221232098616	8051583	NM_000104	CYP1B1	cytochrome P450, family 1, subfamily B, polypeptide 1	Q53TK1
7897728	0.255315666666666	1.19359687758877	5.32993438888889	2.30380502288061	0.0326198892450862	0.427411218486035	7897728	NM_018438	FBXO6	F-box protein 6	Q9NRD1
8053533	-0.160419000000003	-1.11761167741372	8.82966083333333	-2.302075646575	0.0327359176361264	0.42759830521769	8053533	NM_006839	IMMT	inner membrane protein, mitochondrial	B2R5N6
8146967	0.240962833333333	1.18178110153267	4.18519038888889	2.30200667969088	0.0327405527026936	0.42759830521769	8146967	NM_031461	CRISPLD1	cysteine-rich secretory protein LCCL domain containing 1	Q9H336
8147439	-0.227263500000001	-1.17061242761702	6.17168983333333	-2.30195049929644	0.0327443288740971	0.42759830521769	8147439	NM_024613	PLEKHF2	pleckstrin homology domain containing, family F (with FYVE domain) member 2	Q9H8W4
8037688	-0.2440755	-1.18433358950227	4.97514216666667	-2.30169836147757	0.0327612813015383	0.42759830521769	8037688	NM_030785	RSPH6A	radial spoke head 6 homolog A (Chlamydomonas)	Q9H0K4
8083166	0.263380666666666	1.20028804622962	3.14283466666667	2.30150890112695	0.0327740249594910	0.42759830521769	8083166	NM_003304	TRPC1	transient receptor potential cation channel, subfamily C, member 1	P48995
8141066	-0.221815166666667	-1.16619995052340	8.867508	-2.30128907117275	0.0327888171057966	0.42759830521769	8141066	NM_000940	PON3	paraoxonase 3	Q15166
8033587	-0.242062666666667	-1.18268237156671	5.36126283333333	-2.30119840512558	0.0327949197333672	0.42759830521769	8033587	NM_032152	PRAM1	PML-RARA regulated adaptor molecule 1	Q96QH2
8115689	-0.277308166666668	-1.21193150723905	2.55415222222222	-2.30107944056272	0.0328029286933156	0.42759830521769	8115689	NR_029520	MIR103-1	microRNA 103-1	---
7934993	-0.174763666666667	-1.12877948002238	2.32929111111111	-2.30020325599944	0.0328619710806682	0.428062778408999	7934993	NR_002779	NUDT9P1	nudix (nucleoside diphosphate linked moiety X)-type motif 9 pseudogene 1	---
8149258	-0.185955500000001	-1.13757013892406	6.16587805555556	-2.29989022563835	0.0328830886699846	0.428062778408999	8149258	NM_004225	MFHAS1	malignant fibrous histiocytoma amplified sequence 1	Q9Y4C4
8047829	-0.200159833333334	-1.14882562406818	2.8529175	-2.29961132167654	0.0329019145910814	0.428062778408999	8047829	NM_173077	CPO	carboxypeptidase O	Q8IVL8
8007212	0.297692000000000	1.22917642318805	4.75047755555556	2.29904675811304	0.0329400529146693	0.428284074778927	8007212	NM_003152	STAT5A	signal transducer and activator of transcription 5A	Q59GY7
7977767	-0.270406166666668	-1.20614735051459	2.84281466666667	-2.29842659875326	0.0329819939991793	0.428343682588061	7977767	NM_001005465	OR10G3	olfactory receptor, family 10, subfamily G, member 3	---
7932985	-0.238665000000001	-1.17990033358681	8.44434261111111	-2.29835408545312	0.0329869012590016	0.428343682588061	7932985	NM_003873	NRP1	neuropilin 1	Q9H2E0
8099340	0.192569499999999	1.14279727398225	9.444669	2.29755034541328	0.0330413386854326	0.428357196416358	8099340	NM_017491	WDR1	WD repeat domain 1	O75083
8155167	0.296452166666666	1.22812053874628	5.04410716666667	2.29739348866503	0.0330519722868549	0.428357196416358	8155167	NM_001039792	HRCT1	histidine rich carboxyl terminus 1	Q6UXD1
8123936	0.189586999999998	1.14043719642265	8.46211905555556	2.29731083074814	0.0330575770874089	0.428357196416358	8123936	NM_001142393	NEDD9	neural precursor cell expressed, developmentally down-regulated 9	Q14511
8041206	0.346448000000001	1.27142644398433	6.22177377777778	2.29701336534811	0.0330777546427784	0.428357196416358	8041206	NM_030915	LBH	limb bud and heart development homolog (mouse)	Q53QV2
8096411	-0.388735833333333	-1.30924566989866	5.86416133333333	-2.29677981343006	0.0330936048144063	0.428357196416358	8096411	NM_145715	TIGD2	tigger transposable element derived 2	B3KNK0
8021966	-0.204840833333334	-1.15255918262487	6.11130116666667	-2.29633758047956	0.0331236364933042	0.428472311243955	8021966	NM_017512	ENOSF1	enolase superfamily member 1	Q7L5Y1
7940989	-0.212160833333333	-1.15842194123159	7.11052533333333	-2.29539098039297	0.0331880039421447	0.42874434239892	7940989	NM_004451	ESRRA	estrogen-related receptor alpha	Q8N4S8
7956658	-0.257074000000001	-1.19505250098285	7.55443927777778	-2.29514959639419	0.0332044361797881	0.42874434239892	7956658	NM_004731	SLC16A7	solute carrier family 16, member 7 (monocarboxylic acid transporter 2)	Q8NEM3
7977127	0.185298333333333	1.13705207868525	7.88360533333333	2.29509547922874	0.0332081212415542	0.42874434239892	7977127	NM_001130107	KLC1	kinesin light chain 1	Q07866
8171901	-0.202801833333334	-1.15093139006900	7.62127011111111	-2.29425873351043	0.0332651467999687	0.429207209188648	8171901	NM_152787	TAB3	TGF-beta activated kinase 1/MAP3K7 binding protein 3	Q8N5C8
7944463	0.285668333333333	1.21897482708846	5.89939238888889	2.29376539494777	0.0332988109671706	0.429335826289561	7944463	NM_024618	NLRX1	NLR family member X1	Q659G8
7928959	0.214695166666665	1.16045869009472	8.79003116666667	2.29325073571017	0.0333339635229213	0.429335826289561	7928959	NM_000314	PTEN	phosphatase and tensin homolog	P60484
8045018	-0.275439333333333	-1.21036261594905	3.87230161111111	-2.29318204815835	0.0333386576507039	0.429335826289561	8045018	NM_000312	PROC	protein C (inactivator of coagulation factors Va and VIIIa)	Q16185
8108683	0.179728333333333	1.13267057769792	7.23211744444444	2.29274300740699	0.0333686762464718	0.429449566676815	8108683	NM_018936	PCDHB2	protocadherin beta 2	B2RBF7
8104627	0.230896666666666	1.17356411849613	2.02789055555556	2.29188286558291	0.0334275591877491	0.429749361261013	8104627	NR_003921	PMCHL1	pro-melanin-concentrating hormone-like 1	Q16048
8076327	-0.308790333333334	-1.2386686691596	2.92243438888889	-2.29178342061754	0.0334343730985997	0.429749361261013	8076327	AK097637	LOC100129648	hypothetical LOC100129648	---
8144802	-0.324224166666667	-1.25199097851675	5.58994638888889	-2.29041750340056	0.0335280947863314	0.430586559460296	8144802	NM_006207	PDGFRL	platelet-derived growth factor receptor-like	Q15198
7940175	-0.220406	-1.16506140930531	2.72700544444444	-2.29021526326807	0.0335419919776915	0.430586559460296	7940175	NM_001004708	OR4D6	olfactory receptor, family 4, subfamily D, member 6	Q8NGJ1
8168976	0.241385666666665	1.18212751547489	5.39981561111111	2.28889474784037	0.0336328636628157	0.431479839522325	8168976	NM_001004051	GPRASP2	G protein-coupled receptor associated sorting protein 2	---
8176865	0.383332166666666	1.30435101497337	5.77936944444444	2.28830664004717	0.0336734075658835	0.431491563459902	8176865	BC032332	PCMTD2	protein-L-isoaspartate (D-aspartate) O-methyltransferase domain containing 2	Q6PIM4
8133976	-0.288990833333333	-1.22178533860910	3.31742894444444	-2.288263956321	0.0336763519187748	0.431491563459902	8133976	NM_006716	DBF4	DBF4 homolog (S. cerevisiae)	B3KMY2
8106962	-0.225434833333334	-1.16912957520710	6.0157665	-2.28795486872666	0.0336976800844357	0.431492088004745	8106962	NM_198150	ARSK	arylsulfatase family, member K	Q6UWY0
7935270	-0.369401500	-1.29181681108223	5.88489766666667	-2.28760218572542	0.0337220317167459	0.431531302334873	7935270	NM_013314	BLNK	B-cell linker	B3KNL5
8171161	-0.287682666666669	-1.22067798438862	8.73088561111111	-2.28673078827550	0.0337822685625558	0.431773166469245	8171161	NM_000047	ARSE	arylsulfatase E (chondrodysplasia punctata 1)	B2R7S0
7978653	0.416973	1.33512331626411	5.45776133333333	2.28671249201077	0.0337835343867895	0.431773166469245	7978653	NM_014990	RALGAPA1	Ral GTPase activating protein, alpha subunit 1 (catalytic)	Q9Y408
7917370	-0.174254166666667	-1.12838091235029	3.45055477777778	-2.28590728785274	0.0338392856732269	0.432213182480346	7917370	NM_152890	COL24A1	collagen, type XXIV, alpha 1	Q17RW2
8127498	-0.434779666666667	-1.35170438033578	3.95626355555556	-2.28486764025776	0.0339113950707602	0.432861447156365	8127498	NR_029598	MIR30C2	microRNA 30c-2	---
8076225	-0.280826833333336	-1.21489095980725	7.86000038888889	-2.2836811918277	0.0339938596728334	0.433640991547095	8076225	NM_194326	RPS19BP1	ribosomal protein S19 binding protein 1	Q86WX3
8096580	-0.344731333333335	-1.26991447000602	7.73724766666667	-2.28225431148993	0.0340932805860469	0.434308877255263	8096580	NM_000253	MTTP	microsomal triglyceride transfer protein	P55157
7975361	0.295588500000001	1.22738554672358	6.45498344444444	2.28181876887795	0.0341236813233795	0.434308877255263	7975361	NM_014734	KIAA0247	KIAA0247	Q92537
8001387	-0.198120500000002	-1.14720283946452	6.77059566666667	-2.28172621317969	0.0341301449021072	0.434308877255263	8001387	NM_002968	SALL1	sal-like 1 (Drosophila)	Q9NSC2
8103894	-0.324254666666667	-1.25201744712405	3.13843583333333	-2.28124584267719	0.0341637094658091	0.434308877255263	8103894	NM_153343	ENPP6	ectonucleotide pyrophosphatase/phosphodiesterase 6	Q6UWR7
8102162	-0.321612333333334	-1.24972644339902	6.52917083333333	-2.28117411584530	0.0341687237915213	0.434308877255263	8102162	NM_020395	INTS12	integrator complex subunit 12	Q96CB8
8018196	-0.209663166666668	-1.15641815756787	3.46871394444444	-2.28087856465377	0.03418939253616	0.434308877255263	8018196	NM_139018	CD300LF	CD300 molecule-like family member f	Q8TDQ1
7921690	-0.202755166666667	-1.15089416164487	2.53236883333333	-2.28078126205706	0.0341961997088998	0.434308877255263	7921690	NM_017625	ITLN1	intelectin 1 (galactofuranose binding)	Q8WWA0
7973084	0.439319166666666	1.35596427288470	8.60836183333333	2.28022548307686	0.0342351053018656	0.434530735421926	7973084	NM_001145	ANG	angiogenin, ribonuclease, RNase A family, 5	Q53X86
8000371	0.267965833333333	1.20410886455104	2.80885611111111	2.27955016662968	0.0342824336742221	0.434701741112807	8000371	AK127191	FLJ45256	hypothetical LOC400511	Q6ZSR6
8173041	0.261366833333332	1.19861375350442	5.42043888888889	2.27844385387763	0.034360098058158	0.434701741112807	8173041	NM_017848	FAM120C	family with sequence similarity 120C	Q9NX05
7962112	0.284916999999999	1.21834016906748	4.07931172222222	2.27834313408781	0.0343671767498186	0.434701741112807	7962112	NM_001002259	CAPRIN2	caprin family member 2	Q6IMN6
7964064	-0.221379833333334	-1.16584810269138	8.98467283333333	-2.27820913197154	0.0343765966423913	0.434701741112807	7964064	NM_004077	CS	citrate synthase	O75390
8021653	0.262647666666665	1.19967836251618	6.11162194444444	2.27783063201907	0.0344032167597177	0.434701741112807	8021653	NM_002640	SERPINB8	serpin peptidase inhibitor, clade B (ovalbumin), member 8	B2R9H3
7964810	0.235069166666666	1.17696316263443	4.67759177777778	2.27768048533732	0.0344137819251086	0.434701741112807	7964810	NM_017440	MDM1	Mdm1 nuclear protein homolog (mouse)	Q8TC05
7993680	0.187884833333332	1.13909244274727	6.95457633333333	2.27767601024559	0.0344140968636436	0.434701741112807	7993680	BC050464	C16orf62	chromosome 16 open reading frame 62	Q7Z3J2
7966072	0.246284166666666	1.18614811119441	6.3785325	2.27698889480104	0.0344624847567869	0.434701741112807	7966072	NM_012406	PRDM4	PR domain containing 4	B3KPI0
7950447	0.219570666666667	1.16438702358457	4.41151272222222	2.27635807110606	0.0345069636990404	0.434701741112807	7950447	NM_182969	XRRA1	X-ray radiation resistance associated 1	Q8NCN4
8126937	0.194572833333333	1.14438527011584	3.18394211111111	2.27635239713445	0.0345073640068715	0.434701741112807	8126937	NM_001037729	DEFB113	defensin, beta 113	Q30KQ7
8110685	0.209955666666667	1.15665263997294	6.50187094444444	2.27635158501329	0.0345074213036769	0.434701741112807	8110685	NR_024158	LOC25845	hypothetical LOC25845	Q71RB1
8089185	-0.258080333333334	-1.19588638525271	2.65408905555556	-2.27612937670466	0.0345231018485074	0.434701741112807	8089185	NM_016247	IMPG2	interphotoreceptor matrix proteoglycan 2	Q96RP4
8073309	0.273860333333332	1.20903862367496	6.09623966666667	2.27579965366996	0.0345463814751004	0.434701741112807	8073309	XM_002346783	LOC100288034	similar to FKSG62	---
8098214	-0.247303833333334	-1.18698675219143	3.5871655	-2.27528742742502	0.0345825751825981	0.434701741112807	8098214	NM_012464	TLL1	tolloid-like 1	O43897
8074892	0.215937833333332	1.16145868283813	5.27657461111111	2.27514765294798	0.0345924576610004	0.434701741112807	8074892	NR_003950	ZDHHC8P1	zinc finger, DHHC-type containing 8 pseudogene 1	Q96N15
8095488	0.228766166666666	1.17183233662334	2.86234905555556	2.27476204830314	0.0346197345731039	0.434701741112807	8095488	NM_012390	SMR3A	submaxillary gland androgen regulated protein 3A	B2R564
8130567	0.168165	1.12362840426018	10.9009688888889	2.27456908967244	0.0346333915267327	0.434701741112807	8130567	NM_030752	TCP1	t-complex 1	P17987
8161824	-0.213238000000001	-1.15928718261127	6.91148711111111	-2.27449866448582	0.0346383772178982	0.434701741112807	8161824	NM_017998	C9orf40	chromosome 9 open reading frame 40	Q8IXQ3
8123802	0.196356000000000	1.14580060130877	7.78679844444444	2.27404933264142	0.0346702028605278	0.434701741112807	8123802	NM_201280	MUTED	muted homolog (mouse)	Q8TDH9
8172781	-0.332016333333333	-1.25877142448396	3.38906288888889	-2.27394650712085	0.0346774896585796	0.434701741112807	8172781	NM_173358	SSX7	synovial sarcoma, X breakpoint 7	---
8155268	0.210141333333331	1.15680150418425	7.34703127777778	2.27239057836422	0.0347879239702625	0.435563994215021	8155268	NM_022490	POLR1E	polymerase (RNA) I polypeptide E, 53kDa	Q9GZS1
8040618	0.170365833333330	1.12534380907987	9.38287944444444	2.27237191702452	0.0347892504506226	0.435563994215021	8040618	NM_016131	RAB10	RAB10, member RAS oncogene family	P61026
8058428	-0.175162833333337	-1.12909183534884	9.30347844444444	-2.27204294492798	0.034812642011223	0.43558781084413	8058428	NM_005006	NDUFS1	NADH dehydrogenase (ubiquinone) Fe-S protein 1, 75kDa (NADH-coenzyme Q reductase)	P28331
8030362	0.240429999999998	1.18134471263735	11.3601066666667	2.27124902634351	0.0348691532934430	0.435686061175649	8030362	NR_000020	SNORD33	small nucleolar RNA, C/D box 33	Q9BSQ6
8046604	0.193379999999999	1.14343947305490	8.82812033333333	2.27090281603795	0.0348938230671405	0.435686061175649	8046604	NM_003659	AGPS	alkylglycerone phosphate synthase	O00116
8160274	0.298435666666666	1.22981019064624	2.60248766666667	2.27087790965948	0.0348955984312028	0.435686061175649	8160274	AK021795	MGC24103	hypothetical MGC24103	Q8NEQ3
7937438	0.205468833333332	1.15306099673275	6.570851	2.27023972117815	0.0349411178607613	0.435686061175649	7937438	NM_174940	TMEM80	transmembrane protein 80	Q96HE8
8166730	-0.238638333333334	-1.17987852459931	2.69448061111111	-2.27021430687194	0.0349429316935819	0.435686061175649	8166730	NM_000397	CYBB	cytochrome b-245, beta polypeptide	P04839
7977397	0.313078333333333	1.24235573555757	8.51631005555556	2.26945993030630	0.0349968114765534	0.435686061175649	7977397	NM_001312	CRIP2	cysteine-rich protein 2	P52943
8090193	-0.276228500000004	-1.21102487588405	8.87717866666667	-2.26873055549498	0.035048978322122	0.435686061175649	8090193	NM_020733	HEG1	HEG homolog 1 (zebrafish)	Q7Z2S9
7904018	0.175387999999999	1.12926807057413	6.3850925	2.26872055976499	0.035049693740876	0.435686061175649	7904018	NM_018704	CTTNBP2NL	CTTNBP2 N-terminal like	B3KMS5
7952004	-0.185639333333333	-1.13732086770481	4.48077877777778	-2.26797826551601	0.0351028591545193	0.435686061175649	7952004	NM_174934	SCN4B	sodium channel, voltage-gated, type IV, beta	B0YJ93
8116174	0.229901166666666	1.17275460569853	2.04610877777778	2.26776965370059	0.0351178139446733	0.435686061175649	8116174	NR_003281	GMCL1L	germ cell-less homolog 1 (Drosophila)-like	Q8NEA9
8120184	0.296207833333333	1.22791256313947	2.52414288888889	2.26737691439699	0.0351459842373261	0.435686061175649	8120184	NM_172238	TFAP2D	transcription factor AP-2 delta (activating enhancer binding protein 2 delta)	Q7Z6R9
8127943	0.210182333333333	1.15683437983314	7.37728811111111	2.26725683399654	0.0351546014837346	0.435686061175649	8127943	NM_153816	SNX14	sorting nexin 14	Q9Y5W7
7899153	0.183355666666664	1.13552200714142	7.96975172222222	2.26701468792147	0.0351719843632375	0.435686061175649	7899153	NM_031286	SH3BGRL3	SH3 domain binding glutamic acid-rich protein like 3	Q86Z22
8005839	-0.174763500000001	-1.12877934962067	9.38678166666667	-2.26668914957314	0.0351953661781857	0.435686061175649	8005839	NM_014573	TMEM97	transmembrane protein 97	Q5BJF2
8081890	-0.414529166666667	-1.33286361700108	7.19204388888889	-2.26665930528388	0.0351975104625841	0.435686061175649	8081890	NM_015900	PLA1A	phospholipase A1 member A	Q53H76
7937950	0.278361666666666	1.21281681985769	2.714106	2.26615392364557	0.0352338399370769	0.435686061175649	7937950	NM_001004751	OR51D1	olfactory receptor, family 51, subfamily D, member 1	Q8NGF3
7948951	0.170739500000000	1.12563531762411	2.45046433333333	2.26549061985398	0.0352815740870011	0.435686061175649	7948951	NM_001136506	SLC22A24	solute carrier family 22, member 24	Q8N4F4
7975613	-0.238418333333334	-1.17969861583302	2.64460294444444	-2.26538372442968	0.0352892723040849	0.435686061175649	7975613	NM_001037162	ACOT6	acyl-CoA thioesterase 6	Q3I5F7
8169949	-0.164669833333334	-1.12090952393922	7.08296211111111	-2.26532022747914	0.0352938458542423	0.435686061175649	8169949	NM_016542	MST4	serine/threonine protein kinase MST4	Q9P289
8038643	0.238230166666666	1.17954476108586	3.49354038888889	2.26494062586861	0.0353211991373182	0.435686061175649	8038643	NM_017509	KLK15	kallikrein-related peptidase 15	Q6UBM2
8038280	0.200265666666666	1.14890990279755	4.87592055555556	2.26451307001490	0.035352031275723	0.435686061175649	8038280	NM_000737	CGB	chorionic gonadotropin, beta polypeptide	A6NKQ9
7964400	0.172540833333333	1.12704165142003	3.26711588888889	2.26441042678526	0.0353594368275791	0.435686061175649	7964400	NM_145064	STAC3	SH3 and cysteine rich domain 3	Q96MF2
8005458	0.244008166666666	1.18427831568126	3.84224411111111	2.26418649125267	0.035375598391283	0.435686061175649	8005458	NM_001040078	LGALS9C	lectin, galactoside-binding, soluble, 9C	O00182
8098470	-0.285126333333335	-1.21851696160183	7.7598395	-2.26405212068827	0.0353852992614924	0.435686061175649	8098470	NM_024949	WWC2	WW and C2 domain containing 2	Q6AWC2
7942596	0.234390499999998	1.17640963067017	7.19298305555556	2.26404108018217	0.0353860964386727	0.435686061175649	7942596	NM_001235	SERPINH1	serpin peptidase inhibitor, clade H (heat shock protein 47), member 1, (collagen binding protein 1)	P50454
8031893	-0.236824166666668	-1.17839577809163	5.7079455	-2.26401520804431	0.0353879645951611	0.435686061175649	8031893	NM_021089	ZNF8	zinc finger protein 8	B3KS94
8163964	0.177659333333332	1.13104735467898	6.45361455555556	2.26383698788967	0.0354008358537886	0.435686061175649	8163964	NM_005388	PDCL	phosducin-like	Q13371
7930470	0.222409666666664	1.16668061256070	8.23672716666667	2.26340792891905	0.0354318406537171	0.435803040079397	7930470	NM_007373	SHOC2	soc-2 suppressor of clear homolog (C. elegans)	Q9UQ13
8012126	-0.229146833333334	-1.17214157478704	4.76659255555556	-2.26211520486458	0.0355254071033622	0.436688903568922	8012126	NM_001307	CLDN7	claudin 7	O95471
7925182	-0.348826833333333	-1.27352460501068	4.18843161111111	-2.25972759769597	0.0356988186676403	0.438527020868413	7925182	NR_002956	SNORA14B	small nucleolar RNA, H/ACA box 14B	---
8137847	0.170890333333332	1.12575300861075	6.28192044444444	2.25933631155674	0.0357273119153785	0.438527020868413	8137847	NM_152743	C7orf27	chromosome 7 open reading frame 27	Q9H7L8
7951604	-0.202254	-1.15049443086140	2.21476061111111	-2.25865749114479	0.0357767929126361	0.438527020868413	7951604	NM_017589	BTG4	B-cell translocation gene 4	Q9NY30
7943176	0.233939499999997	1.17604193146285	7.08534744444444	2.25852963857096	0.0357861194763863	0.438527020868413	7943176	NM_004268	MED17	mediator complex subunit 17	Q9NVC6
8141140	0.197361666666666	1.14659958872436	5.14845683333333	2.25824578950183	0.035806833639479	0.438527020868413	8141140	NM_005221	DLX5	distal-less homeobox 5	P56178
8126946	-0.259758666666667	-1.19727840770977	2.63957216666667	-2.25805654510534	0.035820650064008	0.438527020868413	8126946	ENST00000331146	RPS17P5	ribosomal protein S17 pseudogene 5	---
8138686	0.221551333333333	1.16598670082093	2.45953738888889	2.25754639514932	0.0358579197212855	0.438527020868413	8138686	NR_022006	KIAA0087	KIAA0087	Q14695
7912928	-0.305224666666666	-1.23561104022807	8.74805027777778	-2.25711986587771	0.0358891077475718	0.438527020868413	7912928	NM_003000	SDHB	succinate dehydrogenase complex, subunit B, iron sulfur (Ip)	P21912
7954985	-0.239911833333334	-1.18092049024866	4.92930922222222	-2.25710817247701	0.0358899631261008	0.438527020868413	7954985	NM_032256	TMEM117	transmembrane protein 117	Q9H0C3
8006877	0.174343499999997	1.12845078515519	6.84041338888889	2.25662548347906	0.0359252884585437	0.438527020868413	8006877	NM_006804	STARD3	StAR-related lipid transfer (START) domain containing 3	Q14849
8153336	-0.254726166666668	-1.19310926128407	4.66672116666667	-2.25645576938219	0.0359377164924269	0.438527020868413	8153336	NM_020427	SLURP1	secreted LY6/PLAUR domain containing 1	P55000
8160321	-0.196557666666668	-1.14596077787564	2.70918355555556	-2.25619057123393	0.0359571446711019	0.438527020868413	8160321	NM_020344	SLC24A2	solute carrier family 24 (sodium/potassium/calcium exchanger), member 2	Q9UI40
8046078	-0.406375500000001	-1.32535193047146	4.15771655555556	-2.25613914935266	0.0359609129104024	0.438527020868413	8046078	NM_020981	B3GALT1	UDP-Gal:betaGlcNAc beta 1,3-galactosyltransferase, polypeptide 1	Q9Y5Z6
7906797	0.254065333333334	1.19256287705207	4.20982144444444	2.25590847767028	0.0359778211990218	0.438527020868413	7906797	NM_001002901	FCRLB	Fc receptor-like B	Q6BAA4
8012475	0.246804333333333	1.18657585644508	7.96387066666667	2.25536416200257	0.0360177486632733	0.438749859017157	8012475	NM_005964	MYH10	myosin, heavy chain 10, non-muscle	Q6PK16
7962608	-0.213941833333334	-1.15985289054313	2.82491905555556	-2.25505811066723	0.0360402165034303	0.438759872987707	7962608	NM_001172439	ENDOU	endonuclease, polyU-specific	P21128
7939988	0.364980499999999	1.28786422214282	2.23213238888889	2.25414851916213	0.0361070675600164	0.439309879616766	7939988	NM_001004742	OR5M3	olfactory receptor, family 5, subfamily M, member 3	Q8NGP4
8029182	-0.2480155	-1.18757242502328	5.83384977777778	-2.25366112979051	0.0361429354978174	0.43948248502745	8029182	NM_022752	ZNF574	zinc finger protein 574	Q71MF7
8076185	-0.266372666666666	-1.20277990227719	4.35143933333333	-2.25252358196734	0.0362267774187533	0.43952696109815	8076185	NM_175709	CBX7	chromobox homolog 7	O95931
7973110	-0.348453166666667	-1.27319479721428	2.5814185	-2.25241923579412	0.0362344771082832	0.43952696109815	7973110	NM_002934	RNASE2	ribonuclease, RNase A family, 2 (liver, eosinophil-derived neurotoxin)	P10153
8052940	-0.295683000000002	-1.22746594606627	7.2414355	-2.25180711952904	0.0362796754026552	0.43952696109815	8052940	NM_020459	PAIP2B	poly(A) binding protein interacting protein 2B	Q9ULR5
7959623	0.172507999999999	1.12701600212333	7.362593	2.25175543852361	0.0362834938695910	0.43952696109815	7959623	NM_001516	GTF2H3	general transcription factor IIH, polypeptide 3, 34kDa	Q13889
7950906	-0.209091666666669	-1.15596015218583	8.79765905555556	-2.25175080106744	0.0362838365275326	0.43952696109815	7950906	NM_001814	CTSC	cathepsin C	P53634
8102006	0.163559333333332	1.12004704708904	6.71025277777778	2.25118664241748	0.0363255439709285	0.43952696109815	8102006	NM_005908	MANBA	mannosidase, beta A, lysosomal	O00462
8053576	0.196963333333332	1.14628305211975	7.50053961111111	2.25116947656093	0.0363268137090904	0.43952696109815	8053576	NM_005667	RNF103	ring finger protein 103	B2RAG4
8139723	0.198363333333332	1.14739595202680	4.86552544444444	2.25108065338021	0.0363333845070433	0.43952696109815	8139723	NR_027342	FKBP9L	FK506 binding protein 9-like	Q75LS8
8065400	-0.341188333333334	-1.26679961439577	3.12069816666667	-2.25096764825749	0.0363417457721016	0.43952696109815	8065400	NM_001008693	CST9	cystatin 9 (testatin)	Q5W186
8018343	0.216323333333333	1.16176907563432	5.16689533333333	2.24862840803849	0.0365152243852244	0.441126359736590	8018343	NM_020679	MIF4GD	MIF4G domain containing	Q9Y2R9
7974207	-0.262206166666668	-1.19931128773867	6.94721244444444	-2.24798588059719	0.0365630074867956	0.441126359736590	7974207	NM_002408	MGAT2	mannosyl (alpha-1,6-)-glycoprotein beta-1,2-N-acetylglucosaminyltransferase	B3KQM0
8151032	-0.230564999999999	-1.17329435437365	8.55516127777778	-2.24791139932335	0.0365685501827671	0.441126359736590	8151032	NM_003878	GGH	gamma-glutamyl hydrolase (conjugase, folylpolygammaglutamyl hydrolase)	Q92820
8076046	0.239408166666664	1.18050828499598	7.32094855555556	2.24751822150298	0.036597822222139	0.441126359736590	8076046	NM_012264	TMEM184B	transmembrane protein 184B	Q9Y519
7954388	0.190876666666664	1.14145712189540	7.24126683333333	2.24687942225436	0.0366454266785581	0.441126359736590	7954388	NM_016072	GOLT1B	golgi transport 1 homolog B (S. cerevisiae)	Q9Y3E0
8008113	0.248528833333332	1.18799505694709	8.29630672222222	2.24638561290608	0.0366822652311603	0.441126359736590	8008113	NM_005831	CALCOCO2	calcium binding and coiled-coil domain 2	Q13137
8144931	0.183102999999997	1.13532315469519	9.44152488888889	2.24619576931605	0.0366964367641816	0.441126359736590	8144931	NM_001693	ATP6V1B2	ATPase, H+ transporting, lysosomal 56/58kDa, V1 subunit B2	P21281
8054831	0.231327166666667	1.17391436211996	5.19250016666667	2.24606449090481	0.0367062394394625	0.441126359736590	8054831	NM_001426	EN1	engrailed homeobox 1	---
8171260	-0.204607333333334	-1.15237265616989	2.24225116666667	-2.24605673062785	0.0367068189815598	0.441126359736590	8171260	NM_174951	FAM9A	family with sequence similarity 9, member A	Q8IZU1
8155754	-0.264191833333333	-1.20096310741289	2.97227361111111	-2.24603385319651	0.0367085275306791	0.441126359736590	8155754	NM_153267	MAMDC2	MAM domain containing 2	Q7Z304
7966929	0.196091500000000	1.14559055242758	6.731036	2.24596891296607	0.0367133778429022	0.441126359736590	7966929	NM_006861	RAB35	RAB35, member RAS oncogene family	Q15286
8123137	-0.307495333333334	-1.23755730732174	8.79700622222222	-2.24456835313276	0.0368181275235031	0.441946938946101	8123137	NM_005891	ACAT2	acetyl-CoA acetyltransferase 2	Q9BWD1
8058477	0.233977166666665	1.17607263660596	6.27423344444444	2.24447288439398	0.0368252777444482	0.441946938946101	8058477	NM_003709	KLF7	Kruppel-like factor 7 (ubiquitous)	Q7Z3H8
8140869	0.242976999999999	1.18343215487096	2.32584233333333	2.24395361103313	0.0368641915645619	0.44215216746371	8140869	NM_001161528	LOC401387	leucine-rich repeat and death domain-containing protein	---
8001041	-0.224896833333333	-1.16869367265766	5.87929061111111	-2.24319505102011	0.0369211052111377	0.442572916989805	8001041	NM_005205	COX6A2	cytochrome c oxidase subunit VIa polypeptide 2	Q02221
8078479	0.150822999999999	1.11020261778771	8.73474633333333	2.24082047827066	0.0370997883136124	0.44442101430909	8078479	NM_013374	PDCD6IP	programmed cell death 6 interacting protein	Q8WUM4
8099834	0.354035999999999	1.27813125639589	4.46855944444444	2.24056406355318	0.0371191305981889	0.44442101430909	8099834	NM_003263	TLR1	toll-like receptor 1	Q15399
8064686	-0.196231000000002	-1.14570132955242	4.81767355555556	-2.24006776625329	0.0371565944107262	0.444606947287733	8064686	NM_025220	ADAM33	ADAM metallopeptidase domain 33	Q8N6B9
8121794	-0.292156833333333	-1.22446949550891	7.27621433333333	-2.23814763431467	0.0373018661019926	0.44603233816037	8121794	NM_006714	SMPDL3A	sphingomyelin phosphodiesterase, acid-like 3A	Q92484
7959146	-0.271116666666668	-1.20674150154656	9.63561633333333	-2.23750457712222	0.0373506344653402	0.44603233816037	7959146	NR_001577	NME2P1	non-metastatic cells 2, protein (NM23B) expressed in, pseudogene 1	---
7903719	0.202802999999999	1.15093232079503	5.8950915	2.23732805250804	0.0373640320320109	0.44603233816037	7903719	NM_004037	AMPD2	adenosine monophosphate deaminase 2	Q01433
8003116	0.153581666666666	1.11232753601679	6.09380394444444	2.23731759798353	0.0373648256302554	0.44603233816037	8003116	NM_031463	HSDL1	hydroxysteroid dehydrogenase like 1	Q3SXM5
7994874	0.231988166666667	1.17445233803228	5.85023077777778	2.23680793040980	0.0374035330446319	0.44603233816037	7994874	NM_001105079	FBRS	fibrosin	Q9HAH7
8095048	0.167265333333334	1.12292792643128	7.33340305555556	2.23621606727559	0.0374485291263831	0.44603233816037	8095048	NM_030917	FIP1L1	FIP1 like 1 (S. cerevisiae)	Q6UN15
7995379	0.263566500000000	1.20044266511208	2.93041172222222	2.23583094701971	0.0374778343805896	0.44603233816037	7995379	BC013044	DNAJA2	DnaJ (Hsp40) homolog, subfamily A, member 2	O60884
8120431	-0.268547833333335	-1.20459471409790	9.95409405555556	-2.23573338309182	0.0374852617307139	0.44603233816037	8120431	NM_003463	PTP4A1	protein tyrosine phosphatase type IVA, member 1	Q93096
8133155	0.217314500000000	1.16256751355550	7.25740888888889	2.23559146487216	0.0374960680990306	0.44603233816037	8133155	NM_003596	TPST1	tyrosylprotein sulfotransferase 1	A4D2M0
8029640	-0.211688000000001	-1.15804233865234	6.56698422222222	-2.23531061045025	0.0375174622027048	0.44603233816037	8029640	NM_212550	BLOC1S3	biogenesis of lysosomal organelles complex-1, subunit 3	Q6ZP25
8100819	0.246890833333333	1.18664700238078	2.32971505555556	2.23530661057993	0.0375177669740222	0.44603233816037	8100819	NM_001891	CSN2	casein beta	P05814
8156295	0.192155666666664	1.14246951255709	7.20797477777778	2.23429707987297	0.0375947612037025	0.446422288200657	8156295	NM_024077	SECISBP2	SECIS binding protein 2	Q96T21
8121009	-0.213980666666667	-1.15988411097353	2.84133172222222	-2.23408551753825	0.0376109148781925	0.446422288200657	8121009	NM_001010868	C6orf163	chromosome 6 open reading frame 163	---
7970999	-0.207100833333334	-1.15436609604588	7.62522727777778	-2.23401057232956	0.0376166387886888	0.446422288200657	7970999	NM_015087	SPG20	spastic paraplegia 20 (Troyer syndrome)	Q8N0X7
7996211	0.241978999999999	1.18261378588522	6.7895815	2.2335529770275	0.0376516048009744	0.446575792460943	7996211	NM_001126129	GINS3	GINS complex subunit 3 (Psf3 homolog)	Q9BRX5
8108724	0.317529333333332	1.24619456784734	6.280474	2.23326104442764	0.0376739276964962	0.4465792481918	8108724	NM_018930	PCDHB10	protocadherin beta 10	B3KPI2
8048628	0.252364500000000	1.19115775991635	4.134939	2.23286465327371	0.0377042575616153	0.446677557436552	8048628	NM_001005209	TMEM198	transmembrane protein 198	Q66K66
7979916	-0.276282500000003	-1.21107020533021	7.46363844444444	-2.23243296686321	0.0377373135405686	0.446686448766031	7979916	NM_018373	SYNJ2BP	synaptojanin 2 binding protein	P57105
7897509	-0.271083666666668	-1.20671389902976	5.63877838888889	-2.23212553114442	0.0377608713581021	0.446686448766031	7897509	NM_022787	NMNAT1	nicotinamide nucleotide adenylyltransferase 1	B1AN63
8039096	-0.20115	-1.14961436961497	2.84319366666667	-2.23199185742585	0.0377711185587063	0.446686448766031	8039096	NM_144687	NLRP12	NLR family, pyrin domain containing 12	A8K407
7960283	0.197947166666666	1.14706501647238	4.3490035	2.23087704129728	0.0378566779388134	0.447437237212681	7960283	NM_172364	CACNA2D4	calcium channel, voltage-dependent, alpha 2/delta subunit 4	Q7Z3S7
7915091	0.179188833333333	1.13224709143311	6.723759	2.23003647759175	0.0379213067143391	0.447939910897233	7915091	NM_005955	MTF1	metal-regulatory transcription factor 1	Q14872
8071861	-0.210486666666668	-1.157078437232	6.64940866666667	-2.22966797852949	0.0379496715717936	0.44801388629019	8071861	NM_019601	SUSD2	sushi domain containing 2	Q9UGT4
8124574	-0.212508333333334	-1.15870100236239	3.03541272222222	-2.22936865624942	0.0379727259439689	0.448025119257421	8124574	NR_028077	ZSCAN12	zinc finger and SCAN domain containing 12	O43309
8000375	0.226801500000000	1.17023761773653	6.19665444444444	2.22904708984214	0.0379975079221119	0.448056710634793	8000375	NM_001006634	ARHGAP17	Rho GTPase activating protein 17	Q68EM7
8045619	0.197527166666665	1.14673112942516	5.88357933333333	2.22848714956453	0.0380406959521604	0.448305178459472	8045619	NM_015630	EPC2	enhancer of polycomb homolog 2 (Drosophila)	Q52LR7
7968126	0.270298333333331	1.20605720115870	6.06234811111111	2.22799823272611	0.0380784427973227	0.448489271064341	7968126	NM_002339	LSP1	lymphocyte-specific protein 1	P33241
8037079	-0.271149	-1.20676854704914	3.87306866666667	-2.22677680242146	0.0381728936049267	0.448907698109220	8037079	NM_152296	ATP1A3	ATPase, Na+/K+ transporting, alpha 3 polypeptide	B3KNQ8
8043993	0.376064333333333	1.29779663760471	3.59835833333333	2.22670409703174	0.0381785225426605	0.448907698109220	8043993	AY358263	LOC100131131	AHPA9419	Q6UXP0
8055281	-0.289868333333334	-1.22252869927831	4.97743661111111	-2.22659332789538	0.0381870998848977	0.448907698109220	8055281	NR_002826	LOC401010	nucleolar complex associated 2 homolog (S. cerevisiae) pseudogene	B4DY21
8051135	-0.184342166666668	-1.13629873091438	5.43201261111111	-2.22629799158129	0.0382099777186613	0.448907698109220	8051135	NM_015662	IFT172	intraflagellar transport 172 homolog (Chlamydomonas)	Q9UG01
8003814	-0.233298833333333	-1.17551979506350	7.09926105555556	-2.22610801192368	0.0382247008848798	0.448907698109220	8003814	NM_000049	ASPA	aspartoacylase (Canavan disease)	P45381
8032553	-0.217867166666667	-1.16301295446754	5.686204	-2.22567962977086	0.0382579190233759	0.449037648294053	8032553	NM_003260	TLE2	transducin-like enhancer of split 2 (E(sp1) homolog, Drosophila)	Q04725
7983843	0.176653499999999	1.13025907398686	7.83575277777778	2.22484069104450	0.0383230497748927	0.449541793366363	7983843	NM_207036	TCF12	transcription factor 12	B4DGI9
8125752	0.171150499999998	1.12595603822506	8.29088477777778	2.22411201293327	0.0383797029996212	0.449668177990726	8125752	NM_015921	CUTA	cutA divalent cation tolerance homolog (E. coli)	O60888
8038655	-0.265681166666668	-1.20220353444910	3.89213177777778	-2.22404518017388	0.0383849029534573	0.449668177990726	8038655	NM_004917	KLK4	kallikrein-related peptidase 4	B1GRN1
8041015	0.266314833333331	1.20273168739129	7.757076	2.22337274194621	0.0384372582938891	0.449668177990726	8041015	NM_018158	SLC4A1AP	solute carrier family 4 (anion exchanger), member 1, adaptor protein	Q9BWU0
7981020	-0.246817166666668	-1.18658641154563	2.80240816666667	-2.22308460525213	0.0384597123560959	0.449668177990726	7981020	NM_016150	ASB2	ankyrin repeat and SOCS box-containing 2	Q96Q27
8085774	-0.256828166666668	-1.19484888296051	5.842724	-2.22276855908817	0.0384843551960842	0.449668177990726	8085774	NM_024697	ZNF385D	zinc finger protein 385D	Q9H6B1
8138310	-0.221782666666667	-1.16617367950256	2.4844555	-2.22259864988811	0.0384976093884143	0.449668177990726	8138310	NM_004080	DGKB	diacylglycerol kinase, beta 90kDa	Q9Y6T7
8097373	-0.192536833333335	-1.14277139813607	5.47489794444444	-2.22258191933311	0.0384989147236114	0.449668177990726	8097373	BC034253	C4orf29	chromosome 4 open reading frame 29	Q0P651
7899244	0.195361833333333	1.14501129772244	7.24620694444444	2.22225602958534	0.0385243490759367	0.449668177990726	7899244	NM_017837	PIGV	phosphatidylinositol glycan anchor biosynthesis, class V	Q9NUD9
7948910	-0.528728500000001	-1.44265716844117	4.7858785	-2.22159566170432	0.0385759353254996	0.449668177990726	7948910	NR_002565	SNORD25	small nucleolar RNA, C/D box 25	---
7948324	-0.305722000000001	-1.23603705991395	2.44850111111111	-2.22138359903034	0.0385925145516899	0.449668177990726	7948324	NM_001005469	OR5B3	olfactory receptor, family 5, subfamily B, member 3	---
8035905	0.181656333333334	1.1341852766859	6.92976511111111	2.2213156770694	0.0385978261252921	0.449668177990726	8035905	NM_032139	ANKRD27	ankyrin repeat domain 27 (VPS9 domain)	Q96NW4
7995017	0.238176999999998	1.17950129291981	7.44384466666667	2.22128748382151	0.0386000310658048	0.449668177990726	7995017	NM_004604	STX4	syntaxin 4	Q12846
7927169	0.649476	1.56859836308036	4.06266166666667	2.22060916314192	0.0386531160739011	0.449811168529987	7927169	NR_026693	ZNF487	zinc finger protein 487	B7Z7S5
8134712	0.207839666666666	1.15495742169223	6.59720966666667	2.2205635581323	0.0386566874977423	0.449811168529987	8134712	NM_004722	AP4M1	adaptor-related protein complex 4, mu 1 subunit	O00189
8067652	-0.179983166666669	-1.13287066690919	7.29091066666667	-2.21974095805418	0.0387211590053902	0.450302864623786	8067652	NM_001958	EEF1A2	eukaryotic translation elongation factor 1 alpha 2	Q05639
7967900	0.190041666666666	1.14079666289225	7.08129394444444	2.21810086210188	0.0388499962964852	0.451353236112075	7967900	NM_003453	ZMYM2	zinc finger, MYM-type 2	Q9UBW7
7908022	-0.193285666666666	-1.14336470955498	8.22593988888889	-2.21801131790834	0.0388570417173012	0.451353236112075	7908022	NR_033302	DHX9	DEAH (Asp-Glu-Ala-His) box polypeptide 9	Q08211
8122827	-0.226414666666667	-1.16992388113868	3.20734627777778	-2.21774146954234	0.0388782807228260	0.451353236112075	8122827	NM_025059	C6orf97	chromosome 6 open reading frame 97	Q8IYT3
8009443	-0.195116000000001	-1.14481620592873	4.27399783333333	-2.21700215200715	0.0389365248552359	0.451720578832458	8009443	NM_014960	ARSG	arylsulfatase G	Q96EG1
7956937	0.271871666666666	1.20737318617012	8.92998983333333	2.21673624467427	0.0389574928346833	0.451720578832458	7956937	NM_015646	RAP1B	RAP1B, member of RAS oncogene family	P61224
7981098	-0.238530666666667	-1.17979047491164	2.62990033333333	-2.21632108512989	0.0389902507117913	0.451720578832458	7981098	NM_173850	SERPINA12	serpin peptidase inhibitor, clade A (alpha-1 antiproteinase, antitrypsin), member 12	Q8IW75
8174141	-0.296487333333334	-1.22815047537930	4.08176072222222	-2.21618517513097	0.0390009800804853	0.451720578832458	8174141	NM_001012978	BEX5	brain expressed, X-linked 5	Q5H9J7
7939434	-0.234139166666667	-1.17620470503281	7.441667	-2.21518765166493	0.0390798120874196	0.451720578832458	7939434	NM_018259	TTC17	tetratricopeptide repeat domain 17	Q96AE7
8019357	-0.205533333333333	-1.15311254892828	8.96842022222222	-2.21513159652064	0.0390842463284814	0.451720578832458	8019357	NM_016286	DCXR	dicarbonyl/L-xylulose reductase	Q7Z4W1
7911197	-0.266022333333334	-1.20248786361138	3.39932011111111	-2.2149041665328	0.039102241904059	0.451720578832458	7911197	NM_001004698	OR2W5	olfactory receptor, family 2, subfamily W, member 5	A6NFC9
8030563	0.426456666666666	1.34392876186441	3.520131	2.21488821908432	0.0391035040432335	0.451720578832458	8030563	NR_002825	SIGLEC16	sialic acid binding Ig-like lectin 16 (gene/pseudogene)	A6NMB1
8080320	0.198765833333334	1.14771611067886	5.98473705555556	2.21456855616145	0.0391288112074453	0.451720578832458	8080320	NM_007184	NISCH	nischarin	Q9Y2I1
8162676	0.197124666666666	1.14641124553641	6.08394233333333	2.21451851337251	0.0391327743675282	0.451720578832458	8162676	NM_139246	TSTD2	thiosulfate sulfurtransferase (rhodanese)-like domain containing 2	Q5T7W7
8010983	0.268541833333332	1.20458970433974	4.65080572222222	2.21328673160272	0.0392304418868308	0.452590243054104	8010983	NM_021962	ABR	active BCR-related gene	Q6ZT60
8066697	0.1856105	1.13729813772857	6.85917688888889	2.21256546983917	0.0392877340957883	0.452597598568666	8066697	NM_173179	SLC35C2	solute carrier family 35, member C2	Q9NQQ7
8093456	0.202850666666667	1.15097034824509	6.09040522222222	2.21248826424898	0.0392938713313666	0.452597598568666	8093456	NR_033339	C4orf42	chromosome 4 open reading frame 42	Q0VAR9
8094701	-0.2841645	-1.2177048567567	4.63568644444444	-2.21218909655754	0.0393176611009392	0.452597598568666	8094701	NR_026854	LOC401127	WD repeat domain 5 pseudogene	---
8157731	-0.210150166666668	-1.15680858707030	5.041929	-2.21215474915947	0.0393203932451613	0.452597598568666	8157731	NM_173689	CRB2	crumbs homolog 2 (Drosophila)	Q0QD46
8059111	0.214610999999999	1.16039099103986	6.97475861111111	2.21035227483729	0.0394640143400307	0.453119127366143	8059111	NM_005689	ABCB6	ATP-binding cassette, sub-family B (MDR/TAP), member 6	Q9NP58
7980970	0.206150666666664	1.15360607466826	7.07133933333333	2.21031833043795	0.0394667236329043	0.453119127366143	7980970	NM_014216	ITPK1	inositol 1,3,4-triphosphate 5/6 kinase	Q8N3Y0
7952601	0.190478999999999	1.14114253226823	7.14860466666667	2.21023434864915	0.0394734274226856	0.453119127366143	7952601	NM_001143820	ETS1	v-ets erythroblastosis virus E26 oncogene homolog 1 (avian)	P14921
7971422	0.152986333333331	1.11186862472298	7.20568966666667	2.21007224253846	0.039486370383832	0.453119127366143	7971422	NM_015070	ZC3H13	zinc finger CCCH-type containing 13	Q5T200
8180100	0.268590833333333	1.20463061797444	4.49045583333333	2.20951211051476	0.0395311226668741	0.453119127366143	8180100	NM_033554	HLA-DPA1	major histocompatibility complex, class II, DP alpha 1	P20036
8079021	0.164083333333332	1.12045393228203	10.6796333333333	2.20946902629858	0.0395345668449016	0.453119127366143	8079021	NM_001904	CTNNB1	catenin (cadherin-associated protein), beta 1, 88kDa	P35222
8063590	-0.206243833333334	-1.15368057489181	3.23560966666667	-2.20918305239897	0.0395574347372499	0.453119127366143	8063590	NM_002591	PCK1	phosphoenolpyruvate carboxykinase 1 (soluble)	P35558
8068083	0.217952666666666	1.16308188140732	5.82279488888889	2.20878335548914	0.0395894167861651	0.453119127366143	8068083	NM_020152	C21orf7	chromosome 21 open reading frame 7	P57077
8157264	-0.208172333333334	-1.15522377052252	6.87773544444444	-2.20874794844200	0.0395922510492477	0.453119127366143	8157264	NM_001860	SLC31A2	solute carrier family 31 (copper transporters), member 2	O15432
7943892	0.217715666666665	1.16289083079859	6.05399555555556	2.20863383674073	0.0396013867266341	0.453119127366143	7943892	NM_181351	NCAM1	neural cell adhesion molecule 1	P13591
8129273	0.193195166666666	1.14329298874228	5.10020755555556	2.20844000627764	0.0396169090394731	0.453119127366143	8129273	NM_152730	C6orf170	chromosome 6 open reading frame 170	Q96NH3
8045224	-0.288339166666667	-1.22123358168050	3.859352	-2.20822726369304	0.039633952285159	0.453119127366143	8045224	NM_152698	FAM123C	family with sequence similarity 123C	Q8N944
8064539	0.245039833333332	1.18512549223453	3.1120865	2.20789969235010	0.0396602078286577	0.453163705009521	8064539	NM_019609	CPXM1	carboxypeptidase X (M14 family), member 1	Q8N2E1
7945730	-0.215825166666668	-1.16136798274903	3.77374805555556	-2.20741736636316	0.0396988962823422	0.45333826432189	7945730	NM_005170	ASCL2	achaete-scute complex homolog 2 (Drosophila)	Q99929
8025659	-0.212976000000001	-1.15907666988666	6.48569761111111	-2.20715177184088	0.039720214969693	0.45333826432189	8025659	NM_032885	ATG4D	ATG4 autophagy related 4 homolog D (S. cerevisiae)	Q96MZ6
8103975	-0.302522500000001	-1.23329890771741	5.17509116666667	-2.20652381455535	0.0397706614200525	0.453658585810053	8103975	NR_003542	SLED1	RTFV9368	Q6UXS7
8066051	-0.177136333333333	-1.13063740625486	7.66766972222222	-2.20535528684727	0.0398646903526616	0.454002610789784	8066051	NM_032013	NDRG3	NDRG family member 3	Q9UGV2
7967841	0.176770333333332	1.13035060911972	6.24604416666667	2.20527417493188	0.0398712248043327	0.454002610789784	7967841	NM_001161344	CHFR	checkpoint with forkhead and ring finger domains	Q96EP1
8034304	-0.332053000000001	-1.25880341706552	3.88224511111111	-2.20517650342542	0.0398790946135355	0.454002610789784	8034304	NM_001111035	ACP5	acid phosphatase 5, tartrate resistant	P13686
8031489	-0.214965666666668	-1.16067629221890	5.35093627777778	-2.20503607614547	0.0398904119297783	0.454002610789784	8031489	NM_033113	ZNF628	zinc finger protein 628	Q96JA5
7933073	-0.210734833333335	-1.15727749038542	4.84423183333333	-2.20460018218883	0.0399255602306002	0.454147646394089	7933073	NM_153368	GJD4	gap junction protein, delta 4, 40.1kDa	Q96KN9
7940005	-0.198204833333334	-1.14726990163946	3.80988183333333	-2.20342099379894	0.0400207862065272	0.454975511164501	7940005	NM_002559	P2RX3	purinergic receptor P2X, ligand-gated ion channel, 3	P56373
8158214	0.168561333333332	1.12393712686197	6.64947661111111	2.20250922250504	0.040094559255595	0.455556938767442	8158214	NM_016035	COQ4	coenzyme Q4 homolog (S. cerevisiae)	Q9Y3A0
8085972	-0.208615333333334	-1.15557855285427	2.31030266666667	-2.20195460410409	0.0401394952899108	0.455556938767442	8085972	NM_207359	GADL1	glutamate decarboxylase-like 1	Q6ZQY3
7973336	0.187999999999999	1.13918337722211	8.1687795	2.20193403258552	0.0401411629121576	0.455556938767442	7973336	NM_004995	MMP14	matrix metallopeptidase 14 (membrane-inserted)	B2R6P3
8173135	0.177072500000000	1.13058738129757	3.88020794444444	2.20167917870661	0.0401618278035233	0.455556938767442	8173135	NM_000032	ALAS2	aminolevulinate, delta-, synthase 2	A8K3F0
7979878	0.345019833333333	1.27016844395667	5.85743011111111	2.20109089390686	0.0402095662084556	0.455557785025643	7979878	NM_003049	SLC10A1	solute carrier family 10 (sodium/bile acid cotransporter family), member 1	B2RA41
7969204	0.199216499999999	1.14807468832313	6.4645875	2.20104490442729	0.0402133003715854	0.455557785025643	7969204	NM_052950	WDFY2	WD repeat and FYVE domain containing 2	Q96P53
8128052	0.191636666666668	1.14205859062309	6.87649455555556	2.20084758090271	0.0402293258606759	0.455557785025643	8128052	NM_003800	RNGTT	RNA guanylyltransferase and 5'-phosphatase	B2R623
8143629	0.269986833333332	1.20579682301074	6.728621	2.20008197394785	0.0402915594278098	0.455596024597811	8143629	NR_002157	OR2A9P	olfactory receptor, family 2, subfamily A, member 9 pseudogene	Q9BZC5
8167347	0.201490833333333	1.14988599540856	6.08786694444444	2.19973588286624	0.0403197208902854	0.455596024597811	8167347	NM_003173	SUV39H1	suppressor of variegation 3-9 homolog 1 (Drosophila)	O43463
7991173	0.203125166666667	1.15118936294359	4.65741944444444	2.19883530071269	0.0403930857744168	0.455596024597811	7991173	NM_022480	KLHL25	kelch-like 25 (Drosophila)	B2RDH2
7953166	0.295111666666666	1.22697994358704	4.66850672222222	2.19831127999625	0.0404358307095211	0.455596024597811	7953166	NM_006675	TSPAN9	tetraspanin 9	Q9HBT2
7947156	0.248053166666666	1.18760343121472	7.90054833333333	2.19800980623555	0.0404604409992679	0.455596024597811	7947156	NM_001135091	MUC15	mucin 15, cell surface associated	Q8N387
8087839	-0.229052666666668	-1.17206507000974	5.10785461111111	-2.19798794262070	0.0404622263305543	0.455596024597811	8087839	NM_015426	POC1A	POC1 centriolar protein homolog A (Chlamydomonas)	B2RDV4
8011324	0.218894999999999	1.16384182638317	2.58680516666667	2.19785958412068	0.0404727092370533	0.455596024597811	8011324	NM_003555	OR1G1	olfactory receptor, family 1, subfamily G, member 1	P47890
8040340	-0.214741833333335	-1.16049622790639	8.67414694444444	-2.19776981002021	0.0404800424719618	0.455596024597811	8040340	NM_145693	LPIN1	lipin 1	Q14693
8101357	-0.2909765	-1.22346811194795	2.89188083333333	-2.19737391225038	0.0405123960495104	0.455596024597811	8101357	BC052613	RPS6P6	ribosomal protein S6 pseudogene 6	---
8108370	-0.219604833333335	-1.16441459954017	7.41236838888889	-2.19716114264877	0.0405297937894448	0.455596024597811	8108370	NM_001964	EGR1	early growth response 1	P18146
8017437	-0.228276666666666	-1.17143480657607	7.3344395	-2.19658701958719	0.04057677278034	0.455596024597811	8017437	NM_017647	FTSJ3	FtsJ homolog 3 (E. coli)	Q8IY81
7928218	-0.187197166666667	-1.13854961891744	3.57648866666667	-2.19640451926201	0.0405917167362094	0.455596024597811	7928218	NM_022124	CDH23	cadherin-related 23	Q9UFG9
8164165	-0.255645000000003	-1.19386937877396	11.0306594444444	-2.19622402560136	0.0406065013289252	0.455596024597811	8164165	NM_005347	HSPA5	heat shock 70kDa protein 5 (glucose-regulated protein, 78kDa)	P11021
7987472	-0.245910500000001	-1.18584093150332	5.11793755555556	-2.19617564993266	0.0406104647125700	0.455596024597811	7987472	NM_001039905	C15orf56	chromosome 15 open reading frame 56	Q8N910
8165064	-0.172228000000001	-1.1267972907179	6.95607972222222	-2.19559783977691	0.0406578316443147	0.455596024597811	8165064	NM_016172	UBAC1	UBA domain containing 1	Q9BSL1
8113037	-0.1689215	-1.12421775111775	1.95164294444444	-2.19550045278941	0.0406658200764134	0.455596024597811	8113037	NR_030741	MIR9-2	microRNA 9-2	---
7909708	-0.477642833333334	-1.39246670630838	7.19435977777778	-2.19540590456598	0.0406735770246371	0.455596024597811	7909708	NM_016343	CENPF	centromere protein F, 350/400ka (mitosin)	P49454
8163825	0.220891333333332	1.16545341055408	3.68914466666667	2.19534524315799	0.0406785545352298	0.455596024597811	8163825	NM_005658	TRAF1	TNF receptor-associated factor 1	Q658U1
7922130	-0.340676166666666	-1.26634997163370	5.55721455555556	-2.19510128492857	0.0406985779078336	0.455596024597811	7922130	NM_001937	DPT	dermatopontin	Q07507
7908125	0.174274666666665	1.12839694621219	7.07255338888889	2.19503079056139	0.040704365556378	0.455596024597811	7908125	NM_015149	RGL1	ral guanine nucleotide dissociation stimulator-like 1	Q9NZL6
7961710	-0.243564166666668	-1.18391390140579	6.42638316666667	-2.19502663823162	0.0407047064897205	0.455596024597811	7961710	NM_005691	ABCC9	ATP-binding cassette, sub-family C (CFTR/MRP), member 9	Q8N9N1
8074522	0.228564999999999	1.17166894993107	5.49342844444444	2.19462602563264	0.0407376116798972	0.45570153851535	8074522	NM_001670	ARVCF	armadillo repeat gene deleted in velocardiofacial syndrome	Q05BN6
8143188	0.201327333333332	1.14975568671407	7.5264825	2.19397278317478	0.0407913193565096	0.45570153851535	8143188	NM_194071	CREB3L2	cAMP responsive element binding protein 3-like 2	Q68D60
8040211	0.253768499999999	1.19231753344885	6.71304905555556	2.19391459120031	0.0407961068696481	0.45570153851535	8040211	NM_003597	KLF11	Kruppel-like factor 11	B2RCZ6
7938563	0.180427166666666	1.13321936983664	6.59458177777778	2.19381793739079	0.0408040598127953	0.45570153851535	7938563	NM_001178	ARNTL	aryl hydrocarbon receptor nuclear translocator-like	B2RCL8
8159687	-0.365549333333333	-1.28837210809192	7.81406494444444	-2.19334426585978	0.0408430553224463	0.455885865300654	8159687	NM_032477	MRPL41	mitochondrial ribosomal protein L41	Q8IXM3
8109484	-0.434959500000001	-1.35187288209693	5.04466038888889	-2.19271164611946	0.0408951895645288	0.456216561625206	8109484	NM_001099293	KIF4B	kinesin family member 4B	O95239
8129573	0.266237166666666	1.20266694075804	6.07684694444444	2.19226778247740	0.0409318047201303	0.456373862308603	8129573	NM_015529	MOXD1	monooxygenase, DBH-like 1	Q6UVY6
8013486	0.228854666666667	1.17190422315501	8.55932761111111	2.19126322189137	0.0410147835493027	0.457047642960069	8013486	NM_015276	USP22	ubiquitin specific peptidase 22	Q9UPT9
8174731	-0.238234833333334	-1.17954857654996	4.19525366666667	-2.19043925671960	0.0410829595957754	0.457555819234268	8174731	NM_006978	RNF113A	ring finger protein 113A	B2RBR7
8100675	-0.188912666666667	-1.13990426666675	2.31151061111111	-2.18983990781217	0.0411326156455111	0.45785728672955	8100675	NM_182606	TMPRSS11A	transmembrane protease, serine 11A	Q6ZMR5
8116494	-0.249606666666668	-1.18888293627661	5.82892794444444	-2.18910982311863	0.0411931772741318	0.457964366379168	8116494	NM_152283	ZFP62	zinc finger protein 62 homolog (mouse)	Q8NB50
8035120	0.178792000000001	1.13193569395447	6.56494244444444	2.1886110740579	0.0412345961102298	0.457964366379168	8035120	NM_021235	EPS15L1	epidermal growth factor receptor pathway substrate 15-like 1	Q9UBC2
8084742	0.269027333333334	1.20499514464417	8.31888888888889	2.18849482173304	0.0412442558047726	0.457964366379168	8084742	NM_005578	LPP	LIM domain containing preferred translocation partner in lipoma	Q93052
7918694	0.256095166666666	1.19424196205827	3.29242772222222	2.18829282563072	0.0412610450822679	0.457964366379168	7918694	NM_001010922	BCL2L15	BCL2-like 15	Q5TBC7
8150364	0.159105333333332	1.11659448324802	6.52647566666667	2.18820023366912	0.0412687431212117	0.457964366379168	8150364	NM_031940	TM2D2	TM2 domain containing 2	Q9BX73
7959563	-0.201678666666668	-1.15003571587913	6.15131038888889	-2.18809138223944	0.0412777946410824	0.457964366379168	7959563	NM_152269	C12orf65	chromosome 12 open reading frame 65	Q9H3J6
8018754	-0.221769666666667	-1.16616317125993	6.96676538888889	-2.18717282633717	0.041354249274207	0.458432143611265	8018754	NM_134268	CYGB	cytoglobin	Q8WWM9
7947358	-0.295731833333335	-1.22750749488046	5.7818885	-2.18680654494677	0.0413847722368532	0.458432143611265	7947358	NM_002901	RCN1	reticulocalbin 1, EF-hand calcium binding domain	Q15293
7962625	-0.198612833333334	-1.14759440009628	4.18282061111111	-2.1867701555459	0.0413878057626352	0.458432143611265	7962625	NM_001098531	RAPGEF3	Rap guanine nucleotide exchange factor (GEF) 3	B3KWQ0
7995161	-0.169524166666667	-1.12468747623599	4.19908027777778	-2.18613826834480	0.0414405141194654	0.458736123855163	7995161	NM_005353	ITGAD	integrin, alpha D	Q13349
7981290	0.246527666666668	1.18634832775618	7.32860011111111	2.18589871816637	0.0414605120326916	0.458736123855163	7981290	NM_004184	WARS	tryptophanyl-tRNA synthetase	P23381
7948772	0.181558166666666	1.13410810486722	6.26430216666667	2.18516056835493	0.0415221890579486	0.459167906276388	7948772	NM_030628	INTS5	integrator complex subunit 5	Q6P9B9
7897860	-0.169352166666667	-1.12455339750872	5.48695738888889	-2.18442703173660	0.0415835636625899	0.459595875376607	7897860	NM_001243	TNFRSF8	tumor necrosis factor receptor superfamily, member 8	P28908
8033795	0.227637666666666	1.17091606833196	6.12476644444444	2.18402686096008	0.0416170806629213	0.459715653971343	8033795	NM_152289	ZNF561	zinc finger protein 561	Q8N587
7974109	-0.208406500000001	-1.15541129238058	5.95971977777778	-2.18370932277009	0.0416436941880755	0.459759085616716	7974109	NM_152447	LRFN5	leucine rich repeat and fibronectin type III domain containing 5	Q96NI6
8156247	-0.173683666666667	-1.12793479308853	3.48650622222222	-2.18298314725710	0.0417046148891288	0.460181025477757	8156247	NM_178828	C9orf79	chromosome 9 open reading frame 79	Q6ZUB1
7984011	-0.232574166666667	-1.17492947896880	4.81382994444444	-2.18250216955335	0.0417450101345666	0.460210022457322	7984011	NM_012182	FOXB1	forkhead box B1	Q99853
7901316	-0.288130166666667	-1.22105667712038	5.40574561111111	-2.18241124181712	0.0417526507794284	0.460210022457322	7901316	NM_001135181	SLC5A9	solute carrier family 5 (sodium/glucose cotransporter), member 9	B7ZL45
8122966	0.257860666666666	1.19570431186209	2.70516277777778	2.18179133540032	0.0418047754797168	0.460534129877098	8122966	NM_001001346	CLDN20	claudin 20	P56880
8022559	-0.211604500000001	-1.15797531566113	5.8222295	-2.18138973412521	0.0418385757579479	0.460656127438134	8022559	NM_173505	ANKRD29	ankyrin repeat domain 29	Q8N6D5
7973748	-0.222631666666667	-1.16686015363987	2.83732805555556	-2.17985274648555	0.0419681651248843	0.46119167175761	7973748	NR_026731	C14orf23	chromosome 14 open reading frame 23	Q86U37
8075365	0.189086333333333	1.14004149268074	5.41993677777778	2.17960742268207	0.0419888832140273	0.46119167175761	8075365	NM_001017981	RNF215	ring finger protein 215	B4DF28
7898809	0.184159666666665	1.13615499894283	4.96147977777778	2.17956945746841	0.0419920902871951	0.46119167175761	7898809	NM_017449	EPHB2	EPH receptor B2	P29323
8109001	-0.211276666666667	-1.15771221100767	3.24005261111111	-2.17950399908714	0.0419976203433328	0.46119167175761	8109001	NM_001127698	SPINK5	serine peptidase inhibitor, Kazal type 5	B4DWS3
8034892	-0.240922166666667	-1.18174778997379	2.625226	-2.17946425771738	0.0420009780988923	0.46119167175761	8034892	NM_017506	OR7A5	olfactory receptor, family 7, subfamily A, member 5	Q15622
8038427	-0.207602833333334	-1.15476783903067	3.9941915	-2.17899895757624	0.0420403096346337	0.461373620083392	8038427	NM_021733	TSKS	testis-specific serine kinase substrate	Q9UJT2
8073430	-0.269634833333335	-1.20550265917520	9.08027522222222	-2.17788381054925	0.0421347092581414	0.462159392133402	8073430	NM_001098	ACO2	aconitase 2, mitochondrial	B2RBW5
8023910	0.343666666666667	1.26897765605103	3.35173011111111	2.17626402351734	0.0422721725113976	0.46216577305342	8023910	AK098581	FLJ25715	hypothetical protein FLJ25715	Q8N7E7
7974404	-0.339884500000002	-1.26565526345306	6.31428538888889	-2.17622990787542	0.0422750721332929	0.46216577305342	7974404	NM_005192	CDKN3	cyclin-dependent kinase inhibitor 3	Q16667
8054945	0.182494666666666	1.13484453010187	7.51331211111111	2.17620152469812	0.0422774846689595	0.46216577305342	8054945	NM_139343	BIN1	bridging integrator 1	O00499
8009502	-0.253066333333335	-1.19173736792434	4.29426505555556	-2.17598613522405	0.0422957966093887	0.46216577305342	8009502	NM_000891	KCNJ2	potassium inwardly-rectifying channel, subfamily J, member 2	P63252
7939052	0.195180000000000	1.14486699272723	2.51014894444444	2.17592100189465	0.0423013355277772	0.46216577305342	7939052	NM_203371	FIBIN	fin bud initiation factor homolog (zebrafish)	Q8TAL6
7946655	0.221273333333333	1.16576204275725	7.1949885	2.17566571705427	0.0423230512566159	0.46216577305342	7946655	NR_002207	CSNK2A1P	casein kinase 2, alpha 1 polypeptide pseudogene	B2R6D7
7923453	0.261989333333333	1.19913104789908	7.19883483333333	2.17541073693781	0.0423447512218967	0.46216577305342	7923453	NM_006618	KDM5B	lysine (K)-specific demethylase 5B	B3KMS8
8150112	0.215993333333332	1.16150336462810	10.4124338888889	2.17520771307203	0.0423620367366447	0.46216577305342	8150112	NM_000637	GSR	glutathione reductase	P00390
8100994	-0.801980666666669	-1.74349311463573	6.54901427777778	-2.17519552296331	0.0423630748112179	0.46216577305342	8100994	NM_002089	CXCL2	chemokine (C-X-C motif) ligand 2	P19875
7928064	-0.196113500000001	-1.14560802194373	5.21144861111111	-2.17515714050889	0.0423663435022226	0.46216577305342	7928064	NM_145306	C10orf35	chromosome 10 open reading frame 35	Q96D05
7957570	0.367985833333333	1.29054981772585	7.13480033333333	2.17449708741999	0.0424225903630495	0.46216577305342	7957570	NM_005761	PLXNC1	plexin C1	O60486
8175638	-0.332835333333334	-1.25948621620844	5.06235116666667	-2.17401640196225	0.0424635951759653	0.46216577305342	8175638	ENST00000432041	FLJ16423	hypothetical LOC642889	---
8145244	-0.160072500000001	-1.11734328670418	3.20767788888889	-2.17395143794948	0.0424691396969255	0.46216577305342	8145244	NM_003841	TNFRSF10C	tumor necrosis factor receptor superfamily, member 10c, decoy without an intracellular domain	B2R831
7998374	-0.207516333333333	-1.15469860442403	4.93325216666667	-2.17394557364232	0.0424696402338347	0.46216577305342	7998374	NM_016541	GNG13	guanine nucleotide binding protein (G protein), gamma 13	Q9P2W3
7910387	0.162643833333334	1.11933651730752	8.00239866666667	2.17385586012361	0.0424772982337702	0.46216577305342	7910387	NM_021205	RHOU	ras homolog gene family, member U	Q7L0Q8
7929932	0.203597166666666	1.15156605396847	4.68055444444444	2.1728107392905	0.0425666032802291	0.462692474508703	7929932	NM_030929	KAZALD1	Kazal-type serine peptidase inhibitor domain 1	Q96I82
8175732	-0.174424500000001	-1.12851414371469	4.58599211111111	-2.17275512969829	0.0425713598894293	0.462692474508703	8175732	NM_175742	MAGEA2	melanoma antigen family A, 2	Q2VPA5
8105189	-0.282091333333333	-1.21595625982746	3.66824	-2.17222498058322	0.0426167309617582	0.46293737223732	8105189	BC137195	LOC100287671	hypothetical protein LOC100287671	B2RNZ7
8095574	0.2432	1.18361509427276	6.60649916666667	2.17182295190106	0.0426511666807153	0.462996917282929	8095574	NM_000788	DCK	deoxycytidine kinase	P27707
7964234	-0.189961666666669	-1.1407334054469	11.7721938888889	-2.17127038923134	0.0426985378012886	0.462996917282929	7964234	NM_001686	ATP5B	ATP synthase, H+ transporting, mitochondrial F1 complex, beta polypeptide	P06576
7948229	-0.163163166666668	-1.11973952237019	8.07446772222222	-2.17119476111117	0.0427050251231073	0.462996917282929	7948229	NM_017611	SLC43A3	solute carrier family 43, member 3	Q8NBI5
8176782	-0.255913500000001	-1.19409159050278	2.90830916666667	-2.17109506378804	0.0427135784567872	0.462996917282929	8176782	NR_001527	TTTY6	testis-specific transcript, Y-linked 6 (non-protein coding)	---
7941179	-0.170782666666668	-1.12566899809719	7.7852975	-2.16976683119478	0.0428276807564226	0.463985616746492	7941179	NM_005186	CAPN1	calpain 1, (mu/I) large subunit	P07384
8143028	-0.207707833333334	-1.15485188661668	8.37609422222222	-2.16935224963933	0.04286335243721	0.46412401383667	8143028	NM_017812	CHCHD3	coiled-coil-helix-coiled-coil-helix domain containing 3	Q9NX63
8112478	0.329529333333334	1.25660335176518	6.07367072222222	2.16885435717243	0.042906228227198	0.464340227530862	8112478	NM_004536	NAIP	NLR family, apoptosis inhibitory protein	Q8TDZ4
7916506	0.343998166666667	1.26926927306968	3.03445244444444	2.16780411182295	0.0429967979689256	0.464980569466024	7916506	NM_001004303	C1orf168	chromosome 1 open reading frame 168	Q5VWT5
8086467	0.187036666666666	1.13842296217831	7.89954733333333	2.16719028727914	0.0430498129089291	0.464980569466024	8086467	NM_018075	ANO10	anoctamin 10	Q9NW15
8172806	-0.229937666666667	-1.17278427661538	4.79708083333333	-2.16716416718063	0.0430520701775377	0.464980569466024	8172806	NM_133179	XAGE3	X antigen family, member 3	Q8WTP9
7946128	0.181019666666665	1.13368486694565	5.98089838888889	2.1671053341654	0.0430571548538592	0.464980569466024	7946128	NM_032127	FAM160A2	family with sequence similarity 160, member A2	Q8N612
8146794	-0.212127166666667	-1.15839490866463	4.167297	-2.16584741548586	0.0431660023097969	0.465907809808085	8146794	NM_024870	PREX2	phosphatidylinositol-3,4,5-trisphosphate-dependent Rac exchange factor 2	Q70Z35
7908097	0.227087500000000	1.17046962874764	6.77037888888889	2.16544939671202	0.0432004950205325	0.465968830394934	7908097	NM_173156	SMG7	Smg-7 homolog, nonsense mediated mRNA decay factor (C. elegans)	Q96N31
8104590	0.248403499999999	1.18789185501679	4.68632688888889	2.16525175689446	0.0432176320247891	0.465968830394934	8104590	NM_054027	ANKH	ankylosis, progressive homolog (mouse)	Q9HCJ1
7902810	0.219522833333333	1.16434841834387	6.01846544444444	2.16458024701186	0.0432759037974243	0.466349053680910	7902810	NM_006769	LMO4	LIM domain only 4	P61968
8065018	0.207461499999999	1.15465471796955	5.92549027777778	2.16426483895063	0.0433032987576008	0.466396315524212	8065018	NM_017714	TASP1	taspase, threonine aspartase, 1	Q9H6P5
8136969	0.244982666666666	1.18507853266943	2.20573988888889	2.16396191546958	0.0433296242465045	0.466432014591952	8136969	NM_001004488	OR2A25	olfactory receptor, family 2, subfamily A, member 25	A4D2G3
8168646	0.237719333333333	1.17912717864381	3.15002433333333	2.16345740470038	0.0433735010180164	0.466656510422077	8168646	NM_138960	TGIF2LX	TGFB-induced factor homeobox 2-like, X-linked	Q8IUE0
8053366	-0.327863166666669	-1.25515293985410	8.01158338888889	-2.16244793476931	0.0434614151913088	0.467354316142085	8053366	NM_003849	SUCLG1	succinate-CoA ligase, alpha subunit	B2R8A1
7984289	0.200181833333332	1.14884314291709	9.01849694444444	2.16208979292387	0.0434926445841262	0.467442155737136	7984289	NM_004663	RAB11A	RAB11A, member RAS oncogene family	P62491
7971124	-0.413496500000001	-1.33190990793648	4.55915172222222	-2.16122411361888	0.0435682149230108	0.468006209056401	7971124	NM_016617	UFM1	ubiquitin-fold modifier 1	P61960
8150962	-0.203179666666668	-1.15123285169454	2.6457395	-2.16009308643064	0.0436671294034821	0.468647271410960	8150962	NM_014729	TOX	thymocyte selection-associated high mobility group box	B3KM29
7957835	-0.459993166666667	-1.37553530289346	5.87672755555556	-2.16001308194417	0.0436741339760880	0.468647271410960	7957835	NM_005123	NR1H4	nuclear receptor subfamily 1, group H, member 4	Q96RI1
8164200	-0.242283333333334	-1.18286328196648	3.36760538888889	-2.15943537023070	0.0437247443371446	0.468942099319535	8164200	NM_012098	ANGPTL2	angiopoietin-like 2	B2R780
8064739	-0.192197833333334	-1.14250290480824	5.43947533333333	-2.1583681409501	0.0438183794101616	0.469383544232881	8064739	NM_001039140	C20orf27	chromosome 20 open reading frame 27	Q9GZN8
8145470	0.154045166666666	1.11268495503173	9.62216533333333	2.15828039136867	0.0438260863840187	0.469383544232881	8145470	NM_001386	DPYSL2	dihydropyrimidinase-like 2	---
8058108	-0.258465666666667	-1.19620584045266	4.68621594444444	-2.15817465344152	0.0438353749004857	0.469383544232881	8058108	NR_004862	C2orf60	chromosome 2 open reading frame 60	A2RUC4
7989770	0.190384166666666	1.14106752348926	5.14498944444444	2.15748379589659	0.0438961072345416	0.46978568830209	7989770	NM_004884	IGDCC3	immunoglobulin superfamily, DCC subclass, member 3	Q8IVU1
8023598	-0.228317333333334	-1.17146782742863	4.54831194444444	-2.15705053191108	0.0439342339804023	0.469945605690108	8023598	NM_173557	RNF152	ring finger protein 152	Q8N8N0
8106743	-0.355676333333334	-1.27958530841922	7.94708438888889	-2.15658389669199	0.043975331102412	0.470137110467242	8106743	NM_004385	VCAN	versican	B7Z638
8040690	-0.252655166666667	-1.19139777234197	4.122519	-2.15606577379216	0.0440210038374715	0.470377305105718	8040690	NM_001105519	C2orf70	chromosome 2 open reading frame 70	---
7948274	0.263647833333334	1.20051034314027	7.16708088888889	2.15496695611841	0.0441180080765796	0.471165449795716	7948274	NM_004223	UBE2L6	ubiquitin-conjugating enzyme E2L 6	O14933
7937749	-0.167485833333335	-1.12309956667652	5.25001366666667	-2.15391568723433	0.0442109968972762	0.471790738488315	7937749	NM_006757	TNNT3	troponin T type 3 (skeletal, fast)	P45378
8169463	0.244452333333334	1.18464297898047	3.91091855555556	2.15349977503608	0.0442478352060924	0.471790738488315	8169463	NM_001145346	RBMXL3	RNA binding motif protein, X-linked-like 3	Q8N7X1
8041967	0.226319333333333	1.16984657508632	7.22685544444444	2.15336846645921	0.0442594713165108	0.471790738488315	8041967	NM_015701	ERLEC1	endoplasmic reticulum lectin 1	Q96DZ1
7899436	0.227696333333332	1.17096368417415	6.18241788888889	2.15325353042859	0.0442696588359534	0.471790738488315	7899436	NM_031459	SESN2	sestrin 2	P58004
8159111	0.169664833333332	1.12479714165165	7.26439638888889	2.15271307175284	0.0443175918009356	0.472053381925888	8159111	NM_017588	WDR5	WD repeat domain 5	P61964
8032755	-0.180629666666666	-1.13337844228203	6.73030644444444	-2.15169964336924	0.0444075995979298	0.472539427016226	8032755	NM_015898	ZBTB7A	zinc finger and BTB domain containing 7A	O95365
7917674	0.261278166666667	1.19854009010547	8.54142233333333	2.15167435762353	0.0444098474822847	0.472539427016226	7917674	NM_001122821	SET	SET nuclear oncogene	B2RCX0
8163181	-0.179953333333334	-1.13284724064249	2.2567835	-2.15129829926049	0.0444432910280163	0.472647171635829	8163181	NM_001012993	C9orf152	chromosome 9 open reading frame 152	Q5JTZ5
7919642	0.303247499999999	1.23391883527498	8.71369211111111	2.15083881222836	0.0444841851624877	0.47274924038007	7919642	NM_175065	HIST2H2AB	histone cluster 2, H2ab	---
8036029	-0.164784833333334	-1.12099887735720	2.88442216666667	-2.15037462737345	0.0445255321864169	0.47274924038007	8036029	ENST00000334591	RPS4P21	ribosomal protein S4X pseudogene 21	---
8161906	0.250518000000000	1.18963417676594	8.75194211111111	2.15004919772913	0.0445545405234762	0.47274924038007	8161906	NM_002072	GNAQ	guanine nucleotide binding protein (G protein), q polypeptide	P50148
8059864	0.191362166666665	1.14184131306134	6.14173633333333	2.14988397459072	0.0445692748642802	0.47274924038007	8059864	NM_001485	GBX2	gastrulation brain homeobox 2	P52951
8177782	0.238070666666665	1.17941436139328	6.60693244444444	2.14988143196750	0.0445695016460934	0.47274924038007	8177782	NM_024839	RPP21	ribonuclease P/MRP 21kDa subunit	Q9H633
8033479	0.167676833333333	1.12324826491941	6.24224222222222	2.14920938292641	0.0446294799356631	0.473015129640183	8033479	NM_001419	ELAVL1	ELAV (embryonic lethal, abnormal vision, Drosophila)-like 1 (Hu antigen R)	Q15717
8014115	0.178680166666665	1.13184795314165	6.98879327777778	2.14907770480412	0.0446412404046211	0.473015129640183	8014115	NM_015194	MYO1D	myosin ID	O94832
7947947	-0.244636666666668	-1.18479435063842	3.34569933333333	-2.1485063702114	0.0446923002632518	0.473267685660328	7947947	NM_024783	AGBL2	ATP/GTP binding protein-like 2	Q5U5Z8
8138088	0.274941166666666	1.20994474647391	6.36723094444444	2.14828864780868	0.0447117719802432	0.473267685660328	8138088	NM_001037163	C7orf70	chromosome 7 open reading frame 70	Q7Z4H9
8003484	-0.263153500000001	-1.20009906383143	5.10572177777778	-2.14706657390271	0.0448212099419171	0.473890853916324	8003484	NM_004913	C16orf7	chromosome 16 open reading frame 7	Q9Y2B5
8078110	0.192016333333332	1.14235917988506	7.15593411111111	2.14702833782601	0.0448246379514926	0.473890853916324	8078110	NM_014296	CAPN7	calpain 7	B2RAM2
7908492	-0.653718166666668	-1.57321752952633	4.52150744444444	-2.14667359482833	0.0448564533877593	0.473890853916324	7908492	NM_006684	CFHR4	complement factor H-related 4	Q5DVJ7
8040898	0.330701499999999	1.25762473678146	5.14561616666667	2.14658768633996	0.0448641612563111	0.473890853916324	8040898	NM_032546	TRIM54	tripartite motif-containing 54	Q9BYV2
8173179	-0.263295833333334	-1.20021746898401	5.34388266666667	-2.14548430787979	0.0449632656301733	0.474575968315738	8173179	NR_002308	LOC442454	ubiquinol-cytochrome c reductase binding protein pseudogene	---
8109712	-0.284661500000002	-1.21812442121935	6.470136	-2.14519618688586	0.0449891771581045	0.474575968315738	8109712	NM_001142556	HMMR	hyaluronan-mediated motility receptor (RHAMM)	Q6NSC0
7970146	0.208581000000000	1.15555105266161	4.8610635	2.14508410642994	0.0449992605378811	0.474575968315738	7970146	NM_005986	SOX1	SRY (sex determining region Y)-box 1	---
7942839	-0.212651166666667	-1.15881572468052	7.01648561111111	-2.14459927168465	0.0450429026548169	0.47478920271094	7942839	NM_015885	PCF11	PCF11, cleavage and polyadenylation factor subunit, homolog (S. cerevisiae)	O94913
7949568	-0.263392166666667	-1.20029761399491	3.82301266666667	-2.14367332581411	0.0451263581594104	0.475421663145139	7949568	AK090761	LOC100131232	hypothetical LOC100131232	---
8092691	-0.220584166666669	-1.16520529829066	7.12973922222222	-2.14323076411897	0.0451662959149696	0.475595230231914	8092691	NM_001706	BCL6	B-cell CLL/lymphoma 6	P41182
8076113	0.181452833333332	1.13402530495261	4.10065972222222	2.14210584548935	0.0452679558729688	0.476418206409697	8076113	NM_001013647	LOC646851	similar to OTTHUMP00000028720	B7Z7C6
8025053	-0.181902166666669	-1.13437855682894	6.73226738888889	-2.14150823287644	0.0453220473099693	0.476557843390474	8025053	NM_003811	TNFSF9	tumor necrosis factor (ligand) superfamily, member 9	B2RA14
8151942	-0.370509666666667	-1.29280946596216	8.88264288888889	-2.14143980326555	0.0453282447980678	0.476557843390474	8151942	NM_005836	HRSP12	heat-responsive protein 12	P52758
7982086	0.25331	1.19193866562610	1.91420166666667	2.14106638650589	0.0453620777448144	0.476666312020418	7982086	NR_003355	SNORD115-40	small nucleolar RNA, C/D box 115-40	---
7977749	-0.245592333333334	-1.18557943933408	7.21812972222222	-2.14076659027244	0.0453892570194074	0.476704787452533	7977749	NM_019852	METTL3	methyltransferase like 3	Q86U44
7955019	0.231924166666665	1.17440023881497	6.21437805555556	2.13912196436122	0.0455386210895714	0.477570583459254	7955019	NM_152641	ARID2	AT rich interactive domain 2 (ARID, RFX-like)	Q68CP9
8176719	-0.184877500000000	-1.13672044960273	2.40752066666667	-2.13909460988949	0.0455411091832761	0.477570583459254	8176719	NM_004681	EIF1AY	eukaryotic translation initiation factor 1A, Y-linked	O14602
7966389	0.202349166666665	1.15057032516211	5.54794227777778	2.13908069569064	0.0455423748311168	0.477570583459254	7966389	NM_001177996	FAM109A	family with sequence similarity 109, member A	Q8N4B1
8150138	0.323173833333333	1.25107981624725	3.48995372222222	2.13838240602718	0.0456059329740489	0.477989793890368	8150138	NM_031271	TEX15	testis expressed 15	B2RU27
7911870	0.223129333333332	1.16726273877221	6.730939	2.13791005689983	0.0456489717898239	0.47819362179831	7911870	NM_014704	KIAA0562	KIAA0562	O60308
7994237	0.197382833333332	1.14661641131586	6.78560766666667	2.13722695420657	0.0457112790656807	0.478598980713506	7994237	NM_016309	LCMT1	leucine carboxyl methyltransferase 1	Q9UIC8
7901010	-0.292341833333334	-1.22462652202865	6.16071316666667	-2.13600844552208	0.045822613889672	0.479482485371904	7901010	NM_006845	KIF2C	kinesin family member 2C	Q8N5N1
7940182	0.496543	1.41082886681099	3.39056766666667	2.13551592547995	0.0458676852353766	0.479482485371904	7940182	NM_001004705	OR4D10	olfactory receptor, family 4, subfamily D, member 10	Q8NGI6
8083749	-0.242893833333333	-1.18336393583094	6.01644933333333	-2.13550497243612	0.0458686880249447	0.479482485371904	8083749	NM_139245	PPM1L	protein phosphatase, Mg2+/Mn2+ dependent, 1L	Q5SGD2
8153065	-0.203003	-1.15109188495356	2.08058688888889	-2.13526916047768	0.045890282270424	0.479482485371904	8153065	NR_029666	MIR30B	microRNA 30b	---
7939314	-0.240645666666667	-1.18152132357259	3.19419794444444	-2.13408791053217	0.0459985932108192	0.480342930647076	7939314	NM_012153	EHF	ets homologous factor	Q9NZC4
7954055	-0.299662166666668	-1.23085615219812	4.75201738888889	-2.13385443826545	0.0460200281853291	0.480342930647076	7954055	NM_001130415	APOLD1	apolipoprotein L domain containing 1	Q96LR9
8038861	-0.196431000000000	-1.14586016849130	3.74573627777778	-2.13354903643714	0.0460480806821309	0.480388366148633	8038861	NM_001245	SIGLEC6	sialic acid binding Ig-like lectin 6	O43699
8014264	0.228299833333331	1.17145361752143	6.25247961111111	2.1327563990238	0.0461209604287035	0.480673978845871	8014264	NM_000286	PEX12	peroxisomal biogenesis factor 12	O00623
7909624	0.192594499999999	1.14281707732155	3.01985716666667	2.13273547757775	0.046122885488664	0.480673978845871	7909624	NM_153606	FAM71A	family with sequence similarity 71, member A	B2RCB4
8052845	0.151472666666666	1.11070267083792	8.05372261111111	2.13160851854108	0.0462266891390176	0.480967683959237	8052845	NM_022173	TIA1	TIA1 cytotoxic granule-associated RNA binding protein	Q59G98
7973036	0.259045166666665	1.19668642748294	7.58757227777778	2.13120355124388	0.0462640422973967	0.480967683959237	7973036	NM_005484	PARP2	poly (ADP-ribose) polymerase 2	Q9UGN5
8030997	-0.211134666666667	-1.15759826659176	2.56789222222222	-2.13106613225194	0.0462767237080771	0.480967683959237	8030997	NM_001004301	ZNF813	zinc finger protein 813	Q6ZN06
8108321	0.262114833333333	1.19923536481155	5.88959877777778	2.13103454924598	0.0462796387229337	0.480967683959237	8108321	NM_001135647	FAM53C	family with sequence similarity 53, member C	Q9NYF3
7931824	-0.419602166666668	-1.33755866269067	5.72242055555556	-2.13089775564362	0.0462922662803643	0.480967683959237	7931824	NR_026743	tAKR	aldo-keto reductase, truncated	Q9P2A2
8040490	0.251769833333333	1.19066687596077	4.95838472222222	2.13088508388517	0.0462934361817696	0.480967683959237	8040490	NM_052920	KLHL29	kelch-like 29 (Drosophila)	Q96CT2
8138842	0.244443999999999	1.18463613623406	5.10594411111111	2.13051419957121	0.0463276894303334	0.481076979893882	8138842	NM_006092	NOD1	nucleotide-binding oligomerization domain containing 1	Q7Z2K1
8067167	-0.323498666666667	-1.25136153772684	7.61378427777778	-2.12953658247899	0.0464180882273407	0.481753363839011	8067167	NM_198433	AURKA	aurora kinase A	B2R6Z3
8084524	0.201676000000000	1.15003359016372	3.80416527777778	2.12929600306853	0.0464403588032278	0.481753363839011	8084524	NM_004443	EPHB3	EPH receptor B3	P54753
7911174	-0.170291500000000	-1.12528582842621	2.27648755555556	-2.12866903775059	0.046498442963846	0.482109175896245	7911174	NM_173858	VN1R5	vomeronasal 1 receptor 5 (gene/pseudogene)	Q7Z5H4
7969576	0.226398833333333	1.16991104149301	4.24137877777778	2.12840827324041	0.0465226204840284	0.482113250108004	7969576	NR_027350	MIR17HG	MIR17 host gene (non-protein coding)	Q75NE6
8085293	0.176931666666666	1.13047702074758	4.55019327777778	2.12809718629695	0.0465514787282228	0.482162726305022	8085293	NR_024138	GHRL	ghrelin/obestatin prepropeptide	Q9UBU3
8128939	0.243061333333333	1.18350133490737	7.05666377777778	2.12784409634954	0.0465749688261091	0.482162726305022	8128939	NR_028338	TRAF3IP2	TRAF3 interacting protein 2	O43734
8089261	0.212472333333332	1.15867208931114	6.51310722222222	2.12727741614501	0.0466276032962271	0.48246121430042	8089261	NM_170662	CBLB	Cas-Br-M (murine) ecotropic retroviral transforming sequence b	B3KSS7
8126839	0.215462500000001	1.16107607315762	7.91907194444444	2.12699443597689	0.0466539073195484	0.482487092534309	8126839	NM_014452	TNFRSF21	tumor necrosis factor receptor superfamily, member 21	O75509
7978795	-0.188971666666666	-1.13995088478427	5.15712305555556	-2.12598698238798	0.0467476631819035	0.483210164557463	7978795	NM_080746	RPL10L	ribosomal protein L10-like	Q96L21
7898184	-0.213138833333334	-1.15920749931622	4.06885638888889	-2.1247302911229	0.0468648534688668	0.48322822952048	7898184	NM_015849	CELA2B	chymotrypsin-like elastase family, member 2B	P08218
7976814	0.221091666666667	1.16561525721691	2.06256116666667	2.1246490120079	0.0468724421704638	0.48322822952048	7976814	NR_003194	SNORD114-2	small nucleolar RNA, C/D box 114-2	---
8152582	-0.281065500000000	-1.21509195721318	5.3420925	-2.12454872866119	0.0468818067577134	0.48322822952048	8152582	NM_024094	DSCC1	defective in sister chromatid cohesion 1 homolog (S. cerevisiae)	Q9BVC3
8112807	-0.227372666666668	-1.17070100953357	6.08552588888889	-2.12407969423861	0.0469256283490735	0.48322822952048	8112807	NM_000046	ARSB	arylsulfatase B	P15848
8161114	-0.184044500000001	-1.13606430620606	5.82116916666667	-2.12397535587839	0.0469353816717927	0.48322822952048	8161114	NM_020944	GBA2	glucosidase, beta (bile acid) 2	Q9HCG7
8095456	0.220288166666667	1.16496625581874	2.37583372222222	2.12364628285958	0.0469661547585079	0.48322822952048	8095456	NM_017855	ODAM	odontogenic, ameloblast asssociated	A1E959
7932069	-0.329795500000001	-1.25683520726557	7.73628788888889	-2.1235625091302	0.0469739917384906	0.48322822952048	7932069	NM_014142	NUDT5	nudix (nucleoside diphosphate linked moiety X)-type motif 5	Q9UKK9
7998637	-0.214361500000003	-1.16019033011646	7.95855172222222	-2.12330079158109	0.0469984829003358	0.48322822952048	7998637	NM_016332	SEPX1	selenoprotein X, 1	Q9NZV6
8002760	-0.234379333333335	-1.17640052512604	4.50055022222222	-2.12311986873843	0.0470154201828445	0.48322822952048	8002760	ENST00000412576	LOC100132346	similar to heat shock 10 kDa protein 1	---
8010901	-0.537619	-1.4515748842112	4.83403611111111	-2.12262195513834	0.0470620615022374	0.48322822952048	8010901	NM_003585	DOC2B	double C2-like domains, beta	Q14184
8105331	0.154873000000000	1.11332360838060	2.15546588888889	2.12203833037628	0.0471167851565828	0.48322822952048	8105331	NM_002104	GZMK	granzyme K (granzyme 3; tryptase II)	P49863
7968344	-0.249181000000001	-1.18853220852614	3.86759666666667	-2.12200705687078	0.0471197191508868	0.48322822952048	7968344	NM_001629	ALOX5AP	arachidonate 5-lipoxygenase-activating protein	P20292
8047419	0.220773166666666	1.16535795579689	6.36975211111111	2.12195694257664	0.047124421081989	0.48322822952048	8047419	NM_001228	CASP8	caspase 8, apoptosis-related cysteine peptidase	Q14790
7975863	0.198303333333333	1.14734823416292	6.46419444444444	2.12187308241998	0.0471322901426326	0.48322822952048	7975863	NM_017926	C14orf118	chromosome 14 open reading frame 118	Q9NWQ4
7933821	0.255923333333333	1.19409972939584	5.754853	2.12146810845846	0.0471703078714749	0.48322822952048	7933821	NR_024556	RHOBTB1	Rho-related BTB domain containing 1	O94844
7903765	-0.278717833333332	-1.21311627208911	5.26817866666667	-2.12142245498276	0.0471745954268201	0.48322822952048	7903765	NM_000561	GSTM1	glutathione S-transferase mu 1	P09488
8060061	0.227761166666665	1.17101630734299	4.13567122222222	2.12140547498902	0.0471761901965914	0.48322822952048	8060061	NR_026664	MGC16025	hypothetical LOC85009	---
7984606	-0.177469833333334	-1.13089879979264	4.02898127777778	-2.12138063523545	0.0471785232472141	0.48322822952048	7984606	NM_014249	NR2E3	nuclear receptor subfamily 2, group E, member 3	Q8IVZ9
8148694	0.173500166666667	1.12779133735719	6.90323072222222	2.12110551071762	0.0472043710647233	0.483248788627243	8148694	NM_000837	GRINA	glutamate receptor, ionotropic, N-methyl D-aspartate-associated protein 1 (glutamate binding)	Q7Z429
8093839	0.220219666666665	1.16491094385619	4.7311795	2.12047021774635	0.0472641056501116	0.483593873923224	8093839	NM_014392	D4S234E	DNA segment on chromosome 4 (unique) 234 expressed sequence	B2R5R8
8038246	0.231907166666667	1.17438640034886	3.15972177777778	2.12013650314044	0.0472955112535254	0.483593873923224	8038246	NM_003323	TULP2	tubby like protein 2	O00295
7911619	0.149843333333333	1.10944898706753	10.40451	2.11959298459038	0.0473467018743093	0.483593873923224	7911619	NM_002074	GNB1	guanine nucleotide binding protein (G protein), beta polypeptide 1	B2R6K4
8144378	-0.223073166666667	-1.16721729605624	7.03427877777778	-2.11948767934872	0.0473566257306542	0.483593873923224	8144378	NM_018361	AGPAT5	1-acylglycerol-3-phosphate O-acyltransferase 5 (lysophosphatidic acid acyltransferase, epsilon)	Q9NUQ2
8033190	-0.193264666666666	-1.14334806675558	6.92238061111111	-2.11945676862123	0.0473595390837675	0.483593873923224	8033190	NM_024103	SLC25A23	solute carrier family 25 (mitochondrial carrier; phosphate carrier), member 23	Q9BV35
8088776	-0.159638333333335	-1.11700708244163	6.1154235	-2.11914877246763	0.0473885767764539	0.483593873923224	8088776	NM_032682	FOXP1	forkhead box P1	Q9H334
8156199	-0.324487166666668	-1.25221923440781	8.33797072222222	-2.11878696298504	0.0474227085937915	0.483593873923224	8156199	NM_004938	DAPK1	death-associated protein kinase 1	P53355
8076757	-0.250013166666667	-1.18921796827711	4.45174016666667	-2.11872092940656	0.0474289403729339	0.483593873923224	8076757	NM_014246	CELSR1	cadherin, EGF LAG seven-pass G-type receptor 1 (flamingo homolog, Drosophila)	Q9NYQ6
7966738	0.172629833333332	1.12711118087578	6.98667833333333	2.11836318425261	0.0474627147338954	0.483694935975897	7966738	BC019843	C12orf49	chromosome 12 open reading frame 49	Q9H741
8166611	-0.199069166666667	-1.14795744869234	2.53048155555556	-2.11747440824076	0.0475467176598125	0.484079252357117	8166611	NM_002364	MAGEB2	melanoma antigen family B, 2	B2R8F3
7927146	0.249981666666666	1.18919200301349	6.03998194444444	2.11720499176449	0.0475722082665385	0.484079252357117	7927146	NM_018590	CSGALNACT2	chondroitin sulfate N-acetylgalactosaminyltransferase 2	Q8N6G5
7955551	-0.185893166666668	-1.13752098993219	3.44093333333333	-2.11668935609859	0.0476210292638385	0.484079252357117	7955551	NM_001130015	ANKRD33	ankyrin repeat domain 33	Q5K617
8016033	0.323998833333333	1.25179544636202	4.38890838888889	2.11664621319679	0.0476251161449507	0.484079252357117	8016033	NM_198475	FAM171A2	family with sequence similarity 171, member A2	Q8N0U1
7918813	0.168823499999998	1.12414138737169	9.17444705555556	2.11651448278423	0.0476375967956337	0.484079252357117	7918813	NM_002524	NRAS	neuroblastoma RAS viral (v-ras) oncogene homolog	Q68DF1
8043105	0.164072499999998	1.12044551871921	8.30974616666667	2.11612483569802	0.0476745308432917	0.484079252357117	8043105	NM_020122	KCMF1	potassium channel modulatory factor 1	Q9P0J7
7920515	-0.156426500000002	-1.11452308554192	7.34456283333333	-2.11581457118684	0.0477039589140659	0.484079252357117	7920515	NM_017582	UBE2Q1	ubiquitin-conjugating enzyme E2Q family member 1	Q7Z7E8
8117834	0.164074000000000	1.12044668367030	6.52071638888889	2.11443500054824	0.0478350085045567	0.484079252357117	8117834	NM_021959	PPP1R11	protein phosphatase 1, regulatory (inhibitor) subunit 11	A2BEK1
7969651	-0.179032166666667	-1.13212414393445	8.65296661111111	-2.11395475868270	0.0478807046956651	0.484079252357117	7969651	NM_006260	DNAJC3	DnaJ (Hsp40) homolog, subfamily C, member 3	A8KA82
7911285	-0.228303333333334	-1.17145645948908	2.15488638888889	-2.11387307159407	0.0478884813611044	0.484079252357117	7911285	NM_001004697	OR2T5	olfactory receptor, family 2, subfamily T, member 5	B9EIN2
[truncated: 18,271 more rows]
