# Supplementary material for: System analysis of cross-talk between nuclear receptors reveals an opposite regulation of the cell cycle by LXR and FXR in human HepaRG liver cells
Source: PLoS One. 2019 Aug 22;14(8):e0220894. doi: 10.1371/journal.pone.0220894 (PMC6705839; doi:10.1371/journal.pone.0220894)
Supplement: S1 Archive — (ZIP) [file pone.0220894.s009.zip › data_and_code/genes/LXR_4h.txt]

ID	logFC	FoldChange	AveExpr	t	P.Value	adj.P.Val	afxID	Gene.Accession	Gene.Symbol	Gene.Description	SwissProt.accession
8162940	1.80906316666667	3.50414668175643	7.96339988888889	12.5443348961293	6.85632079758603e-11	1.38977622567069e-06	8162940	NM_005502	ABCA1	ATP-binding cassette, sub-family A (ABC1), member 1	Q9NS76
8013135	1.0708095	2.1006116954072	6.76150016666667	11.7159445956964	2.28041061164547e-10	2.31119615490269e-06	8013135	NM_001005291	SREBF1	sterol regulatory element binding transcription factor 1	B3KR77
8117020	1.07611500000000	2.10835090059390	6.66976166666667	9.8191454567232	4.63177904428525e-09	3.12953870758873e-05	8117020	NM_013262	MYLIP	myosin regulatory light chain interacting protein	B2RBG2
8068761	0.7427765	1.67339322589275	3.82908761111111	5.75802514928449	1.27353818218004e-05	0.0645365473819735	8068761	NM_207627	ABCG1	ATP-binding cassette, sub-family G (WHITE), member 1	P45844
7942674	0.740097166666665	1.67028833032552	9.52988066666667	5.47865305564773	2.37338598531601e-05	0.0826697671723498	7942674	NM_015516	TSKU	tsukushi small leucine rich proteoglycan homolog (Xenopus laevis)	Q8WUA8
7944769	0.481875666666665	1.39655817008312	7.52994333333333	5.46503192357684	2.44705773573803e-05	0.0826697671723498	7944769	NM_020716	GRAMD1B	GRAM domain containing 1B	B3KXJ5
8166797	0.506609	1.42070695022404	7.08353555555556	5.24190406428592	4.0484116950652e-05	0.107188221552688	8166797	NM_021242	MID1IP1	MID1 interacting protein 1 (gastrulation specific G12 homolog (zebrafish))	Q9NPA3
8144917	0.449335333333332	1.36541105080574	7.58729316666667	5.22251558713543	4.23041821618896e-05	0.107188221552688	8144917	NM_000237	LPL	lipoprotein lipase	P06858
8141328	0.408346999999997	1.32716431452179	8.94338455555556	4.42027061850797	0.000267798996901720	0.603142851910875	8141328	NM_000777	CYP3A5	cytochrome P450, family 3, subfamily A, polypeptide 5	B2R9K2
8090277	0.352884666666666	1.27711165900914	5.98318383333333	4.27287325227615	0.00037732435359853	0.76483646474422	8090277	NM_022776	OSBPL11	oxysterol binding protein-like 11	Q9BXB4
8103975	0.670218333333333	1.59131377415443	4.89074583333333	4.20162819097918	0.000445422844166784	0.794774357569173	8103975	NR_003542	SLED1	RTFV9368	Q6UXS7
7915472	0.360681499999997	1.28403230525236	8.67549161111111	4.1781054717249	0.000470512693183526	0.794774357569173	7915472	NM_006516	SLC2A1	solute carrier family 2 (facilitated glucose transporter), member 1	P11166
8048733	0.390973333333333	1.31127777643181	8.98373861111111	3.972518363324	0.00075966537975221	0.998185677309753	8048733	NM_004457	ACSL3	acyl-CoA synthetase long-chain family member 3	B2RBE0
7981732	0.498237166666666	1.41248658595618	3.68783677777778	3.89253113412190	0.00091523258826332	0.998185677309753	7981732	ENST00000338567	VSIG6	V-set and immunoglobulin domain containing 6	---
8059854	0.327554166666665	1.25488413687364	5.746645	3.84657210075963	0.00101857580974627	0.998185677309753	8059854	NM_005737	ARL4C	ADP-ribosylation factor-like 4C	Q53R10
8103951	0.285039999999999	1.21844404564907	10.49238	3.79685953085710	0.00114345658678537	0.998185677309753	8103951	NM_001995	ACSL1	acyl-CoA synthetase long-chain family member 1	Q108N2
8120342	0.412154166666666	1.33067122926426	3.23025311111111	3.79217309634623	0.00115598626903540	0.998185677309753	8120342	NM_001526	HCRTR2	hypocretin (orexin) receptor 2	Q548Y0
8173232	0.333348500000000	1.25993429517713	5.00220138888889	3.75636044140346	0.00125634571025179	0.998185677309753	8173232	NM_152424	FAM123B	family with sequence similarity 123B	Q5JTC6
7934997	0.348434166666664	1.27317802960839	8.20854994444444	3.73129325319677	0.00133169075514560	0.998185677309753	7934997	NM_005398	PPP1R3C	protein phosphatase 1, regulatory (inhibitor) subunit 3C	Q9UQK1
8010260	-0.418172500000002	-1.33623383949769	5.41254277777778	-3.72423503758802	0.00135370284464674	0.998185677309753	8010260	NM_001168	BIRC5	baculoviral IAP repeat-containing 5	O15392
8065124	-0.3673585	-1.28998876435036	4.94998338888889	-3.72305934488580	0.00135740430368979	0.998185677309753	8065124	NM_001195	BFSP1	beaded filament structural protein 1, filensin	Q12934
8044499	0.397810499999999	1.31750688400655	8.73899183333333	3.72297576858087	0.00135766781046351	0.998185677309753	8044499	NM_005415	SLC20A1	solute carrier family 20 (phosphate transporter), member 1	A7LNJ1
7956631	0.333962499999999	1.26047062771985	5.22166216666667	3.72230137576244	0.00135979595227173	0.998185677309753	7956631	NM_206914	FAM119B	family with sequence similarity 119, member B	Q96AZ1
8080001	-0.334757833333334	-1.26116569539344	5.21437805555556	-3.71238244138877	0.00139148123155496	0.998185677309753	8080001	NM_016173	HEMK1	HemK methyltransferase family member 1	B2RA37
7924682	0.351857666666667	1.27620285506205	5.33396955555556	3.69497499623369	0.00144886659812520	0.998185677309753	7924682	NM_003240	LEFTY2	left-right determination factor 2	O00292
8075310	-0.435823000000001	-1.35268226427161	4.44647316666667	-3.67296719258876	0.00152478349590438	0.998185677309753	8075310	NM_002309	LIF	leukemia inhibitory factor (cholinergic differentiation factor)	P15018
7926807	-0.369604333333335	-1.29199844470727	6.67356544444444	-3.67270948877801	0.00152569539145156	0.998185677309753	7926807	NM_014317	PDSS1	prenyl (decaprenyl) diphosphate synthase, subunit 1	Q5T2R2
8062571	0.37111	1.29334754095032	5.231469	3.60068613055198	0.00180289553124921	0.998185677309753	8062571	NM_030919	FAM83D	family with sequence similarity 83, member D	Q9H4H8
7901883	0.440865166666665	1.35741811054424	8.45125577777778	3.60059944421770	0.00180325748031351	0.998185677309753	7901883	NM_014495	ANGPTL3	angiopoietin-like 3	B2RCW1
8148029	0.460673999999999	1.37618459555165	3.22829577777778	3.5891146565388	0.00185185109157633	0.998185677309753	8148029	NM_006438	COLEC10	collectin sub-family member 10 (C-type lectin)	Q9Y6Z7
8084739	0.463255999999999	1.37864976671505	4.14360427777778	3.5727641164059	0.00192327074278429	0.998185677309753	8084739	NR_024413	FLJ42393	hypothetical LOC401105	Q6ZVL7
8069700	-0.318295000000001	-1.24685612337837	5.82745494444444	-3.56884521659127	0.00194078859089271	0.998185677309753	8069700	NM_013240	N6AMT1	N-6 adenine-specific DNA methyltransferase 1 (putative)	B2RA97
8026631	0.382239166666666	1.30336320000906	4.42082877777778	3.56077271194116	0.00197737119288266	0.998185677309753	8026631	NM_003950	F2RL3	coagulation factor II (thrombin) receptor-like 3	Q96RI0
7898176	0.406635166666665	1.32559049834708	4.10003083333333	3.55642651578843	0.00199734799752737	0.998185677309753	7898176	NM_033440	CELA2A	chymotrypsin-like elastase family, member 2A	B2R5I4
7985767	-0.334670333333334	-1.26108920753645	7.10736716666667	-3.53823983857837	0.00208312279811912	0.998185677309753	7985767	NM_022767	AEN	apoptosis enhancing nuclease	Q8WYW8
7927277	0.390004999999999	1.3103979453437	4.13909655555556	3.53406500874000	0.00210331970553302	0.998185677309753	7927277	NM_014696	GPRIN2	G protein regulated inducer of neurite outgrowth 2	O60269
8138941	-0.492363666666667	-1.40674776049645	5.57950038888889	-3.50301624304574	0.00225970476851576	0.998185677309753	8138941	NR_029372	NT5C3	5'-nucleotidase, cytosolic III	Q9H0P0
8043602	-0.382451000000001	-1.30355458906508	4.62619038888889	-3.50300014956278	0.00225978872584131	0.998185677309753	8043602	NM_015341	NCAPH	non-SMC condensin I complex, subunit H	Q15003
7952927	0.322125833333333	1.25017133904965	3.99699527777778	3.50139925095765	0.002268155748269	0.998185677309753	7952927	NM_173593	B4GALNT3	beta-1,4-N-acetyl-galactosaminyl transferase 3	Q6L9W6
8078046	0.304972333333332	1.23539494564195	3.24821305555556	3.48583442411026	0.00235111126976554	0.998185677309753	8078046	BC038406	C3orf20	chromosome 3 open reading frame 20	Q8ND61
7975702	0.370347	1.29266370740249	3.3768645	3.46107511815684	0.00248926267205629	0.998185677309753	7975702	NM_018228	C14orf115	chromosome 14 open reading frame 115	Q9H8Y1
8122887	0.261112333333333	1.19840232954639	2.89011988888889	3.45414128139847	0.00252936287034439	0.998185677309753	8122887	NM_000914	OPRM1	opioid receptor, mu 1	P35372
7993807	-0.288307500000001	-1.22120677631191	5.90622861111111	-3.42940309738204	0.00267767281847099	0.998185677309753	7993807	NM_020422	TMEM159	transmembrane protein 159	Q96B96
8098697	0.348295833333333	1.27305595632732	2.61308261111111	3.41626344062438	0.00275988851559742	0.998185677309753	8098697	NM_178556	TRIML1	tripartite motif family-like 1	Q8N9V2
8000567	-0.314492666666667	-1.24357426521325	4.41152827777778	-3.41082578142559	0.00279463304964980	0.998185677309753	8000567	NM_145659	IL27	interleukin 27	Q8NEV9
7936856	-0.450186666666669	-1.36621701668721	5.596771	-3.40652211358351	0.00282243595127423	0.998185677309753	7936856	NM_015892	CHST15	carbohydrate (N-acetylgalactosamine 4-sulfate 6-O) sulfotransferase 15	Q7LFX5
7987554	-0.402002166666668	-1.32134039007074	5.31104622222222	-3.40089358272955	0.00285920795011706	0.998185677309753	7987554	NM_018163	DNAJC17	DnaJ (Hsp40) homolog, subfamily C, member 17	Q9NVM6
8157444	0.351501833333333	1.27588812498741	2.50928788888889	3.39206205043520	0.00291785533048848	0.998185677309753	8157444	NR_030255	MIR455	microRNA 455	---
8100675	0.282653833333332	1.21643044788072	2.34154788888889	3.38113239552283	0.00299207180423758	0.998185677309753	8100675	NM_182606	TMPRSS11A	transmembrane protease, serine 11A	Q6ZMR5
7923772	0.315320166666667	1.24428775826259	2.59234744444444	3.35796112452745	0.00315558884937357	0.998185677309753	7923772	NM_001001552	LEMD1	LEM domain containing 1	B4DYE5
7968883	-0.339058333333334	-1.26493068700308	5.48080977777778	-3.35786726299035	0.00315626871282407	0.998185677309753	7968883	NM_153218	C13orf31	chromosome 13 open reading frame 31	Q8IV20
7948493	0.353715833333334	1.27784764162725	4.32653916666667	3.35752603426182	0.00315874153069269	0.998185677309753	7948493	NM_016582	SLC15A3	solute carrier family 15, member 3	Q24JP5
7977203	0.3251525	1.25279685844835	5.349578	3.35572013492985	0.00317186017546486	0.998185677309753	7977203	NM_001080464	ASPG	asparaginase homolog (S. cerevisiae)	Q86U10
7934959	0.4319105	1.34901884310338	4.02650194444444	3.34179377001319	0.00327483486527604	0.998185677309753	7934959	NR_029524	MIR107	microRNA 107	---
7996100	0.325504833333333	1.25310285242793	3.52871455555556	3.34139360077878	0.00327784169768447	0.998185677309753	7996100	NM_170776	GPR97	G protein-coupled receptor 97	Q86Y34
7917359	-0.302515000000000	-1.23329249630162	6.48952255555556	-3.32900060209661	0.00337231162757375	0.998185677309753	7917359	NM_017953	ZNHIT6	zinc finger, HIT type 6	Q9NWK9
8055143	0.442256	1.35872736345764	4.03859844444444	3.31515417585005	0.00348101486260054	0.998185677309753	8055143	BC144438	LOC440905	hypothetical LOC440905	B7ZMD0
8067944	0.433629666666666	1.35062734006537	2.61288605555556	3.30461104207435	0.00356607723834411	0.998185677309753	8067944	NR_029480	MIRLET7C	microRNA let-7c	---
8124691	0.357603666666666	1.28129588161949	3.34085466666667	3.30450112216477	0.00356697469857887	0.998185677309753	8124691	AY358246	HCG8	HLA complex group 8	Q6UXQ7
8134420	-0.353400000000001	-1.27756792713769	3.1626215	-3.28412141763528	0.00373724169621371	0.998185677309753	8134420	NM_003182	TAC1	tachykinin, precursor 1	P20366
7971461	-0.308786666666667	-1.23866552103805	6.43534011111111	-3.2682686957724	0.00387515564540432	0.998185677309753	7971461	NM_002298	LCP1	lymphocyte cytosolic protein 1 (L-plastin)	P13796
7982703	0.344336666666667	1.26956711706642	4.67881988888889	3.25558674614645	0.00398905257210776	0.998185677309753	7982703	NM_033510	DISP2	dispatched homolog 2 (Drosophila)	A7MBM2
8112198	-0.314336500000001	-1.24343965995598	6.83021011111111	-3.25489468938849	0.00399536111980649	0.998185677309753	8112198	NM_001017992	ACTBL2	actin, beta-like 2	Q562R1
7996377	0.322845833333331	1.25079541273565	5.68066866666667	3.22473072394158	0.00427998989174737	0.998185677309753	7996377	NM_173815	CES8	carboxylesterase 8 (putative)	Q5XG92
8168146	-0.297822666666668	-1.22928775625226	4.34313988888889	-3.22364301082928	0.00429061468432035	0.998185677309753	8168146	NM_012310	KIF4A	kinesin family member 4A	O95239
8082552	0.271111833333333	1.20673745871423	3.83869233333333	3.21541754779757	0.00437179780430436	0.998185677309753	8082552	NM_000539	RHO	rhodopsin	P08100
8011214	-0.372864333333334	-1.29492122266386	4.60530811111111	-3.21531357489109	0.00437283351156441	0.998185677309753	8011214	NM_178568	RTN4RL1	reticulon 4 receptor-like 1	Q86UN2
7981181	-0.270606833333335	-1.20631512706796	5.42939577777778	-3.2141850243666	0.00438409075996189	0.998185677309753	7981181	NR_003002	SCARNA13	small Cajal body-specific RNA 13	---
8163481	-0.341698333333334	-1.26724751363476	6.20595672222222	-3.21355211155317	0.00439041639798657	0.998185677309753	8163481	NM_139286	CDC26	cell division cycle 26 homolog (S. cerevisiae)	Q8NHZ8
8038885	0.350557166666666	1.27505295578906	4.032039	3.18814417870175	0.00465183197369361	0.998185677309753	8038885	NM_001098612	SIGLEC14	sialic acid binding Ig-like lectin 14	---
8135532	0.333804166666666	1.26033230079745	3.30268677777778	3.17368419762316	0.00480731035319488	0.998185677309753	8135532	NM_182597	C7orf53	chromosome 7 open reading frame 53	Q8N8F7
7941260	-0.375160833333334	-1.29698413590276	5.2568885	-3.1691654337084	0.00485692632784929	0.998185677309753	7941260	NM_031904	FRMD8	FERM domain containing 8	Q9BZ67
8036956	0.364672333333333	1.28758915746954	5.85674588888889	3.16797758769733	0.00487005133584297	0.998185677309753	8036956	NM_198476	C19orf54	chromosome 19 open reading frame 54	Q5BKX5
8076739	0.291199333333332	1.22365709889643	4.6231795	3.16493670605856	0.00490380872633152	0.998185677309753	8076739	NM_018280	C22orf26	chromosome 22 open reading frame 26	Q9NV39
8053797	0.377335666666666	1.29894078745592	4.44840677777778	3.16375136873627	0.00491702893345884	0.998185677309753	8053797	ENST00000456556	LOC400986	protein immuno-reactive with anti-PTH polyclonal antibodies	---
7991143	-0.262922500000002	-1.19990692295409	7.61060277777778	-3.15948321557933	0.00496491988508749	0.998185677309753	7991143	NM_014300	SEC11A	SEC11 homolog A (S. cerevisiae)	P67812
8037853	0.249800833333331	1.18904295413552	7.43934816666667	3.15142787827791	0.00505654389904851	0.998185677309753	8037853	NM_017854	TMEM160	transmembrane protein 160	Q9NX00
8046815	-0.378592833333333	-1.30007317975867	5.06816777777778	-3.14718993790999	0.00510540535247964	0.998185677309753	8046815	NM_194250	ZNF804A	zinc finger protein 804A	Q7Z570
7904751	-0.535332333333335	-1.44927596539396	4.83736661111111	-3.14210604000335	0.00516462593852084	0.998185677309753	7904751	BC017770	RBM8A	RNA binding motif protein 8A	Q8WWE9
7947358	0.395100666666665	1.31503451592550	5.81485672222222	3.13832532386953	0.00520909845167831	0.998185677309753	7947358	NM_002901	RCN1	reticulocalbin 1, EF-hand calcium binding domain	Q15293
8144424	0.345955666666666	1.2709926317057	4.47323488888889	3.12132435004472	0.00541372063282145	0.998185677309753	8144424	NM_001164456	FAM90A13	family with sequence similarity 90, member A13	B4DX47
8086216	0.797834166666666	1.7384892747287	2.58259894444444	3.11977951667283	0.00543269627010163	0.998185677309753	8086216	AK127051	ACAA1	acetyl-CoA acyltransferase 1	---
8077472	0.249445833333334	1.18875040560153	2.78955488888889	3.11871531095412	0.00544580576272243	0.998185677309753	8077472	NM_181874	GRM7	glutamate receptor, metabotropic 7	B2R693
7922418	0.286806166666667	1.21993659464509	8.13204333333333	3.11531755209825	0.00548786715468148	0.998185677309753	7922418	NR_002579	SNORD74	small nucleolar RNA, C/D box 74	---
8010320	0.269082333333333	1.20504108366412	5.52151383333333	3.10103485516647	0.00566814896229242	0.998185677309753	8010320	NM_005189	CBX2	chromobox homolog 2 (Pc class homolog, Drosophila)	Q14781
8073309	0.319745666666667	1.24811049956558	6.21331861111111	3.10092252749920	0.00566958932782282	0.998185677309753	8073309	XM_002346783	LOC100288034	similar to FKSG62	---
8148580	0.294254166666666	1.22625087566002	2.77920277777778	3.07675149134276	0.00598792929140558	0.998185677309753	8148580	BC073830	C8orf31	chromosome 8 open reading frame 31	Q8N9H6
8130641	0.366274666666666	1.28902001646085	3.59119972222222	3.07175696501745	0.00605583547998952	0.998185677309753	8130641	NR_024277	C6orf59	chromosome 6 open reading frame 59	Q9H0P7
8133112	0.285786333333333	1.21907453278376	3.105023	3.06568534600061	0.00613939102331553	0.998185677309753	8133112	AL136837	DKFZp434F142	hypothetical DKFZp434F142	Q75L30
8056890	-0.290846833333336	-1.22335815391920	6.74172394444444	-3.06240986294154	0.00618492963564129	0.998185677309753	8056890	NM_001822	CHN1	chimerin (chimaerin) 1	P15882
7938295	0.351968999999999	1.27630134392928	5.92405538888889	3.0591802030076	0.00623015133734024	0.998185677309753	7938295	NM_000990	RPL27A	ribosomal protein L27a	P46776
8117189	-0.317408166666667	-1.24608990892993	3.09078494444444	-3.05561152770816	0.00628049222171899	0.998185677309753	8117189	NM_181337	KAAG1	kidney associated antigen 1	Q9UBP8
8060796	-0.269844333333333	-1.20567772815233	4.103775	-3.05243336967044	0.00632565564977534	0.998185677309753	8060796	BC035800	C20orf196	chromosome 20 open reading frame 196	Q8IYI0
8171472	-0.269327500000001	-1.20524588163002	5.94141772222222	-3.05111004911618	0.0063445533371568	0.998185677309753	8171472	NM_020665	TMEM27	transmembrane protein 27	Q9HBJ8
7927091	0.286296500000001	1.21950569886528	4.31362877777778	3.04403248450967	0.00644655572336049	0.998185677309753	7927091	NR_024497	LOC399744	hypothetical LOC399744	Q6ZQT7
8155458	0.599157833333332	1.51483203205695	4.56048177777778	3.04000082262399	0.0065053677986527	0.998185677309753	8155458	D14041	RBPJ	recombination signal binding protein for immunoglobulin kappa J region	Q14663
8163775	0.297838666666665	1.22930138956533	9.02168583333333	3.03800778210289	0.0065346327581732	0.998185677309753	8163775	NM_001080497	MEGF9	multiple EGF-like-domains 9	Q9H1U4
8114767	0.243502166666667	1.18386302365091	5.95290944444444	3.03773293539672	0.0065386784680074	0.998185677309753	8114767	NM_032420	PCDH1	protocadherin 1	B3KQM8
8167854	0.266872166666666	1.20319640927332	6.087801	3.03537650917307	0.0065734643400882	0.998185677309753	8167854	NM_014481	APEX2	APEX nuclease (apurinic/apyrimidinic endonuclease) 2	Q9UBZ4
7969243	-0.263268833333335	-1.20019500715562	5.97075844444444	-3.00230205638890	0.00708099994081883	0.998185677309753	7969243	NM_018204	CKAP2	cytoskeleton associated protein 2	Q8WWK9
8153269	0.257612666666667	1.19549878735749	4.17052716666667	2.99932395982638	0.00712851360610007	0.998185677309753	8153269	NM_005293	GPR20	G protein-coupled receptor 20	Q59GP3
8131600	-0.226853666666669	-1.17027993333181	7.32808822222222	-2.98112655017213	0.00742559697654222	0.998185677309753	8131600	NM_014399	TSPAN13	tetraspanin 13	Q6FGK0
8154135	-0.237819	-1.17920863988931	6.77807977777778	-2.97108520178766	0.00759460532776991	0.998185677309753	8154135	NM_004170	SLC1A1	solute carrier family 1 (neuronal/epithelial high affinity glutamate transporter, system Xag), member 1	B2R7K1
8078605	0.314679833333332	1.24373560960149	3.16520455555556	2.96859765438863	0.00763704363087005	0.998185677309753	8078605	NM_178339	C3orf35	chromosome 3 open reading frame 35	Q8IVJ6
8075668	0.334052666666666	1.26054940804650	3.80612883333333	2.96447765470054	0.007707835397985	0.998185677309753	8075668	ENST00000457711	LOC284912	hypothetical LOC284912	---
7969533	-0.309848833333333	-1.23957780924304	4.95047788888889	-2.96447047146022	0.00770795937439383	0.998185677309753	7969533	NM_001040153	SLAIN1	SLAIN motif family, member 1	Q8ND83
8150002	-0.327353666666667	-1.25470975020173	4.11685711111111	-2.96138137092448	0.00776145303978561	0.998185677309753	8150002	NM_172366	FBXO16	F-box protein 16	Q8IX29
7904018	0.296735833333333	1.22836203892564	6.50177066666667	2.96074546729533	0.00777250924327539	0.998185677309753	7904018	NM_018704	CTTNBP2NL	CTTNBP2 N-terminal like	B3KMS5
8154367	-0.296857666666667	-1.22846577655332	3.84130916666667	-2.95105922557269	0.00794280781437708	0.998185677309753	8154367	NM_000550	TYRP1	tyrosinase-related protein 1	P17643
8115875	0.288826	1.22164575301417	2.89570844444444	2.94632643071559	0.00802731902471895	0.998185677309753	8115875	NM_000794	DRD1	dopamine receptor D1	P21728
8010696	0.274429666666666	1.20951584291375	6.99720144444444	2.94458733338779	0.00805859026248843	0.998185677309753	8010696	NM_148896	NPB	neuropeptide B	Q8NG41
8153322	0.248949166666666	1.18834123313768	5.67394261111111	2.94297459893816	0.00808769413112351	0.998185677309753	8153322	NM_015193	ARC	activity-regulated cytoskeleton-associated protein	Q7LC44
8006063	0.259427499999999	1.19700360729526	5.28045716666667	2.93990318133382	0.00814340194775465	0.998185677309753	8006063	NM_152345	ANKRD13B	ankyrin repeat domain 13B	Q8N7H6
7938816	-0.222008666666667	-1.16635637639158	7.14608727777778	-2.93982653246427	0.00814479687953092	0.998185677309753	7938816	NM_019028	ZDHHC13	zinc finger, DHHC-type containing 13	Q8IUH4
7990231	-0.249745333333334	-1.18899721292705	6.26589838888889	-2.92944246456699	0.0083359176572116	0.998185677309753	7990231	NR_023318	ADPGK	ADP-dependent glucokinase	Q9BRR6
8142971	0.295322999999999	1.22715969103672	5.46046305555556	2.92833416826655	0.00835656910038154	0.998185677309753	8142971	NM_138693	KLF14	Kruppel-like factor 14	Q8TD94
7948588	0.242736833333333	1.1832351643138	4.1698485	2.92698336543998	0.00838180585116293	0.998185677309753	7948588	NM_004200	SYT7	synaptotagmin VII	O43581
7988327	0.286381666666666	1.21957769211270	3.61198233333333	2.92422300730297	0.00843360520670512	0.998185677309753	7988327	NM_001145112	PATL2	protein associated with topoisomerase II homolog 2 (yeast)	---
8002878	-0.271694500000000	-1.20722492673679	6.48146783333333	-2.90545613163025	0.00879402355626457	0.998185677309753	8002878	NM_145254	TMEM170A	transmembrane protein 170A	Q8WVE7
8148615	0.2931785	1.22533692950871	4.79501655555556	2.90287488169892	0.00884474004402853	0.998185677309753	8148615	NM_030895	ZNF696	zinc finger protein 696	Q9H7X3
7922707	-0.260708999999999	-1.19806733979933	5.50861188888889	-2.89763160835152	0.0089486266348122	0.998185677309753	7922707	NM_021133	RNASEL	ribonuclease L (2',5'-oligoisoadenylate synthetase-dependent)	Q1A3D9
8022380	-0.286510166666668	-1.21968632401930	4.45446427777778	-2.89379816983354	0.0090253204273956	0.998185677309753	8022380	NM_024899	CEP76	centrosomal protein 76kDa	Q8TAP6
8019392	0.387914499999997	1.30850052207231	9.12722638888889	2.89304935019581	0.00904037523024342	0.998185677309753	8019392	NM_004104	FASN	fatty acid synthase	P49327
8081358	-0.281837000000000	-1.21574191726583	5.50887044444444	-2.89217968496708	0.00905788986787705	0.998185677309753	8081358	NM_014415	ZBTB11	zinc finger and BTB domain containing 11	O95625
8099524	0.298144166666666	1.22956172964374	3.94148133333333	2.88975993768344	0.00910679403950645	0.998185677309753	8099524	NM_001130834	LDB2	LIM domain binding 2	O43679
8173596	0.276803166666666	1.2115073577897	4.21744455555556	2.88959111245938	0.00911021551756909	0.998185677309753	8173596	NM_001012977	PABPC1L2A	poly(A) binding protein, cytoplasmic 1-like 2A	Q5JQF8
7933237	-0.325437000000002	-1.25304393481694	5.05436072222222	-2.88646923984327	0.0091737074826121	0.998185677309753	7933237	NM_174890	ANUBL1	AN1, ubiquitin-like, homolog (Xenopus laevis)	Q86XD8
8094701	0.331346833333334	1.25818741197161	4.77734438888889	2.88329747105137	0.00923864915988887	0.998185677309753	8094701	NR_026854	LOC401127	WD repeat domain 5 pseudogene	---
7919659	0.214370166666666	1.16019729972041	6.66766811111111	2.87998405407467	0.00930696225544811	0.998185677309753	7919659	NM_005850	SF3B4	splicing factor 3b, subunit 4, 49kDa	Q53FG6
7928882	0.297555500000000	1.22906013066613	4.21813022222222	2.87619754514206	0.00938562267790327	0.998185677309753	7928882	NM_006829	C10orf116	chromosome 10 open reading frame 116	Q5TBU5
8079759	0.275944166666666	1.21078622474808	3.15094477777778	2.87515192289196	0.00940745644634702	0.998185677309753	8079759	NM_003458	BSN	bassoon (presynaptic cytomatrix protein)	Q9UPA5
7945228	-0.320076166666667	-1.24839645589100	3.51471494444444	-2.87378648968882	0.00943604160449563	0.998185677309753	7945228	ENST00000318117	FLJ34521	hypothetical protein LOC646383	Q8NAY4
8158164	-0.310655	-1.24027066915903	2.2206635	-2.87310501806673	0.00945033927453805	0.998185677309753	8158164	NR_024425	LOC389791	hypothetical LOC389791	Q8N1Y9
7929932	0.294160499999999	1.22617126416885	4.72367466666667	2.87134040322439	0.0094874585658999	0.998185677309753	7929932	NM_030929	KAZALD1	Kazal-type serine peptidase inhibitor domain 1	Q96I82
8057732	-0.327074333333335	-1.25446683793052	5.56168038888889	-2.86960729290909	0.00952405125720954	0.998185677309753	8057732	NM_001142645	TMEM194B	transmembrane protein 194B	B7Z482
7960280	0.322297333333332	1.25031996167793	5.25772711111111	2.85979653339736	0.00973375992368011	0.998185677309753	7960280	NM_152441	FBXL14	F-box and leucine-rich repeat protein 14	Q8N1E6
8034276	-0.325446666666668	-1.25305233076915	5.87490461111111	-2.85592360988008	0.00981775787884272	0.998185677309753	8034276	NM_138783	ZNF653	zinc finger protein 653	Q96CK0
8043666	-0.252550333333335	-1.19131120265225	6.060335	-2.85509448619555	0.00983583041287277	0.998185677309753	8043666	NM_017623	CNNM3	cyclin M3	Q8NE01
7958692	-0.269207833333335	-1.20514591471280	6.01474588888889	-2.85131870305189	0.0099185356971054	0.998185677309753	7958692	NM_001173975	TCTN1	tectonic family member 1	Q2MV58
7924888	-0.322801000000001	-1.25075654349804	2.989291	-2.84419917547014	0.0100762990637761	0.998185677309753	7924888	NM_033445	HIST3H2A	histone cluster 3, H2a	Q7L7L0
8076185	0.305771833333333	1.2360797556389	4.385664	2.84036499183656	0.0101622546378159	0.998185677309753	8076185	NM_175709	CBX7	chromobox homolog 7	O95931
8006459	0.243008333333333	1.18345785765347	2.94708016666667	2.84026729686902	0.0101644539330533	0.998185677309753	8006459	NM_005408	CCL13	chemokine (C-C motif) ligand 13	O95690
7952375	0.248870166666666	1.18827616298462	2.16694394444444	2.83963253839097	0.0101787546313804	0.998185677309753	7952375	NM_001005325	OR6M1	olfactory receptor, family 6, subfamily M, member 1	Q8NGM8
8027510	-0.304055500000001	-1.23461010102133	4.87000227777778	-2.82994793487397	0.0103993461095508	0.998185677309753	8027510	NM_152266	C19orf40	chromosome 19 open reading frame 40	Q9BTP7
7928300	-0.247079333333335	-1.18680205772322	7.53917772222222	-2.82626032814767	0.0104845376784943	0.998185677309753	7928300	NM_173473	ANAPC16	anaphase promoting complex subunit 16	C5H3H2
8149116	0.3217765	1.24986865993961	3.08458322222222	2.82424009334187	0.0105314921401930	0.998185677309753	8149116	NM_005217	DEFA3	defensin, alpha 3, neutrophil-specific	P59665
8127544	0.286316499999999	1.2195226049212	7.40808311111111	2.82341351906827	0.0105507613902365	0.998185677309753	8127544	NM_001402	EEF1A1	eukaryotic translation elongation factor 1 alpha 1	Q9NZS6
7990827	0.280545166666667	1.21465379195466	2.76907666666667	2.82283629358756	0.0105642377739176	0.998185677309753	7990827	ENST00000447682	LOC100133746	hypothetical LOC100133746	Q8N817
8118890	0.320411500000000	1.24868666108950	4.33759605555556	2.82062572903166	0.0106159998939533	0.998185677309753	8118890	NM_152753	SCUBE3	signal peptide, CUB domain, EGF-like 3	Q8IX30
7915919	0.323376666666667	1.25125572211895	3.8448895	2.81748016919232	0.0106900740795113	0.998185677309753	7915919	NM_003189	TAL1	T-cell acute lymphocytic leukemia 1	Q16509
7995674	0.403394666666666	1.32261637335302	4.34979972222222	2.81731903010641	0.0106938819935149	0.998185677309753	7995674	NM_024335	IRX6	iroquois homeobox 6	P78412
8113073	-0.390602166666666	-1.31094046328858	7.73038922222222	-2.81609727374294	0.0107227958288984	0.998185677309753	8113073	NM_020801	ARRDC3	arrestin domain containing 3	Q96B67
8168393	0.280537666666666	1.21464747746719	4.91454838888889	2.81286220546363	0.0107997178068676	0.998185677309753	8168393	NM_001042506	PABPC1L2B	poly(A) binding protein, cytoplasmic 1-like 2B	Q5JQF8
8116835	-0.218813833333334	-1.16377634996465	5.05781444444444	-2.80950305420734	0.0108801484248818	0.998185677309753	8116835	NM_145649	GCNT2	glucosaminyl (N-acetyl) transferase 2, I-branching enzyme (I blood group)	Q8NFS9
8030972	0.341689833333332	1.26724004734991	2.47120072222222	2.80832255696695	0.0109085496810552	0.998185677309753	8030972	NM_173856	VN1R2	vomeronasal 1 receptor 2	Q8NFZ6
8081710	-0.312727500000001	-1.24205365729444	3.06916438888889	-2.80771474790863	0.0109232004162637	0.998185677309753	8081710	NM_017699	SIDT1	SID1 transmembrane family, member 1	Q9NXL6
8097126	0.399570999999999	1.31911560004688	2.96289438888889	2.80617535188274	0.0109603904768281	0.998185677309753	8097126	NM_152399	TMEM155	transmembrane protein 155	Q8WYX1
7940479	-0.285639333333334	-1.21895032439476	4.17974805555556	-2.80609854810836	0.0109622491351198	0.998185677309753	7940479	NM_016499	TMEM216	transmembrane protein 216	Q9P0N5
8021081	-0.4658565	-1.38113706427531	4.24225827777778	-2.80526400844259	0.0109824645015836	0.998185677309753	8021081	NM_001128588	SLC14A1	solute carrier family 14 (urea transporter), member 1 (Kidd blood group)	B3KXJ3
7970395	0.278914999999998	1.21328207458365	6.07676861111111	2.80514427806669	0.0109853676962781	0.998185677309753	7970395	NM_006001	TUBA3C	tubulin, alpha 3c	Q13748
8100202	0.290994666666667	1.22348351816803	2.35563688888889	2.80493420704158	0.0109904632228986	0.998185677309753	8100202	NM_001142564	CNGA1	cyclic nucleotide gated channel alpha 1	P29973
8154848	-0.322178833333334	-1.25021726718843	4.81143616666667	-2.80198908650641	0.0110621389374551	0.998185677309753	8154848	NM_007343	PRSS3	protease, serine, 3	Q8N2U3
8083599	0.349376333333334	1.27400976302351	3.52274555555556	2.79870805394514	0.0111425157576443	0.998185677309753	8083599	NM_001130002	C3orf55	chromosome 3 open reading frame 55	A1A4F0
7910369	0.282061	1.21593069405109	2.99273438888889	2.79685480340878	0.0111881618914061	0.998185677309753	7910369	NM_175055	HIST3H2BB	histone cluster 3, H2bb	Q8N257
7900635	0.3411615	1.26677605283962	3.1509945	2.79258448877876	0.0112940220575698	0.998185677309753	7900635	NM_001101376	FAM183A	family with sequence similarity 183, member A	---
7906930	-0.424627666666668	-1.3422260539598	4.18398561111111	-2.7921096771382	0.0113058514611472	0.998185677309753	7906930	NM_145697	NUF2	NUF2, NDC80 kinetochore complex component, homolog (S. cerevisiae)	Q9BZD4
8162283	-0.265670000000002	-1.20219422925722	6.45438366666667	-2.79207469016342	0.0113067235906324	0.998185677309753	8162283	NM_004560	ROR2	receptor tyrosine kinase-like orphan receptor 2	Q01974
8168291	0.3108085	1.24040263861258	2.76936705555556	2.78621438057302	0.0114537152219502	0.998185677309753	8168291	NM_012278	ITGB1BP2	integrin beta 1 binding protein (melusin) 2	Q32N04
8070681	0.272776833333333	1.20813094636555	4.43224033333333	2.78482493901305	0.0114888326185773	0.998185677309753	8070681	AF426261	C21orf84	chromosome 21 open reading frame 84	P59037
8173551	0.234897833333331	1.17682339571034	5.58847683333333	2.78349996709088	0.0115224163083398	0.998185677309753	8173551	NM_002637	PHKA1	phosphorylase kinase, alpha 1 (muscle)	P46020
7970864	-0.278414166666669	-1.21286095534009	8.07434733333333	-2.78201915047034	0.0115600610412891	0.998185677309753	7970864	NM_006644	HSPH1	heat shock 105kDa/110kDa protein 1	Q92598
8074399	0.233981499999999	1.17607616910748	7.08098477777778	2.78156167995431	0.0115717143913911	0.998185677309753	8074399	NM_007098	CLTCL1	clathrin, heavy chain-like 1	P53675
8040632	0.278820333333333	1.21320246413362	4.6229955	2.77835858349722	0.0116536229426824	0.998185677309753	8040632	NM_001168241	FAM59B	family with sequence similarity 59, member B	Q75VX8
8046792	-0.260236666666667	-1.19767516092611	2.44371533333333	-2.77662980699565	0.0116980602607943	0.998185677309753	8046792	NM_080876	DUSP19	dual specificity phosphatase 19	Q8WTR2
7906435	0.268505166666666	1.20455908960369	4.08792605555556	2.77520078203276	0.0117349146404418	0.998185677309753	7906435	NM_002036	DARC	Duffy blood group, chemokine receptor	Q4VBN9
8021584	-0.285160500000001	-1.21854581950642	3.07290716666667	-2.77305087134751	0.0117905693504869	0.998185677309753	8021584	NM_002639	SERPINB5	serpin peptidase inhibitor, clade B (ovalbumin), member 5	P36952
8031157	0.265641999999999	1.20217089715250	4.89936294444444	2.7720531863223	0.0118164818698779	0.998185677309753	8031157	NM_020659	TTYH1	tweety homolog 1 (Drosophila)	Q9H313
8021603	-0.288850333333334	-1.22166635817547	2.61304027777778	-2.76970938449131	0.0118775704953217	0.998185677309753	8021603	NM_012397	SERPINB13	serpin peptidase inhibitor, clade B (ovalbumin), member 13	A8K2Q8
8125172	-0.228311166666666	-1.17146282010833	5.73006022222222	-2.76703746307799	0.0119475786313381	0.998185677309753	8125172	NM_006709	EHMT2	euchromatic histone-lysine N-methyltransferase 2	Q96KQ7
7934936	-0.259908833333334	-1.19740303603371	5.86734344444444	-2.76441948241268	0.0120165550155019	0.998185677309753	7934936	NM_213606	SLC16A12	solute carrier family 16, member 12 (monocarboxylic acid transporter 12)	Q6ZSM3
8143028	-0.238692166666668	-1.17992255190735	8.29614877777778	-2.75605319159032	0.0122395375605848	0.998185677309753	8143028	NM_017812	CHCHD3	coiled-coil-helix-coiled-coil-helix domain containing 3	Q9NX63
8058390	0.345573333333332	1.27065584641790	6.45658694444444	2.75562838606442	0.0122509642618073	0.998185677309753	8058390	NM_213589	RAPH1	Ras association (RalGDS/AF-6) and pleckstrin homology domains 1	Q70E73
7918313	0.325762666666666	1.25332682253173	3.37854138888889	2.75476967780148	0.0122740934218943	0.998185677309753	7918313	NM_001010985	MYBPHL	myosin binding protein H-like	A2RUH7
8174297	0.375417499999999	1.29721489999308	3.16413366666667	2.74794281279585	0.0124594599661544	0.998185677309753	8174297	NM_031274	TEX13A	testis expressed 13A	Q9BXU3
8056257	-0.262091166666667	-1.19921569213643	2.49743077777778	-2.74586379163981	0.0125164383501892	0.998185677309753	8056257	NM_004460	FAP	fibroblast activation protein, alpha	B2RD89
7941890	0.263837166666667	1.20066790349357	4.55951905555556	2.74564738790131	0.0125223834283707	0.998185677309753	7941890	NM_001166222	CARNS1	carnosine synthase 1	A5YM72
7905171	-0.245488333333335	-1.18549397718573	6.73480605555556	-2.74493827429053	0.0125418831632479	0.998185677309753	7905171	NM_004698	PRPF3	PRP3 pre-mRNA processing factor 3 homolog (S. cerevisiae)	B2R791
7956539	0.316156833333332	1.24500957125204	4.20285588888889	2.74387623450437	0.0125711420270288	0.998185677309753	7956539	NM_178502	DTX3	deltex homolog 3 (Drosophila)	Q8N9I9
8031669	0.294035500000000	1.22606502912687	2.60245816666667	2.7395727724257	0.0126903677702788	0.998185677309753	8031669	NM_001001668	ZNF470	zinc finger protein 470	Q6ECI4
8126184	0.263471166666666	1.20036334244415	2.74857972222222	2.73617478925375	0.0127852674503263	0.998185677309753	8126184	NM_145027	KIF6	kinesin family member 6	Q6ZMV9
8094938	0.235719833333333	1.17749410188033	6.50354227777778	2.7314220153742	0.0129191379120844	0.998185677309753	8094938	NM_207330	NIPAL1	NIPA-like domain containing 1	Q6NVV3
8051133	0.248941499999999	1.18833491815658	5.09332333333333	2.73139530509621	0.0129198940115115	0.998185677309753	8051133	NR_002201	FTHL3	ferritin, heavy polypeptide-like 3	---
7931840	0.405869333333333	1.32488701496225	5.88981377777778	2.72978869604649	0.0129654505162920	0.998185677309753	7931840	NR_027916	AKR1CL1	aldo-keto reductase family 1, member C-like 1	Q5T2L2
8110237	0.298061999999999	1.22949170367914	4.69796011111111	2.72827272960655	0.0130085769204150	0.998185677309753	8110237	NM_133369	UNC5A	unc-5 homolog A (C. elegans)	Q6ZN44
8158380	0.235197666666666	1.17706799872087	5.49147033333333	2.72519145121402	0.0130966545225410	0.998185677309753	8158380	NM_013355	PKN3	protein kinase N3	Q05BU1
8022420	0.263270500000000	1.20019639367606	2.67524427777778	2.7219433350839	0.0131901152301031	0.998185677309753	8022420	NM_145287	ZNF519	zinc finger protein 519	Q59FP3
7938788	-0.276156000000001	-1.21096401957349	3.90950938888889	-2.71964294012506	0.0132566897412880	0.998185677309753	7938788	NM_002301	LDHC	lactate dehydrogenase C	P07864
8008980	0.288959499999999	1.22175880341595	3.97836483333333	2.71765479420779	0.0133144849394573	0.998185677309753	8008980	NM_203425	C17orf82	chromosome 17 open reading frame 82	Q86X59
8071361	0.22992550	1.17277438622636	3.38580777777778	2.7128456309036	0.0134552791250107	0.998185677309753	8071361	AK302783	LOC729444	hypothetical LOC729444	B4DZ75
7910550	-0.240194666666668	-1.18115202665187	7.69708027777778	-2.71213541841917	0.0134761910327486	0.998185677309753	7910550	NM_005999	TSNAX	translin-associated factor X	B1APC6
8110043	-0.319646333333334	-1.2480245668461	4.68772011111111	-2.70911559404068	0.0135654539270718	0.998185677309753	8110043	NM_013979	BNIP1	BCL2/adenovirus E1B 19kDa interacting protein 1	Q12981
8174755	0.315408833333333	1.24436423335617	3.133523	2.70910381054920	0.0135658033330579	0.998185677309753	8174755	NM_139282	RHOXF1	Rhox homeobox family, member 1	Q8NHV9
8017150	-0.356559500000001	-1.28036886490878	4.14799322222222	-2.70902473906325	0.0135681481947632	0.998185677309753	8017150	NM_016261	TUBD1	tubulin, delta 1	Q9UJT1
8011275	-0.262864833333335	-1.19985896184817	6.20213766666667	-2.70238526811961	0.0137664212919949	0.998185677309753	8011275	NM_024086	METT10D	methyltransferase 10 domain containing	Q86W50
8160712	-0.275274166666667	-1.21022405574743	2.27571977777778	-2.70234469539744	0.0137676413263301	0.998185677309753	8160712	NR_003667	SUGT1P1	suppressor of G2 allele of SKP1 pseudogene 1 (S. cerevisiae)	---
7945595	0.322199833333333	1.25023546559693	4.1711225	2.70148422797006	0.0137935400503591	0.998185677309753	7945595	NM_005961	MUC6	mucin 6, oligomeric mucus/gel-forming	Q6W4X9
8099302	0.400186	1.31967803979261	2.41636322222222	2.69797008719566	0.0138997914116256	0.998185677309753	8099302	NR_029511	MIR95	microRNA 95	---
8074880	0.352321999999999	1.27661366876906	3.77978822222222	2.69744700208768	0.013915673397106	0.998185677309753	8074880	NM_004914	RAB36	RAB36, member RAS oncogene family	O95755
8160935	-0.293034666666668	-1.22521477236202	4.69641755555556	-2.69463608970222	0.0140013142744096	0.998185677309753	8160935	NM_004629	FANCG	Fanconi anemia, complementation group G	Q53XM5
8069848	0.394012333333333	1.31404286061097	3.75364661111111	2.69381578011018	0.0140264010703071	0.998185677309753	8069848	NM_181604	KRTAP6-2	keratin associated protein 6-2	Q3LI66
8084955	-0.211967666666667	-1.15826684710650	6.40536888888889	-2.69263323626653	0.0140626408722603	0.998185677309753	8084955	NM_001166304	PIGX	phosphatidylinositol glycan anchor biosynthesis, class X	Q8TBF5
8164843	0.352144666666666	1.27645675948613	4.70559455555556	2.68987859865789	0.0141474034985502	0.998185677309753	8164843	NM_014581	OBP2B	odorant binding protein 2B	Q9NPH6
8167971	-0.274427000000001	-1.20951360725583	2.55582077777778	-2.68350265445815	0.0143454610300551	0.998185677309753	8167971	NR_029637	MIR223	microRNA 223	---
7906919	-0.401238166666667	-1.32064084042382	6.223503	-2.68284551003379	0.0143660229789334	0.998185677309753	7906919	NM_001102445	RGS4	regulator of G-protein signaling 4	A7XA59
7939969	-0.226168666666667	-1.16972440950338	2.11477672222222	-2.68232992502584	0.0143821751293108	0.998185677309753	7939969	NM_001005201	OR8H3	olfactory receptor, family 8, subfamily H, member 3	---
8161824	0.330537666666666	1.25748192825419	6.68353322222222	2.68184860295561	0.0143972694466724	0.998185677309753	8161824	NM_017998	C9orf40	chromosome 9 open reading frame 40	Q8IXQ3
8069553	0.316871833333331	1.24562675121164	7.07886794444444	2.67926415405121	0.0144785754225457	0.998185677309753	8069553	NM_003489	NRIP1	nuclear receptor interacting protein 1	P48552
8163729	0.327551333333333	1.25488167238776	3.40456338888889	2.6759156995051	0.0145845646526324	0.998185677309753	8163729	NR_029604	MIR147	microRNA 147	---
8093145	-0.259495833333334	-1.19706030478249	4.666948	-2.67011582950815	0.0147698921773092	0.998185677309753	8093145	NM_032898	C3orf34	chromosome 3 open reading frame 34	Q96LK0
8141459	0.215471	1.16108291394892	5.16149605555556	2.66851869433343	0.0148213173873019	0.998185677309753	8141459	NM_024637	GAL3ST4	galactose-3-O-sulfotransferase 4	Q96RP7
8160297	0.397735833333334	1.31743869821612	9.29798405555556	2.66583711165380	0.0149080420087298	0.998185677309753	8160297	NM_001122	PLIN2	perilipin 2	Q6FHZ7
7943413	-0.280275833333334	-1.21442705226947	9.58196672222222	-2.66410750436373	0.0149642338811422	0.998185677309753	7943413	NM_001165	BIRC3	baculoviral IAP repeat-containing 3	Q13489
7938179	0.305402166666667	1.23576307128515	3.27296544444444	2.66317373225090	0.0149946538578931	0.998185677309753	7938179	NM_207186	OR10A4	olfactory receptor, family 10, subfamily A, member 4	B2RNP5
7920114	0.195450999999998	1.14508206804670	6.77674594444444	2.65994243268945	0.0151003744519799	0.998185677309753	7920114	NM_053055	THEM4	thioesterase superfamily member 4	Q5T1C6
8058997	0.256114499999999	1.19425796601752	3.73304966666667	2.65581568056807	0.0152364192680299	0.998185677309753	8058997	NM_017431	PRKAG3	protein kinase, AMP-activated, gamma 3 non-catalytic subunit	Q9UGI9
7910381	0.549407333333333	1.46348436540933	4.03651394444444	2.65467649292936	0.0152741783618598	0.998185677309753	7910381	AK055963	DUSP5P	dual specificity phosphatase 5 pseudogene	Q96N51
8092541	-0.213121000000002	-1.15919317029631	6.977063	-2.65348380185975	0.0153138058214585	0.998185677309753	8092541	NM_139248	LIPH	lipase, member H	Q8WWY8
8128565	-0.226055833333335	-1.16963292880971	5.068015	-2.65305522913703	0.0153280690226050	0.998185677309753	8128565	NM_022361	POPDC3	popeye domain containing 3	Q9HBV1
8037272	-0.199661000000001	-1.14842846913491	3.92482522222222	-2.65246134959921	0.0153478545478025	0.998185677309753	8037272	NM_002781	PSG5	pregnancy specific beta-1-glycoprotein 5	Q15238
7968658	-0.240496166666668	-1.18139889417406	6.19878016666667	-2.65205192079786	0.0153615090456764	0.998185677309753	7968658	NM_181503	EXOSC8	exosome component 8	Q96B26
7977888	0.295435166666666	1.22725510396815	4.88184377777778	2.65136008871183	0.0153846078716511	0.998185677309753	7977888	NM_022478	CDH24	cadherin 24, type 2	Q86TS8
8173457	-0.325637833333333	-1.25321837951929	5.60004827777778	-2.64278586150616	0.0156736264274934	0.998185677309753	8173457	NM_201599	ZMYM3	zinc finger, MYM-type 3	Q14202
7965956	-0.285926	-1.2191925565611	6.3333875	-2.64020328173813	0.0157616817713531	0.998185677309753	7965956	NM_006166	NFYB	nuclear transcription factor Y, beta	P25208
7951703	0.213878333333333	1.15980184092029	4.26351116666667	2.63985296351540	0.0157736621756088	0.998185677309753	7951703	NM_000795	DRD2	dopamine receptor D2	P14416
7986675	-0.256890500000001	-1.19490050892482	6.34251533333333	-2.63733227884263	0.0158601205365527	0.998185677309753	7986675	NM_144599	NIPA1	non imprinted in Prader-Willi/Angelman syndrome 1	Q7RTP0
7908499	0.225171	1.16891578979753	2.30124205555556	2.63665035818371	0.0158835870507479	0.998185677309753	7908499	NM_030787	CFHR5	complement factor H-related 5	B2RA39
8027864	0.288224833333333	1.22113680296454	3.51331255555556	2.63383412117241	0.0159808488510784	0.998185677309753	8027864	NM_014364	GAPDHS	glyceraldehyde-3-phosphate dehydrogenase, spermatogenic	O14556
8160816	0.293306333333332	1.22544550813385	4.83490655555556	2.63354727188225	0.0159907870533685	0.998185677309753	8160816	NM_198573	ENHO	energy homeostasis associated	Q6UWT2
8135512	0.362551666666667	1.28569787660295	3.25828216666667	2.63292492653443	0.0160123689804485	0.998185677309753	8135512	ENST00000421043	ZNF277	zinc finger protein 277	---
8065552	0.318026166666666	1.24662380452384	2.37551844444444	2.63180159148272	0.0160513941756930	0.998185677309753	8065552	NM_001037731	DEFB116	defensin, beta 116	Q30KQ4
7963328	-0.347697166666667	-1.27252779338467	3.33031427777778	-2.63065222962560	0.0160914166439401	0.998185677309753	7963328	NM_001013690	FIGNL2	fidgetin-like 2	Q6ZP58
8156126	-0.238616333333335	-1.17986053248809	5.30872205555556	-2.62734815636752	0.0162069955309478	0.998185677309753	8156126	NM_024945	RMI1	RMI1, RecQ mediated genome instability 1, homolog (S. cerevisiae)	Q9H9A7
8025888	0.2568025	1.19482762585881	5.1786735	2.62382703702340	0.0163310305351114	0.998185677309753	8025888	NM_175871	C19orf39	chromosome 19 open reading frame 39	Q6NVH7
7960730	0.192023333333331	1.14236472265982	9.01480533333333	2.62350205787240	0.0163425233751509	0.998185677309753	7960730	NM_005768	LPCAT3	lysophosphatidylcholine acyltransferase 3	Q6P1A2
7987385	-0.272239000000002	-1.20768064191888	4.9605825	-2.6221651977271	0.0163898816944097	0.998185677309753	7987385	NM_172316	MEIS2	Meis homeobox 2	B3KPQ6
8157012	0.291187833333333	1.22364734492893	3.16759772222222	2.62176792588364	0.0164039800448648	0.998185677309753	8157012	NM_001004485	OR13F1	olfactory receptor, family 13, subfamily F, member 1	B9EIM5
8036389	-0.362783833333334	-1.28590479504449	5.75598227777778	-2.62024638751246	0.0164580823525922	0.998185677309753	8036389	NM_152279	ZNF585B	zinc finger protein 585B	Q52M93
7963880	0.372845666666668	1.29490446811369	4.38705644444444	2.61920606238259	0.0164951708697385	0.998185677309753	7963880	NM_001144996	ITGA7	integrin, alpha 7	Q13683
8075709	0.331780999999999	1.25856610963400	2.98389816666667	2.61810162622674	0.0165346314229736	0.998185677309753	8075709	NM_030643	APOL4	apolipoprotein L, 4	B2R6U4
8136140	0.209295333333333	1.15612335172771	5.52389605555556	2.61706062988046	0.0165719069697145	0.998185677309753	8136140	NM_005011	NRF1	nuclear respiratory factor 1	Q16656
8009526	0.260895499999999	1.19822222631061	4.80228872222222	2.61679329126773	0.0165814925202744	0.998185677309753	8009526	NM_001050	SSTR2	somatostatin receptor 2	B2R9P7
8106689	0.190128000000000	1.14086493215408	2.90067172222222	2.61592606799077	0.0166126232853419	0.998185677309753	8106689	NM_001825	CKMT2	creatine kinase, mitochondrial 2 (sarcomeric)	B2R8A3
7953943	-0.303096500000001	-1.2337896936418	6.00158383333333	-2.61372908785335	0.0166917357141044	0.998185677309753	7953943	NM_031412	GABARAPL1	GABA(A) receptor-associated protein like 1	Q9H0R8
8046527	0.311401166666666	1.24091230718269	3.619717	2.61330379611253	0.0167070913669301	0.998185677309753	8046527	NM_021193	HOXD12	homeobox D12	Q0VAD8
7979927	0.279996499999999	1.21419193874346	3.02324094444444	2.61122024997778	0.0167825132257191	0.998185677309753	7979927	NM_003814	ADAM20	ADAM metallopeptidase domain 20	O43506
8138189	-0.225759666666668	-1.16939284291352	5.75878211111111	-2.60958687914883	0.0168418640146835	0.998185677309753	8138189	NM_002947	RPA3	replication protein A3, 14kDa	A4D105
8082465	0.305377833333332	1.23574222836250	5.80354027777778	2.60810568624303	0.0168958565267619	0.998185677309753	8082465	NM_024768	CCDC48	coiled-coil domain containing 48	Q9HA90
7937892	-0.238666666666667	-1.17990169666191	6.514998	-2.6071889096022	0.0169293567545876	0.998185677309753	7937892	NR_027015	PGAP2	post-GPI attachment to proteins 2	Q9UHJ9
8147344	0.254706999999998	1.19309341054988	7.99635527777778	2.60638991828344	0.0169586040882886	0.998185677309753	8147344	NM_001161778	PDP1	pyruvate dehyrogenase phosphatase catalytic subunit 1	B3KPZ7
7998002	0.288035499999999	1.22097655653374	5.27291777777778	2.60545454173703	0.0169929044609475	0.998185677309753	7998002	NM_152287	ZNF276	zinc finger protein 276	B3KPI7
8108981	0.296355333333333	1.22803811036663	4.79713672222222	2.59571774392709	0.0173538641516468	0.998185677309753	8108981	NM_001112724	STK32A	serine/threonine kinase 32A	B7Z9H7
8073546	-0.323577833333334	-1.25143020701388	5.26213361111111	-2.59432024985192	0.0174062615183975	0.998185677309753	8073546	NR_024355	LOC339674	hypothetical LOC339674	---
7938608	0.228380166666666	1.17151884918258	4.02252016666667	2.59252006700610	0.0174739771838952	0.998185677309753	7938608	NM_006108	SPON1	spondin 1, extracellular matrix protein	Q9HCB6
7976681	0.222154666666665	1.16647441703284	4.64547777777778	2.59081131893847	0.0175384832479754	0.998185677309753	7976681	NM_006668	CYP46A1	cytochrome P450, family 46, subfamily A, polypeptide 1	Q9Y6A2
8139488	-0.294406500000002	-1.22638036161543	6.42852761111111	-2.59048576101299	0.0175507986604948	0.998185677309753	8139488	NM_001013398	IGFBP3	insulin-like growth factor binding protein 3	A6XND1
8083034	0.203729666666666	1.15167182095649	4.69932738888889	2.59030147920311	0.0175577734046157	0.998185677309753	8083034	NM_022131	CLSTN2	calsyntenin 2	Q9H4D0
8076002	0.288691333333333	1.22153172525449	5.50906233333333	2.58785156426984	0.0176507471224979	0.998185677309753	8076002	NM_013356	SLC16A8	solute carrier family 16, member 8 (monocarboxylic acid transporter 3)	O95907
7924085	0.275770166666666	1.21064020352181	2.87321983333333	2.58746146883702	0.0176655939334275	0.998185677309753	7924085	NM_183059	RD3	retinal degeneration 3	Q7Z3Z2
8017186	-0.292297666666668	-1.22458903188558	6.33438805555556	-2.58720376442051	0.0176754084755715	0.998185677309753	8017186	NM_022070	HEATR6	HEAT repeat containing 6	Q6AI08
8101304	-0.2424665	-1.18301346954786	6.58727638888889	-2.58666067922051	0.0176961084368248	0.998185677309753	8101304	NM_152545	RASGEF1B	RasGEF domain family, member 1B	Q0VAM2
8061815	0.243783833333333	1.18409417943615	4.67788872222222	2.58629437634368	0.0177100831575894	0.998185677309753	8061815	NM_182658	C20orf185	chromosome 20 open reading frame 185	Q14DE0
8098556	-0.3346365	-1.26105963347539	4.91026855555556	-2.58539146939644	0.0177445741597603	0.998185677309753	8098556	NM_152683	CCDC111	coiled-coil domain containing 111	Q96LW4
8139873	-0.321855	-1.24993666971048	4.19630155555556	-2.58523791189125	0.0177504463465683	0.998185677309753	8139873	NR_026873	NCRNA00174	non-protein coding RNA 174	Q52M62
8171392	-0.386170833333334	-1.30692000058292	2.85135416666667	-2.58257329263020	0.0178526361208064	0.998185677309753	8171392	NM_024087	ASB9	ankyrin repeat and SOCS box-containing 9	Q96DX5
8104656	0.345164666666666	1.27029596360483	4.06275472222222	2.58123453403270	0.0179041873873243	0.998185677309753	8104656	BC121073	LOC729862	similar to Striatin	Q0VAF9
8008819	-0.278663166666668	-1.21307030550257	6.58202538888889	-2.58031402473631	0.0179397145910379	0.998185677309753	8008819	NM_001005404	YPEL2	yippee-like 2 (Drosophila)	Q96QA6
8104643	0.255577333333334	1.19381338408034	2.31678766666667	2.58002157165790	0.0179510157648818	0.998185677309753	8104643	AK092155	C5orf17	chromosome 5 open reading frame 17	Q8NAS9
8010061	0.247573333333333	1.18720850578524	3.88992566666667	2.57905095814325	0.0179885709863701	0.998185677309753	8010061	NM_182965	SPHK1	sphingosine kinase 1	Q9NYA1
7946306	-0.213620000000001	-1.15959418189073	4.26758272222222	-2.5735810929946	0.0182016003849187	0.998185677309753	7946306	NM_198185	OVCH2	ovochymase 2	---
8042788	-0.211862000000000	-1.1581820157933	3.37223227777778	-2.57336578869083	0.0182100340514134	0.998185677309753	8042788	NM_001615	ACTG2	actin, gamma 2, smooth muscle, enteric	P63267
8022009	-0.262897500000001	-1.19988613033173	5.41834072222222	-2.57029992105261	0.018330526989522	0.998185677309753	8022009	NM_022840	METTL4	methyltransferase like 4	Q8N3J2
8173009	-0.266948333333334	-1.20325993335598	5.73718883333333	-2.56783053426467	0.0184281229383776	0.998185677309753	8173009	NM_015107	PHF8	PHD finger protein 8	Q9UPP1
7912854	0.379889	1.30124173491396	5.00154338888889	2.56762650462679	0.0184362085143845	0.998185677309753	7912854	NR_026567	ESPNP	espin pseudogene	O95559
7907396	-0.263951666666667	-1.20076319870610	2.3578145	-2.56699031782449	0.0184614416804451	0.998185677309753	7907396	NM_139240	C1orf105	chromosome 1 open reading frame 105	O95561
8114245	0.320244166666666	1.24854183853289	4.08143866666667	2.56691544080593	0.0184644136760886	0.998185677309753	8114245	NM_006161	NEUROG1	neurogenin 1	B2RAP3
7948662	0.259123833333333	1.19675168167476	2.97436983333333	2.56658885914132	0.0184773815234289	0.998185677309753	7948662	NM_206998	SCGB1D4	secretoglobin, family 1D, member 4	Q6XE38
8038785	-0.249507833333333	-1.18880149339678	5.55894794444444	-2.56570260113448	0.0185126161248954	0.998185677309753	8038785	NM_001163922	VSIG10L	V-set and immunoglobulin domain containing 10 like	Q86VR7
7963084	0.280349666666666	1.21448920503860	3.20227088888889	2.5652707362078	0.0185298085184190	0.998185677309753	7963084	NM_032130	FAM186B	family with sequence similarity 186, member B	Q8IYM0
8173524	0.265143999999999	1.20175599464493	4.12214633333333	2.56483830950138	0.0185470383365729	0.998185677309753	8173524	NM_001144886	CITED1	Cbp/p300-interacting transactivator, with Glu/Asp-rich carboxy-terminal domain, 1	Q99966
7964602	-0.251303833333335	-1.19028234482432	6.36036677777778	-2.5644375433155	0.0185630201235487	0.998185677309753	7964602	NM_153377	LRIG3	leucine-rich repeats and immunoglobulin-like domains 3	Q6UXM1
7902441	-0.259332166666668	-1.19692451187287	4.32952038888889	-2.56312788843680	0.0186153371020038	0.998185677309753	7902441	NM_030965	ST6GALNAC5	ST6 (alpha-N-acetyl-neuraminyl-2,3-beta-galactosyl-1,3)-N-acetylgalactosaminide alpha-2,6-sialyltransferase 5	Q9BVH7
7984217	0.229340166666666	1.17229866219369	5.97221077777778	2.56196391115136	0.0186619511433754	0.998185677309753	7984217	NM_025201	PLEKHO2	pleckstrin homology domain containing, family O member 2	Q8TD55
8022912	0.328547499999999	1.25574845499773	4.99012322222222	2.56194025723728	0.0186628995546827	0.998185677309753	8022912	NR_029616	MIR187	microRNA 187	---
7965523	-0.255955	-1.19412593976741	5.32348455555556	-2.56117598744219	0.0186935676232476	0.998185677309753	7965523	NM_003297	NR2C1	nuclear receptor subfamily 2, group C, member 1	P13056
8137485	0.215326999999999	1.16096702833833	3.17200738888889	2.55661364669163	0.0188776308549979	0.998185677309753	8137485	NM_001039350	DPP6	dipeptidyl-peptidase 6	A7E2E4
7967210	0.367453333333332	1.29007356255915	4.64082255555556	2.55589734883905	0.0189066836283997	0.998185677309753	7967210	NR_002809	LOC338799	hypothetical LOC338799	Q8N9G7
8104680	-0.246734999999999	-1.18651883311012	7.09234444444444	-2.55528396558132	0.0189315956549134	0.998185677309753	8104680	NM_018356	C5orf22	chromosome 5 open reading frame 22	Q49AR2
8031293	-0.645648500000001	-1.56444235437009	3.05161055555556	-2.55081597197835	0.0191139931973811	0.998185677309753	8031293	NM_015868	KIR2DL3	killer cell immunoglobulin-like receptor, two domains, long cytoplasmic tail, 3	Q6H2G8
8132167	-0.290638333333334	-1.22318136552163	2.95831827777778	-2.55039196666920	0.0191313880327339	0.998185677309753	8132167	NM_194300	CCDC129	coiled-coil domain containing 129	Q6ZRS4
8136645	0.528636166666667	1.44256484048625	3.75804027777778	2.54797674483352	0.0192307568761492	0.998185677309753	8136645	NM_016944	TAS2R4	taste receptor, type 2, member 4	A1L485
8064591	0.279305000000001	1.21361010230829	5.00296488888889	2.5478143742863	0.0192374546266026	0.998185677309753	8064591	NM_014731	ProSAPiP1	ProSAPiP1 protein	O60299
8152946	0.243957333333333	1.18423658839164	5.55646722222222	2.54614846149888	0.0193062999894988	0.998185677309753	8152946	NM_004519	KCNQ3	potassium voltage-gated channel, KQT-like subfamily, member 3	A2VCT8
8169947	-0.256133666666666	-1.1942738322233	2.26025244444444	-2.54254172165455	0.0194561462192403	0.998185677309753	8169947	NM_001004486	OR13H1	olfactory receptor, family 13, subfamily H, member 1	Q8NG92
8083166	-0.257181666666667	-1.19514168970041	3.12578533333333	-2.54234917114054	0.0194641766170769	0.998185677309753	8083166	NM_003304	TRPC1	transient receptor potential cation channel, subfamily C, member 1	P48995
7948119	0.244175666666667	1.18441582092533	2.30322583333333	2.54077088136742	0.0195301173593944	0.998185677309753	7948119	NM_001004064	OR8J3	olfactory receptor, family 8, subfamily J, member 3 // olfactory receptor, family 8, subfamily J, member 3	---
8021542	0.281454166666666	1.21541935097831	5.79006644444444	2.53838439480723	0.0196302233229167	0.998185677309753	8021542	NM_017742	ZCCHC2	zinc finger, CCHC domain containing 2	Q9C0B9
7980535	-0.309462500000002	-1.23924591227306	8.61791344444444	-2.53606602240497	0.0197279336591454	0.998185677309753	7980535	NM_001037494	DYNLL1	dynein, light chain, LC8-type 1	Q6FGH9
8007707	0.226337499999999	1.16986130609044	4.02766588888889	2.53549403646960	0.0197521108114448	0.998185677309753	8007707	NM_213607	CCDC103	coiled-coil domain containing 103	---
7968957	0.268464666666666	1.20452527514048	2.43050094444444	2.53165632126557	0.0199150476971929	0.998185677309753	7968957	NM_152719	SPERT	spermatid associated	Q8NA61
8136217	-0.266217666666667	-1.20265068517652	3.0401785	-2.52590835770278	0.0201614503820734	0.998185677309753	8136217	NM_001127441	CPA5	carboxypeptidase A5	Q8WXQ8
8132305	0.293043166666666	1.22522199104368	6.53352405555556	2.52082484055893	0.020381751972143	0.998185677309753	8132305	NM_030636	EEPD1	endonuclease/exonuclease/phosphatase family domain containing 1	Q7L9B9
8076393	0.293387666666665	1.22551459576132	5.68916483333333	2.52005139101773	0.0204154678962099	0.998185677309753	8076393	NM_024053	CENPM	centromere protein M	Q9NSP4
8038532	-0.273755500000000	-1.20895077216060	3.38298138888889	-2.51885979255713	0.0204675140612572	0.998185677309753	8038532	NM_152358	C19orf41	chromosome 19 open reading frame 41	Q6UXV1
8164649	-0.286593666666668	-1.21975691881063	3.49568938888889	-2.51868447601441	0.0204751819661996	0.998185677309753	8164649	NM_013318	BAT2L1	HLA-B associated transcript 2-like 1	Q5H9R5
8089489	0.1895065	1.14037356368637	2.268385	2.51759534125372	0.0205228784040958	0.998185677309753	8089489	NM_183061	SLC9A10	solute carrier family 9, member 10	Q4G0N8
8154765	-0.228065333333332	-1.17126322139406	8.1242705	-2.51555572872166	0.0206124796114956	0.998185677309753	8154765	NM_001539	DNAJA1	DnaJ (Hsp40) homolog, subfamily A, member 1	Q5T7Q0
7991939	0.244943833333331	1.18504663408447	5.18558644444444	2.51524418586258	0.0206261981134911	0.998185677309753	7991939	NM_145294	WDR90	WD repeat domain 90	Q96KV7
8112176	-0.254235166666668	-1.19270327321662	4.22194083333333	-2.51080511570305	0.0208226012261149	0.998185677309753	8112176	NR_023344	RNU6ATAC	RNA, U6atac small nuclear (U12-dependent splicing) // RNA, U6atac small nuclear (U12-dependent splicing) // RNA, U6atac small nuclear (U12-dependent splicing) // RNA, U6atac small nuclear (U12-dependent splicing) // RNA, U6atac small nuclear (U12-dependent splicing)	---
8040045	0.262716666666666	1.19973574109184	5.04139772222222	2.51066468709153	0.0208288429059735	0.998185677309753	8040045	NM_199235	COLEC11	collectin sub-family member 11	Q9BWP8
7930917	0.321566333333332	1.24968659679368	3.32652416666667	2.51031085649227	0.0208445775199300	0.998185677309753	7930917	AK097099	LOC100131848	FP2025	---
8051989	-0.272908166666667	-1.20824093155441	4.79802805555556	-2.51000211035039	0.0208583163637368	0.998185677309753	8051989	NM_080653	ATP6V1E2	ATPase, H+ transporting, lysosomal 31kDa, V1 subunit E2	Q96A05
7984436	0.255440833333333	1.19370043725958	5.53741072222222	2.50767621953801	0.0209620890572019	0.998185677309753	7984436	NM_001031807	LBXCOR1	Lbxcor1 homolog (mouse)	P84550
8007848	0.361483499999999	1.28474630243539	4.93669505555556	2.50623051633728	0.0210268347590011	0.998185677309753	8007848	NM_005456	MAPK8IP1	mitogen-activated protein kinase 8 interacting protein 1	Q59EU1
8060320	0.267044333333333	1.20334000349808	2.28497111111111	2.50575435418863	0.0210482006542296	0.998185677309753	8060320	NM_080831	DEFB129	defensin, beta 129	Q9H1M3
8165416	0.281476166666666	1.21543788533855	4.75250361111111	2.50424085580777	0.0211162481472456	0.998185677309753	8165416	NM_203468	ENTPD2	ectonucleoside triphosphate diphosphohydrolase 2	Q5SPY7
7921429	0.262735166666666	1.19975112566924	2.91669744444444	2.50096034441514	0.0212644497334929	0.998185677309753	7921429	NM_001005278	OR6N2	olfactory receptor, family 6, subfamily N, member 2	---
8124394	-0.266599333333334	-1.20296888991595	2.73528327777778	-2.5004511043407	0.0212875425657621	0.998185677309753	8124394	NM_021062	HIST1H2BB	histone cluster 1, H2bb	P33778
8014841	-0.188006000000001	-1.13918811496244	7.37565644444444	-2.49788882441947	0.0214040929120722	0.998185677309753	8014841	NM_004774	MED1	mediator complex subunit 1	B2RAG9
8067942	0.355439333333332	1.27937512067921	4.16178327777778	2.49768728132669	0.0214132858145857	0.998185677309753	8067942	NR_029514	MIR99A	microRNA 99a	---
8064031	0.220544333333333	1.16517312699390	4.91997427777778	2.49475047753036	0.0215476613872231	0.998185677309753	8064031	NM_139317	BIRC7	baculoviral IAP repeat-containing 7	Q96CA5
7959402	0.251670833333333	1.19058517333266	4.28139683333333	2.49456367823892	0.0215562351870184	0.998185677309753	7959402	NM_030765	B3GNT4	UDP-GlcNAc:betaGal beta-1,3-N-acetylglucosaminyltransferase 4	Q9C0J1
8143463	0.293973666666666	1.22601248159542	3.00901705555556	2.49454312166434	0.0215571788972833	0.998185677309753	8143463	NM_001008270	PRSS37	protease, serine, 37	A4D1T9
8028227	-0.243002166666667	-1.18345279908301	6.03929394444444	-2.49153644699577	0.0216956266851788	0.998185677309753	8028227	NM_152604	ZNF383	zinc finger protein 383	Q8NA42
7970513	-0.316270333333334	-1.24510752275323	3.53809438888889	-2.49087461617266	0.0217262135004571	0.998185677309753	7970513	NM_145061	SKA3	spindle and kinetochore associated complex subunit 3	Q8IX90
8066530	0.242800166666666	1.18328710867477	2.79555861111111	2.48989269246343	0.0217716679601184	0.998185677309753	8066530	NM_006652	SPINT3	serine peptidase inhibitor, Kunitz type, 3	P49223
7987369	-0.238514666666667	-1.17977739068914	6.35071711111111	-2.48787418354784	0.0218653870261832	0.998185677309753	7987369	NM_080650	ATPBD4	ATP binding domain 4	Q7L8W6
8074522	0.243108999999998	1.18354043845594	5.52509544444444	2.48706924273147	0.0219028655416197	0.998185677309753	8074522	NM_001670	ARVCF	armadillo repeat gene deleted in velocardiofacial syndrome	Q05BN6
8052250	-0.22809216666667	-1.17128500644762	7.76249333333333	-2.48681587189497	0.0219146750747579	0.998185677309753	8052250	NM_001005369	MTIF2	mitochondrial translational initiation factor 2	Q6P1N2
7909561	-0.271062500000001	-1.20669619471751	5.02337222222222	-2.48653938186840	0.021927568987191	0.998185677309753	7909561	NR_026761	C1orf97	chromosome 1 open reading frame 97	---
8083146	-0.189291166666669	-1.14020336686114	8.17709794444444	-2.48628032265672	0.0219396564701178	0.998185677309753	8083146	NM_001172312	PLS1	plastin 1	Q14651
8091600	-0.343689166666667	-1.26899744694176	4.1352085	-2.48491824596702	0.0220033124869578	0.998185677309753	8091600	NM_001130960	PLCH1	phospholipase C, eta 1	Q4KWH8
8074170	0.185851666666666	1.13748826891993	4.84599366666667	2.48472203022460	0.0220124967707735	0.998185677309753	8074170	NM_001145442	P704P	prostate-specific P704P	Q6S5H5
7906838	0.248228333333333	1.18774763436092	5.62705711111111	2.48344324676388	0.0220724408253967	0.998185677309753	7906838	NM_014697	NOS1AP	nitric oxide synthase 1 (neuronal) adaptor protein	O75052
7896744	0.292969333333333	1.22515928901287	3.32757288888889	2.48173369155823	0.0221528163263530	0.998185677309753	7896744	NM_001005277	OR4F16	olfactory receptor, family 4, subfamily F, member 16	Q6IEY1
8069148	0.299425833333332	1.23065453750876	5.35171327777778	2.47911285674691	0.0222765679957171	0.998185677309753	8069148	NM_198695	KRTAP10-8	keratin associated protein 10-8	P60410
7996164	0.248737166666666	1.18816662254770	4.19399055555556	2.47887681046236	0.0222877454208478	0.998185677309753	7996164	NM_199046	TEPP	testis, prostate and placenta expressed	Q6URK8
7947027	-0.196140166666669	-1.14562919747198	7.70832144444444	-2.47660846732793	0.0223954253545475	0.998185677309753	7947027	NM_001040697	UEVLD	UEV and lactate/malate dehyrogenase domains	Q8IX04
8050844	0.270567	1.20628182072958	2.80608044444444	2.47376215076693	0.0225312305648648	0.998185677309753	8050844	AF052121	LOC100131510	hypothetical LOC100131510	Q8N7F3
7986444	0.300568166666666	1.23162936196847	4.07327072222222	2.47319005748524	0.022558619426681	0.998185677309753	7986444	AK056534	LOC145757	hypothetical LOC145757	Q3KRG0
8120088	0.317268166666667	1.24596899347789	2.76575683333333	2.46873969965608	0.0227727450163954	0.998185677309753	8120088	NM_005588	MEP1A	meprin A, alpha (PABA peptide hydrolase)	B2RCS2
8021685	0.225290833333333	1.16901288647364	2.61477077777778	2.46755327153501	0.0228301490790370	0.998185677309753	8021685	NM_001093729	CCDC102B	coiled-coil domain containing 102B	Q68D86
7970975	-0.211945833333336	-1.15824931836059	7.84723722222222	-2.46690862403874	0.0228613963487568	0.998185677309753	7970975	NM_017826	SOHLH2	spermatogenesis and oogenesis specific basic helix-loop-helix 2	Q9NX45
8075493	0.210062833333333	1.15673856195114	5.90914105555556	2.46618757283989	0.0228963944101611	0.998185677309753	8075493	NM_014323	PATZ1	POZ (BTB) and AT hook containing zinc finger 1	Q9HBE1
8078619	0.220932333333333	1.16548653208529	3.38448688888889	2.46571400211995	0.0229194076133513	0.998185677309753	8078619	NM_002207	ITGA9	integrin, alpha 9	Q13797
7981775	0.324466999999999	1.25220173042348	5.17159794444444	2.46545996420547	0.0229317615112623	0.998185677309753	7981775	ENST00000435482	DKFZP547L112	hypothetical protein DKFZp547L112	---
7970439	0.237049666666667	1.17857998127304	4.98732222222222	2.46535287617044	0.0229369710812719	0.998185677309753	7970439	NM_021954	GJA3	gap junction protein, alpha 3, 46kDa	Q9Y6H8
8001133	-0.286391	-1.21958558204205	4.67675172222222	-2.46195055480500	0.0231030626024208	0.998185677309753	8001133	NM_024745	SHCBP1	SHC SH2-domain binding protein 1	B2RDX0
8044204	-0.354048333333334	-1.27814218295054	3.10878538888889	-2.46156825308769	0.0231217955421907	0.998185677309753	8044204	NM_001008743	SULT1C3	sulfotransferase family, cytosolic, 1C, member 3	---
8051361	0.281201499999999	1.21520650692102	4.52495116666667	2.46138636630228	0.0231307130501469	0.998185677309753	8051361	NM_000348	SRD5A2	steroid-5-alpha-reductase, alpha polypeptide 2 (3-oxo-5 alpha-steroid delta 4-dehydrogenase alpha 2)	P31213
8129458	-0.255235000000002	-1.19353014083083	7.58149488888889	-2.46077498691860	0.0231607111920994	0.998185677309753	8129458	NM_033515	ARHGAP18	Rho GTPase activating protein 18	Q8N392
8160663	-0.249884333333335	-1.18911177530501	5.84362455555556	-2.46030259281048	0.0231839147251068	0.998185677309753	8160663	NM_001170	AQP7	aquaporin 7	Q08E94
8103535	0.480107666666665	1.39484775834539	4.33118033333333	2.45992134544140	0.0232026570547877	0.998185677309753	8103535	NR_026575	GK3P	glycerol kinase 3 pseudogene	Q14409
8124518	0.320579833333333	1.24883236606890	2.0677745	2.45909704832822	0.0232432283501695	0.998185677309753	8124518	NM_021066	HIST1H2AJ	histone cluster 1, H2aj	---
7974125	-0.249394000000001	-1.188707696791	5.388782	-2.45817725817969	0.0232885779688367	0.998185677309753	7974125	NM_015091	FAM179B	family with sequence similarity 179, member B	Q9Y4F4
8069933	-0.222405333333334	-1.16667710828000	6.04235333333333	-2.45615767924045	0.0233884420318133	0.998185677309753	8069933	NM_018944	C21orf45	chromosome 21 open reading frame 45	Q9NYP9
8132347	-0.272812333333334	-1.20816067487716	2.59418133333333	-2.45449532027743	0.0234709422338819	0.998185677309753	8132347	NM_181791	GPR141	G protein-coupled receptor 141	Q7Z602
8031646	0.503558333333333	1.41770595273067	2.78684527777778	2.45206475104992	0.0235920567270121	0.998185677309753	8031646	AK302988	LOC100288114	hypothetical protein LOC100288114	B4DZL6
8108251	-0.258761000000002	-1.19645074017886	7.90078883333333	-2.44617769080995	0.0238878293821325	0.998185677309753	8108251	NR_002713	NPY6R	neuropeptide Y receptor Y6 (pseudogene)	Q99463
8066939	0.246947333333332	1.18669347572864	7.93926661111111	2.44597958943386	0.0238978421541129	0.998185677309753	8066939	NM_004776	B4GALT5	UDP-Gal:betaGlcNAc beta 1,4- galactosyltransferase, polypeptide 5	Q8WZ36
8013500	-0.280428333333335	-1.21455542999924	6.22376933333333	-2.44365452491592	0.0240156525631540	0.998185677309753	8013500	NM_003876	TMEM11	transmembrane protein 11	P17152
8007071	-0.282629333333334	-1.21640979050541	6.53331761111111	-2.44273862592220	0.0240622095280862	0.998185677309753	8007071	NM_001254	CDC6	cell division cycle 6 homolog (S. cerevisiae)	B2R935
7942332	-0.232022666666666	-1.17448042372537	5.28092805555556	-2.43796889038318	0.0243060286540059	0.998185677309753	7942332	NM_016724	FOLR1	folate receptor 1 (adult)	P15328
8074806	-0.296553666666666	-1.22820694551711	5.59798727777778	-2.43539967644118	0.0244383145583386	0.998185677309753	8074806	NM_014634	PPM1F	protein phosphatase, Mg2+/Mn2+ dependent, 1F	P49593
8157014	0.242195166666666	1.18279099647085	2.4312325	2.43292546313036	0.0245663432654012	0.998185677309753	8157014	NM_001004483	OR13C8	olfactory receptor, family 13, subfamily C, member 8	---
7978917	0.238024833333333	1.17937689288374	2.876406	2.43160969425125	0.0246346824269518	0.998185677309753	7978917	NM_001014830	C14orf183	chromosome 14 open reading frame 183	Q8WXQ3
7933488	0.217015833333333	1.16232686378827	3.31315588888889	2.42899797229289	0.0247708568179001	0.998185677309753	7933488	NM_001031746	C10orf72	chromosome 10 open reading frame 72	Q8IW00
8161739	0.438114166666667	1.35483218694429	2.82889188888889	2.42887345482285	0.0247773666094271	0.998185677309753	8161739	NM_001128618	C9orf57	chromosome 9 open reading frame 57	Q5W0N0
7964907	-0.267470500000002	-1.20369551809688	4.96283794444444	-2.42835308708785	0.0248045887682428	0.998185677309753	7964907	NM_002849	PTPRR	protein tyrosine phosphatase, receptor type, R	Q15256
8066475	0.280993333333333	1.21503117725581	3.21559727777778	2.42497880381765	0.0249817861071274	0.998185677309753	8066475	NM_002251	KCNS1	potassium voltage-gated channel, delayed-rectifier, subfamily S, member 1	Q96KK3
7927732	-0.244746166666667	-1.18488427948773	8.06636622222222	-2.42425315280232	0.0250200467635962	0.998185677309753	7927732	NM_032199	ARID5B	AT rich interactive domain 5B (MRF1-like)	Q14865
7981161	0.280256166666665	1.21441049744078	4.51018422222222	2.42282999634559	0.0250952426394689	0.998185677309753	7981161	NM_152592	C14orf49	chromosome 14 open reading frame 49	Q6ZMZ3
7945641	0.269914666666666	1.20573650800408	5.92826694444444	2.42197943319101	0.0251402846303818	0.998185677309753	7945641	NM_004420	DUSP8	dual specificity phosphatase 8	Q6ZV59
7970139	0.276931333333332	1.21161499090181	3.97987477777778	2.42160040527188	0.0251603804851581	0.998185677309753	7970139	BC029889	C13orf16	chromosome 13 open reading frame 16	Q8N6K0
7990033	0.221246333333332	1.16574022575523	6.10437205555556	2.41948538189417	0.0252727928226237	0.998185677309753	7990033	NM_005078	TLE3	transducin-like enhancer of split 3 (E(sp1) homolog, Drosophila)	Q04726
8091078	-0.272001666666667	-1.20748198642358	4.83706455555556	-2.41776755352124	0.0253644384846852	0.998185677309753	8091078	NM_002899	RBP1	retinol binding protein 1, cellular	P09455
7928318	-0.261005166666668	-1.19831331280379	6.86781227777778	-2.41757510092387	0.0253747250306526	0.998185677309753	7928318	NM_138357	CCDC109A	coiled-coil domain containing 109A	B2RDF3
7976755	0.338865833333332	1.26476191750854	4.31110927777778	2.41693411389097	0.0254090136560401	0.998185677309753	7976755	NM_207117	C14orf68	chromosome 14 open reading frame 68	Q6Q0C1
8033487	0.165621666666666	1.12164929988027	3.94285916666667	2.41396200278152	0.0255685666825798	0.998185677309753	8033487	NM_032447	FBN3	fibrillin 3	Q75N90
7921319	-0.239672833333333	-1.18072487259405	3.47105172222222	-2.41233266552518	0.0256564303353989	0.998185677309753	7921319	NM_052938	FCRL1	Fc receptor-like 1	Q96LA6
8027279	0.244490666666666	1.18467445612305	3.29294277777778	2.41225830244911	0.0256604471370245	0.998185677309753	8027279	NM_025189	ZNF430	zinc finger protein 430	Q69YQ2
7983811	-0.264149000000002	-1.20092745158265	6.0843735	-2.40974958996775	0.0257963013656933	0.998185677309753	7983811	NM_004855	PIGB	phosphatidylinositol glycan anchor biosynthesis, class B	B2RBK6
8080918	0.345273166666666	1.27039150167145	2.34986961111111	2.40919648585332	0.0258263435066435	0.998185677309753	8080918	NM_213609	FAM19A1	family with sequence similarity 19 (chemokine (C-C motif)-like), member A1	Q7Z5A9
8105456	-0.332012666666668	-1.25876822527053	4.77844283333333	-2.40889659393129	0.0258426459017491	0.998185677309753	8105456	NM_153706	C5orf35	chromosome 5 open reading frame 35	Q8NE22
7911174	0.272568499999999	1.20795649801168	2.31506311111111	2.40817014328371	0.0258821761110892	0.998185677309753	7911174	NM_173858	VN1R5	vomeronasal 1 receptor 5 (gene/pseudogene)	Q7Z5H4
7907183	-0.250755666666667	-1.18983017084045	3.57512027777778	-2.40807923148627	0.0258871270852243	0.998185677309753	7907183	NM_181093	SCYL3	SCY1-like 3 (S. cerevisiae)	Q8IZE3
7992889	0.268578833333332	1.20462059818032	3.87624694444444	2.40658521040438	0.0259686164456441	0.998185677309753	7992889	NM_012368	OR2C1	olfactory receptor, family 2, subfamily C, member 1	O95371
8148985	0.252325166666666	1.19112528488510	6.61569327777778	2.40640845916682	0.0259782728734578	0.998185677309753	8148985	NM_207332	ERICH1	glutamate-rich 1	Q86X53
8085407	0.265986499999999	1.20245799686053	6.14426483333333	2.40444531093579	0.0260857501131783	0.998185677309753	8085407	NM_001007073	RPL32	ribosomal protein L32	P62910
8098041	-0.203553500000002	-1.15153119955461	5.728532	-2.40293520031941	0.0261687060031661	0.998185677309753	8098041	NM_018342	TMEM144	transmembrane protein 144	Q7Z5S9
7919591	-0.729403666666667	-1.65795364019429	4.0368505	-2.40248504502943	0.0261934821061235	0.998185677309753	7919591	AB096683	FAM72D	family with sequence similarity 72, member D	Q6L9T8
7990528	-0.190440500000001	-1.141112079955	6.71362116666667	-2.39675786503442	0.0265106104377808	0.998185677309753	7990528	NM_005701	SNUPN	snurportin 1	O95149
7913415	-0.226202666666667	-1.16975197672822	6.91524394444444	-2.39375673915969	0.0266782119717273	0.998185677309753	7913415	NM_032236	USP48	ubiquitin specific peptidase 48	Q86UV5
7937707	0.426027666666666	1.34352919043026	3.31239838888889	2.39358759655954	0.0266876871979567	0.998185677309753	7937707	NR_026643	FAM99A	family with sequence similarity 99, member A	Q6AI09
8141757	0.276648833333331	1.21137776285591	5.55446344444444	2.39240762225161	0.0267538754235668	0.998185677309753	8141757	NM_017621	ALKBH4	alkB, alkylation repair homolog 4 (E. coli)	Q9NXW9
7935146	-0.261488500000001	-1.19871484034900	6.60556166666667	-2.39072029406379	0.0268487876587984	0.998185677309753	7935146	NM_022451	NOC3L	nucleolar complex associated 3 homolog (S. cerevisiae)	Q8WTT2
8037537	-0.305183333333334	-1.23557564037574	5.84603722222222	-2.38927247960478	0.0269304765203314	0.998185677309753	8037537	NM_000400	ERCC2	excision repair cross-complementing rodent repair deficiency, complementation group 2	P18074
8066776	-0.220793833333334	-1.16537464971781	6.04811583333333	-2.38845029636449	0.0269769686271261	0.998185677309753	8066776	NM_033550	TP53RK	TP53 regulating kinase	B2RCM6
8036291	-0.284899	-1.21832496835936	2.96676038888889	-2.38762423511636	0.0270237550999165	0.998185677309753	8036291	NM_001042474	ZNF565	zinc finger protein 565	Q8N9K5
8003348	0.272600166666665	1.20798301253796	5.32239061111111	2.3869834395748	0.0270601003870299	0.998185677309753	8003348	NM_178841	RNF166	ring finger protein 166	Q96A37
8005687	0.291522000000000	1.22393080713183	4.56522972222222	2.38656666153759	0.0270837639859282	0.998185677309753	8005687	NR_026809	FAM106A	family with sequence similarity 106, member A	Q4KMX7
7914015	0.203302666666666	1.15133100665674	4.61004433333333	2.38499943348752	0.0271729193353863	0.998185677309753	7914015	NM_052943	FAM46B	family with sequence similarity 46, member B	Q96A09
7953428	0.238831166666666	1.18003623992266	3.26646822222222	2.38175559929021	0.0273583187252947	0.998185677309753	7953428	NM_000616	CD4	CD4 molecule	P01730
7979878	-0.264513666666669	-1.20123104558640	6.88855822222222	-2.37964361149545	0.0274796586196461	0.998185677309753	7979878	NM_003049	SLC10A1	solute carrier family 10 (sodium/bile acid cotransporter family), member 1	B2RA41
7977642	0.258983166666666	1.19663500083894	3.09534094444444	2.3780660419678	0.0275706203417383	0.998185677309753	7977642	NM_001012264	RNASE13	ribonuclease, RNase A family, 13 (non-active)	Q5GAN3
8065400	0.375580833333333	1.29736177124579	3.06287405555556	2.37643268839719	0.0276650929240615	0.998185677309753	8065400	NM_001008693	CST9	cystatin 9 (testatin)	Q5W186
8034783	0.206701499999999	1.15404661545200	6.02085855555556	2.37595628561068	0.0276927044256931	0.998185677309753	8034783	NM_001008701	LPHN1	latrophilin 1	O94910
8084732	-0.327356833333335	-1.25471250425008	4.46890538888889	-2.37593201825212	0.0276941116051063	0.998185677309753	8084732	NM_022147	RTP4	receptor (chemosensory) transporter protein 4	Q96DX8
8148662	0.377751166666666	1.29931493972531	4.84102266666667	2.37376188991748	0.0278202183728814	0.998185677309753	8148662	NM_173831	ZNF707	zinc finger protein 707	Q96C28
8015273	0.232664666666666	1.17500318439508	3.68212716666667	2.37306537089628	0.027860806094257	0.998185677309753	8015273	NM_002277	KRT31	keratin 31	Q15323
8135162	-0.212402000000001	-1.15861560385750	5.96914688888889	-2.37246761163760	0.0278956826590877	0.998185677309753	8135162	NM_024653	PRKRIP1	PRKR interacting protein 1 (IL11 inducible)	Q7LCM6
8155192	-0.240261833333335	-1.1812070181012	6.20983366666667	-2.37237294588997	0.0279012096933097	0.998185677309753	8155192	NM_022343	GLIPR2	GLI pathogenesis-related 2	Q9H4G4
7960411	-0.202986	-1.15107832113986	4.26672977777778	-2.37226665384749	0.0279074167362945	0.998185677309753	7960411	NM_020374	C12orf4	chromosome 12 open reading frame 4	Q9NQ89
8014487	0.335849666666665	1.26212050835710	7.55758161111111	2.37094933847429	0.0279844492275767	0.998185677309753	8014487	NM_198839	ACACA	acetyl-CoA carboxylase alpha	Q13085
8144388	0.202016333333333	1.15030491634351	3.98565433333333	2.37019093694442	0.0280288875945447	0.998185677309753	8144388	NM_001164453	FAM90A20	family with sequence similarity 90, member A20	---
8030974	0.386591333333333	1.30730098196992	4.70026983333333	2.36946398018368	0.0280715448899222	0.998185677309753	8030974	ENST00000338885	LOC646508	hypothetical LOC646508	---
8174141	-0.326091000000000	-1.25361209127639	4.06962427777778	-2.36932459858930	0.0280797305764795	0.998185677309753	8174141	NM_001012978	BEX5	brain expressed, X-linked 5	Q5H9J7
7924977	0.212605166666667	1.15877877669636	4.00413761111111	2.36837188167258	0.0281357416177012	0.998185677309753	7924977	NM_024554	PGBD5	piggyBac transposable element derived 5	Q9HAL2
7927827	-0.257710166666667	-1.19557958410750	2.80432911111111	-2.3680943240626	0.0281520789456246	0.998185677309753	7927827	NM_032578	MYPN	myopalladin	Q86TC9
8030148	-0.187771000000001	-1.13900256819262	4.52785583333333	-2.36715248121734	0.0282075823844835	0.998185677309753	8030148	NM_014475	DHDH	dihydrodiol dehydrogenase (dimeric)	Q9UQ10
7919780	-0.194084166666668	-1.14399771195507	7.07625355555556	-2.36550480655844	0.0283049250582315	0.998185677309753	7919780	NM_018178	GOLPH3L	golgi phosphoprotein 3-like	Q9H4A5
7995382	-0.181724666666668	-1.13423899870883	8.37439572222222	-2.3643817148139	0.0283714543879452	0.998185677309753	7995382	NM_001031835	PHKB	phosphorylase kinase, beta	Q93100
8025285	0.321226833333333	1.24939255080938	4.07225572222222	2.36434634177664	0.0283735521569467	0.998185677309753	8025285	NM_174918	C19orf59	chromosome 19 open reading frame 59	Q8IX19
8169984	-0.195265333333335	-1.14493471196329	7.18990394444444	-2.36364572908996	0.0284151310575224	0.998185677309753	8169984	NM_000194	HPRT1	hypoxanthine phosphoribosyltransferase 1	P00492
8044548	0.341395499999999	1.26698153606986	3.60080088888889	2.36270847573995	0.0284708420707960	0.998185677309753	8044548	NM_014440	IL1F6	interleukin 1 family, member 6 (epsilon)	Q9UHA7
7902072	0.234183666666667	1.17624098568474	2.36025466666667	2.36147044925852	0.0285445864516950	0.998185677309753	7902072	AB088847	BPA-1	brain peptide A1	Q8NG36
7913858	0.259545166666666	1.19710123927181	3.21919283333333	2.36084210818425	0.0285820819536866	0.998185677309753	7913858	NM_178422	PAQR7	progestin and adipoQ receptor family member VII	Q86WK9
8114526	0.246628333333332	1.18643111025348	5.407462	2.36033401376770	0.0286124352535097	0.998185677309753	8114526	NM_152686	DNAJC18	DnaJ (Hsp40) homolog, subfamily C, member 18	Q9H819
7927280	-0.315658000000001	-1.24457916503299	4.025218	-2.35795901716654	0.0287547128790236	0.998185677309753	7927280	NM_005972	PPYR1	pancreatic polypeptide receptor 1	P50391
7986428	0.218679333333332	1.16366785813620	4.12730827777778	2.35773423762785	0.0287682125265157	0.998185677309753	7986428	AK127420	LOC400464	similar to FLJ43276 protein	Q6ZSI0
8169378	0.258771166666666	1.19645917159255	2.84697361111111	2.35740667786856	0.0287878953880128	0.998185677309753	8169378	NM_020769	RGAG1	retrotransposon gag domain containing 1	Q8NET4
8104912	-0.193623666666668	-1.14363261270481	6.82371427777778	-2.35673574675280	0.0288282501763172	0.998185677309753	8104912	NM_005983	SKP2	S-phase kinase-associated protein 2 (p45)	Q13309
8172573	0.226169666666667	1.16972522029484	3.57247988888889	2.35660818644519	0.0288359285288958	0.998185677309753	8172573	NM_003179	SYP	synaptophysin	P08247
8094154	-0.328300666666667	-1.25553362507606	4.0199235	-2.35445496394861	0.0289658256309672	0.998185677309753	8094154	AF073924	OR7E35P	olfactory receptor, family 7, subfamily E, member 35 pseudogene	Q9P1R1
8034608	0.183894833333333	1.13594645584009	5.83206383333333	2.35425048928155	0.0289781890788685	0.998185677309753	8034608	NM_005583	LYL1	lymphoblastic leukemia derived sequence 1	P12980
7910014	-0.289615333333333	-1.22231432781839	7.71434066666667	-2.35375274686464	0.0290083052329055	0.998185677309753	7910014	NM_014184	CNIH4	cornichon homolog 4 (Drosophila)	Q9P003
8007794	0.203927499999999	1.15182975779762	6.55519455555556	2.35168890012567	0.0291334888632371	0.998185677309753	8007794	NM_001113738	ARL17A	ADP-ribosylation factor-like 17A	Q8IVW1
8130102	-0.299159166666667	-1.23042708527101	5.44503994444444	-2.35134675654987	0.0291542900276784	0.998185677309753	8130102	NM_007044	KATNA1	katanin p60 (ATPase-containing) subunit A 1	A8K7S5
7948829	-0.302891666666668	-1.23361453305094	5.243081	-2.35041101683221	0.0292112500784529	0.998185677309753	7948829	NM_024784	ZBTB3	zinc finger and BTB domain containing 3	Q9H5J0
7977736	-0.280984833333335	-1.21502401861571	5.36181905555556	-2.34975787234695	0.0292510691268613	0.998185677309753	7977736	NM_032846	RAB2B	RAB2B, member RAS oncogene family	Q8WUD1
8032023	-0.270822833333334	-1.20649574983773	4.053396	-2.34864249938721	0.0293191842100876	0.998185677309753	8032023	NM_016585	THEG	Theg homolog (mouse)	Q9P2T0
7992219	-0.239010166666667	-1.18018266004978	4.30564911111111	-2.34863149798361	0.0293198567892346	0.998185677309753	7992219	NM_003933	BAIAP3	BAI1-associated protein 3	O94812
7947093	0.300938333333333	1.23194541395176	3.39787316666667	2.34730791046564	0.0294008796296269	0.998185677309753	7947093	NM_147199	MRGPRX1	MAS-related GPR, member X1	Q96LB2
7939265	-0.224924000000000	-1.16871567994921	6.36324255555556	-2.34440694740777	0.0295791862771051	0.998185677309753	7939265	NM_024662	NAT10	N-acetyltransferase 10 (GCN5-related)	Q9H0A0
8175217	-0.221211166666667	-1.16571181039569	4.99320866666667	-2.34421789096625	0.0295908412296536	0.998185677309753	8175217	NM_001448	GPC4	glypican 4	O75487
7966189	0.206321500000000	1.15374268430094	4.04308227777778	2.34370907269701	0.0296222299754552	0.998185677309753	7966189	NM_213596	FOXN4	forkhead box N4	Q96NZ1
8132399	-0.220956666666667	-1.16550619002452	7.05342672222222	-2.34214033256680	0.0297191988150058	0.998185677309753	8132399	NM_020192	C7orf36	chromosome 7 open reading frame 36	B2RC46
8166028	0.187704833333333	1.13895033104413	3.04124233333333	2.33875427293701	0.0299295039267326	0.998185677309753	8166028	NM_014728	FRMPD4	FERM and PDZ domain containing 4	Q14CM0
8091103	-0.217320666666668	-1.16257248285355	7.29712783333333	-2.33766235046916	0.0299976152504696	0.998185677309753	8091103	NM_006286	TFDP2	transcription factor Dp-2 (E2F dimerization partner 2)	Q14188
7973026	-0.243235166666667	-1.18364394604227	2.71360033333333	-2.33710935038607	0.0300321646408347	0.998185677309753	7973026	NM_001004724	OR4N5	olfactory receptor, family 4, subfamily N, member 5	---
8173005	-0.366177333333334	-1.28893305395030	2.58547466666667	-2.33538952223022	0.0301398484530452	0.998185677309753	8173005	NR_029513	MIR98	microRNA 98	---
8071504	0.213564166666666	1.15954930563216	2.80460438888889	2.33506739927674	0.0301600572362229	0.998185677309753	8071504	NR_027006	LOC400891	chromosome 14 open reading frame 166B pseudogene	Q6ZQY2
8092702	0.251877166666666	1.19075546224902	2.35544433333333	2.33421389013827	0.0302136637891326	0.998185677309753	8092702	AF315716	LOC100132319	hypothetical LOC100132319	Q9BZK4
8136801	-0.293915333333334	-1.22596291051706	3.63994433333333	-2.33394971136656	0.0302302739748155	0.998185677309753	8136801	NR_001296	TRY6	trypsinogen C	Q8N2U3
8096411	-0.297451833333334	-1.22897181817757	5.46851127777778	-2.33310714009668	0.030283306893097	0.998185677309753	8096411	NM_145715	TIGD2	tigger transposable element derived 2	B3KNK0
8087250	0.266822166666666	1.20315471038597	4.38040683333333	2.333103681666	0.0302835247499595	0.998185677309753	8087250	NR_029948	MIR425	microRNA 425	---
7997712	0.242976666666666	1.18343188144011	7.30715427777778	2.33216008716707	0.0303430187403939	0.998185677309753	7997712	NM_002163	IRF8	interferon regulatory factor 8	Q02556
8102450	-0.277911500000002	-1.21243844153204	5.39895127777778	-2.3307239043872	0.0304337780215715	0.998185677309753	8102450	NM_022569	NDST4	N-deacetylase/N-sulfotransferase (heparan glucosaminyl) 4	Q9H3R1
8068810	-0.186561166666668	-1.13804780949134	4.53699972222222	-2.32987259821961	0.0304876945344797	0.998185677309753	8068810	NM_018964	SLC37A1	solute carrier family 37 (glycerol-3-phosphate transporter), member 1	P57057
8162934	0.313551999999999	1.24276369364725	2.78471961111111	2.32934821891966	0.030520949430203	0.998185677309753	8162934	NM_001004482	OR13C5	olfactory receptor, family 13, subfamily C, member 5	Q8NGS8
8013965	0.233745000000001	1.17588339155606	5.11172166666667	2.32724200847785	0.0306548583498914	0.998185677309753	8013965	NM_033389	SSH2	slingshot homolog 2 (Drosophila)	Q76I76
8119765	0.254202833333332	1.19267654293803	4.38004738888889	2.32685552674564	0.0306794890106077	0.998185677309753	8119765	NM_032538	TTBK1	tau tubulin kinase 1	Q5TCY1
7991186	0.192434666666666	1.14269047388855	3.00923088888889	2.32639107332465	0.0307091130363821	0.998185677309753	7991186	NM_001007156	NTRK3	neurotrophic tyrosine kinase, receptor, type 3	A9X3Y2
8168447	-0.225797000000001	-1.16942310426220	6.20558277777778	-2.32587867341172	0.0307418258753249	0.998185677309753	8168447	BC001220	CXorf26	chromosome X open reading frame 26	Q9BVG4
8109001	0.197444166666666	1.14666515848659	3.18095633333333	2.32517657786201	0.0307867016240165	0.998185677309753	8109001	NM_001127698	SPINK5	serine peptidase inhibitor, Kazal type 5	B4DWS3
7923528	0.236676499999999	1.17827516987813	4.76806244444444	2.32397387543081	0.0308637152604154	0.998185677309753	7923528	NM_002479	MYOG	myogenin (myogenic factor 4)	P15173
7968052	0.279947000000000	1.21415027957905	2.43963888888889	2.32386826270664	0.0308704865406306	0.998185677309753	7968052	NM_178540	C1QTNF9	C1q and tumor necrosis factor related protein 9	P0C862
8016044	0.224169333333333	1.16810449040520	3.4657855	2.3230845274869	0.0309207780288486	0.998185677309753	8016044	NM_000419	ITGA2B	integrin, alpha 2b (platelet glycoprotein IIb of IIb/IIIa complex, antigen CD41)	P08514
8150757	-0.203834666666669	-1.15175564320470	6.76189866666667	-2.32286936389884	0.0309345980914985	0.998185677309753	8150757	NM_014781	RB1CC1	RB1-inducible coiled-coil 1	Q86YR4
8018937	0.216897333333332	1.16223139657382	6.10685555555556	2.32238707557460	0.0309655964375515	0.998185677309753	8018937	NM_025090	USP36	ubiquitin specific peptidase 36	Q9P275
8175578	0.255619166666666	1.19384800117951	2.40005883333333	2.32182105427811	0.0310020131876632	0.998185677309753	8175578	NM_001009615	SPANXN2	SPANX family, member N2	Q5MJ10
8150419	0.249665	1.18893100804835	2.98232872222222	2.32169712728843	0.0310099916948197	0.998185677309753	8150419	NM_024645	ZMAT4	zinc finger, matrin type 4	Q9H898
8005458	0.243914999999999	1.18420183957411	3.93011927777778	2.32127265031542	0.0310373341972594	0.998185677309753	8005458	NM_001040078	LGALS9C	lectin, galactoside-binding, soluble, 9C	O00182
7938208	0.263025666666667	1.19999273098715	5.77753855555556	2.32069011547259	0.0310748941776293	0.998185677309753	7938208	NM_014469	RBMXL2	RNA binding motif protein, X-linked-like 2	A8K8A6
8138442	0.189338499999998	1.14024077636894	7.27965827777778	2.31968105570198	0.0311400544679049	0.998185677309753	8138442	NM_000474	TWIST1	twist homolog 1 (Drosophila)	Q15672
8038670	0.312547333333332	1.24189855681329	4.69596861111111	2.31868550072579	0.031204466316108	0.998185677309753	8038670	NM_012427	KLK5	kallikrein-related peptidase 5	Q8IU55
8117535	0.350286333333334	1.27481361592805	4.70745194444444	2.31802650982772	0.0312471703032891	0.998185677309753	8117535	NM_021064	HIST1H2AG	histone cluster 1, H2ag	B2R5B3
7987449	-0.207315666666668	-1.15453800679271	9.67199805555556	-2.31761723278726	0.031273719467574	0.998185677309753	7987449	NM_003134	SRP14	signal recognition particle 14kDa (homologous Alu RNA binding protein)	P37108
8072798	-0.219287333333334	-1.16415837008976	3.90602944444444	-2.31696069943205	0.0313163512685839	0.998185677309753	8072798	NM_013385	CYTH4	cytohesin 4	B2RCD2
8060294	0.285372999999998	1.21872531694034	5.52596311111111	2.31675220011078	0.0313299013322129	0.998185677309753	8060294	NM_005018	PDCD1	programmed cell death 1	Q8IX89
8098177	0.291779166666665	1.22414899756834	6.49086522222222	2.31398874041926	0.0315100065149479	0.998185677309753	8098177	NM_007246	KLHL2	kelch-like 2, Mayven (Drosophila)	B2RD18
8051746	0.219818	1.16458666134827	5.33278855555556	2.31370668076772	0.0315284430656463	0.998185677309753	8051746	NR_028102	THUMPD2	THUMP domain containing 2	A8K7I7
8008700	0.344031333333334	1.26929845312063	4.41648905555556	2.31352344592513	0.0315404253646132	0.998185677309753	8008700	AK021772	FLJ11710	hypothetical protein FLJ11710	---
8060308	-0.255229333333334	-1.19352545285174	2.532495	-2.31330333861594	0.0315548244261256	0.998185677309753	8060308	NM_030931	DEFB126	defensin, beta 126	Q9BYW3
7951545	0.282524999999999	1.21632182493013	4.22264638888889	2.31257003961966	0.0316028394384883	0.998185677309753	7951545	NM_015065	EXPH5	exophilin 5	Q8NEV8
8062527	0.263928333333333	1.20074377839854	4.01258794444444	2.30928344119888	0.0318188690108466	0.998185677309753	8062527	NM_001018082	ADIG	adipogenin	---
8052374	0.246886000000000	1.18664302686916	2.32597116666667	2.30829318049977	0.0318842259031194	0.998185677309753	8052374	NR_029629	MIR216A	microRNA 216a	---
8148962	0.272069333333333	1.20753862223013	3.34958988888889	2.30758255231848	0.0319312034391317	0.998185677309753	8148962	NM_001005504	OR4F21	olfactory receptor, family 4, subfamily F, member 21	Q6IEY1
7921099	0.231711999999999	1.1742275410125	3.91688888888889	2.30708584725039	0.0319640770507002	0.998185677309753	7921099	NM_001878	CRABP2	cellular retinoic acid binding protein 2	P29373
8097657	-0.212485	-1.1586822623395	6.51307227777778	-2.30702234203762	0.0319682822893486	0.998185677309753	8097657	NM_005900	SMAD1	SMAD family member 1	Q15797
7976101	-0.188136333333333	-1.13929103407348	6.94780111111111	-2.30653264964244	0.0320007262732064	0.998185677309753	7976101	NM_024824	ZC3H14	zinc finger CCCH-type containing 14	Q6PJT7
7958200	0.263380666666665	1.20028804622962	6.62603877777778	2.30647295302097	0.0320046834776883	0.998185677309753	7958200	NM_001008394	EID3	EP300 interacting inhibitor of differentiation 3	Q8N140
8141643	0.275087499999998	1.21006747804405	6.12536588888889	2.30502780893303	0.0321006178574765	0.998185677309753	8141643	NM_001015072	UFSP1	UFM1-specific peptidase 1 (non-functional)	Q6NVU6
8055222	0.208450166666667	1.15544626423665	4.96002194444444	2.30487800615816	0.0321105775143108	0.998185677309753	8055222	NM_001083538	POTEE	POTE ankyrin domain family, member E	Q6S8J3
7981078	0.286994	1.22009543602740	4.64212888888889	2.30410585975741	0.0321619589842504	0.998185677309753	7981078	NM_001080451	SERPINA11	serpin peptidase inhibitor, clade A (alpha-1 antiproteinase, antitrypsin), member 11	Q86U17
8151401	-0.195895833333333	-1.14543519133007	7.60435805555556	-2.30268288533401	0.0322568476122044	0.998185677309753	8151401	NM_001001481	UBE2W	ubiquitin-conjugating enzyme E2W (putative)	Q96B02
8146957	-0.212679333333334	-1.15883834920889	2.40760322222222	-2.30213283654535	0.0322935958067581	0.998185677309753	8146957	NM_015886	PI15	peptidase inhibitor 15	O43692
7907079	-0.281239500000001	-1.21523851538720	4.447324	-2.30181857271904	0.0323146087734106	0.998185677309753	7907079	NM_052862	RCSD1	RCSD domain containing 1	Q6JBY9
7982006	0.315465499999999	1.24441311087781	3.298023	2.30174000152001	0.0323198643351396	0.998185677309753	7982006	NR_003360	SNORD116-29	small nucleolar RNA, C/D box 116-29	---
8122818	-0.211935666666667	-1.15824115621064	7.11114288888889	-2.30009002159895	0.0324304123076364	0.998185677309753	8122818	BC011348	C6orf211	chromosome 6 open reading frame 211	Q9H993
8114396	-0.199667999999999	-1.14843404135811	7.25176622222222	-2.29705479449811	0.032634682108718	0.998185677309753	8114396	NM_004661	CDC23	cell division cycle 23 homolog (S. cerevisiae)	Q9UJX2
8073698	0.228011666666666	1.17121965250251	3.50334988888889	2.29577248184946	0.0327213371151017	0.998185677309753	8073698	NR_028409	NCRNA00207	non-protein coding RNA 207	---
8075052	0.230001499999999	1.17283616865337	4.97749333333333	2.29493838130436	0.0327778169982521	0.998185677309753	8075052	NM_182492	LRP5L	low density lipoprotein receptor-related protein 5-like	A4QPB2
8119915	0.369758999999999	1.29213696310444	3.10030022222222	2.29440843654735	0.032813748075358	0.998185677309753	8119915	NR_024478	LOC100132354	hypothetical LOC100132354	---
7933665	0.285855999999999	1.21913340240438	3.48829177777778	2.29353831081422	0.0328728226704083	0.998185677309753	7933665	NM_000242	MBL2	mannose-binding lectin (protein C) 2, soluble (opsonic defect)	P11226
8139943	0.328381833333333	1.25560426394504	4.3255775	2.29343258347936	0.0328800073853284	0.998185677309753	8139943	NR_003666	SPDYE7P	speedy homolog E7 (Xenopus laevis), pseudogene	Q495Y7
8031573	-0.206918833333333	-1.15422047873102	8.52475783333333	-2.29236703040712	0.0329524979887379	0.998185677309753	8031573	NM_001145014	RFPL4A	ret finger protein-like 4A	---
8130703	0.274224666666666	1.20934398876211	3.95499505555556	2.29203452637587	0.0329751486805274	0.998185677309753	8130703	NM_003181	T	T, brachyury homolog (mouse)	O15178
8013616	-0.217849666666669	-1.16299884711797	6.11317766666667	-2.29182308380283	0.0329895599366809	0.998185677309753	8013616	NM_080669	SLC46A1	solute carrier family 46 (folate transporter), member 1	Q96NT5
7943226	0.212662833333332	1.15882509573336	4.94442905555556	2.29148261522655	0.033012777389323	0.998185677309753	7943226	NM_001080486	FOLR4	folate receptor 4 (delta) homolog (mouse)	---
8156982	-0.204179500000000	-1.15203096903257	5.74510783333333	-2.29013778837556	0.0331046319032168	0.998185677309753	8156982	NM_001042551	SMC2	structural maintenance of chromosomes 2	Q6P712
7983779	-0.195840000000001	-1.145390863024	2.435766	-2.28992357284708	0.033119284991692	0.998185677309753	7983779	NM_001080534	UNC13C	unc-13 homolog C (C. elegans)	Q8NB66
8160504	-0.207293166666667	-1.15452000097592	2.01131972222222	-2.28728118426735	0.033300525514786	0.998185677309753	8160504	NM_022901	LRRC19	leucine rich repeat containing 19	Q9H756
8127767	0.174919	1.12890102096746	2.20280844444444	2.28615361728895	0.0333781425924381	0.998185677309753	8127767	NM_022726	ELOVL4	elongation of very long chain fatty acids (FEN1/Elo2, SUR4/Elo3, yeast)-like 4	Q9GZR5
8100603	0.329987166666666	1.25700219294885	5.07479561111111	2.28540294458042	0.0334299081365775	0.998185677309753	8100603	NM_001812	CENPC1	centromere protein C 1	Q6PIR0
8164521	0.214865999999999	1.16059611121174	5.85471377777778	2.28406602233994	0.0335222838546196	0.998185677309753	8164521	NM_020145	SH3GLB2	SH3-domain GRB2-like endophilin B2	Q9NR46
8133155	-0.186092333333335	-1.13767803760781	6.96168738888889	-2.28343331273225	0.0335660832983577	0.998185677309753	8133155	NM_003596	TPST1	tyrosylprotein sulfotransferase 1	A4D2M0
8087473	-0.204141333333334	-1.15200049232119	6.26533227777778	-2.28322440867233	0.0335805562852338	0.998185677309753	8087473	NM_153273	IP6K1	inositol hexakisphosphate kinase 1	Q92551
8097687	0.265744666666666	1.20225645041702	3.811244	2.27964691554670	0.0338293000127612	0.998185677309753	8097687	NM_004575	POU4F2	POU class 4 homeobox 2	Q12837
7935776	0.530598499999997	1.44452833177662	5.33535816666667	2.2788707964426	0.0338834870360337	0.998185677309753	7935776	NM_005063	SCD	stearoyl-CoA desaturase (delta-9-desaturase)	O00767
7905801	0.192278166666666	1.14256652436708	2.82918227777778	2.27790547564676	0.0339509951585324	0.998185677309753	7905801	NM_001098475	TDRD10	tudor domain containing 10	Q5VZ19
8125993	0.215957500000000	1.16147451582834	3.643178	2.27672690514868	0.0340335843029035	0.998185677309753	8125993	NM_016135	ETV7	ets variant 7	Q9Y603
8106702	-0.219393666666668	-1.16424417713736	5.9463325	-2.27601451788874	0.0340835949098668	0.998185677309753	8106702	NM_032280	ZCCHC9	zinc finger, CCHC domain containing 9	Q8N567
8073816	0.254303999999999	1.19276018039255	4.26227216666667	2.27515101683842	0.0341443045439821	0.998185677309753	8073816	NR_027033	LOC400931	hypothetical LOC400931	Q6ZNQ0
7977418	0.220263833333334	1.16494660698627	5.33046477777778	2.27507847703117	0.0341494090812789	0.998185677309753	7977418	NM_001134875	C14orf80	chromosome 14 open reading frame 80	Q86TT4
8076668	0.333812666666666	1.26033972638346	3.2880625	2.27474291166145	0.0341730315395033	0.998185677309753	8076668	BC104183	KIAA1644	KIAA1644	Q3SXP7
7949490	0.236412333333333	1.17805943992827	5.56624083333333	2.27453653251424	0.0341875672678752	0.998185677309753	7949490	NM_138368	DKFZp761E198	DKFZp761E198 protein	Q8N3J7
7982082	-0.194710333333334	-1.14449434408428	2.04324422222222	-2.27345290767661	0.0342639826575801	0.998185677309753	7982082	NR_003353	SNORD115-38	small nucleolar RNA, C/D box 115-38	---
8149180	0.229960499999999	1.17280283825555	2.55589577777778	2.27210261511021	0.0343594228054559	0.998185677309753	8149180	NM_016512	SPAG11B	sperm associated antigen 11B	Q08648
7927955	-0.189795500000002	-1.14060202567052	7.80544227777778	-2.27144629564509	0.0344059004075144	0.998185677309753	7927955	NM_015634	KIAA1279	KIAA1279	Q96EK5
8138824	0.213267000000000	1.1593104859881	2.75862733333333	2.27132998001177	0.0344141433867756	0.998185677309753	8138824	NM_014766	SCRN1	secernin 1	Q12765
8079377	0.178955666666666	1.13206411378367	2.73775472222222	2.27101461149427	0.0344365018503432	0.998185677309753	8079377	NM_006564	CXCR6	chemokine (C-X-C motif) receptor 6	O00574
7976073	-0.2229475	-1.16711562944302	5.02045166666667	-2.27016042580746	0.034497127553093	0.998185677309753	7976073	NM_013231	FLRT2	fibronectin leucine rich transmembrane protein 2	B3KPR2
8032208	-0.260733166666667	-1.19808740886155	3.15977172222222	-2.2668852486847	0.0347304932276602	0.998185677309753	8032208	NR_027271	C19orf23	chromosome 19 open reading frame 23	Q8TBR5
8104615	-0.310839833333334	-1.24042957872834	2.49793577777778	-2.26681918765013	0.0347352151572787	0.998185677309753	8104615	ENST00000330110	LOC391742	TBP-associated factor 11 pseudogene	---
7963837	0.253135	1.1917940913328	3.20483922222222	2.26639687836486	0.0347654150463303	0.998185677309753	7963837	NM_033277	LACRT	lacritin	Q9GZZ8
7930627	0.255103999999999	1.19342177049223	5.62258505555556	2.26575301364614	0.0348115050965098	0.998185677309753	7930627	NM_000684	ADRB1	adrenergic, beta-1-, receptor	P08588
7951752	-0.184933833333334	-1.13676483632369	6.25169933333333	-2.26414598236230	0.0349267869982965	0.998185677309753	7951752	NM_020886	USP28	ubiquitin specific peptidase 28	Q96SV4
8131815	-0.191804833333334	-1.14219172158615	6.41286	-2.26358116082645	0.0349673882423904	0.998185677309753	8131815	NR_033328	KLHL7	kelch-like 7 (Drosophila)	Q8IXQ5
8069301	0.263365666666666	1.20027556665037	6.1692045	2.26354718559035	0.0349698318771073	0.998185677309753	8069301	NM_001849	COL6A2	collagen, type VI, alpha 2	P12110
8107722	0.225093166666666	1.16885272854371	3.00179511111111	2.26180017225036	0.0350956957065434	0.998185677309753	8107722	NM_032446	MEGF10	multiple EGF-like-domains 10	Q96KG7
8126312	0.181843999999999	1.13433282180706	5.12716088888889	2.25967442988137	0.0352494063186390	0.998185677309753	8126312	NM_007162	TFEB	transcription factor EB	Q709A8
8041886	0.253582499999999	1.19216382337181	3.40690338888889	2.25963122090198	0.0352525371251713	0.998185677309753	8041886	AK026773	LOC440863	hypothetical gene supported by AK026773	Q9H5S2
8128837	-0.306940666666667	-1.23708160051662	2.26617127777778	-2.25807919450574	0.0353651622619978	0.998185677309753	8128837	NM_001123364	C6orf186	chromosome 6 open reading frame 186	---
8173217	-0.210588833333333	-1.15716038042133	5.4638155	-2.25802864171435	0.0353688362520849	0.998185677309753	8173217	NM_015185	ARHGEF9	Cdc42 guanine nucleotide exchange factor (GEF) 9	O43307
8063187	0.248033500000000	1.18758724204032	3.926182	2.25743470911132	0.0354120273355504	0.998185677309753	8063187	NM_005244	EYA2	eyes absent homolog 2 (Drosophila)	O00167
8130934	0.224665666666666	1.16850642492359	3.19092238888889	2.25064747000608	0.0359090491089465	0.998185677309753	8130934	NR_026781	C6orf122	chromosome 6 open reading frame 122	Q5T6M2
8036503	-0.337343333333333	-1.26342789731482	3.43958888888889	-2.25003050433102	0.0359545447754742	0.998185677309753	8036503	NM_170604	RASGRP4	RAS guanyl releasing protein 4	Q8TDF6
7927383	-0.248341833333335	-1.18784108076206	4.98118561111111	-2.24965561952409	0.0359822149837908	0.998185677309753	7927383	NM_153034	ZNF488	zinc finger protein 488	Q96MN9
7975344	-0.158922500000001	-1.11645298573811	8.76798172222222	-2.24893565243126	0.0360354104825675	0.998185677309753	7975344	NM_018375	SLC39A9	solute carrier family 39 (zinc transporter), member 9	Q9NUM3
8087731	0.271379666666666	1.20696150780974	4.443475	2.24887500002239	0.0360398951410904	0.998185677309753	8087731	NM_016210	C3orf18	chromosome 3 open reading frame 18	Q9UK00
8031759	0.2996165	1.23081719163721	3.59401861111111	2.24847785626217	0.0360692727340338	0.998185677309753	8031759	NM_198542	ZNF773	zinc finger protein 773	Q6PK81
8109572	0.191576166666666	1.1420106989384	2.47425811111111	2.24834953894027	0.0360787693422315	0.998185677309753	8109572	NM_001145132	C5orf52	chromosome 5 open reading frame 52	---
8118655	0.270606500000000	1.20631484835002	4.62601022222222	2.24812496455403	0.0360953953388954	0.998185677309753	8118655	NM_003782	B3GALT4	UDP-Gal:betaGlcNAc beta 1,3-galactosyltransferase, polypeptide 4	Q5STJ7
8154838	0.257185500000000	1.19514486527282	3.53596577777778	2.24718155491860	0.0361653159387584	0.998185677309753	8154838	ENST00000331828	TRBV21OR9-2	T cell receptor beta variable 21/OR9-2 (non-functional)	---
8155455	0.289414666666666	1.22214432606639	5.12568561111111	2.24682594218211	0.0361917043286679	0.998185677309753	8155455	AK126863	LOC441426	hypothetical gene supported by AK126863	---
8163666	0.229079000000000	1.17208646376308	2.50380183333333	2.24554514749636	0.0362868926577141	0.998185677309753	8163666	AB021923	C9orf27	chromosome 9 open reading frame 27	Q9P2X8
8014257	0.504694	1.41882238774559	3.55747816666667	2.24494681710625	0.0363314390639627	0.998185677309753	8014257	NM_001145027	SLFN12L	schlafen family member 12-like	---
8165974	-0.180277500000001	-1.13310181459200	5.65163322222222	-2.24433076838297	0.0363773570217907	0.998185677309753	8165974	NM_001830	CLCN4	chloride channel 4	P51793
7903972	-0.203399166666666	-1.15140802027005	6.40758905555556	-2.24418424839623	0.0363882859030458	0.998185677309753	7903972	NM_001688	ATP5F1	ATP synthase, H+ transporting, mitochondrial F0 complex, subunit B1	Q08ET0
7958761	-0.237911333333334	-1.17928411235273	6.11862211111111	-2.24394668855326	0.0364060118185226	0.998185677309753	7958761	NM_001136538	ACAD10	acyl-CoA dehydrogenase family, member 10	Q6JQN1
7987012	0.234406500000000	1.17642267754282	4.83635177777778	2.24351704231295	0.0364380906872884	0.998185677309753	7987012	NM_139320	CHRFAM7A	CHRNA7 (cholinergic receptor, nicotinic, alpha 7, exons 5-10) and FAM7A (family with sequence similarity 7A, exons A-E) fusion	Q494W8
8090533	-0.252892000000001	-1.19159336868006	6.13093094444444	-2.24338721578885	0.0364477890813859	0.998185677309753	8090533	NM_020701	ISY1	ISY1 splicing factor homolog (S. cerevisiae)	Q9ULR0
8078173	-0.195084333333333	-1.14479107787720	6.66462538888889	-2.24276802055503	0.0364940772234417	0.998185677309753	8078173	NM_138381	OXNAD1	oxidoreductase NAD-binding domain containing 1	Q96HP4
8102594	0.315304833333333	1.24427453372308	4.47693155555556	2.24270864899875	0.0364985183944799	0.998185677309753	8102594	NM_024873	TNIP3	TNFAIP3 interacting protein 3	Q96KP6
8031600	0.265614333333333	1.20214784325570	3.27071505555556	2.24180398199612	0.0365662515438466	0.998185677309753	8031600	NM_153447	NLRP5	NLR family, pyrin domain containing 5	P59047
8031213	-0.273714833333334	-1.20891669475424	3.40763388888889	-2.24116819579789	0.0366139223089622	0.998185677309753	8031213	NM_006863	LILRA1	leukocyte immunoglobulin-like receptor, subfamily A (with TM domain), member 1	O75019
7955985	0.185647166666666	1.13732704297913	2.36515461111111	2.24076619516262	0.0366440934068432	0.998185677309753	7955985	NM_001005490	OR6C74	olfactory receptor, family 6, subfamily C, member 74	B9EIN9
8103289	-0.192057666666667	-1.14239190903976	9.11366522222222	-2.23984745340975	0.0367131327375962	0.998185677309753	8103289	NM_002669	PLRG1	pleiotropic regulator 1 (PRL1 homolog, Arabidopsis)	O43660
7952185	-0.159657166666668	-1.11702166425098	7.65302394444444	-2.23943032712339	0.0367445172526170	0.998185677309753	7952185	NM_001382	DPAGT1	dolichyl-phosphate (UDP-N-acetylglucosamine) N-acetylglucosaminephosphotransferase 1 (GlcNAc-1-P transferase)	B2R6Z9
8038890	0.236942833333332	1.17849270921443	6.05742077777778	2.2391139491078	0.0367683378827577	0.998185677309753	8038890	NM_001523	HAS1	hyaluronan synthase 1	Q8IYH3
8137483	0.303048833333333	1.23374892988449	3.85116738888889	2.23813107284947	0.0368424306038324	0.998185677309753	8137483	AK131514	FLJ16734	hypothetical LOC641928	---
8042356	-0.196689000000001	-1.14606510324944	5.30185816666667	-2.23502174769085	0.0370777247388856	0.998185677309753	8042356	NM_002398	MEIS1	Meis homeobox 1	O00470
8157679	0.207605000000000	1.15476957328412	2.45615538888889	2.23270985060937	0.0372535661859253	0.998185677309753	8157679	NM_012364	OR1Q1	olfactory receptor, family 1, subfamily Q, member 1	Q15612
8118116	-0.212312500000001	-1.15854372942999	6.58830383333333	-2.23170622804627	0.0373301386339891	0.998185677309753	8118116	NM_005931	MICB	MHC class I polypeptide-related sequence B	B2RAK2
8067178	0.2418245	1.18248714509034	3.03327144444444	2.23125372467751	0.0373647099906669	0.998185677309753	8067178	NM_080615	GCNT7	glucosaminyl (N-acetyl) transferase family member 7	Q6ZNI0
7938951	-0.213486166666668	-1.15948661573697	5.06872122222222	-2.23023418543471	0.0374427105095398	0.998185677309753	7938951	NM_213599	ANO5	anoctamin 5	---
8174047	-0.272905666666667	-1.20823883783423	6.27479044444444	-2.22854408657320	0.0375723412036948	0.998185677309753	8174047	NM_004085	TIMM8A	translocase of inner mitochondrial membrane 8 homolog A (yeast)	O60220
8147057	-0.276221166666668	-1.21101872016419	5.74894911111111	-2.22838454853627	0.0375845989859277	0.998185677309753	8147057	NM_152284	CHMP4C	chromatin modifying protein 4C	Q96CF2
8090295	-0.201263833333335	-1.14970508150833	7.35122272222222	-2.22766745225980	0.0376397408611781	0.998185677309753	8090295	NM_017836	SLC41A3	solute carrier family 41, member 3	Q96GZ6
7996211	-0.263414333333334	-1.20031605642437	6.06029266666667	-2.22759714778255	0.0376451509835339	0.998185677309753	7996211	NM_001126129	GINS3	GINS complex subunit 3 (Psf3 homolog)	Q9BRX5
7928524	-0.369825333333333	-1.29219637532944	6.35340833333333	-2.22667941811094	0.0377158381376156	0.998185677309753	7928524	NM_003375	VDAC2	voltage-dependent anion channel 2	P45880
8036079	-0.201938166666666	-1.15024259335590	6.62527761111111	-2.22630068277223	0.0377450452328444	0.998185677309753	8036079	NM_033317	DMKN	dermokine	Q6E0U4
8008870	-0.177882000000000	-1.13122193487318	10.0508407777778	-2.22576678431383	0.0377862532794354	0.998185677309753	8008870	NM_030938	TMEM49	transmembrane protein 49	Q96GC9
8157671	0.2187545	1.16372848862996	2.38255372222222	2.22551958153262	0.0378053471528088	0.998185677309753	8157671	NM_001004452	OR1J4	olfactory receptor, family 1, subfamily J, member 4	Q8NGS1
8054712	0.206056166666666	1.15353051316659	2.41375794444444	2.22551657883442	0.0378055791346595	0.998185677309753	8054712	NM_000575	IL1A	interleukin 1, alpha	Q53QF9
7909545	0.2547215	1.19310540195548	3.32265422222222	2.22482700466031	0.0378588886426012	0.998185677309753	7909545	NM_145759	TRAF5	TNF receptor-associated factor 5	O00463
7938519	0.193621333333332	1.14363076305962	4.19897222222222	2.22411873843494	0.0379137148193939	0.998185677309753	7938519	NM_032867	MICALCL	MICAL C-terminal like	Q6ZW33
7908812	0.263492666666665	1.20038123118947	5.2890335	2.22409942114792	0.0379152111687662	0.998185677309753	7908812	NM_004767	GPR37L1	G protein-coupled receptor 37 like 1	B2R7M9
7946280	0.200595666666667	1.14917273286384	2.56111477777778	2.22356126970371	0.0379569190152768	0.998185677309753	7946280	NM_003696	OR6A2	olfactory receptor, family 6, subfamily A, member 2	O95222
7935251	-0.190973166666668	-1.14153347503528	7.22473683333333	-2.22123250203063	0.0381378877621419	0.998185677309753	7935251	NM_015631	TCTN3	tectonic family member 3	Q6NUS6
8160151	-0.236485500000001	-1.17811918704436	5.52351755555556	-2.21932627641258	0.0382866079999941	0.998185677309753	8160151	NM_178566	ZDHHC21	zinc finger, DHHC-type containing 21	Q8IVQ6
8045182	0.276662666666664	1.21138937825089	4.63820105555556	2.21914190370686	0.0383010205275867	0.998185677309753	8045182	NM_014369	PTPN18	protein tyrosine phosphatase, non-receptor type 18 (brain-derived)	Q8TA96
7986532	-0.208324333333334	-1.15534548942958	2.36238022222222	-2.21836247248835	0.0383620040054477	0.998185677309753	7986532	NM_001001674	OR4F15	olfactory receptor, family 4, subfamily F, member 15	Q8NGB8
8144604	0.169689166666667	1.12481611329418	3.36949694444444	2.21790413691611	0.0383979061007053	0.998185677309753	8144604	NR_001578	TDH	L-threonine dehydrogenase	Q96KT1
7988687	-0.255653000000000	-1.19387599900986	6.47267805555556	-2.21718257697474	0.0384544892320757	0.998185677309753	7988687	NM_005254	GABPB1	GA binding protein transcription factor, beta subunit 1	Q06547
8049123	-0.286689500000001	-1.21983794581258	6.00176677777778	-2.21624448243888	0.0385281665597302	0.998185677309753	8049123	NM_001632	ALPP	alkaline phosphatase, placental (Regan isozyme)	P05187
7973468	0.257238333333333	1.19518863380426	4.64949822222222	2.21588481004008	0.0385564492178076	0.998185677309753	7973468	NM_138360	LRRC16B	leucine rich repeat containing 16B	Q8ND23
8016336	0.230554666666667	1.17328595065846	4.52262638888889	2.21551335933693	0.0385856779870565	0.998185677309753	8016336	NM_145798	OSBPL7	oxysterol binding protein-like 7	Q9BZF2
8131573	0.255793000000000	1.19399185908091	6.37210866666667	2.21478005381618	0.0386434399418008	0.998185677309753	8131573	NM_212460	ARL4A	ADP-ribosylation factor-like 4A	P40617
7941865	0.174701499999999	1.12873084122913	5.92515777777778	2.21472994708797	0.0386473896979304	0.998185677309753	7941865	NM_004584	RAD9A	RAD9 homolog A (S. pombe)	Q99638
8036969	0.259179833333333	1.19679813597937	5.04500833333333	2.21402867853741	0.0387027072499837	0.998185677309753	8036969	NM_000762	CYP2A6	cytochrome P450, family 2, subfamily A, polypeptide 6	P11509
8071444	0.202129833333332	1.15039541692758	4.02295055555556	2.21222280234152	0.0388454920414601	0.998185677309753	8071444	NM_144704	AIFM3	apoptosis-inducing factor, mitochondrion-associated, 3	Q96NN9
8005739	-0.236104000000001	-1.17780769151915	4.22591516666667	-2.21175858397113	0.0388822740199541	0.998185677309753	8005739	NR_028336	FAM27L	family with sequence similarity 27-like	Q8N5T8
7915286	-0.198637000000002	-1.14761362367634	8.35487155555555	-2.21139288731906	0.0389112721255667	0.998185677309753	7915286	NM_000310	PPT1	palmitoyl-protein thioesterase 1	Q6FGQ4
8070891	0.2503645	1.18950760869252	4.77101188888889	2.21133340606056	0.0389159905917634	0.998185677309753	8070891	AF426264	NCRNA00205	non-protein coding RNA 205	P59089
8040265	0.200805833333333	1.14934015244208	4.56644994444444	2.20992080915107	0.0390282014050334	0.998185677309753	8040265	NM_002236	KCNF1	potassium voltage-gated channel, subfamily F, member 1	Q9H3M0
7915229	0.240735666666666	1.18159503300736	4.50290433333333	2.20876981073402	0.0391198504995976	0.998185677309753	7915229	NM_014571	HEYL	hairy/enhancer-of-split related with YRPW motif-like	Q9NQ87
8117343	-0.206222666666667	-1.15366364865837	5.86536511111111	-2.20702319721931	0.0392593016398579	0.998185677309753	8117343	NM_000410	HFE	hemochromatosis	Q30201
8032106	-0.225784500000000	-1.16941297202700	6.65754477777778	-2.20400529572926	0.039501324424323	0.998185677309753	8032106	NM_005481	MED16	mediator complex subunit 16	B9TX15
8033892	0.232774166666666	1.17509237007043	5.10419961111111	2.20225074161637	0.0396426579526606	0.998185677309753	8033892	NM_031917	ANGPTL6	angiopoietin-like 6	Q9NUL5
7948504	0.202583333333332	1.15075709164902	5.99549244444444	2.20209568833802	0.039655170050946	0.998185677309753	7948504	NM_017966	VPS37C	vacuolar protein sorting 37 homolog C (S. cerevisiae)	Q9NWI1
8083223	-0.207389833333335	-1.15459736128838	7.23156022222222	-2.20165097830922	0.0396910761491099	0.998185677309753	8083223	NM_173552	C3orf58	chromosome 3 open reading frame 58	Q8NDZ4
7940299	-0.194118166666667	-1.14402467287157	2.33534366666667	-2.20121497122705	0.0397263083917279	0.998185677309753	7940299	NM_017716	MS4A12	membrane-spanning 4-domains, subfamily A, member 12	Q9NXJ0
8025612	0.325413166666665	1.25302323469234	4.27266383333333	2.20050923299083	0.0397833972225117	0.998185677309753	8025612	NM_022377	ICAM4	intercellular adhesion molecule 4 (Landsteiner-Wiener blood group)	Q14773
8054465	0.339734500000000	1.26552367748720	4.48835361111111	2.20038212575286	0.039793687185141	0.998185677309753	8054465	ENST00000429128	hCG_1732469	hCG1732469	Q9NXW5
7909628	-0.223026833333336	-1.16717981051835	5.21614383333333	-2.19989585631518	0.0398330755512544	0.998185677309753	7909628	NM_014053	FLVCR1	feline leukemia virus subgroup C cellular receptor 1	B2RB38
7975136	-0.19586216666667	-1.14540846181778	6.24288105555556	-2.19972494488173	0.0398469280209863	0.998185677309753	7975136	NM_178155	FUT8	fucosyltransferase 8 (alpha (1,6) fucosyltransferase)	Q546E0
8156026	0.236977333333332	1.17852089152840	5.78572483333333	2.19843568641792	0.0399515649852393	0.998185677309753	8156026	NM_001098802	CEP78	centrosomal protein 78kDa	Q5JTW2
8048639	0.208701499999999	1.15564757321043	4.56082272222222	2.19841445020837	0.0399532906265989	0.998185677309753	8048639	NM_002191	INHA	inhibin, alpha	P05111
7982072	-0.323632666666667	-1.25147777173948	2.34584961111111	-2.19777234740013	0.0400054996537474	0.998185677309753	7982072	NR_003348	SNORD115-33	small nucleolar RNA, C/D box 115-33	---
8142471	-0.256364666666667	-1.19446507107484	2.84591	-2.19613003405012	0.0401393187541143	0.998185677309753	8142471	NM_003391	WNT2	wingless-type MMTV integration site family member 2	A4D0V1
7901802	0.286683833333332	1.219833154501	4.4495345	2.19599823173175	0.0401500759728268	0.998185677309753	7901802	BC034822	MGC34796	SPR pseudogene	---
8029136	0.256385666666666	1.19448245794340	4.1465245	2.1946833686278	0.0402575344019172	0.998185677309753	8029136	NM_001783	CD79A	CD79a molecule, immunoglobulin-associated alpha	P11912
8172443	0.239167166666666	1.18031109936279	5.5813655	2.19415542116664	0.0403007552153694	0.998185677309753	8172443	NM_002536	TBC1D25	TBC1 domain family, member 25	Q3MII6
8132302	-0.287588166666667	-1.22059802965920	3.71575116666667	-2.19308983603078	0.0403881191562503	0.998185677309753	8132302	ENST00000381493	PP13004	hypothetical LOC402481	---
7919787	0.234172499999999	1.17623188144593	2.24573122222222	2.19168479612675	0.0405035780827332	0.998185677309753	7919787	NM_032132	HORMAD1	HORMA domain containing 1	Q86X24
8078784	0.193253833333332	1.14333948127919	6.40696811111111	2.19085296911046	0.0405720751767138	0.998185677309753	8078784	NM_005108	XYLB	xylulokinase homolog (H. influenzae)	O75191
8149865	0.247414333333333	1.18707767026875	2.98626366666667	2.19065877552726	0.040588081325313	0.998185677309753	8149865	NM_022659	EBF2	early B-cell factor 2	Q9HAK2
8025958	0.232143666666667	1.17457893247943	4.36437233333333	2.19056984143315	0.0405954135231688	0.998185677309753	8025958	NM_152357	ZNF440	zinc finger protein 440	Q8IYI8
8177709	0.195639500000000	1.14523169223302	3.20462594444444	2.19050046054527	0.0406011344901662	0.998185677309753	8177709	NM_206809	MOG	myelin oligodendrocyte glycoprotein	Q5STL9
7924863	0.243158666666667	1.18358118408729	3.57147222222222	2.18972095173503	0.0406654613250538	0.998185677309753	7924863	NM_052843	OBSCN	obscurin, cytoskeletal calmodulin and titin-interacting RhoGEF	Q5VST9
7922162	-0.253550666666666	-1.19213751834642	6.26850005555556	-2.18931470816763	0.0406990223043795	0.998185677309753	7922162	NM_006996	SLC19A2	solute carrier family 19 (thiamine transporter), member 2	O60779
8138381	-0.290521	-1.22308188912031	5.85932894444444	-2.18895801458557	0.0407285106418895	0.998185677309753	8138381	NM_006408	AGR2	anterior gradient homolog 2 (Xenopus laevis)	O95994
8089029	-0.177906500000001	-1.13124114556702	6.18801622222222	-2.18869542016170	0.0407502321290119	0.998185677309753	8089029	NM_176815	DHFRL1	dihydrofolate reductase-like 1	Q86XF0
7903719	-0.190312500000002	-1.14101084174266	6.2034415	-2.18773986205072	0.0408293639311694	0.998185677309753	7903719	NM_004037	AMPD2	adenosine monophosphate deaminase 2	Q01433
7990555	-0.200631666666667	-1.14920140887185	5.98419777777778	-2.18761370173941	0.0408398220019675	0.998185677309753	7990555	NM_138573	NRG4	neuregulin 4	Q0P6N5
8136200	-0.286846666666668	-1.21997084174803	6.51655016666667	-2.18756870041564	0.0408435529820097	0.998185677309753	8136200	NM_016352	CPA4	carboxypeptidase A4	Q9UI42
7974270	0.193028333333333	1.14316078592272	2.99865166666667	2.18750420057068	0.0408489010919849	0.998185677309753	7974270	NM_015915	ATL1	atlastin GTPase 1	Q69YH7
8173208	-0.278534833333334	-1.21296240298152	5.12435088888889	-2.18649842898415	0.0409323789524378	0.998185677309753	8173208	NM_001012968	SPIN4	spindlin family, member 4	B3KX90
8093053	-0.171036666666669	-1.12586720013458	10.4032366666667	-2.18616147303960	0.0409603806712857	0.998185677309753	8093053	NM_003234	TFRC	transferrin receptor (p90, CD71)	P02786
8065242	-0.438277	-1.35498511204992	2.73059844444444	-2.18577563714061	0.0409924658649563	0.998185677309753	8065242	AF161557	HSPC072	hypothetical LOC29075	Q9NZW7
8114733	0.224416666666666	1.16830476554011	4.11832844444444	2.18537754826954	0.0410255940059079	0.998185677309753	8114733	NM_022481	ARAP3	ArfGAP with RhoGAP domain, ankyrin repeat and PH domain 3	Q9H7C1
7945377	0.263320833333332	1.20023826734808	4.52097905555556	2.18479345618182	0.0410742451403663	0.998185677309753	7945377	NM_001135053	SIGIRR	single immunoglobulin and toll-interleukin 1 receptor (TIR) domain	Q6IA17
7997128	0.191966333333333	1.14231958941888	4.96828205555556	2.18434030456238	0.04111202600142	0.998185677309753	7997128	NM_152456	IL34	interleukin 34	Q6ZMJ4
7963244	-0.223374166666668	-1.16746084652895	6.00338738888889	-2.18296863407330	0.0412265802247677	0.998185677309753	7963244	NM_005653	TFCP2	transcription factor CP2	Q12800
8110708	0.249237333333332	1.18857861839543	4.91791083333333	2.18231528983817	0.041281246110393	0.998185677309753	8110708	NM_007030	TPPP	tubulin polymerization promoting protein	O94811
8028730	0.231879166666666	1.17436360793661	5.13132361111111	2.18093218475272	0.0413971897769929	0.998185677309753	8028730	NM_182704	SELV	selenoprotein V	P59797
7941927	-0.206973166666667	-1.15426394864334	7.3731945	-2.18002068667230	0.0414737614874122	0.998185677309753	7941927	NM_003977	AIP	aryl hydrocarbon receptor interacting protein	O00170
8065758	0.383121499999999	1.30416056362271	3.20347333333333	2.17994311174729	0.0414802842372344	0.998185677309753	8065758	AK096092	FLJ38773	hypothetical protein FLJ38773	---
8137101	0.169973666666665	1.12503794932349	6.01122155555556	2.17980928269978	0.0414915392126759	0.998185677309753	8137101	NM_003575	ZNF282	zinc finger protein 282	Q7Z2V4
8149383	0.287583666666667	1.22059422242177	4.29212427777778	2.17882616467356	0.0415743044389543	0.998185677309753	8149383	NM_001136572	FAM90A7	family with sequence similarity 90, member A7	Q86YD7
8070083	-0.212155333333333	-1.15841752497705	5.56241422222222	-2.17874417582174	0.0415812135818511	0.998185677309753	8070083	NM_006134	TMEM50B	transmembrane protein 50B	P56557
8116504	0.292963499999999	1.22515433526460	3.45166594444444	2.17827563202852	0.0416207175154805	0.998185677309753	8116504	NM_203293	TRIM7	tripartite motif-containing 7	B2RBZ0
7973918	-0.215845333333334	-1.16138421700784	6.92740966666667	-2.1775150006817	0.0416849208003395	0.998185677309753	7973918	NM_173607	FAM177A1	family with sequence similarity 177, member A1	Q8N128
7951796	0.250493666666667	1.18961411187348	2.34322544444444	2.17696313156778	0.0417315593757972	0.998185677309753	7951796	NM_001077639	FAM55D	family with sequence similarity 55, member D	Q6UWF7
7949364	-0.236472500000001	-1.17810857116228	4.37235794444444	-2.17688270031850	0.0417383606054092	0.998185677309753	7949364	NM_080668	CDCA5	cell division cycle associated 5	B3KSI5
8156569	0.289618	1.22231658713709	6.14816355555556	2.17486859299826	0.0419090021808797	0.998185677309753	8156569	NR_029664	MIR23B	microRNA 23b	---
8002082	0.286951166666666	1.22005921217050	5.29956344444444	2.17389424122878	0.0419917802114026	0.998185677309753	8002082	NM_030819	GFOD2	glucose-fructose oxidoreductase domain containing 2	Q3B7J2
8145293	-0.186805333333333	-1.13824043291328	3.04815194444444	-2.17321870633333	0.0420492590295829	0.998185677309753	8145293	NM_014265	ADAM28	ADAM metallopeptidase domain 28	B2RMV5
7954645	0.260612333333333	1.19798706691213	5.01220322222222	2.17297560319336	0.0420699613213355	0.998185677309753	7954645	NM_001080509	TSPAN11	tetraspanin 11	A1L157
8035177	-0.189321833333336	-1.14022760386704	7.63439388888889	-2.17265878446711	0.0420969550500448	0.998185677309753	8035177	NM_024881	SLC35E1	solute carrier family 35, member E1	Q96K37
7946988	-0.200732666666667	-1.14928186482545	6.63340722222222	-2.17095826244250	0.0422421133855837	0.998185677309753	7946988	NM_181507	HPS5	Hermansky-Pudlak syndrome 5	Q9UPZ3
8127841	-0.252539333333335	-1.19130211939286	8.12808988888889	-2.17085389818228	0.0422510368534668	0.998185677309753	8127841	NM_015599	PGM3	phosphoglucomutase 3	O95394
8126360	-0.220944833333332	-1.16549663030033	6.52976394444444	-2.17082900381650	0.0422531656524433	0.998185677309753	8126360	NM_004275	MED20	mediator complex subunit 20	Q9H944
8126035	0.230345166666667	1.17311558509022	4.26665616666667	2.16993100539015	0.0423300217727994	0.998185677309753	8126035	NM_020939	CPNE5	copine V	Q9HCH3
8031499	0.195690999999999	1.14527257438981	5.29592372222222	2.16990502310181	0.0423322473869778	0.998185677309753	8031499	NM_001144950	SSC5D	scavenger receptor cysteine-rich glycoprotein	A1L4H1
7903227	0.251824999999999	1.19071240628884	6.86896505555556	2.16881676478386	0.0424255621222438	0.998185677309753	7903227	NM_017734	PALMD	palmdelphin	Q9NP74
8023605	-0.202847166666669	-1.15096755597699	6.81256555555556	-2.16709151965532	0.0425738802408804	0.998185677309753	8023605	NM_176787	PIGN	phosphatidylinositol glycan anchor biosynthesis, class N	B2RCI8
8157698	0.204031833333333	1.15191305924398	3.453057	2.16526945749578	0.0427310338902899	0.998185677309753	8157698	NM_080859	OR1K1	olfactory receptor, family 1, subfamily K, member 1	Q8NGR3
7948912	0.238146333333332	1.17947622110109	4.22554761111111	2.16514715611076	0.0427416013195193	0.998185677309753	7948912	NM_000738	CHRM1	cholinergic receptor, muscarinic 1	Q53XZ3
7978492	-0.219553500000003	-1.16437316859484	6.88846938888889	-2.16492679917781	0.0427606472229858	0.998185677309753	7978492	NM_015473	HEATR5A	HEAT repeat containing 5A	Q86XA9
8111952	-0.187633	-1.13889362289745	6.04177722222222	-2.16481657850215	0.0427701767200332	0.998185677309753	8111952	NM_022483	C5orf28	chromosome 5 open reading frame 28	Q0VDI3
8025321	0.232394666666664	1.17478330343206	6.32266372222222	2.16419006744019	0.0428243805466578	0.998185677309753	8025321	NR_002931	CLEC4GP1	C-type lectin domain family 4, member G pseudogene 1	---
8149720	0.214808666666666	1.16054998952999	3.82507977777778	2.16343127422308	0.0428901127065579	0.998185677309753	8149720	NM_004430	EGR3	early growth response 3	Q06889
8144600	0.265450499999999	1.20201133436077	2.58473877777778	2.16306085548379	0.0429222343888635	0.998185677309753	8144600	NM_054028	AMAC1L2	acyl-malonyl condensing enzyme 1-like 2	Q96KT7
7999591	0.195513000000001	1.14513127914936	6.89875972222222	2.16244308979522	0.0429758539987918	0.998185677309753	7999591	NR_023387	ABCC6P2	ATP-binding cassette, sub-family C, member 6 pseudogene 2	O95255
8128572	-0.200400166666669	-1.14901701870284	7.07880344444444	-2.16236027470776	0.0429830466496119	0.998185677309753	8128572	NM_002726	PREP	prolyl endopeptidase	B2RAH7
7906205	0.239086833333332	1.18024537813795	4.90013672222222	2.16185032299497	0.0430273610813938	0.998185677309753	7906205	NM_021948	BCAN	brevican	Q8IWX2
8173848	-0.235183166666668	-1.17705616850054	3.00277783333333	-2.16152005100324	0.0430560836457662	0.998185677309753	8173848	NM_001177479	HDX	highly divergent homeobox	Q7Z353
8111932	-0.245719	-1.18568353616958	3.23509561111111	-2.16026006235896	0.0431658205628963	0.998185677309753	8111932	NM_148672	CCL28	chemokine (C-C motif) ligand 28	Q9NRJ3
8064415	0.259955333333333	1.19744163056472	3.28660433333333	2.16022171643515	0.0431691642315315	0.998185677309753	8064415	NM_018354	C20orf46	chromosome 20 open reading frame 46	Q9NUR3
7953715	-0.356434666666667	-1.28025808210716	6.62671072222222	-2.15954869321753	0.0432278885335154	0.998185677309753	7953715	NM_015509	NECAP1	NECAP endocytosis associated 1	Q8NC96
8121861	-0.202769833333334	-1.15090586187698	5.700889	-2.15938817594423	0.0432419051126514	0.998185677309753	8121861	NM_181782	NCOA7	nuclear receptor coactivator 7	Q3LID7
7957510	0.241427	1.18216138401203	2.99413755555556	2.15830765921711	0.0433363648505693	0.998185677309753	7957510	BC107813	C12orf74	chromosome 12 open reading frame 74	Q32Q52
8027819	0.255504999999999	1.19375353058789	4.08331866666667	2.15700711532481	0.0434503083625151	0.998185677309753	8027819	NM_021175	HAMP	hepcidin antimicrobial peptide	P81172
8148966	-0.284238833333335	-1.21776759932555	4.06883088888889	-2.15687603557122	0.0434618076450120	0.998185677309753	8148966	NR_003572	RPL23AP53	ribosomal protein L23a pseudogene 53	---
8037495	0.184691500000000	1.13657390693857	5.72648861111111	2.15677174872492	0.0434709584323714	0.998185677309753	8037495	NM_145288	ZNF296	zinc finger protein 296	Q8WUU4
8049299	-0.240281833333335	-1.18122339322099	6.42591827777778	-2.15633389279848	0.0435093977990521	0.998185677309753	8049299	NR_003006	SCARNA6	small Cajal body-specific RNA 6	---
7974814	0.2527305	1.19145998528809	2.53553227777778	2.15527759427717	0.0436022574546479	0.998185677309753	7974814	NM_020810	TRMT5	TRM5 tRNA methyltransferase 5 homolog (S. cerevisiae)	Q32P41
8099506	-0.202395500000001	-1.15060727726421	6.48098427777778	-2.15511067112928	0.0436169482129743	0.998185677309753	8099506	NM_153365	TAPT1	transmembrane anterior posterior transformation 1	Q6NXT6
8015163	0.1586815	1.11626649955099	2.23556338888889	2.15493224429697	0.0436326563752343	0.998185677309753	8015163	NM_033185	KRTAP3-3	keratin associated protein 3-3 // keratin associated protein 3-3	Q9BYR6
8055890	-0.164541166666668	-1.12080956015138	6.84044755555556	-2.15467133772197	0.0436556350633746	0.998185677309753	8055890	NM_005843	STAM2	signal transducing adaptor molecule (SH3 domain and ITAM motif) 2	O75886
8131292	0.173315166666667	1.12764672743285	6.09429866666667	2.15399718310291	0.0437150604685501	0.998185677309753	8131292	NM_021163	RBAK	RB-associated KRAB zinc finger	Q9NYW8
8112649	0.220135666666665	1.16484311963287	4.66956933333333	2.15298611539717	0.0438043219226386	0.998185677309753	8112649	NM_015566	FAM169A	family with sequence similarity 169, member A	Q9Y6X4
8122242	-0.175592166666668	-1.12942789313264	5.874214	-2.15246136074850	0.0438507148090938	0.998185677309753	8122242	NM_000288	PEX7	peroxisomal biogenesis factor 7	C0H5X6
7926916	-0.155034500000001	-1.11344824444146	6.14548483333333	-2.15212332216905	0.0438806240081164	0.998185677309753	7926916	NM_030751	ZEB1	zinc finger E-box binding homeobox 1	B2RBI8
7929958	-0.217328500000001	-1.16257879523576	6.15455122222222	-2.15185743672973	0.0439041622177067	0.998185677309753	7929958	NM_033637	BTRC	beta-transducin repeat containing	B2RBZ8
8177282	-0.239657500000000	-1.18071232361362	2.76612916666667	-2.15178804624944	0.0439103070804978	0.998185677309753	8177282	NR_001537	TTTY13	testis-specific transcript, Y-linked 13 (non-protein coding)	Q9BZ97
8089993	-0.208017333333334	-1.15509966247417	6.25256122222222	-2.1514759635201	0.0439379531784719	0.998185677309753	8089993	NM_019069	WDR5B	WD repeat domain 5B	Q86VZ2
7952325	-0.164883333333336	-1.12107541616532	12.3425488888889	-2.14986434878368	0.0440809712333424	0.998185677309753	7952325	NM_006597	HSPA8	heat shock 70kDa protein 8	Q9NWW3
7991323	0.182349499999998	1.13473034567278	6.47624422222222	2.14946623465564	0.0441163657924753	0.998185677309753	7991323	NM_003847	PEX11A	peroxisomal biogenesis factor 11 alpha	B2R8C6
7936777	-0.274631333333335	-1.20968492651789	6.25439911111111	-2.14930933560574	0.0441303220813304	0.998185677309753	7936777	NM_017615	NSMCE4A	non-SMC element 4 homolog A (S. cerevisiae)	Q9NXX6
8104131	0.403479500000000	1.32269414810889	4.83545583333333	2.14897711505447	0.0441598865882259	0.998185677309753	8104131	ENST00000400767	MGC39584	hypothetical gene supported by BC029568	---
7990632	0.217270499999999	1.16253205755883	5.79884805555556	2.14858093813746	0.0441951661309501	0.998185677309753	7990632	NM_024776	SGK269	NKF3 kinase family member	Q9H792
7980403	-0.184047166666666	-1.13606640610072	6.72964072222222	-2.14833158761068	0.0442173839138722	0.998185677309753	7980403	NM_022067	VIPAR	VPS33B interacting protein, apical-basolateral polarity regulator	Q53H75
7982252	0.255678000000000	1.19389668748368	3.34472222222222	2.14820667952510	0.0442285173640264	0.998185677309753	7982252	NR_026771	DKFZP434L187	hypothetical LOC26082	Q9UFV3
7945014	-0.2493555	-1.18867597516281	6.87760066666667	-2.14749750264398	0.0442917768095035	0.998185677309753	7945014	NM_001274	CHEK1	CHK1 checkpoint homolog (S. pombe)	B5BTY6
8178754	0.256630666666666	1.19468532344458	4.98765361111111	2.14716056054218	0.0443218612454753	0.998185677309753	8178754	NM_030651	PRRT1	proline-rich transmembrane protein 1	Q99946
8051866	0.302322666666666	1.23312809049211	3.6045895	2.14682621643901	0.0443517320585621	0.998185677309753	8051866	NM_022436	ABCG5	ATP-binding cassette, sub-family G (WHITE), member 5	Q9H222
7903565	-0.205615666666668	-1.15317835792206	6.16622916666667	-2.14607678433059	0.0444187539000034	0.998185677309753	7903565	NM_013296	GPSM2	G-protein signaling modulator 2 (AGS3-like, C. elegans)	Q96S66
7995096	0.221082499999999	1.16560785109692	3.94008494444444	2.14592965247792	0.044431922722781	0.998185677309753	7995096	NM_001145808	ITGAM	integrin, alpha M (complement component 3 receptor 3 subunit)	B3KXM6
8089659	0.254462333333333	1.19289109098242	3.37209044444444	2.14583764117396	0.044440159862665	0.998185677309753	8089659	AK302488	KIAA1407	KIAA1407	B4DYL1
8054200	-0.241627166666667	-1.18232541432566	2.59428572222222	-2.14533034546921	0.0444855994660783	0.998185677309753	8054200	NM_175735	LYG2	lysozyme G-like 2	Q86SG7
7959294	-0.232511833333334	-1.17487871585764	6.43375872222222	-2.14493126851752	0.0445213753202349	0.998185677309753	7959294	NM_032790	ORAI1	ORAI calcium release-activated calcium modulator 1	Q96D31
7977571	-0.241470333333335	-1.18219689239128	5.90585205555556	-2.14487567276580	0.0445263613578219	0.998185677309753	7977571	NM_017807	OSGEP	O-sialoglycoprotein endopeptidase	Q9NPF4
8068006	0.203716499999999	1.15166131034312	2.9586495	2.14327220584316	0.04467038470914	0.998185677309753	8068006	AY077696	C21orf74	chromosome 21 open reading frame 74	Q8TCZ7
7942830	0.258470166666667	1.19620957161865	2.78674688888889	2.14265565110566	0.0447258761223031	0.998185677309753	7942830	ENST00000391393	GCRG224	GCRG-P224	---
8105481	-0.163168500000000	-1.11974366181407	2.38700211111111	-2.14252060990363	0.0447380385071652	0.998185677309753	8105481	NM_152687	GAPT	GRB2-binding adaptor protein, transmembrane	Q8N292
8106769	0.243875833333330	1.18416969098565	6.94549272222222	2.14202687008610	0.0447825323747495	0.998185677309753	8106769	XR_038419	LOC645181	similar to PDGFA associated protein 1	---
7908879	0.195990666666666	1.14551048722038	4.09501355555556	2.13942812007648	0.0450173841454154	0.998185677309753	7908879	NM_015053	PPFIA4	protein tyrosine phosphatase, receptor type, f polypeptide (PTPRF), interacting protein (liprin), alpha 4	O75335
8064790	-0.256163333333334	-1.19429839076614	4.14021133333333	-2.13920135698386	0.0450379298932454	0.998185677309753	8064790	NM_014737	RASSF2	Ras association (RalGDS/AF-6) domain family member 2	P50749
7911793	0.518653833333333	1.43261786042635	5.11297116666667	2.13900971912853	0.0450552997717275	0.998185677309753	7911793	NR_015440	FLJ42875	hypothetical LOC440556	Q6ZV91
8031489	0.203809166666668	1.15173528581211	5.44871177777778	2.13843561027055	0.0451073728599696	0.998185677309753	8031489	NM_033113	ZNF628	zinc finger protein 628	Q96JA5
7943890	0.263004	1.19997470940495	2.98487555555556	2.13787674011386	0.045158116209652	0.998185677309753	7943890	ENST00000416328	LOC100132686	hypothetical LOC100132686	---
8151512	0.246477333333332	1.18630693867358	6.05295755555556	2.13787336412051	0.0451584228947219	0.998185677309753	8151512	NM_018440	PAG1	phosphoprotein associated with glycosphingolipid microdomains 1	Q9NWQ8
7971565	-0.237407833333334	-1.17887261447333	4.41988094444444	-2.13770296020611	0.0451739053379477	0.998185677309753	7971565	NM_005767	LPAR6	lysophosphatidic acid receptor 6	P43657
7954055	0.264793833333333	1.20146434338564	4.46554222222222	2.13761427110677	0.0451819652974386	0.998185677309753	7954055	NM_001130415	APOLD1	apolipoprotein L domain containing 1	Q96LR9
8076747	0.219258666666667	1.16413523823761	7.12320255555556	2.13711198792062	0.0452276368181669	0.998185677309753	8076747	AK123383	LOC642648	hypothetical LOC642648	---
8051413	-0.161099666666669	-1.11813909344876	8.83461511111111	-2.13598142298482	0.0453305899106494	0.998185677309753	8051413	NM_015475	FAM98A	family with sequence similarity 98, member A	Q8NCA5
8127364	0.307161333333333	1.23727083215843	5.88437194444444	2.13591826424391	0.0453363476259624	0.998185677309753	8127364	NR_003660	GUSBL2	glucuronidase, beta-like 2	A8K3S8
8098611	-0.276133500000000	-1.21094513375411	6.46487583333333	-2.13472698799491	0.0454450718068714	0.998185677309753	8098611	NM_003265	TLR3	toll-like receptor 3	B2RAI7
7957221	-0.182554500	-1.13489159683268	4.36901927777778	-2.13457595476663	0.0454588730328471	0.998185677309753	7957221	NM_013381	TRHDE	thyrotropin-releasing hormone degrading enzyme	Q9UKU6
8152512	-0.205672000000003	-1.15322338729231	9.37484061111111	-2.1344061595672	0.0454743932432879	0.998185677309753	8152512	NM_002546	TNFRSF11B	tumor necrosis factor receptor superfamily, member 11b	O00300
8036284	0.206277333333334	1.15370736416250	3.95848733333333	2.13330321717909	0.0455753252678865	0.998185677309753	8036284	NM_001864	COX7A1	cytochrome c oxidase subunit VIIa polypeptide 1 (muscle)	Q6FGI7
7919929	0.298735833333333	1.23006609117973	2.72573755555556	2.13273267587683	0.0456276161079753	0.998185677309753	7919929	NM_013353	TMOD4	tropomodulin 4 (muscle)	B2R891
7898263	0.211495999999999	1.15788823170102	5.67275905555556	2.13018312302509	0.0458619512689087	0.998185677309753	7898263	NM_017556	FBLIM1	filamin binding LIM protein 1	Q8WUP2
8006415	-0.242630000000003	-1.18314754754596	6.40551466666667	-2.12915478119971	0.0459567768934415	0.998185677309753	8006415	NM_015544	TMEM98	transmembrane protein 98	Q9Y2Y6
7935730	-0.169584666666669	-1.12473464144909	6.58732766666667	-2.12860876849985	0.046007198111638	0.998185677309753	7935730	NM_018294	CWF19L1	CWF19-like 1, cell cycle control (S. pombe)	Q69YN2
7917472	-0.226801166666667	-1.17023734735426	7.647421	-2.12782011512634	0.0460801143598812	0.998185677309753	7917472	NM_001514	GTF2B	general transcription factor IIB	Q00403
8072941	0.293924499999999	1.22597070012521	5.848906	2.12764671072304	0.0460961607904713	0.998185677309753	8072941	NM_003614	GALR3	galanin receptor 3	O60755
8027002	-0.344836333333334	-1.27000689832108	8.00270116666667	-2.12732842998963	0.0461256269112702	0.998185677309753	8027002	NM_004864	GDF15	growth differentiation factor 15	Q99988
7969488	-0.164588666666669	-1.12084646284324	6.11043827777778	-2.12701289460594	0.0461548557200236	0.998185677309753	7969488	NM_006493	CLN5	ceroid-lipofuscinosis, neuronal 5	B3KQK7
8057620	0.226270166666666	1.16980670770278	3.55329555555556	2.12659400158527	0.0461936847315224	0.998185677309753	8057620	NM_000393	COL5A2	collagen, type V, alpha 2	P05997
7973826	-0.185100500000001	-1.13689616813311	6.32582455555556	-2.12574396306697	0.0462725694896795	0.998185677309753	7973826	NM_025152	NUBPL	nucleotide binding protein-like	Q8TB37
8073682	0.212504166666667	1.1586976559075	2.90677783333333	2.12529055489543	0.0463146963023479	0.998185677309753	8073682	NM_022141	PARVG	parvin, gamma	Q9HBI0
7906017	0.273559000000000	1.20878612014297	3.98022955555556	2.12521897482648	0.0463213500859906	0.998185677309753	7906017	GU480875	POU5F1P4	POU class 5 homeobox 1 pseudogene 4 // POU class 5 homeobox 1 pseudogene 4	---
7916112	0.235651333333332	1.17743819510248	3.84165455555556	2.12413521213103	0.0464221980185268	0.998185677309753	7916112	NM_002867	RAB3B	RAB3B, member RAS oncogene family	P20337
8002121	0.241087333333333	1.18188308988894	4.04329794444444	2.12366007142961	0.0464664742233734	0.998185677309753	8002121	NM_001907	CTRL	chymotrypsin-like	P40313
8121838	-0.260897833333335	-1.19822416424901	6.81382705555556	-2.12270533129667	0.0465555578128429	0.998185677309753	8121838	NM_001003395	TPD52L1	tumor protein D52-like 1	Q16890
7950042	0.187129166666667	1.13849595577497	6.59832544444444	2.12205895098821	0.0466159571823986	0.998185677309753	7950042	NM_012309	SHANK2	SH3 and multiple ankyrin repeat domains 2	Q9UPX8
7907466	-0.163709666666668	-1.12016376557389	8.03809766666667	-2.12199704234346	0.0466217458018417	0.998185677309753	7907466	NM_018122	DARS2	aspartyl-tRNA synthetase 2, mitochondrial	Q9H9J7
7977646	-0.252185833333335	-1.19101025333812	5.88643194444444	-2.12071670709462	0.046741606540139	0.998185677309753	7977646	NM_016423	ZNF219	zinc finger protein 219	Q9P2Y4
8078319	0.2583895	1.19614268877896	2.538803	2.12059274409859	0.0467532263509405	0.998185677309753	8078319	NM_001040432	ZCWPW2	zinc finger, CW type with PWWP domain 2	Q504Y3
8160260	0.203755	1.15169204417863	5.50519572222222	2.12044220473592	0.0467673408448593	0.998185677309753	8160260	NM_017637	BNC2	basonuclin 2	Q5H9S4
8085754	-0.255781500000001	-1.19398234157980	2.79657211111111	-2.12031046851484	0.0467796955317784	0.998185677309753	8085754	NM_001012410	SGOL1	shugoshin-like 1 (S. pombe)	B5BUA4
8100109	-0.158386333333334	-1.11603814154777	2.26767688888889	-2.11971966482143	0.0468351395436834	0.998185677309753	8100109	NM_000807	GABRA2	gamma-aminobutyric acid (GABA) A receptor, alpha 2	P47869
7902400	0.293029833333332	1.22521066764043	6.98227627777778	2.11971529947148	0.0468355494316206	0.998185677309753	7902400	NR_002748	SNORD45B	small nucleolar RNA, C/D box 45B	P53611
7979959	0.260661666666666	1.19802803309287	2.43713377777778	2.11809306199782	0.0469880957777684	0.998185677309753	7979959	ENST00000416212	C14orf57	chromosome 14 open reading frame 57	---
8081867	-0.168432166666669	-1.12383650357748	8.8742115	-2.11787523814475	0.0470086129648488	0.998185677309753	8081867	NM_016589	C3orf1	chromosome 3 open reading frame 1	Q9NPL8
7915718	-0.252584833333334	-1.19133969150592	4.54478011111111	-2.11772129251940	0.0470231182481747	0.998185677309753	7915718	NM_007170	TESK2	testis-specific kinase 2	Q5T422
7969428	-0.184909500	-1.13674566314875	8.52148377777778	-2.11757496385506	0.047036909591782	0.998185677309753	7969428	NM_006002	UCHL3	ubiquitin carboxyl-terminal esterase L3 (ubiquitin thiolesterase)	P15374
8026212	0.259664833333333	1.19720053888278	4.69766366666667	2.11722621644725	0.0470697934835172	0.998185677309753	8026212	NR_029613	MIR181C	microRNA 181c	---
7945767	0.209204166666667	1.15605029638400	6.84279583333333	2.11715339094891	0.0470766629302021	0.998185677309753	7945767	NM_000076	CDKN1C	cyclin-dependent kinase inhibitor 1C (p57, Kip2)	P49918
7915504	-0.206684166666669	-1.15403275018323	8.48483211111111	-2.11502582944707	0.0472777514612594	0.998185677309753	7915504	NM_022821	ELOVL1	elongation of very long chain fatty acids (FEN1/Elo2, SUR4/Elo3, yeast)-like 1	Q9BW60
7968800	0.303833166666665	1.23441985026059	5.57545711111111	2.11477981618995	0.0473010537201405	0.998185677309753	7968800	NM_178009	DGKH	diacylglycerol kinase, eta	Q86XP1
7990027	0.322299833333333	1.25032212831919	3.94810344444444	2.11464338523221	0.0473139808760815	0.998185677309753	7990027	NR_026808	C15orf28	chromosome 15 open reading frame 28	Q9HAF5
8061154	0.205015166666666	1.15269846474548	4.9400825	2.11430073272400	0.0473464621130643	0.998185677309753	8061154	NM_003434	ZNF133	zinc finger protein 133	P52736
7898939	-0.189996333333334	-1.14076081657588	6.61475766666667	-2.11301457388781	0.0474685617492512	0.998185677309753	7898939	NM_020448	NIPAL3	NIPA-like domain containing 3	A2A298
7957260	-0.170236166666667	-1.12524266987917	9.95768538888889	-2.1122084003615	0.0475452398745013	0.998185677309753	7957260	NM_006851	GLIPR1	GLI pathogenesis-related 1	P48060
8149465	0.209975999999999	1.15666894194165	4.01281127777778	2.11205288884951	0.0475600440341572	0.998185677309753	8149465	NM_019851	FGF20	fibroblast growth factor 20	Q9NP95
7989347	-0.183267666666667	-1.13545274587257	7.085512	-2.11172317015855	0.0475914459134185	0.998185677309753	7989347	NM_024611	NARG2	NMDA receptor regulated 2	Q659A1
7953737	-0.201803666666667	-1.15013536319771	2.51622344444444	-2.11171873060305	0.047591868857528	0.998185677309753	7953737	NM_001007033	CLEC6A	C-type lectin domain family 6, member A	Q6EIG7
8034099	0.170525500000000	1.12546836058448	2.18729511111111	2.11089225497483	0.047670664163339	0.998185677309753	8034099	NR_029586	MIR199A1	microRNA 199a-1	---
7939942	-0.226342833333333	-1.16986563082412	2.31705894444444	-2.11056724928590	0.0477016821780523	0.998185677309753	7939942	NM_001004735	OR5D14	olfactory receptor, family 5, subfamily D, member 14	---
7999431	0.218876166666666	1.16382663337469	4.83357433333333	2.10884738164367	0.0478661277049568	0.998185677309753	7999431	NM_021247	PRM3	protamine 3	---
7954185	-0.177366333333334	-1.13081767119373	7.767657	-2.10838897502359	0.0479100448214209	0.998185677309753	7954185	NM_015954	DERA	2-deoxyribose-5-phosphate aldolase homolog (C. elegans)	Q9Y315
7978527	-0.188520500000004	-1.13959444949045	7.45582838888889	-2.10798714046211	0.0479485720888599	0.998185677309753	7978527	NM_080664	C14orf126	chromosome 14 open reading frame 126	Q96FN9
8156571	-0.261408500000002	-1.19864837132698	6.15062027777778	-2.10680036964198	0.0480625214474546	0.998185677309753	8156571	NR_029665	MIR27B	microRNA 27b	---
7997755	-0.227537166666668	-1.17083450364722	5.45536522222222	-2.10649802461335	0.0480915906165828	0.998185677309753	7997755	NM_079837	BANP	BTG3 associated nuclear protein	B2RCF7
8153373	0.220730000000000	1.16532308781411	3.83245044444444	2.10595042679858	0.0481442802583528	0.998185677309753	8153373	NM_000498	CYP11B2	cytochrome P450, family 11, subfamily B, polypeptide 2	P19099
8075921	-0.277722333333334	-1.21227947661135	4.11301777777778	-2.10555183308656	0.0481826656045213	0.998185677309753	8075921	NM_052906	ELFN2	extracellular leucine-rich repeat and fibronectin type III domain containing 2	Q5R3F8
7923958	-0.203765333333335	-1.15170029322647	4.63621133333333	-2.10517716895566	0.0482187717132145	0.998185677309753	7923958	NM_023938	C1orf116	chromosome 1 open reading frame 116	Q9BW04
7957023	-0.232728333333334	-1.17505503886511	2.73100761111111	-2.10420393142489	0.0483126762348331	0.998185677309753	7957023	NM_000239	LYZ	lysozyme	B2R4C5
8089112	-0.204451833333334	-1.15224845508363	4.88522361111111	-2.10403416251997	0.0483290736088124	0.998185677309753	8089112	NM_182909	FILIP1L	filamin A interacting protein 1-like	Q4L180
8079170	-0.185816000000001	-1.13746014799882	7.12465477777778	-2.10324088055069	0.0484057605881956	0.998185677309753	8079170	NM_173826	C3orf23	chromosome 3 open reading frame 23	Q8N3R3
8060977	0.220436833333332	1.16508630930818	5.92261016666667	2.10293256351009	0.0484355954279116	0.998185677309753	8060977	NM_001009608	C20orf94	chromosome 20 open reading frame 94	Q5VYV7
8036923	0.203693333333333	1.15164281721829	6.82713266666667	2.10246280697405	0.0484810841999557	0.998185677309753	8036923	NM_004756	NUMBL	numb homolog (Drosophila)-like	Q9Y4I7
8031821	0.239292499999999	1.18041364269053	4.52340738888889	2.10006822478535	0.0487135636735361	0.998185677309753	8031821	NM_017652	ZNF586	zinc finger protein 586	Q9NXT0
8146618	0.231514666666667	1.17406693992782	3.16041716666667	2.09897544628424	0.048819991122157	0.998185677309753	8146618	NM_173519	CLVS1	clavesin 1	Q8IUQ0
7939950	0.243768833333333	1.18408186822702	2.86303061111111	2.09738686889731	0.0489750799137886	0.998185677309753	7939950	NM_001005496	OR5D16	olfactory receptor, family 5, subfamily D, member 16	---
8030954	-0.198323666666667	-1.14736440499448	2.68425983333333	-2.09729325608219	0.0489842329677787	0.998185677309753	8030954	NR_023311	ZNF137	zinc finger protein 137	P52743
7987230	-0.218437666666667	-1.16347294779680	5.80422316666667	-2.09728415376481	0.0489851230352183	0.998185677309753	7987230	NM_153613	LPCAT4	lysophosphatidylcholine acyltransferase 4	Q643R3
7956285	0.260771000000000	1.19811882799960	3.37947483333333	2.09637263230629	0.0490743299150624	0.998185677309753	7956285	AF529371	HBCBP	HBcAg-binding protein	Q7Z4H2
7983228	0.213559833333333	1.15954582277129	3.80112761111111	2.09620630907836	0.049090623111234	0.998185677309753	7983228	NM_002373	MAP1A	microtubule-associated protein 1A	P78559
7981237	-0.238750666666667	-1.17997039768681	2.36690266666667	-2.09601715561742	0.0491091587187661	0.998185677309753	7981237	ENST00000355909	LOC100129345	hypothetical protein LOC100129345	Q86TU9
8116174	-0.278282833333334	-1.21275054959422	2.0755595	-2.09404530634775	0.0493027617702008	0.998185677309753	8116174	NR_003281	GMCL1L	germ cell-less homolog 1 (Drosophila)-like	Q8NEA9
8155345	0.222120333333333	1.16644665754293	3.06399127777778	2.09356095566531	0.0493504223344423	0.998185677309753	8155345	ENST00000377629	FAM74A3	family with sequence similarity 74, member A3	Q5RGS3
8075239	-0.203632333333334	-1.15159412451144	6.71811638888889	-2.09326940953952	0.0493791308023643	0.998185677309753	8075239	NM_001002878	THOC5	THO complex 5	Q13769
7982529	0.250184999999998	1.18935961945889	5.91536038888889	2.09321489679063	0.0493845003310456	0.998185677309753	7982529	ENST00000454093	LOC441722	U2 small nuclear RNA auxiliary factor 1 pseudogene	---
8103389	-0.160653333333332	-1.11779322301610	7.03391388888889	-2.09224488462202	0.0494801351345648	0.998185677309753	8103389	NM_001334	CTSO	cathepsin O	P43234
8148621	0.199893833333333	1.14861382639966	4.32264866666667	2.09192132227909	0.0495120727511723	0.998185677309753	8148621	NM_052924	RHPN1	rhophilin, Rho GTPase binding protein 1	Q8TCX5
8053944	0.198148333333333	1.14722497219953	4.36019788888889	2.09077788583534	0.0496250861907002	0.998185677309753	8053944	NR_026875	NEURL3	neuralized homolog 3 (Drosophila) pseudogene	Q96EH8
8158987	-0.215445333333334	-1.16106225756473	5.05315555555556	-2.09057097237503	0.0496455616901454	0.998185677309753	8158987	NR_001275	CELP	carboxyl ester lipase pseudogene	Q14018
8128247	0.231462	1.17402408051417	4.0098155	2.08999728247713	0.0497023721116287	0.998185677309753	8128247	NM_021813	BACH2	BTB and CNC homology 1, basic leucine zipper transcription factor 2	Q9BYV9
8146307	0.208443666666667	1.15544105843529	2.06926188888889	2.08962295458001	0.0497394720681011	0.998185677309753	8146307	NM_001005365	POTEA	POTE ankyrin domain family, member A	Q6S8J7
8049961	0.280585833333332	1.21468803108051	7.29623594444444	2.08930567379974	0.0497709376057832	0.998185677309753	8049961	NM_183421	FBXO25	F-box protein 25	Q8TCJ0
8152750	-0.243084166666668	-1.18352006616628	5.92639622222222	-2.08908497396226	0.0497928355605775	0.998185677309753	8152750	NM_194291	TMEM65	transmembrane protein 65	Q6PI78
8121015	-0.165583666666667	-1.12161975648346	2.49669061111111	-2.08565687552417	0.0501340915389221	0.998185677309753	8121015	NM_001031743	C6orf165	chromosome 6 open reading frame 165	Q8IYR0
7901054	0.178036999999999	1.13134347741288	5.61472122222222	2.08565447855981	0.050134330885317	0.998185677309753	7901054	NM_004073	PLK3	polo-like kinase 3 (Drosophila)	Q9H4B4
8168578	0.215362666666666	1.16099573040959	4.81486238888889	2.08522993058695	0.050176739948454	0.998185677309753	8168578	NR_024062	UBE2DNL	ubiquitin-conjugating enzyme E2D N-terminal like pseudogene	Q8IWF7
7942594	-0.264610666666668	-1.20131181340310	6.69927638888889	-2.08454512980243	0.0502452144630775	0.998185677309753	7942594	NR_000025	SNORD15B	small nucleolar RNA, C/D box 15B	---
7955736	0.235439499999999	1.17726532256874	4.36986644444444	2.08312770984951	0.0503872128041655	0.998185677309753	7955736	NM_012291	ESPL1	extra spindle pole bodies homolog 1 (S. cerevisiae)	Q14674
8026915	-0.311302166666668	-1.24082715675247	7.40720055555556	-2.08229506326346	0.0504707967141513	0.998185677309753	8026915	NM_015683	ARRDC2	arrestin domain containing 2	Q8TBH0
8087852	0.263884999999999	1.20070771294638	5.10025533333333	2.08217261913680	0.0504830986145229	0.998185677309753	8087852	NM_017442	TLR9	toll-like receptor 9	Q9NR96
8045146	0.247295999999999	1.18698030728285	5.25280788888889	2.08199729309747	0.0505007182424304	0.998185677309753	8045146	AK024408	FAM128B	family with sequence similarity 128, member B	---
8030251	0.183989999999999	1.13602139045916	6.177593	2.08132721217365	0.0505681100448093	0.998185677309753	8030251	NM_017636	TRPM4	transient receptor potential cation channel, subfamily M, member 4	Q8TD43
7908072	0.231957333333333	1.17442723786042	3.08228188888889	2.08051287073413	0.0506501196636479	0.998185677309753	7908072	NM_005562	LAMC2	laminin, gamma 2	Q13753
8065071	-0.167185833333333	-1.12286604896724	7.83455894444444	-2.07847049502839	0.0508563283040583	0.998185677309753	8065071	NM_198391	FLRT3	fibronectin leucine rich transmembrane protein 3	Q9NZU0
7938154	-0.160963500000001	-1.11803356450187	8.89490266666667	-2.07750164329422	0.0509544129074199	0.998185677309753	7938154	NM_004517	ILK	integrin-linked kinase	Q13418
8006433	-0.259208833333337	-1.19682219338152	8.55851933333333	-2.0772667493527	0.0509782187649476	0.998185677309753	8006433	NM_002982	CCL2	chemokine (C-C motif) ligand 2	P13500
7944375	-0.219516833333333	-1.164343575965	8.33289083333333	-2.07718067585306	0.0509869445877642	0.998185677309753	7944375	NM_016146	TRAPPC4	trafficking protein particle complex 4	Q9Y296
7989335	-0.164916666666668	-1.12110131880669	10.9679066666667	-2.07670653581806	0.0510350353410687	0.998185677309753	7989335	NM_001002858	ANXA2	annexin A2	P07355
7924508	0.191265000000000	1.14176441172395	4.00321127777778	2.07648592492845	0.0510574252451831	0.998185677309753	7924508	NM_017982	SUSD4	sushi domain containing 4	B3KTY0
8030846	0.257053499999999	1.19503551998442	3.04687861111111	2.07566206829548	0.0511411171268684	0.998185677309753	8030846	NR_029693	MIR125A	microRNA 125a	---
7971526	-0.230679000000000	-1.17338707032356	3.338746	-2.07460421133764	0.0512487613212008	0.998185677309753	7971526	NM_000621	HTR2A	5-hydroxytryptamine (serotonin) receptor 2A	P28223
8104139	0.242865999999998	1.18334110588820	5.9816205	2.07415687236938	0.0512943425148156	0.998185677309753	8104139	NR_027420	LOC389834	ankyrin repeat domain 57 pseudogene // ankyrin repeat domain 57 pseudogene // ankyrin repeat domain 57 pseudogene // ankyrin repeat domain 57 pseudogene	Q6ZW97
8027770	0.198209833333332	1.14727387778084	5.59739677777778	2.07279914538771	0.0514329106154287	0.998185677309753	8027770	NM_022006	FXYD7	FXYD domain containing ion transport regulator 7	P58549
7919642	-0.195331833333334	-1.14498748812941	6.65608622222222	-2.07175371876204	0.0515398353868477	0.998185677309753	7919642	NM_175065	HIST2H2AB	histone cluster 2, H2ab	---
8176782	0.238560499999999	1.17981487192239	2.924446	2.0714153024919	0.0515744910041189	0.998185677309753	8176782	NR_001527	TTTY6	testis-specific transcript, Y-linked 6 (non-protein coding)	---
8110430	-0.310887333333334	-1.24047041991327	4.89827466666667	-2.07116136679347	0.0516005091459575	0.998185677309753	8110430	NM_015111	N4BP3	Nedd4 binding protein 3	O15049
8029907	0.243321499999999	1.18371477943537	4.03754872222222	2.07108641930423	0.0516081904925102	0.998185677309753	8029907	NM_001736	C5AR1	complement component 5a receptor 1	P21730
7904930	-0.237849000000002	-1.17923316109859	6.23861994444444	-2.07092692895092	0.0516245400406995	0.998185677309753	7904930	NM_016334	GPR89B	G protein-coupled receptor 89B	Q9Y302
7978103	-0.264043000000000	-1.20083921835952	2.64222883333333	-2.07065275205381	0.0516526571479675	0.998185677309753	7978103	NR_024081	C14orf165	chromosome 14 open reading frame 165	Q86U02
7957613	-0.160774500000000	-1.11788710631278	6.78394011111111	-2.07046108280018	0.0516723212065411	0.998185677309753	7957613	NM_017599	VEZT	vezatin, adherens junctions transmembrane protein	Q9HBM0
8042896	0.227967999999999	1.17118420323380	6.05962444444444	2.06939531770813	0.0517817850158414	0.998185677309753	8042896	NM_016170	TLX2	T-cell leukemia homeobox 2	O43763
8098379	-0.162336833333334	-1.11909835210877	2.28194888888889	-2.06930791682843	0.0517907711427337	0.998185677309753	8098379	NM_170710	WDR17	WD repeat domain 17	Q0QD35
8103789	-0.179461833333334	-1.13246136589496	5.87701766666667	-2.06793343173567	0.0519322737188312	0.998185677309753	8103789	NM_005277	GPM6A	glycoprotein M6A	P51674
8127346	-0.193194333333334	-1.14329232835054	5.99132055555556	-2.06751189371855	0.0519757405507638	0.998185677309753	8127346	NM_016277	RAB23	RAB23, member RAS oncogene family	Q9ULC3
8170307	0.215992500000000	1.16150269371765	2.86629783333333	2.06675373860879	0.0520540000454368	0.998185677309753	8170307	NM_032539	SLITRK2	SLIT and NTRK-like family, member 2	B3KTY4
8097480	-0.222650500000001	-1.16687538624901	7.87790022222222	-2.06663477149975	0.052066289882307	0.998185677309753	8097480	NM_057175	NAA15	N(alpha)-acetyltransferase 15, NatA auxiliary subunit	B2RBE5
7977749	-0.353653166666667	-1.27779213667938	7.12857111111111	-2.06616658726520	0.0521146807883998	0.998185677309753	7977749	NM_019852	METTL3	methyltransferase like 3	Q86U44
7981943	0.350536666666666	1.27503483803087	4.37587111111111	2.06572778284263	0.0521600717864759	0.998185677309753	7981943	NR_022008	PAR5	Prader-Willi/Angelman syndrome-5	---
8130939	0.233624333333332	1.17578504506455	4.42777344444444	2.06472955234278	0.0522634637660968	0.998185677309753	8130939	NM_005618	DLL1	delta-like 1 (Drosophila)	O00548
8078286	-0.211206166666667	-1.15765563861062	2.96384644444444	-2.06434464144573	0.0523033802616883	0.998185677309753	8078286	NM_000965	RARB	retinoic acid receptor, beta	P10826
7913235	0.341836833333333	1.26736917635673	4.82530888888889	2.06274558361363	0.0524695016067990	0.998185677309753	7913235	NM_001105572	PLA2G2C	phospholipase A2, group IIC	---
8001108	0.263098000000000	1.20005289730626	5.90250527777778	2.06222377284972	0.052523813625211	0.998185677309753	8001108	AK128823	FLJ46121	similar to Ig heavy chain V-I region V35 precursor // similar to Ig heavy chain V-I region V35 precursor	Q6ZQQ9
7921346	0.202867166666666	1.15098351188592	2.4635585	2.06166745444946	0.0525817730360045	0.998185677309753	7921346	NM_001764	CD1B	CD1b molecule	P29016
7965060	-0.206249333333334	-1.15368497308760	7.28320361111111	-2.05983498422587	0.0527730940536589	0.998185677309753	7965060	NM_024685	BBS10	Bardet-Biedl syndrome 10	Q8TAM1
7919051	0.160453333333333	1.11763827471235	5.8837015	2.05962659097161	0.0527948911838537	0.998185677309753	7919051	NM_001080470	ZNF697	zinc finger protein 697	Q8N508
8134452	0.202953999999998	1.15105278968884	5.59015266666667	2.05954482167391	0.0528034461488181	0.998185677309753	8134452	NM_177455	BHLHA15	basic helix-loop-helix family, member a15	Q7RTS1
8010086	-0.161079666666668	-1.11812359285700	6.89008372222222	-2.05931648360183	0.0528273422099848	0.998185677309753	8010086	ENST00000341249	C17orf95	chromosome 17 open reading frame 95	Q86XA0
8148591	0.287137833333332	1.22021708276275	4.78220544444444	2.05930883268752	0.0528281430627117	0.998185677309753	8148591	NM_178172	GPIHBP1	glycosylphosphatidylinositol anchored high density lipoprotein binding protein 1	Q8IV16
7905339	-0.305318166666668	-1.23569112186193	5.05213616666667	-2.05927922451588	0.0528312423749399	0.998185677309753	7905339	NM_144618	GABPB2	GA binding protein transcription factor, beta subunit 2	B2R924
8071554	0.264271166666666	1.20102914980125	4.38523783333333	2.05865069947250	0.0528970734631341	0.998185677309753	8071554	NM_152612	CCDC116	coiled-coil domain containing 116	Q8IYX3
8139606	0.204272666666666	1.15210536753533	2.504672	2.05762996849872	0.0530041410206671	0.998185677309753	8139606	NM_001030019	SUN3	Sad1 and UNC84 domain containing 3	Q8TAQ9
8089467	-0.278763666666668	-1.21315481249031	4.5366155	-2.05760978372638	0.0530062602261553	0.998185677309753	8089467	NM_024508	ZBED2	zinc finger, BED-type containing 2	Q9BTP6
7936064	-0.173320500000001	-1.12765089610802	8.02669227777778	-2.05604572220810	0.0531707034094481	0.998185677309753	7936064	NM_012229	NT5C2	5'-nucleotidase, cytosolic II	P49902
8092520	0.201232499999999	1.14968011178129	3.40188155555556	2.05545793225876	0.053232621291667	0.998185677309753	8092520	BC137178	C3orf70	chromosome 3 open reading frame 70	A6NLC5
7995895	-0.194358166666669	-1.14421500329673	9.194111	-2.05532051248513	0.053247106457885	0.998185677309753	7995895	NM_014685	HERPUD1	homocysteine-inducible, endoplasmic reticulum stress-inducible, ubiquitin-like domain member 1	Q15011
8031358	0.170855833333333	1.12572608815056	3.7903595	2.05531484849879	0.0532477035643264	0.998185677309753	8031358	NM_012314	KIR2DS4	killer cell immunoglobulin-like receptor, two domains, short cytoplasmic tail, 4	Q86VI5
7956749	-0.197123833333334	-1.14641058334350	6.45559138888889	-2.05461673198683	0.0533213462305327	0.998185677309753	7956749	NM_014254	TMEM5	transmembrane protein 5	Q9Y2B1
7992125	0.254986666666666	1.19332471431861	5.03422244444444	2.05460086405078	0.0533230211654499	0.998185677309753	7992125	NM_014587	SOX8	SRY (sex determining region Y)-box 8	P57073
8148317	-0.249184000000002	-1.18853468001195	8.17819816666667	-2.05343456937988	0.0534462585965616	0.998185677309753	8148317	NM_002467	MYC	v-myc myelocytomatosis viral oncogene homolog (avian)	P01106
8021222	-0.177486833333334	-1.1309121258195	5.79350805555556	-2.05333738080523	0.0534565396498336	0.998185677309753	8021222	NM_018696	ELAC1	elaC homolog 1 (E. coli)	Q9H777
7920252	0.325124833333332	1.25277283370316	3.81784283333333	2.05333317651473	0.0534569844390792	0.998185677309753	7920252	NM_002963	S100A7	S100 calcium binding protein A7	P31151
7912349	0.249135666666666	1.18849486225493	3.89612261111111	2.05317879964865	0.0534733189087855	0.998185677309753	7912349	NM_001170754	C1orf127	chromosome 1 open reading frame 127	Q8N9H9
7963359	0.250586499999999	1.18969066262984	4.26115466666667	2.05312506256617	0.0534790058310154	0.998185677309753	7963359	NM_002282	KRT83	keratin 83	P78385
8018288	-0.163415833333335	-1.11993564533504	9.84184994444444	-2.05298787238936	0.0534935269461177	0.998185677309753	8018288	NM_006356	ATP5H	ATP synthase, H+ transporting, mitochondrial F0 complex, subunit d	O75947
8141737	0.265027666666666	1.20165909360884	3.13749683333333	2.05210263448987	0.0535873116180448	0.998185677309753	8141737	NM_138403	MYL10	myosin, light chain 10, regulatory	Q9BUA6
8168018	-0.1803495	-1.13315836525873	7.658747	-2.05170071068489	0.0536299413492206	0.998185677309753	8168018	NM_173834	YIPF6	Yip1 domain family, member 6	Q96EC8
8140398	-0.177870500000002	-1.13121291772123	7.96791627777778	-2.0513563074911	0.0536664944459877	0.998185677309753	8140398	NM_012479	YWHAG	tyrosine 3-monooxygenase/tryptophan 5-monooxygenase activation protein, gamma polypeptide	B3KNB4
7982341	0.225275333333334	1.16900032692232	4.98882555555556	2.05100764025782	0.0537035229096262	0.998185677309753	7982341	NM_000746	CHRNA7	cholinergic receptor, nicotinic, alpha 7	Q5W554
8123467	-0.251024666666668	-1.19005204320279	6.23507372222222	-2.05076392634334	0.0537294189603969	0.998185677309753	8123467	NM_018341	C6orf70	chromosome 6 open reading frame 70	Q5T6L9
8023043	-0.175941166666668	-1.12970114423833	6.33474727777778	-2.05057348202207	0.0537496626099057	0.998185677309753	8023043	NM_024430	PSTPIP2	proline-serine-threonine phosphatase interacting protein 2	Q9H939
8048489	-0.161269500000001	-1.11827072796730	5.89215772222222	-2.05020109524188	0.0537892659904674	0.998185677309753	8048489	NM_018089	ANKZF1	ankyrin repeat and zinc finger domain containing 1	Q9H8Y5
8129522	-0.264716333333334	-1.20139980376844	6.88237516666667	-2.05011023807824	0.0537989326392801	0.998185677309753	8129522	NM_004830	MED23	mediator complex subunit 23	Q9ULK4
8119661	-0.186205333333334	-1.13776715044830	6.26184266666667	-2.04991745634403	0.0538194486114544	0.998185677309753	8119661	NM_033112	C6orf153	chromosome 6 open reading frame 153	B2R9K5
8076882	0.206660666666666	1.15401395234447	3.35636994444444	2.04987802159039	0.0538236461525182	0.998185677309753	8076882	NM_001080447	TTLL8	tubulin tyrosine ligase-like family, member 8	---
8051963	-0.229345333333335	-1.17230286050803	7.22505422222222	-2.04812729747175	0.0540102945782133	0.998185677309753	8051963	NM_018079	SRBD1	S1 RNA binding domain 1	Q8N5C6
8146429	0.261359999999999	1.19860807627695	3.76117505555556	2.04755198645734	0.054071756520193	0.998185677309753	8146429	NM_005285	NPBWR1	neuropeptides B/W receptor 1	P48145
8099633	-0.213343999999999	-1.15937236274453	7.392749	-2.04746786752971	0.0540807484222854	0.998185677309753	8099633	NM_013261	PPARGC1A	peroxisome proliferator-activated receptor gamma, coactivator 1 alpha	Q9UBK2
8152355	-0.181789833333334	-1.13429023354505	6.37130283333333	-2.04639307553619	0.0541957567038797	0.998185677309753	8152355	NM_001099750	SYBU	syntabulin (syntaxin-interacting)	Q9NX95
8007561	-0.153694166666668	-1.11241427765200	7.54794588888889	-2.04588394301020	0.054250313142427	0.998185677309753	8007561	NM_138387	G6PC3	glucose 6 phosphatase, catalytic, 3	Q9BUM1
7997904	0.317502833333333	1.24617167745692	6.63283344444444	2.04547484717864	0.0542941858135703	0.998185677309753	7997904	AK295122	ZNF778	zinc finger protein 778	B4DHI7
8160332	-0.208238500000000	-1.15527675404075	6.35622527777778	-2.04544855449269	0.0542970066099434	0.998185677309753	8160332	NM_004529	MLLT3	myeloid/lymphoid or mixed-lineage leukemia (trithorax homolog, Drosophila); translocated to, 3	B2R7B3
7996883	0.261732333333333	1.19891745512785	4.4291165	2.04505782880577	0.0543389409131519	0.998185677309753	7996883	NM_005329	HAS3	hyaluronan synthase 3	Q8WV66
8086406	-0.166647500000000	-1.12244713613985	7.08553938888889	-2.04308951241694	0.0545506313766468	0.998185677309753	8086406	NM_004206	SEC22C	SEC22 vesicle trafficking protein homolog C (S. cerevisiae)	B4DDC1
8032608	0.174698833333332	1.12872875489346	6.38202972222222	2.04281428426442	0.054580290820122	0.998185677309753	8032608	NM_174983	C19orf28	chromosome 19 open reading frame 28	Q6NUT3
8025237	0.200681166666666	1.14924083955126	5.59104388888889	2.04280490273438	0.0545813020581356	0.998185677309753	8025237	NM_001080429	KIAA1543	KIAA1543	Q9P1Y5
8105353	-0.164995166666667	-1.12116232189146	8.88336527777778	-2.04256717699773	0.0546069322023461	0.998185677309753	8105353	NM_015360	SKIV2L2	superkiller viralicidic activity 2-like 2 (S. cerevisiae)	P42285
7997662	0.172099999999999	1.12669732249796	5.11219288888889	2.04235877124348	0.054629410131413	0.998185677309753	7997662	NM_014732	KIAA0513	KIAA0513	O60268
8051387	-0.180736666666668	-1.13346250439298	8.40967455555556	-2.04211411648965	0.0546558083516533	0.998185677309753	8051387	NM_032574	DPY30	dpy-30 homolog (C. elegans)	Q9C005
8020211	0.201986833333333	1.15028139533100	3.39186355555556	2.04198023083251	0.0546702594462716	0.998185677309753	8020211	NM_001279	CIDEA	cell death-inducing DFFA-like effector a	B3KVA2
8028213	-0.188247666666666	-1.13937895699495	2.15222405555556	-2.04114389373449	0.0547606080590789	0.998185677309753	8028213	NM_198539	ZNF568	zinc finger protein 568	Q3ZCX4
8119198	-0.154904000000001	-1.11334753124834	7.30563633333333	-2.04110895655806	0.054764385199861	0.998185677309753	8119198	NM_015050	FTSJD2	FtsJ methyltransferase domain containing 2	Q8N1G2
8032699	0.218490166666666	1.16351528761183	4.85076972222222	2.0403521138279	0.0548462666797086	0.998185677309753	8032699	NM_015174	ZFR2	zinc finger RNA binding protein 2	Q9UPR6
7951734	-0.183817000000000	-1.13588517323240	6.48015666666667	-2.03981504475725	0.0549044378670619	0.998185677309753	7951734	NM_004724	ZW10	ZW10, kinetochore associated, homolog (Drosophila)	B2R7C2
7904853	-0.268896499999999	-1.20488587249820	6.07920405555556	-2.03932250432359	0.0549578347226199	0.998185677309753	7904853	NM_001097612	GPR89A	G protein-coupled receptor 89A	Q9Y302
7935647	-0.166943666666667	-1.12267758369923	7.78821861111111	-2.03902118319768	0.0549905242514736	0.998185677309753	7935647	NM_078470	COX15	COX15 homolog, cytochrome c oxidase assembly protein (yeast)	Q7KZN9
8179055	-0.352632333333335	-1.27688830642779	5.37804883333333	-2.03894004891093	0.0549993292758774	0.998185677309753	8179055	NM_170783	ZNRD1	zinc ribbon domain containing 1	Q9P1U0
7923534	-0.144650833333335	-1.10546307246744	5.58298811111111	-2.03758459677072	0.0551466157086237	0.998185677309753	7923534	NM_004997	MYBPH	myosin binding protein H	Q13203
7905154	0.238956	1.18013835036625	4.16942194444444	2.03730193578795	0.0551773748349237	0.998185677309753	7905154	BC027999	C1orf51	chromosome 1 open reading frame 51	Q8N365
8082911	-0.179889666666668	-1.13279724877714	7.61947605555556	-2.03698167544452	0.0552122441169734	0.998185677309753	8082911	NM_006153	NCK1	NCK adaptor protein 1	B2R6S4
8070194	0.159910666666666	1.11721795651176	5.98189177777778	2.03628139027068	0.0552885585961654	0.998185677309753	8070194	NM_001001890	RUNX1	runt-related transcription factor 1	Q01196
8068164	-0.194178500000001	-1.14407251684639	2.07400938888889	-2.03518137685324	0.0554086250418493	0.998185677309753	8068164	NM_001128077	KRTAP20-3	keratin associated protein 20-3	Q3LI60
8162570	0.246516833333332	1.18633941938797	3.25611	2.03504734613787	0.0554232704649502	0.998185677309753	8162570	NM_000197	HSD17B3	hydroxysteroid (17-beta) dehydrogenase 3	P37058
8084788	-0.219143833333335	-1.16404258094974	5.26663011111111	-2.03491451338899	0.0554377884127869	0.998185677309753	8084788	NM_006580	CLDN16	claudin 16	A0SDD8
7917798	0.159553833333334	1.11694166020639	2.98736305555556	2.03475938491443	0.055454747488352	0.998185677309753	7917798	NM_000350	ABCA4	ATP-binding cassette, sub-family A (ABC1), member 4	Q6AI28
8099200	0.223355333333332	1.16744560627710	3.67136311111111	2.03295323689809	0.0556525433341103	0.998185677309753	8099200	NM_144720	JAKMIP1	janus kinase and microtubule interacting protein 1	Q96N16
8004880	0.252008666666668	1.19086400319171	6.33106744444444	2.03255118672360	0.0556966588623139	0.998185677309753	8004880	NM_004822	NTN1	netrin 1	O95631
8170704	0.288181	1.22109970178801	5.10152111111111	2.02987671859846	0.0559909175508472	0.998185677309753	8170704	NM_000033	ABCD1	ATP-binding cassette, sub-family D (ALD), member 1	Q6TGM0
8077366	0.194736333333333	1.14451497014886	2.24701005555556	2.02950007320807	0.056032469767264	0.998185677309753	8077366	NM_020873	LRRN1	leucine rich repeat neuronal 1	Q6UXK5
8025998	-0.219205833333335	-1.16409260690032	5.49507638888889	-2.02912164390311	0.0560742466232162	0.998185677309753	8025998	NM_003437	ZNF136	zinc finger protein 136	P52737
7960881	0.337651333333333	1.26369765448627	4.19940905555556	2.02877514610326	0.056112522869258	0.998185677309753	7960881	NM_018088	FAM90A1	family with sequence similarity 90, member A1	Q86YD7
7925525	0.304121166666667	1.23466629763446	5.06934877777778	2.02873335434221	0.056117141022513	0.998185677309753	7925525	NM_014812	CEP170	centrosomal protein 170kDa	B2R9B7
7992692	0.173514166666664	1.12780228156569	7.72944155555556	2.02850493779550	0.0561423879648821	0.998185677309753	7992692	NM_016333	SRRM2	serine/arginine repetitive matrix 2	Q9UQ35
8134018	-0.171183333333333	-1.12598166339847	2.51288338888889	-2.0280245595576	0.0561955175202064	0.998185677309753	8134018	NM_181646	ZNF804B	zinc finger protein 804B	A4D1E1
7908543	-0.177374166666667	-1.13082381115786	7.72570988888889	-2.0270261555939	0.056306084584624	0.998185677309753	7908543	NM_133494	NEK7	NIMA (never in mitosis gene a)-related kinase 7	B2R8K8
7955250	-0.177151000000000	-1.13064890055253	5.40027366666667	-2.02660707840193	0.0563525528484631	0.998185677309753	7955250	NM_012272	PRPF40B	PRP40 pre-mRNA processing factor 40 homolog B (S. cerevisiae)	Q6NWY9
7972936	0.226133833333333	1.16969616728502	4.09248355555556	2.02643959953584	0.0563711329068512	0.998185677309753	7972936	NM_182614	FAM70B	family with sequence similarity 70, member B	Q8WV15
8074481	0.187736333333334	1.13897519931226	5.27420105555556	2.02530903969044	0.0564967005499986	0.998185677309753	8074481	NM_053004	GNB1L	guanine nucleotide binding protein (G protein), beta polypeptide 1-like	Q9BYB4
8135902	0.528860166666666	1.44278883765970	4.21256288888889	2.02498447398340	0.0565327952852051	0.998185677309753	8135902	NR_027330	C7orf54	chromosome 7 open reading frame 54	Q9HBX3
7979876	0.237192666666666	1.1786968079658	6.35936316666667	2.02476011845491	0.0565577577877984	0.998185677309753	7979876	ENST00000413777	LOC100130174	hypothetical LOC100130174	---
8008784	-0.294665333333333	-1.22660040575813	4.228181	-2.02413152946247	0.0566277491740268	0.998185677309753	8008784	NM_018304	PRR11	proline rich 11	Q96HE9
7905428	0.155078499999999	1.11348220343381	6.94277538888889	2.02396736035916	0.0566460416551928	0.998185677309753	7905428	NM_020127	TUFT1	tuftelin 1	Q9NNX1
7979108	0.212453999999999	1.15865736534935	4.25043127777778	2.02369814313003	0.0566760505416576	0.998185677309753	7979108	NM_052978	TRIM9	tripartite motif-containing 9	Q9C026
8119403	0.264517833333333	1.20123451488271	2.8466265	2.02326792033921	0.0567240358255987	0.998185677309753	8119403	NM_006789	APOBEC2	apolipoprotein B mRNA editing enzyme, catalytic polypeptide-like 2	Q9Y235
7998015	0.169159999999999	1.12440361721555	5.46268277777778	2.02323893793959	0.0567272697113479	0.998185677309753	7998015	NM_032451	SPIRE2	spire homolog 2 (Drosophila)	Q8WWL2
7915091	-0.162281333333335	-1.11905530159419	6.77105177777778	-2.02302620006143	0.0567510122760804	0.998185677309753	7915091	NM_005955	MTF1	metal-regulatory transcription factor 1	Q14872
8002792	0.188199833333333	1.13934118089645	4.09552283333333	2.02248245320102	0.0568117374770504	0.998185677309753	8002792	NM_024306	FA2H	fatty acid 2-hydroxylase	B2RDE6
8017460	-0.166028833333336	-1.12196590362941	6.89567827777778	-2.02188288404837	0.0568787643207872	0.998185677309753	8017460	NM_001098426	SMARCD2	SWI/SNF related, matrix associated, actin dependent regulator of chromatin, subfamily d, member 2	Q92925
8155849	-0.163745000000002	-1.12019120006508	11.0502366666667	-2.02171883408736	0.056897116076644	0.998185677309753	8155849	NM_000700	ANXA1	annexin A1	P04083
8153043	0.221939500000000	1.16630045948149	4.36061588888889	2.02158417351615	0.0569121840958265	0.998185677309753	8153043	NM_001029939	ZFAT	zinc finger and AT hook domain containing	Q9P243
8072931	-0.27027	-1.20603351542874	4.96333261111111	-2.02050066973197	0.0570335542606827	0.998185677309753	8072931	NM_001171690	GCAT	glycine C-acetyltransferase	Q6ZWF1
8051012	-0.165649999999999	-1.12167132835799	7.47945455555556	-2.01949938901279	0.0571459200799107	0.998185677309753	8051012	NM_013388	PREB	prolactin regulatory element binding	Q9HCU5
8175319	-0.241288333333334	-1.18204776436534	5.17918783333333	-2.01913417156754	0.0571869548508436	0.998185677309753	8175319	NM_007131	ZNF75D	zinc finger protein 75D	P51815
8005679	0.201157166666666	1.14962008040153	5.73968644444444	2.01734037057114	0.0573888843058692	0.998185677309753	8005679	NR_023380	CCDC144C	coiled-coil domain containing 144C	Q3MJ40
8129363	-0.15048216666667	-1.10994036599205	7.802965	-2.01594969415841	0.0575458726548684	0.998185677309753	8129363	NM_016063	HDDC2	HD domain containing 2	Q7Z4H3
8117580	0.309843833333332	1.23957351320117	5.10832894444444	2.01574650210657	0.0575688424085311	0.998185677309753	8117580	NM_003509	HIST1H2AI	histone cluster 1, H2ai	P68431
7972745	0.177744333333334	1.13111399513633	6.89195111111111	2.01546265516807	0.057600943493232	0.998185677309753	7972745	NM_003749	IRS2	insulin receptor substrate 2	Q9P084
8002104	-0.180980666666667	-1.13365422075158	5.16788366666667	-2.01519907519068	0.0576307668694304	0.998185677309753	8002104	NM_025082	CENPT	centromere protein T	B3KPB2
7976128	-0.204120500000001	-1.15198385690186	5.47111138888889	-2.01420935936245	0.0577428739735020	0.998185677309753	7976128	NM_144596	TTC8	tetratricopeptide repeat domain 8	Q8TAM2
8126296	0.230157833333332	1.17296326642326	3.47391261111111	2.01330757427008	0.0578451908245277	0.998185677309753	8126296	NR_027256	TREML3	triggering receptor expressed on myeloid cells-like 3	Q8IWX9
8055291	0.235844166666666	1.17759558422500	7.42245194444444	2.01317024875168	0.0578607860476694	0.998185677309753	8055291	BC043584	C2orf27B	chromosome 2 open reading frame 27B	Q580R0
7977841	-0.149466833333335	-1.10915949203775	6.74494655555556	-2.01294478217365	0.0578863990716979	0.998185677309753	7977841	NM_001166269	HAUS4	HAUS augmin-like complex, subunit 4	Q9H6D7
8046020	-0.242656500000000	-1.18316928027330	3.25459655555556	-2.01071537154604	0.0581402067897791	0.998185677309753	8046020	NM_021007	SCN2A	sodium channel, voltage-gated, type II, alpha subunit	Q59H71
7998952	-0.257517666666667	-1.19542006757101	2.70884611111111	-2.01015427554405	0.0582042414430549	0.998185677309753	7998952	NM_033208	TIGD7	tigger transposable element derived 7	O14978
7955135	-0.314209666666667	-1.24333034879863	2.26655994444444	-2.00984423960936	0.0582396511035399	0.998185677309753	7955135	NR_029449	LOC255411	hypothetical LOC255411	---
8055281	0.270630333333333	1.20633477684533	5.13599961111111	2.00961329708075	0.0582660399071632	0.998185677309753	8055281	NR_002826	LOC401010	nucleolar complex associated 2 homolog (S. cerevisiae) pseudogene	B4DY21
7959212	-0.158449166666669	-1.11608674913402	7.38045083333333	-2.00854739200421	0.0583879748715871	0.998185677309753	7959212	NM_001080533	UNC119B	unc-119 homolog B (C. elegans)	Q69YW6
8064859	-0.202773666666667	-1.15090891991180	3.27919355555556	-2.00831636171628	0.058414433809995	0.998185677309753	8064859	NM_144773	PROKR2	prokineticin receptor 2	Q8NFJ6
8026051	-0.239292666666668	-1.18041377905727	6.73202883333333	-2.00816416803214	0.0584318697762725	0.998185677309753	8026051	NM_006397	RNASEH2A	ribonuclease H2, subunit A	O75792
8010918	0.192917999999998	1.14307336348513	6.98643888888889	2.00808865771922	0.0584405222909271	0.998185677309753	8010918	NM_001128159	VPS53	vacuolar protein sorting 53 homolog (S. cerevisiae)	Q5VIR6
7897774	0.210163333333332	1.15681914466018	6.86579288888889	2.00703146132855	0.0585617837958302	0.998185677309753	7897774	NM_001286	CLCN6	chloride channel 6	P51797
8035581	0.164885333333334	1.12107697030692	6.72659427777778	2.00699801362608	0.0585656239494151	0.998185677309753	8035581	NM_001017392	SFRS14	splicing factor, arginine/serine-rich 14	Q8IX01
8115831	-0.238681833333334	-1.17991410071772	9.9832575	-2.00583389756382	0.0586994172358191	0.998185677309753	8115831	NM_004417	DUSP1	dual specificity phosphatase 1	P28562
8107646	0.249101333333333	1.18846657872752	4.20396633333333	2.00536204042595	0.0587537261180546	0.998185677309753	8107646	NM_001136239	PRDM6	PR domain containing 6	Q9NQX0
8034379	0.211633833333334	1.15799886022203	4.59287283333333	2.00511743396589	0.0587818970198751	0.998185677309753	8034379	NM_030824	ZNF442	zinc finger protein 442	Q9H7R0
7950731	-0.170034833333334	-1.12508564913398	9.00277816666667	-2.00438653699146	0.058866145094346	0.998185677309753	7950731	NM_199418	PRCP	prolylcarboxypeptidase (angiotensinase C)	P42785
7913138	0.2580345	1.19584839344771	5.50577855555556	2.00320470169791	0.0590025996457455	0.998185677309753	7913138	NM_201252	AKR7L	aldo-keto reductase family 7-like	Q8NHP1
8169174	-0.147682833333334	-1.10778878128339	7.93354433333333	-2.00304474212216	0.0590210902566436	0.998185677309753	8169174	NM_024539	RNF128	ring finger protein 128	Q8TEB7
8161224	-0.175377500000001	-1.12925985173976	5.25558972222222	-2.00253401808673	0.0590801623285095	0.998185677309753	8161224	NM_014872	ZBTB5	zinc finger and BTB domain containing 5	O15062
7991332	0.210361166666666	1.15697778738994	6.05944277777778	2.00237150483334	0.0590989702369687	0.998185677309753	7991332	NM_018670	MESP1	mesoderm posterior 1 homolog (mouse)	Q9BRJ9
7965652	0.172550666666665	1.12704933330268	5.6042025	2.00181431240632	0.0591634955890982	0.998185677309753	7965652	NM_002595	CDK17	cyclin-dependent kinase 17	Q00537
8049394	0.175553166666666	1.12939736201468	3.01357333333333	2.00140904366807	0.0592104670324865	0.998185677309753	8049394	NM_024080	TRPM8	transient receptor potential cation channel, subfamily M, member 8	C4P721
8072143	-0.164337666666667	-1.12065147500276	5.68539955555556	-2.00070156814357	0.0592925446770815	0.998185677309753	8072143	NM_172002	HSCB	HscB iron-sulfur cluster co-chaperone homolog (E. coli)	Q8IWL3
8102371	-0.226524333333334	-1.17001281644741	3.43347111111111	-1.99934777219483	0.0594498884108341	0.998185677309753	8102371	NM_018392	C4orf21	chromosome 4 open reading frame 21	Q86YA3
7931353	-0.176497333333333	-1.13013673403686	6.85343261111111	-1.99911855842824	0.0594765654598359	0.998185677309753	7931353	NM_006504	PTPRE	protein tyrosine phosphatase, receptor type, E	Q96P81
7900438	0.271989833333333	1.20747208240517	3.95379416666667	1.99801807357822	0.059604794341266	0.998185677309753	7900438	NM_023070	ZNF643	zinc finger protein 643	Q9UJL9
7976818	0.196051000000000	1.14555839333308	2.06972238888889	1.99757759602418	0.0596561880793181	0.998185677309753	7976818	NR_003198	SNORD114-6	small nucleolar RNA, C/D box 114-6	---
8142019	-0.163319333333334	-1.11986073679766	7.69566127777778	-1.99659450953372	0.059771034692755	0.998185677309753	8142019	NM_002553	ORC5L	origin recognition complex, subunit 5-like (yeast)	A4D0P7
8146268	-0.154140500000000	-1.11275848371765	7.31188133333333	-1.99622793241895	0.0598139096433054	0.998185677309753	8146268	NM_002027	FNTA	farnesyltransferase, CAAX box, alpha	P49354
8153409	0.222768499999998	1.16697083048553	5.36285894444444	1.99603972642885	0.0598359329277008	0.998185677309753	8153409	NM_201589	MAFA	v-maf musculoaponeurotic fibrosarcoma oncogene homolog A (avian)	---
8134339	0.180073333333333	1.13294147214592	10.5778172222222	1.99598324003680	0.0598425442032396	0.998185677309753	8134339	NM_001040152	PEG10	paternally expressed 10	Q86TG7
7981084	-0.187214166666668	-1.13856303509828	3.00417	-1.99462329228448	0.0600019120519152	0.998185677309753	7981084	NM_175739	SERPINA9	serpin peptidase inhibitor, clade A (alpha-1 antiproteinase, antitrypsin), member 9	Q86WD7
8174207	-0.167367666666666	-1.12300758084898	3.40638033333333	-1.99421772663071	0.0600495122460323	0.998185677309753	8174207	NM_022052	NXF3	nuclear RNA export factor 3	Q9H4D5
7940679	-0.200390500000001	-1.14900931982886	5.61448144444444	-1.99410153017046	0.0600631561345059	0.998185677309753	7940679	NM_173810	TTC9C	tetratricopeptide repeat domain 9C	Q8N5M4
8009727	-0.200372000000002	-1.14899458592078	7.78345872222222	-1.99368026427599	0.0601126447399505	0.998185677309753	8009727	NM_001545	ICT1	immature colon carcinoma transcript 1	Q14197
8078772	0.192184166666666	1.14249208191638	2.97496111111111	1.99336779650906	0.0601493756864445	0.998185677309753	8078772	NM_004803	SLC22A14	solute carrier family 22, member 14	Q9Y267
8134435	0.181007833333332	1.13367556822656	6.80236816666667	1.99326508941586	0.06016145339676	0.998185677309753	8134435	NM_014916	LMTK2	lemur tyrosine kinase 2	Q8IWU2
7916506	0.231702499999999	1.17421980886912	3.12050716666667	1.9929525502889	0.0601982193528603	0.998185677309753	7916506	NM_001004303	C1orf168	chromosome 1 open reading frame 168	Q5VWT5
7961151	-0.158865833333333	-1.1164091341791	2.29730833333333	-1.99182115752724	0.0603314799617972	0.998185677309753	7961151	NM_007360	KLRK1	killer cell lectin-like receptor subfamily K, member 1	P26718
8032371	0.309113833333332	1.23894645083391	6.62516344444444	1.99086430362735	0.0604443879533957	0.998185677309753	8032371	NM_031213	FAM108A1	family with sequence similarity 108, member A1	Q96GS6
8007169	-0.195184000000000	-1.14487016697694	2.55648244444444	-1.98910897466653	0.0606520055514093	0.998185677309753	8007169	NM_152467	KLHL10	kelch-like 10 (Drosophila)	Q6JEL2
8040889	0.250994166666666	1.19002688459156	2.96712077777778	1.98756494602288	0.0608351564548392	0.998185677309753	8040889	NM_173650	DNAJC5G	DnaJ (Hsp40) homolog, subfamily C, member 5 gamma	Q8N7S2
8015741	-0.223731500000001	-1.16775004440646	5.78120672222222	-1.98603424342933	0.0610172133084913	0.998185677309753	8015741	NM_001136042	AARSD1	alanyl-tRNA synthetase domain containing 1	B3KSP9
8139935	-0.374905000000001	-1.29675416189786	5.56802727777778	-1.98569224626200	0.0610579556858815	0.998185677309753	8139935	NM_001145440	TYW1B	tRNA-yW synthesizing protein 1 homolog B (S. cerevisiae)	Q6NUM6
8004394	0.280851666666666	1.21491187209361	3.99649155555556	1.98517436408519	0.0611196975483306	0.998185677309753	8004394	NM_199339	SPEM1	spermatid maturation 1	Q8N4L4
7939080	-0.243230000000001	-1.18363970711263	2.72561455555556	-1.98453642758566	0.0611958287802919	0.998185677309753	7939080	NM_000510	FSHB	follicle stimulating hormone, beta polypeptide	P01225
7988033	0.210207	1.15685415912895	3.3011765	1.98429679857712	0.061224447898445	0.998185677309753	7988033	NM_000119	EPB42	erythrocyte membrane protein band 4.2	P16452
7939926	-0.202376166666667	-1.15059185825719	2.26830972222222	-1.98351093382467	0.061318388204159	0.998185677309753	7939926	NM_001004701	OR4C16	olfactory receptor, family 4, subfamily C, member 16	---
7943051	-0.244941666666667	-1.18504485436039	2.70496977777778	-1.98306579805213	0.0613716555964074	0.998185677309753	7943051	NM_005467	NAALAD2	N-acetylated alpha-linked acidic dipeptidase 2	Q9Y3Q0
8104760	-0.149915666666667	-1.10950461362264	8.60685911111111	-1.98274451448351	0.061410127775359	0.998185677309753	8104760	NM_152295	TARS	threonyl-tRNA synthetase	B2RDX5
8169028	-0.197115	-1.14640356412216	8.98579933333333	-1.98253377666521	0.0614353742980777	0.998185677309753	8169028	NM_206917	NGFRAP1	nerve growth factor receptor (TNFRSF16) associated protein 1	Q00994
8092165	0.213706333333333	1.15966357606183	4.10600366666667	1.98238521540479	0.0614531775886494	0.998185677309753	8092165	NM_198407	GHSR	growth hormone secretagogue receptor	Q92847
8030220	0.225883166666667	1.16949295152527	3.82851944444444	1.98210969830560	0.0614862071890773	0.998185677309753	8030220	NM_003660	PPFIA3	protein tyrosine phosphatase, receptor type, f polypeptide (PTPRF), interacting protein (liprin), alpha 3	O75145
8002005	-0.242660166666667	-1.18317228734878	2.87900683333333	-1.98128698490254	0.0615849300658299	0.998185677309753	8002005	NM_001100915	KCTD19	potassium channel tetramerisation domain containing 19	Q17RG1
7948418	0.229080833333333	1.17208795321615	3.70669477777778	1.98124866092299	0.0615895322572286	0.998185677309753	7948418	NM_001005324	OR10V1	olfactory receptor, family 10, subfamily V, member 1	Q7Z338
7899016	-0.236336333333336	-1.17799738235083	9.63498533333333	-1.98081949319440	0.0616410904292428	0.998185677309753	7899016	NM_003002	SDHD	succinate dehydrogenase complex, subunit D, integral membrane protein	O14521
7944418	0.164377666666665	1.12068254648991	5.1667195	1.98066841147478	0.0616592498192036	0.998185677309753	7944418	NM_014807	C2CD2L	C2CD2-like	O14523
8152938	0.203560999999999	1.15153718592470	3.15087466666667	1.98037562854269	0.0616944546709635	0.998185677309753	8152938	NM_001145095	HHLA1	HERV-H LTR-associating 1	C9JL84
7905258	-0.159136333333335	-1.11661847639966	6.13543505555556	-1.98018427877218	0.0617174726562625	0.998185677309753	7905258	NM_001145415	SETDB1	SET domain, bifurcated 1	Q15047
8041640	0.251443166666666	1.19039730606758	3.64923072222222	1.97942098722301	0.0618093672283050	0.998185677309753	8041640	NR_027251	LOC100129726	hypothetical LOC100129726	Q8N5G4
8149283	0.222862333333332	1.16704673309896	3.50300811111111	1.97773193920302	0.0620131493469428	0.998185677309753	8149283	NM_178857	RP1L1	retinitis pigmentosa 1-like 1	Q8IWN7
7975995	0.200331166666666	1.14896206580139	4.82140722222222	1.97757179392731	0.0620325017546576	0.998185677309753	7975995	NM_174943	C14orf178	chromosome 14 open reading frame 178	Q8N769
7975121	-0.268241833333335	-1.20433924299444	6.03340494444444	-1.97568095236353	0.0622614033854823	0.998185677309753	7975121	NM_002028	FNTB	farnesyltransferase, CAAX box, beta	Q86TX8
8081335	-0.318242166666668	-1.24681046275218	3.18052483333333	-1.97538398954004	0.0622974213897554	0.998185677309753	8081335	ENST00000426236	LOC100287852	similar to CG5323	---
8033598	0.160984833333332	1.11805009714278	6.18082633333333	1.97523771334652	0.0623151697446246	0.998185677309753	8033598	NM_032370	ZNF414	zinc finger protein 414	Q96IQ9
8144742	-0.199179	-1.14804484678347	4.31899538888889	-1.97483814167801	0.0623636745380841	0.998185677309753	8144742	NM_181723	EFHA2	EF-hand domain family, member A2	Q86XE3
7984819	0.168653333333333	1.12400880210155	3.82726916666667	1.97431081961577	0.0624277386564414	0.998185677309753	7984819	NM_025055	CCDC33	coiled-coil domain containing 33	B3KQ49
7934513	-0.152991666666665	-1.11187273506979	8.1900255	-1.97363778365765	0.062509590598305	0.998185677309753	7934513	NM_207012	AP3M1	adaptor-related protein complex 3, mu 1 subunit	Q9Y2T2
8172781	0.231739999999999	1.17425033078392	3.47951494444444	1.97358937504578	0.0625154815413964	0.998185677309753	8172781	NM_173358	SSX7	synovial sarcoma, X breakpoint 7	---
8004325	0.231017499999999	1.17366241480890	5.74669366666667	1.97314444716636	0.0625696488755566	0.998185677309753	8004325	NM_001143760	EIF5A	eukaryotic translation initiation factor 5A	Q8WXQ9
8175562	-0.275135833333334	-1.21010801854141	6.32531727777778	-1.971957951633	0.0627143019856154	0.998185677309753	8175562	NM_016249	MAGEC2	melanoma antigen family C, 2	B2R911
8054995	0.216793166666666	1.16214748320578	3.11784005555556	1.97050432566312	0.0628919282875522	0.998185677309753	8054995	AK127469	ERCC3	excision repair cross-complementing rodent repair deficiency, complementation group 3 (xeroderma pigmentosum group B complementing)	---
7949796	-0.191971500000001	-1.14232368037016	4.05553505555556	-1.96830841091354	0.0631611077893356	0.998185677309753	7949796	NM_206997	GPR152	G protein-coupled receptor 152	Q8TDT2
8150978	0.193295666666666	1.14337263478269	2.32168255555556	1.96821185661844	0.0631729670920368	0.998185677309753	8150978	NM_004056	CA8	carbonic anhydrase VIII	P35219
8059832	0.217552500000000	1.16275931700971	3.16127255555556	1.96810913497117	0.0631855860758118	0.998185677309753	8059832	NM_001001394	DNAJB3	DnaJ (Hsp40) homolog, subfamily B, member 3	Q8WWF6
7928937	-0.237345500000002	-1.17882168099805	7.20550033333333	-1.96695105762785	0.0633280069144068	0.998185677309753	7928937	NM_004897	MINPP1	multiple inositol-polyphosphate phosphatase 1	B2R7D2
7905563	0.172255666666666	1.12681889959786	3.24512988888889	1.96653903124673	0.0633787469159348	0.998185677309753	7905563	NM_000427	LOR	loricrin	P23490
8038735	0.195461333333332	1.14509026975028	4.25717883333333	1.96557727984549	0.0634973248821346	0.998185677309753	8038735	NM_144947	KLK11	kallikrein-related peptidase 11	Q9UBX7
7907156	-0.201169833333334	-1.14963017395413	2.52999211111111	-1.96492956294453	0.0635772954868195	0.998185677309753	7907156	NM_002995	XCL1	chemokine (C motif) ligand 1	P47992
8120061	-0.175790500000001	-1.12958317099143	5.6989375	-1.96464660950202	0.0636122585363018	0.998185677309753	8120061	NM_014936	ENPP4	ectonucleotide pyrophosphatase/phosphodiesterase 4 (putative function)	Q9Y6X5
8114593	0.194071999999998	1.14398806433048	4.56618061111111	1.96443585788887	0.0636383110986499	0.998185677309753	8114593	NM_133174	APBB3	amyloid beta (A4) precursor protein-binding, family B, member 3	O95704
8040142	-0.229514833333336	-1.17244060064192	7.66279105555556	-1.96417226144921	0.0636709095535633	0.998185677309753	8040142	NM_016207	CPSF3	cleavage and polyadenylation specific factor 3, 73kDa	Q53F02
7967240	-0.174401833333335	-1.12849641338898	7.16206288888889	-1.96320621091282	0.0637905060782713	0.998185677309753	7967240	NM_022916	VPS33A	vacuolar protein sorting 33 homolog A (S. cerevisiae)	B2RDH6
8031374	0.211405999999999	1.15781600112735	3.24911588888889	1.9611161730058	0.0640499352699504	0.998185677309753	8031374	NM_002000	FCAR	Fc fragment of IgA, receptor for	P24071
7998817	0.259391500000000	1.19697373847961	4.87412161111111	1.95918336850780	0.0642906817484167	0.998185677309753	7998817	NM_001048212	CEMP1	cementum protein 1	Q6PRD7
7972826	0.270722999999999	1.20641226419345	2.89883994444444	1.95886315701549	0.0643306442369792	0.998185677309753	7972826	NR_027701	C13orf29	chromosome 13 open reading frame 29	Q8IVM7
8141421	0.162490166666666	1.11921729907600	3.27942827777778	1.95858708174807	0.0643651162277253	0.998185677309753	8141421	NR_029510	MIR93	microRNA 93	---
8146527	-0.194912333333333	-1.14465460251498	2.50741233333333	-1.95835931392234	0.0643935686903973	0.998185677309753	8146527	AB111913	T1560	T1560 protein	Q76B50
8023672	-0.151975000000002	-1.11108947477485	8.17751227777778	-1.95761943669378	0.0644860703193938	0.998185677309753	8023672	NM_004869	VPS4B	vacuolar protein sorting 4 homolog B (S. cerevisiae)	O75351
8102532	-0.186074833333334	-1.13766423757084	5.94265961111111	-1.95624370482433	0.0646583822256801	0.998185677309753	8102532	NM_001083	PDE5A	phosphodiesterase 5A, cGMP-specific	Q9P0K6
8001924	-0.155385166666667	-1.11371891608665	9.35698094444444	-1.95510757400846	0.0648009920437578	0.998185677309753	8001924	NR_024525	FAM96B	family with sequence similarity 96, member B	Q9Y3D0
8048175	-0.176325666666669	-1.13000226676657	6.50890622222222	-1.95486150629095	0.0648319158216311	0.998185677309753	8048175	NM_014140	SMARCAL1	SWI/SNF related, matrix associated, actin dependent regulator of chromatin, subfamily a-like 1	Q9NZC9
8117045	-0.239203000000002	-1.18034041602717	4.97655422222222	-1.95483813350128	0.0648348538040657	0.998185677309753	8117045	NM_001143942	RBM24	RNA binding motif protein 24	Q9BX46
8067358	0.198860499999999	1.14779142390874	2.71328555555556	1.95424413489736	0.064909559703287	0.998185677309753	8067358	ENST00000317652	RP11-429E11.3	hypothetical LOC100128310	Q8N1K9
8027239	0.208826833333333	1.15574797381492	2.3550615	1.95396131184108	0.064945156592279	0.998185677309753	8027239	ENST00000341262	ZNF56	zinc finger protein 56	---
8056693	-0.225544833333333	-1.16921872028111	6.75772227777778	-1.95393952862060	0.0649478990072591	0.998185677309753	8056693	NM_024622	FASTKD1	FAST kinase domains 1	Q53R41
7933659	-0.205257166666668	-1.15289183646846	7.62969894444444	-1.95334110627046	0.0650232780655481	0.998185677309753	7933659	NM_015235	CSTF2T	cleavage stimulation factor, 3' pre-RNA, subunit 2, 64kDa, tau variant	Q9H0L4
8003478	0.191453166666665	1.14191333856477	5.380845	1.95331360107419	0.0650267445683055	0.998185677309753	8003478	NM_152339	SPATA2L	spermatogenesis associated 2-like	B3KXI5
8026250	-0.169852500000000	-1.12494346547894	6.14068633333333	-1.95245856621822	0.065134587186319	0.998185677309753	8026250	NM_138353	DCAF15	DDB1 and CUL4 associated factor 15	Q66K64
8141676	0.251082166666666	1.19009947481806	4.35842783333333	1.95212541847294	0.0651766489376654	0.998185677309753	8141676	NM_178176	MOGAT3	monoacylglycerol O-acyltransferase 3	Q86VF5
8017831	0.243946999999999	1.18422810630274	5.02800038888889	1.95195623044401	0.065198019096118	0.998185677309753	8017831	NM_181656	C17orf58	chromosome 17 open reading frame 58	Q2M2W7
8084092	-0.145962833333337	-1.10646884790760	9.37310894444444	-1.95181168711821	0.0652162813062944	0.998185677309753	8084092	NM_002492	NDUFB5	NADH dehydrogenase (ubiquinone) 1 beta subcomplex, 5, 16kDa	B2R9L0
8049799	-0.188848166666668	-1.13985330497382	4.70308138888889	-1.95099453953542	0.0653196085833308	0.998185677309753	8049799	NM_001001891	ANO7	anoctamin 7	Q6IWH7
7920487	0.295862499999999	1.22761867678092	3.34096205555556	1.95018160563443	0.0654225472098162	0.998185677309753	7920487	BC127710	C1orf189	chromosome 1 open reading frame 189	Q5VU69
7915347	0.199227666666665	1.14808357462038	6.52125516666667	1.94980415630442	0.0654703910614462	0.998185677309753	7915347	NM_133467	CITED4	Cbp/p300-interacting transactivator, with Glu/Asp-rich carboxy-terminal domain, 4	Q96RK1
8061357	0.258106166666666	1.19590779934740	3.90618611111111	1.94921958845149	0.0655445496511342	0.998185677309753	8061357	NM_006192	PAX1	paired box 1	P15863
7927658	-0.177356166666666	-1.13080970235382	7.32983911111111	-1.94778851841396	0.0657264106560487	0.998185677309753	7927658	NM_003338	UBE2D1	ubiquitin-conjugating enzyme E2D 1 (UBC4/5 homolog, yeast)	P51668
8167449	-0.166022666666667	-1.12196110790006	9.51572472222222	-1.94663078468276	0.0658738634217726	0.998185677309753	8167449	NM_002668	PLP2	proteolipid protein 2 (colonic epithelium-enriched)	Q04941
8167006	-0.179832833333333	-1.13275262439448	6.2772015	-1.94635714504251	0.0659087579135697	0.998185677309753	8167006	NM_006915	RP2	retinitis pigmentosa 2 (X-linked recessive)	B2R6F5
8061368	0.198519666666666	1.14752029289433	6.01160005555556	1.94627696247997	0.0659189858894906	0.998185677309753	8061368	NM_013248	NXT1	NTF2-like export factor 1	Q9UKK6
8037970	-0.221183166666667	-1.16568918633930	4.35873294444444	-1.94596215244100	0.0659591562363706	0.998185677309753	8037970	NM_003706	PLA2G4C	phospholipase A2, group IVC (cytosolic, calcium-independent)	Q9UP65
8128777	-0.225636166666667	-1.16929274287107	2.326477	-1.9455923740877	0.0660063683736732	0.998185677309753	8128777	NM_001145128	AKD1	adenylate kinase domain containing 1	Q5TCS8
7914334	-0.285398833333335	-1.21874713999951	7.55717605555556	-1.94503855215908	0.0660771346815957	0.998185677309753	7914334	NM_004814	SNRNP40	small nuclear ribonucleoprotein 40kDa (U5)	B2R9I9
7948920	0.204047166666666	1.15192530213681	4.27348122222222	1.94439289626358	0.0661597203050953	0.998185677309753	7948920	NM_004790	SLC22A6	solute carrier family 22 (organic anion transporter), member 6	B3KP57
8052845	-0.154980500000002	-1.11340656891181	7.68937072222222	-1.94364988184815	0.0662548722983604	0.998185677309753	8052845	NM_022173	TIA1	TIA1 cytotoxic granule-associated RNA binding protein	Q59G98
7928491	-0.165306333333335	-1.12140416507940	5.60205216666667	-1.94316970304539	0.0663164295451189	0.998185677309753	7928491	NM_012330	MYST4	MYST histone acetyltransferase (monocytic leukemia) 4	Q8WYB5
8137707	0.248369333333333	1.187863723067	7.11109672222222	1.94300683613180	0.066337320029838	0.998185677309753	8137707	NR_029898	MIR339	microRNA 339	---
8011724	-0.254064833333334	-1.19256246374134	3.41258605555556	-1.94169872062887	0.066505320104934	0.998185677309753	8011724	NM_182566	VMO1	vitelline membrane outer layer 1 homolog (chicken)	Q7Z5L0
8156848	0.159426833333333	1.11684334050372	3.15575927777778	1.94143144322683	0.0665396926692245	0.998185677309753	8156848	NM_006981	NR4A3	nuclear receptor subfamily 4, group A, member 3	Q92570
8014057	0.220567833333333	1.16519210660547	2.27091644444444	1.94100656117213	0.0665943660163982	0.998185677309753	8014057	NM_002544	OMG	oligodendrocyte myelin glycoprotein	Q53HB8
7940002	-0.204729500000001	-1.15247024261956	4.02495516666667	-1.9404122475039	0.0666709084423912	0.998185677309753	7940002	NM_001005210	LRRC55	leucine rich repeat containing 55	Q6ZSA7
7999291	0.217571000000000	1.16277422742714	3.99540822222222	1.94039458324150	0.0666731846384643	0.998185677309753	7999291	NM_152459	C16orf89	chromosome 16 open reading frame 89	Q6UX73
8092627	-0.243802333333334	-1.18410936343703	6.27577666666667	-1.94026536323372	0.0666898378717979	0.998185677309753	8092627	NM_018138	TBCCD1	TBCC domain containing 1	Q9NVR7
8143939	0.285994666666666	1.21925058676074	4.65440955555556	1.93985483763395	0.0667427688389806	0.998185677309753	8143939	AK127717	LOC401433	hypothetical LOC401433	---
8006345	-0.186503666666668	-1.13800245240397	6.32783038888889	-1.93868169730807	0.0668942325463325	0.998185677309753	8006345	NM_001033568	RHOT1	ras homolog gene family, member T1	Q8IXI2
8130624	0.209354333333333	1.15617063314937	6.00477966666667	1.93865640783301	0.0668975010123656	0.998185677309753	8130624	NM_005922	MAP3K4	mitogen-activated protein kinase kinase kinase 4	Q9P1M2
8019622	0.234447166666666	1.17645583899539	3.22081055555556	1.93859069365650	0.0669059947152455	0.998185677309753	8019622	NM_145041	TMEM106A	transmembrane protein 106A	Q96A25
7933180	0.180936333333333	1.13361938463111	2.60094455555556	1.93831612655199	0.0669414934607612	0.998185677309753	7933180	NM_001099282	ZNF239	zinc finger protein 239	Q16600
8101788	-0.234058166666667	-1.17613866896565	4.76594583333333	-1.93791834629207	0.066992952025036	0.998185677309753	8101788	NM_003728	UNC5C	unc-5 homolog C (C. elegans)	O95185
7929438	-0.216841166666668	-1.16218614973308	5.08024972222222	-1.93750253251197	0.0670467809510112	0.998185677309753	7929438	NM_018063	HELLS	helicase, lymphoid-specific	Q9NRZ9
7947528	0.262039166666665	1.19917246880065	3.51899072222222	1.93687924907054	0.0671275395146843	0.998185677309753	7947528	NM_014186	COMMD9	COMM domain containing 9	Q9P000
8102362	-0.279725000000002	-1.21396346211787	5.4462575	-1.93657082757573	0.0671675334190697	0.998185677309753	8102362	NM_052864	TIFA	TRAF-interacting protein with forkhead-associated domain	---
8081200	0.346444999999999	1.27142380013012	2.65518677777778	1.93485680829001	0.0673901801110679	0.998185677309753	8081200	ENST00000341450	OR5H14	olfactory receptor, family 5, subfamily H, member 14	---
8001394	-0.149147666666667	-1.108914140406	4.20830522222222	-1.93457242241434	0.0674271842677606	0.998185677309753	8001394	NM_001080430	TOX3	TOX high mobility group box family member 3	O15405
7954208	-0.182488500000001	-1.13483967932414	5.14501211111111	-1.93421507223228	0.0674737080203774	0.998185677309753	7954208	NM_004570	PIK3C2G	phosphoinositide-3-kinase, class 2, gamma polypeptide	O75747
7952313	-0.174482166666666	-1.12855925300512	3.10964355555556	-1.93410403084439	0.0674881703906513	0.998185677309753	7952313	NR_029477	MIRLET7A2	microRNA let-7a-2	---
7956987	-0.192744833333334	-1.14293616863835	2.62508527777778	-1.93372242254920	0.0675378931551118	0.998185677309753	7956987	ENST00000456165	PRO2268	hypothetical protein PRO2268	---
8037525	0.205036499999999	1.15271550998491	3.316239	1.93247798903719	0.0677002657193011	0.998185677309753	8037525	NM_001824	CKM	creatine kinase, muscle	B2R892
8060370	0.2156145	1.16119840868623	5.56642427777778	1.93206056617019	0.0677548080477995	0.998185677309753	8060370	NM_031424	FAM110A	family with sequence similarity 110, member A	B2RAF2
8144726	-0.144155500000004	-1.10508358913778	9.61465722222222	-1.93188739490807	0.0677774467913341	0.998185677309753	8144726	NM_006765	TUSC3	tumor suppressor candidate 3	Q13454
7921364	0.166628833333333	1.12243261317387	2.13884594444444	1.93186635605726	0.0677801976643435	0.998185677309753	7921364	NM_001004477	OR10X1	olfactory receptor, family 10, subfamily X, member 1	---
8175724	0.195686166666665	1.14526873749103	3.86411372222222	1.93164104325869	0.067809663974782	0.998185677309753	8175724	NM_001166386	MAGEA12	melanoma antigen family A, 12	Q6FHH8
7940971	0.203431999999999	1.15143422469472	5.06310683333333	1.93111186042587	0.0678789148807918	0.998185677309753	7940971	NM_033310	KCNK4	potassium channel, subfamily K, member 4	Q9NTU4
7946579	-0.220567333333334	-1.16519170278073	2.40134111111111	-1.93099306480549	0.0678944695365782	0.998185677309753	7946579	NM_006691	LYVE1	lymphatic vessel endothelial hyaluronan receptor 1	B2R672
7933366	0.228980999999999	1.17200684848126	4.38359861111111	1.93042646945185	0.0679687008445155	0.998185677309753	7933366	NM_016204	GDF2	growth differentiation factor 2	B2RC63
8157193	-0.192075000000000	-1.14240563444821	2.46621716666667	-1.93034429936778	0.0679794721496898	0.998185677309753	8157193	NM_133464	ZNF483	zinc finger protein 483	Q8TF39
8169015	0.227487166666667	1.17079392631862	2.74693716666667	1.92898428904143	0.0681579693562749	0.998185677309753	8169015	NM_152278	TCEAL7	transcription elongation factor A (SII)-like 7	Q9BRU2
8166049	-0.157504333333335	-1.11535605366256	9.33017094444445	-1.92898316029431	0.0681581176730172	0.998185677309753	8166049	NM_001039091	PRPS2	phosphoribosyl pyrophosphate synthetase 2	B2R860
7924058	-0.262976166666668	-1.19995155900036	5.63205716666667	-1.92894829487781	0.0681626991099583	0.998185677309753	7924058	NM_006147	IRF6	interferon regulatory factor 6	B2R762
8031039	-0.213685333333334	-1.15964669601639	1.91265738888889	-1.92779682171311	0.0683141599060588	0.998185677309753	8031039	NR_030222	MIR519A2	microRNA 519a-2	---
7901293	-0.280032166666667	-1.21422195667049	4.59042127777778	-1.92774508185011	0.0683209725751307	0.998185677309753	7901293	NM_001010969	CYP4A22	cytochrome P450, family 4, subfamily A, polypeptide 22	A5PKT5
8089438	0.204296333333333	1.15212426738358	2.25006166666667	1.92746602558079	0.0683577267192153	0.998185677309753	8089438	NM_138815	DPPA2	developmental pluripotency associated 2	Q7Z7J5
7969300	0.183155999999999	1.13536486360163	3.51923416666667	1.92594161374614	0.0685588140488801	0.998185677309753	7969300	NM_198441	PRR20A	proline rich 20A	P86496
8155661	0.159078999999999	1.11657410237366	5.16597055555556	1.92507549621938	0.0686732978316127	0.998185677309753	8155661	NM_199135	FOXD4L3	forkhead box D4-like 3	Q12950
7948131	-0.237839166666667	-1.17922512353493	2.51101588888889	-1.92503967526663	0.068678036299972	0.998185677309753	7948131	NM_001004743	OR5M9	olfactory receptor, family 5, subfamily M, member 9	---
8129590	-0.159901500000001	-1.11721085789995	7.77235438888889	-1.92484258657135	0.0687041127664697	0.998185677309753	8129590	NM_003569	STX7	syntaxin 7	O15400
7996027	-0.162639500000004	-1.11933315523112	7.313374	-1.92471277997317	0.0687212920376847	0.998185677309753	7996027	NM_002996	CX3CL1	chemokine (C-X3-C motif) ligand 1	A0N0N7
7970602	-0.169098833333337	-1.12435594632090	8.61494033333333	-1.92421974204961	0.0687865778355747	0.998185677309753	7970602	NM_006437	PARP4	poly (ADP-ribose) polymerase family, member 4	Q9UKK3
8026971	-0.200950333333334	-1.1494552758499	7.66696077777778	-1.92421807718105	0.0687867983826601	0.998185677309753	8026971	NM_006332	IFI30	interferon, gamma-inducible protein 30	Q8WU77
7922416	0.259548333333331	1.19710386687130	7.57164022222222	1.92330360903414	0.0689080336081241	0.998185677309753	7922416	NR_003941	SNORD75	small nucleolar RNA, C/D box 75	---
8174246	0.275589833333334	1.21048888593002	4.82670005555556	1.92291000167715	0.0689602740837645	0.998185677309753	8174246	NM_080879	RAB40A	RAB40A, member RAS oncogene family	Q8WXH6
8165462	-0.160361666666668	-1.11756726391826	6.09765983333333	-1.92270680637805	0.0689872563371075	0.998185677309753	8165462	NM_013366	ANAPC2	anaphase promoting complex subunit 2	Q9UJX6
8091354	-0.208202166666668	-1.15524765951582	6.94455194444444	-1.92246302697915	0.0690196400619855	0.998185677309753	8091354	NM_003071	HLTF	helicase-like transcription factor	Q05DF7
8081631	0.228731333333333	1.17180404351048	2.985074	1.92212400226044	0.0690646985484468	0.998185677309753	8081631	NM_001042575	TMPRSS7	transmembrane protease, serine 7	Q7RTY8
7946087	0.348797666666667	1.27349885868792	3.06355355555556	1.92158987759759	0.069135739797974	0.998185677309753	7946087	NM_001005289	OR52H1	olfactory receptor, family 52, subfamily H, member 1	Q8NGJ2
8091799	-0.235887	-1.17763054732638	5.86935111111111	-1.92072062551471	0.0692514928110433	0.998185677309753	8091799	NM_001040100	C3orf57	chromosome 3 open reading frame 57	Q8NFR3
7948364	-0.274541	-1.20960918531993	3.27081722222222	-1.92010996076900	0.0693329137535353	0.998185677309753	7948364	NM_001039396	MPEG1	macrophage expressed 1	Q2M385
8076465	-0.153609666666668	-1.11234912441376	7.09596555555556	-1.91962745718413	0.069397306592604	0.998185677309753	8076465	NM_032311	POLDIP3	polymerase (DNA-directed), delta interacting protein 3	Q659C6
8169711	-0.269488333333333	-1.20538025134260	3.47619655555556	-1.91931574750204	0.0694389341191296	0.998185677309753	8169711	NM_012084	GLUD2	glutamate dehydrogenase 2	P49448
7934215	0.265927166666665	1.20240854470881	3.88767794444444	1.91913787146218	0.069462698611338	0.998185677309753	7934215	NM_014767	SPOCK2	sparc/osteonectin, cwcv and kazal-like domains proteoglycan (testican) 2	Q92563
8085311	0.191983499999999	1.14233318199093	4.38321505555556	1.91884825314935	0.0695014074116864	0.998185677309753	8085311	NM_001001331	ATP2B2	ATPase, Ca++ transporting, plasma membrane 2	A1X4P9
8012270	0.278098499999999	1.21259560619728	3.82177038888889	1.91778250808220	0.0696440132808242	0.998185677309753	8012270	NM_001143990	WRAP53	WD repeat containing, antisense to TP53	---
8178833	0.209198333333333	1.15604562206759	3.14026372222222	1.91744878687361	0.0696887211858623	0.998185677309753	8178833	NM_002120	HLA-DOB	major histocompatibility complex, class II, DO beta	P13765
8144448	0.223321833333333	1.16741849800222	4.19499272222222	1.91724274019442	0.0697163374736824	0.998185677309753	8144448	NM_001164447	FAM90A10	family with sequence similarity 90, member A10	B4DX47
8169949	-0.153851000000002	-1.11253521320488	7.02107588888889	-1.91720230250158	0.0697217584435495	0.998185677309753	8169949	NM_016542	MST4	serine/threonine protein kinase MST4	Q9P289
8007148	0.284165333333333	1.21770556013081	4.35380333333333	1.91717053768182	0.0697260170122645	0.998185677309753	8007148	NM_000805	GAST	gastrin	P01350
8103005	-0.377468666666667	-1.29906054047599	4.65032455555556	-1.91667923919109	0.069791912500797	0.998185677309753	8103005	NM_014885	ANAPC10	anaphase promoting complex subunit 10	P61221
7994961	0.244286166666666	1.18450654208038	5.835865	1.91611962977155	0.0698670372330139	0.998185677309753	7994961	NM_001330	CTF1	cardiotrophin 1	Q16619
8040430	-0.222721000000000	-1.16693240919734	3.75649594444444	-1.91530093617778	0.0699770714239152	0.998185677309753	8040430	NM_003385	VSNL1	visinin-like 1	P62760
8064014	0.214922833333333	1.16064183247855	5.79631283333333	1.91428683198734	0.0701135814679245	0.998185677309753	8064014	NM_022082	SLC17A9	solute carrier family 17, member 9	Q9BYT1
8112709	-0.206533333333334	-1.15391210271265	5.62525616666667	-1.91415731747214	0.0701310325343419	0.998185677309753	8112709	NM_001099271	POC5	POC5 centriolar protein homolog (Chlamydomonas)	Q8NA72
8040080	0.189004833333333	1.13997709185128	2.53757983333333	1.91391140176724	0.0701641783079036	0.998185677309753	8040080	NM_080657	RSAD2	radical S-adenosyl methionine domain containing 2	B2R6Q5
8080676	-0.163661166666668	-1.12012610894660	6.37579511111111	-1.91387001268748	0.0701697582994681	0.998185677309753	8080676	NM_177966	PDE12	phosphodiesterase 12	Q6L8Q7
8124630	0.171795166666666	1.12645928285115	2.51294172222222	1.91316366377109	0.0702650472651935	0.998185677309753	8124630	NM_030903	OR2W1	olfactory receptor, family 2, subfamily W, member 1	Q9Y3N9
8095868	0.436824166666666	1.35362129182931	4.44453627777778	1.91301159034645	0.0702855774526559	0.998185677309753	8095868	AY358789	LOC100131826	TSSP3028	Q6UWH1
7953949	0.188920666666666	1.13991058765571	2.21924394444444	1.91259408093319	0.070341969218936	0.998185677309753	7953949	NM_002262	KLRD1	killer cell lectin-like receptor subfamily D, member 1	Q13241
8149296	-0.230732666666666	-1.17343071984216	4.70817111111111	-1.91252684373129	0.070351054484194	0.998185677309753	8149296	NM_017884	PINX1	PIN2/TERF1 interacting, telomerase inhibitor 1	Q96BK5
7975238	0.211409833333333	1.15781907752287	4.62401788888889	1.91220111885596	0.0703950819461377	0.998185677309753	7975238	NM_020715	PLEKHH1	pleckstrin homology domain containing, family H (with MyTH4 domain) member 1	Q9ULM0
8084982	-0.221273500000000	-1.16576217743137	5.85231461111111	-1.91176209182964	0.0704544626902085	0.998185677309753	8084982	NR_024388	LOC152217	hypothetical LOC152217	Q69YL0
8051427	-0.188858333333335	-1.13986133754419	6.87742972222222	-1.91133337471888	0.0705124916428392	0.998185677309753	8051427	NM_005102	FEZ2	fasciculation and elongation protein zeta 2 (zygin II)	Q6P2J5
8009417	-0.179325000000000	-1.13235396196631	9.25510394444444	-1.91121520857167	0.0705284934245178	0.998185677309753	8009417	NM_002266	KPNA2	karyopherin alpha 2 (RAG cohort 1, importin alpha 1)	P52292
7968199	-0.209598000000002	-1.15636592323387	7.46471288888889	-1.91047467830731	0.0706288473171715	0.998185677309753	7968199	NM_001260	CDK8	cyclin-dependent kinase 8	P49336
8083941	-0.192291333333334	-1.14257695197707	6.53782344444444	-1.91026821168385	0.070656849366744	0.998185677309753	8083941	NM_018098	ECT2	epithelial cell transforming sequence 2 oncogene	Q9H8V3
7954388	-0.205238000000001	-1.15287652003212	7.29475805555556	-1.90989621501570	0.0707073261780946	0.998185677309753	7954388	NM_016072	GOLT1B	golgi transport 1 homolog B (S. cerevisiae)	Q9Y3E0
8040238	-0.190921666666666	-1.14149272635103	8.45967872222222	-1.90959140870581	0.0707487095497809	0.998185677309753	8040238	NM_134421	HPCAL1	hippocalcin-like 1	O75544
7984259	-0.325948666666667	-1.25348841857975	2.64197288888889	-1.90900359760022	0.0708285766920225	0.998185677309753	7984259	NR_002757	RNU5B-1	RNA, U5B small nuclear 1	---
8021645	0.188407833333333	1.13950545681284	2.49482772222222	1.90888613554358	0.0708445460481327	0.998185677309753	8021645	NM_005024	SERPINB10	serpin peptidase inhibitor, clade B (ovalbumin), member 10	B2RC45
8044745	-0.161523166666667	-1.11846736893428	8.36243961111111	-1.90887607996560	0.0708459132849703	0.998185677309753	8044745	NM_006773	DDX18	DEAD (Asp-Glu-Ala-Asp) box polypeptide 18	Q9NVP1
8162006	-0.294022000000000	-1.22605355629305	3.13144161111111	-1.90879844306096	0.0708564702038118	0.998185677309753	8162006	NM_025211	GKAP1	G kinase anchoring protein 1	Q5VSY0
8067585	0.221641499999999	1.16605957583375	6.26274272222222	1.90737139511989	0.0710507649415517	0.998185677309753	8067585	NM_080606	BHLHE23	basic helix-loop-helix family, member e23	Q8NDY6
8084794	-0.155676333333335	-1.1139437110298	6.66721933333333	-1.90693986858203	0.0711096104449036	0.998185677309753	8084794	NM_002182	IL1RAP	interleukin 1 receptor accessory protein	Q9NPH3
8154823	0.347176	1.27206818184155	4.36847027777778	1.90638164908113	0.0711857963454184	0.998185677309753	8154823	ENST00000290943	ANKRD18B	ankyrin repeat domain 18B	---
8078272	0.204040166666666	1.15191971297394	6.25274305555556	1.90633462182526	0.0711922179221753	0.998185677309753	8078272	NM_005126	NR1D2	nuclear receptor subfamily 1, group D, member 2	Q14995
8135089	0.171006499999999	1.12584365856516	4.82218766666667	1.90582108438095	0.071262374787199	0.998185677309753	8135089	NM_006349	ZNHIT1	zinc finger, HIT type 1	B2R5C5
8171041	-0.172217666666668	-1.12678922003770	8.11664455555556	-1.90582093401006	0.0712623953390317	0.998185677309753	8171041	NM_005638	VAMP7	vesicle-associated membrane protein 7	B2R6P4
8134655	0.178664833333333	1.13183592363491	2.98141833333333	1.90561103373943	0.0712910884072975	0.998185677309753	8134655	NM_022820	CYP3A43	cytochrome P450, family 3, subfamily A, polypeptide 43	Q9HB55
8094848	-0.176340166666668	-1.13001362406298	8.35168988888889	-1.90550211278950	0.0713059817627329	0.998185677309753	8094848	NM_006345	SLC30A9	solute carrier family 30 (zinc transporter), member 9	B2R745
8145652	-0.200866000000000	-1.14938808593174	7.76995627777778	-1.90499577972847	0.0713752514885745	0.998185677309753	8145652	NM_015344	LEPROTL1	leptin receptor overlapping transcript-like 1	Q6FHL7
8126337	0.175033833333333	1.12899088100230	5.00487977777778	1.90492125851545	0.0713854514954957	0.998185677309753	8126337	NM_006653	FRS3	fibroblast growth factor receptor substrate 3	O43559
8071414	0.283747500000000	1.21735293931569	4.11177294444444	1.90484477442410	0.0713959215063265	0.998185677309753	8071414	NR_026815	TMEM191A	transmembrane protein 191A	Q9H0A3
8096733	-0.164614333333333	-1.12086640375080	7.47790338888889	-1.90436970775193	0.0714609843707242	0.998185677309753	8096733	NM_001136258	SGMS2	sphingomyelin synthase 2	Q8NHU3
8112841	-0.210774833333334	-1.15730957737542	4.93503361111111	-1.90396385423828	0.0715166095529345	0.998185677309753	8112841	NM_004272	HOMER1	homer homolog 1 (Drosophila)	Q86YM7
8092707	-0.176786333333335	-1.13036314517864	6.92558577777778	-1.90287590462883	0.0716659094296434	0.998185677309753	8092707	NM_018192	LEPREL1	leprecan-like 1	Q8IVL5
8031726	-0.205882166666668	-1.15339139699841	5.14517066666667	-1.90172910272180	0.0718235831636465	0.998185677309753	8031726	NM_020657	ZNF304	zinc finger protein 304	Q9HCX3
7933121	0.185752666666667	1.13741021536618	2.75691355555556	1.90146195903275	0.0718603566356103	0.998185677309753	7933121	ENST00000426433	CCNYL2	cyclin Y-like 2	---
7991357	-0.146970333333334	-1.10724181563108	8.13837616666667	-1.90123033249606	0.0718922544562896	0.998185677309753	7991357	NM_005829	AP3S2	adaptor-related protein complex 3, sigma 2 subunit	B2R677
8126303	-0.185032833333334	-1.13684284558901	2.87704733333333	-1.90065314907655	0.0719717940279054	0.998185677309753	8126303	NM_018643	TREM1	triggering receptor expressed on myeloid cells 1	Q9NP99
7983350	-0.171476833333334	-1.12621075494373	7.29471527777778	-1.90048204326492	0.071995388409589	0.998185677309753	7983350	NM_003758	EIF3J	eukaryotic translation initiation factor 3, subunit J	O75822
8056359	0.256759999999999	1.19479242824275	2.6214335	1.8996250793334	0.0721136608119061	0.998185677309753	8056359	NR_033309	SNORA70F	small nucleolar RNA, H/ACA box 70F (retrotransposed)	---
7937014	0.205954666666665	1.15344936002944	5.88498311111111	1.89944997046062	0.0721378492263843	0.998185677309753	7937014	AK127642	LOC387720	hypothetical LOC387720	Q6ZS85
8111127	0.299243833333333	1.23049929680142	2.74917411111111	1.89782546974374	0.0723625884663079	0.998185677309753	8111127	NM_001102562	MARCH11	membrane-associated ring finger (C3HC4) 11	A6NNE9
7967149	-0.150705666666667	-1.11011232949174	8.03713961111111	-1.89696117292962	0.072482409688809	0.998185677309753	7967149	NM_016237	ANAPC5	anaphase promoting complex subunit 5	Q9UJX4
8120679	-0.219584000000000	-1.1643977848554	2.45430716666667	-1.89651302052166	0.0725446078103511	0.998185677309753	8120679	NM_018665	DDX43	DEAD (Asp-Glu-Ala-Asp) box polypeptide 43	Q9NXZ2
8089128	-0.142154000000001	-1.1035515319945	8.08458972222222	-1.89646997748499	0.0725505841368291	0.998185677309753	8089128	NM_014820	TOMM70A	translocase of outer mitochondrial membrane 70 homolog A (S. cerevisiae)	O94826
8086434	0.192972	1.14311614946213	4.95148316666667	1.89628352401328	0.072576477348828	0.998185677309753	8086434	NM_144719	CCDC13	coiled-coil domain containing 13	Q8IYE1
8002481	-0.207406500000000	-1.15461069979718	2.86817533333333	-1.89606124716110	0.0726073560736528	0.998185677309753	8002481	NM_032821	HYDIN	hydrocephalus inducing homolog (mouse)	Q4G0P3
7960283	0.200006833333332	1.14870379582626	4.367083	1.89571119306456	0.0726560090978134	0.998185677309753	7960283	NM_172364	CACNA2D4	calcium channel, voltage-dependent, alpha 2/delta subunit 4	Q7Z3S7
8053315	0.298982499999999	1.23027642131456	4.29024266666667	1.89502185089407	0.0727519027911846	0.998185677309753	8053315	NM_024993	LRRTM4	leucine rich repeat transmembrane neuronal 4	Q9H9T0
8025964	0.208127000000000	1.15518747087499	2.57663977777778	1.89465736651617	0.0728026508951867	0.998185677309753	8025964	NM_152262	ZNF439	zinc finger protein 439	Q8NDP4
7953733	-0.256604333333333	-1.19466351720082	2.26906344444444	-1.89334650844820	0.0729854229046847	0.998185677309753	7953733	NM_001004328	ZNF705A	zinc finger protein 705A	---
8028084	0.155967333333333	1.11416842263215	4.27345127777778	1.89334576733372	0.0729855263519604	0.998185677309753	8028084	NM_001024807	APLP1	amyloid beta (A4) precursor-like protein 1	B2R5S2
7996286	0.191367666666667	1.14184566612211	3.73693005555556	1.8929320035998	0.0730433010657896	0.998185677309753	7996286	NM_004614	TK2	thymidine kinase 2, mitochondrial	O00142
7931155	0.178081833333334	1.13137863570062	3.49116216666667	1.89256739685913	0.073094245265403	0.998185677309753	7931155	NM_001029888	FAM24A	family with sequence similarity 24, member A	---
7972579	-0.173598833333334	-1.12786847023280	6.7628825	-1.89210371528228	0.0731590777665821	0.998185677309753	7972579	NM_032813	TMTC4	transmembrane and tetratricopeptide repeat containing 4	Q5T4D3
8103079	-0.219752500000001	-1.16453378898608	6.11154238888889	-1.89193188994031	0.0731831154439536	0.998185677309753	8103079	NM_138364	PRMT10	protein arginine methyltransferase 10 (putative)	Q6P2P2
7981046	-0.167646666666666	-1.1232247781112	6.22366561111111	-1.89184762526874	0.0731949062756814	0.998185677309753	7981046	NM_032036	IFI27L2	interferon, alpha-inducible protein 27-like 2	Q9H2X8
8062326	-0.213047666666668	-1.15913424908546	7.78913372222222	-1.89184668002705	0.0731950385492074	0.998185677309753	8062326	NR_026562	C20orf24	chromosome 20 open reading frame 24	Q9BUV8
8019194	0.168606333333333	1.123972184832	6.28915466666667	1.89162610907162	0.0732259101654122	0.998185677309753	8019194	NR_033338	C17orf70	chromosome 17 open reading frame 70	Q0VG06
8042925	-0.243837500000001	-1.18413822725483	5.37833111111111	-1.89160967726639	0.0732282104573469	0.998185677309753	8042925	NM_004263	SEMA4F	sema domain, immunoglobulin domain (Ig), transmembrane domain (TM) and short cytoplasmic domain, (semaphorin) 4F	O95754
8040221	0.214486666666666	1.16029099134549	3.23727094444444	1.89090906830134	0.0733263480689494	0.998185677309753	8040221	AF504647	LOC100131506	hypothetical LOC100131506	Q8NCU6
8075846	0.174356666666666	1.12846108393817	3.09543361111111	1.88996240720077	0.0734591353044261	0.998185677309753	8075846	AK075161	FLJ90680	FLJ90680 protein	---
8008029	0.174872000000000	1.12886424432221	4.85926088888889	1.88961288197484	0.073508216354861	0.998185677309753	8008029	NM_013351	TBX21	T-box 21	Q53EK5
7976292	0.174993499999999	1.12895931831738	4.39804755555556	1.88938299057880	0.0735405139131025	0.998185677309753	7976292	NM_024832	RIN3	Ras and Rab interactor 3	Q86U22
7932082	0.211146666666666	1.15760789526350	4.47510838888889	1.88906301137559	0.0735854887466784	0.998185677309753	7932082	NM_031455	CCDC3	coiled-coil domain containing 3	Q9BQI4
8132318	-0.195443166666668	-1.14507585066540	6.42937366666667	-1.88859106883321	0.0736518670512085	0.998185677309753	8132318	NM_018685	ANLN	anillin, actin binding protein	Q9NQW6
8174051	0.207152166666666	1.15440717091768	2.61570633333333	1.88785185313642	0.0737559430182478	0.998185677309753	8174051	NM_000061	BTK	Bruton agammaglobulinemia tyrosine kinase	B2RAW1
8095545	0.173006999999998	1.12740588233961	6.33950177777778	1.88779487501731	0.0737639704759299	0.998185677309753	8095545	NM_001037442	RUFY3	RUN and FYVE domain containing 3	Q7L099
8066451	0.243564999999999	1.18391458526148	4.79447577777778	1.88725635559337	0.0738398786715311	0.998185677309753	8066451	NM_182970	RIMS4	regulating synaptic membrane exocytosis 4	A4FU94
7975292	-0.1658155	-1.12180000922797	4.217997	-1.88721144361766	0.0738462124429335	0.998185677309753	7975292	NM_002877	RAD51L1	RAD51-like 1 (S. cerevisiae)	O15315
7986195	0.187999166666666	1.13918271920418	2.46247972222222	1.88586943029846	0.0740356923790067	0.998185677309753	7986195	NM_014848	SV2B	synaptic vesicle glycoprotein 2B	Q7L1I2
8117840	0.216669666666666	1.16204800336622	3.92025666666667	1.88581345298782	0.074043605145964	0.998185677309753	8117840	NM_138700	TRIM40	tripartite motif-containing 40	Q6P9F5
8117537	0.224153666666666	1.16809180567018	4.41317661111111	1.88580206304061	0.0740452152822242	0.998185677309753	8117537	NM_003495	HIST1H4I	histone cluster 1, H4i	P62805
7981728	-0.395120666666667	-1.31505274630121	4.99959544444444	-1.88567806417971	0.0740627463351291	0.998185677309753	7981728	ENST00000390601	LOC100293211	similar to hCG2042717	---
7992678	0.285786833333334	1.21907495528287	5.57283855555556	1.88552327789143	0.0740846352623844	0.998185677309753	7992678	NR_015441	LOC652276	hypothetical LOC652276	Q8N8P3
7907893	-0.156001000000001	-1.11419442311979	7.48378872222222	-1.88515993641841	0.074136039147168	0.998185677309753	7907893	NM_001531	MR1	major histocompatibility complex, class I-related	Q95460
8027222	0.212642333333334	1.15880862950522	4.66583961111111	1.88513384621764	0.074139731476306	0.998185677309753	8027222	NM_153221	CILP2	cartilage intermediate layer protein 2	Q8IUL8
8151066	-0.172936333333335	-1.12735066064532	6.97417116666667	-1.88479006496584	0.0741883990908075	0.998185677309753	8151066	NM_018120	ARMC1	armadillo repeat containing 1	Q9NVT9
8109926	0.207221500000000	1.15446265098672	3.40467561111111	1.88457612007820	0.0742187005224222	0.998185677309753	8109926	NM_014211	GABRP	gamma-aminobutyric acid (GABA) A receptor, pi	B3KNX4
8112033	-0.173717666666668	-1.12796137544570	5.55038688888889	-1.88406854214718	0.0742906333339822	0.998185677309753	8112033	NM_019087	ARL15	ADP-ribosylation factor-like 15	Q9NXU5
8038246	0.187475333333333	1.1387691643359	3.24490988888889	1.88233041196382	0.074537422027153	0.998185677309753	8038246	NM_003323	TULP2	tubby like protein 2	O00295
8078805	-0.198637333333334	-1.14761388883142	4.0801895	-1.88140494266820	0.0746691188523861	0.998185677309753	8078805	NM_001106	ACVR2B	activin A receptor, type IIB	Q13705
7897210	0.162757166666666	1.11942445212253	4.75303438888889	1.8813191721377	0.0746813345887059	0.998185677309753	7897210	NM_004402	DFFB	DNA fragmentation factor, 40kDa, beta polypeptide (caspase-activated DNase)	O76075
7944510	-0.173879166666666	-1.12808765019778	6.80708544444444	-1.88104956486492	0.0747197444352972	0.998185677309753	7944510	NM_032015	RNF26	ring finger protein 26	Q9BY78
7969479	-0.162532666666667	-1.11925027031005	3.26643644444444	-1.88096836743630	0.0747313157040945	0.998185677309753	7969479	NR_026983	BTF3L1	basic transcription factor 3, like 1 pseudogene	---
7959016	-0.193584333333335	-1.14360143337148	3.31156	-1.88069232104606	0.074770666258633	0.998185677309753	7959016	NR_027345	NCRNA00173	non-protein coding RNA 173	Q6ZV60
8036365	-0.172796500000000	-1.12724139738677	2.47217094444444	-1.88041614875922	0.074810052989128	0.998185677309753	8036365	NM_001171979	ZNF829	zinc finger protein 829	Q3KNS6
8117106	-0.216384000000001	-1.16181793013036	6.888379	-1.88010230658001	0.0748548342106044	0.998185677309753	8117106	NM_182757	RNF144B	ring finger protein 144B	Q7Z419
8074632	-0.187024000000002	-1.13841296702308	5.32863188888889	-1.87985510971776	0.0748901225966348	0.998185677309753	8074632	NM_032775	KLHL22	kelch-like 22 (Drosophila)	Q53GT1
8071411	0.203601333333332	1.15156937982645	3.54758783333333	1.87971926487839	0.0749095212418386	0.998185677309753	8071411	NR_024592	POM121L4P	POM121 membrane glycoprotein-like 4 pseudogene (rat)	---
8133938	-0.148558833333334	-1.10846163148627	8.17002727777778	-1.87955394147525	0.0749331353855092	0.998185677309753	8133938	NM_001143935	CROT	carnitine O-octanoyltransferase	Q9UKG9
7931216	-0.183883166666666	-1.1359372697996	7.20862055555556	-1.87816220056520	0.075132185725046	0.998185677309753	7931216	NM_032182	FAM175B	family with sequence similarity 175, member B	Q15018
8171352	-0.178886666666668	-1.13200997167205	5.125508	-1.87738355226454	0.0752437526109306	0.998185677309753	8171352	NM_001011658	TRAPPC2	trafficking protein particle complex 2	Q6IBE5
8063386	-0.154543666666668	-1.1130694918012	7.08099561111111	-1.87735985011704	0.075247151002544	0.998185677309753	8063386	NM_005194	CEBPB	CCAAT/enhancer binding protein (C/EBP), beta	P17676
8163948	-0.169852833333334	-1.12494372539610	6.88964233333333	-1.87712271720792	0.0752811583221733	0.998185677309753	8163948	NM_033117	RBM18	RNA binding motif protein 18	Q96H35
8047692	0.173729000000000	1.12797023637063	2.49637905555556	1.87668642520594	0.0753437624083879	0.998185677309753	8047692	NM_005214	CTLA4	cytotoxic T-lymphocyte-associated protein 4	Q6GR94
7915184	-0.156289833333333	-1.11441751164281	2.43506072222222	-1.87659482822898	0.0753569115824922	0.998185677309753	7915184	NM_017821	RHBDL2	rhomboid, veinlet-like 2 (Drosophila)	B3KUN4
8177323	0.216298166666666	1.16174880967427	3.13323366666667	1.87653725807079	0.0753651770797053	0.998185677309753	8177323	NM_004676	PRY	PTPN13-like, Y-linked	O14603
7922351	0.344376999999999	1.26960261076957	3.51979016666667	1.87628463097963	0.0754014568262727	0.998185677309753	7922351	AK130460	LOC646870	hypothetical protein LOC646870	Q6ZNX2
7966690	0.207749499999999	1.15488524052871	6.23567788888889	1.87550397056835	0.0755136643721543	0.998185677309753	7966690	NM_016569	TBX3	T-box 3	O15119
8011270	0.241752500000000	1.1824281326535	3.75045416666667	1.87543880768542	0.0755230371332425	0.998185677309753	8011270	ENST00000381977	LOC284009	hypothetical protein LOC284009	Q4G0H6
8095484	-0.168420500000000	-1.12382741546634	2.10860438888889	-1.87405675084285	0.0757220673636737	0.998185677309753	8095484	NM_033122	C4orf35	chromosome 4 open reading frame 35	Q96KC9
8049752	0.161099333333333	1.1181388351038	4.37787361111111	1.87381638714954	0.075756729173111	0.998185677309753	8049752	NM_001080437	SNED1	sushi, nidogen and EGF-like domains 1	Q8TER0
8143863	-0.209351166666668	-1.15616809539684	7.93341988888889	-1.87351678241025	0.0757999533895585	0.998185677309753	8143863	NM_006712	FASTK	Fas-activated serine/threonine kinase	Q14296
7985213	-0.251286500000001	-1.19026804420214	5.57204811111111	-1.87337825503974	0.0758199461669133	0.998185677309753	7985213	NM_000745	CHRNA5	cholinergic receptor, nicotinic, alpha 5	Q6EWN4
8059387	0.223358000000000	1.16744776417678	3.44790883333333	1.87282129354702	0.0759003756420216	0.998185677309753	8059387	NM_024785	FAM124B	family with sequence similarity 124B	Q9H5Z6
7998233	-0.164063833333335	-1.12043878791445	7.47707977777778	-1.87247989868155	0.0759497126903688	0.998185677309753	7998233	NM_021259	TMEM8A	transmembrane protein 8A	Q9HCN3
8102789	-0.213743500000001	-1.15969345166516	5.39789427777778	-1.87100662651096	0.0761629473702943	0.998185677309753	8102789	NM_003218	TERF1	telomeric repeat binding factor (NIMA-interacting) 1	P54274
8071234	0.156539166666666	1.11461012715549	5.916029	1.86946751334034	0.0763862728123206	0.998185677309753	8071234	NM_002688	SEPT5	septin 5	Q99719
8085431	-0.142466166666667	-1.10379034149083	4.09753066666667	-1.86881500871859	0.0764811246649608	0.998185677309753	8085431	NM_024923	NUP210	nucleoporin 210kDa	Q8TEM1
8104568	0.310550833333334	1.24018112133797	4.24794605555556	1.86822536356705	0.0765669278082857	0.998185677309753	8104568	AY358688	LOC100133299	GALI1870	Q6UWR0
8172266	0.248837	1.18824884556461	3.59314088888889	1.86783306287542	0.0766240608551801	0.998185677309753	8172266	NR_029635	MIR221	microRNA 221	---
8026900	0.189759833333333	1.14057382777128	3.56123527777778	1.86687715750277	0.076763431632175	0.998185677309753	8026900	NM_002248	KCNN1	potassium intermediate/small conductance calcium-activated channel, subfamily N, member 1	Q92952
8015133	0.271131666666667	1.20675404835383	4.08932211111111	1.86661848753415	0.0768011838744019	0.998185677309753	8015133	NM_015515	KRT23	keratin 23 (histone deacetylase inducible)	B2RBC7
8067157	-0.197901833333333	-1.14702897319068	2.8488955	-1.86604082210966	0.0768855515359776	0.998185677309753	8067157	NM_080617	CBLN4	cerebellin 4 precursor	Q9NTU7
8097449	-0.164490166666667	-1.12076993966637	4.47826133333333	-1.86602520427492	0.0768878336391894	0.998185677309753	8097449	NM_032961	PCDH10	protocadherin 10	Q9NSR3
8027312	0.172828666666666	1.12726653090527	2.93586405555556	1.86559221101112	0.0769511269826064	0.998185677309753	8027312	NM_001001415	ZNF429	zinc finger protein 429	Q86V71
8121429	-0.176819333333335	-1.13038900123925	5.95663461111111	-1.86508848924504	0.077024816673517	0.998185677309753	8121429	NM_014845	FIG4	FIG4 homolog, SAC1 lipid phosphatase domain containing (S. cerevisiae)	Q92562
8156838	-0.150240166666668	-1.10975419841397	9.16091877777778	-1.86507835953775	0.0770262991878718	0.998185677309753	8156838	NM_006808	SEC61B	Sec61 beta subunit	Q53FA5
8063873	-0.169669833333334	-1.12480103990824	6.67079272222222	-1.86499090585007	0.0770390993496814	0.998185677309753	8063873	NM_144498	OSBPL2	oxysterol binding protein-like 2	B2RDK3
7977775	-0.182701666666665	-1.13500737094120	11.7963272222222	-1.86429135477834	0.0771415563452667	0.998185677309753	7977775	NM_001344	DAD1	defender against cell death 1	Q53G02
8064613	-0.184157166666668	-1.13615303013795	4.89397733333333	-1.86400345135392	0.0771837576941811	0.998185677309753	8064613	NM_032034	SLC4A11	solute carrier family 4, sodium borate transporter, member 11	Q8NBS3
7913896	0.2576775	1.19555251313513	3.59392605555556	1.86399630830631	0.077184804991035	0.998185677309753	7913896	NM_001004434	SLC30A2	solute carrier family 30 (zinc transporter), member 2	Q71RC8
8069818	0.204483000000000	1.15227334747627	2.46037644444444	1.86344613540727	0.0772655075105455	0.998185677309753	8069818	NM_181622	KRTAP13-3	keratin associated protein 13-3	Q3SY46
8005048	-0.188271166666667	-1.13939751644293	2.87111911111111	-1.86310020552807	0.0773162883795886	0.998185677309753	8005048	NM_001146312	MYOCD	myocardin	Q6N065
7946439	-0.217372	-1.16261384972655	7.54274077777778	-1.86264554241741	0.0773830752880392	0.998185677309753	7946439	NM_020644	TMEM9B	TMEM9 domain family, member B	Q543A1
7920155	0.158752666666666	1.11632156519067	2.492137	1.86263570597608	0.0773845207531159	0.998185677309753	7920155	NM_001009931	HRNR	hornerin	Q8N1M7
7962085	-0.152833500000002	-1.11175084405364	6.76007394444444	-1.8625863094678	0.0773917799281516	0.998185677309753	7962085	NM_006390	IPO8	importin 8	O15397
8096335	-0.200870666666669	-1.14939180384827	4.21778055555556	-1.86196062897142	0.077483779913672	0.998185677309753	8096335	NM_017912	HERC6	hect domain and RLD 6	Q8IVU3
8068938	-0.172343833333332	-1.12688776439552	7.20035638888889	-1.86152118544076	0.0775484529567593	0.998185677309753	8068938	NM_003683	RRP1	ribosomal RNA processing 1 homolog (S. cerevisiae)	P56182
7985349	0.170723333333333	1.12562270396115	6.01510783333333	1.86149038401037	0.0775529877875593	0.998185677309753	7985349	NM_022566	MESDC1	mesoderm development candidate 1	Q9H1K6
7943176	-0.178042000000001	-1.13134739835738	7.19228722222222	-1.86089678401589	0.0776404277164521	0.998185677309753	7943176	NM_004268	MED17	mediator complex subunit 17	Q9NVC6
8006445	0.202683000000000	1.15083659291712	3.68942483333333	1.86028886639488	0.0777300662734874	0.998185677309753	8006445	NM_002986	CCL11	chemokine (C-C motif) ligand 11	P51671
8151686	-0.243355166666667	-1.18374240287259	3.91183822222222	-1.85909510254803	0.077906352959318	0.998185677309753	8151686	NM_005941	MMP16	matrix metallopeptidase 16 (membrane-inserted)	P51512
7932492	0.184438499999999	1.13637460772549	2.48790905555556	1.8589622426603	0.0779259944329719	0.998185677309753	7932492	NM_001010896	C10orf113	chromosome 10 open reading frame 113	Q5VZT2
8102655	-0.161739333333333	-1.11863496740119	5.11686472222222	-1.85879290529094	0.0779510348828926	0.998185677309753	8102655	NM_176824	BBS7	Bardet-Biedl syndrome 7	Q8IWZ6
8016324	-0.178624500000002	-1.13180428141243	7.43442772222222	-1.85827771123774	0.0780272616231634	0.998185677309753	8016324	NM_001114091	CDC27	cell division cycle 27 homolog (S. cerevisiae)	P30260
8077299	-0.168185666666667	-1.12364450039925	2.52391688888889	-1.85814674119105	0.0780466500143898	0.998185677309753	8077299	NM_014461	CNTN6	contactin 6	Q9UQ52
8032682	0.192806166666665	1.14298475934749	4.38201361111111	1.85814340850042	0.0780471434304463	0.998185677309753	8032682	NM_139355	MATK	megakaryocyte-associated tyrosine kinase	Q9NST8
7900492	0.258827333333333	1.19650575276855	3.26130588888889	1.85790763499574	0.078082057429648	0.998185677309753	7900492	NM_004700	KCNQ4	potassium voltage-gated channel, KQT-like subfamily, member 4	B3KQH8
7937950	-0.237617	-1.17904354368852	2.73263911111111	-1.85630383956769	0.0783199153582598	0.998185677309753	7937950	NM_001004751	OR51D1	olfactory receptor, family 51, subfamily D, member 1	Q8NGF3
8047780	0.343330166666667	1.26868170910857	2.97595311111111	1.85568131946147	0.0784124118385039	0.998185677309753	8047780	NR_002590	SNORA41	small nucleolar RNA, H/ACA box 41	---
8169467	-0.177699333333336	-1.13107871440512	6.52918316666667	-1.85554940986658	0.0784320237676243	0.998185677309753	8169467	NM_016383	LUZP4	leucine zipper protein 4	B2RBQ6
7965226	-0.225276666666669	-1.16900140730853	4.65114427777778	-1.85546434536056	0.0784446731862795	0.998185677309753	7965226	NM_005447	RASSF9	Ras association (RalGDS/AF-6) domain family (N-terminal) member 9	O75901
7933190	0.285275666666666	1.21864309679490	2.79287688888889	1.85462686002319	0.0785693059177382	0.998185677309753	7933190	AK097743	LOC100131195	hypothetical protein LOC100131195	---
8091595	0.206552833333332	1.15392769952101	2.98002911111111	1.85398340896756	0.0786651806898014	0.998185677309753	8091595	AK128002	FLJ46120	hypothetical LOC647008	---
7898568	0.198505833333333	1.14750928990745	2.70855311111111	1.85348025426511	0.0787402225602639	0.998185677309753	7898568	AK096102	LOC100130193	hypothetical protein LOC100130193	Q6ZNY8
8166408	-0.163782666666667	-1.12022044700789	4.00963794444444	-1.8534197388105	0.0787492522233684	0.998185677309753	8166408	NM_000444	PHEX	phosphate regulating endopeptidase homolog, X-linked	P78562
8038225	0.182361666666665	1.13473991522400	6.00609938888889	1.85337101495099	0.0787565230919596	0.998185677309753	8038225	NM_020904	PLEKHA4	pleckstrin homology domain containing, family A (phosphoinositide binding specific) member 4	Q9H4M7
7947947	0.150143666666665	1.10967997087760	3.30139088888889	1.85309813465675	0.0787972548056114	0.998185677309753	7947947	NM_024783	AGBL2	ATP/GTP binding protein-like 2	Q5U5Z8
8159627	0.196576999999999	1.14597613482186	4.092742	1.85305484624525	0.078803717983055	0.998185677309753	8159627	NM_080877	SLC34A3	solute carrier family 34 (sodium phosphate), member 3	Q8N130
7910217	0.166350833333333	1.12221634695291	4.55866772222222	1.85300999933198	0.0788104143422857	0.998185677309753	7910217	NM_033131	WNT3A	wingless-type MMTV integration site family, member 3A	P56704
8031029	-0.230111333333333	-1.17292546085011	2.08292911111111	-1.85262266063394	0.0788682709275204	0.998185677309753	8031029	NR_030198	MIR520C	microRNA 520c // microRNA 520c // microRNA 520c // microRNA 520c // microRNA 520c	---
7897860	0.212369166666666	1.15858923599847	5.50880566666667	1.85228377001589	0.078918921351518	0.998185677309753	7897860	NM_001243	TNFRSF8	tumor necrosis factor receptor superfamily, member 8	P28908
8142945	-0.143755000000000	-1.10477685449292	5.41146283333333	-1.85223519470633	0.0789261837267768	0.998185677309753	8142945	NM_012133	COPG2	coatomer protein complex, subunit gamma 2	Q9H279
8033433	0.210662333333332	1.15721933498353	4.09230233333333	1.85205492727783	0.0789531401833133	0.998185677309753	8033433	NM_198492	CLEC4G	C-type lectin domain family 4, member G	Q6XYD1
8109712	-0.195084500000001	-1.14479121012866	3.81335616666667	-1.85198701969766	0.0789632968963494	0.998185677309753	8109712	NM_001142556	HMMR	hyaluronan-mediated motility receptor (RHAMM)	Q6NSC0
8100231	0.202539333333332	1.15072199584672	5.16524766666667	1.85167831771892	0.0790094828573897	0.998185677309753	8100231	NM_003215	TEC	tec protein tyrosine kinase	P42680
8124534	0.152304166666666	1.11134301092397	2.35629033333333	1.85159428914035	0.0790220587558468	0.998185677309753	8124534	NM_003546	HIST1H4L	histone cluster 1, H4l	B2R4R0
8080847	-0.282641000000002	-1.21641962730704	6.63204377777778	-1.85158817793948	0.0790229734397255	0.998185677309753	8080847	AF236158	C3orf14	chromosome 3 open reading frame 14	Q9HBI5
8036563	0.262376666666666	1.19945303263435	4.0864125	1.85123986999709	0.0790751211779052	0.998185677309753	8036563	NM_144691	CAPN12	calpain 12	Q6ZSI9
8116921	-0.196133833333334	-1.14562416824858	5.32941266666667	-1.85097319207067	0.0791150678500713	0.998185677309753	8116921	NM_001955	EDN1	endothelin 1	P05305
7925846	-0.251184833333334	-1.19018416901205	3.00518316666667	-1.85044591816447	0.0791941021597903	0.998185677309753	7925846	NR_024628	C10orf110	chromosome 10 open reading frame 110	Q9NZ38
7935006	0.228851333333334	1.17190151548444	4.78450977777778	1.84954368254729	0.0793295006810034	0.998185677309753	7935006	NM_152429	FGFBP3	fibroblast growth factor binding protein 3	Q8TAT2
8135048	-0.221316833333333	-1.16579719323046	2.78198838888889	-1.84951541816625	0.0793337455887598	0.998185677309753	8135048	NM_001040105	MUC17	mucin 17, cell surface associated	Q685J3
8144621	-0.230143000000000	-1.17295120644857	2.71766183333333	-1.84911723027267	0.0793935688771128	0.998185677309753	8144621	NR_026814	C8orf12	chromosome 8 open reading frame 12	Q96KT0
7918467	-0.189864000000001	-1.14065618340409	6.02854588888889	-1.84863224472199	0.0794664858743587	0.998185677309753	7918467	NM_018372	C1orf103	chromosome 1 open reading frame 103	Q5T3J3
8167254	0.177699333333333	1.13107871440512	3.08938255555556	1.84746098061339	0.0796428257730592	0.998185677309753	8167254	NM_005635	SSX1	synovial sarcoma, X breakpoint 1	Q16384
7947694	-0.185592833333334	-1.13728421091555	7.42619055555556	-1.84663106001498	0.0797679818146084	0.998185677309753	7947694	NM_001008938	CKAP5	cytoskeleton associated protein 5	Q14008
7915592	0.149674333333333	1.10931903174637	2.27173027777778	1.84636530487101	0.0798080953349672	0.998185677309753	7915592	NR_002755	RNU5D	RNA, U5D small nuclear // RNA, U5D small nuclear	---
7964631	-0.258198833333335	-1.19598461693216	5.57349155555556	-1.84630396080656	0.079817357216127	0.998185677309753	7964631	NM_178539	FAM19A2	family with sequence similarity 19 (chemokine (C-C motif)-like), member A2	Q8N3H0
8045835	-0.160186833333334	-1.11743183947592	7.11069938888889	-1.84616766258830	0.0798379392299852	0.998185677309753	8045835	NM_014568	GALNT5	UDP-N-acetyl-alpha-D-galactosamine:polypeptide N-acetylgalactosaminyltransferase 5 (GalNAc-T5)	Q7Z7M9
7971126	-0.203740166666667	-1.15168020290678	2.69548816666667	-1.84588543568238	0.07988057229031	0.998185677309753	7971126	NM_145286	STOML3	stomatin (EPB72)-like 3	Q8TAV4
8126379	0.164415166666666	1.12071167679153	5.90166016666667	1.84577231918166	0.0798976652046254	0.998185677309753	8126379	NM_001164446	C6orf132	chromosome 6 open reading frame 132	Q5T0Z8
8127396	-0.346291166666667	-1.27128823652976	2.53612472222222	-1.84473361357448	0.080054772554856	0.998185677309753	8127396	NM_001142800	EYS	eyes shut homolog (Drosophila)	Q5T1H1
7897196	0.185048333333333	1.13685505964552	4.33199116666667	1.84471546961362	0.0800575192832545	0.998185677309753	7897196	NM_152492	CCDC27	coiled-coil domain containing 27	Q2M243
7942715	0.230900333333332	1.17356710115967	5.76683988888889	1.84449804029842	0.080090441292088	0.998185677309753	7942715	NM_006189	OMP	olfactory marker protein	P47874
8138592	0.266806999999999	1.20314206200915	6.60457144444444	1.84409389172315	0.0801516668168984	0.998185677309753	8138592	AB052759	TRA2A	transformer 2 alpha homolog (Drosophila)	Q8IXF7
8057004	-0.176871333333334	-1.13042974532288	4.53731161111111	-1.84407984790172	0.0801537950879104	0.998185677309753	8057004	NM_001077197	PDE11A	phosphodiesterase 11A	Q9HCR9
8094556	-0.161592500000001	-1.11852112175947	7.82167683333333	-1.84406461875781	0.0801561030444859	0.998185677309753	8094556	NM_018290	PGM2	phosphoglucomutase 2	Q96G03
8060344	0.203804666666665	1.15173169336841	5.63256788888889	1.84381873297430	0.0801933747549885	0.998185677309753	8060344	NM_021158	TRIB3	tribbles homolog 3 (Drosophila)	Q96RU7
8157141	-0.170140333333334	-1.12516792631154	3.14504694444444	-1.84323347563169	0.0802821498605554	0.998185677309753	8157141	NM_006687	ACTL7A	actin-like 7A	Q9Y615
8108847	-0.155887500000000	-1.11410677043569	8.51932138888889	-1.84219200007749	0.0804403392517268	0.998185677309753	8108847	NM_183401	RNF14	ring finger protein 14	Q9UBS8
8022118	-0.172639333333334	-1.12711860281262	6.4788905	-1.84162631110093	0.080526375740305	0.998185677309753	8022118	NM_012307	EPB41L3	erythrocyte membrane protein band 4.1-like 3	B3KY28
7944850	-0.139974833333334	-1.10188589418659	7.52871477777778	-1.84156585938281	0.0805355746898019	0.998185677309753	7944850	NM_032811	TBRG1	transforming growth factor beta regulator 1	Q3YBR2
8157688	-0.155756166666667	-1.11400535420292	2.11451705555556	-1.84099433782711	0.0806225886460303	0.998185677309753	8157688	NM_001004453	OR1L6	olfactory receptor, family 1, subfamily L, member 6	---
7922408	0.233819833333333	1.17594438681391	7.65421066666667	1.84066910126249	0.080672142483822	0.998185677309753	7922408	NR_003944	SNORD78	small nucleolar RNA, C/D box 78	---
7899093	0.153608999999999	1.11234861039944	5.73845844444444	1.84062712536214	0.0806785399741402	0.998185677309753	7899093	NM_024869	GRRP1	glycine/arginine rich protein 1	Q8TAY7
8094876	-0.156115333333333	-1.11428272633474	6.92907794444444	-1.84059784919432	0.0806830021778883	0.998185677309753	8094876	NM_021927	GUF1	GUF1 GTPase homolog (S. cerevisiae)	Q8N442
7942697	0.157842166666666	1.11561726518963	5.44486611111111	1.84038816182646	0.0807149685337912	0.998185677309753	7942697	NM_004055	CAPN5	calpain 5	O15484
7938563	-0.132883833333334	-1.09648329554316	6.810126	-1.84027158354798	0.0807327454117466	0.998185677309753	7938563	NM_001178	ARNTL	aryl hydrocarbon receptor nuclear translocator-like	B2RCL8
7951853	0.232456	1.17483324808809	5.28310238888889	1.84000070617603	0.0807740643836053	0.998185677309753	7951853	NM_052968	APOA5	apolipoprotein A-V	B0YIW1
8161211	0.221420999999999	1.16588137012741	4.24754166666667	1.83993707695498	0.0807837729099534	0.998185677309753	8161211	NM_016734	PAX5	paired box 5	C0KTE9
7952249	0.160697499999999	1.11782744366218	4.81954372222222	1.83937873878260	0.0808690077228611	0.998185677309753	7952249	NM_004205	USP2	ubiquitin specific peptidase 2	O75604
8078920	-0.1655365	-1.12158308747240	2.92795177777778	-1.83926701740562	0.0808860723240887	0.998185677309753	8078920	NR_003090	MOBP	myelin-associated oligodendrocyte basic protein	Q13875
7981976	0.196211666666665	1.14568597628879	9.54161883333333	1.83905481051814	0.0809184939986656	0.998185677309753	7981976	NR_003329	SNORD116-14	small nucleolar RNA, C/D box 116-14	---
7921773	-0.204670166666669	-1.15242284625856	5.623353	-1.83882314593592	0.0809539014517962	0.998185677309753	7921773	NM_030916	PVRL4	poliovirus receptor-related 4	Q9HBN2
8065353	0.1834565	1.13560137420597	4.74859722222222	1.83844182280369	0.0810122120999244	0.998185677309753	8065353	NM_000361	THBD	thrombomodulin	B3KVV1
8002618	0.280557	1.21466375487943	4.15228111111111	1.83815909420650	0.08105546969683	0.998185677309753	8002618	NM_017530	ZNF821	zinc finger protein 821	O75541
8114138	-0.193418666666666	-1.14347011957700	7.06253644444444	-1.83788688464124	0.081097136947887	0.998185677309753	8114138	NM_020199	C5orf15	chromosome 5 open reading frame 15	Q8NC54
8165107	0.166842833333333	1.12259911987709	5.14951616666667	1.83736357236366	0.0811772931943378	0.998185677309753	8165107	NM_052813	CARD9	caspase recruitment domain family, member 9	Q9H257
8075637	0.162396500000000	1.11914463649130	5.16143888888889	1.83726924336259	0.0811917490197829	0.998185677309753	8075637	NM_004737	LARGE	like-glycosyltransferase	O95461
8098782	0.210670333333333	1.15722575198788	5.29603133333333	1.83679518801846	0.0812644315891577	0.998185677309753	8098782	NM_006651	CPLX1	complexin 1	O14810
8015323	0.208381833333333	1.15539153775416	4.43095055555556	1.83636094571153	0.0813310598688577	0.998185677309753	8015323	NM_153490	KRT13	keratin 13	P13646
8040831	-0.141471833333334	-1.10302984993581	8.42370288888889	-1.83631208549066	0.081338559758141	0.998185677309753	8040831	NM_080592	C2orf28	chromosome 2 open reading frame 28	Q6UW56
8084708	0.219314666666664	1.16418042646988	7.13684466666667	1.83610893317459	0.0813697494746993	0.998185677309753	8084708	NR_002588	SNORA4	small nucleolar RNA, H/ACA box 4	B4DJX6
8016259	0.288543166666665	1.22140627879132	4.41722794444444	1.83542617143464	0.0814746495913563	0.998185677309753	8016259	NM_001006607	LRRC37A2	leucine rich repeat containing 37, member A2	B7ZMC3
7933149	0.210765833333333	1.15730235772510	4.10469733333333	1.83493832909994	0.081549674457054	0.998185677309753	7933149	NM_145313	RASGEF1A	RasGEF domain family, member 1A	Q8N9B8
8011375	0.206422833333333	1.15382372478052	5.24433027777778	1.83485055885349	0.0815631789731038	0.998185677309753	8011375	NM_080704	TRPV1	transient receptor potential cation channel, subfamily V, member 1	Q8NER1
8019018	0.212296999999999	1.15853128235640	5.81683044444444	1.83458218108251	0.081604484263764	0.998185677309753	8019018	NM_003655	CBX4	chromobox homolog 4 (Pc class homolog, Drosophila)	O00257
7976846	-0.156890833333334	-1.11488185402336	2.94857872222222	-1.83436629112214	0.0816377245569349	0.998185677309753	7976846	NR_030160	MIR485	microRNA 485	---
8003560	0.183877333333332	1.13593267680721	5.98555538888889	1.83370239666108	0.0817400176197111	0.998185677309753	8003560	NM_024043	DBNDD1	dysbindin (dystrobrevin binding protein 1) domain containing 1	Q9H9R9
7940333	0.182584333333333	1.13491506537483	3.64912111111111	1.83354210197888	0.0817647326429164	0.998185677309753	7940333	NM_001098835	MS4A15	membrane-spanning 4-domains, subfamily A, member 15	---
8166784	-0.176010500000001	-1.12975543695156	7.73218694444444	-1.83259238087490	0.0819112992291786	0.998185677309753	8166784	NM_004615	TSPAN7	tetraspanin 7	P41732
8118981	-0.181002666666668	-1.13367150824638	3.74260727777778	-1.83255634463672	0.0819168650694108	0.998185677309753	8118981	BC033033	C6orf81	chromosome 6 open reading frame 81	Q5T9G4
8047038	-0.169114500000001	-1.12436815611228	6.11632344444444	-1.83141385221337	0.0820934956653451	0.998185677309753	8047038	NM_000534	PMS1	PMS1 postmeiotic segregation increased 1 (S. cerevisiae)	B4E3A1
8017927	-0.173143333333334	-1.12751242617613	2.39440638888889	-1.83112244968438	0.0821386000017772	0.998185677309753	8017927	NM_080283	ABCA9	ATP-binding cassette, sub-family A (ABC1), member 9	Q6AI35
7991173	-0.260257166666667	-1.19769217943282	4.87527305555556	-1.83099111733862	0.0821589351678235	0.998185677309753	7991173	NM_022480	KLHL25	kelch-like 25 (Drosophila)	B2RDH2
7991120	0.146717499999999	1.10704778771663	5.98294611111111	1.83003052695531	0.0823078042036234	0.998185677309753	7991120	NR_003661	UBE2Q2P1	ubiquitin-conjugating enzyme E2Q family member 2 pseudogene 1	Q6ZUW4
7933855	-0.172318166666667	-1.12686771636422	2.53645727777778	-1.82943102709022	0.0824008319291529	0.998185677309753	7933855	NM_145307	RTKN2	rhotekin 2	Q8IZC4
7930194	-0.148235000000001	-1.10821284949745	5.55860244444444	-1.82857038415688	0.0825345430957703	0.998185677309753	7930194	NM_017649	CNNM2	cyclin M2	Q9H8M5
8103524	-0.145613000000001	-1.10620057724234	7.81540377777778	-1.82820379919212	0.0825915539257589	0.998185677309753	8103524	NM_001100389	TMEM192	transmembrane protein 192	Q8IY95
8110478	0.188667833333333	1.13971083501734	2.90446155555556	1.82652001326157	0.082853855774419	0.998185677309753	8110478	NM_182594	ZNF454	zinc finger protein 454	Q8N9F8
8158542	-0.244132333333333	-1.18438024589851	3.538075	-1.82550240677855	0.0830127315920879	0.998185677309753	8158542	AK092192	LOC100128501	hypothetical protein LOC100128501	---
7967711	0.198916000000001	1.14783557991368	4.99309872222222	1.82498177692605	0.0830941186593182	0.998185677309753	7967711	NM_175066	DDX51	DEAD (Asp-Glu-Ala-Asp) box polypeptide 51	Q8N8A6
8051520	-0.183334666666667	-1.13550547850029	2.24908233333333	-1.82494557757779	0.0830997800817279	0.998185677309753	8051520	NM_001032377	SULT6B1	sulfotransferase family, cytosolic, 6B, member 1	Q6IMI4
8078405	-0.210857166666666	-1.15737562589675	7.06714688888889	-1.82388753132253	0.0832654026415882	0.998185677309753	8078405	NM_138410	CMTM7	CKLF-like MARVEL transmembrane domain containing 7	Q96FZ5
8082745	-0.327302	-1.25466481658249	2.36841372222222	-1.82349485339842	0.0833269441586732	0.998185677309753	8082745	NM_178445	CCRL1	chemokine (C-C motif) receptor-like 1	Q4VBN4
8022612	-0.192102166666668	-1.14242714671823	4.36684122222222	-1.8234884687386	0.0833279451069428	0.998185677309753	8022612	NM_015461	ZNF521	zinc finger protein 521	Q96K83
7902617	0.206905166666666	1.15420954483897	2.44912038888889	1.82305955539442	0.0833952115550725	0.998185677309753	7902617	NM_001010971	SAMD13	sterile alpha motif domain containing 13	Q5VXD3
8166098	-0.194252166666668	-1.14413093678833	6.62527438888889	-1.82301960579569	0.0834014792572982	0.998185677309753	8166098	NM_004251	RAB9A	RAB9A, member RAS oncogene family	P51151
7978331	0.204337333333333	1.15215701010803	4.62008988888889	1.82283707966641	0.0834301210512787	0.998185677309753	7978331	NM_001039771	CBLN3	cerebellin 3 precursor	Q6UW01
7961295	0.169328999999999	1.12453533967682	2.39363616666667	1.82267868102842	0.0834549837365759	0.998185677309753	7961295	NM_176884	TAS2R43	taste receptor, type 2, member 43 // taste receptor, type 2, member 43	P59537
7978838	-0.217987500000000	-1.16310996392429	5.84977522222222	-1.82236032517513	0.0835049732846847	0.998185677309753	7978838	NM_018139	C14orf104	chromosome 14 open reading frame 104	Q9NVR5
8051215	-0.180825000000000	-1.13353190616092	6.70919772222222	-1.82180027073884	0.0835929786994075	0.998185677309753	8051215	NM_022128	RBKS	ribokinase	Q9H477
7983828	0.234162833333333	1.17622400022149	4.27788633333333	1.82160035331494	0.0836244127498837	0.998185677309753	7983828	NM_198524	TEX9	testis expressed 9	Q8N6V9
8135922	0.221658333333334	1.16607318147007	5.50610344444444	1.82055333658932	0.0837892089490855	0.998185677309753	8135922	NM_018396	METTL2B	methyltransferase like 2B	Q6P1Q9
8067792	0.217840666666666	1.16299159197625	5.78689205555556	1.81926055657432	0.0839930777442896	0.998185677309753	8067792	NM_080621	SAMD10	sterile alpha motif domain containing 10	Q9BYL1
8114239	0.195115833333333	1.14481607367438	3.28091616666667	1.81893562077391	0.0840443873899554	0.998185677309753	8114239	NM_130848	C5orf20	chromosome 5 open reading frame 20	Q6ZNK6
8061211	-0.201848000000002	-1.15017070685415	6.41109583333333	-1.81877234981994	0.0840701793286294	0.998185677309753	8061211	NM_080820	DTD1	D-tyrosyl-tRNA deacylase 1 homolog (S. cerevisiae)	Q8TEA8
8032601	0.257540166666665	1.19543871126250	5.31822555555556	1.81777702188989	0.0842275606612714	0.998185677309753	8032601	NM_032753	RAX2	retina and anterior neural fold homeobox 2	Q96IS3
8031466	0.197120833333332	1.14640819945218	5.86476816666667	1.81753537352460	0.0842658088217163	0.998185677309753	8031466	NM_032701	SUV420H2	suppressor of variegation 4-20 homolog 2 (Drosophila)	Q86Y97
8113491	-0.179817166666668	-1.13274032355410	7.05015111111111	-1.81747025991329	0.0842761176070767	0.998185677309753	8113491	NM_139164	STARD4	StAR-related lipid transfer (START) domain containing 4	Q96DR4
7897078	-0.143549500000001	-1.10461949935650	8.61656077777778	-1.8168100703588	0.0843807008565326	0.998185677309753	7897078	NM_007033	RER1	RER1 retention in endoplasmic reticulum 1 homolog (S. cerevisiae)	O15258
8023757	0.181969500000000	1.13443150167853	2.67314	1.81674581765008	0.0843908854176264	0.998185677309753	8023757	NM_006566	CD226	CD226 molecule	Q15762
7953094	0.266083333333333	1.20253870825169	2.9462265	1.81648695402741	0.0844319281912142	0.998185677309753	7953094	NM_199460	CACNA1C	calcium channel, voltage-dependent, L type, alpha 1C subunit	Q86XX0
7929779	0.150123333333333	1.10966433116643	10.2466438888889	1.81623126368198	0.0844724849094068	0.998185677309753	7929779	NM_000392	ABCC2	ATP-binding cassette, sub-family C (CFTR/MRP), member 2	Q92887
7939007	-0.168265333333334	-1.12370655057685	2.7075425	-1.81607823446959	0.0844967659896005	0.998185677309753	7939007	NM_001009909	LUZP2	leucine zipper protein 2	Q86TE4
8134564	0.220403333333331	1.16505925581655	3.66808805555556	1.81604678440500	0.0845017569109805	0.998185677309753	8134564	NR_002147	MYH16	myosin, heavy chain 16 pseudogene	Q9H6N6
7949916	0.138406666666666	1.10068882764735	6.84069244444444	1.81602205938209	0.0845056807921127	0.998185677309753	7949916	NM_001277	CHKA	choline kinase alpha	P35790
8008802	-0.187441333333334	-1.13874232727453	3.51749488888889	-1.81595257278458	0.0845167092210596	0.998185677309753	8008802	NM_182569	GDPD1	glycerophosphodiester phosphodiesterase domain containing 1	Q8N9F7
8129649	-0.172319166666667	-1.12686849744967	6.25322105555556	-1.81589216426981	0.0845262978584928	0.998185677309753	8129649	NM_052831	C6orf192	chromosome 6 open reading frame 192	Q6NT16
8020411	-0.239663333333334	-1.18071709766654	7.00109677777778	-1.81549963706718	0.084588626745075	0.998185677309753	8020411	NM_006938	SNRPD1	small nuclear ribonucleoprotein D1 polypeptide 16kDa	Q7Z5A3
8104499	0.226587166666667	1.17006377483026	6.58008494444444	1.81539014408775	0.0846060201320299	0.998185677309753	8104499	NM_001164440	ANKRD33B	ankyrin repeat domain 33B	---
7918157	0.157188333333333	1.11511177895020	2.30762094444444	1.81508938496007	0.0846538129219458	0.998185677309753	7918157	NM_006113	VAV3	vav 3 guanine nucleotide exchange factor	O60498
7929674	0.216622500000000	1.16201001263823	3.1875465	1.81492312675853	0.0846802426359725	0.998185677309753	7929674	NM_001009997	C10orf62	chromosome 10 open reading frame 62	---
8035831	0.171750333333333	1.12642427743533	2.30417977777778	1.81420346042031	0.0847947293555373	0.998185677309753	8035831	NM_001098626	ZNF98	zinc finger protein 98	Q9P255
7901309	0.165080666666666	1.12122876851834	7.15470255555556	1.81411648865861	0.0848085742131365	0.998185677309753	7901309	NM_012186	FOXE3	forkhead box E3	Q13461
8153424	0.3738995	1.29585069165611	3.69042033333333	1.81348171629262	0.0849096819530734	0.998185677309753	8153424	NM_001100878	C8orf73	chromosome 8 open reading frame 73	Q8WYZ6
7930470	-0.154520166666666	-1.11305136120583	8.28196838888889	-1.81315075500436	0.0849624397029306	0.998185677309753	7930470	NM_007373	SHOC2	soc-2 suppressor of clear homolog (C. elegans)	Q9UQ13
7905483	0.219621666666666	1.16442818598283	4.12801605555556	1.81294508772492	0.0849952390092474	0.998185677309753	7905483	NM_178438	LCE5A	late cornified envelope 5A	---
8120194	0.196429000000000	1.14585857999292	3.50450133333333	1.81263672484194	0.0850444366084467	0.998185677309753	8120194	NM_003221	TFAP2B	transcription factor AP-2 beta (activating enhancer binding protein 2 beta)	B2R9E2
8063071	-0.206741333333333	-1.15407847953751	3.18907622222222	-1.81263144706375	0.0850452788646148	0.998185677309753	8063071	NM_080752	ZSWIM3	zinc finger, SWIM-type containing 3	Q96MP5
8051275	0.171729999999999	1.12640840173170	2.99239638888889	1.81245088992780	0.0850740975152313	0.998185677309753	8051275	NM_144575	CAPN13	calpain 13	Q6MZZ7
8176460	0.183260833333333	1.13544736780686	4.50825183333333	1.81241278390166	0.0850801806887314	0.998185677309753	8176460	NR_028062	PRKY	protein kinase, Y-linked	O43930
7960559	0.170408166666665	1.12537683078729	3.92601483333333	1.81166512640890	0.0851996119260697	0.998185677309753	7960559	NM_080730	IFFO1	intermediate filament family orphan 1	Q0D2I5
8002533	0.207282666666667	1.15451159835752	5.53236394444444	1.81131766582684	0.0852551651274332	0.998185677309753	8002533	NM_145911	ZNF23	zinc finger protein 23 (KOX 16)	P17027
8014666	0.264078	1.20086835125405	3.58594688888889	1.81098400643168	0.085308541417522	0.998185677309753	8014666	NM_001004334	GPR179	G protein-coupled receptor 179	Q6PRD1
8049509	0.180601499999999	1.13335631481901	5.55034033333333	1.81091873629155	0.0853189862381497	0.998185677309753	8049509	NM_015893	PRLH	prolactin releasing hormone	P81277
8047839	-0.127615500000001	-1.09248653614917	7.80159338888889	-1.81084671618785	0.0853305125097638	0.998185677309753	8047839	NM_004379	CREB1	cAMP responsive element binding protein 1	Q53X93
8054041	-0.220260166666666	-1.16494364623203	2.23861288888889	-1.81044151318401	0.0853953874428018	0.998185677309753	8054041	NM_138800	TRIM43	tripartite motif-containing 43	Q96BQ3
7925757	0.191414833333333	1.14188299759743	2.91309155555556	1.80937180100541	0.0855668597260409	0.998185677309753	7925757	NM_001001827	OR2T35	olfactory receptor, family 2, subfamily T, member 35	Q6IF00
8123976	0.184508833333334	1.13643000887408	5.87724077777778	1.80889876993169	0.0856427809480842	0.998185677309753	8123976	NM_018988	GFOD1	glucose-fructose oxidoreductase domain containing 1	Q9NXC2
8034837	-0.125462666666669	-1.09085751032045	8.35825927777778	-1.80875935756451	0.0856651677338416	0.998185677309753	8034837	NM_006145	DNAJB1	DnaJ (Hsp40) homolog, subfamily B, member 1	P25685
7977478	-0.177645166666667	-1.13103624831781	2.34806916666667	-1.80872824362715	0.0856701646931216	0.998185677309753	7977478	NM_001004714	OR4K13	olfactory receptor, family 4, subfamily K, member 13	---
8160792	-0.191873833333334	-1.14224635067355	3.73822188888889	-1.80869320734766	0.0856757918917837	0.998185677309753	8160792	NM_032596	C9orf24	chromosome 9 open reading frame 24	Q8NCR6
7948957	0.199160833333332	1.14803039049427	2.93147983333333	1.80825085511379	0.0857468660237275	0.998185677309753	7948957	NM_199352	SLC22A25	solute carrier family 22, member 25	Q6ZS98
8042144	0.241384166666667	1.18212628639299	5.58239433333333	1.80698456252935	0.0859506089023977	0.998185677309753	8042144	NM_002908	REL	v-rel reticuloendotheliosis viral oncogene homolog (avian)	Q04864
8005202	0.297099833333334	1.22867200061550	5.793048	1.80695151594832	0.0859559316365205	0.998185677309753	8005202	NR_002744	SNORD49A	small nucleolar RNA, C/D box 49A	---
7902038	-0.189680333333333	-1.14051097795311	6.53560233333333	-1.80661298829515	0.0860104739928743	0.998185677309753	7902038	NM_001005353	AK3L1	adenylate kinase 3-like 1	P27144
8031884	0.222119833333332	1.16644625328339	3.90285022222222	1.80619436262767	0.0860779630768877	0.998185677309753	8031884	NM_014480	ZNF544	zinc finger protein 544	Q6NX49
8163599	0.177119833333333	1.13062447530965	4.78052683333333	1.8061875003614	0.0860790697663872	0.998185677309753	8163599	NM_015404	DFNB31	deafness, autosomal recessive 31	Q9P202
8133372	0.182058666666665	1.13450161809170	5.76839972222222	1.80567827095028	0.0861612286069217	0.998185677309753	8133372	NM_000501	ELN	elastin	Q8NBI4
8007904	-0.149128500000001	-1.10889940822359	7.07516916666667	-1.80521856502613	0.0862354559087344	0.998185677309753	8007904	NM_004287	GOSR2	golgi SNAP receptor complex member 2	O14653
8174853	0.168884166666666	1.12418865955522	4.57877211111111	1.80519164455802	0.0862398043968587	0.998185677309753	8174853	NM_001080141	CT47A6	cancer/testis antigen family 47, member A6	Q5JQC4
8059739	0.204705999999998	1.15245147023221	6.63378477777778	1.8050111034289	0.0862689722999562	0.998185677309753	8059739	NM_024409	NPPC	natriuretic peptide precursor C	P23582
7934185	0.179702666666666	1.13265042678679	5.08814377777778	1.80480425420579	0.0863024010353331	0.998185677309753	7934185	NM_022153	C10orf54	chromosome 10 open reading frame 54	Q9H7M9
7918294	0.159468666666667	1.11687572569658	2.93849227777778	1.80464756311464	0.086327731252432	0.998185677309753	7918294	NM_001122961	C1orf194	chromosome 1 open reading frame 194	---
8048864	-0.384435166666668	-1.30534862655545	6.26885511111111	-1.80452039913622	0.0863482929555152	0.998185677309753	8048864	NM_004591	CCL20	chemokine (C-C motif) ligand 20	P78556
7913712	-0.155135833333334	-1.11352645458394	6.88378511111111	-1.80397066069711	0.0864372315822008	0.998185677309753	7913712	NM_006625	SFRS13A	splicing factor, arginine/serine-rich 13A	O75494
8021946	0.177772166666666	1.13113581747277	2.87053788888889	1.80338423985134	0.0865321925967448	0.998185677309753	8021946	NM_130386	COLEC12	collectin sub-family member 12	Q5KU26
8068130	0.185551166666666	1.13725136533385	2.28143877777778	1.80284439519184	0.0866196915376963	0.998185677309753	8068130	NM_181599	KRTAP13-1	keratin associated protein 13-1	Q8IUC0
7954591	-0.202181000000000	-1.15043621761032	7.26690655555556	-1.80269655744937	0.0866436667408206	0.998185677309753	7954591	NM_021821	MRPS35	mitochondrial ribosomal protein S35	P82673
7923034	-0.182974333333334	-1.13522190548592	2.24242272222222	-1.80233934273476	0.0867016209199496	0.998185677309753	7923034	NM_003783	B3GALT2	UDP-Gal:betaGlcNAc beta 1,3-galactosyltransferase, polypeptide 2	O43825
8139198	-0.163310500000001	-1.11985388013522	6.54463783333333	-1.80163906541231	0.0868153310251487	0.998185677309753	8139198	NM_152682	RWDD4A	RWD domain containing 4A	Q6NW29
8128592	-0.189329666666668	-1.14023379492398	7.466724	-1.80163171919379	0.08681652458102	0.998185677309753	8128592	NM_004849	ATG5	ATG5 autophagy related 5 homolog (S. cerevisiae)	Q9H1Y0
8065416	0.267067666666666	1.20335946579584	4.46898577777778	1.80093845390358	0.0869292250706535	0.998185677309753	8065416	NM_001322	CST2	cystatin SA	P09228
8109368	-0.136923666666670	-1.09955796990508	10.1079357777778	-1.80071271499952	0.086965949684069	0.998185677309753	8109368	NM_005754	G3BP1	GTPase activating protein (SH3 domain) binding protein 1	Q5U0Q1
8020100	-0.176184333333335	-1.12989157174099	7.40268205555556	-1.79985529260753	0.0871055633857911	0.998185677309753	8020100	NM_006788	RALBP1	ralA binding protein 1	Q5GJ68
7954969	-0.157178166666668	-1.11510392078927	5.25735	-1.79968735513077	0.0871329313638978	0.998185677309753	7954969	NM_001114182	IRAK4	interleukin-1 receptor-associated kinase 4	B2RAP9
7949327	-0.142758833333334	-1.10401428029937	2.625823	-1.79932136286208	0.0871926012794405	0.998185677309753	7949327	BC106951	C11orf85	chromosome 11 open reading frame 85	Q3KP22
7965573	-0.153064000000002	-1.11192848314898	7.00213011111111	-1.79900806408128	0.0872437084573844	0.998185677309753	7965573	NM_021229	NTN4	netrin 4	Q9HB63
7994804	0.194503666666665	1.14433040653421	4.7831455	1.79850508649238	0.0873258116060962	0.998185677309753	7994804	NM_013292	MYLPF	myosin light chain, phosphorylatable, fast skeletal muscle	Q96A32
7986665	-0.139771666666666	-1.10173073268978	8.17580133333333	-1.79845240229181	0.087334415351897	0.998185677309753	7986665	NM_030922	NIPA2	non imprinted in Prader-Willi/Angelman syndrome 2	Q8N8Q9
7951030	0.174848499999999	1.12884585644886	6.31176005555556	1.79825662742195	0.0873663933856819	0.998185677309753	7951030	NR_003036	SNORD6	small nucleolar RNA, C/D box 6	---
8038505	0.215384333333332	1.16101316659372	3.0204815	1.79799258677258	0.08740953811806	0.998185677309753	8038505	NM_052884	SIGLEC11	sialic acid binding Ig-like lectin 11	Q96RL6
8158183	0.190068833333333	1.14081814486425	5.02826588888889	1.79786315684917	0.0874306939662289	0.998185677309753	8158183	NM_004408	DNM1	dynamin 1	Q05193
8172531	-0.154527833333334	-1.11305727611938	4.55523205555556	-1.79736856961716	0.087511577236176	0.998185677309753	8172531	NM_007213	PRAF2	PRA1 domain family, member 2	O60831
8150318	-0.160963333333334	-1.11803343534157	4.87627383333333	-1.79734335738263	0.0875157021074806	0.998185677309753	8150318	NM_023110	FGFR1	fibroblast growth factor receptor 1	P11362
7901175	-0.185115666666666	-1.13690812008093	5.27998483333333	-1.79718755632834	0.0875411958312556	0.998185677309753	7901175	NM_005727	TSPAN1	tetraspanin 1	O60635
7957735	-0.164336166666667	-1.12065030983875	2.00525861111111	-1.79659997474496	0.0876373998321183	0.998185677309753	7957735	NR_029678	MIR135A2	microRNA 135a-2	---
7971218	-0.259581666666668	-1.19713152616317	5.86805994444444	-1.79646180007022	0.0876600363285227	0.998185677309753	7971218	NM_032138	KBTBD7	kelch repeat and BTB (POZ) domain containing 7	Q8WVZ9
7911281	0.197155333333332	1.14643561450156	2.92004222222222	1.79582274916847	0.0877647950371697	0.998185677309753	7911281	NM_001004136	OR2T2	olfactory receptor, family 2, subfamily T, member 2	Q6IF00
8111417	0.216745	1.16210868371287	3.34206911111111	1.79571300803779	0.087782795677384	0.998185677309753	8111417	NM_016180	SLC45A2	solute carrier family 45, member 2	Q9UMX9
8131965	0.219867666666667	1.16462675445979	5.088537	1.79517524381697	0.0878710505238349	0.998185677309753	8131965	AK056484	LOC441204	hypothetical locus LOC441204	Q96MT5
7920191	0.152353999999999	1.11138139941332	5.4077675	1.79512159065560	0.0878798600045331	0.998185677309753	7920191	NM_178431	LCE3A	late cornified envelope 3A	---
7961891	0.188257499999998	1.13938672296831	4.89349788888889	1.79481990604676	0.0879294088242667	0.998185677309753	7961891	NM_030762	BHLHE41	basic helix-loop-helix family, member e41	Q8TAT1
8115410	-0.151294333333334	-1.11056538398079	6.64632911111111	-1.79474736427505	0.0879413267348771	0.998185677309753	8115410	NM_015465	GEMIN5	gem (nuclear organelle) associated protein 5	Q8TEQ6
8014081	-0.192595500000000	-1.14281786946226	7.79126522222222	-1.79463675683802	0.0879595011648871	0.998185677309753	8014081	NM_018428	UTP6	UTP6, small subunit (SSU) processome component, homolog (yeast)	B3KQ21
7942596	-0.209597833333334	-1.15636578964525	7.13827927777778	-1.79457840704719	0.0879690902081391	0.998185677309753	7942596	NM_001235	SERPINH1	serpin peptidase inhibitor, clade H (heat shock protein 47), member 1, (collagen binding protein 1)	P50454
8010783	0.210884166666666	1.15739728635403	4.89834644444444	1.79376171959701	0.088103397632881	0.998185677309753	8010783	NM_018949	UTS2R	urotensin 2 receptor	Q9UKP6
7905503	0.361018833333333	1.28433257490663	2.85250722222222	1.79366452153115	0.0881193940788711	0.998185677309753	7905503	NM_178429	LCE2C	late cornified envelope 2C	---
8007084	0.176163999999999	1.12987564716968	6.08697666666667	1.79354256705337	0.088139468396125	0.998185677309753	8007084	NM_000964	RARA	retinoic acid receptor, alpha	P10276
7962831	-0.176941166666666	-1.13048446484821	7.41998633333333	-1.79337829134583	0.0881665152739922	0.998185677309753	7962831	NM_001240	CCNT1	cyclin T1	O60563
8150920	0.319591833333333	1.24797742170991	3.00006533333333	1.79303999742873	0.08822223575914	0.998185677309753	8150920	NM_000780	CYP7A1	cytochrome P450, family 7, subfamily A, polypeptide 1	P22680
7955981	0.157268833333333	1.11517400208129	2.24291722222222	1.79301587143934	0.0882262107248701	0.998185677309753	7955981	NM_001005243	OR9K2	olfactory receptor, family 9, subfamily K, member 2	Q8NGE7
7903461	0.211821000000000	1.15814910184644	2.72347438888889	1.79299298008721	0.0882299824171283	0.998185677309753	7903461	NM_001113226	NTNG1	netrin G1	Q5ICN7
8150559	-0.190851000000000	-1.14143681466620	6.34326977777778	-1.79296835301810	0.0882340402509492	0.998185677309753	8150559	NM_018105	THAP1	THAP domain containing, apoptosis associated protein 1	Q9NVV9
8036395	-0.226631333333335	-1.17009959571153	4.08087083333333	-1.79266761136567	0.0882836069071836	0.998185677309753	8036395	NM_152484	ZNF569	zinc finger protein 569	Q5MCW4
8041487	-0.190246833333334	-1.14095890791651	5.85917122222222	-1.79257976112625	0.0882980904810023	0.998185677309753	8041487	NM_174931	CCDC75	coiled-coil domain containing 75	Q8N954
7976810	-0.170012166666667	-1.12506797267407	2.12174155555556	-1.79257152800197	0.0882994479542189	0.998185677309753	7976810	NR_003231	SNORD113-3	small nucleolar RNA, C/D box 113-3	---
8106950	-0.218983500000000	-1.16391322273373	3.0492695	-1.79241192761317	0.0883257663614527	0.998185677309753	8106950	NM_152548	FAM81B	family with sequence similarity 81, member B	Q96LP2
8062213	-0.173913333333334	-1.12811436648226	6.06708372222222	-1.79226803447935	0.0883495004478141	0.998185677309753	8062213	NM_016436	PHF20	PHD finger protein 20	Q9BVI0
8073705	0.158394999999999	1.11604484591656	5.64990177777778	1.79098958600005	0.0885606140059993	0.998185677309753	8073705	NM_181333	PRR5	proline rich 5 (renal)	P85299
7970317	-0.229040166666667	-1.17205491488374	7.50245466666667	-1.79085746086086	0.0885824571124914	0.998185677309753	7970317	NM_007111	TFDP1	transcription factor Dp-1	Q14186
7947363	0.165253499999999	1.12136309857987	5.36482727777778	1.79081023142347	0.0885902662808709	0.998185677309753	7947363	NM_024424	WT1	Wilms tumor 1	P19544
7953303	0.208795666666665	1.15572300636043	4.05117866666667	1.79055408280805	0.088632629671041	0.998185677309753	7953303	NM_018173	PLEKHG6	pleckstrin homology domain containing, family G (with RhoGef domain) member 6	Q3KR16
7961983	-0.141961000000002	-1.10340391160769	8.25346183333333	-1.79036965091727	0.0886631430022856	0.998185677309753	7961983	NM_016551	TM7SF3	transmembrane 7 superfamily member 3	Q9NS93
7956949	-0.172116500000001	-1.12671020852834	7.60077922222222	-1.78968612771549	0.0887763079742824	0.998185677309753	7956949	NM_020401	NUP107	nucleoporin 107kDa	B3KMK0
8068383	0.189155500000000	1.14009615063542	2.7353835	1.78896708417078	0.0888954889473888	0.998185677309753	8068383	NM_053277	CLIC6	chloride intracellular channel 6	Q96NY7
8053429	-0.137687500000000	-1.10014028382542	8.28647077777778	-1.78884220035477	0.0889162024925141	0.998185677309753	8053429	NM_000821	GGCX	gamma-glutamyl carboxylase	A7YA96
7929541	0.2682575	1.20435232135361	2.3866335	1.78868441861771	0.0889423785553713	0.998185677309753	7929541	NM_001159747	CC2D2B	coiled-coil and C2 domain containing 2B	Q6DHV5
8056222	-0.1557265	-1.11398244673823	9.20601227777778	-1.788530276875	0.0889679571952555	0.998185677309753	8056222	NM_001935	DPP4	dipeptidyl-peptidase 4	P27487
8154779	0.162455833333333	1.11919066420011	2.629111	1.78816843415426	0.0890280272873065	0.998185677309753	8154779	NM_014471	SPINK4	serine peptidase inhibitor, Kazal type 4	O60575
7929047	-0.239508166666669	-1.18059011443089	5.32447077777778	-1.78806355398728	0.0890454451864406	0.998185677309753	7929047	NM_001547	IFIT2	interferon-induced protein with tetratricopeptide repeats 2	Q05DN2
8012344	0.236472999999999	1.17810897946366	5.32616994444444	1.78800653401187	0.0890549159783487	0.998185677309753	8012344	NM_001165967	HES7	hairy and enhancer of split 7 (Drosophila)	Q9BYE0
8010949	-0.129967833333335	-1.09426930290397	8.30421972222222	-1.78798338726532	0.0890587608104823	0.998185677309753	8010949	NM_016080	GLOD4	glyoxalase domain containing 4	Q9HC38
8140028	0.162339666666667	1.11910054992721	3.65186572222222	1.78784839493195	0.0890811868238011	0.998185677309753	8140028	NM_178125	TRIM50	tripartite motif-containing 50	Q86XT4
7918034	-0.167055333333336	-1.12276448391849	7.72546155555556	-1.78773314459237	0.0891003370132888	0.998185677309753	7918034	NM_001077394	DPH5	DPH5 homolog (S. cerevisiae)	Q9H2P9
8065120	0.281587333333333	1.21553154434494	3.28251438888889	1.78749448801278	0.0891400039412591	0.998185677309753	8065120	AF258585	LOC100131642	PP5241	Q8WY65
7919217	-0.203684333333334	-1.15163563291896	4.23409244444444	-1.78719061567951	0.089190532491327	0.998185677309753	7919217	NM_001012758	NUDT17	nudix (nucleoside diphosphate linked moiety X)-type motif 17	B3KNI3
8087234	0.276954333333332	1.21163430708862	6.00047011111111	1.78679748132241	0.0892559405731937	0.998185677309753	8087234	ENST00000449376	ARIH2	ariadne homolog 2 (Drosophila)	Q8N7S6
8124828	-0.166403166666667	-1.12225705575533	7.93605722222222	-1.78642635283056	0.0893177255689704	0.998185677309753	8124828	NM_005803	FLOT1	flotillin 1	O75955
7959586	0.215219833333332	1.16088079227171	4.98637927777778	1.78594737580517	0.089397519858101	0.998185677309753	7959586	NM_022717	SNRNP35	small nuclear ribonucleoprotein 35kDa (U11/U12)	Q16560
7927363	0.224460333333332	1.16834012765434	5.56501616666667	1.78592937951298	0.0894005191212837	0.998185677309753	7927363	NM_001137556	FAM25B	family with sequence similarity 25, member B	Q5VTM1
8006865	0.175033333333332	1.12899048972395	3.78504705555556	1.78540432598261	0.0894880629841434	0.998185677309753	8006865	NM_032192	PPP1R1B	protein phosphatase 1, regulatory (inhibitor) subunit 1B	B3KVQ9
7956120	-0.153414166666668	-1.11219839989194	6.42816911111111	-1.78445239834407	0.0896469704466852	0.998185677309753	7956120	NM_001982	ERBB3	v-erb-b2 erythroblastic leukemia viral oncogene homolog 3 (avian)	P21860
8135734	-0.149922666666667	-1.10950999698567	7.64478533333333	-1.78433742395196	0.0896661799299226	0.998185677309753	8135734	NM_024913	C7orf58	chromosome 7 open reading frame 58	A4D0V7
7945475	0.179997500	1.13288192215932	4.45180666666667	1.78246763777021	0.089979077797735	0.998185677309753	7945475	NM_021924	CDHR5	cadherin-related family member 5	Q9HBB8
7930750	0.188094666666666	1.13925813053329	2.1313095	1.7822004106028	0.0900238738967263	0.998185677309753	7930750	NM_198515	C10orf96	chromosome 10 open reading frame 96	P0C7W6
8083463	0.343692166666667	1.26900008575051	2.46401883333333	1.78160996609946	0.0901229204152478	0.998185677309753	8083463	NM_001101337	C3orf79	chromosome 3 open reading frame 79	P0CE67
8006762	-0.189012666666668	-1.13998328154803	9.45312483333333	-1.78145766450326	0.090148484178972	0.998185677309753	8006762	NM_032351	MRPL45	mitochondrial ribosomal protein L45	Q9BRJ2
8012558	0.181171166666667	1.13380392348279	3.54976827777778	1.78139194938389	0.0901595163761368	0.998185677309753	8012558	NM_001142633	PIK3R5	phosphoinositide-3-kinase, regulatory subunit 5	Q8WYR1
8021668	-0.225694666666667	-1.16934015761250	3.15340311111111	-1.78071448197863	0.0902733172134172	0.998185677309753	8021668	NM_033646	CDH7	cadherin 7, type 2	Q9ULB5
8038861	0.157836499999999	1.11561288323878	3.77034361111111	1.78033874070225	0.0903364877838988	0.998185677309753	8038861	NM_001245	SIGLEC6	sialic acid binding Ig-like lectin 6	O43699
8093878	0.148965333333331	1.10877400043912	6.45332461111111	1.77950943284763	0.090476048639137	0.998185677309753	8093878	NM_153717	EVC	Ellis van Creveld syndrome	Q96I11
8059067	0.312248166666667	1.24164105531659	4.7220495	1.77913769637065	0.0905386672500397	0.998185677309753	8059067	NM_002181	IHH	Indian hedgehog homolog (Drosophila)	Q14623
8124440	-0.208344166666667	-1.15536137255738	2.76619655555556	-1.77864888718645	0.0906210637535131	0.998185677309753	8124440	NM_003534	HIST1H3G	histone cluster 1, H3g	---
8137627	-0.145811833333335	-1.10635304515786	7.53485638888889	-1.77808262173443	0.0907165979102068	0.998185677309753	8137627	NM_058246	DNAJB6	DnaJ (Hsp40) homolog, subfamily B, member 6	O75190
8092328	-0.141229333333333	-1.10284445922483	9.29245094444444	-1.77808240545285	0.0907166344155385	0.998185677309753	8092328	NM_020166	MCCC1	methylcrotonoyl-CoA carboxylase 1 (alpha)	Q96RQ3
7918275	-0.189624833333335	-1.14046710371776	5.183762	-1.77777915336061	0.090767831679182	0.998185677309753	7918275	NM_001142550	WDR47	WD repeat domain 47	O94967
8031387	0.188634666666666	1.13968463407134	4.15862144444444	1.77763756860532	0.0907917436315434	0.998185677309753	8031387	NM_004829	NCR1	natural cytotoxicity triggering receptor 1	O76036
7945730	0.222080833333334	1.16641472147125	3.80764533333333	1.77732239445899	0.0908449923164985	0.998185677309753	7945730	NM_005170	ASCL2	achaete-scute complex homolog 2 (Drosophila)	Q99929
7967028	-0.390879666666668	-1.31119264476651	2.50234355555556	-1.77718889857778	0.0908675546013565	0.998185677309753	7967028	NR_003137	RNU4-2	RNA, U4 small nuclear 2	---
7939988	0.258061333333333	1.19587063577617	2.2003875	1.77702746758879	0.0908948447094542	0.998185677309753	7939988	NM_001004742	OR5M3	olfactory receptor, family 5, subfamily M, member 3	Q8NGP4
7931623	0.163686999999999	1.12014616644274	4.20303833333333	1.77686204234439	0.0909228174120946	0.998185677309753	7931623	NR_002934	LOC619207	scavenger receptor protein family member	Q4G0T1
8129573	-0.194753666666669	-1.14452872106509	5.54517261111111	-1.77670338644441	0.0909496524484372	0.998185677309753	8129573	NM_015529	MOXD1	monooxygenase, DBH-like 1	Q6UVY6
8027521	-0.221425666666668	-1.16588514139464	5.22015977777778	-1.77625068555957	0.0910262599070472	0.998185677309753	8027521	NM_018025	GPATCH1	G patch domain containing 1	B2RDX4
8160756	-0.153519833333335	-1.11227986312442	7.63599527777778	-1.77546438079739	0.0911594536231614	0.998185677309753	8160756	NM_015397	DCAF12	DDB1 and CUL4 associated factor 12	Q5T6F0
8122409	-0.193627666666667	-1.14363578353209	6.24798311111111	-1.77531514604087	0.0911847518302125	0.998185677309753	8122409	NM_003630	PEX3	peroxisomal biogenesis factor 3	P56589
8123678	-0.158430666666668	-1.11607243739669	8.21480294444445	-1.77520905963248	0.0912027392440272	0.998185677309753	8123678	NM_183373	C6orf145	chromosome 6 open reading frame 145	Q5TGL8
7962760	-0.167545166666668	-1.12314575704203	6.452588	-1.77515404665658	0.091212068143425	0.998185677309753	7962760	NM_014554	SENP1	SUMO1/sentrin specific peptidase 1	Q6N001
7999547	0.211676499999999	1.15803310771063	2.55067311111111	1.77506111122923	0.0912278296695629	0.998185677309753	7999547	NM_001192	TNFRSF17	tumor necrosis factor receptor superfamily, member 17	Q02223
7939865	0.216400333333333	1.16183108361492	2.51436738888889	1.77502722502102	0.0912335772393418	0.998185677309753	7939865	NM_001005470	OR4B1	olfactory receptor, family 4, subfamily B, member 1	---
7981970	0.296706333333333	1.22833692182976	2.9031825	1.77445396607656	0.0913308573935276	0.998185677309753	7981970	NR_003326	SNORD116-11	small nucleolar RNA, C/D box 116-11	---
8117476	-0.255396500000002	-1.19366375597575	6.62290911111111	-1.77231260918156	0.0916950328831257	0.998185677309753	8117476	NM_006994	BTN3A3	butyrophilin, subfamily 3, member A3	Q53FI5
7949668	0.201303999999999	1.14973709136649	3.2761995	1.77176604098668	0.0917881874433211	0.998185677309753	7949668	NM_018219	CCDC87	coiled-coil domain containing 87	Q9NVE4
8144557	-0.163371166666669	-1.1199009720213	5.97042633333333	-1.77151688518547	0.0918306795651321	0.998185677309753	8144557	NM_012331	MSRA	methionine sulfoxide reductase A	Q9UJ68
7951077	-0.144570666666668	-1.10540164657704	8.10539616666667	-1.77147872878045	0.0918371884277568	0.998185677309753	7951077	NM_144665	SESN3	sestrin 3	P58005
7978712	0.198294000000001	1.14734081156246	4.08915816666667	1.77094058037076	0.0919290303112453	0.998185677309753	7978712	NM_175060	CLEC14A	C-type lectin domain family 14, member A	Q86T13
7939723	-0.235351833333334	-1.17719378715202	6.27033638888889	-1.77089778388729	0.0919363374851816	0.998185677309753	7939723	NM_001003676	C11orf49	chromosome 11 open reading frame 49	Q9H6J7
7903908	-0.163020166666669	-1.11962853923672	8.18432305555556	-1.77078277975185	0.0919559760550903	0.998185677309753	7903908	NM_006090	CEPT1	choline/ethanolamine phosphotransferase 1	B3KN25
7973004	0.334356666666666	1.26081505489916	2.44355188888889	1.77065200476411	0.0919783121277738	0.998185677309753	7973004	NM_172194	OR4Q3	olfactory receptor, family 4, subfamily Q, member 3	---
7938396	0.181780333333332	1.13428276438390	4.18152494444444	1.77031158496132	0.0920364770671647	0.998185677309753	7938396	NM_000480	AMPD3	adenosine monophosphate deaminase 3	Q01432
7982348	0.181873333333333	1.13435588565638	4.03510077777778	1.7698920140841	0.0921082097086693	0.998185677309753	7982348	ENST00000416633	LOC100129979	similar to FLJ00287 protein	Q8NF76
8045349	-0.169265166666667	-1.12448558470496	6.10874477777778	-1.76935514213940	0.092200067430571	0.998185677309753	8045349	NM_002410	MGAT5	mannosyl (alpha-1,6-)-glycoprotein beta-1,6-N-acetyl-glucosaminyltransferase	Q09328
8176076	-0.147048166666667	-1.10730155288922	5.799038	-1.76901428107800	0.0922584291819018	0.998185677309753	8176076	NM_001009932	DNASE1L1	deoxyribonuclease I-like 1	P27635
8039642	0.142861	1.10409246553582	2.35096433333333	1.76886679636655	0.0922836912052316	0.998185677309753	8039642	NM_020633	VN1R1	vomeronasal 1 receptor 1	Q9GZP7
7965867	0.186233000000000	1.13778896970008	2.04177961111111	1.76872186218921	0.0923085221846841	0.998185677309753	7965867	NM_002674	PMCH	pro-melanin-concentrating hormone	P20382
8061129	-0.237471000000003	-1.17892423112243	6.50428155555556	-1.76855860826084	0.0923364987298556	0.998185677309753	8061129	BC016869	C20orf72	chromosome 20 open reading frame 72	Q9BQP7
7983051	0.205163166666666	1.15281672128534	3.03004338888889	1.76835060848755	0.09237215391318	0.998185677309753	7983051	NM_016642	SPTBN5	spectrin, beta, non-erythrocytic 5	Q9NRC6
8071989	0.186977999999999	1.13837666956578	5.69092588888889	1.76753450793708	0.0925121643203232	0.998185677309753	8071989	NM_004076	CRYBB3	crystallin, beta B3	P26998
8117543	0.257459333333333	1.19537173342863	2.95954888888889	1.76731279614761	0.092550232922318	0.998185677309753	8117543	NM_080596	HIST1H2AH	histone cluster 1, H2ah	Q96KK5
7924403	-0.157224666666667	-1.11513986266644	2.15851411111111	-1.76724848650986	0.0925612776197474	0.998185677309753	7924403	NR_029711	MIR194-1	microRNA 194-1	---
7914433	0.185988166666666	1.13759589699781	4.91800488888889	1.76717263831615	0.0925743054417624	0.998185677309753	7914433	NM_001703	BAI2	brain-specific angiogenesis inhibitor 2	O60241
8171493	-0.156635000000001	-1.11468416938108	6.14213905555556	-1.76641269644345	0.0927049219375957	0.998185677309753	8171493	NM_175859	CTPS2	CTP synthase II	Q9NRF8
8030796	0.202957500000000	1.15105558216372	2.63532061111111	1.76611254403617	0.09275655508134	0.998185677309753	8030796	NR_002804	SIGLECP3	sialic acid binding Ig-like lectin, pseudogene 3	Q9P0F8
8031720	0.245521166666666	1.18552095735877	4.97932277777778	1.76609310902052	0.0927598992092964	0.998185677309753	8031720	NM_213598	ZNF543	zinc finger protein 543	Q08ER8
8049137	0.241171333333332	1.18195190628256	5.124957	1.76602346820468	0.0927718829623362	0.998185677309753	8049137	NM_001631	ALPI	alkaline phosphatase, intestinal	P09923
8111788	-0.188717833333334	-1.13975033506942	6.01860216666667	-1.76593512563270	0.0927870868283685	0.998185677309753	8111788	NM_012382	TTC33	tetratricopeptide repeat domain 33	Q6PID6
8162039	-0.142975666666668	-1.10418022326042	7.82059927777778	-1.76581674710534	0.0928074632953996	0.998185677309753	8162039	NM_032307	C9orf64	chromosome 9 open reading frame 64	Q5T6V5
8090938	0.191910333333333	1.14227524972569	4.63853033333333	1.76556042687009	0.0928515968867543	0.998185677309753	8090938	NM_173543	DZIP1L	DAZ interacting protein 1-like	Q8IYY4
8126710	-0.190116666666667	-1.14085596993309	3.95631661111111	-1.7650244628742	0.0929439385595912	0.998185677309753	8126710	NM_181356	SUPT3H	suppressor of Ty 3 homolog (S. cerevisiae)	Q5U608
7903079	-0.143522	-1.10459844380016	7.8208325	-1.76379700167418	0.0931557178538594	0.998185677309753	7903079	NM_001938	DR1	down-regulator of transcription 1, TBP-binding (negative cofactor 2)	Q658N3
8008662	-0.186019500000002	-1.13762060426962	5.16758166666667	-1.76303002485168	0.093288259268302	0.998185677309753	8008662	NR_002818	RNF126P1	ring finger protein 126 pseudogene 1	---
8121757	-0.172715833333334	-1.12717837071697	6.21507922222222	-1.76291399376109	0.0933083248029306	0.998185677309753	8121757	NM_004506	HSF2	heat shock transcription factor 2	Q03933
8154394	-0.122942666666666	-1.08895373897727	7.30006155555556	-1.76233378713459	0.0934087172633631	0.998185677309753	8154394	NM_001039697	SNAPC3	small nuclear RNA activating complex, polypeptide 3, 50kDa	Q92966
7949754	0.161052833333332	1.11810279656727	5.79453872222222	1.76220593729794	0.0934308515074095	0.998185677309753	7949754	NM_013246	CLCF1	cardiotrophin-like cytokine factor 1	Q9UBD9
8088671	0.192883833333332	1.14304629293798	3.38700922222222	1.76205544163638	0.0934569121570573	0.998185677309753	8088671	NM_182522	FAM19A4	family with sequence similarity 19 (chemokine (C-C motif)-like), member A4	Q96LR4
7987574	0.223156833333333	1.16728498881837	5.66971972222222	1.76192963094730	0.0934787030398302	0.998185677309753	7987574	NM_133639	RHOV	ras homolog gene family, member V	Q96L33
8137310	-0.213726500000001	-1.15967978649548	6.45779105555556	-1.76191468520992	0.0934812919891287	0.998185677309753	8137310	NM_007188	ABCB8	ATP-binding cassette, sub-family B (MDR/TAP), member 8	B3KND2
7925480	-0.205737666666668	-1.15327587936936	7.74128405555556	-1.76144290577014	0.0935630469947131	0.998185677309753	7925480	NM_000143	FH	fumarate hydratase	B1ANK7
7916882	-0.147897	-1.10795324365047	2.46869711111111	-1.76089355766804	0.0936583217315178	0.998185677309753	7916882	NM_000329	RPE65	retinal pigment epithelium-specific protein 65kDa	Q16518
7920278	-0.278645666666668	-1.21305559095723	7.75459427777778	-1.76081887837789	0.0936712800031003	0.998185677309753	7920278	NM_002960	S100A3	S100 calcium binding protein A3	P33764
8035146	0.194650166666666	1.14444661468071	2.64544994444444	1.76070536469344	0.0936909797427651	0.998185677309753	8035146	NM_145046	CALR3	calreticulin 3	Q96L12
7992887	0.285760333333333	1.21905256303177	3.19457088888889	1.76028053093631	0.0937647392954808	0.998185677309753	7992887	AK093979	ZNF75A	zinc finger protein 75a	Q86V93
8163964	-0.195189500000001	-1.14487453158467	6.03141505555556	-1.76007617493812	0.0938002373989035	0.998185677309753	8163964	NM_005388	PDCL	phosducin-like	Q13371
7964642	0.198438666666665	1.14745586726603	4.776278	1.75991239301265	0.093828695870319	0.998185677309753	7964642	NM_175895	C12orf61	chromosome 12 open reading frame 61	Q8N7H1
8143885	0.226004833333332	1.16959158242440	3.98090233333333	1.75988947857421	0.0938326780388967	0.998185677309753	8143885	NM_001098834	GBX1	gastrulation brain homeobox 1	---
8150219	-0.226707333333335	-1.17016123722904	6.15196816666667	-1.75975816506522	0.0938555010730872	0.998185677309753	8150219	NM_018310	BRF2	BRF2, subunit of RNA polymerase III transcription initiation factor, BRF1-like	Q9HAW0
8161695	0.192999166666666	1.14313767511163	2.47878411111111	1.75962329763320	0.0938789467880804	0.998185677309753	8161695	NR_029621	MIR204	microRNA 204	---
8096899	0.164574499999997	1.12083545665010	7.08031361111111	1.75880276380745	0.0940216995704061	0.998185677309753	8096899	NM_152400	C4orf32	chromosome 4 open reading frame 32	Q8N8J7
8031675	0.213899666666665	1.15981899119911	5.31875344444444	1.75861345323147	0.0940546615626921	0.998185677309753	8031675	NM_021216	ZNF71	zinc finger protein 71	Q9NQZ8
8116372	-0.132412000000002	-1.09612474937644	8.08587772222222	-1.75847421292267	0.0940789118883062	0.998185677309753	8116372	NM_018434	RNF130	ring finger protein 130	Q2HIY3
8083743	-0.193239500000001	-1.14332812213258	5.93736394444444	-1.75844432795152	0.0940841174083998	0.998185677309753	8083743	NM_025047	ARL14	ADP-ribosylation factor-like 14	Q8N4G2
8176821	0.174694	1.12872497341988	2.52307366666667	1.75831481923447	0.0941066787852289	0.998185677309753	8176821	NM_004678	BPY2	basic charge, Y-linked, 2	O14599
7971866	-0.210110333333335	-1.15677664760657	4.65608638888889	-1.75809634547766	0.0941447491136541	0.998185677309753	7971866	NM_001042517	DIAPH3	diaphanous homolog 3 (Drosophila)	B7ZB09
8126674	0.158556333333332	1.11616965767372	4.11066461111111	1.75802454673951	0.0941572633649774	0.998185677309753	8126674	NM_182539	TCTE1	t-complex-associated-testis-expressed 1	Q5JU00
8180078	0.157299499999998	1.11519770704451	4.67673383333333	1.75782759536066	0.0941915986241967	0.998185677309753	8180078	NM_002118	HLA-DMB	major histocompatibility complex, class II, DM beta	A8CGH9
8113641	-0.285706666666668	-1.21900721646241	5.1342475	-1.75780952975429	0.0941947486088876	0.998185677309753	8113641	NM_001801	CDO1	cysteine dioxygenase, type I	Q16878
7984862	0.191756333333333	1.14215332444345	5.27217411111111	1.75751344560797	0.0942463878723755	0.998185677309753	7984862	NM_000761	CYP1A2	cytochrome P450, family 1, subfamily A, polypeptide 2	P05177
8116313	0.309377	1.23917247167551	3.411991	1.75740236488275	0.0942657674733052	0.998185677309753	8116313	NM_001142306	C5orf60	chromosome 5 open reading frame 60	A6NFR6
8031893	0.175717833333333	1.12952627679393	5.781575	1.75734304758702	0.094276117621583	0.998185677309753	8031893	NM_021089	ZNF8	zinc finger protein 8	B3KS94
7899870	0.178527333333332	1.13172805605439	5.6745285	1.75731966542800	0.094280197794067	0.998185677309753	7899870	NM_152493	ZNF362	zinc finger protein 362	Q5T0B9
8121181	0.163756166666666	1.12019987053929	2.237709	1.75692938771382	0.0943483235202093	0.998185677309753	8121181	NM_020482	FHL5	four and a half LIM domains 5	Q5TD97
8084275	-0.185177666666667	-1.13695697989960	3.17716683333333	-1.75691278925526	0.0943512218396738	0.998185677309753	8084275	NM_130770	HTR3C	5-hydroxytryptamine (serotonin) receptor 3, family member C	Q8WXA8
7898249	0.227400333333333	1.17072346036638	5.08498188888889	1.75672742892034	0.094383593527121	0.998185677309753	7898249	NM_207348	SLC25A34	solute carrier family 25, member 34	Q6PIV7
8094960	0.142570166666665	1.10386991363183	5.20781822222222	1.75664679511529	0.094397678561957	0.998185677309753	8094960	NM_152679	SLC10A4	solute carrier family 10 (sodium/bile acid cotransporter family), member 4	Q96EP9
8052872	-0.206882000000001	-1.15419101079516	5.83336027777778	-1.7565837562027	0.094408691401294	0.998185677309753	8052872	NM_003236	TGFA	transforming growth factor, alpha	Q6QBS1
7988245	-0.2506815	-1.18976900512841	6.52745044444444	-1.75648329157503	0.0944262447695361	0.998185677309753	7988245	NM_005926	MFAP1	microfibrillar-associated protein 1	P55081
7919243	-0.139463	-1.10149504103852	2.50461477777778	-1.75618619378724	0.0944781707314043	0.998185677309753	7919243	NM_007053	CD160	CD160 molecule	O95971
7927120	0.198587666666666	1.14757438140001	3.32975616666667	1.75606407935023	0.0944995207117723	0.998185677309753	7927120	NM_020975	RET	ret proto-oncogene	Q9UQV8
7982876	-0.337982333333334	-1.26398762007100	4.10389211111111	-1.75593577538845	0.0945219573274107	0.998185677309753	7982876	ENST00000287660	FAM92A2	CG6405-PA-like	---
8055645	-0.215838999999999	-1.16137911862112	6.16170127777778	-1.75585073609403	0.0945368307489074	0.998185677309753	8055645	NM_002552	ORC4L	origin recognition complex, subunit 4-like (yeast)	Q96B14
8015730	-0.260272666666667	-1.19770504724479	4.03327783333333	-1.75562937565432	0.094575556286616	0.998185677309753	8015730	NR_027254	LOC388387	hypothetical LOC388387	B4DPD9
8126147	-0.154852333333334	-1.11330766008768	6.31385144444444	-1.75561872439516	0.0945774199986829	0.998185677309753	8126147	BC022007	C6orf64	chromosome 6 open reading frame 64	Q9NPB0
8092187	0.158852000000000	1.11639842950125	2.36556183333333	1.75546997537545	0.0946034507813831	0.998185677309753	8092187	NM_031955	SPATA16	spermatogenesis associated 16	B3KS78
7956220	-0.1633565	-1.11988958698822	6.92387333333333	-1.75537587940382	0.0946199205808826	0.998185677309753	7956220	NM_024068	OBFC2B	oligonucleotide/oligosaccharide-binding fold containing 2B	Q9BQ15
8030448	0.169327000000000	1.12453378074090	3.76584877777778	1.75460470507994	0.0947549939460026	0.998185677309753	8030448	NM_001136052	CPT1C	carnitine palmitoyltransferase 1C	Q8TCG5
8130129	-0.227292833333334	-1.1706362291223	7.83488838888889	-1.75451130950969	0.0947713637310657	0.998185677309753	8130129	NM_198887	NUP43	nucleoporin 43kDa	Q8NFH3
8052624	0.192907833333331	1.14306530827971	4.74063211111111	1.75418523047669	0.0948285359303674	0.998185677309753	8052624	NM_001001521	UGP2	UDP-glucose pyrophosphorylase 2	---
7997504	-0.167550833333335	-1.12315016858082	3.49127405555556	-1.75417228232467	0.0948308067741202	0.998185677309753	7997504	NM_001257	CDH13	cadherin 13, H-cadherin (heart)	P55290
8070321	0.231050666666666	1.17368939689204	3.32575477777778	1.75408172019207	0.094846690850274	0.998185677309753	8070321	AK127082	FLJ45139	FLJ45139 protein	Q6ZSX8
8145586	-0.128997166666670	-1.09353330987386	8.4414875	-1.75366989948344	0.094918950777317	0.998185677309753	8145586	NM_018091	ELP3	elongation protein 3 homolog (S. cerevisiae)	Q9H9T3
8064242	0.197290166666667	1.14654276463002	5.188405	1.7536686827431	0.0949191643424197	0.998185677309753	8064242	NR_027686	NCRNA00176	non-protein coding RNA 176	Q6ZNR8
8137715	0.225348666666665	1.16905974964647	5.854557	1.75350053207207	0.0949486825269893	0.998185677309753	8137715	NM_182924	MICALL2	MICAL-like 2	Q8IY33
8043995	0.159632333333333	1.11700243694943	8.32644844444444	1.75341139384640	0.094964333600228	0.998185677309753	8043995	NM_000877	IL1R1	interleukin 1 receptor, type I	P14778
7997264	0.202159666666666	1.15041920607485	5.82618433333333	1.75328242543003	0.0949869820788097	0.998185677309753	7997264	NM_001906	CTRB1	chymotrypsinogen B1	P17538
7936706	-0.126854666666668	-1.09191054398652	8.13433927777778	-1.75321827431689	0.0949982495572174	0.998185677309753	7936706	NM_024834	C10orf119	chromosome 10 open reading frame 119	Q9BTE3
8056408	-0.142343333333333	-1.10369636703925	2.37515516666667	-1.75237903455301	0.0951457595350275	0.998185677309753	8056408	NM_004482	GALNT3	UDP-N-acetyl-alpha-D-galactosamine:polypeptide N-acetylgalactosaminyltransferase 3 (GalNAc-T3)	B2R8J0
8039695	0.233830333333332	1.17595294542168	5.65310711111111	1.75181092625484	0.0952457258346874	0.998185677309753	8039695	NM_152475	ZNF417	zinc finger protein 417	Q8TAU3
8175642	-0.320339666666668	-1.24862448918929	6.17901961111111	-1.75143646418644	0.095311666981963	0.998185677309753	8175642	NM_001013845	CXorf40B	chromosome X open reading frame 40B	Q96DE9
8053183	-0.210381833333334	-1.15699436126374	5.132763	-1.75098918838761	0.0953904818931454	0.998185677309753	8053183	NM_001009812	LBX2	ladybird homeobox 2	Q6XYB7
7941122	0.173591999999998	1.12786312808997	6.99082688888889	1.75074632507593	0.0954333006100198	0.998185677309753	7941122	NM_013299	SAC3D1	SAC3 domain containing 1	A6NKF1
8088480	0.162096500000000	1.11891194110113	5.59888661111111	1.75069294950776	0.0954427133642035	0.998185677309753	8088480	NR_026582	ID2B	inhibitor of DNA binding 2B, dominant negative helix-loop-helix protein (pseudogene)	Q14602
8053869	0.160979166666667	1.11804570563619	5.21163227777778	1.75035022384511	0.0955031719299379	0.998185677309753	8053869	NM_000682	ADRA2B	adrenergic, alpha-2B-, receptor	A2RUS0
8006968	0.202481166666665	1.15067560190236	3.78051494444444	1.74962491241648	0.0956312294570104	0.998185677309753	8006968	NM_178171	GSDMA	gasdermin A	Q96QA5
8159624	0.142655499999999	1.10393520787801	5.62201683333333	1.74895574907766	0.0957495049743373	0.998185677309753	8159624	NM_199001	C9orf169	chromosome 9 open reading frame 169	A8MQ03
8064866	-0.346917666666668	-1.27184042186147	3.44517166666667	-1.74844113088184	0.0958405501675158	0.998185677309753	8064866	NR_015406	LOC149837	hypothetical LOC149837	Q6ZU70
8175169	0.123937166666666	1.0897046515479	6.30776938888889	1.74837794509617	0.0958517340075255	0.998185677309753	8175169	NM_021183	RAP2C	RAP2C, member of RAS oncogene family	Q9Y3L5
7959807	-0.190911500000000	-1.14148468228432	2.33402283333333	-1.74826471520886	0.0958717784320862	0.998185677309753	7959807	NM_052907	TMEM132B	transmembrane protein 132B	Q14DG7
8051949	0.197122333333333	1.14640939139722	6.764712	1.74769933953440	0.0959719176334948	0.998185677309753	8051949	NM_016932	SIX2	SIX homeobox 2	Q9NPC8
8054740	0.139470166666665	1.10150051278908	5.33457294444444	1.74703799992378	0.096089168300743	0.998185677309753	8054740	NM_003466	PAX8	paired box 8	Q06710
7988970	-0.169520166666669	-1.12468435794450	6.43436683333333	-1.74601446567569	0.096270876725137	0.998185677309753	7988970	NM_019600	KIAA1370	KIAA1370	Q32MH5
8174968	0.180281500000000	1.13310495622166	4.47272961111111	1.74595454720363	0.0962815232394694	0.998185677309753	8174968	NM_001013628	DCAF12L2	DDB1 and CUL4 associated factor 12-like 2	Q5VW00
8001464	-0.257828833333334	-1.19567792871602	3.20255222222222	-1.74573611588086	0.096320343434891	0.998185677309753	8001464	NM_001143685	CES7	carboxylesterase 7	Q6NT32
7953835	-0.205608	-1.1531722298005	2.84626444444444	-1.74460227613101	0.0965220691432951	0.998185677309753	7953835	NM_005810	KLRG1	killer cell lectin-like receptor subfamily G, member 1	B4DW47
8170166	-0.142328166666669	-1.10368476423586	7.24001072222222	-1.74455621709877	0.0965302713642198	0.998185677309753	8170166	NM_014500	HTATSF1	HIV-1 Tat specific factor 1	O43719
8169463	0.209128333333334	1.15598953174492	3.94602283333333	1.74344597835608	0.0967281650595437	0.998185677309753	8169463	NM_001145346	RBMXL3	RNA binding motif protein, X-linked-like 3	Q8N7X1
8169868	-0.190729166666666	-1.14134042618754	6.7081935	-1.74316445676254	0.0967784001554907	0.998185677309753	8169868	NM_006649	UTP14A	UTP14, U3 small nucleolar ribonucleoprotein, homolog A (yeast)	Q9BVJ6
7915910	-0.170384833333337	-1.12535862972635	9.20445816666667	-1.74216870410514	0.0969562638889507	0.998185677309753	7915910	NM_005764	PDZK1IP1	PDZK1 interacting protein 1	Q13113
8114263	0.261816	1.19898698634057	2.76675627777778	1.74161603857127	0.0970551037188596	0.998185677309753	8114263	NM_002302	LECT2	leukocyte cell-derived chemotaxin 2	O14960
8046502	-0.177017833333334	-1.13054454184030	4.7334375	-1.74150625794668	0.097074747431434	0.998185677309753	8046502	NM_024583	SCRN3	secernin 3	Q0VDG4
8155540	0.249263333333332	1.18860003894632	5.45063644444444	1.74113703069037	0.0971408406154721	0.998185677309753	8155540	NM_033655	CNTNAP3	contactin associated protein-like 3	Q9BZ76
7898585	0.197584666666666	1.14677683440929	5.82069083333333	1.74108251446301	0.097150602523222	0.998185677309753	7898585	NM_182744	NBL1	neuroblastoma, suppression of tumorigenicity 1	P41271
8174837	0.149710166666665	1.10934658510392	4.4419925	1.74077140035006	0.0972063281006318	0.998185677309753	8174837	NM_001080146	CT47A1	cancer/testis antigen family 47, member A1	Q5JQC4
8174862	0.149710166666665	1.10934658510392	4.4419925	1.74077140035006	0.0972063281006318	0.998185677309753	8174862	NM_001080137	CT47A10	cancer/testis antigen family 47, member A10	Q5JQC4
8015396	0.217232166666668	1.16250116874618	3.96329988888889	1.74073794891791	0.0972123214317004	0.998185677309753	8015396	NM_177977	HAP1	huntingtin-associated protein 1	P54257
8084067	-0.165510500000001	-1.12156287467852	6.38983138888889	-1.74036499984781	0.0972791624512864	0.998185677309753	8084067	NM_178042	ACTL6A	actin-like 6A	O96019
8109990	0.208406999999999	1.15541169281569	3.42425216666667	1.74035212658119	0.0972814703416694	0.998185677309753	8109990	ENST00000330910	C5orf50	chromosome 5 open reading frame 50	---
7970428	0.177791833333334	1.13115123710205	3.96824072222222	1.73980005214055	0.0973804893605365	0.998185677309753	7970428	NM_001039650	ZMYM5	zinc finger, MYM-type 5	Q9UJ78
7920409	-0.143592166666666	-1.10465216816562	8.73867216666667	-1.73941514741774	0.0974495764399172	0.998185677309753	7920409	NM_006694	JTB	jumping translocation breakpoint	Q6IB19
8092055	0.233031500000000	1.17530198984333	2.82722477777778	1.73931837060336	0.0974669536775102	0.998185677309753	8092055	NM_020949	SLC7A14	solute carrier family 7 (cationic amino acid transporter, y+ system), member 14	Q8TBB6
8051113	0.170015333333332	1.12507044216281	6.17161338888889	1.73909350536082	0.0975073407591041	0.998185677309753	8051113	NM_144631	ZNF513	zinc finger protein 513	Q8N8E2
8101701	-0.166494833333334	-1.12232836454119	4.63426838888889	-1.73882801344175	0.097555043159505	0.998185677309753	8101701	NM_152542	PPM1K	protein phosphatase, Mg2+/Mn2+ dependent, 1K	Q8N3J5
8109732	-0.180625333333334	-1.13337503802883	7.446365	-1.73881569341269	0.0975572572546236	0.998185677309753	8109732	NM_013283	MAT2B	methionine adenosyltransferase II, beta	Q9NZL9
8046560	-0.195441666666667	-1.14507466010687	3.05009544444444	-1.73868740921407	0.0975803144298266	0.998185677309753	8046560	NM_006898	HOXD3	homeobox D3	P31249
8063793	0.209064000000000	1.15593798446732	3.28306461111111	1.73770402323679	0.0977572191928955	0.998185677309753	8063793	AK128288	LOC284757	hypothetical protein LOC284757	---
8160405	-0.133550666666666	-1.09699022222896	7.81106294444444	-1.73744251497186	0.0978043092472994	0.998185677309753	8160405	NM_018847	KLHL9	kelch-like 9 (Drosophila)	Q9P2J3
8174610	-0.261588833333334	-1.19879820879105	3.27489627777778	-1.73689063060357	0.0979037516591229	0.998185677309753	8174610	NM_020871	LRCH2	leucine-rich repeats and calponin homology (CH) domain containing 2	Q5VUJ6
7986463	0.199768666666666	1.14851417822492	3.30419216666667	1.73670807226422	0.0979366654420906	0.998185677309753	7986463	NM_024652	LRRK1	leucine-rich repeat kinase 1	Q38SD2
7899675	0.167617	1.12320168106606	5.08578033333333	1.73666043880764	0.0979452549320653	0.998185677309753	7899675	NM_018056	TMEM39B	transmembrane protein 39B	Q9GZU3
7995128	0.160381166666666	1.11758236947301	3.22192438888889	1.73543993159852	0.098165563649774	0.998185677309753	7995128	NM_000887	ITGAX	integrin, alpha X (complement component 3 receptor 4 subunit)	P20702
8009255	0.152859166666665	1.11177062314163	6.51695238888889	1.7347822589699	0.0982844539971321	0.998185677309753	8009255	NM_138363	CCDC45	coiled-coil domain containing 45	Q5JPF7
8097773	0.179757333333333	1.13269334604186	3.45869666666667	1.73444935330477	0.0983446819859698	0.998185677309753	8097773	NM_006439	MAB21L2	mab-21-like 2 (C. elegans)	Q9Y586
8133366	0.168846333333333	1.12415917914154	3.20088627777778	1.73434732637188	0.098363146650489	0.998185677309753	8133366	NM_182504	WBSCR28	Williams-Beuren syndrome chromosome region 28	Q6UE05
7898314	0.197340333333333	1.14658263392125	3.58457977777778	1.73384616331923	0.0984538895898817	0.998185677309753	7898314	NM_000085	CLCNKB	chloride channel Kb	P51801
8103922	-0.202818833333335	-1.15094495215132	6.297212	-1.73341652721943	0.0985317388057656	0.998185677309753	8103922	NM_004346	CASP3	caspase 3, apoptosis-related cysteine peptidase	P42574
8173120	0.263456333333333	1.20035100075201	3.6048405	1.73321431441574	0.098568397677565	0.998185677309753	8173120	NM_002625	PFKFB1	6-phosphofructo-2-kinase/fructose-2,6-biphosphatase 1	Q4VBA8
8064203	0.169855833333333	1.12494606465325	4.33487394444444	1.73310280621583	0.0985886178552192	0.998185677309753	8064203	NM_080622	C20orf135	chromosome 20 open reading frame 135	---
8125017	-0.164418666666667	-1.12071439565832	5.41332305555556	-1.73297996781773	0.098610896705059	0.998185677309753	8125017	NM_021160	BAT5	HLA-B associated transcript 5	O95870
8091523	0.147472	1.10762690248736	2.261438	1.73278265383374	0.0986466920376744	0.998185677309753	8091523	NM_176894	P2RY13	purinergic receptor P2Y, G-protein coupled, 13	Q9BPV8
8139314	0.217632999999999	1.16282419886889	4.45372905555556	1.73230294716850	0.098733763673598	0.998185677309753	8139314	NM_033508	GCK	glucokinase (hexokinase 4)	P35557
8170119	-0.184464500000001	-1.13639508745627	6.34748938888889	-1.73225297172298	0.098742838522962	0.998185677309753	8170119	NM_001159702	FHL1	four and a half LIM domains 1	B3KRI9
7906264	0.217467999999999	1.16269121510170	4.16840688888889	1.73222263628794	0.0987483473678179	0.998185677309753	7906264	NM_001080471	PEAR1	platelet endothelial aggregation receptor 1	Q5VY43
7929383	0.174365666666665	1.12846812366670	5.24309472222222	1.73219215312365	0.098753883306033	0.998185677309753	7929383	NM_001134658	TMEM20	transmembrane protein 20	Q2M3R5
8034578	0.225170166666667	1.16891511460549	5.59629616666667	1.73159719153606	0.0988619855650734	0.998185677309753	8034578	NM_006563	KLF1	Kruppel-like factor 1 (erythroid)	Q13351
8178554	-0.196587166666667	-1.14598421053994	3.80674411111111	-1.73148511362281	0.0988823610746	0.998185677309753	8178554	NM_025262	LY6G5C	lymphocyte antigen 6 complex, locus G5C	Q5SRR4
8166219	-0.182725333333336	-1.13502599030336	8.35622516666667	-1.7313490404566	0.0989071037166826	0.998185677309753	8166219	NM_032796	SYAP1	synapse associated protein 1, SAP47 homolog (Drosophila)	B2RBI2
7975632	-0.159448833333335	-1.11686037164346	7.19828366666667	-1.73110416804233	0.0989516430939972	0.998185677309753	7975632	NM_152444	PTGR2	prostaglandin reductase 2	Q8N8N7
7951437	0.168709166666666	1.12405230289051	3.16234144444444	1.73043830087196	0.0990728435643942	0.998185677309753	7951437	NM_000855	GUCY1A2	guanylate cyclase 1, soluble, alpha 2	P33402
8064388	0.163530833333333	1.12002492112018	4.24336711111111	1.73041732509805	0.0990766636249642	0.998185677309753	8064388	NM_033409	C20orf54	chromosome 20 open reading frame 54	Q9NQ40
8078834	-0.145105166666666	-1.10581125957609	7.12239961111111	-1.73019530679066	0.0991171048568964	0.998185677309753	8078834	NM_020839	WDR48	WD repeat domain 48	Q8TAF3
8135625	-0.128836000000002	-1.09341115566269	9.61493305555556	-1.72990976333791	0.0991691382138498	0.998185677309753	8135625	NM_006136	CAPZA2	capping protein (actin filament) muscle Z-line, alpha 2	A4D0V4
8062034	-0.133052000000000	-1.09661111374646	6.48019605555556	-1.72983524509943	0.09918272121302	0.998185677309753	8062034	NM_021202	TP53INP2	tumor protein p53 inducible nuclear protein 2	Q8IXH6
8046906	-0.195362000000001	-1.14501142999934	6.23075333333333	-1.72965116004672	0.0992162826297132	0.998185677309753	8046906	NM_016315	GULP1	GULP, engulfment adaptor PTB domain containing 1	Q9UBP9
8050702	-0.182244000000003	-1.13464736924948	8.72735794444444	-1.72963131878944	0.099219900565549	0.998185677309753	8050702	NM_004881	TP53I3	tumor protein p53 inducible protein 3	Q53FA7
8025951	-0.167656666666667	-1.12323256373906	2.84260855555556	-1.72961503686848	0.0992228695621323	0.998185677309753	8025951	NM_152356	ZNF491	zinc finger protein 491	Q8N8L2
8154563	-0.209309666666668	-1.15613483799697	5.0544055	-1.72934380959422	0.0992723388867666	0.998185677309753	8154563	NM_001010887	ACER2	alkaline ceramidase 2	B3KVV5
8037231	-0.259618333333334	-1.19716195212236	2.43394244444444	-1.72904538712682	0.0993267928392585	0.998185677309753	8037231	NM_021016	PSG3	pregnancy specific beta-1-glycoprotein 3	Q16557
7924923	-0.147776166666667	-1.10786045059754	6.5544025	-1.72890952663043	0.0993515921686381	0.998185677309753	7924923	NM_018230	NUP133	nucleoporin 133kDa	Q8WUM0
8027074	-0.157231333333334	-1.11514501571869	6.92895988888889	-1.72760837021678	0.0995893685657393	0.998185677309753	8027074	NM_002911	UPF1	UPF1 regulator of nonsense transcripts homolog (yeast)	Q92900
8028389	0.191690499999998	1.14210120667577	5.00075916666667	1.72752540089782	0.0996045471364425	0.998185677309753	8028389	NM_001042522	SPRED3	sprouty-related, EVH1 domain containing 3	Q2MJR0
8162664	0.280604833333333	1.21470402837995	4.01321838888889	1.72740255445212	0.0996270245556222	0.998185677309753	8162664	AY358791	LOC100130916	HSAL5836	Q6UWG9
8079796	-0.152827333333335	-1.11174609198752	5.97428211111111	-1.72735562570719	0.0996356123361617	0.998185677309753	8079796	NM_022064	RNF123	ring finger protein 123	Q5XPI4
7951807	-0.123863833333335	-1.08964926240381	6.4233055	-1.72689311461434	0.099720284104986	0.998185677309753	7951807	NM_014333	CADM1	cell adhesion molecule 1	A4FVB5
7956613	-0.141861833333333	-1.10332806943436	8.87556172222222	-1.7267731448802	0.0997422570179363	0.998185677309753	7956613	NM_005981	TSPAN31	tetraspanin 31	Q12999
7975607	-0.198098333333333	-1.14718521310076	3.46106483333333	-1.72673297615973	0.099749615000768	0.998185677309753	7975607	NM_152331	ACOT4	acyl-CoA thioesterase 4	Q8N9L9
8004784	0.181508166666666	1.13406880035655	4.65611038888889	1.72669064266286	0.09975737002511	0.998185677309753	8004784	NM_001141	ALOX15B	arachidonate 15-lipoxygenase, type B	O15296
7955129	0.253463333333332	1.1920653546603	3.32841338888889	1.72649745664581	0.0997927661200989	0.998185677309753	7955129	NM_001005203	OR8S1	olfactory receptor, family 8, subfamily S, member 1	---
7975453	0.134308333333333	1.09756648484154	2.26952844444444	1.72634490518115	0.099820724655406	0.998185677309753	7975453	NR_001276	SNORD56B	small nucleolar RNA, C/D box 56B	---
7968035	0.240952	1.18177222746007	5.95239761111111	1.72571733495988	0.0999358119642388	0.998185677309753	7968035	NM_001166271	SPATA13	spermatogenesis associated 13	Q96N96
8071426	-0.167659166666668	-1.12323451015446	7.06842033333333	-1.72525381130706	0.100020888626489	0.998185677309753	8071426	NM_004782	SNAP29	synaptosomal-associated protein, 29kDa	O95721
8005231	0.178634000000000	1.13181173425296	4.555309	1.72510762367974	0.100047733279697	0.998185677309753	8005231	NR_026810	FAM106C	family with sequence similarity 106, member C pseudogene	Q4KMX7
8060533	0.1946075	1.14441276899691	5.40894005555556	1.72501805162147	0.100064184586589	0.998185677309753	8060533	NM_001167670	LOC100288797	hypothetical protein LOC100288797	Q6ZU23
8101952	-0.202660166666667	-1.15081837893090	3.44606777777778	-1.72475670709108	0.100112197861883	0.998185677309753	8101952	NM_145244	DDIT4L	DNA-damage-inducible transcript 4-like	Q96D03
7952309	0.265082666666666	1.20170490544578	4.40014577777778	1.72473593817246	0.100116014300822	0.998185677309753	7952309	NM_001001786	BLID	BH3-like motif containing, cell death inducer	Q8IZY5
8136614	-0.162536333333334	-1.11925311493261	6.91144505555556	-1.72423056928353	0.100208917984518	0.998185677309753	8136614	NM_018238	AGK	acylglycerol kinase	Q53H12
7986340	0.162559999999999	1.11927147585222	2.49513133333333	1.72410354667495	0.100232280616233	0.998185677309753	7986340	NM_173499	SPATA8	spermatogenesis associated 8	Q6RVD6
8049934	0.152265333333331	1.11131309706724	5.45732094444444	1.72340653417034	0.100360561853634	0.998185677309753	8049934	NM_022134	GAL3ST2	galactose-3-O-sulfotransferase 2	Q9H3Q3
8006668	-0.220356333333334	-1.16502130123049	5.76937588888889	-1.72299501078983	0.100436366550583	0.998185677309753	8006668	NM_024864	MRM1	mitochondrial rRNA methyltransferase 1 homolog (S. cerevisiae)	Q6IN84
8025621	0.153931666666668	1.11259742109614	4.86252105555556	1.72288662741556	0.100456339490894	0.998185677309753	8025621	NM_003259	ICAM5	intercellular adhesion molecule 5, telencephalin	Q8N6I2
7955156	-0.196432333333334	-1.14586122749145	2.80476983333333	-1.72271158776522	0.100488603078621	0.998185677309753	7955156	NM_033124	CCDC65	coiled-coil domain containing 65	Q8IXS2
8166563	-0.139869500000001	-1.10180544677813	2.17007211111111	-1.72260334518771	0.100508558972157	0.998185677309753	8166563	NR_003007	SCARNA23	small Cajal body-specific RNA 23	---
8099093	-0.207412166666667	-1.15461523492528	3.63187111111111	-1.72123871044565	0.100760438516989	0.998185677309753	8099093	NM_177998	OTOP1	otopetrin 1	Q7RTM1
8078187	-0.194352333333335	-1.14421037683456	5.55481894444444	-1.72110952561975	0.100784311037623	0.998185677309753	8078187	NM_015184	PLCL2	phospholipase C-like 2	Q9UPR0
7919800	-0.2293255	-1.17228674448009	5.40583533333333	-1.7211055919889	0.100785038023285	0.998185677309753	7919800	NM_004079	CTSS	cathepsin S	P25774
8129876	0.172825166666667	1.12726379614293	2.32987722222222	1.72108877916968	0.100788145299593	0.998185677309753	8129876	NM_021635	PBOV1	prostate and breast cancer overexpressed 1	Q9GZY1
8061944	0.192462333333332	1.14271238755615	5.10341633333333	1.72082660988165	0.100836608985266	0.998185677309753	8061944	NM_001024675	C20orf134	chromosome 20 open reading frame 134	Q5JWF8
8031807	-0.171540000000001	-1.12626006580620	2.93329488888889	-1.72071175845759	0.100857846308488	0.998185677309753	8031807	NM_138347	ZNF551	zinc finger protein 551	Q7Z340
7920744	0.193503000000000	1.14353696354789	5.64095227777778	1.72068331724414	0.100863106002166	0.998185677309753	7920744	NM_000298	PKLR	pyruvate kinase, liver and RBC	P30613
7923976	0.162581000000000	1.11928776818802	2.39687994444444	1.72065705385715	0.100867963154740	0.998185677309753	7923976	NR_029518	MIR29B2	microRNA 29b-2	---
7965935	-0.207280666666667	-1.15450999786571	2.29736433333333	-1.72013452340833	0.100964641684145	0.998185677309753	7965935	NR_027249	LOC253724	Grp94 neighboring nucleotidase pseudogene	Q6P2S7
8008825	-0.181389000000001	-1.13397513009803	5.75306355555556	-1.71988166915900	0.101011453278861	0.998185677309753	8008825	NM_024612	DHX40	DEAH (Asp-Glu-Ala-His) box polypeptide 40	Q8IX18
7982829	0.143282000000001	1.10441470325242	4.61226861111111	1.71977344490506	0.101031494817169	0.998185677309753	7982829	NM_181642	SPINT1	serine peptidase inhibitor, Kunitz type 1	B2RBU9
8046488	0.169781833333333	1.12488836439679	4.03032038888889	1.71906558283025	0.101162664568401	0.998185677309753	8046488	NM_031942	CDCA7	cell division cycle associated 7	Q9BWT1
7909862	-0.147723833333334	-1.10782026401822	7.43174538888889	-1.71899028391636	0.101176626356498	0.998185677309753	7909862	NM_024709	C1orf115	chromosome 1 open reading frame 115	Q9H7X2
7953351	-0.164962666666667	-1.12113706543461	6.3086625	-1.71897380697664	0.101179681701126	0.998185677309753	7953351	NM_014865	NCAPD2	non-SMC condensin I complex, subunit D2	B3KMS0
7943240	0.192852499999999	1.14302146782902	2.789934	1.71865790087989	0.101238275963209	0.998185677309753	7943240	NM_152431	PIWIL4	piwi-like 4 (Drosophila)	Q7Z3Z4
7944537	-0.153395833333334	-1.11218426650002	4.16786127777778	-1.71860392953947	0.101248289476909	0.998185677309753	7944537	NM_014352	POU2F3	POU class 2 homeobox 3	Q9UKI9
8140915	-0.139454333333335	-1.10148842407416	6.49652488888889	-1.71859094461228	0.101250698747933	0.998185677309753	8140915	NM_000466	PEX1	peroxisomal biogenesis factor 1	O43933
7907353	-0.174259500000000	-1.12838508373959	7.05499861111111	-1.71851031663930	0.101265659858132	0.998185677309753	7907353	NM_015935	METTL13	methyltransferase like 13	Q8N6R0
8116607	0.147568000000000	1.10770060879222	4.56236616666667	1.71818147956728	0.101326697614520	0.998185677309753	8116607	NR_026855	DKFZP686I15217	hypothetical LOC401232	Q6N042
8052703	-0.164125000000000	-1.12048629272784	5.52462616666667	-1.71798362725574	0.101363437567692	0.998185677309753	8052703	NM_138458	WDR92	WD repeat domain 92	Q6QHF3
7979565	-0.214501666666669	-1.16030305519465	6.57536616666667	-1.71772307096344	0.101411838687381	0.998185677309753	7979565	NM_080666	WDR89	WD repeat domain 89	Q96FK6
7965206	0.184714999999999	1.13659242069483	3.46656	1.71728314476650	0.101493604656723	0.998185677309753	7965206	NM_182767	SLC6A15	solute carrier family 6 (neutral amino acid transporter), member 15	Q68CX0
8135422	-0.159155666666667	-1.11663344013159	6.37286694444444	-1.71704942081895	0.101537068257821	0.998185677309753	8135422	NM_001008405	BCAP29	B-cell receptor-associated protein 29	Q9UHQ4
8038163	0.155940999999999	1.11414808603997	4.27149794444444	1.71702942650167	0.101540787167124	0.998185677309753	8038163	NM_017805	RASIP1	Ras interacting protein 1	Q9NX72
8151525	-0.183316666666667	-1.13549131128509	2.44960166666667	-1.71697449026106	0.101551005816408	0.998185677309753	8151525	NM_002677	PMP2	peripheral myelin protein 2	Q6FHL4
7934228	-0.187536000000001	-1.13881705164397	6.68166483333333	-1.71694172939542	0.101557100060269	0.998185677309753	7934228	NM_015947	ASCC1	activating signal cointegrator 1 complex subunit 1	Q8N9N2
8038192	0.213730500000000	1.15968300181504	4.74764838888889	1.71645574324906	0.101647541032948	0.998185677309753	8038192	NM_000148	FUT1	fucosyltransferase 1 (galactoside 2-alpha-L-fucosyltransferase, H blood group)	P19526
8105596	-0.211316166666667	-1.15774390880732	2.91192638888889	-1.71591884959436	0.101747536037094	0.998185677309753	8105596	NM_001029875	RGS7BP	regulator of G-protein signaling 7 binding protein	Q6MZT1
8116530	0.216833666666667	1.16218010800339	5.198683	1.71577611570158	0.101774134024273	0.998185677309753	8116530	NR_002592	SNORD96A	small nucleolar RNA, C/D box 96A	---
8045664	0.160126833333333	1.11738536775854	3.38020333333333	1.71549479552477	0.101826574552738	0.998185677309753	8045664	NM_177964	LYPD6B	LY6/PLAUR domain containing 6B	Q8NI32
8118995	0.219433833333333	1.16427659179011	3.75245905555556	1.71529176815702	0.10186443500575	0.998185677309753	8118995	NM_182548	LHFPL5	lipoma HMGIC fusion partner-like 5	B3KX66
8072360	-0.161495500000002	-1.11844592021068	6.86795811111111	-1.71515543126933	0.101889865817785	0.998185677309753	8072360	NM_000355	TCN2	transcobalamin II	P20062
7902527	0.185325666666666	1.13707362150409	4.03385511111111	1.71391077901128	0.102122281477695	0.998185677309753	7902527	NM_001039585	PTGFR	prostaglandin F receptor (FP)	Q6RYQ6
8108174	0.155586499999998	1.11387435045227	5.58662383333333	1.71343894736543	0.102210505921252	0.998185677309753	8108174	NM_032151	PCBD2	pterin-4 alpha-carbinolamine dehydratase/dimerization cofactor of hepatocyte nuclear factor 1 alpha (TCF1) 2	---
8117176	0.219652	1.16445266888367	4.78000116666667	1.71319261755995	0.102256591317563	0.998185677309753	8117176	ENST00000400287	LOC100129307	UPF0607 protein ENSP00000383144-like	Q8N9G6
7969228	-0.159363833333333	-1.11679457094938	7.39360255555556	-1.71317156145920	0.102260531490968	0.998185677309753	7969228	NM_001004127	ALG11	asparagine-linked glycosylation 11, alpha-1,2-mannosyltransferase homolog (yeast)	Q2TAA5
7951604	-0.190921833333334	-1.14149285822145	2.21108511111111	-1.71214243099803	0.102453268586677	0.998185677309753	7951604	NM_017589	BTG4	B-cell translocation gene 4	Q9NY30
8079279	-0.178524333333334	-1.13172570269451	4.08499055555556	-1.71168560613368	0.102538923095319	0.998185677309753	8079279	NM_003241	TGM4	transglutaminase 4 (prostate)	B2R7D1
7963438	0.246873999999998	1.18663315669098	4.59409266666667	1.71163355211929	0.102548687096882	0.998185677309753	7963438	NM_033448	KRT71	keratin 71	Q3SY84
8134965	0.202017333333332	1.15030571367439	5.89230416666667	1.71101080347577	0.102665560572458	0.998185677309753	8134965	NM_020246	SLC12A9	solute carrier family 12 (potassium/chloride transporters), member 9	Q9BXP2
7920141	0.168419	1.12382624700024	3.90459488888889	1.71054317688653	0.102753396703322	0.998185677309753	7920141	NM_007113	TCHH	trichohyalin	A2RRS3
8179451	-0.131572500000001	-1.09548710314972	4.37806566666667	-1.71043214291090	0.102774262100217	0.998185677309753	8179451	NM_005155	PPT2	palmitoyl-protein thioesterase 2	Q9UMR5
8024623	0.152227166666664	1.11128369753768	8.16121844444444	1.70956220870606	0.102937864888474	0.998185677309753	8024623	NM_205843	NFIC	nuclear factor I/C (CCAAT-binding transcription factor)	P08651
8083630	-0.168849166666669	-1.12416138689905	7.97354188888889	-1.70887327198638	0.103067586835109	0.998185677309753	8083630	NM_024996	GFM1	G elongation factor, mitochondrial 1	Q96RP9
7964183	-0.179163833333336	-1.13222747125613	5.43438388888889	-1.70887132377544	0.103067953867888	0.998185677309753	7964183	NM_013267	GLS2	glutaminase 2 (liver, mitochondrial)	Q0VD99
8087830	-0.329751666666667	-1.25679702148263	8.74231105555556	-1.70738395594458	0.103348492893433	0.998185677309753	8087830	NM_000992	RPL29	ribosomal protein L29	P47914
8068280	-0.124833333333334	-1.09038175954851	7.52735105555556	-1.70727009523344	0.10336999556952	0.998185677309753	8068280	NM_005534	IFNGR2	interferon gamma receptor 2 (interferon gamma transducer 1)	A8K881
8070421	0.183985166666667	1.13601758455375	3.04469438888889	1.70677938706006	0.103462709968524	0.998185677309753	8070421	NM_001389	DSCAM	Down syndrome cell adhesion molecule	Q8WY19
7903867	0.181929999999999	1.13440044214785	4.24460211111111	1.70646636045083	0.103521890382110	0.998185677309753	7903867	NM_004978	KCNC4	potassium voltage-gated channel, Shaw-related subfamily, member 4	Q03721
8018297	-0.194509	-1.14433463688547	6.26232466666667	-1.70625550630816	0.103561770523938	0.998185677309753	8018297	NM_014595	NT5C	5', 3'-nucleotidase, cytosolic	Q8TCD5
8003210	0.177169499999999	1.13066339920829	5.70349694444444	1.70613034717114	0.103585448858689	0.998185677309753	8003210	NM_206967	C16orf74	chromosome 16 open reading frame 74	---
7954926	0.185972166666667	1.13758328072555	2.62652311111111	1.70598592713143	0.103612776839491	0.998185677309753	7954926	NM_013377	PDZRN4	PDZ domain containing ring finger 4	Q6ZMN7
8018864	0.184766499999999	1.13663299444935	5.4294595	1.70567677508204	0.103671297084187	0.998185677309753	8018864	NM_003955	SOCS3	suppressor of cytokine signaling 3	Q6FI39
8052331	-0.169626333333334	-1.12476712552841	8.04801994444444	-1.70555862040195	0.103693670377698	0.998185677309753	8052331	NM_033109	PNPT1	polyribonucleotide nucleotidyltransferase 1	Q8TCS8
8132036	0.247788166666666	1.18738530749621	5.20946094444444	1.70538571321756	0.103726418830302	0.998185677309753	8132036	NM_001080529	WIPF3	WAS/WASL interacting protein family, member 3	---
8076655	-0.166628833333334	-1.12243261317388	3.48860038888889	-1.70534428340750	0.103734266909984	0.998185677309753	8076655	NM_138814	PNPLA5	patatin-like phospholipase domain containing 5	Q7Z6Z6
8002778	-0.206015833333335	-1.15349826443833	5.59809733333333	-1.70513353007740	0.103774197935299	0.998185677309753	8002778	NM_152649	MLKL	mixed lineage kinase domain-like	Q8NB16
7990138	-0.173965666666667	-1.12815528923746	3.03035694444444	-1.70503213666382	0.103793413433495	0.998185677309753	7990138	NM_001012642	GRAMD2	GRAM domain containing 2	Q8IUY3
8165171	0.172990166666666	1.12739272786984	4.98236827777778	1.70492878880238	0.103813002459772	0.998185677309753	8165171	NM_019892	INPP5E	inositol polyphosphate-5-phosphatase, 72 kDa	Q9NRR6
7953395	-0.215046166666669	-1.16074105784550	7.03633311111111	-1.70469558916282	0.103857215805902	0.998185677309753	7953395	NM_001164094	COPS7A	COP9 constitutive photomorphogenic homolog subunit 7A (Arabidopsis)	Q9UBW8
8160682	-0.165818833333334	-1.12180260113934	7.18025005555556	-1.70467172703505	0.103861740840055	0.998185677309753	8160682	NM_022917	NOL6	nucleolar protein family 6 (RNA-associated)	B3KPN5
8011062	-0.161742833333335	-1.11863768122984	6.93044694444444	-1.70308033478915	0.104163901376546	0.998185677309753	8011062	NM_130766	INPP5K	inositol polyphosphate-5-phosphatase K	Q9BT40
8031622	0.220813333333333	1.16539040145924	3.32730211111111	1.70266875417632	0.104242171185919	0.998185677309753	8031622	NM_033106	GALP	galanin-like peptide	Q9UBC7
7929288	-0.211532666666669	-1.15791766026364	6.10258733333333	-1.70230395082188	0.104311587456142	0.998185677309753	7929288	NM_019053	EXOC6	exocyst complex component 6	B2RDH5
7915801	-0.124371166666667	-1.09003251221669	7.63345938888889	-1.70228088088180	0.104315978626971	0.998185677309753	7915801	NM_017739	POMGNT1	protein O-linked mannose beta1,2-N-acetylglucosaminyltransferase	Q8WZA1
7947199	-0.133411166666667	-1.09688415494977	7.65634327777778	-1.70224368578789	0.104323058735969	0.998185677309753	7947199	NM_018490	LGR4	leucine-rich repeat-containing G protein-coupled receptor 4	Q59ER8
8036444	0.165244666666666	1.12135623271880	4.06188711111111	1.70192517313641	0.104383704641296	0.998185677309753	8036444	NM_152360	ZNF573	zinc finger protein 573	Q86YE8
8007569	0.188293666666667	1.13941528641045	4.16200127777778	1.70185366917064	0.104397323384911	0.998185677309753	8007569	NM_024032	C17orf53	chromosome 17 open reading frame 53	Q8N3J3
7936108	0.187065000000000	1.13844532008007	4.20378405555556	1.70062351184687	0.104631858829739	0.998185677309753	7936108	NM_001001412	CALHM1	calcium homeostasis modulator 1	Q8IU99
8112687	-0.128171333333333	-1.09290752423597	7.71509544444444	-1.69907874534277	0.104927013823799	0.998185677309753	8112687	NM_005713	COL4A3BP	collagen, type IV, alpha 3 (Goodpasture antigen) binding protein	B3KUB7
8087739	-0.154252333333335	-1.11284474471548	5.77770577777778	-1.69852790453031	0.105032433678639	0.998185677309753	8087739	NM_013324	CISH	cytokine inducible SH2-containing protein	Q9NSE2
8093807	0.223969500000001	1.16794270288827	5.81326422222222	1.69818639526832	0.105097837123588	0.998185677309753	8093807	NM_173660	DOK7	docking protein 7	Q18PE1
8028656	-0.189229833333334	-1.14015489439490	4.71776294444444	-1.69794726666941	0.105143654057808	0.998185677309753	8028656	NM_022835	PLEKHG2	pleckstrin homology domain containing, family G (with RhoGef domain) member 2	Q9H7P9
7944991	-0.136370333333335	-1.09913632472241	9.91446616666667	-1.69773229027493	0.105184858006782	0.998185677309753	7944991	NM_152713	STT3A	STT3, subunit of the oligosaccharyltransferase complex, homolog A (S. cerevisiae)	P46977
7912040	0.167065666666666	1.12277252577133	6.19861516666667	1.69765285798235	0.105200086071396	0.998185677309753	7912040	NM_148965	TNFRSF25	tumor necrosis factor receptor superfamily, member 25	Q93038
8082673	-0.2010215	-1.14951197869825	3.61026166666667	-1.69760625335252	0.105209021580289	0.998185677309753	8082673	NM_001099	ACPP	acid phosphatase, prostate	P15309
8017210	-0.234468000000001	-1.17647282780655	5.22816822222222	-1.69724378614887	0.105278539578118	0.998185677309753	8017210	NM_003916	AP1S2	adaptor-related protein complex 1, sigma 2 subunit	B4DSU4
8110546	0.160195333333333	1.11743842312551	6.13976461111111	1.69711468996677	0.105303308557550	0.998185677309753	8110546	NM_014757	MAML1	mastermind-like 1 (Drosophila)	Q92585
8167758	0.201828166666667	1.15015489508412	3.9297835	1.69683188445182	0.105357586306135	0.998185677309753	8167758	NM_018969	GPR173	G protein-coupled receptor 173	Q9NS66
8127989	0.275060999999999	1.21004525124438	6.42434411111111	1.69605737137162	0.105506357918703	0.998185677309753	8127989	NR_003044	SNORD50B	small nucleolar RNA, C/D box 50B	---
8096905	-0.134898166666669	-1.0980153071055	6.55692288888889	-1.69575942107608	0.105563637191897	0.998185677309753	8096905	NM_018569	AP1AR	adaptor-related protein complex 1 associated regulatory protein	Q63HQ0
7994535	0.308029166666666	1.23801531928360	5.43083377777778	1.69567342780366	0.105580173854422	0.998185677309753	7994535	NM_014387	LAT	linker for activation of T cells	Q9H2V7
8169995	-0.181108666666666	-1.13375480623466	4.83572405555556	-1.69502014496317	0.105705873594191	0.998185677309753	8169995	NM_001170779	FAM122C	family with sequence similarity 122C	B3KQY3
8006540	-0.256273500000001	-1.19438959292089	3.49839066666667	-1.69473706225113	0.105760381903264	0.998185677309753	8006540	NR_003037	SNORD7	small nucleolar RNA, C/D box 7	---
8013741	-0.197200666666667	-1.14647163913805	7.50815627777778	-1.69417054109827	0.105869539103048	0.998185677309753	8013741	NM_006923	SDF2	stromal cell-derived factor 2	Q99470
8091991	-0.220538166666668	-1.16516814657966	4.00465522222222	-1.69415319267102	0.105872883312571	0.998185677309753	8091991	NM_004991	MECOM	MDS1 and EVI1 complex locus	Q03112
7950425	0.1523925	1.11141105831808	3.87312494444444	1.69410428743928	0.105882311127712	0.998185677309753	7950425	NM_015424	CHRDL2	chordin-like 2	Q6WN34
8116162	0.182340999999999	1.13472366014379	5.76850072222222	1.69393654800042	0.105914652918185	0.998185677309753	8116162	NM_006261	PROP1	PROP paired-like homeobox 1	O75360
8050565	-0.120552666666669	-1.08715124795113	8.292847	-1.69387025175748	0.105927437802196	0.998185677309753	8050565	NM_015317	PUM2	pumilio homolog 2 (Drosophila)	Q8TB72
8054364	-0.180737833333334	-1.13346342099241	6.05553183333333	-1.69288418542526	0.106117751140417	0.998185677309753	8054364	NM_004257	TGFBRAP1	transforming growth factor, beta receptor associated protein 1	B3KMM9
8091887	-0.144462166666667	-1.10531851634828	2.24024677777778	-1.69280003902494	0.106134005121112	0.998185677309753	8091887	NM_024687	ZBBX	zinc finger, B-box domain containing	A8MT70
8051204	-0.142935166666669	-1.10414922663946	6.77449333333333	-1.69273983528225	0.106145635567698	0.998185677309753	8051204	NM_014860	SUPT7L	suppressor of Ty 7 (S. cerevisiae)-like	O94864
8146198	-0.202340000000000	-1.15056301463505	6.37554827777778	-1.69231568405976	0.106227605964158	0.998185677309753	8146198	NM_002690	POLB	polymerase (DNA directed), beta	P06746
8028984	-0.277395333333335	-1.21200473353992	3.49063583333333	-1.69149414427210	0.106386528361588	0.998185677309753	8028984	NM_000774	CYP2F1	cytochrome P450, family 2, subfamily F, polypeptide 1	P24903
7915598	0.206707999999999	1.15405181497074	3.72942983333333	1.69130671287227	0.106422814360413	0.998185677309753	7915598	NM_153274	BEST4	bestrophin 4	Q8NFU0
7934570	0.130360499999999	1.09456717705436	3.08096783333333	1.69112350449924	0.106458293005021	0.998185677309753	7934570	NM_001014797	KCNMA1	potassium large conductance calcium-activated channel, subfamily M, alpha member 1	Q59FH2
8168366	-0.239490333333332	-1.18057552109943	4.94878955555556	-1.69087902356179	0.106505652918078	0.998185677309753	8168366	NM_006223	PIN4	protein (peptidylprolyl cis/trans isomerase) NIMA-interacting, 4 (parvulin)	Q9Y237
8048317	-0.238131666666667	-1.17946423041965	3.35274788888889	-1.69076455163185	0.106527834162356	0.998185677309753	8048317	NR_029500	MIR26B	microRNA 26b	---
8066964	-0.141322666666667	-1.10291580866197	6.37548966666667	-1.69075338704020	0.106529997738049	0.998185677309753	8066964	NM_199129	TMEM189	transmembrane protein 189	A5PLL7
7930380	-0.135627833333333	-1.09857078680620	6.76747083333333	-1.69040034874542	0.10659843203891	0.998185677309753	7930380	NM_016824	ADD3	adducin 3 (gamma)	Q9UEY8
8123148	-0.185668166666670	-1.13734359813532	8.6088495	-1.69030208557214	0.106617486422684	0.998185677309753	8123148	NM_014161	MRPL18	mitochondrial ribosomal protein L18	Q9H0U6
8088548	0.166545000000000	1.12236739181326	2.63345116666667	1.69017472105444	0.106642188223726	0.998185677309753	8088548	AK125779	LOC401070	FLJ43791 protein	Q6ZUD9
7999598	-0.172941666666668	-1.12735482822600	6.77422227777778	-1.68988799655625	0.106697815079590	0.998185677309753	7999598	NM_173474	NTAN1	N-terminal asparagine amidase	Q96AB6
7926715	-0.155093333333334	-1.11349365196390	4.61367227777778	-1.68987183374561	0.106700951531680	0.998185677309753	7926715	NM_020752	GPR158	G protein-coupled receptor 158	Q5T848
7927169	-0.458988333333334	-1.37457757970706	4.06010211111111	-1.68984360562803	0.106706429489056	0.998185677309753	7927169	NR_026693	ZNF487	zinc finger protein 487	B7Z7S5
8115895	-0.191795333333334	-1.14218420039469	7.42733166666667	-1.68923885974694	0.106823844312489	0.998185677309753	8115895	NM_020444	KIAA1191	KIAA1191	Q96A73
7985493	0.157113333333333	1.11505381021307	2.36008983333333	1.68892705091052	0.106884426811308	0.998185677309753	7985493	NM_023003	TM6SF1	transmembrane 6 superfamily member 1	Q53FN6
7985777	0.210594000000000	1.15716452452144	4.79660383333333	1.68850982414386	0.106965537198722	0.998185677309753	7985777	NM_002201	ISG20	interferon stimulated exonuclease gene 20kDa	Q96AZ6
7993083	-0.1401080	-1.10198760746605	2.477526	-1.68842373037149	0.106982280671748	0.998185677309753	7993083	NM_018723	A2BP1	ataxin 2-binding protein 1	Q8TCM0
8139270	0.302109166666666	1.23294561716244	4.720202	1.68749006998739	0.10716400209399	0.998185677309753	8139270	NM_006989	RASA4	RAS p21 protein activator 4	O43374
7917255	-0.160418000000001	-1.11761090274460	5.79027522222222	-1.68729539417815	0.107201925644255	0.998185677309753	7917255	NM_014021	SSX2IP	synovial sarcoma, X breakpoint 2 interacting protein	Q9Y2D8
7934244	-0.147444166666668	-1.10760553369456	6.25892266666667	-1.68690209545443	0.107278576574630	0.998185677309753	7934244	NM_001002762	DNAJB12	DnaJ (Hsp40) homolog, subfamily B, member 12	Q659G2
7968972	-0.194258000000001	-1.14413556292929	7.94552333333333	-1.68685215374794	0.107288313176866	0.998185677309753	7968972	NM_005694	COX17	COX17 cytochrome c oxidase assembly homolog (S. cerevisiae)	Q14061
8136591	-0.148335333333334	-1.10828992369026	4.90094911111111	-1.68677848885469	0.107302676211525	0.998185677309753	8136591	NM_052853	ADCK2	aarF domain containing kinase 2	Q7Z695
8115651	0.138613500000000	1.10084664025001	2.92883633333333	1.68660887203697	0.107335753996386	0.998185677309753	8115651	NM_021911	GABRB2	gamma-aminobutyric acid (GABA) A receptor, beta 2	P47870
8164572	-0.158473833333333	-1.11610583173595	5.71320205555556	-1.68577776651333	0.107497957557007	0.998185677309753	8164572	NM_017873	ASB6	ankyrin repeat and SOCS box-containing 6	Q9NWX5
8040223	-0.313178666666667	-1.2424421391447	6.18447561111111	-1.68577565049411	0.107498370798649	0.998185677309753	8040223	NM_001165931	RRM2	ribonucleotide reductase M2	P31350
8092457	-0.1537805	-1.11248084841265	9.02522377777778	-1.68550229108103	0.107551767097600	0.998185677309753	8092457	NM_005787	ALG3	asparagine-linked glycosylation 3, alpha-1,3- mannosyltransferase homolog (S. cerevisiae)	Q92685
7955297	0.195126833333332	1.14482480249403	4.75375216666667	1.68483683647724	0.107681847322846	0.998185677309753	7955297	NM_001651	AQP5	aquaporin 5	P55064
7975779	-0.292008333333333	-1.22434346446495	6.065893	-1.68483562240486	0.107682084767044	0.998185677309753	7975779	NM_005252	FOS	FBJ murine osteosarcoma viral oncogene homolog	A8K4E2
8170249	-0.185282000000001	-1.13703920573223	6.80479583333333	-1.68476038448138	0.107696800418394	0.998185677309753	8170249	NM_145662	SPANXA2	SPANX family, member A2	Q9NY87
8000636	0.312317333333333	1.24170058434334	6.36337938888889	1.68449021954617	0.107749655627025	0.998185677309753	8000636	ENST00000446615	NPIPL3	nuclear pore complex interacting protein-like 3	B2RXF8
8134856	-0.204869000000001	-1.15258168500153	3.62337511111111	-1.68396683011489	0.107852114721293	0.998185677309753	8134856	NM_033506	FBXO24	F-box protein 24	O75426
8062174	-0.133478000000002	-1.09693496965442	9.79879222222222	-1.68392680836621	0.107859952824423	0.998185677309753	8062174	NM_198398	ERGIC3	ERGIC and golgi 3	Q9Y282
8027480	0.234455000000000	1.17646222675960	3.15008394444444	1.68389202011049	0.107866766362826	0.998185677309753	8027480	NM_207391	RGS9BP	regulator of G protein signaling 9 binding protein	Q6ZS82
8068168	-0.146318000000003	-1.10674127500957	10.0434569444444	-1.68387292573322	0.107870506294441	0.998185677309753	8068168	NM_000454	SOD1	superoxide dismutase 1, soluble	P00441
8062557	0.189917666666666	1.14069861534710	4.60097827777778	1.68385034549929	0.107874929128081	0.998185677309753	8062557	NM_015568	PPP1R16B	protein phosphatase 1, regulatory (inhibitor) subunit 16B	Q5W9G4
8095646	-0.312388000000000	-1.2417614073086	3.29075044444444	-1.68369671392478	0.107905025342036	0.998185677309753	8095646	NM_001134	AFP	alpha-fetoprotein	P02771
8023261	-0.186496500000004	-1.13799679932847	8.16266683333333	-1.68327316726539	0.107988034612068	0.998185677309753	8023261	NM_006111	ACAA2	acetyl-CoA acyltransferase 2	B2RB23
7997808	-0.305344166666668	-1.23571339147384	4.44891172222222	-1.68319279534008	0.108003792536320	0.998185677309753	7997808	NR_024399	MGC23284	hypothetical LOC197187	---
7940486	-0.156377833333336	-1.11448548978736	8.25277161111111	-1.68293301632787	0.108054738874428	0.998185677309753	7940486	NM_017841	SDHAF2	succinate dehydrogenase complex assembly factor 2	Q9NX18
8068235	0.160428333333333	1.11761890768468	5.40987572222222	1.68279689368387	0.108081442626031	0.998185677309753	8068235	NM_138983	OLIG1	oligodendrocyte transcription factor 1	Q8TAK6
7897955	-0.170404000000000	-1.12537358057625	2.36360111111111	-1.68263680708469	0.108112854683139	0.998185677309753	7897955	NM_001013630	AADACL4	arylacetamide deacetylase-like 4	---
8004400	-0.160797333333333	-1.11790479909622	3.95768955555556	-1.68231108338812	0.108176791929047	0.998185677309753	8004400	NM_175734	C17orf74	chromosome 17 open reading frame 74	Q0P670
8006958	0.179724333333333	1.1326674372726	2.24561172222222	1.68219462753552	0.108199659202508	0.998185677309753	8006958	NM_199321	ZPBP2	zona pellucida binding protein 2	Q6X784
8141169	0.193290166666666	1.14336827590065	7.15919105555556	1.68199066360028	0.108239719488739	0.998185677309753	8141169	NR_002822	MGC72080	MGC72080 pseudogene	---
7937979	0.142738833333333	1.10399897551775	2.40975	1.6818500190458	0.108267350660278	0.998185677309753	7937979	NM_001004759	OR51T1	olfactory receptor, family 51, subfamily T, member 1	---
7976571	-0.153878833333335	-1.11255667710492	6.87763727777778	-1.68172112634015	0.108292678328964	0.998185677309753	7976571	NM_016472	C14orf129	chromosome 14 open reading frame 129	Q9P0R6
8142452	0.157188166666666	1.11511165012744	2.50087327777778	1.68154029768861	0.108328220021441	0.998185677309753	8142452	NM_012252	TFEC	transcription factor EC	O14948
7945296	0.216092333333333	1.16158307154834	3.2311845	1.68142709512301	0.108350474931334	0.998185677309753	7945296	NM_001080407	GLB1L3	galactosidase, beta 1-like 3	Q8NCI6
8037408	0.193770666666667	1.14374914638267	4.37433044444444	1.68141013848252	0.108353808835229	0.998185677309753	8037408	NM_002250	KCNN4	potassium intermediate/small conductance calcium-activated channel, subfamily N, member 4	O15554
7967386	-0.173773666666667	-1.12800515951730	6.21404944444444	-1.68126153554470	0.108383029913401	0.998185677309753	7967386	NM_022782	MPHOSPH9	M-phase phosphoprotein 9	Q99550
8088458	0.143322000000000	1.10444532455443	6.14037861111111	1.68120832498187	0.108393494797814	0.998185677309753	8088458	NM_002012	FHIT	fragile histidine triad gene	P49789
8125649	-0.151328666666666	-1.11059181358936	8.18191661111111	-1.68112135186284	0.108410601594049	0.998185677309753	8125649	NM_022553	VPS52	vacuolar protein sorting 52 homolog (S. cerevisiae)	B3KMF7
7986530	0.206623666666667	1.15398435636785	2.50215394444444	1.68101062446439	0.108432383962062	0.998185677309753	7986530	NM_001005326	OR4F6	olfactory receptor, family 4, subfamily F, member 6	Q8NGB9
8133293	0.256024333333333	1.19418332869504	2.77496727777778	1.68067491768219	0.108498447213796	0.998185677309753	8133293	NM_003602	FKBP6	FK506 binding protein 6, 36kDa	O75344
8016789	0.167977166666666	1.12348212169598	5.25363522222222	1.68051647183409	0.108529639450885	0.998185677309753	8016789	NM_017643	MBTD1	mbt domain containing 1	Q05BQ5
8003953	-0.176716833333334	-1.13030869268236	8.75109422222222	-1.68026146723074	0.108579856641881	0.998185677309753	8003953	NM_002798	PSMB6	proteasome (prosome, macropain) subunit, beta type, 6	P28072
8006542	-0.141209000000003	-1.10282891585264	9.17451355555556	-1.68002420802168	0.108626597064766	0.998185677309753	8006542	NM_001030006	AP2B1	adaptor-related protein complex 2, beta 1 subunit	Q96EL6
8057578	-0.219094	-1.16400237347798	4.43269605555556	-1.67998697825876	0.108633932939664	0.998185677309753	8057578	NM_005795	CALCRL	calcitonin receptor-like	Q16602
7939102	-0.195557166666667	-1.14516633673550	5.96216894444444	-1.67997728603303	0.108635842796911	0.998185677309753	7939102	NM_019040	ELP4	elongation protein 4 homolog (S. cerevisiae)	Q96EB1
8117655	-0.161663000000002	-1.11857578172820	5.55871244444444	-1.67993437126713	0.108644299513636	0.998185677309753	8117655	NM_006299	ZNF193	zinc finger protein 193	O14851
8082305	0.153412833333333	1.11219737200284	6.08902166666667	1.67990115136601	0.108650846160448	0.998185677309753	8082305	NM_032343	CHCHD6	coiled-coil-helix-coiled-coil-helix domain containing 6	Q9BRQ6
8024896	0.145502999999999	1.10611623687846	3.9391775	1.67988735260758	0.108653565580909	0.998185677309753	8024896	NR_029607	MIR7-3	microRNA 7-3	---
7984319	-0.140144833333334	-1.10201574258393	7.85872555555556	-1.67985291552933	0.108660352596208	0.998185677309753	7984319	NM_002755	MAP2K1	mitogen-activated protein kinase kinase 1	Q02750
8047910	-0.213813166666667	-1.15974945374846	2.61621344444444	-1.67952590784596	0.108724818746461	0.998185677309753	8047910	NM_005048	PTH2R	parathyroid hormone 2 receptor	P49190
7914580	0.171171666666665	1.12597255794011	4.19874488888889	1.67944807933684	0.108740166622271	0.998185677309753	7914580	NM_001171941	FNDC5	fibronectin type III domain containing 5	Q8NAU1
8161648	-0.190776166666667	-1.14137760928744	7.38406716666667	-1.67928123609864	0.108773074527453	0.998185677309753	8161648	NM_001206	KLF9	Kruppel-like factor 9	Q13886
7993185	-0.179332166666669	-1.13235958701064	8.0709105	-1.67904278062854	0.108820121842305	0.998185677309753	7993185	NM_002484	NUBP1	nucleotide binding protein 1 (MinD homolog, E. coli)	P53384
7987475	0.200052666666667	1.14874028985917	3.30786127777778	1.67882884483352	0.108862346166819	0.998185677309753	7987475	NM_004573	PLCB2	phospholipase C, beta 2	Q6ZNQ9
7953450	-0.202471333333334	-1.15066775898486	4.18070366666667	-1.67843915472136	0.108939294822816	0.998185677309753	7953450	NM_014262	LEPREL2	leprecan-like 2	Q8IVL6
8168087	-0.210131000000001	-1.15679321859901	7.74215855555556	-1.67827827820481	0.108971075187899	0.998185677309753	8168087	NM_001551	IGBP1	immunoglobulin (CD79A) binding protein 1	P78318
8148955	-0.171212833333333	-1.12600468752882	7.94548205555556	-1.67816542452256	0.108993373588947	0.998185677309753	8148955	NM_023080	C8orf33	chromosome 8 open reading frame 33	Q9H7E9
8072413	-0.228922500000001	-1.17195932561008	5.11686683333333	-1.67760829234505	0.109103512508064	0.998185677309753	8072413	NM_134269	SMTN	smoothelin	P53814
8053266	0.179924166666666	1.13282433833610	3.16316638888889	1.67691387250409	0.109240924333243	0.998185677309753	8053266	NM_001058	TACR1	tachykinin receptor 1	P25103
8090639	-0.153923000000002	-1.11259073743692	7.066409	-1.67666112353788	0.109290974864856	0.998185677309753	8090639	NM_014602	PIK3R4	phosphoinositide-3-kinase, regulatory subunit 4	B2RAJ6
8177344	0.180127333333333	1.13298387887966	3.64814733333333	1.67665645167918	0.109291900191862	0.998185677309753	8177344	NR_001541	TTTY5	testis-specific transcript, Y-linked 5 (non-protein coding)	Q9BXH6
8120698	-0.220471166666668	-1.16511403642408	6.97986622222222	-1.67620799447369	0.109380754467435	0.998185677309753	8120698	NM_133645	MTO1	mitochondrial translation optimization 1 homolog (S. cerevisiae)	Q9Y2Z2
8030997	-0.153215833333334	-1.11204551182622	2.51791861111111	-1.67576231602615	0.109469119086927	0.998185677309753	8030997	NM_001004301	ZNF813	zinc finger protein 813	Q6ZN06
8102440	-0.2112285	-1.15767355959090	5.51481666666667	-1.67530865432945	0.109559128935158	0.998185677309753	8102440	NM_024590	ARSJ	arylsulfatase family, member J	Q9H5D8
8104074	0.146758500000000	1.10707924939285	2.9796745	1.67503079218934	0.109614289942641	0.998185677309753	8104074	NM_005958	MTNR1A	melatonin receptor 1A	Q8WZ72
8025933	0.139389333333332	1.10143879810839	2.71062766666667	1.67491135589571	0.109638007618013	0.998185677309753	8025933	NR_028594	ZNF833	zinc finger protein 833	Q6ZTB9
8046201	-0.163891333333332	-1.12030482742306	9.14344027777778	-1.67467486074893	0.109684983740994	0.998185677309753	8046201	NM_003142	SSB	Sjogren syndrome antigen B (autoantigen La)	Q2F832
7906767	0.266982666666665	1.20328856894062	4.37249477777778	1.67422913943043	0.109773565982875	0.998185677309753	7906767	NM_201563	FCGR2C	Fc fragment of IgG, low affinity IIc, receptor for (CD32) (gene/pseudogene)	P31995
7972682	-0.267905166666668	-1.20405823171931	5.526388	-1.67415003986700	0.109789292514781	0.998185677309753	7972682	NM_024089	KDELC1	KDEL (Lys-Asp-Glu-Leu) containing 1	Q6UW63
7919193	-0.147388666666670	-1.1075629252964	8.2735955	-1.6740783915204	0.109803539254403	0.998185677309753	7919193	NR_002212	NUDT4P1	nudix (nucleoside diphosphate linked moiety X)-type motif 4 pseudogene 1	B2RE29
8003056	0.2041755	1.15202777492893	3.17161711111111	1.67381001105285	0.109856918691421	0.998185677309753	8003056	AF220234	GAFA2	FGF-2 activity-associated protein 2	Q96PS3
7907370	-0.150772166666667	-1.11016350050796	3.70626572222222	-1.67329698702955	0.109959017859457	0.998185677309753	7907370	NM_015569	DNM3	dynamin 3	Q9UQ16
8094032	0.149099000000000	1.10887673385571	5.59644144444444	1.6732888229009	0.109960643290932	0.998185677309753	8094032	NM_018986	SH3TC1	SH3 domain and tetratricopeptide repeats 1	Q53GR6
7954036	-0.168857666666667	-1.12416801019757	7.10121305555556	-1.67311392848624	0.109995468681336	0.998185677309753	7954036	NM_016355	DDX47	DEAD (Asp-Glu-Ala-Asp) box polypeptide 47	A4UCU0
7927536	-0.128558666666667	-1.09320098635629	9.63761338888889	-1.67292241663023	0.110033613737723	0.998185677309753	7927536	NM_005437	NCOA4	nuclear receptor coactivator 4	B2R5V0
8046546	-0.145397500000001	-1.10603535284337	3.28514122222222	-1.67290185640571	0.110037709562506	0.998185677309753	8046546	NM_019558	HOXD8	homeobox D8	Q5BL00
8001746	0.256693666666667	1.19473749442779	3.44811222222222	1.67270187855603	0.110077554134057	0.998185677309753	8001746	NR_002978	SNORA46	small nucleolar RNA, H/ACA box 46	---
8030980	0.183052166666664	1.13528315230938	9.85268655555556	1.67254558289963	0.110108703793834	0.998185677309753	8030980	NR_003699	ZNF525	zinc finger protein 525	Q8N782
7934326	-0.129547833333335	-1.09395078360371	8.37266922222222	-1.67231285274813	0.110155100711032	0.998185677309753	7934326	NM_016065	MRPS16	mitochondrial ribosomal protein S16	Q9Y3D3
8085732	-0.151621166666667	-1.11081700396519	2.26120066666667	-1.67144486817783	0.110328288181236	0.998185677309753	8085732	NM_144715	EFHB	EF-hand domain family, member B	Q8N7U6
8071274	0.352184833333332	1.27649229833908	6.56631955555556	1.67120988154362	0.110375214472842	0.998185677309753	8071274	L20860	GP1BB	glycoprotein Ib (platelet), beta polypeptide	P13224
8154973	0.181757666666666	1.13426494342616	3.05887883333333	1.67120266700173	0.110376655468815	0.998185677309753	8154973	NM_203299	C9orf131	chromosome 9 open reading frame 131	Q5VYM1
8087839	0.199009833333331	1.14791023792399	4.15849188888889	1.67085821533411	0.110445473114461	0.998185677309753	8087839	NM_015426	POC1A	POC1 centriolar protein homolog A (Chlamydomonas)	B2RDV4
7922337	0.198695166666666	1.14765989416519	2.51778911111111	1.67049399177468	0.110518280649044	0.998185677309753	7922337	NM_005092	TNFSF18	tumor necrosis factor (ligand) superfamily, member 18	Q6ISV1
8003719	0.222045499999998	1.16638615492439	5.483273	1.67047876840341	0.110521324657716	0.998185677309753	8003719	NM_001098202	HIC1	hypermethylated in cancer 1	A0PJI1
8123658	0.189125499999999	1.14007244324893	5.954015	1.67034625819755	0.110547823916408	0.998185677309753	8123658	NM_015482	SLC22A23	solute carrier family 22, member 23	Q7L9D0
7940565	-0.171993166666666	-1.12661389227148	5.52065433333333	-1.67032259222924	0.110552557181651	0.998185677309753	7940565	NM_004265	FADS2	fatty acid desaturase 2	O95864
8150276	-0.166883166666667	-1.12263050474786	6.72493944444444	-1.66999492671688	0.110618108985823	0.998185677309753	8150276	NM_001102559	PPAPDC1B	phosphatidic acid phosphatase type 2 domain containing 1B	Q8NEB5
7997346	0.210848166666666	1.1573684058344	2.63129511111111	1.66986062522528	0.110644986496202	0.998185677309753	7997346	NM_005752	CLEC3A	C-type lectin domain family 3, member A	O75596
7932326	0.128250833333333	1.09296775078399	2.86420711111111	1.66830806705624	0.110956100385291	0.998185677309753	7932326	NM_001081	CUBN	cubilin (intrinsic factor-cobalamin receptor)	B3KQM7
8003263	0.197689166666667	1.14685990291378	5.23111266666667	1.66788041609710	0.111041926968417	0.998185677309753	8003263	NM_015144	ZCCHC14	zinc finger, CCHC domain containing 14	Q8WYQ9
8061416	0.157023333333333	1.11498425170631	5.39218	1.66780406847374	0.111057255341367	0.998185677309753	8061416	NM_003650	CST7	cystatin F (leukocystatin)	O76096
8163956	-0.21851	-1.16353128305405	2.33562461111111	-1.66670222197222	0.111278674258399	0.998185677309753	8163956	NM_001004451	OR1J1	olfactory receptor, family 1, subfamily J, member 1	Q8NGS3
8029996	0.185848833333332	1.13748603498956	5.38028188888889	1.6666959789694	0.111279929873960	0.998185677309753	8029996	BC043386	C19orf68	chromosome 19 open reading frame 68	Q86XI8
8102342	-0.149892666666667	-1.10948692561376	7.09558555555556	-1.66663793441654	0.111291604583027	0.998185677309753	8102342	NM_024090	ELOVL6	ELOVL family member 6, elongation of long chain fatty acids (FEN1/Elo2, SUR4/Elo3-like, yeast)	Q9H5J4
7964246	0.275673666666667	1.21055922807709	5.43812394444444	1.66639836546982	0.1113398009569	0.998185677309753	7964246	NR_003046	SNORD59B	small nucleolar RNA, C/D box 59B	---
7956867	0.159474666666665	1.11688037066180	5.08123022222222	1.66633626906994	0.111352296376624	0.998185677309753	7956867	NM_003483	HMGA2	high mobility group AT-hook 2	P52926
8153359	0.165355833333333	1.12144264199717	5.57975677777778	1.66603561387463	0.111412812916495	0.998185677309753	8153359	NM_003695	LY6D	lymphocyte antigen 6 complex, locus D	Q14210
7914834	-0.131852666666669	-1.09569986382652	9.58445755555556	-1.66586068100564	0.111448036646663	0.998185677309753	7914834	NM_002794	PSMB2	proteasome (prosome, macropain) subunit, beta type, 2	Q32P28
7925611	-0.205103833333336	-1.15276931067511	7.18828677777778	-1.66582437028696	0.111455349202412	0.998185677309753	7925611	NM_022366	TFB2M	transcription factor B2, mitochondrial	Q9H5Q4
8167476	0.191667833333333	1.14208326288082	5.47198688888889	1.66558902927111	0.111502754024672	0.998185677309753	8167476	NM_033215	PPP1R3F	protein phosphatase 1, regulatory (inhibitor) subunit 3F	Q6ZSY5
7943573	0.187885000000000	1.13909257434040	3.40603538888889	1.66501613274269	0.111618224374408	0.998185677309753	7943573	ENST00000299326	LOC643923	hypothetical protein LOC643923	Q96LP0
7911114	0.154485500000000	1.11302461590219	4.13703461111111	1.66494279783428	0.111633012747090	0.998185677309753	7911114	NM_018012	KIF26B	kinesin family member 26B	Q2KJY2
7946742	-0.134487000000001	-1.09770241841231	7.96951111111111	-1.66477277588277	0.111667304976382	0.998185677309753	7946742	NM_024514	CYP2R1	cytochrome P450, family 2, subfamily R, polypeptide 1	Q6VVX0
8081241	-0.221643166666668	-1.16606092291937	6.26004783333333	-1.66473469803019	0.11167498623711	0.998185677309753	8081241	NM_032359	C3orf26	chromosome 3 open reading frame 26	Q9BQ75
7945132	0.173214333333333	1.12756791631776	2.51354566666667	1.66422232577813	0.111778388265541	0.998185677309753	7945132	NM_002017	FLI1	Friend leukemia virus integration 1	Q01543
7980958	-0.167691166666667	-1.12325942456945	7.92967572222222	-1.66394010475867	0.111835378113200	0.998185677309753	7980958	NM_005606	LGMN	legumain	Q53XC6
8153334	0.179154666666665	1.13222027727642	5.10012544444444	1.66335221259601	0.111954172414932	0.998185677309753	8153334	NM_005672	PSCA	prostate stem cell antigen	O43653
7921362	0.2133585	1.15938401523052	2.74322944444444	1.66332801003261	0.111959065278638	0.998185677309753	7921362	NM_001160325	OR6P1	olfactory receptor, family 6, subfamily P, member 1	---
8041000	-0.149726166666667	-1.10935888821946	7.4468095	-1.66293820561543	0.112037894340517	0.998185677309753	8041000	NM_007266	GPN1	GPN-loop GTPase 1	Q53RZ9
8083814	0.167687166666666	1.12325631023736	2.49329538888889	1.66243591468523	0.112139540722446	0.998185677309753	8083814	NM_182610	SAMD7	sterile alpha motif domain containing 7	Q7Z3H4
7983306	-0.151042166666667	-1.11037128676002	5.67209844444444	-1.66196466775215	0.112234976046328	0.998185677309753	7983306	NM_024908	WDR76	WD repeat domain 76	Q9H967
8037579	-0.176312666666667	-1.12999208445994	6.30184172222222	-1.66192595971326	0.112242818130135	0.998185677309753	8037579	NM_202001	ERCC1	excision repair cross-complementing rodent repair deficiency, complementation group 1 (includes overlapping antisense sequence)	B2RC01
8096919	-0.184100666666668	-1.13610853605748	5.89095277777778	-1.66191314101319	0.112245415246702	0.998185677309753	8096919	NM_025144	ALPK1	alpha-kinase 1	Q96QP1
8094574	-0.147293833333333	-1.10749012374856	7.36763716666667	-1.66173456793052	0.112281600126850	0.998185677309753	8094574	NM_015173	TBC1D1	TBC1 (tre-2/USP6, BUB2, cdc16) domain family, member 1	Q86TI0
8169687	-0.197876500000000	-1.14700883185008	3.30878516666667	-1.66156167339841	0.112316643777673	0.998185677309753	8169687	NM_001142447	ATP1B4	ATPase, Na+/K+ transporting, beta 4 polypeptide	Q9UN42
8064833	-0.125003333333336	-1.09051025227604	9.19470077777778	-1.66153658838239	0.112321728981168	0.998185677309753	8064833	NM_001009924	C20orf30	chromosome 20 open reading frame 30	Q96A57
8061013	0.193529333333333	1.14355783657650	3.72042766666667	1.66150748451265	0.112327629126651	0.998185677309753	8061013	NM_080826	ISM1	isthmin 1 homolog (zebrafish)	B1AKI9
8049187	0.198926999999999	1.14784433175600	4.88367977777778	1.66094522701956	0.112441665651422	0.998185677309753	8049187	NM_025202	EFHD1	EF-hand domain family, member D1	Q9BUP0
8005204	0.168585833333333	1.12395621384338	5.72090616666667	1.66067299849958	0.112496914076543	0.998185677309753	8005204	NM_014695	CCDC144A	coiled-coil domain containing 144A	Q3MJ40
7979400	-0.199585000000001	-1.14836797245176	4.46839777777778	-1.66044869604600	0.112542453280526	0.998185677309753	7979400	AK292513	C14orf37	chromosome 14 open reading frame 37	Q86TY3
8064779	0.201689500000000	1.15004435163837	4.92093311111111	1.66035466155525	0.112561549370207	0.998185677309753	8064779	NM_000678	ADRA1D	adrenergic, alpha-1D-, receptor	P25100
7992121	-0.195551333333334	-1.14516170642676	4.33848327777778	-1.65980296205467	0.112673641359259	0.998185677309753	7992121	NM_001013638	PRR25	proline rich 25	---
8132515	-0.160680000000002	-1.11781388441295	7.93018672222222	-1.65941866127602	0.112751777941340	0.998185677309753	8132515	NM_000712	BLVRA	biliverdin reductase A	P53004
8060257	-0.161677833333335	-1.11858728262913	7.16805455555556	-1.65941452806152	0.112752618562267	0.998185677309753	8060257	NM_006374	STK25	serine/threonine kinase 25 (STE20 homolog, yeast)	O00506
8052418	-0.146093333333334	-1.10656893885641	4.5252425	-1.65919261923491	0.112797758604490	0.998185677309753	8052418	NM_144709	PUS10	pseudouridylate synthase 10	Q3MIT2
8040725	0.163624	1.12009725266284	3.16321461111111	1.65913591154562	0.112809296375935	0.998185677309753	8040725	NM_020134	DPYSL5	dihydropyrimidinase-like 5	Q9BPU6
8033420	0.222561000000000	1.16680299942798	3.232823	1.6591144150139	0.112813670331497	0.998185677309753	8033420	NM_002002	FCER2	Fc fragment of IgE, low affinity II, receptor for (CD23)	P06734
8035040	0.141652166666667	1.10316773457276	4.94022672222222	1.65889603766923	0.112858112298085	0.998185677309753	8035040	NM_021241	WIZ	widely interspaced zinc finger motifs	O95785
8178470	0.132253999999998	1.09600471137650	5.44019294444444	1.65879573295248	0.112878530285939	0.998185677309753	8178470	NM_002701	POU5F1	POU class 5 homeobox 1	Q01860
8115941	0.166787333333332	1.12255593469173	5.53700955555556	1.65871127602027	0.112895724735621	0.998185677309753	8115941	NM_052899	GPRIN1	G protein regulated inducer of neurite outgrowth 1	Q7Z2K8
7977241	0.181695166666665	1.13421580620630	6.354019	1.65870541590150	0.112896917870130	0.998185677309753	7977241	NM_022489	INF2	inverted formin, FH2 and WH2 domain containing	Q27J81
8135218	0.172382833333333	1.12691822767126	3.20078955555556	1.65859378039307	0.112919649175839	0.998185677309753	8135218	NM_005824	LRRC17	leucine rich repeat containing 17	Q8N6Y2
8073081	-0.206926166666666	-1.15422634574018	5.9113995	-1.65855848211074	0.112926837446473	0.998185677309753	8073081	NM_145298	APOBEC3F	apolipoprotein B mRNA editing enzyme, catalytic polypeptide-like 3F	Q8IUX4
8091422	-0.138153333333333	-1.10049556664532	6.79304283333333	-1.65840997258971	0.112957084718630	0.998185677309753	8091422	NM_001168278	WWTR1	WW domain containing transcription regulator 1	Q9GZV5
7978739	-0.143578166666666	-1.10464144860613	6.84457027777778	-1.6582165592063	0.112996487967685	0.998185677309753	7978739	NM_001079537	TRAPPC6B	trafficking protein particle complex 6B	Q86SZ2
8147145	-0.138907833333333	-1.10107125384224	2.05349422222222	-1.65814700064499	0.113010661675005	0.998185677309753	8147145	NM_152565	ATP6V0D2	ATPase, H+ transporting, lysosomal 38kDa, V0 subunit d2	Q8N8Y2
8161044	0.167206500000000	1.12288213418547	4.86926366666667	1.65802525635661	0.113035472717520	0.998185677309753	8161044	NM_003289	TPM2	tropomyosin 2 (beta)	P07951
8149774	0.221811333333332	1.16619685185939	3.84173227777778	1.65802194796075	0.113036147021037	0.998185677309753	8149774	NM_002318	LOXL2	lysyl oxidase-like 2	B2R5Q0
7921909	-0.149430000000001	-1.10913117453570	2.75705588888889	-1.65799404222986	0.113041834787102	0.998185677309753	7921909	NM_178550	C1orf110	chromosome 1 open reading frame 110	Q86UF4
7968711	-0.139520000000003	-1.10153856129463	7.86830683333333	-1.65794599833255	0.113051627697517	0.998185677309753	7968711	NM_020751	COG6	component of oligomeric golgi complex 6	Q9Y2V7
7907972	0.178323500000000	1.13156816945323	2.47995455555556	1.65778569741814	0.113084307449631	0.998185677309753	7907972	BC140780	C1orf120	chromosome 1 open reading frame 120	Q5T9Y9
7924351	-0.148253833333332	-1.10822731650374	8.1726095	-1.65770139623109	0.113101496729538	0.998185677309753	7924351	NM_004446	EPRS	glutamyl-prolyl-tRNA synthetase	P07814
7963187	-0.153325166666669	-1.11212979037876	5.79843511111111	-1.65726540762328	0.113190431570046	0.998185677309753	7963187	NM_001113546	LIMA1	LIM domain and actin binding 1	Q9UHB6
7949956	0.139192833333333	1.10128878859222	2.80239733333333	1.65695644940457	0.113253490108766	0.998185677309753	7949956	NM_004923	MTL5	metallothionein-like 5, testis-specific (tesmin)	Q9Y4I5
7938049	0.155384333333333	1.11371827277756	2.87300838888889	1.65683063506629	0.113279177419215	0.998185677309753	7938049	NM_001005180	OR56B1	olfactory receptor, family 56, subfamily B, member 1	Q8NGI3
7991427	-0.201399833333333	-1.14981346703455	5.92757011111111	-1.65669601779435	0.113306667482600	0.998185677309753	7991427	NM_018668	VPS33B	vacuolar protein sorting 33 homolog B (yeast)	B3KQF6
8113709	0.196486166666666	1.14590398543999	2.72227566666667	1.65617554369633	0.113413006230434	0.998185677309753	8113709	NM_002317	LOX	lysyl oxidase	P28300
8048835	-0.137121500000001	-1.09970876000799	7.74049861111111	-1.656108554753	0.113426698975447	0.998185677309753	8048835	NM_020194	MFF	mitochondrial fission factor	Q9GZY8
7946323	0.183322666666666	1.13549603367052	2.612354	1.65604546222474	0.113439596563310	0.998185677309753	7946323	NM_153444	OR5P2	olfactory receptor, family 5, subfamily P, member 2	Q8WZ92
8003814	-0.251723166666668	-1.19062836223889	6.59178633333333	-1.65557412527324	0.113535988212268	0.998185677309753	8003814	NM_000049	ASPA	aspartoacylase (Canavan disease)	P45381
8119161	-0.124495500000001	-1.09012645668311	6.16038966666667	-1.65553786885636	0.113543405774886	0.998185677309753	8119161	NM_002648	PIM1	pim-1 oncogene	P11309
8089203	-0.185266833333334	-1.13702725240635	4.31937194444444	-1.65501917586085	0.113649568203822	0.998185677309753	8089203	NM_020654	SENP7	SUMO1/sentrin specific peptidase 7	Q9BQF6
7947096	-0.184008000000000	-1.13603556428801	3.15921133333333	-1.65472737837039	0.113709328241803	0.998185677309753	7947096	NM_054030	MRGPRX2	MAS-related GPR, member X2	Q96LB1
8036420	0.212269666666667	1.15850933300408	5.412584	1.65469812168620	0.113715321471177	0.998185677309753	8036420	NM_014898	ZFP30	zinc finger protein 30 homolog (mouse)	Q9Y2G7
8049128	0.198001333333332	1.14710808437865	6.31931461111111	1.65434163351264	0.113788369560006	0.998185677309753	8049128	NM_031313	ALPPL2	alkaline phosphatase, placental-like 2	Q9UIL6
8177232	0.162356499999999	1.11911360764347	2.99456738888889	1.65407961528687	0.113842085148010	0.998185677309753	8177232	NM_001146705	KDM5D	lysine (K)-specific demethylase 5D	Q9BY66
7944603	0.188100999999999	1.13926313181016	3.92505738888889	1.65383579097349	0.113892090163180	0.998185677309753	7944603	NM_014619	GRIK4	glutamate receptor, ionotropic, kainate 4	Q16099
7955063	-0.195759833333335	-1.14532721851576	7.18647305555556	-1.65348361868415	0.113964348726804	0.998185677309753	7955063	NM_001143842	TMEM106C	transmembrane protein 106C	Q9BVX2
8065569	0.124794166666668	1.09035215797784	9.81409111111111	1.65297160498598	0.114069472800027	0.998185677309753	8065569	NM_138578	BCL2L1	BCL2-like 1	Q07817
8050215	-0.118033333333335	-1.08525444629412	10.8055666666667	-1.65296630321533	0.114070561762659	0.998185677309753	8050215	NM_006826	YWHAQ	tyrosine 3-monooxygenase/tryptophan 5-monooxygenase activation protein, theta polypeptide	P27348
7970376	0.131142166666666	1.09516038523563	6.07820472222222	1.65291401453876	0.114081302121095	0.998185677309753	7970376	NM_032436	ZNF828	zinc finger protein 828	Q96JM3
7918913	-0.201397166666667	-1.14981134172994	5.84471616666667	-1.65287266795263	0.114089795525677	0.998185677309753	7918913	NM_001542	IGSF3	immunoglobulin superfamily, member 3	O75054
8018803	0.132216166666664	1.09597597005092	8.43237233333333	1.65257222911499	0.114151527688019	0.998185677309753	8018803	NM_003016	SFRS2	splicing factor, arginine/serine-rich 2	Q53FN0
8076677	0.152075500000000	1.11116687739875	5.40672688888889	1.65245608794534	0.114175399184287	0.998185677309753	8076677	NM_138415	PHF21B	PHD finger protein 21B	B3KTL5
7964535	-0.186319166666666	-1.13785692752063	4.23181533333333	-1.65221478181961	0.114225010440292	0.998185677309753	7964535	NM_000785	CYP27B1	cytochrome P450, family 27, subfamily B, polypeptide 1	B2RC61
7917612	-0.168210166666667	-1.1236635824112	2.1597145	-1.65211535762364	0.114245456839771	0.998185677309753	7917612	NM_001017975	HFM1	HFM1, ATP-dependent DNA helicase homolog (S. cerevisiae)	D2KTB5
8052372	0.143310166666666	1.10443626566415	2.11832594444444	1.65099342289209	0.114476395655267	0.998185677309753	8052372	NR_029630	MIR217	microRNA 217	---
8078380	0.263539833333334	1.20042047642518	2.78321016666667	1.65087517303402	0.114500759207148	0.998185677309753	8078380	NM_001137674	ZNF860	zinc finger protein 860	A6NHJ4
7944876	0.278041333333332	1.21254755815284	4.76657122222222	1.65005388790716	0.114670093527258	0.998185677309753	7944876	NM_006176	NRGN	neurogranin (protein kinase C substrate, RC3)	Q92686
7909946	0.151648166666666	1.11083779307093	2.36148222222222	1.64959923283872	0.114763926472943	0.998185677309753	7909946	NM_207468	FAM177B	family with sequence similarity 177, member B	A6PVY3
8104738	-0.140308500000003	-1.10214076794905	9.57890972222222	-1.64957819326742	0.114768270250752	0.998185677309753	8104738	NM_006713	SUB1	SUB1 homolog (S. cerevisiae)	Q6IBA2
8076547	-0.150182333333333	-1.10970971257583	5.19219116666667	-1.64886758043228	0.114915063421048	0.998185677309753	8076547	NR_027779	TTLL1	tubulin tyrosine ligase-like family, member 1	O95922
7917548	0.218676166666666	1.16366530392753	4.66859155555556	1.64876765689913	0.114935717636042	0.998185677309753	7917548	NM_207398	GBP7	guanylate binding protein 7	Q8N8V2
8065630	-0.303260000000001	-1.23392952641332	2.57509333333333	-1.64873082289765	0.114943332024809	0.998185677309753	8065630	NM_182584	C20orf203	chromosome 20 open reading frame 203	Q8NBC4
8050619	0.180436666666667	1.13322683199542	10.7219672222222	1.64866197541290	0.11495756544199	0.998185677309753	8050619	NM_000384	APOB	apolipoprotein B (including Ag(x) antigen)	A8K479
8077490	0.131719166666667	1.09559847776776	7.42607411111111	1.64841433918693	0.115008773693956	0.998185677309753	8077490	NM_014583	LMCD1	LIM and cysteine-rich domains 1	Q9NZU5
8127180	-0.195680666666667	-1.14526437138048	2.77111777777778	-1.64764076418551	0.115168864325074	0.998185677309753	8127180	NM_019036	HMGCLL1	3-hydroxymethyl-3-methylglutaryl-CoA lyase-like 1	Q8TB92
7951565	0.214661999999999	1.16043201217384	5.34116533333333	1.64703002096567	0.115295390326931	0.998185677309753	7951565	NM_020809	ARHGAP20	Rho GTPase activating protein 20	Q9P2F6
7966668	-0.186553000000001	-1.13804136736009	3.65066188888889	-1.64693748349984	0.115314571323437	0.998185677309753	7966668	NM_181486	TBX5	T-box 5	Q99593
7909624	-0.199024000000001	-1.14792150998156	3.09233188888889	-1.64581880736867	0.115546662274066	0.998185677309753	7909624	NM_153606	FAM71A	family with sequence similarity 71, member A	B2RCB4
8074223	0.172901333333333	1.12732331127945	5.66830755555556	1.64558672383353	0.115594861975356	0.998185677309753	8074223	NM_031890	CECR6	cat eye syndrome chromosome region, candidate 6	Q9BXQ6
8156253	0.241911166666666	1.18255818248535	2.63891416666667	1.64548029520091	0.115616971036485	0.998185677309753	8156253	NM_015667	FAM75A7	family with sequence similarity 75, member A7	Q5VYP0
8039120	0.206386499999999	1.15379466684872	3.64669483333333	1.64524913446	0.115665003779331	0.998185677309753	8039120	NM_206818	OSCAR	osteoclast associated, immunoglobulin-like receptor	Q8IYS5
8064904	0.167860333333333	1.12339114276922	2.66774694444444	1.64445475093493	0.115830196988878	0.998185677309753	8064904	NM_017671	FERMT1	fermitin family homolog 1 (Drosophila)	B2RAX1
8024467	0.251680166666666	1.19059287569797	4.75045561111111	1.64436698275989	0.115848460750761	0.998185677309753	8024467	NM_182973	TMPRSS9	transmembrane protease, serine 9	Q7Z410
8175706	0.283109833333333	1.21681499204283	2.97709211111111	1.64430925428017	0.115860474852778	0.998185677309753	8175706	NR_029521	MIR105-1	microRNA 105-1	---
8172379	0.181053166666667	1.13371119190200	2.64466761111111	1.64409753267660	0.115904546096749	0.998185677309753	8172379	NM_001037735	ZNF630	zinc finger protein 630	Q2M218
7966368	-0.119906333333335	-1.08666430878813	9.830036	-1.64347467104790	0.116034281098053	0.998185677309753	7966368	NM_002710	PPP1CC	protein phosphatase 1, catalytic subunit, gamma isozyme	P36873
8087653	0.148498500000000	1.10841527672326	4.0651305	1.64346857546118	0.116035551346367	0.998185677309753	8087653	NM_015896	ZMYND10	zinc finger, MYND-type containing 10	O75800
8103341	-0.167062500000001	-1.12277006132644	2.09595344444444	-1.64308480363774	0.116115548555218	0.998185677309753	8103341	NM_001039580	MAP9	microtubule-associated protein 9	Q49MG5
7929061	-0.150590833333334	-1.11002397206186	2.43360116666667	-1.64285517565049	0.116163436800616	0.998185677309753	7929061	NM_001010987	IFIT1B	interferon-induced protein with tetratricopeptide repeats 1B	Q5T764
8031843	0.169426333333333	1.12461121050350	2.61893511111111	1.6424384923599	0.116250377550290	0.998185677309753	8031843	NM_025027	ZNF606	zinc finger protein 606	Q9H7U2
8138466	-0.1894305	-1.14031349131791	3.15073861111111	-1.64177421388649	0.116389092722959	0.998185677309753	8138466	NM_182762	MACC1	metastasis associated in colon cancer 1	Q6ZN28
7942279	-0.197105166666669	-1.14639575032254	6.2506795	-1.64164423814035	0.116416250734636	0.998185677309753	7942279	NM_018172	FAM86C	family with sequence similarity 86, member C	B2RD94
7966810	0.195249	1.14492174976830	3.57531994444444	1.64151119333389	0.116444055567466	0.998185677309753	7966810	NM_173598	KSR2	kinase suppressor of ras 2	Q6VAB6
7928736	-0.159742166666667	-1.11708747832522	3.14201844444444	-1.64111164007134	0.116527591363295	0.998185677309753	7928736	NM_001010848	NRG3	neuregulin 3	B9EGV5
[truncated: 18,271 more rows]
