# Supplementary material for: System analysis of cross-talk between nuclear receptors reveals an opposite regulation of the cell cycle by LXR and FXR in human HepaRG liver cells
Source: PLoS One. 2019 Aug 22;14(8):e0220894. doi: 10.1371/journal.pone.0220894 (PMC6705839; doi:10.1371/journal.pone.0220894)
Supplement: S1 Archive — (ZIP) [file pone.0220894.s009.zip › data_and_code/genes/CDCA_4h.txt]

ID	logFC	FoldChange	AveExpr	t	P.Value	adj.P.Val	afxID	Gene.Accession	Gene.Symbol	Gene.Description	SwissProt.accession
7900365	3.466973	11.0576507066481	7.05320288888889	25.9834775942856	8.49567382239503e-17	1.72207308379947e-12	7900365	NM_001136493	MFSD2A	major facilitator superfamily domain containing 2A	Q8NA29
8056583	2.20768033333333	4.61931949424972	4.69947555555556	23.9149425842894	4.19825232650803e-16	4.25492873291589e-12	8056583	NM_003742	ABCB11	ATP-binding cassette, sub-family B (MDR/TAP), member 11	Q9UIL3
8044499	1.75046216666667	3.36466335668383	8.73899183333333	16.3819915017768	5.37881472430925e-13	3.63428581539161e-09	8044499	NM_005415	SLC20A1	solute carrier family 20 (phosphate transporter), member 1	A7LNJ1
7966690	1.4957785	2.82016290219438	6.23567788888889	13.5034669919340	1.83942608818167e-11	9.32129170186064e-08	7966690	NM_016569	TBX3	T-box 3	O15119
7903227	1.51228366666667	2.85261226805963	6.86896505555556	13.024386654921	3.51466848192584e-11	1.42484660257273e-07	7903227	NM_017734	PALMD	palmdelphin	Q9NP74
8025828	1.08654600000000	2.12364997892228	8.97673544444444	12.6521615947158	5.89045987041778e-11	1.98999369288947e-07	8025828	NM_000527	LDLR	low density lipoprotein receptor	Q59FQ1
8007429	1.90067616666667	3.73388156299403	4.83650561111111	11.5157334083269	3.07882784336708e-10	8.65173502117666e-07	8007429	NM_000151	G6PC	glucose-6-phosphatase, catalytic subunit	P35575
8025601	1.62136616666667	3.07666244312505	8.00551583333333	11.4473002754510	3.41459694965038e-10	8.65173502117666e-07	8025601	NM_000201	ICAM1	intercellular adhesion molecule 1	P05362
8140752	1.30496466666667	2.47077676122409	7.12222205555556	10.7939892561673	9.39471378405527e-10	2.11589831558667e-06	8140752	NM_000443	ABCB4	ATP-binding cassette, sub-family B (MDR/TAP), member 4	P21439
8173551	0.892166499999998	1.85596113521202	5.58847683333333	10.5720235395513	1.33855674154123e-09	2.71325451510408e-06	8173551	NM_002637	PHKA1	phosphorylase kinase, alpha 1 (muscle)	P46020
7924526	0.951461166666666	1.93383025651011	6.80125744444444	10.396603959465	1.77741388498108e-09	3.27528904077877e-06	7924526	NM_005426	TP53BP2	tumor protein p53 binding protein, 2	Q13625
8137526	0.9737095	1.96388370454921	8.900344	10.3207334328567	2.01144645238356e-09	3.39766829915123e-06	8137526	NM_005542	INSIG1	insulin induced gene 1	O15503
7986350	1.33130116666667	2.51629517257664	4.92057877777778	10.1625799166653	2.60846454253507e-09	4.06719817516815e-06	7986350	NM_183376	ARRDC4	arrestin domain containing 4	B3KSD4
8102800	1.26402016666666	2.40164042598996	7.46295772222222	10.0770357010614	3.00572403536565e-09	4.35185901406156e-06	8102800	NM_014331	SLC7A11	solute carrier family 7, (cationic amino acid transporter, y+ system) member 11	A8K2U4
8046124	1.59024716666667	3.01100930541607	4.82183966666667	9.4009100830506	9.49521465696366e-09	1.28312000731102e-05	8046124	NM_005771	DHRS9	dehydrogenase/reductase (SDR family) member 9	B2R835
8169145	-0.888089333333335	-1.85072345144872	7.82509794444444	-9.1567580019409	1.4578879085103e-08	1.84696174409399e-05	8169145	NM_152423	MUM1L1	melanoma associated antigen (mutated) 1-like 1	Q5H9M0
8161255	0.813701499999999	1.75771540508760	6.60149533333333	9.08787128357142	1.64755671239981e-08	1.96446909178495e-05	8161255	NM_003028	SHB	Src homology 2 domain containing adaptor protein B	Q15464
8065071	-0.7235175	-1.65120300337978	7.83455894444444	-8.99483973255335	1.94527019823217e-08	2.08178818143857e-05	8065071	NM_198391	FLRT3	fibronectin leucine rich transmembrane protein 3	Q9NZU0
8106280	0.742368333333332	1.67291985715961	9.40270144444444	8.99309620648171	1.95135547347474e-08	2.08178818143857e-05	8106280	NM_000859	HMGCR	3-hydroxy-3-methylglutaryl-CoA reductase	B2R649
8099633	-0.925600333333333	-1.89947448557412	7.392749	-8.88301025890014	2.37858065676796e-08	2.41069149563433e-05	8099633	NM_013261	PPARGC1A	peroxisome proliferator-activated receptor gamma, coactivator 1 alpha	Q9UBK2
8040103	-0.918615333333333	-1.89030015440945	7.03330522222222	-8.68012728443468	3.43968510183177e-08	3.32011509591095e-05	8040103	NM_002166	ID2	inhibitor of DNA binding 2, dominant negative helix-loop-helix protein	Q02363
8122265	0.968382666666666	1.95664586727598	6.20496227777778	8.49862456885876	4.80587551752475e-08	4.42795894273758e-05	8122265	NM_006290	TNFAIP3	tumor necrosis factor, alpha-induced protein 3	P21580
7984245	1.22911066666666	2.34422438189128	4.43078683333333	8.15004767564055	9.24569053814203e-08	8.14826726991909e-05	7984245	NM_178859	OSTBETA	organic solute transporter beta	Q86UW2
8056977	0.625859999999998	1.54313042148284	8.44932066666667	8.10373322431966	1.00975683764024e-07	8.49442207812089e-05	8056977	NM_006164	NFE2L2	nuclear factor (erythroid-derived 2)-like 2	Q16236
8105778	-0.677788833333334	-1.59968609414765	9.67714988888889	-8.08441378175127	1.04765935842635e-07	8.49442207812089e-05	8105778	NM_181523	PIK3R1	phosphoinositide-3-kinase, regulatory subunit 1 (alpha)	P27986
8105267	0.742573999999999	1.67315836104743	7.33013894444444	8.03333468581433	1.15514074504355e-07	9.00565496232027e-05	8105267	NM_002203	ITGA2	integrin, alpha 2 (CD49B, alpha 2 subunit of VLA-2 receptor)	P17301
7983910	1.15198666666667	2.22219691975489	8.14210244444445	7.88613920912249	1.53357068760766e-07	0.000115131399399286	7983910	NM_020980	AQP9	aquaporin 9	Q6FGT0
8048864	1.66700283333333	3.17554196022136	6.26885511111111	7.82483206271332	1.72715777984850e-07	0.000125033886419747	8048864	NM_004591	CCL20	chemokine (C-C motif) ligand 20	P78556
8021169	0.783731	1.72157734730541	5.64813088888889	7.77119434268051	1.91725801304377e-07	0.000134009723877232	8021169	NM_006033	LIPG	lipase, endothelial	B2RCS7
7969414	0.673715999999999	1.59517643216717	7.09600555555556	7.73417036812447	2.06101159004765e-07	0.000139255683100886	7969414	NM_001730	KLF5	Kruppel-like factor 5 (intestinal)	Q13887
8132305	0.889864166666665	1.85300165084418	6.53352405555556	7.65481659774788	2.40795817209824e-07	0.000153979168548726	8132305	NM_030636	EEPD1	endonuclease/exonuclease/phosphatase family domain containing 1	Q7L9B9
7974316	0.592672	1.50803718202466	7.94752427777778	7.65000446692318	2.43085021882547e-07	0.000153979168548726	7974316	NM_001042481	FRMD6	FERM domain containing 6	B2RE19
7914000	0.838109166666666	1.78770559271654	4.42502244444444	7.58915809501293	2.74052532248862e-07	0.000168334691778316	7914000	NM_021969	NR0B2	nuclear receptor subfamily 0, group B, member 2	Q15466
8105506	0.672507499999999	1.59384076283111	6.81860883333333	7.53654349526744	3.04115535087971e-07	0.000181306526359799	8105506	NM_020928	ZSWIM6	zinc finger, SWIM-type containing 6	Q9HCJ5
8111941	0.659623333333334	1.57967014101180	10.2733995555556	7.43108991415016	3.75083910729384e-07	0.000217227167728132	8111941	NM_001098272	HMGCS1	3-hydroxy-3-methylglutaryl-CoA synthase 1 (soluble)	Q01581
8090277	-0.606992333333334	-1.52308064583566	5.98318383333333	-7.34971380291396	4.41433633196671e-07	0.000248551659580459	8090277	NM_022776	OSBPL11	oxysterol binding protein-like 11	Q9BXB4
8021376	0.61421	1.5307195665369	8.2478683888889	7.2088256213217	5.86477075512014e-07	0.000321294332989960	8021376	NM_001144967	NEDD4L	neural precursor cell expressed, developmentally down-regulated 4-like	Q96PU5
7919888	0.620537666666666	1.53744805395346	7.44672872222222	7.18907631646406	6.10435519368168e-07	0.000325619157305073	7919888	NM_001038707	CDC42SE1	CDC42 small effector 1	Q9NRR8
7927694	-0.655739833333334	-1.57542364436158	5.19924394444444	-7.14013036278316	6.74270048046588e-07	0.000350447535228316	7927694	NM_032439	PHYHIPL	phytanoyl-CoA 2-hydroxylase interacting protein-like	Q96FC7
7930413	0.705639499999999	1.6308674153284	7.29175022222222	7.10760018053652	7.2047483225343e-07	0.000365100621244426	7930413	NM_004419	DUSP5	dual specificity phosphatase 5	Q59EI8
7949916	0.538495333333332	1.45245687925693	6.84069244444444	7.06555130442404	7.85087838087241e-07	0.00038813976775679	7949916	NM_001277	CHKA	choline kinase alpha	P35790
7989365	0.695342499999999	1.61926880659301	5.68216916666667	7.02975558933616	8.44796755385219e-07	0.000407715005515676	7989365	NM_134260	RORA	RAR-related orphan receptor A	P35398
8095834	0.706747000000001	1.63211984848814	6.26704138888889	6.9728688796696	9.49504083197208e-07	0.000447591808521103	8095834	NM_020859	SHROOM3	shroom family member 3	Q8TF72
8008588	0.844922999999998	1.79616887748625	5.94666933333333	6.90648381622274	1.08881157493375e-06	0.000495906821597639	8008588	NM_002126	HLF	hepatic leukemia factor	Q6FHS9
8123609	0.669877	1.59093732302004	5.20316555555556	6.90113005780391	1.10092782298440e-06	0.000495906821597639	8123609	NM_004155	SERPINB9	serpin peptidase inhibitor, clade B (ovalbumin), member 9	P50453
8094938	0.593722499999999	1.50913566085822	6.50354227777778	6.87980593143274	1.15058378406971e-06	0.000507007245719414	8094938	NM_207330	NIPAL1	NIPA-like domain containing 1	Q6NVV3
8130032	0.565514999999997	1.47991570165757	7.68596027777778	6.84449105090763	1.23795888827009e-06	0.000533902695004993	8130032	NM_032145	FBXO30	F-box protein 30	B2R929
7975799	0.654392833333333	1.57395340621051	6.42528116666667	6.76425739802703	1.46283597404705e-06	0.000617743441540287	7975799	NM_017791	FLVCR2	feline leukemia virus subgroup C cellular receptor family, member 2	Q9UPI3
7964602	-0.654400500000002	-1.57396177042321	6.36036677777778	-6.67784963048486	1.75258521705335e-06	0.000724998007136152	7964602	NM_153377	LRIG3	leucine-rich repeats and immunoglobulin-like domains 3	Q6UXM1
8084657	0.6492145	1.5683140678637	4.491329	6.66291774884764	1.80836133831081e-06	0.000733109686551203	8084657	NM_014375	FETUB	fetuin B	Q9UGM5
8077441	0.5782835	1.49307175385940	7.13187861111111	6.60489745082755	2.04303242333959e-06	0.00080457444106808	8077441	NM_003670	BHLHE40	basic helix-loop-helix family, member e40	Q6IB83
8077786	0.619644666666666	1.53649669815817	6.19958077777778	6.60004491163484	2.06402915320869e-06	0.00080457444106808	8077786	NM_001570	IRAK2	interleukin-1 receptor-associated kinase 2	B2R748
7984112	0.508950833333333	1.42301496443337	7.58129377777778	6.58356257488246	2.13702151242481e-06	0.000817309925600961	7984112	NM_016530	RAB8B	RAB8B, member RAS oncogene family	Q92930
7916493	0.477265833333332	1.39210287933938	8.52278355555556	6.5582649341239	2.2542620599163e-06	0.00083577719080465	7916493	NM_003713	PPAP2B	phosphatidic acid phosphatase type 2B	O14495
7942674	0.885557166666667	1.84747797693257	9.52988066666667	6.55543717179807	2.26777234801459e-06	0.00083577719080465	7942674	NM_015516	TSKU	tsukushi small leucine rich proteoglycan homolog (Xenopus laevis)	Q8WUA8
8077490	0.519253166666666	1.43321313107175	7.42607411111111	6.49825220780237	2.55962308764727e-06	0.000926492142618038	8077490	NM_014583	LMCD1	LIM and cysteine-rich domains 1	Q9NZU5
8053030	0.565239499999999	1.47963312090591	5.643757	6.38791133954327	3.23703753097221e-06	0.00115113597811941	8053030	NM_016347	NAT8B	N-acetyltransferase 8B (GCN5-related, putative, gene/pseudogene)	Q9UHF3
8084589	0.955110833333332	1.93872856866926	5.16335455555556	6.36711029628532	3.3841355710993e-06	0.00118269703493419	8084589	NM_004721	MAP3K13	mitogen-activated protein kinase kinase kinase 13	O43283
8095680	0.931535666666667	1.90730513358265	7.69066616666667	6.27336504309295	4.13740138131364e-06	0.00141661802713097	8095680	NM_000584	IL8	interleukin 8	P10145
8132725	0.647592666666665	1.56655200810124	6.25417055555556	6.2671296950956	4.19324527024461e-06	0.00141661802713097	8132725	NM_003364	UPP1	uridine phosphorylase 1	Q16831
7997533	1.00022083333333	2.00030616343637	6.92589322222222	6.25688492424589	4.28668494412865e-06	0.00142444432487685	7997533	NM_013370	OSGIN1	oxidative stress induced growth inhibitor 1	Q9UJX0
8077833	0.589546166666665	1.50477331145033	4.01754011111111	6.23622271459986	4.4817031690081e-06	0.00145856213008760	8077833	NM_003042	SLC6A1	solute carrier family 6 (neurotransmitter transporter, GABA), member 1	P30531
7965335	0.765048166666666	1.69942673539245	6.24497377777778	6.23091336293436	4.53327154393284e-06	0.00145856213008760	7965335	NM_001946	DUSP6	dual specificity phosphatase 6	Q16828
8078272	0.6636155	1.58404739305227	6.25274305555556	6.20011845656149	4.84463455325596e-06	0.00153438659991404	8078272	NM_005126	NR1D2	nuclear receptor subfamily 1, group D, member 2	Q14995
8079415	0.6021655	1.51799338089995	2.95207027777778	6.19176981124472	4.93277326778596e-06	0.00153826637135418	8079415	NM_031440	RTP3	receptor (chemosensory) transporter protein 3	Q9BQQ7
8037467	0.562478166666666	1.47680379624492	6.34644777777778	6.10956498591737	5.89376932929229e-06	0.00181010158037507	8037467	NM_014518	ZNF229	zinc finger protein 229	Q9UJW7
7929282	0.518851333333332	1.43281399431965	7.24881311111111	6.09855863278951	6.03630028197488e-06	0.00182620607038255	7929282	NM_002729	HHEX	hematopoietically expressed homeobox	B1AQ17
7979269	0.558761333333333	1.47300398494974	6.93056605555556	6.07636548464354	6.33455638403626e-06	0.00186731666641868	7979269	NM_000161	GCH1	GTP cyclohydrolase 1	Q96T74
7903393	0.729804333333332	1.65841415263205	4.48646105555556	6.07428203734903	6.36332160513164e-06	0.00186731666641868	7903393	NM_001400	S1PR1	sphingosine-1-phosphate receptor 1	P21453
8014189	0.53799	1.45194821573089	7.23156255555556	6.06816506152271	6.44855286873743e-06	0.00186731666641868	8014189	NM_057178	RFFL	ring finger and FYVE-like domain containing 1	Q8WZ73
7897877	0.8432905	1.79413754915630	5.46345311111111	6.03814430401783	6.88415041458383e-06	0.00196537646343118	7897877	NM_001066	TNFRSF1B	tumor necrosis factor receptor superfamily, member 1B	Q8IVS6
8068593	0.661088166666664	1.58127486587808	9.19438861111111	6.01754778789977	7.20036525850963e-06	0.00201397091974132	8068593	NM_005239	ETS2	v-ets erythroblastosis virus E26 oncogene homolog 2 (avian)	P15036
8021470	0.671619333333333	1.59285984826157	5.25278294444444	6.01343621613253	7.26525298134542e-06	0.00201397091974132	8021470	NM_021127	PMAIP1	phorbol-12-myristate-13-acetate-induced protein 1	Q13794
8084206	0.600089666666666	1.51581077455291	6.27029972222222	6.00797091470424	7.35243453679615e-06	0.00201397091974132	8084206	NM_032047	B3GNT5	UDP-GlcNAc:betaGal beta-1,3-N-acetylglucosaminyltransferase 5	Q9BYG0
8151334	0.537986166666665	1.45194435781640	8.41832827777778	5.88070692122168	9.7164044420388e-06	0.00262602024053502	8151334	NM_005098	MSC	musculin	O60682
8022531	0.503712	1.41785696576151	7.78114155555556	5.84193303428293	1.05818323718395e-05	0.00282228608127876	8022531	NM_000271	NPC1	Niemann-Pick disease, type C1	Q59GR1
8006433	0.72749883333333	1.65576603900125	8.55851933333333	5.83008347841614	1.08617697903186e-05	0.00285932563181503	8006433	NM_002982	CCL2	chemokine (C-C motif) ligand 2	P13500
8101304	-0.5452065	-1.45922919590734	6.58727638888889	-5.81632603104115	1.11963146653512e-05	0.00290960638803422	8101304	NM_152545	RASGEF1B	RasGEF domain family, member 1B	Q0VAM2
7934997	-0.541593833333335	-1.45557969718212	8.20854994444444	-5.79979120768295	1.16124007457474e-05	0.00297953624197849	7934997	NM_005398	PPP1R3C	protein phosphatase 1, regulatory (inhibitor) subunit 3C	Q9UQK1
7917779	0.552704833333333	1.46683320827587	8.46703238888889	5.76667715512608	1.24939559323881e-05	0.00316565608436883	7917779	NM_002061	GCLM	glutamate-cysteine ligase, modifier subunit	P48507
7956120	-0.495020833333334	-1.40934110667871	6.42816911111111	-5.75788489723531	1.27393345104127e-05	0.0031879791422971	7956120	NM_001982	ERBB3	v-erb-b2 erythroblastic leukemia viral oncogene homolog 3 (avian)	P21860
8127158	0.514837666666665	1.42883335709125	9.31132305555555	5.73621623205855	1.33653537774905e-05	0.00330385025694795	8127158	NM_001498	GCLC	glutamate-cysteine ligase, catalytic subunit	Q14TF0
7952601	0.522123166666665	1.43606710621267	7.64355105555556	5.72800799251553	1.36106393683790e-05	0.00332394771080773	7952601	NM_001143820	ETS1	v-ets erythroblastosis virus E26 oncogene homolog 1 (avian)	P14921
8053025	0.749340666666665	1.68102440149314	5.47703177777778	5.72099974893229	1.38237093287501e-05	0.00333181898763160	8053025	NM_003960	NAT8	N-acetyltransferase 8 (GCN5-related, putative)	Q9UHE5
7966046	-0.526839500000001	-1.44076945414345	5.64089588888889	-5.71619959901839	1.39716139096540e-05	0.00333181898763160	7966046	NM_001033050	MTERFD3	MTERF domain containing 3	Q49AM1
8173120	0.867300333333333	1.82424605430678	3.6048405	5.70575523317923	1.42990510760144e-05	0.00337025308500943	8173120	NM_002625	PFKFB1	6-phosphofructo-2-kinase/fructose-2,6-biphosphatase 1	Q4VBA8
8114010	0.7902805	1.72941067541562	6.148789	5.69005445121349	1.48061206157315e-05	0.00344965591817101	8114010	NM_002198	IRF1	interferon regulatory factor 1	Q6FHN8
8140782	0.444993999999998	1.36130845496499	8.795428	5.68410898956313	1.50029032926948e-05	0.00345578238344230	8140782	NM_000927	ABCB1	ATP-binding cassette, sub-family B (MDR/TAP), member 1	Q6TBL4
8059279	-0.535643000000001	-1.44958808278605	6.73706538888889	-5.67639270049509	1.52622925814672e-05	0.00346422483390821	8059279	NM_004438	EPHA4	EPH receptor A4	B2R601
8112803	0.451167166666667	1.36714585546361	6.46873622222222	5.67289540375756	1.53813633473971e-05	0.00346422483390821	8112803	NM_005779	LHFPL2	lipoma HMGIC fusion partner-like 2	Q6ZUX7
8020806	0.554504166666666	1.46866378811469	3.85335116666667	5.66759283432354	1.55637125878518e-05	0.00346677422149183	8020806	NM_017831	RNF125	ring finger protein 125	Q96EQ8
8020455	0.469907166666665	1.38502034311334	6.85535172222222	5.66103390644588	1.57923291566764e-05	0.00347946208701989	8020455	NM_005257	GATA6	GATA binding protein 6	Q05CA6
8066513	0.462020166666663	1.3774693011593	9.7181175	5.65367517811699	1.60529153768559e-05	0.00349884510418139	8066513	NM_002999	SDC4	syndecan 4	Q6FGN3
7984524	0.475806833333333	1.39069575491382	6.33622883333333	5.64396559388994	1.64034932149650e-05	0.00353722135603554	7984524	NM_001104554	PAQR5	progestin and adipoQ receptor family member V	Q9NXK6
7987772	0.556161833333332	1.47035226290198	8.04309622222222	5.62452188858343	1.71292612100087e-05	0.00363717144144427	7987772	NM_139265	EHD4	EH-domain containing 4	Q9H223
8044391	0.770865166666667	1.70629271977226	5.60112005555556	5.62199732094937	1.72258736249951e-05	0.00363717144144427	8044391	NM_006343	MERTK	c-mer proto-oncogene tyrosine kinase	B2RE75
8121685	0.607394833333332	1.52350563203654	7.49453872222222	5.61010697988285	1.76884500687783e-05	0.00369633899890861	8121685	NM_173674	DCBLD1	discoidin, CUB and LCCL domain containing 1	Q8N8Z6
8029437	0.484672999999999	1.39926867263198	7.66112461111111	5.57136007718774	1.92858759831414e-05	0.00398902761406405	8029437	NM_006505	PVR	poliovirus receptor	B3KSS4
8107520	0.733365999999998	1.66251343583175	6.26487422222222	5.51736493654118	2.17612759786285e-05	0.00445556630390707	8107520	NM_014350	TNFAIP8	tumor necrosis factor, alpha-induced protein 8	O95379
7978644	0.508961833333332	1.42302581442165	9.13887738888889	5.51045326426097	2.21007715458391e-05	0.00445966949935736	7978644	NM_020529	NFKBIA	nuclear factor of kappa light polypeptide gene enhancer in B-cells inhibitor, alpha	P25963
7916112	0.611059666666666	1.52738066573071	3.84165455555556	5.50802465795393	2.22213428433692e-05	0.00445966949935736	7916112	NM_002867	RAB3B	RAB3B, member RAS oncogene family	P20337
8098177	0.693335499999999	1.61701773278568	6.49086522222222	5.49857811529711	2.26967525240245e-05	0.00451042327119585	8098177	NM_007246	KLHL2	kelch-like 2, Mayven (Drosophila)	B2RD18
8152041	0.474284000000001	1.38922858377437	7.82032772222222	5.44905211145373	2.53646993160139e-05	0.00499167432170486	8152041	NM_183419	RNF19A	ring finger protein 19A	Q9NV58
8095744	0.651421499999997	1.57071507284609	7.6775055	5.44434967166826	2.56341149679560e-05	0.00499618760000451	8095744	NM_001657	AREG	amphiregulin	P15514
8111569	-0.699956666666669	-1.62445599920554	7.11397583333333	-5.43774045838771	2.60177204271781e-05	0.00502265898151334	8111569	NM_001161429	RANBP3L	RAN binding protein 3-like	B7Z866
8044927	0.446285666666665	1.36252780075958	7.421728	5.42015769965336	2.70670200188536e-05	0.00517592920549209	8044927	NM_002193	INHBB	inhibin, beta B	P09529
7912157	0.492579333333332	1.40695806916839	9.43181861111111	5.39993984802217	2.83271022546571e-05	0.00536626507198037	7912157	NM_018948	ERRFI1	ERBB receptor feedback inhibitor 1	Q9UJM3
7948088	0.747471333333332	1.67884766982016	6.38469522222222	5.36814937035012	3.04307041662614e-05	0.00571139234676036	7948088	NM_032315	SLC25A33	solute carrier family 25, member 33	Q9BSK2
7990033	0.487083666666665	1.4016087306592	6.10437205555556	5.32660493624488	3.34220850616026e-05	0.00616569507028032	7990033	NM_005078	TLE3	transducin-like enhancer of split 3 (E(sp1) homolog, Drosophila)	Q04726
7992967	0.494259333333332	1.40859740822947	6.55129911111111	5.3250115520192	3.35426096449011e-05	0.00616569507028032	7992967	NM_138440	VASN	vasorin	Q6EMK4
8070467	0.690333666666666	1.61365668198363	6.17990966666667	5.32210249782776	3.37637963888069e-05	0.00616569507028032	8070467	NM_001135099	TMPRSS2	transmembrane protease, serine 2	O15393
8164810	0.709712166666667	1.63547778897777	5.34967638888889	5.29158909920232	3.61754054814807e-05	0.00654710240276441	8164810	NM_006266	RALGDS	ral guanine nucleotide dissociation stimulator	B3KPK6
8059996	0.535767333333331	1.44971301555405	5.10043511111111	5.26063730602493	3.88012910676114e-05	0.00696019619416357	8059996	NM_022817	PER2	period homolog 2 (Drosophila)	O15055
8096116	0.672502666666666	1.59383542313660	6.31092855555556	5.25645033571471	3.91711217176146e-05	0.00696490032645655	8096116	NM_032717	AGPAT9	1-acylglycerol-3-phosphate O-acyltransferase 9	Q53EU6
8109773	0.378515166666666	1.30000319294261	7.54652705555556	5.2479456461556	3.9933425115522e-05	0.0070387002355794	8109773	NM_001161661	WWC1	WW and C2 domain containing 1	Q8IX03
8149749	-0.496374666666667	-1.41066426121895	7.78265238888889	-5.23936055186337	4.0718266538603e-05	0.00711516605808175	8149749	NM_003840	TNFRSF10D	tumor necrosis factor receptor superfamily, member 10d, decoy with truncated death domain	Q9UBN6
8163775	0.510833333333332	1.42487299685689	9.02168583333333	5.21059155747931	4.34647007464901e-05	0.00753016653103721	8163775	NM_001080497	MEGF9	multiple EGF-like-domains 9	Q9H1U4
7983867	0.477342833333332	1.39217718110050	6.44964077777778	5.19335689189961	4.51996304127613e-05	0.00776437719039553	7983867	NM_032866	CGNL1	cingulin-like 1	Q0VF96
8069532	0.472760666666668	1.38776247952498	7.60538738888889	5.1816976063236	4.64131402865381e-05	0.00790583490426998	8069532	NM_006948	HSPA13	heat shock protein 70kDa family, member 13	P48723
8112668	0.497586666666666	1.41184985027450	4.52965327777778	5.1455069475533	5.03953367224556e-05	0.00851261229470146	8112668	NM_016591	GCNT4	glucosaminyl (N-acetyl) transferase 4, core 2	Q9P109
8143575	0.423235333333333	1.34093130730967	4.97583372222222	5.11869865814737	5.35679173881261e-05	0.00897373293766378	8143575	NM_005232	EPHA1	EPH receptor A1	P21709
8005097	0.568357499999999	1.48283441082051	6.2490625	5.09120582899172	5.70328181470193e-05	0.00947586249049246	8005097	NM_006041	HS3ST3B1	heparan sulfate (glucosamine) 3-O-sulfotransferase 3B1	Q9Y662
8133233	0.628164833333332	1.54559767955504	5.03920266666667	5.08364890887106	5.80245513135239e-05	0.00956225735874089	8133233	NM_015570	AUTS2	autism susceptibility candidate 2	Q8WXX7
8136987	0.381569666666667	1.30275849894727	6.91280844444444	5.0627547504387	6.08588337817254e-05	0.0099484561351256	8136987	NM_005435	ARHGEF5	Rho guanine nucleotide exchange factor (GEF) 5	B3KQX6
7906919	-0.752998166666668	-1.68529151738733	6.223503	-5.03485938859757	6.48635466044968e-05	0.0105182727173852	7906919	NM_001102445	RGS4	regulator of G-protein signaling 4	A7XA59
8150920	-0.895398166666667	-1.86012318625897	3.00006533333333	-5.02354740955841	6.65628978182974e-05	0.0107081741172769	8150920	NM_000780	CYP7A1	cytochrome P450, family 7, subfamily A, polypeptide 1	P22680
8134339	0.450203333333333	1.36623279993626	10.5778172222222	4.99017978569122	7.18437852079353e-05	0.0114656967597045	8134339	NM_001040152	PEG10	paternally expressed 10	Q86TG7
8097829	0.676449333333332	1.59820152186019	4.26829938888889	4.98679314049975	7.24030185121942e-05	0.0114656967597045	8097829	NM_033393	FHDC1	FH2 domain containing 1	Q9C0D6
8009493	-0.396706333333332	-1.31649891587066	8.56396033333333	-4.96671428787692	7.58106165138123e-05	0.0119122573390308	8009493	NM_170742	KCNJ16	potassium inwardly-rectifying channel, subfamily J, member 16	Q8N538
8095728	0.669446666666665	1.59046284210454	7.18056811111111	4.96244233244812	7.65563709338495e-05	0.0119369049140702	8095728	NM_001432	EREG	epiregulin	B2RC66
8013112	0.433349833333333	1.35036539011226	5.95067866666667	4.86286758697645	9.62161108701123e-05	0.0148877905903601	8013112	NM_016084	RASD1	RAS, dexamethasone-induced 1	Q9HC43
7983527	0.614409166666666	1.53093089973609	4.94734277777778	4.85368749446369	9.82687951613055e-05	0.0150614915100839	7983527	NM_153618	SEMA6D	sema domain, transmembrane domain (TM), and cytoplasmic domain, (semaphorin) 6D	Q9H9G5
8129953	0.787835333333333	1.72648204828748	6.37946472222222	4.85123442280702	9.88247839586168e-05	0.0150614915100839	8129953	NM_006734	HIVEP2	human immunodeficiency virus type I enhancer binding protein 2	P31629
8024754	0.619698	1.53655350018698	6.452006	4.84342377036358	0.000100616397537202	0.0152201072990977	8024754	NM_032607	CREB3L3	cAMP responsive element binding protein 3-like 3	Q68CJ9
7965040	0.488201166666665	1.40269482611915	7.78809033333333	4.81285713139618	0.000107950094740735	0.0162085068177385	7965040	NM_007350	PHLDA1	pleckstrin homology-like domain, family A, member 1	Q8WV24
7957298	0.495449833333332	1.40976025086345	5.19815216666667	4.80470410957682	0.000109996158704771	0.0163942804187185	7957298	NM_014903	NAV3	neuron navigator 3	Q8IVL0
8078014	0.410553833333334	1.329195978571	7.69102761111111	4.75897564408801	0.000122222280395847	0.0180835446979841	8078014	NM_003043	SLC6A6	solute carrier family 6 (neurotransmitter transporter, taurine), member 6	P31641
7987385	-0.492511666666667	-1.406892080219	4.9605825	-4.74379847049062	0.000126577210546634	0.0185921743317412	7987385	NM_172316	MEIS2	Meis homeobox 2	B3KPQ6
8007931	0.628478833333334	1.54593411274135	4.58834955555556	4.7387551143909	0.000128058848675648	0.0186744810262978	8007931	NM_000212	ITGB3	integrin, beta 3 (platelet glycoprotein IIIa, antigen CD61)	P05106
8131996	0.403449499999999	1.32266664374327	5.75863433333333	4.73235262048265	0.000129965087460273	0.0187541814120852	8131996	NM_182898	CREB5	cAMP responsive element binding protein 5	B5BUH3
8013312	0.728997166666666	1.65748655380675	5.08729866666667	4.73071975529207	0.000130455825313469	0.0187541814120852	8013312	NM_001039999	FAM83G	family with sequence similarity 83, member G	A6ND36
8004867	0.408021666666667	1.32686506755777	7.59155255555556	4.720320334003	0.000133625546682897	0.0190745762764952	8004867	NM_001025579	NDEL1	nudE nuclear distribution gene E homolog (A. nidulans)-like 1	Q9GZM8
7909610	0.609651666666666	1.52589074385477	4.66421705555556	4.7140706985461	0.000135567792209854	0.0192164975391171	7909610	NM_001040619	ATF3	activating transcription factor 3	Q6ICQ9
8131803	0.6566525	1.57642059208638	4.886106	4.70546679738868	0.000138288505301487	0.0194660277948691	8131803	NM_000600	IL6	interleukin 6 (interferon, beta 2)	P05231
8072678	0.970954	1.96013633119067	6.80138977777778	4.69015295206111	0.000143268410966164	0.0200279357950630	8072678	NM_002133	HMOX1	heme oxygenase (decycling) 1	B2R7U4
8044301	0.485788666666666	1.40035117527441	6.04891022222222	4.67535557069991	0.000148252641086669	0.0205827468138821	8044301	NM_023016	ANKRD57	ankyrin repeat domain 57	Q53LP3
8035886	0.506168333333333	1.42027306601823	6.47639022222222	4.65052508321917	0.000157013528808444	0.0214425059057583	8035886	NM_031448	C19orf12	chromosome 19 open reading frame 12	Q9NSK7
8029580	0.429605166666666	1.34686491964676	5.88569127777778	4.65018404078462	0.00015713743302552	0.0214425059057583	8029580	NM_006509	RELB	v-rel reticuloendotheliosis viral oncogene homolog B	Q01201
7952325	-0.356543333333333	-1.28035451733005	12.3425488888889	-4.64886162617902	0.000157618814995461	0.0214425059057583	7952325	NM_006597	HSPA8	heat shock 70kDa protein 8	Q9NWW3
7954090	0.615838666666665	1.53244858035618	5.397513	4.63872466362138	0.000161358688218054	0.0218049374011997	7954090	NM_001423	EMP1	epithelial membrane protein 1	P54849
8001651	0.399685833333333	1.31922060108026	4.82009633333333	4.63252896079801	0.000163688518417582	0.0219732865451947	8001651	NM_020807	ZNF319	zinc finger protein 319	Q9P2F9
8050427	0.647096666666665	1.56601351852379	4.70899022222222	4.60853846468314	0.000173035068511022	0.0230751370968317	8050427	NM_030797	FAM49A	family with sequence similarity 49, member A	B3KNZ1
8099467	0.539462	1.45343041288590	4.97412127777778	4.60046745349790	0.000176299206890064	0.0232819350236313	8099467	NM_005130	FGFBP1	fibroblast growth factor binding protein 1	Q14512
8098195	0.467569999999998	1.38277842592885	10.4907072222222	4.59903992068263	0.000176882979459261	0.0232819350236313	8098195	NM_006745	SC4MOL	sterol-C4-methyl oxidase-like	Q15800
8174474	0.339538666666666	1.26535190528766	8.7435965	4.5885789859485	0.000181220841784435	0.0236990094385194	8174474	NM_022977	ACSL4	acyl-CoA synthetase long-chain family member 4	O60488
7909954	0.439365666666665	1.35600797813983	5.08670455555556	4.58450799061959	0.000182937865837791	0.0237701957726412	7909954	NM_032890	DISP1	dispatched homolog 1 (Drosophila)	Q96F81
8171708	-0.407958833333335	-1.32680728019647	5.106435	-4.58087043368939	0.000184485969362819	0.0238186662355691	8171708	NM_198279	CXorf23	chromosome X open reading frame 23	A2AJT9
8114970	-0.564940333333333	-1.47932632632828	5.01985305555556	-4.57506773018908	0.0001869829601121	0.0239882569713435	8114970	NM_206966	C5orf46	chromosome 5 open reading frame 46	Q6UWT4
8169603	0.37103583333333	1.29328105371106	6.83745961111111	4.5667774284836	0.000190609712297976	0.0242997413099370	8169603	NM_001031855	LONRF3	LON peptidase N-terminal domain and ring finger 3	Q496Y0
8144774	0.413619333333331	1.33202331367640	7.48682533333333	4.54724110681186	0.000199439590443321	0.0251508302802431	8144774	NM_152415	VPS37A	vacuolar protein sorting 37 homolog A (S. cerevisiae)	Q8NEZ2
8160459	-0.569688500000001	-1.48420307380888	5.0614985	-4.54567105729261	0.000200166881689427	0.0251508302802431	8160459	NM_004432	ELAVL2	ELAV (embryonic lethal, abnormal vision, Drosophila)-like 2 (Hu antigen B)	Q12926
8162870	-0.470902000000001	-1.38597573530573	9.05404522222222	-4.5438621953902	0.000201008115707913	0.0251508302802431	8162870	NM_001701	BAAT	bile acid CoA: amino acid N-acyltransferase (glycine N-choloyltransferase)	Q14032
7995797	0.647598166666665	1.56655798029371	8.64734983333333	4.53474898154583	0.000205300898017966	0.0255303632075103	7995797	NM_175617	MT1E	metallothionein 1E	P04732
7978706	-0.414752000000002	-1.33306950207913	5.42956311111111	-4.52291520413783	0.000211013538926993	0.0260807587442083	7978706	NM_004496	FOXA1	forkhead box A1	P55317
8101322	-0.6569305	-1.57672438958944	3.74153583333333	-4.51695267137071	0.000213952368273152	0.0262837242721017	8101322	AB014771	MOP-1	MOP-1	Q9H3T9
8113491	0.4437855	1.36016860740735	7.05015111111111	4.48548357747125	0.000230160700551061	0.0281045626516265	8113491	NM_139164	STARD4	StAR-related lipid transfer (START) domain containing 4	Q96DR4
8163002	0.562576666666665	1.47690462846222	5.66412327777778	4.47232617415408	0.000237299336895084	0.0288027398734333	8163002	NM_004235	KLF4	Kruppel-like factor 4 (gut)	O43474
8001531	0.531189999999999	1.44512070484674	9.03988155555556	4.44832683251365	0.000250900055728488	0.0302722864858122	8001531	NM_005950	MT1G	metallothionein 1G	P13640
8105908	-0.400202166666668	-1.31969282802846	7.2681675	-4.4399190623584	0.000255848377091318	0.0306866662937338	8105908	NM_002538	OCLN	occludin	Q16625
8095362	0.613935000000001	1.53042781550718	11.8179766666667	4.42524939312621	0.000264718634465868	0.0314785483024267	8095362	NM_005953	MT2A	metallothionein 2A	P02795
8002087	0.420740499999998	1.33861445647346	6.58970544444444	4.4238892827419	0.000265556574233594	0.0314785483024267	8002087	NM_020850	RANBP10	RAN binding protein 10	Q6VN20
7921900	0.3652805	1.28813205382523	2.49623005555556	4.40556101332789	0.000277112257566414	0.0326573573306465	7921900	NM_053282	SH2D1B	SH2 domain containing 1B	O14796
8016994	-0.4800845	-1.3948253601859	4.79024416666667	-4.40117721209150	0.000279950386033065	0.0328011232652614	8016994	NM_017763	RNF43	ring finger protein 43	Q68DV7
8068105	0.434782166666666	1.35170672266301	6.73038038888889	4.39855593137191	0.000281661394730601	0.0328119337424672	8068105	NR_027655	BACH1	BTB and CNC homology 1, basic leucine zipper transcription factor 1	Q9BXM4
8135069	0.382621666666665	1.30370880493865	11.0367138888889	4.38517449738037	0.000290561351717379	0.0336542792909994	8135069	NM_000602	SERPINE1	serpin peptidase inhibitor, clade E (nexin, plasminogen activator inhibitor type 1), member 1	P05121
8044766	0.407982333333333	1.32682889268154	7.80219211111111	4.38081933135575	0.000293518575939509	0.0336542792909994	8044766	NM_016133	INSIG2	insulin induced gene 2	Q9Y5U4
8014956	0.366418999999999	1.28914898194371	6.20412377777778	4.37947650450204	0.000294436469569737	0.0336542792909994	8014956	NM_021724	NR1D1	nuclear receptor subfamily 1, group D, member 1	P20393
7944722	0.401178333333333	1.32058607021748	6.35832655555556	4.3766728293316	0.000296362250911363	0.0336542792909994	7944722	NM_032873	UBASH3B	ubiquitin associated and SH3 domain containing B	Q8TF42
8060344	0.483638	1.39826518702397	5.63256788888889	4.37546803497255	0.000297193684908184	0.0336542792909994	8060344	NM_021158	TRIB3	tribbles homolog 3 (Drosophila)	Q96RU7
7903414	-0.403161166666667	-1.32240232539164	5.90863305555556	-4.3589788003677	0.000308811648719163	0.0347521529677582	7903414	NM_000699	AMY2A	amylase, alpha 2A (pancreatic)	Q53F26
7899265	0.450834	1.36683017208979	7.97991011111111	4.35688711044429	0.000310317695469375	0.0347521529677582	7899265	NM_006142	SFN	stratifin	P31947
8018864	0.471444166666665	1.38649668466442	5.4294595	4.3521491495008	0.000313756467456439	0.0349441955788023	8018864	NM_003955	SOCS3	suppressor of cytokine signaling 3	Q6FI39
7944530	0.403888333333332	1.32306902850315	6.96125138888889	4.32442674835093	0.000334659198795278	0.0370685352982529	7944530	NM_178507	OAF	OAF homolog (Drosophila)	Q86UD1
7954104	-0.367039000000002	-1.28970311439368	6.98749816666667	-4.29632068167685	0.000357280920232361	0.0393591535495107	7954104	NM_018179	ATF7IP	activating transcription factor 7 interacting protein	B3KQF8
7995895	0.405956166666666	1.32496676003295	9.194111	4.29295074567566	0.00036009445509236	0.0394546735390386	7995895	NM_014685	HERPUD1	homocysteine-inducible, endoplasmic reticulum stress-inducible, ubiquitin-like domain member 1	Q15011
8147344	0.418291666666665	1.33634421702349	7.99635527777778	4.28033459191142	0.000370826643083317	0.0402121258387231	8147344	NM_001161778	PDP1	pyruvate dehyrogenase phosphatase catalytic subunit 1	B3KPZ7
8065569	0.323138833333335	1.25104946522976	9.81409111111111	4.28016252871031	0.000370975211240317	0.0402121258387231	8065569	NM_138578	BCL2L1	BCL2-like 1	Q07817
7905929	0.559881666666665	1.47414829912659	7.15827011111111	4.27365418737543	0.000376638953440364	0.0406088914161498	7905929	NM_004428	EFNA1	ephrin-A1	B2R7U1
8127787	0.370661333333333	1.29294538270383	8.31045433333333	4.26169068280725	0.000387277394604255	0.0415349882996204	8127787	NM_015525	IBTK	inhibitor of Bruton agammaglobulinemia tyrosine kinase	Q9P2D0
7921014	0.359512666666666	1.28299243756109	6.61203344444444	4.25315245702326	0.000395053930231915	0.0421460166621101	7921014	NM_005920	MEF2D	myocyte enhancer factor 2D	Q14814
7994280	0.519205666666667	1.43316594403561	6.61937483333333	4.22798628455751	0.000418898820415146	0.0443490406754631	7994280	NM_000418	IL4R	interleukin 4 receptor	B2RBY1
8112731	0.480624333333332	1.39534737911234	4.82207188888889	4.22677760188978	0.000420079714340844	0.0443490406754631	8112731	NM_004101	F2RL2	coagulation factor II (thrombin) receptor-like 2	O00254
8056343	-0.364739833333334	-1.28764940187248	6.455724	-4.22313246090559	0.000423661310993202	0.0444954133359181	8056343	NM_014900	COBLL1	COBL-like 1	Q53SF7
7971922	-0.420220500000001	-1.33813205786082	6.32439977777778	-4.21324397808213	0.000433532425666414	0.045297434372465	7971922	NM_203487	PCDH9	protocadherin 9	Q9HC56
8101728	-0.522618166666668	-1.43655991665496	6.09215922222222	-4.21078064224073	0.000436027117834161	0.0453244598897356	8101728	NM_014883	FAM13A	family with sequence similarity 13, member A	O94988
8083594	0.6036795	1.51958723701754	4.01580672222222	4.19912538719966	0.000448027339890813	0.0457129905437206	8083594	NM_002852	PTX3	pentraxin 3, long	P26022
7903425	-0.383542	-1.30454074060384	5.21940427777778	-4.19875542753199	0.000448413624684211	0.0457129905437206	7903425	NM_004038	AMY1A	amylase, alpha 1A (salivary)	Q6NSB3
7921344	-0.441154333333333	-1.35769021199271	8.89532338888889	-4.19815136712291	0.000449045058178612	0.0457129905437206	7921344	NM_012081	ELL2	elongation factor, RNA polymerase II, 2	Q59FW6
8117165	0.372830666666664	1.29489100479295	7.42029183333333	4.19690463853938	0.000450351102523161	0.0457129905437206	8117165	NM_003107	SOX4	SRY (sex determining region Y)-box 4	Q06945
7938652	0.57286	1.48746941049869	5.13489216666667	4.19556784813105	0.00045175572491575	0.0457129905437206	7938652	NM_001031853	INSC	inscuteable homolog (Drosophila)	Q3C1V5
8132694	0.421145833333332	1.33899060061523	6.26360816666667	4.19410668256114	0.000453296058178976	0.0457129905437206	8132694	NM_000596	IGFBP1	insulin-like growth factor binding protein 1	C1K3N3
7950067	0.323284833333330	1.25117607720197	9.94150566666667	4.18536259382906	0.000462624570425748	0.0462598417238163	7950067	NM_001360	DHCR7	7-dehydrocholesterol reductase	B2R6Z2
8096440	-0.4745885	-1.38952182991227	4.02794888888889	-4.18475204150474	0.000463283072024406	0.0462598417238163	8096440	NM_001510	GRID2	glutamate receptor, ionotropic, delta 2	O43424
7938231	-0.408402666666666	-1.32721552440104	5.86046922222222	-4.16834665921463	0.000481332949976851	0.0474557720968702	7938231	NM_003621	PPFIBP2	PTPRF interacting protein, binding protein 2 (liprin beta 2)	Q8ND30
7909890	0.390212	1.31058597665161	6.02067127777778	4.167914283976	0.000481818080445123	0.0474557720968702	7909890	NM_021958	HLX	H2.0-like homeobox	Q14774
7951077	-0.340110333333335	-1.26585339924139	8.10539616666667	-4.16749977592338	0.000482283623678108	0.0474557720968702	7951077	NM_144665	SESN3	sestrin 3	P58005
7989596	0.343678	1.26898762475741	6.597265	4.1612080538431	0.000489405590229095	0.0479239193910326	7989596	NM_014326	DAPK2	death-associated protein kinase 2	Q9UIK4
7965510	0.4169765	1.33512655529741	5.59939088888889	4.15292594946761	0.000498941475087555	0.0484235455349214	7965510	NM_020698	TMCC3	transmembrane and coiled-coil domain family 3	Q9ULS5
8151074	-0.439716666666667	-1.35633792777620	4.63198038888889	-4.15262996186467	0.000499285693971316	0.0484235455349214	8151074	NM_002603	PDE7A	phosphodiesterase 7A	Q13946
7942679	-0.377677000000001	-1.29924814571942	5.56359672222222	-4.1501658366787	0.000502160597966004	0.0484704539084329	7942679	NM_018367	ACER3	alkaline ceramidase 3	Q9NUN7
8127778	-0.426218833333334	-1.34370722875905	7.35959977777778	-4.14738844211553	0.000505420875921379	0.0485394880787751	8127778	NM_017633	FAM46A	family with sequence similarity 46, member A	Q96IP4
8062119	0.4860345	1.40058981360011	7.34783655555556	4.14450333967703	0.000508830039661953	0.0485394880787751	8062119	BC133653	MT1P3	metallothionein 1 pseudogene 3 // metallothionein 1 pseudogene 3	---
7997712	0.431599333333332	1.34872791229737	7.30715427777778	4.14261481423971	0.000511074066064295	0.0485394880787751	7997712	NM_002163	IRF8	interferon regulatory factor 8	Q02556
7958352	0.416370833333334	1.33456616525602	5.14654372222222	4.13953054739564	0.000514760253653122	0.0485394880787751	7958352	NM_001018072	BTBD11	BTB (POZ) domain containing 11	B3KY13
8131042	0.774576166666666	1.71068741370418	4.10860061111111	4.13945653639442	0.000514849034876006	0.0485394880787751	8131042	AK126112	FLJ44124	hypothetical LOC641737	---
7933204	0.415975000000000	1.33420004955238	6.33917244444444	4.13079581102327	0.000525344750659558	0.049299713406802	7933204	NM_007021	C10orf10	chromosome 10 open reading frame 10	Q9NTK1
8161114	-0.385086833333335	-1.30593838690903	5.97069533333333	-4.11598054504504	0.000543798056198045	0.0507962516089141	8161114	NM_020944	GBA2	glucosidase, beta (bile acid) 2	Q9HCG7
8084929	0.5379585	1.45191651404191	3.89097144444444	4.11026250031437	0.00055109252974323	0.0512414934765838	8084929	NM_152672	OSTalpha	organic solute transporter alpha	Q86UW1
8049317	0.4352745	1.35216808408932	6.93533188888889	4.10709509672683	0.000555175228701032	0.0513659018993022	8049317	NM_152879	DGKD	diacylglycerol kinase, delta 130kDa	Q16760
8128977	0.420847999999999	1.33871420479961	5.17050905555556	4.10376183915038	0.000559504399737702	0.0513659018993022	8128977	NM_016262	TUBE1	tubulin, epsilon 1	Q9UJT0
8132503	0.351140666666664	1.27556875701765	8.323015	4.10335678455388	0.00056003277354444	0.0513659018993022	8132503	NM_004760	STK17A	serine/threonine kinase 17a	Q9UEE5
8089203	-0.459103500000001	-1.37468731311029	4.31937194444444	-4.10124727958052	0.000562792600851564	0.0513865136002757	8089203	NM_020654	SENP7	SUMO1/sentrin specific peptidase 7	Q9BQF6
8111255	-0.412856666666667	-1.33131933863041	5.94119905555556	-4.09500484738966	0.000571039434551785	0.0519056921002901	8111255	NM_006727	CDH10	cadherin 10, type 2 (T2-cadherin)	Q9Y6N8
8148280	0.402483499999999	1.32178130881304	9.58033944444444	4.07304856709553	0.000601017940999929	0.0543867574288775	8148280	NM_003129	SQLE	squalene epoxidase	Q9UNR6
8180093	0.390883000000000	1.31119567426830	4.69315466666667	4.06333631444491	0.000614776072440665	0.0553844932816545	8180093	NM_002119	HLA-DOA	major histocompatibility complex, class II, DO alpha	P06340
7939173	-0.523581000000001	-1.43751897549236	5.2878215	-4.04960246967517	0.000634770187280153	0.0569327066202155	7939173	NM_001077242	DEPDC7	DEP domain containing 7	Q96QD5
8160712	-0.411504833333334	-1.33007245076819	2.27571977777778	-4.03971036205264	0.00064957282817897	0.0580037058466419	8160712	NR_003667	SUGT1P1	suppressor of G2 allele of SKP1 pseudogene 1 (S. cerevisiae)	---
7937335	0.435004333333333	1.35191489368468	3.45326533333333	4.03559472441994	0.000655832660111833	0.0583058246511704	7937335	NM_003641	IFITM1	interferon induced transmembrane protein 1 (9-27)	P13164
8090343	-0.393940833333334	-1.31397773822978	5.49312061111111	-4.03300022870992	0.000659809792714121	0.058403251084346	8090343	NM_014079	KLF15	Kruppel-like factor 15	Q9UIH9
7924092	0.306212500000002	1.23645736998358	7.654841	4.01877957802924	0.000682040631354406	0.0599614276048682	7924092	NM_021194	SLC30A1	solute carrier family 30 (zinc transporter), member 1	Q96KD7
7908793	0.469908500000001	1.38502162314453	5.1512155	4.01796934767511	0.000683329540045612	0.0599614276048682	7908793	NM_001114309	ELF3	E74-like factor 3 (ets domain transcription factor, epithelial-specific )	P78545
7986444	0.487310166666666	1.40182879747194	4.07327072222222	4.00977479577227	0.000696502875179393	0.060853936551234	7986444	AK056534	LOC145757	hypothetical LOC145757	Q3KRG0
8026163	0.430194833333331	1.34741553058844	6.84718983333333	4.00738266216132	0.000700396007545644	0.0609314466650224	8026163	NM_004907	IER2	immediate early response 2	Q9BTL4
7985224	-0.466090833333333	-1.38136141712109	7.24401366666667	-4.00220806779134	0.000708892015108617	0.0611950811553682	7985224	NM_144572	TBC1D2B	TBC1 domain family, member 2B	Q9UPU7
8108251	-0.423324000000003	-1.34101372220649	7.90078883333333	-4.00186165915431	0.000709464433720351	0.0611950811553682	8108251	NR_002713	NPY6R	neuropeptide Y receptor Y6 (pseudogene)	Q99463
8144786	0.367876166666665	1.29045172012824	8.93826938888889	3.99913300894064	0.000713989520831032	0.0613244389290043	8144786	NM_003046	SLC7A2	solute carrier family 7 (cationic amino acid transporter, y+ system), member 2	P52569
7967107	-0.633936333333334	-1.55179322582865	6.86052694444444	-3.99384267370346	0.000722845052953046	0.0616930841266711	7967107	NR_024345	C12orf27	chromosome 12 open reading frame 27	Q8N8Z0
8042503	0.382520666666667	1.30361753826306	5.73293505555556	3.9929389537764	0.000724368723342265	0.0616930841266711	8042503	NM_002357	MXD1	MAX dimerization protein 1	Q05195
8057797	-0.408136833333334	-1.32697099204079	4.13141316666667	-3.98691323583832	0.000734610347228656	0.0623035637586814	8057797	NM_004657	SDPR	serum deprivation response	A8K2W3
8093961	0.306338666666667	1.23656550546743	7.35379516666667	3.98337362933322	0.000740693696150249	0.0625577550873564	8093961	NM_014743	KIAA0232	KIAA0232	A5YKK5
7945232	0.373257833333333	1.29527446502205	4.59705366666667	3.98016414540397	0.000746253126636044	0.0627657712734963	7945232	NM_139055	ADAMTS15	ADAM metallopeptidase with thrombospondin type 1 motif, 15	Q8TE58
8102792	-0.448109000000001	-1.36425090429250	6.94350233333333	-3.97808240086216	0.000749881343504866	0.0628103092266266	8102792	NM_019035	PCDH18	protocadherin 18	Q5HYG2
7998336	-0.369246666666667	-1.29167817778515	5.07148727777778	-3.97259432451715	0.000759530952618876	0.0633567588871795	7998336	NM_022493	NARFL	nuclear prelamin A recognition factor-like	Q9H6Q4
7943413	0.417091833333330	1.33523329355243	9.58196672222222	3.96458542278463	0.00077383563239436	0.0642854437239086	7943413	NM_001165	BIRC3	baculoviral IAP repeat-containing 3	Q13489
7936494	-0.336964000000002	-1.26309574304744	7.37281916666667	-3.96094179849557	0.000780432141237211	0.0643990611555465	7936494	NM_005264	GFRA1	GDNF family receptor alpha 1	P56159
7942839	-0.399771333333335	-1.31929878579744	6.36947933333333	-3.96032330815943	0.000781557426949405	0.0643990611555465	7942839	NM_015885	PCF11	PCF11, cleavage and polyadenylation factor subunit, homolog (S. cerevisiae)	O94913
7973985	-0.354024000000001	-1.27812062524319	4.73428422222222	-3.95745754938717	0.000786792566313041	0.0645679567577545	7973985	NM_138731	MIPOL1	mirror-image polydactyly 1	Q4G0U7
8112478	-0.429983	-1.34721770182958	5.608822	-3.95175524299008	0.000797313738604767	0.06516753823193	8112478	NM_004536	NAIP	NLR family, apoptosis inhibitory protein	Q8TDZ4
7929750	0.336503499999999	1.26269263445380	6.50758461111111	3.94740597890975	0.000805432661177137	0.0655667471568697	7929750	NM_020354	ENTPD7	ectonucleoside triphosphate diphosphohydrolase 7	Q9NQZ7
8077731	0.357737666666666	1.28141489611467	4.381781	3.92751818182788	0.000843620786599222	0.0684007733774649	8077731	NM_033084	FANCD2	Fanconi anemia, complementation group D2	Q9BXW9
8092169	-0.518698333333334	-1.43266205027674	7.95743983333333	-3.92328706538292	0.000851975256787922	0.0688029420521561	8092169	NM_003810	TNFSF10	tumor necrosis factor (ligand) superfamily, member 10	Q6IBA9
8170590	0.377931999999999	1.29947781141403	8.06014483333333	3.91261814378473	0.000873409226602325	0.0702539881874172	8170590	NM_015922	NSDHL	NAD(P) dependent steroid dehydrogenase-like	Q15738
8122222	0.473741833333334	1.38870660795734	4.67961388888889	3.90858680648827	0.0008816473506414	0.0705331758848234	8122222	NM_018945	PDE7B	phosphodiesterase 7B	Q9NP56
8040211	0.400343833333332	1.31982242275094	6.5126095	3.90601570959641	0.000886941822524119	0.0705331758848234	8040211	NM_003597	KLF11	Kruppel-like factor 11	B2RCZ6
7943827	0.330231833333331	1.25721538604074	8.18334838888889	3.90518681866275	0.000888655438906559	0.0705331758848234	7943827	NM_001931	DLAT	dihydrolipoamide S-acetyltransferase	Q9HAN0
8036451	0.357176833333332	1.28091685564228	3.26356388888889	3.90397971772941	0.000891156851677154	0.0705331758848234	8036451	NM_031951	WDR87	WD repeat domain 87	Q6ZQQ6
8005839	0.275464166666666	1.21038345028766	9.47481227777778	3.90116940277883	0.000897007726076871	0.0705331758848234	8005839	NM_014573	TMEM97	transmembrane protein 97	Q5BJF2
8003298	0.349843499999999	1.27442237362463	4.31223077777778	3.90039065324901	0.00089863578608882	0.0705331758848234	8003298	NM_003486	SLC7A5	solute carrier family 7 (cationic amino acid transporter, y+ system), member 5	Q01650
8054769	-0.351849500000001	-1.27619563087848	6.569437	-3.89826067233937	0.000903103789730234	0.0705331758848234	8054769	AY427952	PS1TP4	HBV preS1-transactivated protein 4	Q6JKH2
7946306	-0.323511333333334	-1.25137252455955	4.26758272222222	-3.89749391834164	0.00090471759891732	0.0705331758848234	7946306	NM_198185	OVCH2	ovochymase 2	---
7927353	-0.367602666666668	-1.29020710495784	6.53117783333333	-3.88548937018182	0.00093036161703066	0.0720969988483969	7927353	NM_001144000	AGAP5	ArfGAP with GTPase domain, ankyrin repeat and PH domain 5	Q96P64
7997735	0.367346833333332	1.28997833261833	6.95408211111111	3.88478426256518	0.000931890167650715	0.0720969988483969	7997735	NM_005250	FOXL1	forkhead box L1	Q498Y4
8022872	0.367591499999999	1.29019711860833	3.77670361111111	3.88303481519255	0.000935693471162506	0.0721159949067072	8022872	NM_001112734	ZNF397OS	zinc finger protein 397 opposite strand	Q86W11
8009476	-0.471935500000002	-1.38696895914651	4.74430561111111	-3.87918835922943	0.000944110103267449	0.0724890598228454	8009476	NM_002758	MAP2K6	mitogen-activated protein kinase kinase 6	P52564
8157524	0.420624333333331	1.33850667477701	6.67642161111111	3.87399219663682	0.000955599889197437	0.0730943764303096	8157524	NR_024168	TLR4	toll-like receptor 4	O00206
8046546	-0.336202500000001	-1.26242921715041	3.28514122222222	-3.86824936039642	0.000968460452428473	0.0737995991380645	8046546	NM_019558	HOXD8	homeobox D8	Q5BL00
7962884	-0.617016166666668	-1.53369984603234	5.79921572222222	-3.86327602927783	0.000979736859803902	0.0743792739633899	7962884	NM_014470	RND1	Rho family GTPase 1	Q92730
7906904	0.485971666666666	1.40052881539345	6.47452933333333	3.86017873803605	0.00098682550266346	0.0744631799857217	7906904	NM_016371	HSD17B7	hydroxysteroid (17-beta) dehydrogenase 7	P56937
8105899	-0.537043166666668	-1.45099562221182	6.74221288888889	-3.85958542068153	0.000988189216386736	0.0744631799857217	8105899	NM_001038603	MARVELD2	MARVEL domain containing 2	Q8N4S9
8095870	0.332387333333333	1.25909516875232	7.18491561111111	3.85547563360984	0.000997686995094326	0.0749004273724518	8095870	NM_004354	CCNG2	cyclin G2	Q8N5D4
8057486	-0.331811666666669	-1.25859286264589	6.77606427777778	-3.84850126673775	0.00101401313313519	0.075845188961809	8057486	NM_005019	PDE1A	phosphodiesterase 1A, calmodulin-dependent	Q9Y633
8030128	0.315748166666666	1.24465695213172	6.0096155	3.84536689804884	0.00102143659599868	0.076119558091519	8030128	NM_014330	PPP1R15A	protein phosphatase 1, regulatory (inhibitor) subunit 15A	O75807
8097773	0.397747333333333	1.31744919981555	3.45869666666667	3.83779950606761	0.00103958279813859	0.0769126457447319	8097773	NM_006439	MAB21L2	mab-21-like 2 (C. elegans)	Q9Y586
8160531	0.312934999999999	1.24223231228499	4.70713544444444	3.83776439627975	0.00103966773231655	0.0769126457447319	8160531	NM_018325	C9orf72	chromosome 9 open reading frame 72	Q9NUW0
7922994	-0.454743166666667	-1.37053879542032	7.55950716666667	-3.83549198681147	0.00104517962525092	0.0770392400139494	7922994	NM_199051	FAM5C	family with sequence similarity 5, member C	Q76B58
8111127	0.602938499999999	1.51880694389434	2.74917411111111	3.82387843800430	0.00107380606610568	0.0788624962317466	8111127	NM_001102562	MARCH11	membrane-associated ring finger (C3HC4) 11	A6NNE9
8167854	0.334588166666665	1.26101738601983	6.087801	3.80557131166025	0.00112052213962954	0.0819443973191014	8167854	NM_014481	APEX2	APEX nuclease (apurinic/apyrimidinic endonuclease) 2	Q9UBZ4
8080001	-0.343045833333333	-1.26843169580406	5.21437805555556	-3.8042943329429	0.00112385507916676	0.0819443973191014	8080001	NM_016173	HEMK1	HemK methyltransferase family member 1	B2RA37
8112198	-0.366974833333336	-1.28964575361600	6.83021011111111	-3.79995462237409	0.00113525559437238	0.0822147587418846	8112198	NM_001017992	ACTBL2	actin, beta-like 2	Q562R1
8149774	0.508339333333333	1.42241193382991	3.84173227777778	3.79979579497774	0.00113567500975470	0.0822147587418846	8149774	NM_002318	LOXL2	lysyl oxidase-like 2	B2R5Q0
8144604	0.2902885	1.22288479713718	3.36949694444444	3.79418484807518	0.00115059101704414	0.0829981491654259	8144604	NR_001578	TDH	L-threonine dehydrogenase	Q96KT1
8139746	0.346774833333333	1.27171451014110	3.29274338888889	3.77882247349041	0.00119243305457825	0.0857114114053231	8139746	NM_006213	PHKG1	phosphorylase kinase, gamma 1 (muscle)	B2R757
7948092	-0.321928500000001	-1.25000035100340	3.50095038888889	-3.77217030226812	0.00121101689897590	0.0861960635476161	7948092	NR_003034	LOC441601	septin 7 pseudogene	---
8030950	-0.524207166666667	-1.43814303103209	3.69670733333333	-3.77123586389212	0.00121365032203894	0.0861960635476161	8030950	NM_018260	ZNF701	zinc finger protein 701	Q9NV72
8025142	0.335758499999998	1.26204075506139	7.5470405	3.77066182928127	0.00121527087740177	0.0861960635476161	8025142	NM_001130955	ARHGEF18	Rho/Rac guanine nucleotide exchange factor (GEF) 18	Q6ZSZ5
8164872	-0.389172333333335	-1.30964185355594	6.262885	-3.77033828932079	0.00121618520841728	0.0861960635476161	8164872	NM_181491	MED22	mediator complex subunit 22	O75753
7976560	0.461050999999999	1.37654426226709	4.97247666666667	3.75465206906224	0.00126134351403777	0.088971538375879	7976560	NM_000623	BDKRB2	bradykinin receptor B2	B4DRL4
7985934	0.324113333333332	1.25189479949102	5.80396077777778	3.7537043752715	0.00126412447223745	0.088971538375879	7985934	NM_020210	SEMA4B	sema domain, immunoglobulin domain (Ig), transmembrane domain (TM) and short cytoplasmic domain, (semaphorin) 4B	Q9NPR2
8007071	0.434042000000001	1.35101341491100	6.53331761111111	3.75138399885075	0.00127095920553607	0.0891430556962494	8007071	NM_001254	CDC6	cell division cycle 6 homolog (S. cerevisiae)	B2R935
8144712	-0.3418715	-1.26739963046616	5.89602533333333	-3.74693872525058	0.00128415544133483	0.0895771825376405	8144712	NM_001099677	C8orf79	chromosome 8 open reading frame 79	Q9P272
8116921	-0.396970166666668	-1.31673969306127	5.32941266666667	-3.74632527220864	0.00128598717900609	0.0895771825376405	8116921	NM_001955	EDN1	endothelin 1	P05305
8076331	-0.396340500000004	-1.31616512521178	7.86771727777778	-3.73318554662955	0.00132584993393347	0.0918995420187425	8076331	NM_016272	TOB2	transducer of ERBB2, 2	Q14106
7951554	0.324763166666665	1.25245881766022	9.38403527777778	3.73236000222498	0.00132839495863303	0.0918995420187425	7951554	NM_002906	RDX	radixin	B0YJ88
7995838	0.462465999999999	1.37789504368486	9.75139961111111	3.72870477999104	0.00133972177239273	0.092367892266669	7995838	NM_005952	MT1X	metallothionein 1X	Q6PIN3
8128565	0.317458166666666	1.24613309586366	5.068015	3.72577887811158	0.00134885753145153	0.0926045262425627	8128565	NM_022361	POPDC3	popeye domain containing 3	Q9HBV1
7958200	0.425328999999998	1.34287870520647	6.62603877777778	3.72468430219679	0.00135229105909218	0.0926045262425627	7958200	NM_001008394	EID3	EP300 interacting inhibitor of differentiation 3	Q8N140
8058570	-0.359604000000001	-1.28307366310211	4.96179277777778	-3.71563228727086	0.00138102006080889	0.0942534566754078	8058570	NM_152519	C2orf67	chromosome 2 open reading frame 67	A0AUZ9
8040340	0.314727666666665	1.24377684701103	8.51188	3.71319355403421	0.00138886294891808	0.0944564614737777	8040340	NM_145693	LPIN1	lipin 1	Q14693
8070194	0.291445000000000	1.22386548483256	5.98189177777778	3.71122228528078	0.00139523473603537	0.0944564614737777	8070194	NM_001001890	RUNX1	runt-related transcription factor 1	Q01196
8012270	0.538043499999998	1.45200205986819	3.82177038888889	3.71037748455070	0.00139797426946884	0.0944564614737777	8012270	NM_001143990	WRAP53	WD repeat containing, antisense to TP53	---
8131091	0.290675999999999	1.22321330142278	6.27594288888889	3.70865043146086	0.00140359138437153	0.0945209214658169	8131091	NM_002360	MAFK	v-maf musculoaponeurotic fibrosarcoma oncogene homolog K (avian)	Q8NDR0
8162276	-0.464910500000003	-1.38023172575687	7.23579455555556	-3.7027526721473	0.00142294254747755	0.0953133726751545	8162276	NM_005384	NFIL3	nuclear factor, interleukin 3 regulated	Q16649
8070557	0.400995333333333	1.32041856986752	6.67735111111111	3.70220185062253	0.00142476329159210	0.0953133726751545	8070557	NM_001098402	ZNF295	zinc finger protein 295	Q9ULJ3
8038326	-0.334167333333333	-1.26064960160027	4.21857672222222	-3.69869371323048	0.0014364137499093	0.0957766668113866	8038326	NM_014037	SLC6A16	solute carrier family 6, member 16	Q9GZN6
7935660	0.456104333333332	1.37183249367381	6.06060744444444	3.69432103088584	0.00145106755938925	0.0962368722939494	7935660	NM_015221	DNMBP	dynamin binding protein	Q6XZF7
8056327	-0.402850333333333	-1.32211744020547	5.68392844444444	-3.69214085092332	0.00145842904416563	0.0962368722939494	8056327	NM_004490	GRB14	growth factor receptor-bound protein 14	B2R7X4
7954511	0.303190500000000	1.23387008485842	6.92159566666667	3.69119328336730	0.00146164007424319	0.0962368722939494	7954511	NM_015000	STK38L	serine/threonine kinase 38 like	Q9Y2H1
7998898	-0.370758666666667	-1.29303261592059	2.58825416666667	-3.69099682420230	0.00146230669297170	0.0962368722939494	7998898	NM_021195	CLDN6	claudin 6	P56747
7936516	0.444285499999999	1.36064008762158	5.8294255	3.68347181500494	0.00148806822713907	0.0975187690343247	7936516	NM_025015	HSPA12A	heat shock 70kDa protein 12A	O43301
7926299	0.279705166666667	1.21394677336812	5.39337394444444	3.68162533636132	0.00149445793168979	0.0975187690343247	7926299	NM_016299	HSPA14	heat shock 70kDa protein 14	A8K8F8
7958692	-0.347481166666668	-1.27233728505120	6.01474588888889	-3.68035185754855	0.00149888060428868	0.0975187690343247	7958692	NM_001173975	TCTN1	tectonic family member 1	Q2MV58
7943984	-0.311335833333335	-1.24085611297712	8.060437	-3.67973461035914	0.00150102890669508	0.0975187690343247	7943984	NM_006006	ZBTB16	zinc finger and BTB domain containing 16	Q05516
8084880	-0.318926833333335	-1.24740230796660	6.83392877777778	-3.67761122486828	0.00150844256954477	0.097687319120359	8084880	NM_005524	HES1	hairy and enhancer of split 1, (Drosophila)	Q14469
8042356	-0.323445000000001	-1.25131498932156	5.30185816666667	-3.67537894433276	0.00151627552496594	0.0977151451690303	8042356	NM_002398	MEIS1	Meis homeobox 1	O00470
8133112	0.342563333333333	1.26800754798036	3.105023	3.67474322102102	0.00151851360277477	0.0977151451690303	8133112	AL136837	DKFZp434F142	hypothetical DKFZp434F142	Q75L30
8123606	0.4632605	1.37865406695415	4.93007544444444	3.67028389900583	0.00153430493947621	0.0984188643138696	8123606	BC025340	MGC39372	hypothetical protein MGC39372	Q8TB02
8114050	-0.284849333333334	-1.21828302664831	6.27118566666667	-3.65904729673657	0.00157482045190962	0.100699086940719	8114050	NM_015146	SEPT8	septin 8	Q92599
8126666	0.375151166666666	1.29697544558986	5.97960755555556	3.65665585898657	0.00158357889307110	0.100940704913683	8126666	NM_004556	NFKBIE	nuclear factor of kappa light polypeptide gene enhancer in B-cells inhibitor, epsilon	Q96F31
8151423	0.367439999999998	1.29006163980287	5.98414583333333	3.65061097043194	0.00160593327154062	0.102044725436139	8151423	NM_020647	JPH1	junctophilin 1	Q7Z682
7983953	0.379398999999999	1.30079985345949	6.40213061111111	3.64517192526457	0.00162631387619136	0.103016819594996	7983953	NM_017610	RNF111	ring finger protein 111	Q6ZNA4
8126153	0.433121166666666	1.35015137462455	5.86958155555556	3.6376462336712	0.00165493585158693	0.104337276376718	8126153	NM_003740	KCNK5	potassium channel, subfamily K, member 5	B2RAQ6
7935011	0.476506333333334	1.39137020621730	5.17570572222222	3.63699016589495	0.00165745451372981	0.104337276376718	7935011	NM_014912	CPEB3	cytoplasmic polyadenylation element binding protein 3	Q8NE35
7984470	0.289715333333332	1.22239905512778	7.47995094444444	3.63068360265668	0.00168185975999394	0.105545812182902	7984470	NM_015322	FEM1B	fem-1 homolog b (C. elegans)	Q9UK73
8089112	-0.352501500000001	-1.27677251481981	4.88522361111111	-3.62762801510479	0.00169381177736923	0.105967792368131	8089112	NM_182909	FILIP1L	filamin A interacting protein 1-like	Q4L180
7917649	-0.319468000000001	-1.24787030650721	6.54929861111111	-3.62312010416354	0.00171159808298095	0.106751055821612	7917649	NM_003243	TGFBR3	transforming growth factor, beta receptor III	Q03167
7946334	0.417436666666668	1.33555247949619	3.75886716666667	3.61424456473757	0.00174715851609968	0.108420410441959	7946334	NM_176821	NLRP10	NLR family, pyrin domain containing 10	Q86W26
8101126	0.447225666666665	1.36341585640352	4.28976061111111	3.61377467431482	0.00174906138206811	0.108420410441959	8101126	NM_001565	CXCL10	chemokine (C-X-C motif) ligand 10	P02778
7975081	0.326528333333334	1.25399216429539	3.0764115	3.61116267844219	0.00175967630290359	0.108745849572731	7975081	BC068989	C14orf50	chromosome 14 open reading frame 50	Q96LQ0
7995829	0.434143166666666	1.35110815587301	5.28604911111111	3.60175470884034	0.00179843969341614	0.110803564089803	7995829	NM_005951	MT1H	metallothionein 1H	P80294
7965652	0.310059666666666	1.23975897255976	5.6042025	3.5970992776997	0.00181793215058875	0.111665105128588	7965652	NM_002595	CDK17	cyclin-dependent kinase 17	Q00537
7924190	-0.339394666666667	-1.26522561277539	5.67265516666667	-3.59384175918689	0.00183169545202494	0.11190709036084	7924190	NM_144567	ANGEL2	angel homolog 2 (Drosophila)	Q5VTE6
8113790	0.426177833333333	1.34366904243970	5.17614694444444	3.59272017332454	0.00183645802825235	0.11190709036084	8113790	NM_178450	MARCH3	membrane-associated ring finger (C3HC4) 3	Q86UD3
8138289	-0.385527000000002	-1.30633688987032	7.02817327777778	-3.59225562997323	0.00183843419290379	0.11190709036084	8138289	NM_004956	ETV1	ets variant 1	P50549
8156873	-0.325107666666668	-1.25275792701458	5.06476333333333	-3.59083494271102	0.00184449083005244	0.111939608159171	8156873	NM_014425	INVS	inversin	Q9Y283
8097957	-0.282800000000002	-1.21655369679061	5.13847961111111	-3.58522700573893	0.00186859144848672	0.113063727345749	8097957	NM_000856	GUCY1A3	guanylate cyclase 1, soluble, alpha 3	Q02108
7917875	0.402462833333332	1.32176237437625	6.33579955555556	3.58323652303847	0.00187722028560564	0.113174224570089	7917875	NM_001993	F3	coagulation factor III (thromboplastin, tissue factor)	B2R6M5
8037374	0.408298166666667	1.32711939251217	5.08512583333333	3.58213460652463	0.00188201405249988	0.113174224570089	8037374	NM_002659	PLAUR	plasminogen activator, urokinase receptor	Q03405
8048733	0.352435666666667	1.27671425422390	8.98373861111111	3.58095306855626	0.00188716763219980	0.113174224570089	8048733	NM_004457	ACSL3	acyl-CoA synthetase long-chain family member 3	B2RBE0
8046428	-0.317722833333334	-1.24636172363149	5.44044366666667	-3.57519957106986	0.00191246276304616	0.114352861967391	8046428	NM_007023	RAPGEF4	Rap guanine nucleotide exchange factor (GEF) 4	Q8WZA2
8050190	0.309498999999997	1.23927726543274	7.48511061111111	3.57347493268323	0.00192011009077306	0.114472445705794	8050190	NM_003183	ADAM17	ADAM metallopeptidase domain 17	B2RNB2
8161346	-0.2783605	-1.21281583908743	5.00685144444444	-3.56858882202138	0.00194194017138144	0.115434390832557	8161346	NM_033160	ZNF658	zinc finger protein 658	Q5TYW1
7902721	0.3171545	1.24587083027692	2.32711011111111	3.56531584146157	0.00195669994451644	0.115971660454235	7902721	NM_001285	CLCA1	chloride channel accessory 1	A8K7I4
8161701	0.381366333333332	1.30257490119833	8.87880561111111	3.55923937193173	0.00198439641109069	0.117270306859499	8161701	NM_013390	TMEM2	transmembrane protein 2	Q9UHN6
8091799	-0.436647333333333	-1.35345538656920	5.86935111111111	-3.55542077015406	0.00200199908907731	0.117702062429486	8091799	NM_001040100	C3orf57	chromosome 3 open reading frame 57	Q8NFR3
8097282	-0.365258666666668	-1.28811255975136	6.41230077777778	-3.55513646213006	0.00200331581342736	0.117702062429486	8097282	NM_005841	SPRY1	sprouty homolog 1, antagonist of FGF signaling (Drosophila)	O43609
8091658	0.254337999999998	1.19278829050790	7.20428538888889	3.55388325440842	0.00200913002208209	0.117702501582671	8091658	NM_020307	CCNL1	cyclin L1	Q9UK58
8106210	-0.303254833333334	-1.23392510739824	6.4490845	-3.54213367967804	0.00206445765918699	0.120336575881383	8106210	NM_001080479	RGNEF	190 kDa guanine nucleotide exchange factor	Q8N1W1
8088180	-0.490383000000000	-1.40481777075628	6.67604	-3.54181775432224	0.00206596588094333	0.120336575881383	8088180	NM_003392	WNT5A	wingless-type MMTV integration site family, member 5A	Q6DK41
8064375	0.477490166666666	1.39231936262378	8.38766894444444	3.53181482167993	0.00211428555687826	0.122507977950327	8064375	NM_080725	SRXN1	sulfiredoxin 1 homolog (S. cerevisiae)	Q9BYN0
8115600	-0.490016500000001	-1.40446093836545	4.2806385	-3.53160056615704	0.00211533262371063	0.122507977950327	8115600	NM_022090	C5orf54	chromosome 5 open reading frame 54	Q8IZ13
8081657	-0.3938035	-1.31385266373447	3.76545077777778	-3.52057155417704	0.00216992734132955	0.125311758429487	8081657	NM_001004196	CD200	CD200 molecule	P41217
8074606	-0.301605333333334	-1.23251510993516	6.38300683333333	-3.50240518307359	0.00226289473533887	0.130050237203859	8074606	NM_017414	USP18	ubiquitin specific peptidase 18	Q9UMW8
7899253	0.375784333333331	1.29754478410303	6.40411016666667	3.50203837791298	0.00226481172831584	0.130050237203859	7899253	NM_032283	ZDHHC18	zinc finger, DHHC-type containing 18	Q9NUE0
7995813	0.460253999999999	1.37578401650474	8.37422733333333	3.50052457486325	0.00227274008308957	0.130136840350919	7995813	NR_027781	MT1DP	metallothionein 1D (pseudogene)	A1L3X4
8147661	0.376837999999998	1.29849278699171	5.24922194444444	3.49514014303302	0.00230116250105426	0.131393137736253	8147661	NM_003114	SPAG1	sperm associated antigen 1	Q07617
8113039	0.303556833333332	1.23418343253114	6.50671938888889	3.49159127989092	0.00232008668914352	0.132101565137469	8113039	NM_002397	MEF2C	myocyte enhancer factor 2C	B2R681
7970696	0.334537666666666	1.26097324622475	7.19816411111111	3.48700165897230	0.00234478803131938	0.133134043122812	7970696	NM_182488	USP12	ubiquitin specific peptidase 12	O75317
7933733	-0.413510333333335	-1.33192267906380	5.39599288888889	-3.48508413626036	0.00235518464832168	0.133328307401984	7933733	NM_198215	FAM13C	family with sequence similarity 13, member C	Q96FC7
8150186	0.386543999999999	1.30725809147933	3.56850294444444	3.4830673776879	0.00236616826938167	0.133328307401984	8150186	NM_024787	RNF122	ring finger protein 122	Q9H9V4
8023415	-0.3488735	-1.27356580020978	5.31075827777778	-3.48217898460871	0.00237102259509619	0.133328307401984	8023415	NM_001083962	TCF4	transcription factor 4	B3KVA4
8094032	0.310191666666666	1.23987241002679	5.59644144444444	3.48117860475479	0.0023765005683006	0.133328307401984	8094032	NM_018986	SH3TC1	SH3 domain and tetratricopeptide repeats 1	Q53GR6
8119858	-0.270981000000001	-1.20662802857062	7.51388416666667	-3.48034086063287	0.00238109754709019	0.133328307401984	8119858	NM_006502	POLH	polymerase (DNA directed), eta	B3KN75
8097903	0.426186000000000	1.34367664857123	4.90442088888889	3.47878917750426	0.00238963527230607	0.133437760246953	8097903	NM_003264	TLR2	toll-like receptor 2	O60603
8063634	0.378110499999998	1.29963860155538	4.11214194444444	3.47198099122753	0.002427452942163	0.135177118510011	8063634	ENST00000419204	MGC4294	hypothetical protein MGC4294	---
7924058	-0.470085500000001	-1.38519155778717	5.63205716666667	-3.44810951944991	0.00256476226055446	0.142432139784764	7924058	NM_006147	IRF6	interferon regulatory factor 6	B2R762
8157324	0.333189333333332	1.25979529942658	5.54034733333333	3.44611912364624	0.0025765500924596	0.142695820694416	8157324	NM_144488	RGS3	regulator of G-protein signaling 3	P49796
7906443	0.359704666666666	1.28316319502083	2.46267311111111	3.43979952921741	0.00261433106183608	0.144035415508498	7906443	NM_002001	FCER1A	Fc fragment of IgE, high affinity I, receptor for; alpha polypeptide	P12319
7943218	0.297947166666666	1.22939384445885	7.83838694444444	3.43969677836499	0.00261494982274925	0.144035415508498	7943218	NM_015368	PANX1	pannexin 1	Q96RD7
8057887	0.276800166666666	1.21150483853359	5.88373244444444	3.43758266146144	0.00262771293075226	0.144346181860022	8057887	NM_004226	STK17B	serine/threonine kinase 17b	O94768
8010139	0.32852	1.25572451871708	6.87819666666667	3.42887643054338	0.00268092143151833	0.146871020045613	8010139	NM_001143998	SEC14L1	SEC14-like 1 (S. cerevisiae)	Q7Z3R7
7905154	0.401711	1.32107374227253	4.16942194444444	3.42492591911195	0.00270541293515487	0.147585480598768	7905154	BC027999	C1orf51	chromosome 1 open reading frame 51	Q8N365
7984079	0.259484166666665	1.19705062453358	8.1398715	3.42438399376104	0.00270878974100325	0.147585480598768	7984079	NM_000366	TPM1	tropomyosin 1 (alpha)	O15513
7899615	0.299437499999998	1.23066448950409	8.47182233333333	3.42326013737733	0.00271580583440259	0.147585480598768	7899615	NM_178865	SERINC2	serine incorporator 2	Q96SA4
7923534	-0.242626500000001	-1.18314467721559	5.58298811111111	-3.41769216102030	0.00275083013728675	0.149089109312306	7923534	NM_004997	MYBPH	myosin binding protein H	Q13203
8049083	0.3689585	1.29142020128077	4.49313433333333	3.40989436142361	0.00280062739235948	0.151383245981671	8049083	NM_001099285	PTMA	prothymosin, alpha	Q53S24
7904726	0.522568000000001	1.43650996419276	8.81029144444445	3.40647879770853	0.00282271715969514	0.152171480922927	7904726	NM_006472	TXNIP	thioredoxin interacting protein	Q9H3M7
8068633	0.345386666666667	1.27049145010362	2.80511433333333	3.40277673560007	0.00284685299740575	0.153065544449376	8068633	NM_033171	B3GALT5	UDP-Gal:betaGlcNAc beta 1,3-galactosyltransferase, polypeptide 5	Q9Y2C3
8104422	0.288681499999999	1.22152339938703	8.05540838888889	3.39984893249735	0.00286608434962546	0.153105712729642	8104422	NM_002454	MTRR	5-methyltetrahydrofolate-homocysteine methyltransferase reductase	Q9UBK8
8146687	-0.291797333333333	-1.22416441236231	6.70049594444444	-3.39894604164431	0.00287204069421905	0.153105712729642	8146687	NM_144650	ADHFE1	alcohol dehydrogenase, iron containing, 1	Q8IWW8
8063394	0.223705666666666	1.16772913450852	7.74436322222222	3.39847598608047	0.00287514644408006	0.153105712729642	8063394	NM_002827	PTPN1	protein tyrosine phosphatase, non-receptor type 1	A8K3M3
7942769	0.398411499999999	1.31805584727797	3.66472872222222	3.39807274750203	0.00287781334731098	0.153105712729642	7942769	NM_001128620	PAK1	p21 protein (Cdc42/Rac)-activated kinase 1	Q8NCZ5
8079140	0.258623166666665	1.19633643818739	6.88656272222222	3.39302551792946	0.00291140032084848	0.154487132208373	8079140	NM_017719	SNRK	SNF related kinase	Q9NRH2
8135480	0.486234499999999	1.40078399003517	6.63943488888889	3.38600964538385	0.00295872740349064	0.156162777774736	8135480	NM_012328	DNAJB9	DnaJ (Hsp40) homolog, subfamily B, member 9	Q9UBS3
7923635	0.282390833333333	1.21620871560879	6.56647966666667	3.38554334709258	0.00296189953101514	0.156162777774736	7923635	NM_014935	PLEKHA6	pleckstrin homology domain containing, family A member 6	Q9Y2H5
8106403	0.275627666666667	1.21052063028951	7.58195844444444	3.38492792251295	0.00296609124041802	0.156162777774736	8106403	NM_005242	F2RL1	coagulation factor II (thrombin) receptor-like 1	P55085
7976073	-0.332205166666668	-1.25893619496837	5.02045166666667	-3.38267539494922	0.00298148308271721	0.156566482089839	7976073	NM_013231	FLRT2	fibronectin leucine rich transmembrane protein 2	B3KPR2
8086457	0.5100515	1.42410103093787	4.66952794444444	3.37767255368853	0.00301594897097373	0.157967146360820	8086457	NM_004391	CYP8B1	cytochrome P450, family 8, subfamily B, polypeptide 1	Q9UNU6
8120378	0.351186166666666	1.27560898679041	5.90306472222222	3.37485242245588	0.00303554949416415	0.158583990326565	8120378	NM_020931	KIAA1586	KIAA1586	Q8N303
7919326	-0.360367666666668	-1.28375301662905	6.08397038888889	-3.36803326008147	0.00308346177155629	0.160337838875610	7919326	NM_016361	ACP6	acid phosphatase 6, lysophosphatidic	Q9NPH0
8010021	-0.368248833333334	-1.29078510344568	4.16479672222222	-3.36782436294703	0.00308494115251543	0.160337838875610	8010021	NM_001258	CDK3	cyclin-dependent kinase 3	Q86WV5
8063410	0.259722833333335	1.19724867034861	8.39405366666667	3.36262109812478	0.00312201529250667	0.161849744192098	8063410	NM_032521	PARD6B	par-6 partitioning defective 6 homolog beta (C. elegans)	Q9BYG5
8025612	0.496637166666666	1.41092095653453	4.27266383333333	3.35836033277615	0.00315269888340445	0.163023485629102	8025612	NM_022377	ICAM4	intercellular adhesion molecule 4 (Landsteiner-Wiener blood group)	Q14773
8108912	-0.321176166666667	-1.24934867359171	7.46449238888889	-3.35530869277803	0.00317485648553668	0.163751503719665	8108912	NM_152550	SH3RF2	SH3 domain containing ring finger 2	Q8TEC5
8169519	0.338860333333333	1.26475709585386	6.70072411111111	3.35264730979301	0.00319430499697415	0.164336452509304	8169519	NM_019045	WDR44	WD repeat domain 44	Q5JSH3
8143279	-0.337975333333333	-1.26398148717969	7.82345305555556	-3.34941499115371	0.00321808274489246	0.16507654382021	8143279	NM_020119	ZC3HAV1	zinc finger CCCH-type, antiviral 1	Q7Z2W4
7927552	-0.324965000000001	-1.25263404916392	6.3150255	-3.34712517155312	0.00323503207725361	0.16507654382021	7927552	NM_001077665	AGAP6	ArfGAP with GTPase domain, ankyrin repeat and PH domain 6	Q96P64
8075310	0.397086999999999	1.31684633050885	4.44647316666667	3.34651343229588	0.00323957497738547	0.16507654382021	8075310	NM_002309	LIF	leukemia inhibitory factor (cholinergic differentiation factor)	P15018
8096511	-0.266274333333335	-1.20269792422704	4.20518288888889	-3.34628591925838	0.00324126612927694	0.16507654382021	8096511	NM_001203	BMPR1B	bone morphogenetic protein receptor, type IB	O00238
7957737	0.333411166666666	1.25998902441311	7.50855777777778	3.33318943461011	0.00334008632649116	0.169683082300691	7957737	NM_001032283	TMPO	thymopoietin	Q9P1N8
8022009	-0.340795833333334	-1.26645501543067	5.41834072222222	-3.33189742584742	0.0033499936487867	0.169760928152266	8022009	NM_022840	METTL4	methyltransferase like 4	Q8N3J2
8036389	-0.4609765	-1.37647318009324	5.75598227777778	-3.3294537900296	0.00336881055502577	0.170203430664175	8036389	NM_152279	ZNF585B	zinc finger protein 585B	Q52M93
8066136	-0.438001166666667	-1.35472607301358	5.40019661111111	-3.32822264344875	0.00337833000154529	0.170203430664175	8066136	NM_002895	RBL1	retinoblastoma-like 1 (p107)	P28749
7934411	-0.459270333333335	-1.37484629121821	5.434942	-3.32750175509217	0.00338391625839480	0.170203430664175	7934411	NM_152586	USP54	ubiquitin specific peptidase 54	Q70EL1
8128698	-0.258103666666669	-1.19590572699890	8.3898425	-3.32135590320172	0.00343190983569893	0.171823242780710	8128698	NM_014454	SESN1	sestrin 1	Q9Y6P5
8053046	0.262437333333331	1.19950347180910	8.15510622222222	3.32120785158700	0.00343307416508079	0.171823242780710	8053046	NM_003584	DUSP11	dual specificity phosphatase 11 (RNA/RNP complex 1-interacting)	O75319
7933574	-0.315997833333333	-1.24487236580793	6.20872283333333	-3.31795987807910	0.00345871484558604	0.17268017221682	7933574	NM_001077685	AGAP7	ArfGAP with GTPase domain, ankyrin repeat and PH domain 7	Q96P64
8104746	-0.290205666666667	-1.22281458637660	8.30896622222222	-3.3146574719582	0.0034849773484115	0.173194795320429	8104746	NM_000908	NPR3	natriuretic peptide receptor C/guanylate cyclase C (atrionatriuretic peptide receptor C)	P17342
8034783	0.288353499999999	1.22124571483024	6.02085855555556	3.31451542830043	0.00348611132169389	0.173194795320429	8034783	NM_001008701	LPHN1	latrophilin 1	O94910
7947230	0.4916535	1.40605545928599	3.14589083333333	3.31290804541224	0.00349896868243434	0.173408545704020	7947230	NM_170732	BDNF	brain-derived neurotrophic factor	Q96TC2
7971565	0.367190833333332	1.28983885356377	4.41988094444444	3.30631437200771	0.00355219830023499	0.175305020407214	7971565	NM_005767	LPAR6	lysophosphatidic acid receptor 6	P43657
8133540	-0.295080500000003	-1.22695343731873	7.01482927777778	-3.30602750921923	0.00355453198753651	0.175305020407214	8133540	NM_001145063	GATSL1	GATS protein-like 1	Q8NAP1
7904018	0.330951499999999	1.25784268542485	6.50177066666667	3.3021396253781	0.00358630898919692	0.176128272102343	7904018	NM_018704	CTTNBP2NL	CTTNBP2 N-terminal like	B3KMS5
8057771	-0.318627	-1.24714308899182	3.21498427777778	-3.300988848209	0.00359576785605473	0.176128272102343	8057771	NM_003151	STAT4	signal transducer and activator of transcription 4	Q14765
8013319	0.762094833333333	1.69595140635227	3.41977105555556	3.29989418201266	0.00360478815586606	0.176128272102343	8013319	NM_006613	GRAP	GRB2-related adaptor protein	Q13588
8093130	0.284162166666665	1.21770288731135	7.21042777777778	3.29969011947756	0.00360647212312031	0.176128272102343	8093130	NM_152617	RNF168	ring finger protein 168	Q8IYW5
8039692	-0.688359833333334	-1.61145045585863	4.59961594444444	-3.29869803100971	0.00361467001453254	0.176128272102343	8039692	NM_001144989	ZNF814	zinc finger protein 814	Q9H707
7927936	0.302761166666665	1.23350295062282	9.17908427777778	3.29610565955356	0.00363617758259847	0.176751365945494	7927936	NM_004728	DDX21	DEAD (Asp-Glu-Ala-Asp) box polypeptide 21	Q9NR30
7962559	-0.311084166666668	-1.24063967438342	6.71206161111111	-3.2923774352371	0.00366732825752304	0.177839099952134	7962559	NM_018018	SLC38A4	solute carrier family 38, member 4	Q969I6
7901565	0.302580833333334	1.23334877542244	4.62071738888889	3.29013828809726	0.00368616238973463	0.178325803436566	7901565	NM_000792	DIO1	deiodinase, iodothyronine, type I	P49895
8124551	-0.271556666666667	-1.20710959544179	6.03476627777778	-3.2863111295142	0.00371857289976525	0.179465411138671	8124551	NR_002936	LOC222699	transducer of ERBB2, 2 pseudogene	---
8104378	0.385806999999998	1.30659044992013	6.094724	3.28388348814385	0.00373927571728568	0.180035911613731	8104378	NM_006999	PAPD7	PAP associated domain containing 7	Q5XG87
8110721	0.392813833333333	1.31295169002445	2.969538	3.28026312751976	0.00377035939956914	0.181102334192574	8110721	NM_024786	ZDHHC11	zinc finger, DHHC-type containing 11	Q9H8X9
7996393	0.257901333333333	1.19573801683274	7.65443022222222	3.2757687481218	0.00380929866683003	0.182135426424664	7996393	NM_001755	CBFB	core-binding factor, beta subunit	Q13951
8048081	-0.251097000000001	-1.19011171110672	4.80751805555556	-3.2757067881119	0.00380983822417649	0.182135426424664	8048081	NM_024532	SPAG16	sperm associated antigen 16	Q8N0X2
8116835	0.254931166666666	1.19327880839541	5.05781444444444	3.27323862688132	0.00383139218567794	0.182394938604268	8116835	NM_145649	GCNT2	glucosaminyl (N-acetyl) transferase 2, I-branching enzyme (I blood group)	Q8NFS9
8083223	-0.308310500000001	-1.23825676250516	7.23156022222222	-3.27302502267309	0.0038332631398825	0.182394938604268	8083223	NM_173552	C3orf58	chromosome 3 open reading frame 58	Q8NDZ4
7990429	-0.391777666666667	-1.31200904566039	4.87338672222222	-3.26776126924139	0.00387965123909555	0.184169860928494	7990429	NM_020447	C15orf17	chromosome 15 open reading frame 17	Q5XKK7
7966026	-0.258868833333334	-1.19654017147903	6.25799133333333	-3.26436836557329	0.00390984215954863	0.185169393864604	7966026	NM_014840	NUAK1	NUAK family, SNF1-like kinase, 1	O60285
7965060	-0.326517333333335	-1.25398260311938	7.28320361111111	-3.26096484912828	0.00394035798983283	0.186179618773687	7965060	NM_024685	BBS10	Bardet-Biedl syndrome 10	Q8TAM1
8165934	0.331169333333333	1.25803262213633	4.32753933333333	3.25457302155214	0.00399829664594322	0.188477844216905	8165934	NM_001649	SHROOM2	shroom family member 2	Q13796
7984364	0.401522499999997	1.3209011443737	7.61262727777778	3.25297883012337	0.0040128762676366	0.188726222610195	7984364	NM_005902	SMAD3	SMAD family member 3	Q6I9W9
8077851	0.305494333333332	1.23584202061127	5.630957	3.24909647222121	0.00404859965099182	0.189965543809269	8077851	NM_001098213	HRH1	histamine receptor H1	B2R782
7994603	-0.349863500000001	-1.27444004099259	3.94252377777778	-3.24517881665027	0.00408496239173367	0.190824945956260	7994603	NM_001030288	SPN	sialophorin	P16150
8124385	0.346726499999998	1.27167190573062	6.33693477777778	3.24509500467953	0.00408574378613797	0.190824945956260	8124385	NM_003544	HIST1H4B	histone cluster 1, H4b	P62805
8069744	-0.248121000000000	-1.18765927184011	7.70098355555556	-3.24361805547678	0.00409953761113578	0.191029028454534	8069744	NM_016940	RWDD2B	RWD domain containing 2B	P57060
7964834	-0.281091166666669	-1.21511357483630	7.31125305555556	-3.24252149699601	0.00410980819637879	0.191068376469262	7964834	NM_001874	CPM	carboxypeptidase M	P14384
7993754	-0.707088833333334	-1.63250661010705	4.17430983333333	-3.23827490135970	0.00414982005698007	0.192487076784865	7993754	ENST00000438973	LOC100129488	hypothetical protein LOC100129488	Q8NAW3
8114767	0.259132166666665	1.19675859440351	5.95290944444444	3.23271997157058	0.00420273326337370	0.194496354448824	8114767	NM_032420	PCDH1	protocadherin 1	B3KQM8
8097417	-0.297427166666668	-1.22895080585121	6.95546694444444	-3.22584990962271	0.00426908445357127	0.197116951876742	8097417	NM_199320	PHF17	PHD finger protein 17	Q6IE81
8163599	0.316165166666666	1.24501676273009	4.78052683333333	3.22410856726761	0.00428606398014266	0.197287238747072	8163599	NM_015404	DFNB31	deafness, autosomal recessive 31	Q9P202
8123006	0.396647833333332	1.31644553409352	6.39847677777778	3.22347701472691	0.00429223839602659	0.197287238747072	8123006	NM_003898	SYNJ2	synaptojanin 2	O15056
8130641	0.384146666666666	1.30508761822286	3.59119972222222	3.22164022333395	0.00431024524039754	0.197640229397721	8130641	NR_024277	C6orf59	chromosome 6 open reading frame 59	Q9H0P7
8087739	-0.292430666666669	-1.2247019302073	5.77770577777778	-3.22005921557362	0.00432580349116282	0.197640229397721	8087739	NM_013324	CISH	cytokine inducible SH2-containing protein	Q9NSE2
8064203	0.315547833333333	1.24448413046280	4.33487394444444	3.21965295340847	0.00432981023578712	0.197640229397721	8064203	NM_080622	C20orf135	chromosome 20 open reading frame 135	---
8069811	0.243685000000001	1.18401306460388	4.02005961111111	3.21873066647885	0.00433891968830715	0.197640229397721	8069811	NM_181624	KRTAP23-1	keratin associated protein 23-1	A1A580
8145782	0.238998666666665	1.18017325262401	7.57265722222222	3.21390298332020	0.00438690851719344	0.199378106824016	8145782	NM_032509	MAK16	MAK16 homolog (S. cerevisiae)	Q9BXY0
8161174	0.243194666666667	1.18361071871037	7.49759511111111	3.21169688184537	0.00440900975968117	0.199934290444602	8161174	NM_005476	GNE	glucosamine (UDP-N-acetyl)-2-epimerase/N-acetylmannosamine kinase	Q9Y223
8100393	-0.380838833333335	-1.30209872110430	8.06006305555556	-3.20698903030004	0.00445653758063965	0.201638430266888	8100393	NM_002253	KDR	kinase insert domain receptor (a type III receptor tyrosine kinase)	P35968
8135576	0.243436333333333	1.18380900262176	10.0076053888889	3.20402878026032	0.00448667784295197	0.202141221461010	8135576	NM_015641	TES	testis derived transcript (3 LIM domains)	B2RDR4
8078046	0.280288333333332	1.21443757452364	3.24821305555556	3.20369625116756	0.00449007592322117	0.202141221461010	8078046	BC038406	C3orf20	chromosome 3 open reading frame 20	Q8ND61
8048847	0.244855666666666	1.18497421516287	9.29327261111111	3.20199234507522	0.00450752733935947	0.202141221461010	8048847	NM_001135187	AGFG1	ArfGAP with FG repeats 1	P52594
8143341	0.391209666666666	1.31149259940082	5.27737166666667	3.20199112904785	0.00450753981748282	0.202141221461010	8143341	NM_030647	JHDM1D	jumonji C domain containing histone demethylase 1 homolog D (S. cerevisiae)	Q6ZMT4
7919950	0.246441833333332	1.18627774790423	7.57547955555556	3.19637305205359	0.00456554969248716	0.204290711405551	7919950	NM_002651	PI4KB	phosphatidylinositol 4-kinase, catalytic, beta	Q9UBF8
8126147	-0.281828000000002	-1.21573433309675	6.31385144444444	-3.1951892697269	0.0045778653485317	0.204390596067704	8126147	BC022007	C6orf64	chromosome 6 open reading frame 64	Q9NPB0
8054513	-0.352863166666667	-1.27709262678453	6.21078083333333	-3.19020406083667	0.00463008566218496	0.205690957335377	8054513	NR_027244	LOC151009	hypothetical LOC151009	Q8N952
8139456	0.473429666666666	1.38840615567656	5.85906938888889	3.18996412862177	0.00463261354021811	0.205690957335377	8139456	NR_002952	SNORA9	small nucleolar RNA, H/ACA box 9	A4D2L5
8149438	-0.343324833333335	-1.26867701907377	6.45009394444444	-3.18918696021352	0.00464081086106462	0.205690957335377	8149438	NM_139167	SGCZ	sarcoglycan, zeta	Q96LD1
8103254	0.267427833333333	1.20365992019535	3.029599	3.18854614587993	0.00464758058508153	0.205690957335377	8103254	NM_003013	SFRP2	secreted frizzled-related protein 2	Q96HF1
7918188	0.307481333333332	1.23754529804899	7.09526983333333	3.18632386527947	0.00467113188367776	0.206211524928855	7918188	NM_013386	SLC25A24	solute carrier family 25 (mitochondrial carrier; phosphate carrier), member 24	Q6NUK1
7901883	-0.390041833333335	-1.3104314014374	8.45125577777778	-3.18551909859438	0.0046796892682424	0.206211524928855	7901883	NM_014495	ANGPTL3	angiopoietin-like 3	B2RCW1
8156309	0.351327666666666	1.27573410507147	5.18784788888889	3.18245433445237	0.00471241799217403	0.207203281347869	8156309	NM_006705	GADD45G	growth arrest and DNA-damage-inducible, gamma	Q5MAI3
7999920	0.374231333333332	1.29614878369835	3.53181133333333	3.18074542367502	0.00473076415400903	0.207559717319833	7999920	NM_001007240	GP2	glycoprotein 2 (zymogen granule membrane)	B2R5R0
8051583	0.406632333333333	1.32558789499991	7.72407777777778	3.17716790312350	0.00476939631133265	0.208557041561366	8051583	NM_000104	CYP1B1	cytochrome P450, family 1, subfamily B, polypeptide 1	Q53TK1
7948904	-0.322548833333336	-1.25053794460017	8.43310883333333	-3.17673670024995	0.00477407337367903	0.208557041561366	7948904	NR_002562	SNORD28	small nucleolar RNA, C/D box 28	---
8088548	0.312690333333332	1.24202165995728	2.63345116666667	3.17332430825354	0.00481124379223275	0.209480814860294	8088548	AK125779	LOC401070	FLJ43791 protein	Q6ZUD9
7936809	0.264001833333332	1.20080495343095	5.61159216666667	3.17289971066836	0.00481588849160814	0.209480814860294	7936809	NM_152644	FAM24B	family with sequence similarity 24, member B	Q8N5W8
7971369	0.364164833333333	1.28713629906264	3.04947305555556	3.16882178003126	0.00486071995949743	0.21056659738428	7971369	NM_198404	KCTD4	potassium channel tetramerisation domain containing 4	Q8WVF5
8005707	0.290369833333332	1.22295374039801	6.67283088888889	3.16873970493365	0.00486162642209388	0.21056659738428	8005707	NM_145109	MAP2K3	mitogen-activated protein kinase kinase 3	P46734
7940598	0.377530166666666	1.29911591872562	3.70144611111111	3.16566303909624	0.00489572493824816	0.211591352874819	7940598	AK093779	LOC399900	hypothetical LOC399900	Q8N204
8064388	0.2989235	1.23022610934801	4.24336711111111	3.16308791886717	0.00492444359246414	0.212259078095148	8064388	NM_033409	C20orf54	chromosome 20 open reading frame 54	Q9NQ40
8112072	0.337647666666666	1.26369444275265	5.24719238888889	3.16240227637988	0.00493211770018819	0.212259078095148	8112072	NM_021147	CCNO	cyclin O	P22674
8142307	0.344162333333334	1.26941371354787	7.72239516666667	3.15840463808005	0.00497709371476618	0.213407829014828	8142307	NM_015723	PNPLA8	patatin-like phospholipase domain containing 8	Q9NP80
8091678	-0.389629500000001	-1.31005692358587	4.84180222222222	-3.15815929343895	0.00497986695234403	0.213407829014828	8091678	NM_024621	VEPH1	ventricular zone expressed PH domain homolog 1 (zebrafish)	Q14D04
7907183	-0.328115333333333	-1.25537234547109	3.57512027777778	-3.15098649707695	0.00506161153374564	0.216031932691942	7907183	NM_181093	SCYL3	SCY1-like 3 (S. cerevisiae)	Q8IZE3
8017460	-0.258740500000003	-1.19643373931227	6.89567827777778	-3.15091648755859	0.00506241578829169	0.216031932691942	8017460	NM_001098426	SMARCD2	SWI/SNF related, matrix associated, actin dependent regulator of chromatin, subfamily d, member 2	Q92925
8154245	0.363899999999999	1.28690004309607	3.75402783333333	3.14372332506361	0.00514571470298003	0.219125287876902	8154245	NM_025239	PDCD1LG2	programmed cell death 1 ligand 2	Q9BQ51
7952707	0.362656499999999	1.28579130514286	5.539775	3.13967881131353	0.00519313480394792	0.220681011480135	7952707	NM_020228	PRDM10	PR domain containing 10	Q9NQV6
7929779	0.259076666666664	1.19671255638262	10.2466438888889	3.13437712341304	0.00525593818299029	0.222882566881199	7929779	NM_000392	ABCC2	ATP-binding cassette, sub-family C (CFTR/MRP), member 2	Q92887
7963139	-0.301283333333334	-1.23224005140368	5.63515316666667	-3.13297988797929	0.00527261219063562	0.223122858255081	7963139	NM_181708	BCDIN3D	BCDIN3 domain containing	Q7Z5W3
8041383	0.322380833333332	1.25039232952780	5.74123194444444	3.13111916387477	0.00529489706578292	0.223599090673791	8041383	NM_206943	LTBP1	latent transforming growth factor beta binding protein 1	Q14766
8027312	-0.2892300	-1.22198790016289	2.93586405555556	-3.12208180273381	0.00540444014667674	0.227750523436876	8027312	NM_001001415	ZNF429	zinc finger protein 429	Q86V71
8171352	-0.297174666666668	-1.22873573411666	5.125508	-3.11879494288579	0.00544482374916078	0.228976301650392	8171352	NM_001011658	TRAPPC2	trafficking protein particle complex 2	Q6IBE5
7957665	0.396170333333333	1.31600989197275	6.16323216666667	3.11652634222426	0.00547286734074237	0.229679132498650	7957665	NM_005230	ELK3	ELK3, ETS-domain protein (SRF accessory protein 2)	P41970
8126542	0.297080833333333	1.22865581936193	5.469038	3.11432740428781	0.00550018356953417	0.230348597013342	8126542	NM_014345	ZNF318	zinc finger protein 318	Q5VUA4
8129901	-0.369024666666668	-1.29147943135162	6.99181372222222	-3.10839673286775	0.00557451847786019	0.232980390816961	8129901	NM_031922	REPS1	RALBP1 associated Eps domain containing 1	B2R7D3
8147221	0.356848333333332	1.28062522555200	6.31555183333333	3.10585879291853	0.00560662597496181	0.233840140972173	8147221	NM_004337	OSGIN2	oxidative stress induced growth inhibitor family member 2	Q9Y236
7995793	0.363383166666667	1.28643910457560	9.05757677777778	3.10031286462997	0.00567741316379715	0.236306293285766	7995793	NR_001447	MT1L	metallothionein 1L (gene/pseudogene)	Q93083
8069565	0.357699999999999	1.28138144067446	5.85192411111111	3.09368035617754	0.00576320798261425	0.239385708622112	8069565	NM_001130914	BTG3	BTG family, member 3	Q14201
7933252	-0.310754	-1.24035578140089	6.36371683333333	-3.09163652948942	0.00578989837554368	0.239601564808239	7933252	NM_133446	AGAP4	ArfGAP with GTPase domain, ankyrin repeat and PH domain 4	Q96P64
8058498	-0.321881500000002	-1.24995962925843	6.86797844444444	-3.09147249302634	0.0057920457205741	0.239601564808239	8058498	NM_003468	FZD5	frizzled homolog 5 (Drosophila)	Q9H0C6
7971653	-0.628461166666668	-1.54591518196620	5.41303283333333	-3.08747417421115	0.00584462576729072	0.240837844830796	7971653	NR_002612	DLEU2	deleted in lymphocytic leukemia 2 (non-protein coding)	O43262
8120342	0.335554833333333	1.26186260411170	3.23025311111111	3.08739329655920	0.00584569411232124	0.240837844830796	8120342	NM_001526	HCRTR2	hypocretin (orexin) receptor 2	Q548Y0
8148149	0.341922333333333	1.26744428805567	6.18369938888889	3.07831196859156	0.00596686453549636	0.245331326844850	8148149	NM_014943	ZHX2	zinc fingers and homeoboxes 2	Q9Y6X8
7955997	0.356429833333333	1.28025379297916	2.469954	3.0768782744638	0.00598621517045422	0.245628707500217	7955997	NM_001005183	OR6C76	olfactory receptor, family 6, subfamily C, member 76	---
7897774	0.321943666666665	1.25001349199146	6.86579288888889	3.07451855434093	0.00601819689404119	0.246442123317606	7897774	NM_001286	CLCN6	chloride channel 6	P51797
8072796	-0.409409833333334	-1.32814239660955	4.15534444444444	-3.07055468217266	0.00607229293690553	0.247861393243248	8072796	NM_153609	TMPRSS6	transmembrane protease, serine 6	Q8IU80
8114612	0.4194825	1.33744772133160	5.89482661111111	3.06949714305377	0.00608680487612706	0.247861393243248	8114612	NM_000591	CD14	CD14 molecule	B2R888
7965956	-0.332395666666668	-1.25910244159221	6.3333875	-3.06929810499524	0.0060895399030655	0.247861393243248	7965956	NM_006166	NFYB	nuclear transcription factor Y, beta	P25208
7919088	0.308000999999999	1.23799114894722	2.54121938888889	3.06580581424716	0.00613772237496838	0.249321908899016	7919088	NM_021794	ADAM30	ADAM metallopeptidase domain 30	Q8TBZ7
8092083	0.316387166666665	1.24520835899966	8.884772	3.06422202316671	0.00615969513905967	0.249467947956402	8092083	NM_000340	SLC2A2	solute carrier family 2 (facilitated glucose transporter), member 2	P11168
7950016	0.298029333333333	1.22946386484985	5.5391145	3.06298632233868	0.00617689154823557	0.249467947956402	7950016	NM_153451	ORAOV1	oral cancer overexpressed 1	Q8WV07
8153911	-0.312939000000001	-1.24223575648907	5.42844205555556	-3.0628896189259	0.00617823926364647	0.249467947956402	8153911	NM_014066	COMMD5	COMM domain containing 5	Q9GZQ3
7977296	-0.387123666666668	-1.30778344588474	3.81020966666667	-3.06054445194277	0.00621101020332612	0.250292598054514	7977296	NR_024396	MGC23270	hypothetical LOC196872	A8K814
8103079	-0.354865500000001	-1.27886634918934	6.11154238888889	-3.05517050358749	0.00628674072165182	0.252695034498353	8103079	NM_138364	PRMT10	protein arginine methyltransferase 10 (putative)	Q6P2P2
8103415	-0.317973666666668	-1.24657844042605	7.31061394444444	-3.05448928027101	0.00629640423010707	0.252695034498353	8103415	NM_001128424	FAM198B	family with sequence similarity 198, member B	B2RE23
8071411	0.330757666666666	1.25767369928733	3.54758783333333	3.05367134812261	0.00630802602151783	0.252695034498353	8071411	NR_024592	POM121L4P	POM121 membrane glycoprotein-like 4 pseudogene (rat)	---
8059538	0.348541333333332	1.27327260767887	5.57867172222222	3.05214372294296	0.00632978728880436	0.253066643676656	8059538	NM_025243	SLC19A3	solute carrier family 19, member 3	B2R674
8008609	-0.240205333333334	-1.18116075961426	2.27736672222222	-3.04245481573598	0.00646950852959293	0.258143578533167	8008609	NM_153228	ANKFN1	ankyrin-repeat and fibronectin type III domain containing 1	Q8N957
8049435	0.369384999999999	1.29180203675024	6.0762015	3.04054696861055	0.00649737057875002	0.258745975699927	8049435	NM_014521	SH3BP4	SH3-domain binding protein 4	Q9P0V3
7946757	-0.266474333333334	-1.20286466511942	6.16471966666667	-3.03862428000417	0.0065255667891088	0.259228871117141	7946757	NM_017508	SOX6	SRY (sex determining region Y)-box 6	P35712
7903294	0.268584000000001	1.20462491224813	8.50646911111111	3.03797778759444	0.00653507415593779	0.259228871117141	7903294	NM_033055	HIAT1	hippocampus abundant transcript 1	Q96MC6
8083677	-0.233194166666667	-1.17543451489547	7.24623422222222	-3.03456532039627	0.00658548057433411	0.260082893152209	8083677	NM_014575	SCHIP1	schwannomin interacting protein 1	B2RBH3
8144078	0.311934833333333	1.24137141739947	5.23933666666667	3.0340715347732	0.00659280547655300	0.260082893152209	8144078	NM_000193	SHH	sonic hedgehog homolog (Drosophila)	Q15465
8152491	0.228133499999997	1.17131856434152	8.55826038888889	3.03391719802530	0.00659509655057896	0.260082893152209	8152491	NM_000127	EXT1	exostosin 1	Q16394
8049961	0.407095166666666	1.32601322722216	7.29623594444444	3.03132282691792	0.00663372450903726	0.260504963250650	8049961	NM_183421	FBXO25	F-box protein 25	Q8TCJ0
7981980	0.271376833333333	1.20695913743983	2.13449844444444	3.03065737344728	0.00664366773954502	0.260504963250650	7981980	NR_003331	SNORD116-16	small nucleolar RNA, C/D box 116-16	---
7995237	0.292059333333333	1.22438674639121	2.40410233333333	3.03061144643034	0.00664435451408909	0.260504963250650	7995237	NM_016633	AHSP	alpha hemoglobin stabilizing protein	Q9NZD4
8007084	0.296948666666665	1.22854326618782	6.08697666666667	3.02326283404332	0.00675513141254678	0.264336899097149	8007084	NM_000964	RARA	retinoic acid receptor, alpha	P10276
8117020	-0.330905333333335	-1.25780243473209	6.66976166666667	-3.01938696180752	0.00681427533937254	0.266137497358538	8117020	NM_013262	MYLIP	myosin regulatory light chain interacting protein	B2RBG2
7919028	0.297527999999999	1.22903670310139	3.15785744444444	3.01781589577752	0.00683839131086823	0.266565753598652	7919028	NM_152380	TBX15	T-box 15	Q5JT54
8103853	-0.288129000000001	-1.22105568968679	6.32485761111111	-3.01614628819177	0.00686411029185882	0.267054732468289	8103853	NR_027107	MGC45800	hypothetical LOC90768	B3KNC5
8128247	0.333904	1.26041951779388	4.0098155	3.01500225785764	0.00688178710776136	0.267056480608167	8128247	NM_021813	BACH2	BTB and CNC homology 1, basic leucine zipper transcription factor 2	Q9BYV9
8028908	0.446290499999998	1.36253236552336	6.74923488888889	3.01443907783053	0.00689050514840016	0.267056480608167	8028908	NM_025194	ITPKC	inositol 1,4,5-trisphosphate 3-kinase C	Q96DU7
7933219	0.370573	1.29286622066620	3.00061183333333	3.01145530252652	0.00693687237742066	0.267520147881683	7933219	NM_001004297	OR13A1	olfactory receptor, family 13, subfamily A, member 1	Q8NGR1
8142415	-0.2764175	-1.21118353636886	7.14945372222222	-3.01123830513973	0.00694025620278333	0.267520147881683	8142415	NM_152556	C7orf60	chromosome 7 open reading frame 60	Q1RMZ1
8109161	-0.336296000000001	-1.26251103690683	4.36560744444444	-3.01073359188955	0.00694813279562382	0.267520147881683	8109161	NM_001001669	ARHGEF37	Rho guanine nucleotide exchange factor (GEF) 37	A1IGU5
8116162	0.324036333333333	1.25182798472806	5.76850072222222	3.01027738091477	0.00695525988819176	0.267520147881683	8116162	NM_006261	PROP1	PROP paired-like homeobox 1	O75360
8149555	0.342337333333333	1.26780892855412	7.61852622222222	3.00600887138897	0.00702228711302831	0.269586666252053	8149555	NM_015310	PSD3	pleckstrin and Sec7 domain containing 3	Q7L3Y3
7984259	0.513086999999999	1.42710056271670	2.64197288888889	3.00502818096685	0.00703777452419794	0.269670490747623	7984259	NR_002757	RNU5B-1	RNA, U5B small nuclear 1	---
7902992	-0.320605333333334	-1.24885443969214	5.81357027777778	-3.00057100238862	0.00710858047956915	0.271869672303522	7902992	NM_024813	RPAP2	RNA polymerase II associated protein 2	Q8IXW5
8064245	0.482895833333333	1.39754606142558	5.85742788888889	2.99767261465228	0.00715499229374598	0.273129366844126	8064245	NM_198723	TCEA2	transcription elongation factor A (SII), 2	B3KNM1
8060675	-0.293080833333334	-1.22525398022330	5.37683088888889	-2.99426586893147	0.00720991847651582	0.274464034243223	8060675	NM_021873	CDC25B	cell division cycle 25 homolog B (S. pombe)	P30305
7956423	-0.320300833333334	-1.24859088014715	4.7748895	-2.99382621377248	0.00721703651956772	0.274464034243223	7956423	NM_005538	INHBC	inhibin, beta C	P55103
8149986	0.282156166666667	1.21601090496499	6.46000383333333	2.99076342310055	0.00726681182491665	0.275839467586255	8149986	NM_018660	ZNF395	zinc finger protein 395	Q7L9C8
7939920	0.345214	1.27033940244944	2.23692527777778	2.98942837750168	0.0072886120111479	0.276149841992463	7939920	ENST00000314689	OR4A13P	olfactory receptor, family 4, subfamily A, member 13 pseudogene	---
8017885	-0.237016833333333	-1.17855315906325	2.81793522222222	-2.98752501158817	0.00731980155636294	0.276814137215442	8017885	NM_007168	ABCA8	ATP-binding cassette, sub-family A (ABC1), member 8	O94911
7992125	0.370540999999999	1.29283754429381	5.03422244444444	2.98570065924850	0.0073498171963366	0.277431647243469	7992125	NM_014587	SOX8	SRY (sex determining region Y)-box 8	P57073
8118945	0.283073666666666	1.21678448830548	6.14074122222222	2.98395776820414	0.00737860346970674	0.277665940250705	8118945	NM_001171818	PPARD	peroxisome proliferator-activated receptor delta	Q03181
8148966	-0.393195500000001	-1.31329907888438	4.06883088888889	-2.98366673300367	0.0073834209075052	0.277665940250705	8148966	NR_003572	RPL23AP53	ribosomal protein L23a pseudogene 53	---
8023377	0.321378666666665	1.24952404735775	6.92931216666667	2.98141830782992	0.0074207409735067	0.278552628764779	8023377	NM_016626	MEX3C	mex-3 homolog C (C. elegans)	B2R538
8083569	0.2872465	1.22030899540756	7.27927727777778	2.97734429636162	0.00748882675134285	0.280588758317411	8083569	NM_015508	TIPARP	TCDD-inducible poly(ADP-ribose) polymerase	Q7Z3E1
7985349	0.272924666666666	1.20825475019855	6.01510783333333	2.97584772180664	0.00751398883185274	0.281012091552869	7985349	NM_022566	MESDC1	mesoderm development candidate 1	Q9H1K6
8144505	0.270428166666665	1.20616574348280	6.08218577777778	2.97281725203751	0.00756519040245718	0.282405910603696	8144505	NM_194284	CLDN23	claudin 23	Q6ZW63
8075483	0.434991333333334	1.35190271175161	5.48801488888889	2.97043101739611	0.00760574382305007	0.283249148102793	8075483	NM_052880	PIK3IP1	phosphoinositide-3-kinase interacting protein 1	Q96FE7
7915351	0.3729875	1.29503177821049	4.23777394444444	2.96984547309737	0.00761572697168338	0.283249148102793	7915351	NM_001168247	SLFNL1	schlafen-like 1	Q499Z3
7962000	0.261150166666667	1.19843375694304	3.97618516666667	2.96461719471328	0.0077054274413849	0.286060465635297	7962000	NM_198965	PTHLH	parathyroid hormone-like hormone	Q53XY9
8128356	-0.284145000000001	-1.21768839791851	6.62001805555556	-2.96314083757431	0.00773094081939874	0.286482944075343	8128356	NM_012160	FBXL4	F-box and leucine-rich repeat protein 4	B2R7Q5
8003332	0.291097833333332	1.22357101221625	7.75383055555556	2.95908377533788	0.00780147211454061	0.288569050660106	8003332	NM_002461	MVD	mevalonate (diphospho) decarboxylase	P53602
8117106	0.340083999999999	1.26583029398744	6.888379	2.95489829576565	0.00787488555256876	0.289953702014865	8117106	NM_182757	RNF144B	ring finger protein 144B	Q7Z419
7919305	-0.266202499999999	-1.20263804209834	6.96844216666667	-2.95432680797919	0.0078849609623278	0.289953702014865	7919305	NM_005399	PRKAB2	protein kinase, AMP-activated, beta 2 non-catalytic subunit	O43741
8160981	0.231001166666665	1.17364912737782	5.51181894444444	2.95371951686911	0.00789568119921722	0.289953702014865	8160981	BC004406	KIAA1539	KIAA1539	Q7L5A3
8076673	-0.315758000000001	-1.24466543567679	3.93788566666667	-2.9536944216987	0.00789612449492872	0.289953702014865	8076673	NM_032287	LDOC1L	leucine zipper, down-regulated in cancer 1-like	Q9BQJ3
7957835	-0.657966000000001	-1.57785649591618	5.66255416666667	-2.94997894716146	0.00796202201326515	0.291844821354222	7957835	NM_005123	NR1H4	nuclear receptor subfamily 1, group H, member 4	Q96RI1
8156571	-0.365874166666668	-1.28866222714895	6.15062027777778	-2.94873284371313	0.00798424123661261	0.292130992538155	8156571	NR_029665	MIR27B	microRNA 27b	---
8111932	-0.335044333333334	-1.26141617095544	3.23509561111111	-2.94557153667271	0.0080408786250195	0.29332293025299	8111932	NM_148672	CCL28	chemokine (C-C motif) ligand 28	Q9NRJ3
8000567	-0.271509	-1.20706971318077	4.41152827777778	-2.94464703073864	0.0080575148847753	0.29332293025299	8000567	NM_145659	IL27	interleukin 27	Q8NEV9
7972745	0.259649333333334	1.19718767649112	6.89195111111111	2.9441925093118	0.00806570603508347	0.29332293025299	7972745	NM_003749	IRS2	insulin receptor substrate 2	Q9P084
8058866	0.344233333333333	1.26947618731323	3.29950566666667	2.94362302172249	0.00807598036291467	0.29332293025299	8058866	NM_003284	TNP1	transition protein 1 (during histone to protamine replacement)	P09430
8004144	0.313580833333333	1.24278853145211	6.77793905555556	2.94289285056281	0.0080891720775245	0.29332293025299	8004144	NM_024039	MIS12	MIS12, MIND kinetochore complex component, homolog (S. pombe)	Q9H081
8161824	0.362089	1.28528562442124	6.68353322222222	2.93784332838193	0.00818096925797697	0.294757327565188	8161824	NM_017998	C9orf40	chromosome 9 open reading frame 40	Q8IXQ3
8027268	-0.366254833333334	-1.28900229588429	5.01341861111111	-2.93763075929939	0.00818485554550029	0.294757327565188	8027268	BC067843	ZNF66	zinc finger protein 66	Q4G0J2
7992956	0.219594666666666	1.16440639394367	6.17950394444444	2.93761307996493	0.00818517884740353	0.294757327565188	7992956	NM_032575	GLIS2	GLIS family zinc finger 2	B3KTH4
7950307	0.287058666666666	1.22015012622244	3.33568777777778	2.93751920855765	0.00818689567928963	0.294757327565188	7950307	NM_003355	UCP2	uncoupling protein 2 (mitochondrial, proton carrier)	P55851
7902290	0.350059833333332	1.27461348865872	5.70828288888889	2.93526981084698	0.00822813915493058	0.295304622900276	7902290	NM_001902	CTH	cystathionase (cystathionine gamma-lyase)	P32929
8094408	-0.265961666666668	-1.20243729894281	6.01300633333333	-2.93510146091736	0.00823123393875954	0.295304622900276	8094408	NM_013367	ANAPC4	anaphase promoting complex subunit 4	B3KN47
8100655	0.314684499999999	1.24373963270321	2.34745633333333	2.93277100609628	0.00827419004498852	0.296321258324942	8100655	NM_000406	GNRHR	gonadotropin-releasing hormone receptor	P30968
8097356	0.341372499999999	1.26696133752324	4.12870227777778	2.92887838942149	0.00834642221002042	0.298216357806294	8097356	NM_014264	PLK4	polo-like kinase 4 (Drosophila)	O00444
8046380	0.252541666666667	1.19130404613906	7.31470788888889	2.92833618976770	0.00835653138796128	0.298216357806294	8046380	NM_000210	ITGA6	integrin, alpha 6	P23229
8140028	0.265771333333333	1.20227867304024	3.65186572222222	2.92694238860655	0.00838257255698788	0.298619939771783	8140028	NM_178125	TRIM50	tripartite motif-containing 50	Q86XT4
8112107	0.255756499999999	1.19396165162172	6.93329044444444	2.92441260706879	0.00843003745538743	0.299783963545093	8112107	NM_003711	PPAP2A	phosphatidic acid phosphatase type 2A	O14494
7939590	0.341925166666666	1.26744677721351	7.69808272222222	2.92177971901064	0.00847971138756665	0.301022328942165	7939590	NM_018389	SLC35C1	solute carrier family 35, member C1	B2RDB2
8115355	0.254281166666666	1.19274130289281	2.43258616666667	2.92036001477432	0.00850661323803594	0.301449388697532	8115355	NM_001146040	GLRA1	glycine receptor, alpha 1	P23415
7989132	-0.370139500000001	-1.29247779948482	6.05363355555556	-2.91551719261935	0.00859899830704362	0.303706458827899	7989132	NM_022841	RFX7	regulatory factor X, 7	Q2KHR2
8015946	-0.321570666666667	-1.2496903504052	5.26533916666667	-2.91545079154363	0.00860027170040525	0.303706458827899	8015946	NM_178542	C17orf65	chromosome 17 open reading frame 65	B3KP44
7989501	0.249675333333332	1.18893952382200	6.83544138888889	2.91305491870777	0.00864633955291572	0.304214628143560	7989501	NM_001218	CA12	carbonic anhydrase XII	B2RE24
8062490	0.458462333333333	1.37407650637129	4.05972594444444	2.9123695593968	0.00865956122190847	0.304214628143560	8062490	NR_002986	SNORA60	small nucleolar RNA, H/ACA box 60	---
8030993	-0.331376666666668	-1.25821343016084	3.88074744444444	-2.91236308284814	0.0086596862574659	0.304214628143560	8030993	NM_001008401	ZNF761	zinc finger protein 761	Q86XN6
7928531	0.572581166666667	1.48718195128915	4.58485355555556	2.90805665897772	0.00874321096494393	0.306339917091321	7928531	NR_024421	C10orf41	chromosome 10 open reading frame 41	Q9H7I8
8112740	-0.2726815	-1.20805111567254	7.13521133333333	-2.90768733595761	0.00875041006393067	0.306339917091321	8112740	NM_032367	ZBED3	zinc finger, BED-type containing 3	Q53EL5
8095826	-0.301614000000001	-1.23252251401531	6.08384177777778	-2.90445016497199	0.00881375550345517	0.308025558715580	8095826	NM_003943	STBD1	starch binding domain 1	O95210
7905563	0.254167333333333	1.19264719543551	3.24512988888889	2.90167511548473	0.00886840865243722	0.309026017834083	7905563	NM_000427	LOR	loricrin	P23490
8045776	0.354334666666666	1.27839588246531	2.87187661111111	2.90144914513153	0.00887287332902991	0.309026017834083	8045776	NM_052917	GALNT13	UDP-N-acetyl-alpha-D-galactosamine:polypeptide N-acetylgalactosaminyltransferase 13 (GalNAc-T13)	Q8IUC8
7996837	-0.251347166666666	-1.19031809713148	7.24737866666667	-2.89907896523441	0.00891983316450427	0.310128676234137	7996837	NM_004360	CDH1	cadherin 1, type 1, E-cadherin (epithelial)	A8K1U7
8154163	0.360712	1.28405945125216	7.79444861111111	2.89674625390839	0.00896628371355148	0.311194351634983	8154163	NM_005772	RCL1	RNA terminal phosphate cyclase-like 1	Q9Y2P8
8161618	0.330156666666666	1.25714988486038	4.94876605555556	2.89570431541923	0.00898710649615649	0.311194351634983	8161618	NM_001163	APBA1	amyloid beta (A4) precursor protein-binding, family A, member 1	Q02410
7982564	0.311475999999999	1.24097667561131	6.72498172222222	2.89459968291891	0.00900923291723599	0.311194351634983	7982564	NM_152594	SPRED1	sprouty-related, EVH1 domain containing 1	Q7Z699
7935968	-0.228841666666667	-1.17189366327518	6.91261555555556	-2.89446702457129	0.00901189365612902	0.311194351634983	7935968	NM_003893	LDB1	LIM domain binding 1	Q86U70
8168794	0.314221833333332	1.24334083420911	5.06697155555556	2.89225483705017	0.00905637505586086	0.312198507452891	8168794	NM_006733	CENPI	centromere protein I	Q92674
7920877	0.266674166666665	1.20303129014896	5.98983938888889	2.89118709922233	0.00907791988510002	0.31240990843969	7920877	NM_001162383	ARHGEF2	Rho/Rac guanine nucleotide exchange factor (GEF) 2	Q92974
7919825	0.221329833333332	1.16580769817528	8.02330277777778	2.88824038908924	0.00913763428174007	0.313931943882833	7919825	NM_001668	ARNT	aryl hydrocarbon receptor nuclear translocator	B2R9H1
8129105	0.264088333333333	1.20087695252948	2.88805972222222	2.88528213071712	0.00919796195375198	0.314179995437017	8129105	NM_001139444	BET3L	BET3 like (S. cerevisiae)	---
7917433	0.388434666666666	1.3089723896903	5.47689066666667	2.88494860448408	0.00920478747916339	0.314179995437017	7917433	NM_020729	ODF2L	outer dense fiber of sperm tails 2-like	B4DZ83
8116494	-0.329096000000002	-1.25622597031339	5.90786816666667	-2.88349794077748	0.00923453152963412	0.314179995437017	8116494	NM_152283	ZFP62	zinc finger protein 62 homolog (mouse)	Q8NB50
8131067	0.386406666666666	1.30713365661162	3.53029994444444	2.88243755847444	0.00925633168861486	0.314179995437017	8131067	NM_138445	GPR146	G protein-coupled receptor 146	Q96CH1
8054945	0.273771333333331	1.20896404026304	7.78485688888889	2.88200992415527	0.00926513729534548	0.314179995437017	8054945	NM_139343	BIN1	bridging integrator 1	O00499
8155547	-0.258928500000001	-1.19658965874966	4.97047438888889	-2.88183648900621	0.00926871086608158	0.314179995437017	8155547	NR_024496	LOC442421	hypothetical LOC442421	---
8090577	0.220639666666665	1.16525012421446	6.84934827777778	2.88153152105302	0.00927499783284421	0.314179995437017	8090577	NM_003925	MBD4	methyl-CpG binding domain protein 4	Q2MD36
7948504	0.265083666666666	1.20170573840444	5.99549244444444	2.88147889468779	0.00927608314840593	0.314179995437017	7948504	NM_017966	VPS37C	vacuolar protein sorting 37 homolog C (S. cerevisiae)	Q9NWI1
8021416	0.410303	1.32896489877491	3.77727877777778	2.88107813113856	0.00928435210985562	0.314179995437017	8021416	NR_029667	MIR122	microRNA 122	---
8078918	0.657268	1.57709328718418	5.53200572222222	2.87996336360772	0.00930739035237324	0.314434670737676	8078918	NR_002324	SNORA62	small nucleolar RNA, H/ACA box 62	---
8070603	0.344982833333332	1.27013586906838	3.48543083333333	2.87865007082166	0.00933460178943531	0.314829248372469	8070603	NM_080860	RSPH1	radial spoke head 1 homolog (Chlamydomonas)	Q8WYR4
8154254	-0.305779999999999	-1.23608675273782	6.48459405555556	-2.87758607388981	0.00935670377990908	0.315050474449763	8154254	NM_020829	KIAA1432	KIAA1432	Q4ADV7
8161747	0.263654499999998	1.20051589068881	9.47943033333333	2.87324826016886	0.00944733224802953	0.31757450193625	8161747	NM_001102420	ZFAND5	zinc finger, AN1-type domain 5	O76080
7920839	0.297780333333333	1.22925168550732	6.63075927777778	2.87143302282414	0.00948550680732041	0.318112380442725	7920839	NM_006912	RIT1	Ras-like without CAAX 1	Q5VY90
8003444	0.288697333333332	1.22153680547268	5.07647233333333	2.87082588953690	0.0094983078496258	0.318112380442725	8003444	ENST00000333222	LOC146429	Putative solute carrier family 22 member ENSG00000182157	---
7931977	0.211037666666666	1.15752043776866	4.13559794444444	2.86958250406469	0.00952457562671322	0.318112380442725	7931977	NM_030569	ITIH5	inter-alpha (globulin) inhibitor H5	Q86UX2
8036333	0.333788833333334	1.26031890573333	4.85659633333333	2.86896979878005	0.00953754525974638	0.318112380442725	8036333	NM_020951	ZNF529	zinc finger protein 529	Q6P280
8130422	-0.243038833333334	-1.18348287738750	6.30902838888889	-2.86853533030695	0.0095467522711704	0.318112380442725	8130422	NM_173515	CNKSR3	CNKSR family member 3	Q6P9H4
7933290	-0.233986500000001	-1.17608024508394	7.18974638888889	-2.86618722842464	0.0095966596371365	0.318112380442725	7933290	NR_026566	BMS1P1	BMS1 pseudogene 1	---
7930074	0.275395666666665	1.21032598194148	6.60750977777778	2.86598512054582	0.00960096698293301	0.318112380442725	7930074	NM_002502	NFKB2	nuclear factor of kappa light polypeptide gene enhancer in B-cells 2 (p49/p100)	Q00653
8033571	-0.301849333333334	-1.23272358027086	4.46446438888889	-2.86582514921179	0.00960437762437987	0.318112380442725	8033571	NM_198471	KANK3	KN motif and ankyrin repeat domains 3	Q6NY19
7996027	-0.242140166666669	-1.18274590567691	7.313374	-2.86554172466197	0.00961042318199575	0.318112380442725	7996027	NM_002996	CX3CL1	chemokine (C-X3-C motif) ligand 1	A0N0N7
8048026	-0.304082000000003	-1.23463277904214	8.80275338888889	-2.86507879374879	0.00962030552993893	0.318112380442725	8048026	NM_001875	CPS1	carbamoyl-phosphate synthase 1, mitochondrial	P31327
8071361	0.242765833333332	1.18325894908028	3.38580777777778	2.86434619166210	0.00963596455805787	0.318112380442725	8071361	AK302783	LOC729444	hypothetical LOC729444	B4DZ75
7937020	0.453502833333332	1.36936100359839	5.46025222222222	2.86222717616749	0.0096813952275694	0.319092489858263	7937020	NM_002417	MKI67	antigen identified by monoclonal antibody Ki-67	Q70L72
8133961	0.363314499999999	1.28637787654023	5.68223272222222	2.86022570117848	0.00972449442578044	0.319992698069106	8133961	NM_138290	RUNDC3B	RUN domain containing 3B	Q96NL0
7898176	0.326868833333333	1.25428816221006	4.10003083333333	2.85879107697646	0.00975550032952493	0.320492693159595	7898176	NM_033440	CELA2A	chymotrypsin-like elastase family, member 2A	B2R5I4
8122452	0.262206	1.1993111491888	2.30834661111111	2.85577533348216	0.00982098754320993	0.321602874999543	8122452	NM_001013623	C6orf94	chromosome 6 open reading frame 94	Q5TFG8
8169294	-0.245316000000002	-1.18535237558500	6.76964461111111	-2.85577360757595	0.00982102514182128	0.321602874999543	8169294	NM_000495	COL4A5	collagen, type IV, alpha 5	P29400
8104568	0.4740655	1.38901819734366	4.24794605555556	2.85190408792580	0.00990566983771336	0.323851496145887	8104568	AY358688	LOC100133299	GALI1870	Q6UWR0
8154793	0.226313666666664	1.16984198013216	7.584581	2.85090265726579	0.0099276894764452	0.324048737016979	8154793	NM_002504	NFX1	nuclear transcription factor, X-box binding 1	A0JLR2
8089261	0.320506166666664	1.24876860001559	7.12881588888889	2.84557644474066	0.0100455934753740	0.327327024130555	8089261	NM_170662	CBLB	Cas-Br-M (murine) ecotropic retroviral transforming sequence b	B3KSS7
8029693	0.301208333333333	1.23217599378994	4.51742805555556	2.8449108626121	0.0100604211165928	0.327327024130555	8029693	NM_006732	FOSB	FBJ murine osteosarcoma viral oncogene homolog B	A1L186
8061742	0.361062166666666	1.28437115218446	3.39048161111111	2.84102103684720	0.0101474976465094	0.329631053356965	8061742	ENST00000375670	RP11-410N8.4	hypothetical LOC149950	---
8138088	-0.312823833333335	-1.24213659593388	6.56543333333333	-2.83738225625407	0.0102296074134852	0.331343211648464	8138088	NM_001037163	C7orf70	chromosome 7 open reading frame 70	Q7Z4H9
8074170	-0.212219000000001	-1.15846864749963	4.84599366666667	-2.83723699652359	0.0102328983962476	0.331343211648464	8074170	NM_001145442	P704P	prostate-specific P704P	Q6S5H5
8145291	0.334868333333333	1.26126229525860	6.48602433333333	2.83502289898734	0.0102831863133581	0.332163016284977	8145291	AF495725	SLC25A37	solute carrier family 25, member 37	Q71JB2
8020323	0.245649166666666	1.18562614481013	6.95879294444444	2.83468022946294	0.0102909903417349	0.332163016284977	8020323	NM_003799	RNMT	RNA (guanine-7-) methyltransferase	Q9UEB8
7901054	0.241471333333333	1.18219771182801	5.61472122222222	2.82877024332289	0.0104264810311354	0.336001224962026	7901054	NM_004073	PLK3	polo-like kinase 3 (Drosophila)	Q9H4B4
8000779	0.280745999999999	1.21482289210615	3.93006005555556	2.8268250997218	0.0104714470813859	0.336914654507447	8000779	NM_004608	TBX6	T-box 6	O95947
7999909	0.265325166666665	1.20190691482702	6.70465255555556	2.82515815207905	0.0105101296563578	0.337623340941952	7999909	NM_016235	GPRC5B	G protein-coupled receptor, family C, group 5, member B	Q9NZH0
8100179	0.243043499999999	1.18348670559018	6.28468055555556	2.82424292492718	0.0105314261876679	0.337772165860804	8100179	NM_152995	NFXL1	nuclear transcription factor, X-box binding-like 1	Q6ZNB6
8029465	0.290059666666666	1.22269084442752	6.59057888888889	2.82030234153297	0.01062359258132	0.340189923575603	8029465	NM_005178	BCL3	B-cell CLL/lymphoma 3	P20749
8150537	0.258069166666665	1.19587712895628	7.38012977777778	2.81892536501211	0.0106559802569053	0.340688832503896	8150537	NM_006749	SLC20A2	solute carrier family 20 (phosphate transporter), member 2	B2RBR4
8153334	-0.303489666666668	-1.23412597474884	5.10012544444444	-2.81773407270087	0.0106840766600593	0.341049187243151	8153334	NM_005672	PSCA	prostate stem cell antigen	O43653
7938076	0.264817333333333	1.20148391414815	3.61828505555556	2.81520789406677	0.0107438907120403	0.342419284171473	7938076	NM_001005178	OR52W1	olfactory receptor, family 52, subfamily W, member 1	Q6IF63
8019939	0.280965999999999	1.21500815746533	5.47094655555556	2.80790579842028	0.0109185932757718	0.347313183813427	8019939	NM_170695	TGIF1	TGFB-induced factor homeobox 1	Q15583
8077192	0.281986833333333	1.21586818658699	4.75549783333333	2.80736197063700	0.0109317124456323	0.347313183813427	8077192	NM_000482	APOA4	apolipoprotein A-IV	P06727
8083233	0.283928666666666	1.21750581820964	4.56679	2.80663565713149	0.0109492573589730	0.347326207615622	8083233	NM_003412	ZIC1	Zic family member 1 (odd-paired homolog, Drosophila)	Q15915
7901696	0.293737166666665	1.22581151868977	6.36892644444444	2.80510116510570	0.0109864132690731	0.347960307756425	7901696	NM_174936	PCSK9	proprotein convertase subtilisin/kexin type 9	Q8NBP7
8098423	0.456826499999999	1.37251936072932	4.22303072222222	2.80110164080545	0.0110838242349267	0.350045215825031	8098423	NM_018248	NEIL3	nei endonuclease VIII-like 3 (E. coli)	Q8TAT5
7953520	-0.314747833333334	-1.24379423322758	4.865859	-2.80098081215998	0.0110867798993424	0.350045215825031	7953520	NM_201650	LRRC23	leucine rich repeat containing 23	Q53EV4
8037430	-0.337911	-1.26392512438158	2.7799845	-2.79916247544765	0.0111313504083126	0.350905867459559	8037430	NM_001033719	ZNF404	zinc finger protein 404	Q86WM5
8140864	0.304365999999998	1.23487584511886	9.82857583333333	2.79664502052060	0.0111933401499038	0.352312119314520	8140864	NM_000786	CYP51A1	cytochrome P450, family 51, subfamily A, polypeptide 1	Q16850
8035435	-0.277523666666667	-1.21211255086877	4.69790072222222	-2.79577751055214	0.0112147779939645	0.35243961230645	8035435	NM_001145304	KIAA1683	KIAA1683	Q9H0B3
7902227	0.291453000000001	1.22387227140266	8.56336	2.79229257522864	0.0113012933582465	0.354278816427418	7902227	NM_001924	GADD45A	growth arrest and DNA-damage-inducible, alpha	Q5TCA8
8150126	0.43945933333333	1.35609601952551	8.81427822222222	2.79201313190748	0.0113082582253843	0.354278816427418	8150126	NM_001009552	PPP2CB	protein phosphatase 2, catalytic subunit, beta isozyme	B3KRM2
8139131	-0.286710333333335	-1.21985556109045	6.06913694444444	-2.79120092039825	0.011328525129482	0.354366056133642	8139131	NM_001635	AMPH	amphiphysin	Q8NFL3
7947462	0.256300833333331	1.19441222206787	6.05645122222222	2.7880555633075	0.0114073381631126	0.356281578684580	7947462	NM_145804	ABTB2	ankyrin repeat and BTB (POZ) domain containing 2	B3KPV6
8086517	0.290789833333332	1.22330982074046	4.89705388888889	2.78360206534689	0.0115198251237640	0.35924131578261	8086517	NM_022842	CDCP1	CUB domain containing protein 1	Q9H5V8
7918569	-0.292136166666666	-1.22445195505792	5.09845722222222	-2.77943640238449	0.0116259997312504	0.36119032215699	7918569	NM_017744	ST7L	suppression of tumorigenicity 7 like	Q8TDW4
7906863	0.301755666666664	1.23264354855437	7.56609855555556	2.77906484352396	0.0116355152760159	0.36119032215699	7906863	NM_003115	UAP1	UDP-N-acteylglucosamine pyrophosphorylase 1	Q16222
8138842	0.256765166666665	1.19479670711326	5.39538861111111	2.77905447277751	0.0116357809752597	0.36119032215699	8138842	NM_006092	NOD1	nucleotide-binding oligomerization domain containing 1	Q7Z2K1
8008321	-0.303161166666667	-1.23384499767539	5.94239783333333	-2.77460390804053	0.0117503407249419	0.364188694945829	8008321	NM_025149	ACSF2	acyl-CoA synthetase family member 2	Q96CM8
7962384	-0.253434666666666	-1.19204166829576	3.59905322222222	-2.77051665721437	0.0118564958850502	0.366917819221326	7962384	NM_025003	ADAMTS20	ADAM metallopeptidase with thrombospondin type 1 motif, 20	P59510
8076128	0.255905000000000	1.19408455523314	8.40308111111111	2.76910563181143	0.0118933553731558	0.367373740981189	8076128	NM_014876	JOSD1	Josephin domain containing 1	Q15040
8079377	-0.218162666666667	-1.16325119298423	2.73775472222222	-2.76856616452059	0.0119074764590351	0.367373740981189	8079377	NM_006564	CXCR6	chemokine (C-X-C motif) receptor 6	O00574
8083136	0.304337833333333	1.23485173607587	5.85048383333333	2.76678835829928	0.0119541255481082	0.368252469392331	8083136	NM_001679	ATP1B3	ATPase, Na+/K+ transporting, beta 3 polypeptide	Q58I18
8149413	0.209912999999999	1.15661843331007	4.22088894444444	2.76454512694806	0.0120132359805879	0.369511825988644	8149413	NM_182643	DLC1	deleted in liver cancer 1	Q96QB1
7954124	-0.333459833333334	-1.26003152854488	5.17884938888889	-2.7609348623787	0.0121089541366467	0.371891667196711	7954124	NM_177925	H2AFJ	H2A histone family, member J	Q9BTM1
8150165	-0.239590500000002	-1.18065749158984	5.52254338888889	-2.75852833621176	0.0121731612307908	0.372323831280139	8150165	NM_032664	FUT10	fucosyltransferase 10 (alpha (1,3) fucosyltransferase)	Q6P4F1
7912706	0.274402833333331	1.20949334679431	7.39797455555556	2.75778537901982	0.0121930491035359	0.372323831280139	7912706	NM_004431	EPHA2	EPH receptor A2	Q96HF4
8102450	-0.328786833333335	-1.25595679243940	5.39895127777778	-2.75739338565611	0.012203554667076	0.372323831280139	8102450	NM_022569	NDST4	N-deacetylase/N-sulfotransferase (heparan glucosaminyl) 4	Q9H3R1
8008493	-0.295684500000001	-1.22746722228878	7.54654038888889	-2.75716647192861	0.0122096399788574	0.372323831280139	8008493	NM_016424	LUC7L3	LUC7-like 3 (S. cerevisiae)	O95232
7936419	0.265944166666666	1.20242271337586	6.19358427777778	2.75697166039984	0.0122148666897530	0.372323831280139	7936419	NM_018017	C10orf118	chromosome 10 open reading frame 118	Q7Z3E2
8066161	0.244904500000000	1.18501432566339	3.43441016666667	2.75461419498065	0.0122782857722670	0.373694973879658	8066161	NM_152503	C20orf132	chromosome 20 open reading frame 132	Q9H579
8033795	-0.245	-1.18509277094158	5.994797	-2.75340920740646	0.0123108226716376	0.374123501580352	8033795	NM_152289	ZNF561	zinc finger protein 561	Q8N587
8155192	-0.278712833333334	-1.21311206775578	6.20983366666667	-2.75204253750528	0.0123478247298862	0.37468623843532	8155192	NM_022343	GLIPR2	GLI pathogenesis-related 2	Q9H4G4
7995806	0.3350465	1.2614180653755	7.13377538888889	2.74989048049683	0.0124063057351662	0.375898082588668	7995806	NM_005946	MT1A	metallothionein 1A	P04731
8123137	0.341628666666665	1.26718632067572	9.17118066666667	2.74808322116172	0.0124556208054132	0.375927823455671	8123137	NM_005891	ACAT2	acetyl-CoA acetyltransferase 2	Q9BWD1
8169210	0.282182499999998	1.21603310086352	4.1658875	2.74760211445612	0.0124687803064126	0.375927823455671	8169210	NM_020384	CLDN2	claudin 2	B2R6B9
8056545	-0.213384833333336	-1.15940517751604	9.03611688888889	-2.74759119780731	0.0124690790583401	0.375927823455671	8056545	NM_013233	STK39	serine threonine kinase 39 (STE20/SPS1 homolog, yeast)	Q9UEW8
8143054	0.439145166666665	1.35580074313696	4.83312572222222	2.74662237678697	0.0124956195998616	0.375927823455671	8143054	NM_001628	AKR1B1	aldo-keto reductase family 1, member B1 (aldose reductase)	P15121
7908125	-0.271824166666668	-1.20733343467683	6.88373111111111	-2.74646203073590	0.0125000174153489	0.375927823455671	7908125	NM_015149	RGL1	ral guanine nucleotide dissociation stimulator-like 1	Q9NZL6
8065517	-0.218712500000002	-1.16369461044802	5.55052011111111	-2.74560369857227	0.0125235839948902	0.376078589002111	8065517	NM_015655	ZNF337	zinc finger protein 337	Q6ZUQ0
8001133	0.319179666666667	1.24762093526614	4.67675172222222	2.74381721992826	0.0125727697652021	0.376997105237642	8001133	NM_024745	SHCBP1	SHC SH2-domain binding protein 1	B2RDX0
7912248	0.308430999999999	1.23836019127364	2.53014783333333	2.74259873378329	0.0126064229024515	0.377447846724802	7912248	NR_029610	MIR34A	microRNA 34a	---
8173299	-0.284565166666668	-1.2180430858956	6.37739605555556	-2.73793525114910	0.0127360168264177	0.380765576801604	8173299	NM_021783	EDA2R	ectodysplasin A2 receptor	Q9HAV5
7989159	-0.230476666666668	-1.17322251810503	6.5243285	-2.73365426286302	0.0128560973209825	0.383281360619330	7989159	NM_017661	ZNF280D	zinc finger protein 280D	Q6N043
8077668	-0.298195833333334	-1.22960576423995	4.26039461111111	-2.73358732337933	0.0128579834840229	0.383281360619330	8077668	NM_153480	IL17RE	interleukin 17 receptor E	Q8NFR9
8036291	-0.326007333333334	-1.25353939226466	2.96676038888889	-2.73213668665852	0.0128989230319661	0.383799333830410	8036291	NM_001042474	ZNF565	zinc finger protein 565	Q8N9K5
7972932	-0.380159000000001	-1.30148528475414	6.17467461111111	-2.73163081801642	0.0129132286962181	0.383799333830410	7972932	AK092862	FLJ41484	hypothetical LOC650669	B9EH92
8106660	-0.310100833333333	-1.23979434903995	2.78915661111111	-2.7306088532467	0.0129421753287788	0.384096477180594	8106660	NM_006909	RASGRF2	Ras protein-specific guanine nucleotide-releasing factor 2	O14827
8107194	0.440304333333333	1.35689053032097	5.52836766666667	2.72980078323008	0.0129651072058950	0.384214507402767	8107194	BC009203	C5orf30	chromosome 5 open reading frame 30	Q96GV9
8102162	-0.355290333333334	-1.27924299500882	6.60576255555556	-2.72669747146033	0.0130535346477725	0.385825233811432	8102162	NM_020395	INTS12	integrator complex subunit 12	Q96CB8
8083704	-0.423737833333335	-1.34139844369263	4.41485177777778	-2.72655776872665	0.0130575288798541	0.385825233811432	8083704	NM_001173984	BRD7	bromodomain containing 7	Q9NPI1
8070097	-0.325313333333334	-1.25293652949504	3.85259438888889	-2.72517999237626	0.0130969831270494	0.386427726325022	8070097	NM_017833	DNAJC28	DnaJ (Hsp40) homolog, subfamily C, member 28	Q9NX36
7900076	-0.300014833333333	-1.23115707164680	3.79185022222222	-2.72420418239680	0.0131249951719845	0.38669135484902	7900076	NM_014466	TEKT2	tektin 2 (testicular)	Q9UIF3
7974425	0.292490999999999	1.22475314816588	6.46610866666667	2.7226213834749	0.0131705529473271	0.387010125683519	7974425	NM_015589	SAMD4A	sterile alpha motif domain containing 4A	Q9UPU9
7939341	0.224156499999999	1.16809409970780	9.19850616666667	2.72228416319287	0.0131802785923500	0.387010125683519	7939341	NM_000610	CD44	CD44 molecule (Indian blood group)	P16070
8058108	-0.251199166666667	-1.19019599368094	4.77225238888889	-2.72184020350552	0.0131930930857085	0.387010125683519	8058108	NR_004862	C2orf60	chromosome 2 open reading frame 60	A2RUC4
8113761	-0.289478500000000	-1.22219840213226	7.24102661111111	-2.71907170633052	0.0132732709772098	0.388799425878675	8113761	NM_020747	ZNF608	zinc finger protein 608	Q9ULD9
8152946	0.260359999999999	1.19777755233920	5.55646722222222	2.71734079225266	0.0133236348246193	0.389711512114044	8152946	NM_004519	KCNQ3	potassium voltage-gated channel, KQT-like subfamily, member 3	A2VCT8
8005879	0.288897000000000	1.22170587589555	4.13684461111111	2.71441384838252	0.0134092128282644	0.391649487073371	8005879	NR_027384	SLC13A2	solute carrier family 13 (sodium-dependent dicarboxylate transporter), member 2	B3KRN0
8115851	-0.237545333333332	-1.17898497550916	4.37179072222222	-2.71051020195978	0.0135241611436362	0.393809520540207	8115851	NM_003714	STC2	stanniocalcin 2	Q6FHC9
7945177	0.286061333333334	1.21930692940296	3.63375333333333	2.71015221996871	0.0135347491790460	0.393809520540207	7945177	NR_024233	NCRNA00167	non-protein coding RNA 167	Q96N53
8091757	-0.358585333333334	-1.28216802261172	3.39756038888889	-2.70967481821761	0.0135488815531280	0.393809520540207	8091757	NM_173084	TRIM59	tripartite motif-containing 59	Q8IWR1
8052594	0.225830333333333	1.16945012398527	2.55912777777778	2.70840139138596	0.0135866470372322	0.393809520540207	8052594	AF229803	ELP1P	endozepine-like peptide 1 pseudogene	Q9NRE5
8021635	0.351989000000001	1.27631903734549	7.31725816666667	2.70823166175106	0.0135916881867491	0.393809520540207	8021635	NM_001143818	SERPINB2	serpin peptidase inhibitor, clade B (ovalbumin), member 2	B2R7Y0
8158022	-0.282894333333334	-1.21663324604681	5.45591038888889	-2.70796079920885	0.0135997367724788	0.393809520540207	8158022	NM_007135	ZNF79	zinc finger protein 79	Q15937
8151890	-0.240500500000001	-1.18140244267374	8.66884011111111	-2.70540868927204	0.0136757945317481	0.395447011638422	8151890	NM_033285	TP53INP1	tumor protein p53 inducible nuclear protein 1	Q96A56
8036862	0.327548166666666	1.25487891796809	3.88242266666667	2.70468996912138	0.0136972865988708	0.395504272591328	8036862	AY358191	LOC100131217	NINP6167	Q6UXV6
8007701	-0.300118833333333	-1.23124582564329	3.11398216666667	-2.70382730879870	0.0137231253204432	0.395686700206804	8007701	NM_016438	HIGD1B	HIG1 hypoxia inducible domain family, member 1B	Q8IXJ3
8052747	0.287747833333333	1.22073312376990	2.5581045	2.70289168787413	0.0137512017321196	0.395933038508613	8052747	NM_014482	BMP10	bone morphogenetic protein 10	O95393
7963590	-0.231479499999999	-1.17403832160147	4.88483505555556	-2.70199661860099	0.0137781123249465	0.396145158619385	7963590	NM_015989	CSAD	cysteine sulfinic acid decarboxylase	B2RCT5
8043187	-0.281513000000000	-1.21546891698349	9.52148405555556	-2.70007327102867	0.0138361078361625	0.396928264532642	8043187	NM_005911	MAT2A	methionine adenosyltransferase II, alpha	P31153
7971692	-0.234117666666666	-1.17618717657946	5.83796338888889	-2.69975150669443	0.0138458327447272	0.396928264532642	7971692	NM_012141	INTS6	integrator complex subunit 6	B3KQH5
8098604	0.290474666666666	1.22304260947405	5.24730822222222	2.69850167077472	0.0138836690320350	0.396928264532642	8098604	NM_181726	ANKRD37	ankyrin repeat domain 37	Q9NUQ7
8096733	0.233259333333333	1.17548761057894	7.47790338888889	2.69850139690394	0.0138836773336775	0.396928264532642	8096733	NM_001136258	SGMS2	sphingomyelin synthase 2	Q8NHU3
8052355	-0.194943333333335	-1.14467919861666	10.257325	-2.69752727288670	0.0139132350846039	0.397213063612565	8052355	NM_004105	EFEMP1	EGF-containing fibulin-like extracellular matrix protein 1	Q59G97
8055060	-0.1889585	-1.13994048114081	7.22319605555556	-2.69332672122604	0.014041377822546	0.399433791246043	8055060	NM_018383	WDR33	WD repeat domain 33	Q69YF7
8056518	-0.483841666666668	-1.39846259541865	3.1925875	-2.69312745978274	0.0140474842811267	0.399433791246043	8056518	NM_002976	SCN7A	sodium channel, voltage-gated, type VII, alpha	Q16278
8177222	-0.345668500000000	-1.27073966736855	8.88960644444444	-2.6925524665993	0.0140651193501975	0.399433791246043	8177222	NM_013230	CD24	CD24 molecule	P25063
8073603	0.417471333333332	1.33558457200887	5.28237111111111	2.69239855274156	0.0140698434607634	0.399433791246043	8073603	NR_029422	RNU12	RNA, U12 small nuclear	---
8045309	0.244955333333333	1.18505608035706	4.17649838888889	2.69151457938568	0.0140970046257872	0.399645152118471	8045309	NM_138770	CCDC74A	coiled-coil domain containing 74A	Q96LY2
8047217	0.245759999999998	1.18571723262959	7.59484344444444	2.68944530324181	0.0141607804446567	0.400611061553596	8047217	NM_025147	COQ10B	coenzyme Q10 homolog B (S. cerevisiae)	Q9H8M1
8033479	0.226486000000000	1.16998172886883	6.11954177777778	2.68912737286305	0.0141706034106526	0.400611061553596	8033479	NM_001419	ELAVL1	ELAV (embryonic lethal, abnormal vision, Drosophila)-like 1 (Hu antigen R)	Q15717
7983969	0.282285666666666	1.2161200621157	2.41271816666667	2.6873066427722	0.0142269824655460	0.401426431024456	7983969	NM_004701	CCNB2	cyclin B2	O95067
8130934	-0.268215333333334	-1.20431712141232	3.19092238888889	-2.68691772240903	0.0142390529800979	0.401426431024456	8130934	NR_026781	C6orf122	chromosome 6 open reading frame 122	Q5T6M2
7931754	0.255212833333331	1.19351180266456	9.62517027777778	2.68467649408108	0.0143088012428565	0.402832501656529	7931754	NM_004508	IDI1	isopentenyl-diphosphate delta isomerase 1	Q13907
8077472	0.214614833333333	1.16039407427730	2.78955488888889	2.6832381111779	0.0143537351886415	0.403101808576797	8077472	NM_181874	GRM7	glutamate receptor, metabotropic 7	B2R693
8132399	-0.253082	-1.19175030943516	7.05342672222222	-2.68266881732468	0.0143715564354587	0.403101808576797	8132399	NM_020192	C7orf36	chromosome 7 open reading frame 36	B2RC46
7964937	-0.246804833333333	-1.18657626768101	6.88188583333333	-2.68173275541246	0.0144009046829007	0.403101808576797	7964937	NM_144982	ZFC3H1	zinc finger, C3H1-type containing	O60293
8027744	0.258973166666666	1.19662670642592	2.83368055555556	2.681670246667	0.0144028665368358	0.403101808576797	8027744	ENST00000313865	LOC731797	similar to Fc fragment of IgG binding protein	---
8173755	0.305837166666666	1.23613573353929	2.78574622222222	2.68061019797495	0.0144361750889551	0.403101808576797	8173755	NM_004867	ITM2A	integral membrane protein 2A	O43736
8064868	0.304391833333334	1.23489795737686	5.67594766666667	2.68033253954406	0.0144449116644168	0.403101808576797	8064868	NM_019593	GPCPD1	glycerophosphocholine phosphodiesterase GDE1 homolog (S. cerevisiae)	Q9NPB8
7967021	0.301952166666666	1.23281145025667	4.95975211111111	2.67941110768260	0.0144739406502424	0.403101808576797	7967021	BC052611	PXN	paxillin	Q7Z7K5
7904429	-0.4345345	-1.35147469582757	4.19602627777778	-2.67889663156303	0.0144901728827861	0.403101808576797	7904429	AF252254	LOC128102	3-beta-hydroxysteroid dehydrogenase, tissue-type heart	Q8TDP9
7974125	-0.271764000000001	-1.20728308466414	5.388782	-2.67866943227161	0.0144973467416125	0.403101808576797	7974125	NM_015091	FAM179B	family with sequence similarity 179, member B	Q9Y4F4
8006940	-0.245405833333334	-1.18542618707488	5.74056572222222	-2.67717294641301	0.0145446827966624	0.403864000394995	8006940	NM_001030002	GRB7	growth factor receptor-bound protein 7	B2RAV1
7959856	0.236808999999999	1.17838338999746	2.46796527777778	2.6743453405336	0.0146345246037520	0.405631407939355	7959856	NM_004764	PIWIL1	piwi-like 1 (Drosophila)	Q96J94
7975136	-0.238050166666668	-1.17939760260369	6.24288105555556	-2.6735377161486	0.0146602818050746	0.405631407939355	7975136	NM_178155	FUT8	fucosyltransferase 8 (alpha (1,6) fucosyltransferase)	Q546E0
7942400	0.254732333333332	1.19311436113028	5.52102566666667	2.67328444460312	0.0146683681312061	0.405631407939355	7942400	NM_176072	P2RY2	purinergic receptor P2Y, G-protein coupled, 2	C6G7W2
8006415	-0.304557333333336	-1.23503962788183	6.40551466666667	-2.67258666453489	0.0146906683847822	0.405694616021165	8006415	NM_015544	TMEM98	transmembrane protein 98	Q9Y2Y6
8047839	-0.188198500000000	-1.13934012792210	7.80159338888889	-2.67051130714119	0.0147571845815405	0.405852031793713	8047839	NM_004379	CREB1	cAMP responsive element binding protein 1	Q53X93
8156199	-0.322981833333335	-1.25091332829608	8.26742866666667	-2.66998367276415	0.0147741409862363	0.405852031793713	8156199	NM_004938	DAPK1	death-associated protein kinase 1	P53355
8105040	0.287338833333331	1.22038709840213	8.69122394444445	2.66926268290153	0.0147973410569011	0.405852031793713	8105040	NM_003999	OSMR	oncostatin M receptor	Q99650
8096675	-0.308458833333335	-1.23838408268763	5.59960333333333	-2.66895003137680	0.0148074123154172	0.405852031793713	8096675	NM_001127208	TET2	tet oncogene family member 2	Q6N021
7946180	-0.268040833333335	-1.20417146302799	4.82643177777778	-2.66869008399777	0.0148157907935577	0.405852031793713	7946180	NM_006458	TRIM3	tripartite motif-containing 3	O75382
7899134	0.298248833333332	1.22965093685143	5.73336272222222	2.66833112220078	0.0148273680371497	0.405852031793713	7899134	NM_022778	CCDC21	coiled-coil domain containing 21	Q9NTB2
8100231	0.291835	1.22419637392972	5.16524766666667	2.66804740075921	0.0148365246945802	0.405852031793713	8100231	NM_003215	TEC	tec protein tyrosine kinase	P42680
8012054	0.297022	1.22860571560373	3.233674	2.66680459785818	0.0148766973803569	0.406402501212714	8012054	NM_001365	DLG4	discs, large homolog 4 (Drosophila)	Q3ZCU5
8002051	-0.241790333333335	-1.18245914113623	5.30290655555556	-2.66527597831304	0.0149262502828822	0.407207393316316	8002051	NM_001138	AGRP	agouti related protein homolog (mouse)	O00253
8084219	0.240334166666666	1.18126624252527	7.27327805555556	2.66419569924060	0.0149613637358910	0.407616724363589	8084219	NM_017644	KLHL24	kelch-like 24 (Drosophila)	Q6TFL4
7961245	0.249633833333333	1.18890532374563	2.17019083333333	2.66288650614278	0.0150040227505230	0.408019513515339	7961245	NM_023917	TAS2R9	taste receptor, type 2, member 9	Q9NYW1
7934885	-0.241151000000001	-1.18193524797845	6.01462394444444	-2.66142279913655	0.0150518529425752	0.408019513515339	7934885	NM_018363	RNLS	renalase, FAD-dependent amine oxidase	Q5VYX0
8097056	-0.273377833333335	-1.20863433615779	8.34502722222222	-2.66135413816213	0.0150541001510578	0.408019513515339	8097056	NR_002963	SNORA24	small nucleolar RNA, H/ACA box 24	---
8162352	0.217003833333333	1.16231719586542	6.54799316666667	2.66127578908586	0.0150566648302651	0.408019513515339	8162352	NR_024020	NOL8	nucleolar protein 8	Q76FK4
8019559	0.350817166666666	1.27528276433024	4.2070995	2.65988130073833	0.0151023813377648	0.408711975589444	8019559	AK126018	B3GNTL1	UDP-GlcNAc:betaGal beta-1,3-N-acetylglucosaminyltransferase-like 1	---
7974418	0.293368333333333	1.22549817293961	3.84028755555556	2.65850690453303	0.0151475678144220	0.408936077582986	7974418	NM_006568	CGRRF1	cell growth regulator with ring finger domain 1	B2RCX4
8114567	-0.229775833333335	-1.17265272771649	7.13291105555556	-2.65840233365694	0.0151510110638787	0.408936077582986	8114567	NM_002622	PFDN1	prefoldin subunit 1	O60925
8129888	-0.239392500000002	-1.18049546556509	6.06339622222222	-2.65628839616354	0.0152207767818947	0.409612290410297	8129888	NM_001144060	NHSL1	NHS-like 1	Q5SYE7
7925182	-0.391380500000001	-1.31164790590119	4.54619577777778	-2.65581735123684	0.0152363639576409	0.409612290410297	7925182	NR_002956	SNORA14B	small nucleolar RNA, H/ACA box 14B	---
7976523	0.267302833333333	1.20355563552820	3.01300311111111	2.65580756170882	0.0152366880596628	0.409612290410297	7976523	ENST00000332130	TCL6	T-cell leukemia/lymphoma 6	P56846
8114526	0.276874999999998	1.21156768154213	5.407462	2.64980698376881	0.0154365826466876	0.414374222220814	8114526	NM_152686	DNAJC18	DnaJ (Hsp40) homolog, subfamily C, member 18	Q9H819
8096635	0.2373515	1.17882658358979	7.91985333333333	2.64926655621957	0.0154547070547082	0.414374222220814	8096635	NM_003998	NFKB1	nuclear factor of kappa light polypeptide gene enhancer in B-cells 1	P19838
7960411	-0.226408	-1.16991847495491	4.26672977777778	-2.64599602220992	0.0155648221203559	0.416023072806826	7960411	NM_020374	C12orf4	chromosome 12 open reading frame 4	Q9NQ89
8095802	0.316766666666666	1.24553595334022	2.99688461111111	2.64508715241758	0.0155955543329543	0.416023072806826	8095802	NM_018115	SDAD1	SDA1 domain containing 1	Q9H359
8018439	0.247744333333332	1.18734923177415	8.44629122222222	2.64485938955524	0.0156032648240707	0.416023072806826	8018439	NM_005324	H3F3B	H3 histone, family 3B (H3.3B)	B2R6Y1
8069131	-0.332360833333334	-1.25907204140067	3.8387055	-2.6437512057788	0.0156408318543168	0.416023072806826	8069131	ENST00000443689	C21orf30	chromosome 21 open reading frame 30	---
8160718	-0.223941500000000	-1.16792003553488	7.81841488888889	-2.64371576103407	0.01564203483007	0.416023072806826	8160718	NR_023917	PTENP1	phosphatase and tensin homolog pseudogene 1	P60484
7901426	-0.22206	-1.16639787790379	4.75630922222222	-2.64366196059675	0.0156438609555899	0.416023072806826	7901426	NM_004799	ZFYVE9	zinc finger, FYVE domain containing 9	Q59GI4
7948157	0.202795000000000	1.15092593868878	2.60038172222222	2.64319050650716	0.0156598719561721	0.416023072806826	7948157	NM_001005284	OR9G4	olfactory receptor, family 9, subfamily G, member 4	---
8099760	0.398243833333332	1.31790267478972	6.39013038888889	2.63984713572470	0.0157738615509279	0.418502845075011	8099760	NM_015230	ARAP2	ArfGAP with RhoGAP domain, ankyrin repeat and PH domain 2	Q8WZ64
8044204	-0.379244333333334	-1.30066040639166	3.10878538888889	-2.63674680320504	0.0158802661546801	0.42020759384885	8044204	NM_001008743	SULT1C3	sulfotransferase family, cytosolic, 1C, member 3	---
8174297	0.360151833333333	1.28356097606607	3.16413366666667	2.63620273941300	0.0158990085317780	0.42020759384885	8174297	NM_031274	TEX13A	testis expressed 13A	Q9BXU3
7952641	0.454369333333332	1.37018370533079	6.34399561111111	2.63555968906817	0.015921187865716	0.42020759384885	7952641	NM_001142685	ARHGAP32	Rho GTPase activating protein 32	A7KAX9
7956426	-0.41783	-1.33591665134881	4.6778905	-2.63500865199789	0.0159402168693707	0.42020759384885	7956426	NM_031479	INHBE	inhibin, beta E	P58166
8052307	-0.207609166666668	-1.15477290839425	8.16713105555556	-2.63467565631363	0.0159517266604125	0.42020759384885	8052307	NM_001122964	SMEK2	SMEK homolog 2, suppressor of mek1 (Dictyostelium)	Q5MIZ7
8128394	-0.207873833333332	-1.15498477432837	7.25442288888889	-2.63420710176221	0.0159679352738327	0.42020759384885	8128394	NM_032870	SFRS18	splicing factor, arginine/serine-rich 18	Q8TF01
8110084	0.342140166666666	1.26763567462797	4.08276288888889	2.63376540255171	0.0159832291493568	0.42020759384885	8110084	NM_002449	MSX2	msh homeobox 2	P35548
7992147	0.222723999999999	1.16693483576759	5.33709066666667	2.62691935733779	0.0162220526476941	0.425500542657955	7992147	NM_021098	CACNA1H	calcium channel, voltage-dependent, T type, alpha 1H subunit	B3KQH9
8149264	0.314268333333334	1.24338090940095	6.45549672222222	2.6265668667459	0.0162344401257913	0.425500542657955	8149264	NM_024607	PPP1R3B	protein phosphatase 1, regulatory (inhibitor) subunit 3B	Q86XI6
8174568	0.315313666666666	1.24428215219063	2.62029966666667	2.62619468374675	0.0162475293545761	0.425500542657955	8174568	NM_178175	LHFPL1	lipoma HMGIC fusion partner-like 1	Q86WI0
8112376	0.297583166666666	1.22908370066674	4.22539077777778	2.62454187059949	0.0163057774289127	0.426224071888718	8112376	NM_022145	CENPK	centromere protein K	Q9BS16
8143065	-0.221119000000003	-1.16563734119951	8.02415711111111	-2.62421807582015	0.0163172116322469	0.426224071888718	8143065	NR_024185	C7orf49	chromosome 7 open reading frame 49	Q9BWK5
7947199	-0.205453500000001	-1.15304874176953	7.65634327777778	-2.62145914645843	0.0164149458990881	0.427941866441939	7947199	NM_018490	LGR4	leucine-rich repeat-containing G protein-coupled receptor 4	Q59ER8
8169447	-0.253414000000001	-1.19202459237142	3.29314372222222	-2.62117062938556	0.0164251984258426	0.427941866441939	8169447	NM_000868	HTR2C	5-hydroxytryptamine (serotonin) receptor 2C	P28335
8156476	0.245902999999998	1.18583476680211	5.53429238888889	2.61806482953026	0.0165359476714223	0.430274273812234	8156476	NM_005392	PHF2	PHD finger protein 2	O75151
7955887	0.237039999999999	1.17857208431538	2.92848272222222	2.61660415627883	0.0165882772071548	0.431082537165419	7955887	NM_018953	HOXC5	homeobox C5	Q14543
7905789	-0.210462166666667	-1.15705878777026	6.95853166666667	-2.61480319034136	0.0166530133265599	0.432210729999192	7905789	NM_000565	IL6R	interleukin 6 receptor	P08887
7920155	0.222734333333333	1.16694319399263	2.492137	2.61332883991521	0.0167061867616976	0.433036324372903	7920155	NM_001009931	HRNR	hornerin	Q8N1M7
8122807	0.271249499999998	1.20685261503296	9.21345605555556	2.61144639769598	0.0167743114199365	0.434246861407552	8122807	NM_005100	AKAP12	A kinase (PRKA) anchor protein 12	Q5CZB5
8012326	0.282353166666666	1.21617696258478	4.11787272222222	2.61048887551935	0.0168090642661091	0.434591495757694	8012326	NM_001165960	ALOXE3	arachidonate lipoxygenase 3	Q9BYJ1
8057418	-0.308106333333336	-1.23808153984148	6.0691225	-2.60891995473182	0.0168661545786824	0.435512042432984	8057418	NM_152520	ZNF385B	zinc finger protein 385B	Q569K4
8074617	0.286063999999999	1.21930918316280	5.41409272222222	2.60827727211891	0.0168895935104856	0.435548372197597	8074617	NM_153334	SCARF2	scavenger receptor class F, member 2	Q96GP6
8038998	-0.264074000000001	-1.20086502174462	6.54769388888889	-2.60770374691632	0.0169105362071785	0.435548372197597	8038998	NM_199132	ZNF468	zinc finger protein 468	Q5VIY5
8005475	0.293559999999999	1.22566099512074	9.57466872222222	2.60683611186335	0.0169422651525043	0.435811820610739	8005475	NM_001037330	TRIM16L	tripartite motif-containing 16-like	B2RB95
8021653	0.228425499999999	1.17155566201372	6.34856388888889	2.60567852707310	0.0169846849321508	0.436349256748665	8021653	NM_002640	SERPINB8	serpin peptidase inhibitor, clade B (ovalbumin), member 8	B2R9H3
7988208	0.332827333333332	1.25947923215324	5.04476088888889	2.60493665258769	0.0170119236793961	0.436495813900455	7988208	NR_002318	CATSPER2P1	cation channel, sperm associated 2 pseudogene 1	---
7898609	0.261882166666666	1.19904197702764	3.34847805555556	2.60202344279891	0.0171192848364338	0.438247235462643	7898609	NM_000929	PLA2G5	phospholipase A2, group V	P39877
8048870	0.253474333333333	1.19207444373909	3.41806211111111	2.60105995106192	0.0171549331175051	0.438247235462643	8048870	NM_178821	WDR69	WD repeat domain 69	Q8N136
8104066	-0.391412333333335	-1.31167684797451	3.56921744444444	-2.60049732369099	0.0171757821856036	0.438247235462643	8104066	AF090937	SORBS2	sorbin and SH3 domain containing 2	Q9UI55
7968052	0.313240666666666	1.24249553439850	2.43963888888889	2.60024234535729	0.0171852386929560	0.438247235462643	7968052	NM_178540	C1QTNF9	C1q and tumor necrosis factor related protein 9	P0C862
7939979	0.277103166666667	1.21175930985756	2.27091155555556	2.59990058138899	0.0171979215689485	0.438247235462643	7939979	NM_001002907	OR8K1	olfactory receptor, family 8, subfamily K, member 1	Q8NGG5
8112649	0.265702	1.20222089507424	4.66956933333333	2.59863712907312	0.0172448850694307	0.438247235462643	8112649	NM_015566	FAM169A	family with sequence similarity 169, member A	Q9Y6X4
7920264	-0.244543500000001	-1.18471784120773	3.37913777777778	-2.59843911733153	0.0172522562795935	0.438247235462643	7920264	NM_002962	S100A5	S100 calcium binding protein A5	P33763
8035236	0.269736833333333	1.20558789244667	4.80791888888889	2.59841518986908	0.0172531472076561	0.438247235462643	8035236	NM_033417	HAUS8	HAUS augmin-like complex, subunit 8	Q9BT25
7913824	-0.327571833333335	-1.25489950377716	6.72005044444444	-2.59642539719544	0.017327388328686	0.438900616161044	7913824	NM_020317	C1orf63	chromosome 1 open reading frame 63	Q9BUV0
8089835	-0.240693333333335	-1.18156036170047	10.1743856111111	-2.59538981031303	0.0173661462506462	0.438900616161044	8089835	NM_007085	FSTL1	follistatin-like 1	Q12841
7945595	0.309484166666666	1.23926452364203	4.1711225	2.59486973164105	0.0173856415767817	0.438900616161044	7945595	NM_005961	MUC6	mucin 6, oligomeric mucus/gel-forming	Q6W4X9
8137404	0.178193666666664	1.13146634013196	6.66451383333333	2.59442002123224	0.017402515768192	0.438900616161044	8137404	NM_019015	CHPF2	chondroitin polymerizing factor 2	Q9P2E5
8033809	-0.331843666666666	-1.25862077943851	2.49109255555556	-2.59429788166709	0.0174071013989873	0.438900616161044	8033809	NM_001077624	ZNF846	zinc finger protein 846	---
8024255	-0.235810166666668	-1.17756783215201	6.36995011111111	-2.59425301529993	0.0174087861565604	0.438900616161044	8024255	NM_032853	MUM1	melanoma associated antigen (mutated) 1	Q9P0R5
8000013	-0.243252666666667	-1.18365830381997	5.54419172222222	-2.59295507790972	0.0174575910852324	0.439584312171007	8000013	NM_001142725	ERI2	ERI1 exoribonuclease family member 2	A8K979
7953949	0.256023333333333	1.19418250095052	2.21924394444444	2.5919277152356	0.0174963133656666	0.439751559662125	7953949	NM_002262	KLRD1	killer cell lectin-like receptor subfamily D, member 1	Q13241
7995834	0.3179475	1.24655583100008	5.53189944444444	2.59162807009429	0.0175076225282355	0.439751559662125	7995834	NR_003669	MT1IP	metallothionein 1I (pseudogene)	Q86YX3
7947969	0.300986166666666	1.23198626044451	6.10602688888889	2.59101097945864	0.0175309343951443	0.439792128947493	7947969	NM_015308	FNBP4	formin binding protein 4	Q8N3X1
8158902	0.255086333333333	1.19340715641585	3.56271594444444	2.58865531474451	0.0176201939231678	0.441484957753536	8158902	BC118593	C9orf171	chromosome 9 open reading frame 171	Q6ZQR2
7965941	0.332055	1.25880516213881	2.86888933333333	2.58468481933668	0.0177716123251831	0.443511291321476	7965941	NM_031302	GLT8D2	glycosyltransferase 8 domain containing 2	Q9H1C3
7898533	-0.215516000000001	-1.16111913057442	6.04521288888889	-2.58403245452686	0.0177966078786858	0.443511291321476	7898533	NM_152375	KLHDC7A	kelch domain containing 7A	Q5VTJ3
8046048	-0.355921166666668	-1.27980247955524	5.12685383333333	-2.58324169581866	0.0178269504692727	0.443511291321476	8046048	NM_001172173	CSRNP3	cysteine-serine-rich nuclear protein 3	Q8WYN3
8002344	0.221420999999999	1.16588137012741	7.70518538888889	2.58292594006988	0.0178390801068866	0.443511291321476	8002344	NM_058219	EXOSC6	exosome component 6	Q5RKV6
8084496	-0.317421666666668	-1.24610156925454	4.60006938888889	-2.5822660816327	0.0178644534395816	0.443511291321476	8084496	NM_003741	CHRD	chordin	Q9H2X0
7991323	-0.219008500000002	-1.16393339198770	6.47624422222222	-2.58158852013627	0.0178905428986871	0.443511291321476	7991323	NM_003847	PEX11A	peroxisomal biogenesis factor 11 alpha	B2R8C6
8119712	0.215941166666666	1.16146136638060	7.05921894444444	2.58125523327144	0.0179033892597371	0.443511291321476	8119712	NM_003131	SRF	serum response factor (c-fos serum response element-binding transcription factor)	P11831
8133293	0.393101333333333	1.31321336086556	2.77496727777778	2.58051858758513	0.0179318137179222	0.443511291321476	8133293	NM_003602	FKBP6	FK506 binding protein 6, 36kDa	O75344
8136795	0.323398166666667	1.25127436930198	2.67538361111111	2.58032107989875	0.0179394420434264	0.443511291321476	8136795	NM_002769	PRSS1	protease, serine, 1 (trypsin 1)	P07477
7954055	0.3194985	1.24789668799850	4.46554222222222	2.57923133858432	0.0179815860643350	0.443511291321476	7954055	NM_001130415	APOLD1	apolipoprotein L domain containing 1	Q96LR9
7906486	0.268222833333332	1.20432338219622	3.45351883333333	2.57909247521479	0.0179869630827580	0.443511291321476	7906486	NM_020125	SLAMF8	SLAM family member 8	Q9P0V8
7925672	0.229162999999999	1.17215470973778	4.75908472222222	2.57908553493382	0.017987231861624	0.443511291321476	7925672	NM_033213	ZNF670	zinc finger protein 670	Q9BS34
7905329	0.262652999999999	1.19968279747731	3.56960355555556	2.5788023704303	0.0179982013076625	0.443511291321476	7905329	NM_006818	MLLT11	myeloid/lymphoid or mixed-lineage leukemia (trithorax homolog, Drosophila); translocated to, 11	Q6FGF7
7990487	0.267960833333333	1.20410469143495	7.0049745	2.57821930226473	0.0180208085120436	0.443511291321476	7990487	NM_015477	SIN3A	SIN3 homolog A, transcription regulator (yeast)	Q96ST3
7931840	0.383301333333332	1.30432313863171	5.88981377777778	2.57800124567073	0.0180292700566797	0.443511291321476	7931840	NR_027916	AKR1CL1	aldo-keto reductase family 1, member C-like 1	Q5T2L2
7946749	-0.377881000000001	-1.29943187502753	3.74697627777778	-2.57727345057096	0.0180575387816687	0.443668255884152	7946749	NM_001741	CALCA	calcitonin-related polypeptide alpha	P01258
8128409	-0.351290000000001	-1.27570079794651	5.520512	-2.57567726777547	0.0181196833786526	0.444656152645628	8128409	NM_001080481	USP45	ubiquitin specific peptidase 45	Q5JPK1
7962367	-0.218689166666667	-1.16367578966199	8.17400911111111	-2.57430707187685	0.0181731902403873	0.445429947004414	7962367	NM_033114	ZCRB1	zinc finger CCHC-type and RNA binding motif 1	Q8TBF4
7914904	0.218094333333332	1.16319609682960	6.08565838888889	2.57341718776108	0.0182080203683918	0.44574465322138	7914904	NM_032017	STK40	serine/threonine kinase 40	Q8N2I9
8048523	-0.236859	-1.17842423036139	6.69718611111111	-2.56961208922446	0.0183576626928131	0.448678865646612	8048523	NM_006736	DNAJB2	DnaJ (Hsp40) homolog, subfamily B, member 2	Q53QD7
8153363	0.283471499999999	1.21712007147811	4.40170938888889	2.56924528654055	0.0183721489139955	0.448678865646612	8153363	NM_000497	CYP11B1	cytochrome P450, family 11, subfamily B, polypeptide 1	P15538
8019796	0.488312166666667	1.40280275268099	6.89110883333333	2.56602405557779	0.0184998288855351	0.450946299124343	8019796	NM_002359	MAFG	v-maf musculoaponeurotic fibrosarcoma oncogene homolog G (avian)	O15525
7992678	0.388892833333333	1.30938815514276	5.57283855555556	2.56578121987828	0.0185094879561645	0.450946299124343	7992678	NR_015441	LOC652276	hypothetical LOC652276	Q8N8P3
8139632	0.212404166666667	1.15861734388960	6.23510938888889	2.56350221697274	0.0186003695949689	0.452616436602664	8139632	NM_001042762	FIGNL1	fidgetin-like 1	Q6PIW4
7945979	-0.292641333333335	-1.22488077792227	5.94197144444444	-2.56281889152657	0.018627700868757	0.452738005527224	7945979	NM_018073	TRIM68	tripartite motif-containing 68	Q6AZZ1
8052845	-0.204295166666668	-1.15212333569366	7.68937072222222	-2.56211766353711	0.0186557874976365	0.452877619852804	8052845	NM_022173	TIA1	TIA1 cytotoxic granule-associated RNA binding protein	Q59G98
8099570	-0.236532333333336	-1.17815743223312	6.917529	-2.56110630485526	0.018696366154238	0.452991266189319	8099570	NM_017741	DCAF16	DDB1 and CUL4 associated factor 16	B3KPB7
8120315	0.252942500000000	1.19163507986407	2.79388527777778	2.56052954037145	0.0187195448076903	0.452991266189319	8120315	NM_014464	TINAG	tubulointerstitial nephritis antigen	Q9UJW2
8011337	0.385943166666666	1.30671377637344	2.89364072222222	2.56033142875491	0.0187275126327898	0.452991266189319	8011337	NM_002550	OR3A1	olfactory receptor, family 3, subfamily A, member 1	P47881
7913655	0.447675499999999	1.36384103671342	6.34295077777778	2.55821817431044	0.0188127041774749	0.454509551462952	7913655	NM_002167	ID3	inhibitor of DNA binding 3, dominant negative helix-loop-helix protein	Q02535
7924085	0.2724295	1.20784012008005	2.87321983333333	2.55611708381993	0.0188977667895167	0.455600044974736	7924085	NM_183059	RD3	retinal degeneration 3	Q7Z3Z2
7989750	0.247957333333333	1.18752454537102	3.02076766666667	2.55599318360410	0.0189027941698941	0.455600044974736	7989750	NM_003613	CILP	cartilage intermediate layer protein, nucleotide pyrophosphohydrolase	O75339
8012126	-0.206868666666669	-1.15418034385452	4.89524116666667	-2.55324889697623	0.0190144695657071	0.457165117176651	8012126	NM_001307	CLDN7	claudin 7	O95471
8173176	-0.487512666666667	-1.40202557520162	3.60423344444444	-2.5530008849886	0.0190245926325369	0.457165117176651	8173176	AJ318895	XAGE-4	XAGE-4 protein	Q8WWM0
7967933	-0.278890833333335	-1.21326175099685	6.407107	-2.55273648527948	0.0190353901774590	0.457165117176651	7967933	NM_175605	IFT88	intraflagellar transport 88 homolog (Chlamydomonas)	B3KX42
8130703	0.305294000000000	1.23567042290304	3.95499505555556	2.55171935187716	0.0190769815962556	0.457621795214321	8130703	NM_003181	T	T, brachyury homolog (mouse)	O15178
7968035	0.356189	1.28004009427906	5.95239761111111	2.55105386891175	0.0191042399812657	0.457700524192196	7968035	NM_001166271	SPATA13	spermatogenesis associated 13	Q96N96
7994826	-0.217622333333334	-1.16281560147865	3.21645888888889	-2.55033882409183	0.0191335692588173	0.457700524192196	7994826	NM_002209	ITGAL	integrin, alpha L (antigen CD11A (p180), lymphocyte function-associated antigen 1; alpha polypeptide)	B2RAL6
8085797	0.285497833333332	1.21883077521231	5.69370205555556	2.54998728087253	0.0191480041694614	0.457700524192196	8085797	NM_001128176	THRB	thyroid hormone receptor, beta (erythroblastic leukemia viral (v-erb-a) oncogene homolog 2, avian)	P10828
7921773	-0.283701166666668	-1.21731384365639	5.623353	-2.54886327739846	0.0191942262507052	0.458095194155858	7921773	NM_030916	PVRL4	poliovirus receptor-related 4	Q9HBN2
7959002	-0.259677833333335	-1.19721132680170	5.72689483333333	-2.548487209337	0.0192097146044637	0.458095194155858	7959002	NM_138432	SDSL	serine dehydratase-like	Q96GA7
7915385	-0.414346000000002	-1.33269440543409	6.22739172222222	-2.54666332918138	0.0192849979186105	0.458639459467619	7915385	NM_001956	EDN2	endothelin 2	P20800
8101253	-0.284555666666670	-1.21803506523227	8.69946466666667	-2.54590271230863	0.0193164753836583	0.458639459467619	8101253	NM_032693	NAA11	N(alpha)-acetyltransferase 11, NatA catalytic subunit	Q9BSU3
8014342	0.258631166666666	1.19634307210362	2.87445711111111	2.54515041736377	0.0193476559634682	0.458639459467619	8014342	NM_004590	CCL16	chemokine (C-C motif) ligand 16	O15467
8069633	-0.242978666666668	-1.18343352202619	6.89593533333333	-2.54457260105036	0.0193716370013785	0.458639459467619	8069633	NM_001003703	ATP5J	ATP synthase, H+ transporting, mitochondrial F0 complex, subunit F6	P18859
8052689	0.313998499999999	1.24314837637608	6.63441833333333	2.54453877269625	0.0193730418408295	0.458639459467619	8052689	NM_181784	SPRED2	sprouty-related, EVH1 domain containing 2	B3KPL5
8074856	0.227429166666667	1.17074685837923	3.01141261111111	2.54423749497467	0.0193855576662124	0.458639459467619	8074856	NM_206953	PRAME	preferentially expressed antigen in melanoma	P78395
8111993	-0.239695833333334	-1.18074369631478	3.76522211111111	-2.54378502597867	0.0194043686338722	0.458639459467619	8111993	NM_004465	FGF10	fibroblast growth factor 10	Q8NFI9
7907702	0.247467333333333	1.18712128050543	6.98943672222222	2.54356433471037	0.0194135498876772	0.458639459467619	7907702	NM_003101	SOAT1	sterol O-acyltransferase 1	P35610
8015273	-0.249275000000001	-1.18860965085746	3.68212716666667	-2.54248261588283	0.0194586109182802	0.458719585761140	8015273	NM_002277	KRT31	keratin 31	Q15323
7900119	0.19796	1.14707522010708	8.2876535	2.54208549812347	0.0194751782621663	0.458719585761140	7900119	NM_005119	THRAP3	thyroid hormone receptor associated protein 3	Q6P0P7
8160389	0.357753666666667	1.28142910753943	2.20562994444444	2.54183222927591	0.0194857513009439	0.458719585761140	8160389	NM_002171	IFNA10	interferon, alpha 10	P01566
8141419	-0.283824500000001	-1.21741791401594	5.79207644444444	-2.54091036488833	0.0195242813088278	0.458719585761140	8141419	NR_029498	MIR25	microRNA 25	---
8097449	-0.223908500000000	-1.16789332100458	4.47826133333333	-2.54008438874091	0.0195588644055525	0.458719585761140	8097449	NM_032961	PCDH10	protocadherin 10	Q9NSR3
7912102	0.287694500000000	1.22068799672547	5.25822516666667	2.53945066814832	0.0195854369041254	0.458719585761140	7912102	NM_014851	KLHL21	kelch-like 21 (Drosophila)	Q9UJP4
8167601	0.392120666666666	1.31232101221607	4.33463211111111	2.53799341850996	0.0196466695050712	0.458719585761140	8167601	NM_001145073	USP27X	ubiquitin specific peptidase 27, X-linked	---
8154135	0.203146333333334	1.15120625287498	6.77807977777778	2.5379177641992	0.0196498533526977	0.458719585761140	8154135	NM_004170	SLC1A1	solute carrier family 1 (neuronal/epithelial high affinity glutamate transporter, system Xag), member 1	B2R7K1
7949058	0.307157833333333	1.23726783052431	3.72643033333333	2.53748038203456	0.0196682697165652	0.458719585761140	7949058	NM_005528	DNAJC4	DnaJ (Hsp40) homolog, subfamily C, member 4	Q9NNZ3
7996174	-0.253984833333333	-1.19249633587006	5.562282	-2.53655401244912	0.0197073288933208	0.458719585761140	7996174	NM_024598	C16orf57	chromosome 16 open reading frame 57	Q9BQ65
8069174	0.484992666666667	1.3995787514073	5.99019011111111	2.53648438686343	0.0197102675089497	0.458719585761140	8069174	AF391113	C21orf70	chromosome 21 open reading frame 70	Q9NSI2
8111698	0.282662666666664	1.21643789586398	6.80610316666667	2.53637529499127	0.0197148726655219	0.458719585761140	8111698	NM_152756	RICTOR	RPTOR independent companion of MTOR, complex 2	Q6R327
7954208	-0.239240500000001	-1.18037109703709	5.14501211111111	-2.5357355723149	0.0197418979903769	0.458719585761140	7954208	NM_004570	PIK3C2G	phosphoinositide-3-kinase, class 2, gamma polypeptide	O75747
7919269	0.660011999999998	1.5800957665392	8.18868555555555	2.53555777036374	0.0197494154795474	0.458719585761140	7919269	NR_004430	RNU1-1	RNA, U1 small nuclear 1	B4DRY4
8073007	0.357357499999999	1.28107727309903	4.89500477777778	2.53539266559707	0.0197563985382080	0.458719585761140	8073007	NM_012323	MAFF	v-maf musculoaponeurotic fibrosarcoma oncogene homolog F (avian)	Q9ULX9
7968236	-0.250313000000001	-1.18946514750236	3.72115266666667	-2.53378457707701	0.0198245336057927	0.459774938431828	7968236	NM_206827	RASL11A	RAS-like, family 11, member A	Q6T310
8076739	-0.233035666666668	-1.17530538425349	4.6231795	-2.53277755416393	0.0198673137219676	0.460240513307752	8076739	NM_018280	C22orf26	chromosome 22 open reading frame 26	Q9NV39
8035782	0.277326833333333	1.21194718821610	3.27839672222222	2.53199063980133	0.0199008035763194	0.460490055356158	8035782	NM_033196	ZNF682	zinc finger protein 682	O95780
8054449	-0.41952	-1.33748248608782	6.43075233333333	-2.53108340013202	0.0199394800920841	0.460858907031407	8054449	AK095987	FLJ38668	hypothetical LOC644903	---
8131479	-0.227594333333335	-1.17088089878272	7.77297416666667	-2.53020903028571	0.0199768221311807	0.461196110021678	8131479	NM_019005	MIOS	missing oocyte, meiosis regulator, homolog (Drosophila)	Q9NXC5
8036079	-0.22940450	-1.17235093905056	6.62527761111111	-2.52910781261108	0.0200239456924323	0.461296635838198	8036079	NM_033317	DMKN	dermokine	Q6E0U4
8155214	0.216322333333332	1.16176827035764	5.84349727777778	2.52904371837909	0.0200266916397442	0.461296635838198	8155214	NM_014791	MELK	maternal embryonic leucine zipper kinase	Q14680
7909862	-0.217133833333335	-1.16242193597971	7.43174538888889	-2.52668064040343	0.0201281786366393	0.462592519072390	7909862	NM_024709	C1orf115	chromosome 1 open reading frame 115	Q9H7X2
8164701	0.286199333333334	1.21942356694544	7.62944594444444	2.52667099021398	0.0201285940711321	0.462592519072390	8164701	NM_015046	SETX	senataxin	Q7Z333
8129872	0.254214166666666	1.19268591224584	3.59087288888889	2.52523450481918	0.0201905237161270	0.463490278285271	8129872	NM_175747	OLIG3	oligodendrocyte transcription factor 3	Q7RTU3
8144669	0.287548833333334	1.22056475198559	10.0387734444444	2.52439612339470	0.0202267505690341	0.463796644835206	8144669	NM_004462	FDFT1	farnesyl-diphosphate farnesyltransferase 1	P37268
8116418	0.278458000000000	1.21289780619538	3.52498822222222	2.52208835254307	0.0203267858182448	0.465312914253271	8116418	NM_005110	GFPT2	glutamine-fructose-6-phosphate transaminase 2	B2RB90
8038824	0.223772166666666	1.16778296139152	3.67104172222222	2.52120531600294	0.0203651856106032	0.465312914253271	8038824	NM_033130	SIGLEC10	sialic acid binding Ig-like lectin 10	Q96LC7
8015460	0.280000166666666	1.21419502466435	9.29012433333333	2.52109811240678	0.0203698521058297	0.465312914253271	8015460	NM_001096	ACLY	ATP citrate lyase	Q8N9C4
8113073	-0.3496375	-1.27424041398712	7.73038922222222	-2.5207571656625	0.0203846999436065	0.465312914253271	8113073	NM_020801	ARRDC3	arrestin domain containing 3	Q96B67
7990632	-0.254670166666668	-1.19306295016493	5.79884805555556	-2.51842503060607	0.0204865344026225	0.466724565317121	7990632	NM_024776	SGK269	NKF3 kinase family member	Q9H792
8042917	0.240047000000000	1.18103113633772	3.93186316666667	2.51828662091367	0.0204925931490991	0.466724565317121	8042917	NM_001381	DOK1	docking protein 1, 62kDa (downstream of tyrosine kinase 1)	Q53GP8
7899075	0.252362000000000	1.19115569579903	4.26359733333333	2.51741345664726	0.0205308538213255	0.466820707140679	7899075	NM_004455	EXTL1	exostoses (multiple)-like 1	Q92935
8049952	0.320868666666666	1.24908241234652	4.95430083333333	2.5171394371927	0.0205428747296243	0.466820707140679	8049952	NM_173821	C2orf85	chromosome 2 open reading frame 85	Q14D33
7917338	0.235326999999999	1.17717352410731	6.30600455555556	2.51580992243114	0.0206012927679946	0.466910981725313	7917338	NM_003921	BCL10	B-cell CLL/lymphoma 10	O95999
7981974	-0.340280833333334	-1.26600300865461	2.74776344444444	-2.51548994891981	0.0206153754512573	0.466910981725313	7981974	NR_003328	SNORD116-13	small nucleolar RNA, C/D box 116-13	---
8020110	0.245181166666666	1.18524159850523	3.66883811111111	2.51547687410337	0.0206159510924595	0.466910981725313	8020110	NM_006868	RAB31	RAB31, member RAS oncogene family	Q13636
7914648	0.217015499999999	1.16232659523377	6.8758	2.51451398706563	0.0206583853138691	0.467107674473883	7914648	NM_198040	PHC2	polyhomeotic homolog 2 (Drosophila)	B3KPJ4
8003611	0.257369333333333	1.19529716458537	6.74575722222222	2.51410451433493	0.0206764555059664	0.467107674473883	8003611	NM_024792	FAM57A	family with sequence similarity 57, member A	Q8TBR7
8017711	0.197486499999999	1.14669880584046	7.65443577777778	2.51371250989010	0.0206937687063417	0.467107674473883	8017711	NM_006572	GNA13	guanine nucleotide binding protein (G protein), alpha 13	Q14344
8092251	-0.251799333333334	-1.19069122277763	2.32548033333333	-2.51267441769649	0.020739682614249	0.467623322125503	8092251	NM_021629	GNB4	guanine nucleotide binding protein (G protein), beta polypeptide 4	Q9HAV0
8071069	0.223122333333332	1.16725707519181	6.93595738888889	2.50886272256061	0.0209090913193127	0.470454554809662	8071069	NM_014339	IL17RA	interleukin 17 receptor A	Q96F46
8171545	-0.210202333333333	-1.15685041707408	2.49221855555556	-2.50880492303162	0.0209116701471882	0.470454554809662	8171545	NM_153346	BEND2	BEN domain containing 2	B3KXX8
8088911	-0.241205000000002	-1.18197948858098	6.50015383333333	-2.50663922901320	0.0210085116104159	0.471470747390099	8088911	NM_001128223	ZNF717	zinc finger protein 717	Q9BY31
8141241	0.235046833333334	1.17694494304787	7.55300494444444	2.50652610577903	0.021013581581031	0.471470747390099	8141241	NM_020429	SMURF1	SMAD specific E3 ubiquitin protein ligase 1	Q8NDD8
8131631	0.235682333333333	1.17746349565122	3.91667333333333	2.50580885645996	0.0210457540490522	0.471470747390099	8131631	NM_178423	HDAC9	histone deacetylase 9	Q9UKV0
8102482	0.176329499999997	1.13000526925912	7.79103411111111	2.50571699264245	0.0210498779668495	0.471470747390099	8102482	NM_014822	SEC24D	SEC24 family, member D (S. cerevisiae)	O94855
8167476	0.287919499999999	1.22087838777133	5.47198688888889	2.50201378172424	0.0212167533376725	0.47395987334016	8167476	NM_033215	PPP1R3F	protein phosphatase 1, regulatory (inhibitor) subunit 3F	Q6ZSY5
8059580	0.242319999999999	1.18289334528797	7.31478322222222	2.50196093392118	0.0212191437326469	0.47395987334016	8059580	NM_139072	DNER	delta/notch-like EGF repeat containing	Q8NFT8
7922008	0.202341166666665	1.15056394506319	7.43514894444444	2.50159323750077	0.0212357822483841	0.47395987334016	7922008	NM_053053	TADA1	transcriptional adaptor 1	Q96BN2
8078619	0.224109	1.16805564143715	3.38448688888889	2.50116717170311	0.0212550773107579	0.47395987334016	8078619	NM_002207	ITGA9	integrin, alpha 9	Q13797
8103932	0.321937666666667	1.25000829334231	4.53903427777778	2.50019402367639	0.0212992094901367	0.47395987334016	8103932	NM_024629	MLF1IP	MLF1 interacting protein	Q71F23
8061368	0.255014333333332	1.19334759901200	6.01160005555556	2.50014787150654	0.0213013046182973	0.47395987334016	8061368	NM_013248	NXT1	NTF2-like export factor 1	Q9UKK6
8112491	-0.25980166666667	-1.19731409351815	7.35661294444444	-2.49876025112137	0.0213643874242017	0.474842251193605	8112491	NR_027386	GUSBP3	glucuronidase, beta pseudogene 3	Q15487
8083075	-0.234373500000001	-1.17639576852653	5.52342355555556	-2.49805512483545	0.0213965103037297	0.475035338287625	8083075	NM_152282	ACPL2	acid phosphatase-like 2	Q9NT50
7991587	0.301002166666667	1.23199992368513	6.91734572222222	2.49731993882086	0.0214300507739270	0.475259441124179	7991587	NM_203472	SELS	selenoprotein S	Q9BQE4
7977584	0.248061499999998	1.18761029110094	6.606401	2.49595900257429	0.0214922690865912	0.476118354519348	7977584	NM_001100814	TMEM55B	transmembrane protein 55B	Q86T03
8075332	0.312533166666666	1.24188636194465	6.40866427777778	2.49520596090581	0.0215267687901746	0.476362012420129	8075332	NM_031937	TBC1D10A	TBC1 domain family, member 10A	Q9BXI6
8081192	-0.237457	-1.17891279082584	2.20081077777778	-2.49434060928983	0.0215664778946107	0.476367910988337	8081192	NM_054106	OR5AC2	olfactory receptor, family 5, subfamily AC, member 2	---
7986329	-0.266863833333336	-1.20318945935841	6.91212227777778	-2.49417603511072	0.0215740376066746	0.476367910988337	7986329	NM_021005	NR2F2	nuclear receptor subfamily 2, group F, member 2	P24468
8108688	-0.363618333333335	-1.28664881781758	5.33482022222222	-2.49254919271358	0.0216489002328182	0.477500770097088	8108688	NM_018937	PCDHB3	protocadherin beta 3	Q9Y5E6
8021963	-0.228956166666668	-1.17198667471937	6.01372222222222	-2.49122993784733	0.0217097871296089	0.478242751240265	8021963	NM_001012716	C18orf56	chromosome 18 open reading frame 56	Q53Y97
8062658	-0.268926500000002	-1.20491092765607	5.79118655555556	-2.49079863960626	0.021729727375051	0.478242751240265	8062658	NM_022896	LPIN3	lipin 3	Q9NT22
7919193	-0.219126333333335	-1.16402846111080	8.2735955	-2.48889326393091	0.0218180241680971	0.479406562610787	7919193	NR_002212	NUDT4P1	nudix (nucleoside diphosphate linked moiety X)-type motif 4 pseudogene 1	B2RE29
8083794	-0.232899333333335	-1.17519432424048	6.61188705555556	-2.48863734809743	0.0218299090917492	0.479406562610787	8083794	NM_018657	MYNN	myoneurin	B2R6C9
8160332	-0.253263833333334	-1.19190052384765	6.35622527777778	-2.4877154887158	0.0218727711956027	0.479828000145959	8160332	NM_004529	MLLT3	myeloid/lymphoid or mixed-lineage leukemia (trithorax homolog, Drosophila); translocated to, 3	B2R7B3
7899604	0.257754833333332	1.19561660051079	6.473932	2.48692563605959	0.0219095582707544	0.480115401241289	7899604	NM_016505	ZCCHC17	zinc finger, CCHC domain containing 17	Q9NP64
7950641	0.300145833333333	1.23126886859237	6.82126733333333	2.48611574464042	0.0219473387803244	0.48042392772913	7950641	NM_023930	KCTD14	potassium channel tetramerisation domain containing 14	Q9BQ13
8144424	0.275038999999999	1.21002679911707	4.47323488888889	2.48149115805382	0.0221642413070120	0.484648512721826	8144424	NM_001164456	FAM90A13	family with sequence similarity 90, member A13	B4DX47
7916609	0.352812333333331	1.27704762924197	7.96693372222222	2.48018370819856	0.0222259261390006	0.485473623747351	7916609	NM_002228	JUN	jun oncogene	P05412
7951284	0.403558333333332	1.32276642619584	7.64542494444444	2.47957176578749	0.0222548524287628	0.485582194543619	7951284	NM_002422	MMP3	matrix metallopeptidase 3 (stromelysin 1, progelatinase)	P08254
8006336	-0.4877185	-1.40222562037879	4.04313188888889	-2.47878459481235	0.0222921135045423	0.485872194340938	8006336	NM_052888	LRRC37B	leucine rich repeat containing 37B	Q96QE4
8178435	0.340401499999999	1.26610890127049	6.81313211111111	2.47730051214623	0.0223625219933455	0.486883266170906	8178435	NM_003897	IER3	immediate early response 3	Q5ST77
7961875	0.262551666666666	1.19959853601937	2.70778844444444	2.47603910949103	0.0224225294964563	0.487095350315287	7961875	NM_001145728	IFLTD1	intermediate filament tail domain containing 1	Q8N9Z9
7919659	0.184302499999998	1.13626748899416	6.66766811111111	2.47603605193553	0.02242267513344	0.487095350315287	7919659	NM_005850	SF3B4	splicing factor 3b, subunit 4, 49kDa	Q53FG6
8083690	0.2998755	1.23103817407631	4.42010338888889	2.47558112334988	0.0224443540796486	0.487095350315287	8083690	NM_000882	IL12A	interleukin 12A (natural killer cell stimulatory factor 1, cytotoxic lymphocyte maturation factor 1, p35)	P29459
8028389	0.274509833333332	1.20958305430957	5.00075916666667	2.47389781903413	0.0225247400346801	0.488317091447023	8028389	NM_001042522	SPRED3	sprouty-related, EVH1 domain containing 3	Q2MJR0
8096919	-0.273731000000000	-1.20893024180485	5.89095277777778	-2.47102389273991	0.022662606547194	0.490381215446994	8096919	NM_025144	ALPK1	alpha-kinase 1	Q96QP1
8013671	0.345523666666668	1.27061210317883	4.452074	2.47090478346847	0.0226683373889410	0.490381215446994	8013671	NM_006461	SPAG5	sperm associated antigen 5	Q96R06
7905147	0.224598166666666	1.16845175478450	2.83515061111111	2.4677494353973	0.0228206485751711	0.492728582844769	7905147	NM_024579	C1orf54	chromosome 1 open reading frame 54	Q8WWF1
7982703	0.260918666666667	1.19824146740939	4.67881988888889	2.4668977638809	0.0228619231031605	0.492728582844769	7982703	NM_033510	DISP2	dispatched homolog 2 (Drosophila)	A7MBM2
7947052	0.202425833333333	1.15063146957097	2.99893672222222	2.4663333654119	0.0228893139587631	0.492728582844769	7947052	NM_173588	IGSF22	immunoglobulin superfamily, member 22	Q8N9C0
8097461	0.213910833333333	1.1598279683993	5.90354861111111	2.46567323949254	0.0229213894863365	0.492728582844769	8097461	NM_012118	CCRN4L	CCR4 carbon catabolite repression 4-like (S. cerevisiae)	Q9UK39
7930996	-0.249482166666666	-1.18878034388189	7.92145416666667	-2.46544708899341	0.0229323878002301	0.492728582844769	7930996	NM_018117	WDR11	WD repeat domain 11	B2RCJ6
8080938	-0.205822166666668	-1.15334342979618	7.04615105555556	-2.46527031416227	0.0229409882753845	0.492728582844769	8080938	NM_198159	MITF	microphthalmia-associated transcription factor	O75030
8075164	0.251136333333333	1.19014415850373	4.3177065	2.46426741690820	0.0229898384718033	0.492728582844769	8075164	NM_001005735	CHEK2	CHK2 checkpoint homolog (S. pombe)	O96017
8167006	0.227681166666665	1.17095137421119	6.2772015	2.46422667829444	0.0229918248650946	0.492728582844769	8167006	NM_006915	RP2	retinitis pigmentosa 2 (X-linked recessive)	B2R6F5
7977018	0.241753499999998	1.18242895225051	5.66540561111111	2.46414883141478	0.0229956210839246	0.492728582844769	7977018	NM_145725	TRAF3	TNF receptor-associated factor 3	Q13114
7915861	0.199341666666665	1.14817429836655	5.44701322222222	2.45921276871883	0.0232375286819331	0.497386173582666	7915861	NM_145279	MOBKL2C	MOB1, Mps One Binder kinase activator-like 2C (yeast)	Q70IA8
8031344	-0.671927500000001	-1.59320012720164	5.03528433333333	-2.45750016103829	0.0233220145770300	0.497875377284186	8031344	NM_013289	KIR3DL1	killer cell immunoglobulin-like receptor, three domains, long cytoplasmic tail, 1	Q8NHK8
7969576	0.360728166666666	1.28407384034816	4.92259866666667	2.45737393722612	0.0233282527546916	0.497875377284186	7969576	NR_027350	MIR17HG	MIR17 host gene (non-protein coding)	Q75NE6
8167623	0.251462166666666	1.19041298346101	4.16157661111111	2.45725624949927	0.0233340704696584	0.497875377284186	8167623	NR_029708	MIR188	microRNA 188	---
8154381	0.285383499999997	1.21873418691080	7.59050222222222	2.45450976393799	0.0234702242493323	0.499794794531327	8154381	NM_203403	C9orf150	chromosome 9 open reading frame 150	Q8IV03
8066279	-0.239938666666667	-1.18094245492376	6.26991944444444	-2.45380020132919	0.0235055203802093	0.499794794531327	8066279	NM_015035	ZHX3	zinc fingers and homeoboxes 3	Q9H4I2
8100853	-0.187911666666668	-1.13911362943649	10.8993833333333	-2.45371509479624	0.0235097572048967	0.499794794531327	8100853	NM_000583	GC	group-specific component (vitamin D binding protein)	P02774
7963970	-0.245209666666667	-1.18526501282236	3.3839735	-2.45345608357953	0.0235226558452336	0.499794794531327	7963970	NM_006928	SILV	silver homolog (mouse)	P40967
7968789	0.400547166666666	1.32000845153561	5.50950583333333	2.45121610835877	0.0236344815824714	0.500914342621766	7968789	NM_014059	C13orf15	chromosome 13 open reading frame 15	Q9H4X1
8178712	0.249644333333332	1.18891397668403	4.073047	2.45071128821432	0.0236597520345903	0.500914342621766	8178712	NM_032470	TNXB	tenascin XB	O95681
7921473	-0.230566333333333	-1.17329543872839	3.01913783333333	-2.45040034445758	0.0236753299100786	0.500914342621766	7921473	NM_012337	CCDC19	coiled-coil domain containing 19	---
8079746	-0.214960166666668	-1.16067186737008	7.25677316666667	-2.45005921782677	0.0236924309219286	0.500914342621766	8079746	NM_022171	TCTA	T-cell leukemia translocation altered gene	P57738
7901993	-0.224514333333334	-1.16838385938271	4.86449955555556	-2.44978965455978	0.0237059525477099	0.500914342621766	7901993	NM_020925	CACHD1	cache domain containing 1	Q5VU97
8012220	0.281305666666666	1.21529425143911	4.166884	2.44943766581905	0.0237236195814946	0.500914342621766	8012220	NM_006942	SOX15	SRY (sex determining region Y)-box 15	O60248
8108706	-0.273093666666668	-1.20839629571396	5.27038372222222	-2.44863049650515	0.0237641794751142	0.501248613902772	8108706	NR_001280	PCDHB17	protocadherin beta 17 pseudogene	O15202
8120194	0.265291	1.2018784509691	3.50450133333333	2.44809172459281	0.0237912885314358	0.501298771862998	8120194	NM_003221	TFAP2B	transcription factor AP-2 beta (activating enhancer binding protein 2 beta)	B2R9E2
8142452	0.228527833333333	1.17163876581929	2.50087327777778	2.44470540653592	0.0239623377107197	0.504378593350247	8142452	NM_012252	TFEC	transcription factor EC	O14948
7907156	-0.2501525	-1.18933282671951	2.52999211111111	-2.44336854263842	0.0240301805781599	0.505281909044918	7907156	NM_002995	XCL1	chemokine (C motif) ligand 1	P47992
8153838	0.210136166666666	1.15679736138421	5.29213711111111	2.44085181949193	0.0241583851757143	0.506966065104719	8153838	NM_004260	RECQL4	RecQ protein-like 4	O94761
7967463	0.265517666666666	1.20206729696668	4.94271733333333	2.44081438500840	0.0241602969359230	0.506966065104719	7967463	NM_178314	RILPL1	Rab interacting lysosomal protein-like 1	Q5EBL4
7951429	-0.275256000000001	-1.21020881649175	3.71587161111111	-2.44017838261273	0.0241927988318616	0.5071230944383	7951429	NM_198439	KBTBD3	kelch repeat and BTB (POZ) domain containing 3	Q8NAB2
7925550	0.284507000000001	1.21799397775014	7.04143294444444	2.43712788747982	0.0243492572407371	0.508792336148815	7925550	NM_001126	ADSS	adenylosuccinate synthase	P30520
7907893	-0.201661666666667	-1.15002216451073	7.48378872222222	-2.43693626778908	0.0243591167533177	0.508792336148815	7907893	NM_001531	MR1	major histocompatibility complex, class I-related	Q95460
7924603	0.257664333333334	1.19554160204918	8.42759977777778	2.43687490860594	0.0243622746877438	0.508792336148815	7924603	NM_002296	LBR	lamin B receptor	Q14739
8066939	0.245977999999998	1.18589641525642	7.93926661111111	2.43637847523397	0.0243878383544910	0.508792336148815	8066939	NM_004776	B4GALT5	UDP-Gal:betaGlcNAc beta 1,4- galactosyltransferase, polypeptide 5	Q8WZ36
7955873	0.244637833333333	1.18479530874848	3.25178638888889	2.43618252925954	0.0243979354088134	0.508792336148815	7955873	NM_004503	HOXC6	homeobox C6	P09630
8055222	-0.220280166666667	-1.16495979589205	4.96002194444444	-2.43568484238608	0.0244235986343848	0.50880405377079	8055222	NM_001083538	POTEE	POTE ankyrin domain family, member E	Q6S8J3
8080781	0.188339666666666	1.13945161698434	5.80013805555556	2.43507072781907	0.0244553001464281	0.508941410644865	8080781	NM_017771	PXK	PX domain containing serine/threonine kinase	Q7Z7A4
8073992	0.267468333333332	1.20369371036557	5.94081483333333	2.43452448080643	0.0244835304708560	0.50900632066077	8073992	NM_052839	PANX2	pannexin 2	B3KTT7
8124756	-0.207684166666668	-1.15483294202361	7.04227816666667	-2.42840741785527	0.0248017452433705	0.514159752015213	8124756	NM_002714	PPP1R10	protein phosphatase 1, regulatory (inhibitor) subunit 10	Q96QC0
8006440	0.206528666666666	1.15390837017439	2.85354183333333	2.42828469465265	0.0248081686745700	0.514159752015213	8006440	NM_006273	CCL7	chemokine (C-C motif) ligand 7	P80098
8142692	-0.291621666666667	-1.22401536368329	2.40366422222222	-2.42814020036928	0.0248157336089177	0.514159752015213	8142692	BC130604	LOC154872	hypothetical LOC154872	---
7921552	-0.188920500000001	-1.13991045596808	6.92213805555556	-2.42757663154189	0.0248452595537143	0.514159752015213	7921552	NR_028103	DCAF8	DDB1 and CUL4 associated factor 8	Q5TAQ9
8161488	-0.234885999999999	-1.17681374316007	7.465553	-2.42732903784242	0.0248582415873166	0.514159752015213	8161488	NR_002817	AQP7P1	aquaporin 7 pseudogene 1	O14520
7934334	-0.326546333333333	-1.25400781001339	3.63035494444444	-2.42533005323712	0.0249632857242674	0.515806117870439	7934334	NM_145170	TTC18	tetratricopeptide repeat domain 18	Q5T0N1
7993624	-0.215942833333333	-1.16146270815417	4.63853188888889	-2.42287832531878	0.0250926856131535	0.517525687806968	7993624	NM_016524	SYT17	synaptotagmin XVII	Q9BSW7
8103822	0.214199999999999	1.16006046188655	5.44405544444444	2.42241209798921	0.0251173632512514	0.517525687806968	8103822	NM_005429	VEGFC	vascular endothelial growth factor C	P49767
8071301	-0.254679000000000	-1.19307025507324	5.67363761111111	-2.42230373934159	0.0251231019635943	0.517525687806968	8071301	NM_152906	C22orf25	chromosome 22 open reading frame 25	Q6ICL3
8145829	0.257498500000000	1.19540418613723	4.88919244444444	2.41888147086728	0.0253049761024149	0.52074301075731	8145829	NM_025069	ZNF703	zinc finger protein 703	Q9H7S9
7986605	-0.198830333333334	-1.14776742390992	3.73034105555556	-2.41746991330981	0.0253803489254016	0.521764373953236	7986605	NM_207355	POTEB	POTE ankyrin domain family, member B	Q6S5H4
8128034	0.236187833333332	1.17787613454480	6.84789216666667	2.41613700974385	0.0254517137083478	0.522701354476402	8128034	NM_018064	AKIRIN2	akirin 2	Q9NW35
8158976	0.269501999999999	1.20539166997763	3.5415105	2.41531761392643	0.0254956775306629	0.523074274844674	8158976	NM_001807	CEL	carboxyl ester lipase (bile salt-stimulated lipase)	Q86SR3
8044133	-0.194238500000003	-1.14412009847418	8.17570322222222	-2.41402442690418	0.0255652059762954	0.523363886378453	8044133	NM_003581	NCK2	NCK adaptor protein 2	O43639
8004955	0.304172166666667	1.23470994448454	3.01464272222222	2.41343703461198	0.0255968454907324	0.523363886378453	8004955	NM_207386	SHISA6	shisa homolog 6 (Xenopus laevis)	B3KXV5
8143957	-0.299434166666666	-1.23066164606864	8.20251338888889	-2.41294609097926	0.0256233178170071	0.523363886378453	8143957	NM_005614	RHEB	Ras homolog enriched in brain	Q15382
8102532	-0.229494166666666	-1.17242380550169	5.94265961111111	-2.41272025234777	0.0256355038882265	0.523363886378453	8102532	NM_001083	PDE5A	phosphodiesterase 5A, cGMP-specific	Q9P0K6
7963545	-0.305661666666668	-1.23598537007340	4.32789577777778	-2.41217020354421	0.0256652066516886	0.523363886378453	7963545	NM_175834	KRT79	keratin 79	Q5XKE5
8036473	-0.202273166666667	-1.15050971565071	5.21237138888889	-2.41173464265268	0.0256887497619439	0.523363886378453	8036473	NM_033256	PPP1R14A	protein phosphatase 1, regulatory (inhibitor) subunit 14A	Q96A00
8105323	0.257883166666666	1.19572295998664	2.64702261111111	2.41170170059479	0.0256905311764460	0.523363886378453	8105323	NM_006308	HSPB3	heat shock 27kDa protein 3	Q6ICS9
7984631	-0.335779333333335	-1.26205897977612	3.68246883333333	-2.40963740486012	0.0258023921286973	0.524871285948039	7984631	NR_027262	C15orf34	chromosome 15 open reading frame 34	Q9H8Q6
8066612	-0.212714333333334	-1.15886646314362	5.36337138888889	-2.40938108344108	0.0258163133739613	0.524871285948039	8066612	NM_080749	NEURL2	neuralized homolog 2 (Drosophila)	Q9BR09
8106962	-0.225025333333333	-1.16879777215269	6.0266655	-2.40885158456109	0.0258450934778834	0.524929904605908	8106962	NM_198150	ARSK	arylsulfatase family, member K	Q6UWY0
8091887	-0.2054845	-1.15307351824274	2.24024677777778	-2.40785651804351	0.0258992595811695	0.525081361745782	8091887	NM_024687	ZBBX	zinc finger, B-box domain containing	A8MT70
8083749	-0.256297333333334	-1.19440932440927	6.14168594444444	-2.40776293379511	0.0259043592375817	0.525081361745782	8083749	NM_139245	PPM1L	protein phosphatase, Mg2+/Mn2+ dependent, 1L	Q5SGD2
7908178	-0.246558	-1.18637327154302	3.5416155	-2.40698603740761	0.025946730486159	0.5254148121423	7908178	NM_017673	C1orf26	chromosome 1 open reading frame 26	Q5T5J6
8000411	0.272229166666666	1.20767241045935	3.32614922222222	2.40531703552042	0.026037974515914	0.526736270895785	8000411	NM_001145348	JMJD5	jumonji domain containing 5	Q8N371
8042993	0.223890999999999	1.16787915445615	2.93750677777778	2.40433451117626	0.0260918284240064	0.527034335152131	8042993	NM_004389	CTNNA2	catenin (cadherin-associated protein), alpha 2	P26232
8046815	-0.289186833333334	-1.22195133778919	5.06816777777778	-2.40397020733195	0.0261118228812631	0.527034335152131	8046815	NM_194250	ZNF804A	zinc finger protein 804A	Q7Z570
8088292	-0.228774000000000	-1.17183869928348	2.40670866666667	-2.40319491784395	0.0261544213235052	0.527034335152131	8088292	NM_130387	ASB14	ankyrin repeat and SOCS box-containing 14	Q9UKG1
8102998	0.197029333333334	1.14633549314841	2.22206683333333	2.40246181397811	0.0261947613120289	0.527034335152131	8102998	NM_002099	GYPA	glycophorin A (MNS blood group)	Q14419
8109283	0.200252999999998	1.14889981556881	8.2814325	2.40230373533093	0.0262034673743442	0.527034335152131	8109283	NM_001543	NDST1	N-deacetylase/N-sulfotransferase (heparan glucosaminyl) 1	Q59GK2
8110055	0.390802333333332	1.31112236229005	7.05460722222222	2.40220851487058	0.0262087128679501	0.527034335152131	8110055	NM_030627	CPEB4	cytoplasmic polyadenylation element binding protein 4	Q17RY0
8154841	0.307117499999999	1.23723324078992	3.02950411111111	2.40039948916526	0.0263085539489098	0.528517728983551	8154841	ENST00000390389	TRBV23OR9-2	T cell receptor beta variable 23/OR9-2 (non-functional)	---
8020343	-0.267667333333333	-1.20385975486051	2.53598711111111	-2.39851553810508	0.0264129060364668	0.529364989118695	8020343	BC127726	ANKRD20A5	ankyrin repeat domain 20 family, member A5	A0PJZ0
8151747	-0.238368166666669	-1.17965759502363	8.46896683333333	-2.39826381626373	0.026426878021107	0.529364989118695	8151747	NM_001008495	TMEM64	transmembrane protein 64	Q6YI46
7960984	0.204680333333333	1.15243096740675	2.92837244444444	2.39822422969661	0.0264290759244262	0.529364989118695	7960984	NM_002864	PZP	pregnancy-zone protein	B2R950
8011817	-0.302042000000001	-1.23288821700701	4.15842361111111	-2.39754362423055	0.0264668907086671	0.529599086539667	8011817	NM_014519	ZNF232	zinc finger protein 232	Q9UNY5
8031744	-0.316731333333334	-1.24550544904315	4.77724766666667	-2.39680249512328	0.0265081254175598	0.529901086995993	8031744	NM_006959	ZNF17	zinc finger protein 17	P17021
7924450	-0.302341333333334	-1.23314404572817	6.28799088888889	-2.39477257755463	0.0266213712989682	0.531495076521169	7924450	NM_007207	DUSP10	dual specificity phosphatase 10	Q9Y6W6
8035069	-0.336082833333334	-1.26232450726592	4.16876333333333	-2.39397257840436	0.0266661253788139	0.531495076521169	8035069	NM_052890	PGLYRP2	peptidoglycan recognition protein 2	Q96PD5
8057954	0.245973333333333	1.18589257925909	2.54550583333333	2.39395731275969	0.0266669800590272	0.531495076521169	8057954	AY358249	C2orf66	chromosome 2 open reading frame 66	Q6UXQ4
8017718	-0.201678333333335	-1.15003545016449	6.00892544444444	-2.39349729124378	0.0266927473062926	0.531495076521169	8017718	NM_004655	AXIN2	axin 2	Q9Y2T1
7998211	0.233378166666665	1.17558443829388	5.53911211111111	2.39295493502565	0.0267231560973605	0.531578384782627	7998211	NM_003502	AXIN1	axin 1	O15169
8040985	-0.182218166666667	-1.13462705209274	7.26857016666667	-2.38971977061706	0.0269052147672557	0.534177468842468	8040985	NM_032434	ZNF512	zinc finger protein 512	Q658M0
8011275	-0.232449166666669	-1.17482768349685	6.20213766666667	-2.38969661944135	0.0269065217409058	0.534177468842468	8011275	NM_024086	METT10D	methyltransferase 10 domain containing	Q86W50
8095663	-0.372762333333336	-1.29482967365876	9.24657511111111	-2.38809121994724	0.0269972967518364	0.535455190958634	8095663	NM_001133	AFM	afamin	P43652
8014241	0.248931666666667	1.18832681855604	2.34939394444444	2.38543128945478	0.0271483250562333	0.536294682209407	8014241	NM_018042	SLFN12	schlafen family member 12	Q8IYM2
8100312	-0.231314333333334	-1.17390391974171	2.50001622222222	-2.38513460222123	0.0271652192267212	0.536294682209407	8100312	NM_001024611	LRRC66	leucine rich repeat containing 66	Q68CR7
7968516	-0.215732500000001	-1.16129338857600	6.26611755555556	-2.38484999348508	0.0271814347894335	0.536294682209407	7968516	NM_015032	PDS5B	PDS5, regulator of cohesion maintenance, homolog B (S. cerevisiae)	Q9NTI5
8009326	0.271648999999999	1.20718685363995	3.52471022222222	2.38444960111573	0.0272042623343499	0.536294682209407	8009326	NM_145811	CACNG5	calcium channel, voltage-dependent, gamma subunit 5	Q9UF02
8144643	0.247482999999999	1.18713417188847	6.47490838888889	2.38437389275112	0.0272085806913885	0.536294682209407	8144643	NM_002052	GATA4	GATA binding protein 4	P43694
8151816	0.333028166666666	1.25965457275677	4.168015	2.38414257881338	0.0272217786352779	0.536294682209407	8151816	NM_005261	GEM	GTP binding protein overexpressed in skeletal muscle	P55040
7967794	0.176143166666666	1.12985933124333	7.59259133333333	2.38408917963524	0.0272248262453616	0.536294682209407	7967794	NM_015114	ANKLE2	ankyrin repeat and LEM domain containing 2	B3KN97
7917798	0.186776166666667	1.13821742157494	2.98736305555556	2.38192057228339	0.0273488615178589	0.53717955027985	7917798	NM_000350	ABCA4	ATP-binding cassette, sub-family A (ABC1), member 4	Q6AI28
7988833	0.244853500000001	1.18497243554754	5.27861705555556	2.38173560217615	0.0273594652819811	0.53717955027985	7988833	NM_153374	LYSMD2	LysM, putative peptidoglycan-binding, domain containing 2	Q8IV50
8048940	-0.199505500000002	-1.14830469314751	6.38917705555556	-2.38149819823451	0.0273730805088863	0.53717955027985	8048940	NM_001080391	SP100	SP100 nuclear antigen	Q68DS7
8077899	0.342920333333334	1.26832135976656	6.32946788888889	2.38142780264841	0.0273771189375841	0.53717955027985	8077899	NM_138712	PPARG	peroxisome proliferator-activated receptor gamma	P37231
8126436	0.2994625	1.2306858154794	3.51087888888889	2.38098181295183	0.0274027171697075	0.53717955027985	8126436	NM_000322	PRPH2	peripherin 2 (retinal degeneration, slow)	P23942
8104788	0.231585666666667	1.17412472123405	6.61614227777778	2.38052858604428	0.0274287535540032	0.53717955027985	8104788	NM_001145525	RAI14	retinoic acid induced 14	Q9P0K7
8154367	-0.239358333333334	-1.18046750877843	3.84130916666667	-2.37945890275487	0.0274902943996958	0.537865123051963	8154367	NM_000550	TYRP1	tyrosinase-related protein 1	P17643
8132843	0.441586166666665	1.35809666216287	5.98986538888889	2.37745058206814	0.0276061831119125	0.539153272062375	8132843	NM_017645	HAUS6	HAUS augmin-like complex, subunit 6	Q7Z4H7
7901175	-0.244789333333332	-1.18491973276682	5.27998483333333	-2.37652680462076	0.0276596411295244	0.539153272062375	7901175	NM_005727	TSPAN1	tetraspanin 1	O60635
8135514	0.228327499999999	1.17147608278720	7.50214516666667	2.37651746921752	0.0276601818493507	0.539153272062375	8135514	NM_001550	IFRD1	interferon-related developmental regulator 1	O00458
8005157	-0.290593666666667	-1.22314349571060	5.41514061111111	-2.37647699916730	0.0276625260456275	0.539153272062375	8005157	NM_004278	PIGL	phosphatidylinositol glycan anchor biosynthesis, class L	Q9Y2B2
8166096	-0.350010333333335	-1.27456975641905	3.80068383333333	-2.3744469292059	0.0277803531159523	0.540929642325027	8166096	NM_152634	TCEANC	transcription elongation factor A (SII) N-terminal and central domain containing	B4DG85
8037197	-0.249215833333333	-1.18856090553917	3.33374238888889	-2.37272036338755	0.027880930791801	0.541590095307655	8037197	NM_198477	CXCL17	chemokine (C-X-C motif) ligand 17	Q6UXB2
8135763	0.218518166666666	1.16353786947652	3.77470905555556	2.37232816129724	0.0279038247836717	0.541590095307655	8135763	NM_057168	WNT16	wingless-type MMTV integration site family, member 16	A8W4W5
7993622	0.376506833333333	1.29819475576205	6.36674016666667	2.37229650195199	0.0279056735934329	0.541590095307655	7993622	NM_001034841	ITPRIPL2	inositol 1,4,5-triphosphate receptor interacting protein-like 2	Q3MIP1
7925759	0.262275499999999	1.19936892587079	3.027964	2.37203160894347	0.0279211469953872	0.541590095307655	7925759	NM_001001824	OR2T27	olfactory receptor, family 2, subfamily T, member 27	---
8061471	0.279516833333332	1.21378831179882	6.23123272222222	2.37117760393308	0.0279710868644331	0.54204008675149	8061471	NM_021067	GINS1	GINS complex subunit 1 (Psf1 homolog)	Q14691
8078187	-0.267586333333335	-1.20379216614632	5.55481894444444	-2.36964166741328	0.0280611127758566	0.543265287456173	8078187	NM_015184	PLCL2	phospholipase C-like 2	Q9UPR0
7906501	-0.190520333333334	-1.14117522656537	5.96486861111111	-2.36803312104898	0.0281556826018650	0.544576036583781	7906501	NM_000702	ATP1A2	ATPase, Na+/K+ transporting, alpha 2 polypeptide	B2RAQ4
7935572	-0.305912833333334	-1.23620056825540	4.17423972222222	-2.36568869611675	0.0282940456603474	0.546246130659482	7935572	NM_032709	PYROXD2	pyridine nucleotide-disulphide oxidoreductase domain 2	Q8N2H3
7970810	0.278255333333334	1.21272743291238	6.41969338888889	2.36512168663126	0.0283276039160266	0.546246130659482	7970810	NM_003045	SLC7A1	solute carrier family 7 (cationic amino acid transporter, y+ system), member 1	B2R728
8059565	-0.208527333333334	-1.15550806823457	5.19727416666667	-2.36482259471741	0.0283453204274302	0.546246130659482	8059565	NM_017933	PID1	phosphotyrosine interaction domain containing 1	Q7Z2X4
7948418	0.273345166666665	1.20860696959252	3.70669477777778	2.36407707073458	0.0283895257695804	0.546246130659482	7948418	NM_001005324	OR10V1	olfactory receptor, family 10, subfamily V, member 1	Q7Z338
8084232	-0.248714666666668	-1.18814809226945	6.84283827777778	-2.36373505675059	0.0284098266349885	0.546246130659482	8084232	NM_018023	YEATS2	YEATS domain containing 2	Q9ULM3
8011339	0.236340999999999	1.17800119280962	2.38210427777778	2.36349805266066	0.0284239023388376	0.546246130659482	8011339	NM_003553	OR1E1	olfactory receptor, family 1, subfamily E, member 1	---
8118571	-0.174256166666668	-1.12838247661947	6.67248344444444	-2.36312086188322	0.0284463170799317	0.546246130659482	8118571	NM_002800	PSMB9	proteasome (prosome, macropain) subunit, beta type, 9 (large multifunctional peptidase 2)	P28065
8021565	-0.204091999999999	-1.15196110003730	6.41856088888889	-2.36293079910701	0.0284576178577412	0.546246130659482	8021565	NM_194449	PHLPP1	PH domain and leucine rich repeat protein phosphatase 1	O60346
7901311	0.204362666666666	1.15217724185003	4.47892255555556	2.36146390398842	0.0285449767977836	0.547404616547846	7901311	NM_004474	FOXD2	forkhead box D2	O60548
8110253	-0.278886833333334	-1.21325838712567	5.34511305555556	-2.36022042913636	0.0286192248252855	0.548309723259487	8110253	NM_012279	ZNF346	zinc finger protein 346	Q9UL40
7976755	0.330795499999999	1.25770668104081	4.31110927777778	2.35937309113475	0.0286699219634009	0.548727539540600	7976755	NM_207117	C14orf68	chromosome 14 open reading frame 68	Q6Q0C1
8032670	0.247834166666666	1.18742316760758	4.35991122222222	2.35895154115878	0.0286951747367063	0.548727539540600	8032670	NM_004886	APBA3	amyloid beta (A4) precursor protein-binding, family A, member 3	O96018
8071134	0.298417833333333	1.22979498890304	3.05363111111111	2.35833287183454	0.028732273183354	0.548880539755666	8071134	ENST00000444596	C22orf37	chromosome 22 open reading frame 37	Q8N1L1
8134091	0.209399666666664	1.15620696369096	8.7705375	2.35791538798223	0.0287573326699811	0.548880539755666	8134091	NM_012129	CLDN12	claudin 12	Q9BYV6
7970404	-0.216073666666667	-1.16156804221566	2.29205033333333	-2.35658600776675	0.0288372637434107	0.549888368841896	7970404	NM_130785	TPTE2	transmembrane phosphoinositide 3-phosphatase and tensin homolog 2	Q6XPS3
8001423	-0.298519000000002	-1.22988122932008	4.833886	-2.35572987381238	0.0288888490488998	0.549933218514007	8001423	NM_015272	RPGRIP1L	RPGRIP1-like	Q68CZ1
7973393	-0.226714666666668	-1.17016718526655	3.48864944444444	-2.35564651075638	0.0288938765524133	0.549933218514007	7973393	NM_022789	IL25	interleukin 25	Q9H293
8104615	-0.322855166666666	-1.25080350462476	2.49793577777778	-2.35444176759407	0.0289666233937533	0.550800615564146	8104615	ENST00000330110	LOC391742	TBP-associated factor 11 pseudogene	---
8042168	0.236215499999999	1.17789872297682	5.68037894444444	2.35279259041556	0.029066481890598	0.551724984513748	8042168	NM_001129993	KIAA1841	KIAA1841	Q6NSI8
7961175	-0.376150500000000	-1.29787415235777	2.62919027777778	-2.35164840770200	0.0291359499475071	0.551724984513748	7961175	NM_002261	KLRC3	killer cell lectin-like receptor subfamily C, member 3	Q07444
8064766	0.217425499999999	1.16265696417035	6.383719	2.35111278175659	0.0291685228158633	0.551724984513748	8064766	NM_001134338	RNF24	ring finger protein 24	Q9P0N2
8040113	0.251242333333335	1.19023160589343	6.61289822222222	2.35088995163435	0.0291820836502756	0.551724984513748	8040113	NM_003887	ASAP2	ArfGAP with SH3 domain, ankyrin repeat and PH domain 2	O43150
8055214	-0.290175833333334	-1.22278930018864	4.70897811111111	-2.35037070691123	0.0292137061247169	0.551724984513748	8055214	NR_023391	C2orf14	chromosome 2 open reading frame 14	Q9H0H9
7983123	-0.309306500000001	-1.23911191866724	5.24442483333333	-2.34986979730946	0.0292442420390357	0.551724984513748	7983123	NM_018097	HAUS2	HAUS augmin-like complex, subunit 2	Q9NVX0
8032157	0.201740500000000	1.15008500700695	5.97089833333333	2.3498670783975	0.0292444078670446	0.551724984513748	8032157	NM_014963	SBNO2	strawberry notch homolog 2 (Drosophila)	Q9Y2G9
8036956	0.270488333333333	1.20621604689653	5.85674588888889	2.34978335181337	0.0292495148259295	0.551724984513748	8036956	NM_198476	C19orf54	chromosome 19 open reading frame 54	Q5BKX5
7929383	0.236507999999998	1.17813756091247	5.24309472222222	2.34952963839003	0.0292649952881881	0.551724984513748	7929383	NM_001134658	TMEM20	transmembrane protein 20	Q2M3R5
7911281	0.257903999999999	1.19574022702795	2.92004222222222	2.34916226952122	0.0292874239436010	0.551724984513748	7911281	NM_001004136	OR2T2	olfactory receptor, family 2, subfamily T, member 2	Q6IF00
8042310	0.231199499999999	1.17381048493289	4.71394	2.34847286868021	0.0293295562999020	0.552005669636968	8042310	NM_003038	SLC1A4	solute carrier family 1 (glutamate/neutral amino acid transporter), member 4	B2R7N6
7987405	0.327370833333333	1.25472468011524	3.65759144444444	2.34563247851787	0.0295037377010900	0.552571815247954	7987405	NM_005739	RASGRP1	RAS guanyl releasing protein 1 (calcium and DAG-regulated)	B2RA89
7921970	0.184224999999998	1.13620645158662	9.06416833333333	2.34558181055377	0.0295068534896598	0.552571815247954	7921970	NM_000696	ALDH9A1	aldehyde dehydrogenase 9 family, member A1	P49189
8031047	0.253753499999998	1.19230513674024	7.19179866666667	2.34540088062782	0.0295179821258127	0.552571815247954	8031047	NM_001020818	MYADM	myeloid-associated differentiation marker	Q96S97
7905406	-0.226563833333335	-1.17004485103380	6.33463627777778	-2.34528471135372	0.029525129512125	0.552571815247954	7905406	NM_020770	CGN	cingulin	Q9P2M7
7938730	0.224031333333333	1.16799276151886	3.4981775	2.34496259469824	0.0295449563173517	0.552571815247954	7938730	NM_002478	MYOD1	myogenic differentiation 1	B2RC72
8031076	0.247198833333332	1.18690036590042	4.82083016666667	2.34489580307189	0.0295490689929580	0.552571815247954	8031076	NM_031896	CACNG7	calcium channel, voltage-dependent, gamma subunit 7	P62955
8142424	0.249944833333333	1.18916164223380	2.8467315	2.34465741200702	0.0295637521764287	0.552571815247954	8142424	NM_001146265	GPR85	G protein-coupled receptor 85	A4D0T8
8109969	0.304226166666667	1.23475616047818	3.83264122222222	2.34347394857968	0.0296367450716613	0.552571815247954	8109969	NM_021025	TLX3	T-cell leukemia homeobox 3	O43711
7899534	-0.216759166666668	-1.16212009519397	7.24470677777778	-2.34325463971637	0.0296502897650889	0.552571815247954	7899534	NM_001166005	EPB41	erythrocyte membrane protein band 4.1 (elliptocytosis 1, RH-linked)	Q59F12
8099449	-0.221250166666668	-1.16574332320596	7.75070577777778	-2.34280509838032	0.0296780717097871	0.552571815247954	8099449	NM_033535	FBXL5	F-box and leucine-rich repeat protein 5	Q9UKA1
8024511	-0.255918333333335	-1.19409559096871	3.35008605555556	-2.34239712106465	0.0297033058191477	0.552571815247954	8024511	NM_001102651	ZNF554	zinc finger protein 554	Q86TJ5
8077728	-0.335148666666667	-1.26150739779760	4.38541916666667	-2.34229740323639	0.0297094765594604	0.552571815247954	8077728	AK092352	LOC442075	hypothetical LOC442075	Q8NAP4
8014974	0.1922805	1.14256837229103	5.49016772222222	2.34204559242009	0.0297250644006434	0.552571815247954	8014974	NM_001067	TOP2A	topoisomerase (DNA) II alpha 170kDa	P11388
7956910	-0.156606166666670	-1.11466189181157	8.30585416666667	-2.34178368674517	0.0297412851719545	0.552571815247954	7956910	NM_018448	CAND1	cullin-associated and neddylation-dissociated 1	Q86VP6
8038993	-0.229725333333333	-1.17261168097783	6.87032194444444	-2.33847751506325	0.0299467538264863	0.55544569267181	8038993	NM_006969	ZNF28	zinc finger protein 28	P17035
8069676	0.296364166666665	1.22804562942151	2.859524	2.33796230036390	0.02997889087675	0.55544569267181	8069676	NM_006988	ADAMTS1	ADAM metallopeptidase with thrombospondin type 1 motif, 1	B2RB33
8002143	-0.210935166666666	-1.15743820165718	5.35195505555556	-2.33730621261722	0.0300198612035812	0.55544569267181	8002143	NM_000229	LCAT	lecithin-cholesterol acyltransferase	P04180
8062844	-0.209110833333335	-1.15597550958948	7.06518861111111	-2.33710722793965	0.0300322973142685	0.55544569267181	8062844	NM_024331	TTPAL	tocopherol (alpha) transfer protein-like	B2RA57
8093074	0.207886000000000	1.15499451469179	4.07654427777778	2.33696627810933	0.0300411092556434	0.55544569267181	8093074	NM_001039617	ZDHHC19	zinc finger, DHHC-type containing 19	B3KVI1
8170200	0.225835666666666	1.16945444719889	2.81520122222222	2.33665815201500	0.0300603810982228	0.55544569267181	8170200	NM_003413	ZIC3	Zic family member 3 (odd-paired homolog, Drosophila)	O60481
8083090	0.240279166666667	1.18122120985857	9.09728744444444	2.33540780743316	0.0301387016838053	0.556385685911415	8083090	NM_001080412	ZBTB38	zinc finger and BTB domain containing 38	Q96NB8
7908481	-0.304657666666668	-1.23512552264694	3.93025833333333	-2.33393612232455	0.0302311286113079	0.557456834513458	7908481	NM_021023	CFHR3	complement factor H-related 3	Q02985
8121392	-0.2826645	-1.21643944167754	4.57429977777778	-2.33356590252032	0.0302544209211614	0.557456834513458	8121392	NM_001083535	C6orf182	chromosome 6 open reading frame 182	Q8IYX8
7952069	-0.262984333333334	-1.19995835158774	6.77205605555556	-2.3329842883165	0.0302910465816244	0.557456834513458	7952069	NM_020153	IFT46	intraflagellar transport 46 homolog (Chlamydomonas)	Q9NQC8
7946323	-0.258189666666667	-1.19597701785046	2.612354	-2.33235656916395	0.0303306215758465	0.557456834513458	7946323	NM_153444	OR5P2	olfactory receptor, family 5, subfamily P, member 2	Q8WZ92
8144621	-0.290280333333333	-1.22287787477039	2.71766183333333	-2.33229933552600	0.0303342322875355	0.557456834513458	8144621	NR_026814	C8orf12	chromosome 8 open reading frame 12	Q96KT0
8144687	0.190963333333333	1.14152569442981	2.07249061111111	2.3318381497045	0.0303633417288086	0.557486355836006	8144687	NM_001033017	DEFB135	defensin, beta 135	Q30KP9
7902353	0.223004166666666	1.16716147270812	5.79760772222222	2.33103547156572	0.0304140673078892	0.55759392182767	7902353	NM_001001933	LHX8	LIM homeobox 8	Q68G74
8062137	-0.179144166666667	-1.13221203695583	5.34014233333333	-2.33087501293497	0.0304242169482685	0.55759392182767	8062137	NM_007186	CEP250	centrosomal protein 250kDa	Q9BV73
7937973	0.221993166666667	1.16634384538107	2.86554261111111	2.32952873706501	0.0305094976138541	0.558651776542749	7937973	NM_001004753	OR51F2	olfactory receptor, family 51, subfamily F, member 2	Q8NH61
8126248	0.325861333333332	1.25341254113827	5.46199416666667	2.32892068570418	0.0305480873824807	0.558853548053144	8126248	NM_173561	UNC5CL	unc-5 homolog C (C. elegans)-like	Q8IV45
8105970	-0.325156333333336	-1.25280018721445	7.50627933333333	-2.32825335783542	0.0305904910327308	0.559124664773176	8105970	NM_001515	GTF2H2	general transcription factor IIH, polypeptide 2, 44kDa	Q6P1K8
7958202	0.290888166666666	1.22339320373450	6.15271788888889	2.32714595857468	0.0306609779480290	0.55942420839517	7958202	NM_018413	CHST11	carbohydrate (chondroitin 4) sulfotransferase 11	Q9NPF2
8160823	0.265651166666666	1.20217853558930	4.6964115	2.32712871440045	0.0306620767403569	0.55942420839517	8160823	NM_147164	CNTFR	ciliary neurotrophic factor receptor	P26992
7927082	0.286787666666666	1.21992095122658	6.58329416666667	2.32659893636665	0.030695851734448	0.55953679375653	7927082	NR_003086	HSD17B7P2	hydroxysteroid (17-beta) dehydrogenase 7 pseudogene 2	Q9NRW6
7962499	-0.218062000000001	-1.16317002785133	7.40131955555556	-2.32548200028271	0.0307671725467779	0.560332962734221	7962499	NM_004719	SFRS2IP	splicing factor, arginine/serine-rich 2, interacting protein	B2RA91
8158568	0.213335666666667	1.15936566596651	4.38329183333333	2.32432189635908	0.0308414118699917	0.560816120987141	8158568	NM_006676	USP20	ubiquitin specific peptidase 20	Q9Y2K6
8113059	-0.230053500000000	-1.17287844271557	5.19605233333333	-2.32419187552163	0.0308497426878170	0.560816120987141	8113059	NM_203406	MBLAC2	metallo-beta-lactamase domain containing 2	B3KY36
8040712	-0.278075833333333	-1.21257655484983	5.46195416666667	-2.32377130613397	0.0308767040464553	0.560816120987141	8040712	NM_001809	CENPA	centromere protein A	P49450
8139411	-0.247396666666669	-1.18706313387921	8.64115083333333	-2.32329076656993	0.0309075365451012	0.560873559327844	8139411	NM_182547	TMED4	transmembrane emp24 protein transport domain containing 4	Q7Z7H5
8114245	0.289734166666666	1.22241501276158	4.08143866666667	2.32236269558604	0.0309671641857095	0.561287920479084	8114245	NM_006161	NEUROG1	neurogenin 1	B2RAP3
7988260	-0.240286166666666	-1.18122694119353	5.37251577777778	-2.32108632457566	0.0310493433207942	0.561287920479084	7988260	NM_032892	FRMD5	FERM domain containing 5	Q7Z6J6
8125798	0.192780833333333	1.14296468902157	4.6946485	2.32026405469551	0.0311023917858509	0.561287920479084	8125798	NM_002418	MLN	motilin	P12872
7993265	0.246388833333334	1.18623416865567	5.10704833333333	2.31978918450714	0.0311330659916934	0.561287920479084	7993265	NM_015914	TXNDC11	thioredoxin domain containing 11	Q6PKC3
8028254	-0.223997000000001	-1.16796496589572	4.42997466666667	-2.31814431305474	0.0312395324492584	0.561287920479084	8028254	NM_001013659	ZNF793	zinc finger protein 793	Q6ZN11
8147548	-0.263852500000000	-1.20068066456816	5.67172516666667	-2.31782124450234	0.0312604829429807	0.561287920479084	8147548	NM_001145860	POP1	processing of precursor 1, ribonuclease P/MRP subunit (S. cerevisiae)	Q99575
8087250	0.265073833333333	1.20169754766940	4.38040683333333	2.31781618517447	0.0312608111356788	0.561287920479084	8087250	NR_029948	MIR425	microRNA 425	---
8064031	0.204891333333332	1.15259952743495	4.91997427777778	2.31768707882692	0.0312691871903602	0.561287920479084	8064031	NM_139317	BIRC7	baculoviral IAP repeat-containing 7	Q96CA5
8006479	-0.204846000000001	-1.15256331024686	6.33531538888889	-2.31712845633485	0.0313054529228432	0.561287920479084	8006479	NM_013975	LIG3	ligase III, DNA, ATP-dependent	P49916
8009382	-0.249683166666667	-1.18894597936848	6.73651433333333	-2.31670518221599	0.0313329577037485	0.561287920479084	8009382	NM_004459	BPTF	bromodomain PHD finger transcription factor	Q12830
7918552	-0.235962833333334	-1.17769244952637	5.24227805555556	-2.31640361976183	0.0313525671452079	0.561287920479084	7918552	NM_019099	C1orf183	chromosome 1 open reading frame 183	Q9NTI7
7984453	-0.200744166666668	-1.14929102600904	8.26375683333333	-2.31611202292843	0.0313715393346642	0.561287920479084	7984453	NM_016166	PIAS1	protein inhibitor of activated STAT, 1	O75925
7917359	-0.210470333333333	-1.15706533755376	6.48952255555556	-2.31610289205541	0.0313721335885273	0.561287920479084	7917359	NM_017953	ZNHIT6	zinc finger, HIT type 6	Q9NWK9
7947110	0.272955166666665	1.20828029416895	4.72062922222222	2.31576603401209	0.0313940641889261	0.561287920479084	7947110	NM_024680	E2F8	E2F transcription factor 8	A0AVK6
8034712	-0.270618000000001	-1.20632446415631	5.49652877777778	-2.31570046252307	0.0313983347603161	0.561287920479084	8034712	NM_024825	PODNL1	podocan-like 1	Q6PEZ8
8072705	-0.290024666666667	-1.22266118212242	4.31378677777778	-2.31556983115893	0.0314068441808985	0.561287920479084	8072705	NM_014310	RASD2	RASD family, member 2	Q96D21
8074558	0.195975833333333	1.14549870950502	5.38455488888889	2.31551946230025	0.0314101258130607	0.561287920479084	8074558	NM_023004	RTN4R	reticulon 4 receptor	Q9BZR6
8118721	0.261662833333332	1.19885970019436	5.25194555555556	2.31523291944259	0.0314288006780345	0.561287920479084	8118721	NM_152735	ZBTB9	zinc finger and BTB domain containing 9	B2R8Z7
8094134	0.261296833333333	1.19855559781323	3.29993561111111	2.31423692664610	0.0314937922977668	0.561715957417417	8094134	NR_027279	USP17L6P	ubiquitin specific peptidase 17-like 6 (pseudogene)	Q6QN14
7995096	0.238399499999999	1.17968321582704	3.94008494444444	2.31401651503810	0.0315081915926790	0.561715957417417	7995096	NM_001145808	ITGAM	integrin, alpha M (complement component 3 receptor 3 subunit)	B3KXM6
8022338	-0.320129666666666	-1.24844275150226	7.51850861111111	-2.31212612533138	0.0316319388498837	0.563047344055337	8022338	NM_145290	GPR125	G protein-coupled receptor 125	Q6JN45
7970999	-0.243146333333335	-1.18357106591369	7.40396333333333	-2.31202719215593	0.0316384274730651	0.563047344055337	7970999	NM_015087	SPG20	spastic paraplegia 20 (Troyer syndrome)	Q8N0X7
8014812	-0.294111666666668	-1.22612976058356	5.25815055555556	-2.31098387297729	0.031706929335047	0.563771454053862	8014812	NM_198993	STAC2	SH3 and cysteine rich domain 2	Q6ZMT1
8028955	0.383404833333331	1.30441671508657	5.92751427777778	2.31022468197997	0.0317568620147158	0.563803571474398	8028955	NR_001278	CYP2B7P1	cytochrome P450, family 2, subfamily B, polypeptide 7 pseudogene 1	Q14097
8046502	-0.234783166666667	-1.17672986447215	4.7334375	-2.30980317808208	0.0317846160223494	0.563803571474398	8046502	NM_024583	SCRN3	secernin 3	Q0VDG4
8019231	-0.304685833333334	-1.23514963703530	3.88415077777778	-2.30942669656467	0.0318094244423081	0.563803571474398	8019231	NM_002602	PDE6G	phosphodiesterase 6G, cGMP-specific, rod, gamma	P18545
8039013	-0.253955166666668	-1.19247181438315	3.65997388888889	-2.30904597455516	0.0318345304584525	0.563803571474398	8039013	NM_203307	ZNF321	zinc finger protein 321	Q8N8H1
7965873	0.320993666666666	1.24919064177919	4.13338722222222	2.30868760742204	0.0318581790247442	0.563803571474398	7965873	NM_001111283	IGF1	insulin-like growth factor 1 (somatomedin C)	P01343
7979510	-0.225525666666669	-1.16920318693832	5.93464188888889	-2.30838656451179	0.0318780573031647	0.563803571474398	7979510	NM_017420	SIX4	SIX homeobox 4	Q9UL97
7927876	-0.301882666666668	-1.23275206256237	3.4919445	-2.30680631737362	0.0319825910031305	0.563803571474398	7927876	NM_030625	TET1	tet oncogene 1	Q8NFU7
8145894	-0.160373333333332	-1.11757630140511	8.10839522222222	-2.30664445212464	0.0319933162591117	0.563803571474398	8145894	NM_004674	ASH2L	ash2 (absent, small, or homeotic)-like (Drosophila)	A8K6T5
8024582	-0.301951	-1.23281045331733	3.32077472222222	-2.30650644712825	0.0320024631451831	0.563803571474398	8024582	NM_003775	S1PR4	sphingosine-1-phosphate receptor 4	O95977
8036069	-0.242306166666667	-1.18288200312693	4.34474561111111	-2.30646803480351	0.0320050095194818	0.563803571474398	8036069	NM_152481	FAM187B	family with sequence similarity 187, member B	Q17R55
8145669	-0.173745500000001	-1.12798313695933	6.81905144444444	-2.30632192197898	0.0320146971271352	0.563803571474398	8145669	NM_001008711	RBPMS	RNA binding protein with multiple splicing	Q93062
8068136	0.2883555	1.22124740783746	4.08734166666667	2.30490884116487	0.0321085272120054	0.564965144607074	8068136	NM_181600	KRTAP13-4	keratin associated protein 13-4	Q3LI77
8067157	-0.244209166666667	-1.18444332388995	2.8488955	-2.30267838583295	0.0322571480627689	0.5670879368884	8067157	NM_080617	CBLN4	cerebellin 4 precursor	Q9NTU7
8029385	-0.233567166666667	-1.17573845560652	4.37764288888889	-2.30224347861949	0.0322862008235295	0.567106837688859	8029385	NM_013362	ZNF225	zinc finger protein 225	Q9UK10
8126934	-0.172587000000000	-1.12707771766223	2.08146216666667	-2.30178841521682	0.0323166258903061	0.567149789434202	8126934	NM_001037499	DEFB114	defensin, beta 114	Q30KQ6
8119408	-0.297268166666666	-1.22881537015257	7.10588177777778	-2.29808470237451	0.0325652370921417	0.57096946667555	8119408	NM_002505	NFYA	nuclear transcription factor Y, alpha	P23511
8077366	0.220471666666666	1.16511444022190	2.24701005555556	2.29770816766074	0.0325906104066902	0.57096946667555	8077366	NM_020873	LRRN1	leucine rich repeat neuronal 1	Q6UXK5
8115397	-0.234358666666668	-1.17638367326013	6.09830538888889	-2.29654771524846	0.0326689237573306	0.571847223282463	8115397	NM_032385	C5orf4	chromosome 5 open reading frame 4	Q96IV6
8143635	0.251530833333333	1.19046964383242	3.50682172222222	2.29554591112846	0.0327366701379013	0.572217105355468	8143635	NM_001080413	NOBOX	NOBOX oogenesis homeobox	---
8064790	-0.274771000000001	-1.20980204124761	4.14021133333333	-2.29459262733340	0.0328012555413909	0.572217105355468	8064790	NM_014737	RASSF2	Ras association (RalGDS/AF-6) domain family member 2	P50749
8039625	0.24972	1.18897633464203	2.54073044444444	2.29447193847117	0.0328094406333610	0.572217105355468	8039625	NM_052882	ZIM3	zinc finger, imprinted 3	Q96PE6
8133670	0.274244999999999	1.20936103336754	8.55451533333333	2.29442525338556	0.0328126073102981	0.572217105355468	8133670	NM_000941	POR	P450 (cytochrome) oxidoreductase	B2R6E5
7926766	0.253118666666666	1.19178059862685	3.01342905555556	2.29394468155230	0.0328452211551979	0.572217105355468	7926766	NM_000818	GAD2	glutamate decarboxylase 2 (pancreatic islets and brain, 65kDa)	Q9UGI5
7946365	0.221891499999999	1.166261656069	2.3846625	2.29373540186007	0.0328594331837082	0.572217105355468	7946365	NM_030906	STK33	serine/threonine kinase 33	Q9BYT3
8059376	0.192113666666666	1.14243625326132	5.60754005555556	2.29310793623126	0.0329020778740323	0.572467912881231	8059376	NM_001136529	SERPINE2	serpin peptidase inhibitor, clade E (nexin, plasminogen activator inhibitor type 1), member 2	P07093
8104758	-0.251709666666667	-1.19061722100167	8.12379261111111	-2.29150916482402	0.0330109663611086	0.573869886912239	8104758	BC022250	C5orf23	chromosome 5 open reading frame 23	Q9H7Z1
8029754	0.204879999999998	1.15259047303123	4.82065655555556	2.29060810186775	0.0330724817652681	0.574164861075988	8029754	NM_004497	FOXA3	forkhead box A3	P55318
7995820	0.265960666666666	1.20243646547708	5.0030225	2.29012157373668	0.0331057408320978	0.574164861075988	7995820	NM_005947	MT1B	metallothionein 1B	P07438
8028286	0.234781666666666	1.1767286410023	5.94327411111111	2.29001673239281	0.0331129118203172	0.574164861075988	8028286	NM_015073	SIPA1L3	signal-induced proliferation-associated 1 like 3	O60292
7977749	-0.3918155	-1.31204345232639	7.12857111111111	-2.28912440429425	0.0331740036324042	0.574732524469088	7977749	NM_019852	METTL3	methyltransferase like 3	Q86U44
8050594	-0.218141833333335	-1.16323439509959	6.54133055555556	-2.28809075759316	0.0332449003475712	0.575042106798208	8050594	NM_022460	HS1BP3	HCLS1 binding protein 3	Q53T59
7954692	0.267496666666665	1.20371735014325	4.11777516666667	2.28788394358748	0.0332591022379566	0.575042106798208	7954692	NR_026806	FLJ13224	hypothetical protein FLJ13224	Q0VFX0
8071530	0.3069865	1.23712090229033	4.13879927777778	2.28742100255665	0.0332909125882471	0.575042106798208	8071530	NR_024591	POM121L1P	POM121 membrane glycoprotein-like 1 (rat) pseudogene	Q5BKY6
8006715	-0.188584000000001	-1.13964460966849	5.89280005555556	-2.28721103497885	0.0333053494514601	0.575042106798208	8006715	NM_001488	TADA2A	transcriptional adaptor 2A	O75478
7898799	0.223668166666667	1.16769878209710	4.07039427777778	2.28647250133060	0.0333561750501558	0.575429504907794	7898799	NM_001114101	C1QC	complement component 1, q subcomponent, C chain	P02747
7952313	-0.206141833333334	-1.1535990113905	3.10964355555556	-2.28504584962735	0.0334545589353724	0.57647514596186	7952313	NR_029477	MIRLET7A2	microRNA let-7a-2	---
8052956	-0.219040833333337	-1.16395947807451	7.63043122222222	-2.28476920219145	0.0334736678242284	0.57647514596186	8052956	NM_015189	EXOC6B	exocyst complex component 6B	Q9Y2D4
8155602	-0.315394666666669	-1.24435201427573	6.18868783333333	-2.28308953574737	0.0335899034059261	0.577875116091417	8155602	NM_001012421	ANKRD20A2	ankyrin repeat domain 20 family, member A2	Q5TYW2
7974229	-0.220496666666667	-1.16513463029157	7.81426588888889	-2.28214794438702	0.0336552254139026	0.577875116091417	7974229	NM_014315	KLHDC2	kelch domain containing 2	Q9Y2U9
8077781	0.205270833333332	1.15290275787778	6.63148466666667	2.28152379032991	0.0336985899237008	0.577875116091417	8077781	NM_000551	VHL	von Hippel-Lindau tumor suppressor	P40337
7905606	-0.206921333333334	-1.15422247884443	6.50705416666667	-2.28136825318168	0.0337094042183883	0.577875116091417	7905606	NM_000906	NPR1	natriuretic peptide receptor A/guanylate cyclase A (atrionatriuretic peptide receptor A)	P16066
8089820	0.251224666666666	1.19021703088229	2.46132338888889	2.28131702289153	0.0337129668926922	0.577875116091417	8089820	NM_153002	GPR156	G protein-coupled receptor 156	Q8NFN8
8165334	0.211960666666666	1.15826122717434	4.25985044444444	2.28044850415681	0.0337734184752681	0.577875116091417	8165334	NM_004669	CLIC3	chloride intracellular channel 3	O95833
8110882	-0.273059500000000	-1.20836767817291	3.171331	-2.28032102234461	0.0337822999930182	0.577875116091417	8110882	NR_028351	FLJ33360	FLJ33360 protein	Q8NBE2
8126018	-0.286718333333334	-1.21986232542475	7.30547783333333	-2.28020250491473	0.0337905588998876	0.577875116091417	8126018	NM_007271	STK38	serine/threonine kinase 38	B2R6F9
8109507	0.194956166666666	1.14468938102849	2.86227605555556	2.27966610266379	0.0338279614186403	0.577875116091417	8109507	NM_005546	ITK	IL2-inducible T-cell kinase	Q08881
8118207	0.306214166666667	1.23645879839597	3.93740905555556	2.27908951364321	0.0338682085795867	0.577875116091417	8118207	NR_002971	SNORA38	small nucleolar RNA, H/ACA box 38	---
7939839	0.256406999999998	1.19450012105315	6.77005388888889	2.27873930010936	0.0338926757443249	0.577875116091417	7939839	NM_002843	PTPRJ	protein tyrosine phosphatase, receptor type, J	Q12913
8093137	0.243933666666667	1.18421716176167	2.48260561111111	2.27867649473993	0.0338970652704832	0.577875116091417	8093137	NM_001077657	C3orf43	chromosome 3 open reading frame 43	Q147U7
8067087	0.193982999999999	1.14391749377023	3.85192838888889	2.27706694524986	0.0340097368078755	0.579195359314228	8067087	NM_020436	SALL4	sal-like 4 (Drosophila)	Q9UJQ4
8039642	0.183858666666666	1.13591797935636	2.35096433333333	2.27648896963406	0.0340502802047014	0.579195359314228	8039642	NM_020633	VN1R1	vomeronasal 1 receptor 1	Q9GZP7
7933659	-0.239186166666668	-1.18032664392205	7.62969894444444	-2.27622829930221	0.0340685800536961	0.579195359314228	7933659	NM_015235	CSTF2T	cleavage stimulation factor, 3' pre-RNA, subunit 2, 64kDa, tau variant	Q9H0L4
8030946	-0.215073333333335	-1.16076291538393	7.55508938888889	-2.27585038604603	0.0340951267776691	0.579195359314228	8030946	NM_001039886	ZNF808	zinc finger protein 808	Q7Z749
7965884	0.291723	1.22410134021293	3.48762405555556	2.27521314509576	0.0341399332126206	0.579195359314228	7965884	NM_000277	PAH	phenylalanine hydroxylase	B2R8I4
8009517	0.215802833333332	1.16135000457846	6.60588727777778	2.27491236314065	0.0341611009561598	0.579195359314228	8009517	NM_000346	SOX9	SRY (sex determining region Y)-box 9	P48436
8120468	-0.222615500000000	-1.16684707801895	2.8358095	-2.27425230865226	0.0342075950757056	0.579195359314228	8120468	NM_001704	BAI3	brain-specific angiogenesis inhibitor 3	O60242
7950042	0.200532500000000	1.14912241881977	6.59832544444444	2.27405376814967	0.0342215916143574	0.579195359314228	7950042	NM_012309	SHANK2	SH3 and multiple ankyrin repeat domains 2	Q9UPX8
8154563	-0.275124333333334	-1.21009837257580	5.0544055	-2.27311318342712	0.0342879717584824	0.579195359314228	8154563	NM_001010887	ACER2	alkaline ceramidase 2	B3KVV5
8070386	0.320114666666667	1.24842977125114	2.96220222222222	2.2727863964269	0.0343110618884201	0.579195359314228	8070386	AF426265	C21orf87	chromosome 21 open reading frame 87	P59051
8064859	-0.22942400	-1.17236678508674	3.27919355555556	-2.27226730445140	0.0343477693087093	0.579195359314228	8064859	NM_144773	PROKR2	prokineticin receptor 2	Q8NFJ6
8126086	0.329864999999999	1.25689575516270	3.08604444444444	2.27114104471392	0.0344275365984804	0.579195359314228	8126086	NM_145316	TMEM217	transmembrane protein 217	Q8N7C4
7942342	-0.236177000000001	-1.17786728979486	6.48625033333333	-2.27111689995173	0.0344292485133816	0.579195359314228	7942342	NM_001567	INPPL1	inositol polyphosphate phosphatase-like 1	O15357
7900492	0.316391333333333	1.24521195530762	3.26130588888889	2.27111204321471	0.0344295928758027	0.579195359314228	7900492	NM_004700	KCNQ4	potassium voltage-gated channel, KQT-like subfamily, member 4	B3KQH8
7929609	0.231182666666665	1.17379678901842	4.23500077777778	2.27079009112784	0.0344524276531455	0.579195359314228	7929609	BC024315	C10orf12	chromosome 10 open reading frame 12	Q8N655
8100097	0.202213333333333	1.15046200119831	2.26765038888889	2.27078923682871	0.0344524882636939	0.579195359314228	8100097	NM_173536	GABRG1	gamma-aminobutyric acid (GABA) A receptor, gamma 1	Q8N1C3
8065607	0.265707499999999	1.20222547832111	5.49731294444444	2.27063076309561	0.0344637333045874	0.579195359314228	8065607	NM_002657	PLAGL2	pleiomorphic adenoma gene-like 2	Q9UPG8
8016444	0.171585333333333	1.12629545646307	3.8103855	2.27027710353084	0.0344888405866933	0.579195359314228	8016444	NM_002146	HOXB3	homeobox B3	B3KNJ7
7993298	-0.258579333333334	-1.19630009050769	5.90462927777778	-2.26948433255913	0.0345451827228778	0.579661302808554	7993298	NM_005236	ERCC4	excision repair cross-complementing rodent repair deficiency, complementation group 4	A0PJA9
8162827	0.169395666666667	1.12458730544415	7.64339194444444	2.26906788412805	0.0345748135486812	0.579678635758285	8162827	NR_024532	ALG2	asparagine-linked glycosylation 2, alpha-1,3-mannosyltransferase homolog (S. cerevisiae)	Q9H553
7999102	0.225313166666665	1.16903098326873	5.29078394444444	2.26759799632479	0.0346795847535739	0.580462764363236	7999102	NM_003223	TFAP4	transcription factor AP-4 (activating enhancer binding protein 4)	Q01664
8142770	-0.333951333333335	-1.26046087153406	5.99480744444444	-2.26728669904726	0.0347018109267391	0.580462764363236	8142770	ENST00000424840	MGC27345	hypothetical protein MGC27345	---
8061668	0.204205666666666	1.15205186401237	3.87898016666667	2.26720715475441	0.0347074923733716	0.580462764363236	8061668	NM_001172129	HCK	hemopoietic cell kinase	P08631
7908371	-0.223586166666667	-1.16763241423951	3.55432311111111	-2.26572050762072	0.0348138334779000	0.581761256881313	7908371	BC040856	C1orf99	chromosome 1 open reading frame 99	Q0P611
7929541	0.339704833333333	1.26549765432774	2.3866335	2.26508016481351	0.0348597299237728	0.581787049022289	7929541	NM_001159747	CC2D2B	coiled-coil and C2 domain containing 2B	Q6DHV5
8089185	-0.262987666666667	-1.19996112408344	2.57076861111111	-2.26489822325848	0.0348727806888052	0.581787049022289	8089185	NM_016247	IMPG2	interphotoreceptor matrix proteoglycan 2	Q96RP4
7927803	-0.275389500000001	-1.21032080852595	4.57115588888889	-2.26391293606161	0.0349435338870174	0.582488019646252	7927803	NM_178011	LRRTM3	leucine rich repeat transmembrane neuronal 3	Q86VH5
8005978	0.180045499999999	1.13291961497405	6.618651	2.26345493758568	0.0349764675134963	0.582557926457329	8005978	NM_004295	TRAF4	TNF receptor-associated factor 4	Q9BUZ4
7932495	-0.274250333333334	-1.20936550412348	5.44013805555556	-2.26271178327579	0.0350299667291075	0.582682339289006	7932495	NM_001010911	C10orf114	chromosome 10 open reading frame 114	Q5T4H9
7943715	0.236598833333332	1.17821173981215	6.72230911111111	2.26049713184901	0.0351898442447605	0.582682339289006	7943715	NM_033390	ZC3H12C	zinc finger CCCH-type containing 12C	Q9C0D7
7970975	-0.194139166666670	-1.14404132551978	7.84723722222222	-2.25965085975755	0.0352511141148135	0.582682339289006	7970975	NM_017826	SOHLH2	spermatogenesis and oogenesis specific basic helix-loop-helix 2	Q9NX45
8081779	0.236510500000000	1.17813960247106	6.68253144444444	2.25928988157599	0.0352772786345792	0.582682339289006	8081779	NM_173570	ZDHHC23	zinc finger, DHHC-type containing 23	B3KXV3
8129763	0.305877166666666	1.23617000697436	3.71096983333333	2.25927949699680	0.035278031596361	0.582682339289006	8129763	NM_001099286	FAM54A	family with sequence similarity 54, member A	Q6P444
8154962	0.263755	1.20059952308934	6.27322933333333	2.25919188927367	0.0352843844169543	0.582682339289006	8154962	NM_001135004	DNAJB5	DnaJ (Hsp40) homolog, subfamily B, member 5	O75953
8070795	0.384173666666666	1.30511204313210	4.3978575	2.25915333774022	0.035287180290761	0.582682339289006	8070795	NM_181686	KRTAP12-1	keratin associated protein 12-1 // keratin associated protein 12-1	P59990
8168179	0.222698166666667	1.16691394046689	3.81968672222222	2.25784752073594	0.0353820023331846	0.582682339289006	8168179	NM_021120	DLG3	discs, large homolog 3 (Drosophila)	Q59FY1
8063785	0.211793500000000	1.15812702594277	3.04505272222222	2.25783247620277	0.0353830961557093	0.582682339289006	8063785	AY358539	C20orf197	chromosome 20 open reading frame 197	Q6UX30
7924868	0.187045833333333	1.13843019556906	5.95108133333333	2.25776994558788	0.0353876428173029	0.582682339289006	7924868	NM_145214	TRIM11	tripartite motif-containing 11	B2RB82
7998129	-0.205783166666669	-1.15331225218447	7.97765377777778	-2.25711218666969	0.0354355016183229	0.582682339289006	7998129	NM_016310	POLR3K	polymerase (RNA) III (DNA directed) polypeptide K, 12.3 kDa	Q9Y2Y1
8000941	-0.263588833333334	-1.20046124845294	4.50512722222222	-2.25705411051226	0.0354397301168151	0.582682339289006	8000941	NM_001080417	ZNF629	zinc finger protein 629	Q9UEG4
8071049	-0.499671833333334	-1.41389191090974	5.71878461111111	-2.25663876451221	0.0354699847772477	0.582682339289006	8071049	AF172850	LOC51152	melanoma antigen	Q9UMX8
7959946	0.213238666666665	1.15928771831582	4.86268616666667	2.25638844612714	0.0354882299364947	0.582682339289006	7959946	NM_016155	MMP17	matrix metallopeptidase 17 (membrane-inserted)	Q5U5M0
7980828	-0.595528166666667	-1.5110256666358	3.521407	-2.25624529752422	0.035498667597314	0.582682339289006	7980828	NM_001080414	CCDC88C	coiled-coil domain containing 88C	Q9P219
8069168	0.186547666666665	1.13803716027365	6.29374355555556	2.25602272828938	0.0355149018008232	0.582682339289006	8069168	NM_198699	KRTAP10-12	keratin associated protein 10-12	P60413
8095616	0.200782333333333	1.14932143104023	2.28887122222222	2.25587288473276	0.0355258352312151	0.582682339289006	8095616	NM_004885	NPFFR2	neuropeptide FF receptor 2	Q9Y5X5
8040898	0.271712166666666	1.20723971002110	5.08256944444444	2.25583005477177	0.0355289609143898	0.582682339289006	8040898	NM_032546	TRIM54	tripartite motif-containing 54	Q9BYV2
8116227	-0.217219833333336	-1.16249123078097	6.57527694444444	-2.25581428202908	0.0355301120553139	0.582682339289006	8116227	NM_020666	CLK4	CDC-like kinase 4	---
7965523	-0.225374333333335	-1.16908054831353	5.32348455555556	-2.2551750531114	0.0355767936772998	0.582976239158340	7965523	NM_003297	NR2C1	nuclear receptor subfamily 2, group C, member 1	P13056
7969640	0.192820833333333	1.14299637917095	2.61766822222222	2.25396901373911	0.0356650217087786	0.583520430024199	7969640	NM_182848	CLDN10	claudin 10	Q96N78
7924476	0.229082833333333	1.17208957807619	3.25651938888889	2.25374836432953	0.0356811850748642	0.583520430024199	7924476	NM_005681	TAF1A	TATA box binding protein (TBP)-associated factor, RNA polymerase I, A, 48kDa	Q15573
8084717	-0.257936166666668	-1.19576688782944	7.83405883333333	-2.25354121372198	0.0356963657242233	0.583520430024199	8084717	NM_173216	ST6GAL1	ST6 beta-galactosamide alpha-2,6-sialyltranferase 1	B2R513
8161648	-0.255784166666667	-1.19398454852982	7.38406716666667	-2.25150530634659	0.0358458791874654	0.5854923216196	8161648	NM_001206	KLF9	Kruppel-like factor 9	Q13886
8159583	0.403205833333333	1.32244326836058	4.14296211111111	2.25089370232025	0.0358909064452985	0.58575577588261	8159583	NM_007327	GRIN1	glutamate receptor, ionotropic, N-methyl D-aspartate 1	Q05586
8171885	0.210596000000000	1.15716612869321	2.91254122222222	2.2498237243743	0.0359698047668529	0.586571152553586	8171885	NM_001017930	DCAF8L1	DDB1 and CUL4 associated factor 8-like 1	A6NGE4
8100808	-0.289523166666668	-1.22223624268219	3.61289855555556	-2.24803428893706	0.0361021103514063	0.588255447606917	8100808	NM_005420	SULT1E1	sulfotransferase family 1E, estrogen-preferring, member 1	Q53X91
7945882	0.235317333333333	1.17716563657348	4.25514922222222	2.24632108529668	0.0362291977800026	0.589852079518596	7945882	NM_053017	ART5	ADP-ribosyltransferase 5	Q96L15
8096411	-0.2861015	-1.21934087710181	5.46851127777778	-2.24407913362680	0.0363961282366434	0.591260807076878	8096411	NM_145715	TIGD2	tigger transposable element derived 2	B3KNK0
8125172	-0.185138166666666	-1.13692585122400	5.73006022222222	-2.24379845494013	0.0364170765234027	0.591260807076878	8125172	NM_006709	EHMT2	euchromatic histone-lysine N-methyltransferase 2	Q96KQ7
7940002	0.236731833333332	1.17832036248032	4.02495516666667	2.24372818169364	0.0364223230557814	0.591260807076878	7940002	NM_001005210	LRRC55	leucine rich repeat containing 55	Q6ZSA7
7970681	0.181189999999999	1.13381872456409	6.74557216666667	2.24359323482147	0.036432400001925	0.591260807076878	7970681	NM_005977	RNF6	ring finger protein (C3H2C3 type) 6	Q9Y252
7948129	0.192461499999999	1.14271172749978	2.53723044444444	2.24299534873096	0.0364770769726387	0.591487205443064	7948129	NM_001004744	OR5R1	olfactory receptor, family 5, subfamily R, member 1	---
8018288	-0.178510833333336	-1.13171511263558	9.84184994444444	-2.24262587319743	0.0365047111006055	0.591487205443064	8018288	NM_006356	ATP5H	ATP synthase, H+ transporting, mitochondrial F0 complex, subunit d	O75947
7982341	0.246262666666667	1.18613043455892	4.98882555555556	2.24208573291170	0.0365451442775091	0.591669388582356	7982341	NM_000746	CHRNA7	cholinergic receptor, nicotinic, alpha 7	Q5W554
8022666	-0.221634666666668	-1.16605405279896	7.95865005555556	-2.24061341858566	0.0366555656260652	0.592983491811924	8022666	NM_031422	CHST9	carbohydrate (N-acetylgalactosamine 4-0) sulfotransferase 9	Q7L1S5
8142096	-0.281615166666668	-1.21555499533081	5.55560433333333	-2.23983294226091	0.0367142241414172	0.59345879054747	8142096	NM_020725	ATXN7L1	ataxin 7-like 1	Q9ULK2
7900461	-0.299169500000001	-1.23043589826224	3.58000133333333	-2.23880179746226	0.0367918541744795	0.594239748300158	7900461	NM_152373	ZNF684	zinc finger protein 684	B3KSP5
8123658	0.253438833333333	1.19204511105207	5.954015	2.238358163972	0.0368252995177471	0.594306386325426	8123658	NM_015482	SLC22A23	solute carrier family 22, member 23	Q7L9D0
8121814	-0.241615833333333	-1.18231612640616	5.98428794444444	-2.23774283789049	0.0368717348258146	0.594582390548339	8121814	NM_001040214	NKAIN2	Na+/K+ transporting ATPase interacting 2	B3KNZ0
7973020	0.256312333333333	1.19442174299566	2.92616572222222	2.23620607483961	0.0369879404356723	0.59567317235604	7973020	ENST00000357151	OR4Q2	olfactory receptor, family 4, subfamily Q, member 2 (gene/pseudogene)	---
8051998	0.201091666666663	1.14956788752375	8.52993894444444	2.23607125450783	0.036998151159164	0.59567317235604	8051998	NM_139279	MCFD2	multiple coagulation factor deficiency 2	Q68D61
7925525	0.335082500000000	1.26144954230974	5.06934877777778	2.23527040770386	0.0370588571798412	0.596031748054948	7925525	NM_014812	CEP170	centrosomal protein 170kDa	B2R9B7
8158164	-0.241625333333333	-1.18232391186315	2.2206635	-2.23468142374031	0.0371035617431948	0.596031748054948	8158164	NR_024425	LOC389791	hypothetical LOC389791	Q8N1Y9
7911351	0.272320000000000	1.20774844895736	5.80740366666667	2.23461460204630	0.0371086367067264	0.596031748054948	7911351	NR_024321	NCRNA00115	non-protein coding RNA 115	Q9H632
8148304	0.219739666666665	1.16452343005131	7.07740916666667	2.23300114348358	0.0372313686434734	0.59656460097369	8148304	NM_025195	TRIB1	tribbles homolog 1 (Drosophila)	Q96RU8
8129773	0.201259499999999	1.14970162821589	8.12024622222222	2.23286835690809	0.0372414859447601	0.59656460097369	8129773	NM_014739	BCLAF1	BCL2-associated transcription factor 1	Q9NYF8
8114171	0.218026500000000	1.16314140639857	2.52537322222222	2.23270971736467	0.0372535763424144	0.59656460097369	8114171	NM_001113575	CDKL3	cyclin-dependent kinase-like 3	Q8IVW4
7953135	0.231745999999999	1.17425521436391	5.33890155555556	2.23166309134412	0.0373334330236387	0.59656460097369	7953135	NM_003324	TULP3	tubby like protein 3	O75386
7973962	-0.360172833333333	-1.28357965983215	3.30566088888889	-2.23165849823113	0.0373337838195928	0.59656460097369	7973962	BC062480	STELLAR	germ and embryonic stem cell enriched protein STELLA	Q6W0C5
8174496	-0.255874833333333	-1.19405958725784	6.45644688888889	-2.23157908073505	0.0373398497555579	0.59656460097369	8174496	NM_015365	AMMECR1	Alport syndrome, mental retardation, midface hypoplasia and elliptocytosis chromosomal region gene 1	B2RBC1
7903404	-0.423365666666668	-1.34105245276080	6.09804411111111	-2.23122927759713	0.0373665785876934	0.59656460097369	7903404	NM_017619	RNPC3	RNA-binding region (RNP1, RRM) containing 3	Q96LT9
8133752	0.333488999999998	1.26005700259867	6.23930666666667	2.2310895638283	0.0373772591631271	0.59656460097369	8133752	NR_029411	LOC100133091	hypothetical LOC100133091	Q6DCA4
7950990	0.218432499999999	1.16346878110463	5.53565922222222	2.23054129443506	0.0374191992527848	0.596764098232847	7950990	NM_152313	SLC36A4	solute carrier family 36 (proton/amino acid symporter), member 4	Q6YBV0
8176553	-0.230080333333334	-1.17290025781162	2.80809866666667	-2.2297202589283	0.0374820853019944	0.597122246781166	8176553	NR_001533	TTTY8	testis-specific transcript, Y-linked 8 (non-protein coding)	---
8162601	0.263275333333332	1.20020041459440	6.31048522222222	2.22947912139628	0.0375005732684965	0.597122246781166	8162601	NM_153695	ZNF367	zinc finger protein 367	Q7RTV3
8004201	0.313127666666666	1.24239821896245	5.01568461111111	2.22897544244032	0.0375392171763086	0.597221665152889	8004201	NR_002710	ALOX12P2	arachidonate 12-lipoxygenase pseudogene 2	---
7946121	0.213650333333333	1.15961856315332	2.33958438888889	2.2286299755407	0.0375657436146982	0.597221665152889	7946121	ENST00000316540	OR52L2P	olfactory receptor, family 52, subfamily L, member 2 pseudogene	---
8062873	0.218949666666666	1.16388592756658	6.09369538888889	2.22756943294738	0.0376472839117764	0.597414902984779	8062873	NM_022358	KCNK15	potassium channel, subfamily K, member 15	Q9H427
8112342	-0.243005666666667	-1.18345567016089	3.47830494444444	-2.22736079748691	0.0376633440077805	0.597414902984779	8112342	NM_197941	ADAMTS6	ADAM metallopeptidase with thrombospondin type 1 motif, 6	Q9UKP5
8009705	0.237250666666665	1.17874419551976	4.0472075	2.22689616895736	0.0376991321808021	0.597414902984779	8009705	NM_178160	OTOP2	otopetrin 2	---
8162664	0.361642499999999	1.28488790264424	4.01321838888889	2.22627019954557	0.0377473969210534	0.597414902984779	8162664	AY358791	LOC100130916	HSAL5836	Q6UWG9
8085867	0.2082715	1.15530317997820	2.89027088888889	2.22565170369393	0.0377951409756307	0.597414902984779	8085867	NM_199347	NEK10	NIMA (never in mitosis gene a)- related kinase 10	Q6ZWH5
7993807	-0.187087500000001	-1.13846307519721	5.90622861111111	-2.22539632850850	0.0378148704811854	0.597414902984779	7993807	NM_020422	TMEM159	transmembrane protein 159	Q96B96
8115490	0.201521000000000	1.14991003970705	3.60485438888889	2.2250544904235	0.037841294602501	0.597414902984779	8115490	NM_033274	ADAM19	ADAM metallopeptidase domain 19 (meltrin beta)	Q8TBU7
7897378	0.286499833333331	1.21967758802184	5.51919433333333	2.22481082287642	0.0378601404477055	0.597414902984779	7897378	NM_016831	PER3	period homolog 3 (Drosophila)	P56645
8048272	0.226118000000000	1.16968333013845	4.47523777777778	2.22471364301025	0.0378676589729201	0.597414902984779	8048272	BC052750	C2orf62	chromosome 2 open reading frame 62	Q7Z7H3
8067270	0.185558333333331	1.13725701470635	5.61019372222222	2.22428749165037	0.037900645211478	0.597414902984779	8067270	NM_153360	APCDD1L	adenomatosis polyposis coli down-regulated 1-like	Q8NCL9
8129082	0.2205325	1.16516357000156	3.67518694444444	2.22406232039189	0.0379180852070111	0.597414902984779	8129082	NM_000493	COL10A1	collagen, type X, alpha 1	Q03692
8138030	-0.194338000000002	-1.14419900903555	7.15030911111111	-2.22388824471318	0.0379315727746132	0.597414902984779	8138030	NM_000535	PMS2	PMS2 postmeiotic segregation increased 2 (S. cerevisiae)	P54278
7923712	-0.172791666666668	-1.12723762089614	6.82716311111111	-2.22313273912650	0.0379901610470528	0.597873109024659	7923712	NM_005057	RBBP5	retinoblastoma binding protein 5	Q15291
8168291	0.247924833333333	1.18749779397040	2.76936705555556	2.22249950028555	0.0380393315152466	0.598182505674203	8168291	NM_012278	ITGB1BP2	integrin beta 1 binding protein (melusin) 2	Q32N04
8160546	-0.319917666666667	-1.24825930981118	3.57021111111111	-2.22133130356782	0.0381301938750296	0.598800102418408	8160546	NM_152570	LINGO2	leucine rich repeat and Ig domain containing 2	Q7L985
7920944	-0.287591833333336	-1.22060113186145	6.74258961111111	-2.2209631910106	0.0381588668016662	0.598800102418408	7920944	NM_015327	SMG5	Smg-5 homolog, nonsense mediated mRNA decay factor (C. elegans)	Q9UPR3
8151871	0.265745833333332	1.20225742264819	5.73389416666667	2.22085588168907	0.0381672290243998	0.598800102418408	8151871	NM_057749	CCNE2	cyclin E2	O96020
7992271	0.283481666666665	1.21712864854901	5.35173816666667	2.21934731139782	0.0382849639976602	0.600126346096727	7992271	NM_016111	TELO2	TEL2, telomere maintenance 2, homolog (S. cerevisiae)	Q9Y4R8
7918936	-0.285124000000001	-1.21851499084303	3.71504538888889	-2.21900392057405	0.0383118100009994	0.600126346096727	7918936	NM_024626	VTCN1	V-set domain containing T cell activation inhibitor 1	Q7Z7D3
8158625	0.236701166666665	1.17829531576378	5.2350825	2.21863612511569	0.0383405830387401	0.600126346096727	8158625	AK125285	LOC100129785	hypothetical protein LOC100129785	---
8023710	-0.193436166666668	-1.14348399004019	5.63740916666667	-2.21793812792987	0.0383952424800770	0.600518182925278	8023710	NM_021153	CDH19	cadherin 19, type 2	Q9H159
7967175	0.226470999999999	1.16996956438902	5.05082338888889	2.21733337841751	0.0384426574166792	0.600796195710168	7967175	NM_032590	KDM2B	lysine (K)-specific demethylase 2B	Q8NHM5
8072316	-0.2448555	-1.18497407826929	4.63687894444444	-2.21615458467034	0.0385352338463357	0.601351998171239	8072316	NM_001017437	CCDC157	coiled-coil domain containing 157	Q569K6
8030908	-0.262323000000002	-1.19940841513237	6.55448477777778	-2.2161250586437	0.0385375552848762	0.601351998171239	8030908	NM_144684	ZNF480	zinc finger protein 480	Q8WV37
7910381	0.458305666666666	1.37392729930271	4.03651394444444	2.21448314585593	0.0386668496525088	0.602803819940853	7910381	AK055963	DUSP5P	dual specificity phosphatase 5 pseudogene	Q96N51
8111584	-0.236439666666668	-1.17808175968087	5.78094405555556	-2.21279683095562	0.0388000533247433	0.602803819940853	8111584	BC144069	C5orf42	chromosome 5 open reading frame 42	B7ZLV7
8129590	-0.183815500000001	-1.13588399222961	7.77235438888889	-2.21271159102264	0.0388067976379289	0.602803819940853	8129590	NM_003569	STX7	syntaxin 7	O15400
8155458	0.436085499999999	1.3529284087372	4.56048177777778	2.2126061030681	0.0388151454893808	0.602803819940853	8155458	D14041	RBPJ	recombination signal binding protein for immunoglobulin kappa J region	Q14663
7976854	0.223585833333333	1.16763214445917	2.46361838888889	2.21238667079646	0.0388325156515319	0.602803819940853	7976854	NR_030155	MIR412	microRNA 412	---
8073096	-0.244195000000001	-1.18443169320509	5.51715316666667	-2.21207674733875	0.0388570611637816	0.602803819940853	8073096	NM_001166003	APOBEC3H	apolipoprotein B mRNA editing enzyme, catalytic polypeptide-like 3H	Q6NTF7
7966668	0.250559333333332	1.18966826037264	3.65066188888889	2.21200172555463	0.0388630049180312	0.602803819940853	7966668	NM_181486	TBX5	T-box 5	Q99593
7998157	-0.175252500000002	-1.12916201306807	7.19265638888889	-2.2119323154206	0.0388685048180905	0.602803819940853	7998157	NM_001077350	NPRL3	nitrogen permease regulator-like 3 (S. cerevisiae)	Q9BTE2
8061579	0.224839499999999	1.16864722918166	5.27186127777778	2.21023383330499	0.0390033105937205	0.604272563263765	8061579	NM_012112	TPX2	TPX2, microtubule-associated, homolog (Xenopus laevis)	Q9ULW0
8111524	0.183516166666667	1.135648341131	3.06184233333333	2.20998833075853	0.0390228310464859	0.604272563263765	8111524	NM_174914	UGT3A2	UDP glycosyltransferase 3 family, polypeptide A2	Q3SY77
7980616	-0.246264166666668	-1.18613166780401	6.26230222222222	-2.20909685768228	0.0390937891610926	0.604523871630838	7980616	NM_007039	PTPN21	protein tyrosine phosphatase, non-receptor type 21	Q16825
8010161	0.172776833333332	1.12722603105564	7.87274816666667	2.20903512488246	0.0390987072376926	0.604523871630838	8010161	NM_006640	SEPT9	septin 9	Q9UHD8
8064322	-0.191205166666667	-1.1417170599607	3.39995866666667	-2.20854163065826	0.039138042852054	0.604670829734097	8064322	NM_153269	C20orf96	chromosome 20 open reading frame 96	Q9NUD7
8143482	0.227377166666666	1.17070466114573	2.94104466666667	2.20779085688963	0.0391979551664288	0.605007248454977	8143482	NM_176817	TAS2R38	taste receptor, type 2, member 38	P59533
7954388	0.237204666666665	1.17870661213100	7.29475805555556	2.20737044334247	0.039231541081387	0.605007248454977	7954388	NM_016072	GOLT1B	golgi transport 1 homolog B (S. cerevisiae)	Q9Y3E0
7921228	0.164498499999998	1.12077641350610	6.55679294444444	2.20714752477528	0.0392493602229055	0.605007248454977	7921228	NM_001145312	ETV3	ets variant 3	B4E3M7
8034722	0.205951333333332	1.15344669499862	4.95175538888889	2.20658048867605	0.0392947199627029	0.605246180580538	8034722	NM_002918	RFX1	regulatory factor X, 1 (influences HLA class II expression)	P22670
8174051	0.242040833333333	1.18266447332603	2.61570633333333	2.20580476224651	0.0393568513586961	0.605434235086721	8174051	NM_000061	BTK	Bruton agammaglobulinemia tyrosine kinase	B2RAW1
8140196	-0.206129	-1.15358874972439	7.45437183333333	-2.20568232503427	0.0393666660998667	0.605434235086721	8140196	NM_001025202	STAG3L2	stromal antigen 3-like 2	Q6NXR2
8000574	-0.392357666666667	-1.31253661261604	8.43050161111111	-2.20408155906069	0.0394951916817115	0.606287845633624	8000574	NM_001042483	NUPR1	nuclear protein, transcriptional regulator, 1	B2R5C4
8051637	-0.237598833333335	-1.17902869706080	5.9802485	-2.20273416254978	0.0396036712124979	0.606287845633624	8051637	NM_198963	DHX57	DEAH (Asp-Glu-Ala-Asp/His) box polypeptide 57	Q6P158
8058857	-0.201225000000000	-1.14967413506537	3.94237172222222	-2.20269703820691	0.0396066639599018	0.606287845633624	8058857	NM_000599	IGFBP5	insulin-like growth factor binding protein 5	Q8WV97
7902308	-0.283198833333334	-1.21689005979569	6.616502	-2.20261099759707	0.0396136008448419	0.606287845633624	7902308	NM_003838	FPGT	fucose-1-phosphate guanylyltransferase	Q53FM8
8040725	0.217179333333333	1.1624585972495	3.16321461111111	2.20218324438267	0.0396481042308968	0.606287845633624	8040725	NM_020134	DPYSL5	dihydropyrimidinase-like 5	Q9BPU6
7921110	-0.178627000000001	-1.13180624268149	6.88679805555556	-2.20210679492059	0.0396542736800513	0.606287845633624	7921110	NM_030980	ISG20L2	interferon stimulated exonuclease gene 20kDa-like 2	Q9H9L3
8018849	0.3055435	1.23588413849922	6.53613783333333	2.20208665961313	0.0396558987393263	0.606287845633624	8018849	NM_003258	TK1	thymidine kinase 1, soluble	P04183
8047069	0.257643666666665	1.19552447598851	6.24926494444444	2.20201782625284	0.0396614545293629	0.606287845633624	8047069	NM_001128928	INPP1	inositol polyphosphate-1-phosphatase	Q6IBG4
8095697	0.244951833333332	1.18505320539656	7.4011045	2.20089017326496	0.0397525727660196	0.60722279575525	8095697	NM_001511	CXCL1	chemokine (C-X-C motif) ligand 1 (melanoma growth stimulating activity, alpha)	P09341
7937073	0.220486999999999	1.16512682342314	4.96159544444444	2.20027046184396	0.039802728938909	0.607531111138317	7937073	ENST00000341866	FLJ46300	FLJ46300 protein	Q6ZRK0
7911267	-0.193440333333334	-1.14348729255622	2.15468483333333	-2.19959228699839	0.0398576830506043	0.607791276065639	7911267	NM_001004689	OR2M3	olfactory receptor, family 2, subfamily M, member 3	Q8NG83
8056572	0.258679166666666	1.19638287637350	3.49337661111111	2.19920259358951	0.0398892921636856	0.607791276065639	8056572	NM_020675	SPC25	SPC25, NDC80 kinetochore complex component, homolog (S. cerevisiae)	Q9HBM1
7926259	0.296247833333333	1.22794660857669	5.13858011111111	2.19895079898755	0.0399097280929139	0.607791276065639	7926259	NM_182751	MCM10	minichromosome maintenance complex component 10	Q7L590
7916185	-0.236620500000003	-1.17822943455151	6.62350877777778	-2.19774241769333	0.0400079347404142	0.608784051714957	7916185	NM_001009881	ZCCHC11	zinc finger, CCHC domain containing 11	Q5TAX3
7914282	-0.199015666666669	-1.14791487934606	6.64170433333333	-2.19741005716424	0.0400349847526412	0.608784051714957	7914282	NM_014654	SDC3	syndecan 3	O75056
8075130	0.177098166666665	1.13060749550519	9.26407122222222	2.19679675101289	0.0400849440787577	0.608852045468613	8075130	NM_012399	PITPNB	phosphatidylinositol transfer protein, beta	B2R7P6
8144388	0.187222333333333	1.13856948018254	3.98565433333333	2.19661781964950	0.0400995303749678	0.608852045468613	8144388	NM_001164453	FAM90A20	family with sequence similarity 90, member A20	---
7939926	-0.224063166666667	-1.16801853377984	2.26830972222222	-2.19606759170776	0.0401444147396225	0.609022641608112	7939926	NM_001004701	OR4C16	olfactory receptor, family 4, subfamily C, member 16	---
8027002	-0.355926333333334	-1.27980706286943	8.00270116666667	-2.19574370415906	0.0401708570217092	0.609022641608112	8027002	NM_004864	GDF15	growth differentiation factor 15	Q99988
8141150	0.222121499999998	1.16644760081572	6.46396616666667	2.19491849210027	0.0402382994620487	0.609589185422816	8141150	NM_133436	ASNS	asparagine synthetase (glutamine-hydrolyzing)	P08243
8024808	0.213946333333332	1.15985650831820	4.34275033333333	2.19437204419641	0.0402830160885109	0.609771040536899	8024808	NM_020209	SHD	Src homology 2 domain containing transforming protein D	Q96IW2
7954293	-0.267817166666668	-1.20398479007716	4.40238411111111	-2.19372124986902	0.0403363307012677	0.609771040536899	7954293	NM_000921	PDE3A	phosphodiesterase 3A, cGMP-inhibited	Q14432
7992191	0.288229833333332	1.22114103510953	5.97628972222222	2.19366976962727	0.0403405508317702	0.609771040536899	7992191	NM_012217	TPSD1	tryptase delta 1	Q9BZJ3
7901867	0.159063666666666	1.11656223520046	7.06217461111111	2.19300691454274	0.0403949248680862	0.610136225233644	7901867	NM_003368	USP1	ubiquitin specific peptidase 1	O94782
8180111	-0.177681166666668	-1.13106447175506	6.43272394444444	-2.19249038590692	0.0404373420914849	0.610136225233644	8180111	NM_021976	RXRB	retinoid X receptor, beta	Q06310
7986229	0.194631333333333	1.14443167486094	3.22645466666667	2.19227536333246	0.0404550116780473	0.610136225233644	7986229	NM_006011	ST8SIA2	ST8 alpha-N-acetyl-neuraminide alpha-2,8-sialyltransferase 2	B2R9U8
7964795	0.183305666666667	1.13548265362949	2.08844666666667	2.19150735081813	0.0405181810211358	0.610617983905207	7964795	NM_018402	IL26	interleukin 26	Q9NPH9
7981781	0.347576333333333	1.27242121692077	2.47347805555556	2.19080138724111	0.0405763261821469	0.610617983905207	7981781	NM_001004719	OR4M2	olfactory receptor, family 4, subfamily M, member 2	Q8NGB6
8010783	0.257560833333334	1.19545583609459	4.89834644444444	2.19078924038476	0.0405773272974995	0.610617983905207	8010783	NM_018949	UTS2R	urotensin 2 receptor	Q9UKP6
7921088	0.2024405	1.1506431671325	5.49414372222222	2.1899238243303	0.0406487108748072	0.610961055188194	7921088	NM_006617	NES	nestin	P48681
8105878	-0.296456333333335	-1.22812408570261	5.95552083333333	-2.18950574002064	0.0406832374538067	0.610961055188194	8105878	NM_133338	RAD17	RAD17 homolog (S. pombe)	O75943
8008995	0.210836	1.15735864545135	2.294155	2.18935414640845	0.0406957630880023	0.610961055188194	8008995	NM_173503	EFCAB3	EF-hand calcium binding domain 3	Q8N7B9
8063345	0.189833833333332	1.14063233260115	4.89763088888889	2.18902745822311	0.0407227681157941	0.610961055188194	8063345	NR_002433	SNORD12C	small nucleolar RNA, C/D box 12C	---
7930894	0.226215333333333	1.16976224703691	5.63711311111111	2.18811053501452	0.0407986510901197	0.610961055188194	7930894	NM_005308	GRK5	G protein-coupled receptor kinase 5	B2R7K0
8116620	-0.246097666666667	-1.18599478542665	4.50544927777778	-2.18778549017833	0.0408255821847292	0.610961055188194	8116620	NM_001012983	FAM136B	family with sequence similarity 136, member B // family with sequence similarity 136, member B	---
7923707	-0.2933465	-1.22547962674178	4.03945488888889	-2.18748957935231	0.0408501135229778	0.610961055188194	7923707	NM_203376	TMEM81	transmembrane protein 81	Q6P7N7
8117128	0.278309999999999	1.21277338650653	5.06823988888889	2.18747309273991	0.0408514806768583	0.610961055188194	8117128	NM_001949	E2F3	E2F transcription factor 3	Q68DT0
8157141	0.201893333333333	1.15020684885907	3.14504694444444	2.18723299300107	0.0408713956998121	0.610961055188194	8157141	NM_006687	ACTL7A	actin-like 7A	Q9Y615
8073474	0.191891333333333	1.14226020629224	2.96499277777778	2.18525184801260	0.0410360595939543	0.612735303978629	8073474	NM_152513	MEI1	meiosis inhibitor 1	Q4G0I1
8177938	0.207798499999999	1.15492446596181	4.77013811111111	2.18482264801401	0.0410718123992107	0.612735303978629	8177938	NM_014068	PSORS1C1	psoriasis susceptibility 1 candidate 1	Q9UIG5
8002878	0.204261833333333	1.15209671629978	6.48146783333333	2.18434232609187	0.0411118573889878	0.612735303978629	8002878	NM_145254	TMEM170A	transmembrane protein 170A	Q8WVE7
8058591	-0.183267333333337	-1.13545248352731	8.24967433333333	-2.18425541244593	0.0411191072816466	0.612735303978629	8058591	NM_001608	ACADL	acyl-CoA dehydrogenase, long chain	P28330
8006345	-0.210102666666668	-1.15677050036329	6.32783038888889	-2.18399027591388	0.04114123081968	0.612735303978629	8006345	NM_001033568	RHOT1	ras homolog gene family, member T1	Q8IXI2
8122242	-0.178091833333334	-1.13138647784691	5.874214	-2.18310302328328	0.0412153439477338	0.612740061778651	8122242	NM_000288	PEX7	peroxisomal biogenesis factor 7	C0H5X6
8002556	0.336429833333334	1.26262816068772	6.06920472222222	2.18232353095215	0.0412805561578828	0.612740061778651	8002556	NM_000353	TAT	tyrosine aminotransferase	P17735
8044008	0.262896666666667	1.19988543725052	3.40615061111111	2.18195469724625	0.0413114454984244	0.612740061778651	8044008	NM_003854	IL1RL2	interleukin 1 receptor-like 2	B2RCY7
8032509	0.180867333333332	1.13356516813709	4.75724927777778	2.18187758036048	0.0413179065991857	0.612740061778651	8032509	NM_052847	GNG7	guanine nucleotide binding protein (G protein), gamma 7	O60262
8014199	-0.191325166666668	-1.14181202926564	5.52680816666667	-2.18077400511478	0.0414104686390886	0.612740061778651	8014199	NM_002878	RAD51L3	RAD51-like 3 (S. cerevisiae)	O75771
8174207	0.183002333333333	1.13524393822389	3.40638033333333	2.18050776721977	0.0414328275402202	0.612740061778651	8174207	NM_022052	NXF3	nuclear RNA export factor 3	Q9H4D5
8133860	-0.328752333333334	-1.25592675837813	7.65338005555556	-2.18045228473927	0.0414374883946036	0.612740061778651	8133860	NM_002069	GNAI1	guanine nucleotide binding protein (G protein), alpha inhibiting activity polypeptide 1	P63096
8136535	-0.268170833333335	-1.20427997476395	6.20021644444444	-2.18033781553709	0.0414471059901522	0.612740061778651	8136535	NM_197964	C7orf55	chromosome 7 open reading frame 55	Q96HJ9
7981439	0.167430333333331	1.12305636223951	7.05131861111111	2.17990944975163	0.0414831149372073	0.612740061778651	7981439	NM_001015049	BAG5	BCL2-associated athanogene 5	Q9UL15
8117034	-0.191699333333335	-1.14210819955456	6.12601255555556	-2.17974905832220	0.0414966049693878	0.612740061778651	8117034	NM_006877	GMPR	guanosine monophosphate reductase	P36959
8157021	-0.321265833333335	-1.24942632576993	6.63081783333333	-2.17943835916127	0.0415227482980839	0.612740061778651	8157021	NM_015469	NIPSNAP3A	nipsnap homolog 3A (C. elegans)	Q9UFN0
8126173	0.223599666666666	1.16764334039569	4.14146505555556	2.17938063258339	0.0415276072700192	0.612740061778651	8126173	NM_001135105	KCNK16	potassium channel, subfamily K, member 16	Q2M2N9
8091867	-0.321071500000001	-1.24925803737677	5.09050127777778	-2.17929844417839	0.041534526141286	0.612740061778651	8091867	NM_000055	BCHE	butyrylcholinesterase	P06276
8010560	-0.262616333333334	-1.19965230745065	3.38400438888889	-2.17792600290570	0.0416502177737258	0.613999937653398	8010560	AF258550	LOC100129503	hypothetical protein LOC100129503	Q8WY96
8046283	-0.2121835	-1.15844014173103	3.42136055555556	-2.17576475376478	0.0418329982718546	0.616246275414602	8046283	NM_000817	GAD1	glutamate decarboxylase 1 (brain, 67kDa)	Q99259
8121319	-0.269889666666667	-1.20571561436358	4.59884311111111	-2.17456445695888	0.0419348247052722	0.617297673766062	8121319	NM_018013	SOBP	sine oculis binding protein homolog (Drosophila)	Q9NWB3
8126629	0.193304166666666	1.14337937126944	6.4835115	2.17337680860097	0.0420358002614392	0.618335029970516	8126629	NM_019096	GTPBP2	GTP binding protein 2	Q9BX10
7955963	0.329316499999999	1.25641798524912	3.62458355555556	2.17298525920838	0.0420691388528737	0.61837668205058	7955963	NM_058173	MUCL1	mucin-like 1	Q96DR8
8068620	0.362336333333333	1.28550599062473	4.09084422222222	2.17199522832557	0.0421535427702268	0.619168341994564	8068620	NM_007341	SH3BGR	SH3 domain binding glutamic acid-rich protein	P55822
8031466	0.235435166666666	1.17726178649544	5.86476816666667	2.17080932721466	0.0422548483323856	0.620206933886645	8031466	NM_032701	SUV420H2	suppressor of variegation 4-20 homolog 2 (Drosophila)	Q86Y97
7984779	0.182426666666667	1.13479104159097	6.22130844444444	2.17012161721638	0.0423136974309544	0.620423055468409	7984779	NM_033240	PML	promyelocytic leukemia	Q15959
8067844	-0.183143166666667	-1.13535476413464	3.17476566666667	-2.16971638008877	0.0423484095343289	0.620423055468409	8067844	NM_174981	POTED	POTE ankyrin domain family, member D	Q86YR6
8139896	-0.221819166666666	-1.16620318392071	8.99647938888889	-2.16956484398766	0.0423613965845228	0.620423055468409	8139896	NR_022007	PMS2L4	postmeiotic segregation increased 2-like 4 pseudogene	Q16544
7919139	-0.365769333333335	-1.28856859000127	5.66186066666667	-2.16798606286836	0.0424969181766023	0.621127909587577	7919139	AK090412	LOC375010	ankyrin repeat domain 20 family, member A pseudogene	Q8NF67
8071276	0.194606166666666	1.14441171133541	5.27648266666667	2.16785460300391	0.0425082203888511	0.621127909587577	8071276	NM_080647	TBX1	T-box 1	O43435
8098041	-0.183626500000002	-1.13573519570167	5.728532	-2.16769832285592	0.0425216600750549	0.621127909587577	8098041	NM_018342	TMEM144	transmembrane protein 144	Q7Z5S9
7982504	-0.237965166666666	-1.17932811748020	5.58016216666667	-2.16752604796319	0.0425364797490794	0.621127909587577	7982504	NM_152595	PGBD4	piggyBac transposable element derived 4	Q96DM1
7945956	0.235860833333333	1.17760918842123	2.70962938888889	2.16702094693384	0.0425799573633845	0.621127909587577	7945956	ENST00000421628	hCG_1651160	SSU72 RNA polymerase II CTD phosphatase homolog pseudogene	---
8110043	-0.255615000000001	-1.19384455321626	4.68772011111111	-2.16642742417623	0.0426310977428902	0.621127909587577	8110043	NM_013979	BNIP1	BCL2/adenovirus E1B 19kDa interacting protein 1	Q12981
8027566	0.197560833333333	1.14675788980352	6.78996105555556	2.16616036203633	0.0426541271524553	0.621127909587577	8027566	NM_001806	CEBPG	CCAAT/enhancer binding protein (C/EBP), gamma	P53567
7954245	0.187811833333333	1.13903480641928	4.82484794444444	2.16601032211094	0.0426670704218604	0.621127909587577	7954245	NM_019012	PLEKHA5	pleckstrin homology domain containing, family A member 5	Q6NSF8
8149877	0.261854333333333	1.19901884461770	4.901413	2.16579898884211	0.0426853072548345	0.621127909587577	8149877	NM_007257	PNMA2	paraneoplastic antigen MA2	Q9UL42
8144953	-0.171735166666667	-1.12641243570076	7.714231	-2.16487466710697	0.0427651542346648	0.621843383311804	8144953	NM_001100161	XPO7	exportin 7	Q9UIA9
7988672	0.264118666666666	1.20090220179062	2.785115	2.16444059334102	0.0428026983146349	0.621943150421254	7988672	NM_002112	HDC	histidine decarboxylase	P19113
8086981	0.340991999999999	1.26662723003100	4.82446783333333	2.16404575801987	0.0428368746105736	0.62199387418075	8086981	NM_033199	UCN2	urocortin 2	Q96RP3
8023646	0.208397666666666	1.15540421804987	5.62147533333333	2.16291306939356	0.0429350560938829	0.622538344150625	8023646	NM_000633	BCL2	B-cell CLL/lymphoma 2	Q96PA0
7969341	-0.205502833333335	-1.15308817124625	5.69623094444444	-2.16225094201628	0.0429925440828772	0.622538344150625	7969341	NM_030794	TDRD3	tudor domain containing 3	Q9H7E2
8018258	0.201551666666666	1.14993448304516	4.26559444444444	2.16222753294170	0.0429945778135579	0.622538344150625	8018258	NM_173477	USH1G	Usher syndrome 1G (autosomal recessive)	Q495M9
7926531	0.174494833333332	1.12856916164570	7.79661416666667	2.16219710339275	0.0429972215989578	0.622538344150625	7926531	NM_178815	ARL5B	ADP-ribosylation factor-like 5B	Q96KC2
8013581	-0.218614000000001	-1.16361516191386	6.65001883333333	-2.16177864987221	0.0430335927533265	0.622545421189529	8013581	NM_174887	IFT20	intraflagellar transport 20 homolog (Chlamydomonas)	Q5BJF2
8013131	0.218516333333334	1.16353639088864	2.87740744444444	2.16148496821842	0.0430591356935234	0.622545421189529	8013131	NR_024007	SMCR5	Smith-Magenis syndrome chromosome region, candidate 5 (non-protein coding)	Q8TEV8
7939215	0.286454500000001	1.21963926309496	3.56399772222222	2.16086940875187	0.0431127186826967	0.622671558251405	7939215	NM_012194	C11orf41	chromosome 11 open reading frame 41	Q8TAY4
8157679	0.200907333333332	1.14942101646806	2.45615538888889	2.16067908862018	0.0431292978680302	0.622671558251405	8157679	NM_012364	OR1Q1	olfactory receptor, family 1, subfamily Q, member 1	Q15612
7980535	-0.263566500000001	-1.20044266511208	8.61791344444444	-2.15994521240602	0.0431932816651812	0.623089696589783	7980535	NM_001037494	DYNLL1	dynein, light chain, LC8-type 1	Q6FGH9
7985829	0.280203999999999	1.21436658614945	5.56067738888889	2.15960729524367	0.0432227723572752	0.623089696589783	7985829	NM_001113378	FANCI	Fanconi anemia, complementation group I	B3KNW8
8038584	0.202204833333334	1.15045522298260	5.14639094444444	2.15826630705425	0.0433399836185251	0.623089696589783	8038584	NM_001080457	LRRC4B	leucine rich repeat containing 4B	Q9NT99
8034907	0.191759166666666	1.14215556754000	3.39385872222222	2.15820886442466	0.0433450109348034	0.623089696589783	8034907	NM_005071	SLC1A6	solute carrier family 1 (high affinity aspartate/glutamate transporter), member 6	P48664
7915392	0.200327333333333	1.14895901293948	3.59533916666667	2.15760479507369	0.0433979105415878	0.623089696589783	7915392	NM_024503	HIVEP3	human immunodeficiency virus type I enhancer binding protein 3	Q5T1R4
7926117	-0.273222166666667	-1.20850393165580	2.65458944444444	-2.15743447948879	0.0434128360355024	0.623089696589783	7926117	AK131480	LOC389936	similar to proline-rich proteoglycan 2	---
7922756	0.217658500000000	1.16284475226257	3.48653027777778	2.15735767576672	0.0434195682057552	0.623089696589783	7922756	NM_015039	NMNAT2	nicotinamide nucleotide adenylyltransferase 2	Q9BZQ4
8166730	0.180917666666666	1.13360471711116	2.73513605555556	2.15587844244449	0.0435494145658747	0.623089696589783	8166730	NM_000397	CYBB	cytochrome b-245, beta polypeptide	P04839
7904965	-0.270988500000000	-1.20663430136804	4.91896677777778	-2.15583622378053	0.0435531256749289	0.623089696589783	7904965	AB042555	PDE4DIP	phosphodiesterase 4D interacting protein	Q5VU43
7920220	0.248144500000000	1.18767861773055	3.11916283333333	2.1557317552806	0.0435623099108864	0.623089696589783	7920220	NM_052891	PGLYRP3	peptidoglycan recognition protein 3	Q96LB9
8142524	-0.234715166666666	-1.17667440178407	8.56616283333333	-2.15571878699677	0.0435634501264605	0.623089696589783	8142524	NM_012338	TSPAN12	tetraspanin 12	O95859
8076836	0.243084333333332	1.18352020289188	5.72437811111111	2.15510281376397	0.0436176398435971	0.623089696589783	8076836	NM_014577	BRD1	bromodomain containing 1	Q659H0
7971661	-0.418736500000001	-1.33675632220861	4.42412616666667	-2.15508969595854	0.0436187945373307	0.623089696589783	7971661	NR_029485	MIR15A	microRNA 15a	---
8070933	0.228878666666667	1.17192371856776	5.51971705555556	2.15483678392630	0.0436410625307962	0.623089696589783	8070933	NM_006657	FTCD	formiminotransferase cyclodeaminase	O95954
8174837	0.185303833333332	1.13705641348795	4.4419925	2.15464066752471	0.0436583369859854	0.623089696589783	8174837	NM_001080146	CT47A1	cancer/testis antigen family 47, member A1	Q5JQC4
8174862	0.185303833333332	1.13705641348795	4.4419925	2.15464066752471	0.0436583369859854	0.623089696589783	8174862	NM_001080137	CT47A10	cancer/testis antigen family 47, member A10	Q5JQC4
8120088	0.276869166666667	1.21156278274949	2.76575683333333	2.15438539120385	0.0436808317145576	0.623089696589783	8120088	NM_005588	MEP1A	meprin A, alpha (PABA peptide hydrolase)	B2RCS2
7905349	0.215070666666667	1.16076076984046	3.42847588888889	2.15356148360584	0.0437535056258503	0.623478595722802	7905349	NM_024575	TNFAIP8L2	tumor necrosis factor, alpha-induced protein 8-like 2	Q6P589
8124531	0.253496666666668	1.19209289753648	5.88606766666667	2.15337904963954	0.0437696123193659	0.623478595722802	8124531	NM_003533	HIST1H3I	histone cluster 1, H3i	P68431
8143367	0.158791333333333	1.11635148489725	8.52427211111111	2.15223754631094	0.0438705155365706	0.624477071577449	8143367	NM_207113	SLC37A3	solute carrier family 37 (glycerol-3-phosphate transporter), member 3	Q8NCC5
7995787	0.304955666666666	1.23538067388233	3.59276416666667	2.15171002786520	0.0439172169192093	0.624686561922543	7995787	NM_176870	MT1M	metallothionein 1M	Q8N339
8076465	-0.172139333333334	-1.12672804095489	7.09596555555556	-2.15118877541151	0.0439634079393151	0.624686561922543	8076465	NM_032311	POLDIP3	polymerase (DNA-directed), delta interacting protein 3	Q659C6
8166723	-0.216094166666667	-1.161584547654	3.255264	-2.15102659839129	0.0439777883297861	0.624686561922543	8166723	NM_021083	XK	X-linked Kx blood group (McLeod syndrome)	P51811
7898167	0.253671	1.19223695714681	3.51353011111111	2.15012643691158	0.0440576842260027	0.624686561922543	7898167	NM_007272	CTRC	chymotrypsin C (caldecrin)	Q99895
8018522	0.203522999999999	1.15150685530350	5.41154722222222	2.15010077078699	0.0440599642141441	0.624686561922543	8018522	NM_001080542	FBF1	Fas (TNFRSF6) binding factor 1	B5MEM5
8102006	-0.221749500000000	-1.16614687019913	6.34810877777778	-2.14998620994209	0.0440701422569925	0.624686561922543	8102006	NM_005908	MANBA	mannosidase, beta A, lysosomal	O00462
7905862	0.219346499999999	1.16420611461006	3.48469338888889	2.14902634112065	0.0441555047957896	0.62505849882013	7905862	NM_152494	DCST1	DC-STAMP domain containing 1	Q5T197
8122818	-0.198013666666668	-1.14711789083563	7.11114288888889	-2.14899769351496	0.0441580547760447	0.62505849882013	8122818	BC011348	C6orf211	chromosome 6 open reading frame 211	Q9H993
8043725	0.209632499999999	1.1563935764109	3.85515488888889	2.1478629473769	0.0442591684365351	0.625838517493981	8043725	NM_001079	ZAP70	zeta-chain (TCR) associated protein kinase 70kDa	P43403
8057677	-0.236093666666669	-1.1777992554772	9.9584715	-2.1475556688914	0.0442865852169938	0.625838517493981	8057677	NM_014585	SLC40A1	solute carrier family 40 (iron-regulated transporter), member 1	Q9NP59
7990545	0.247306500000000	1.18698894621085	3.470491	2.14706014360471	0.0443308307278036	0.625838517493981	7990545	NM_001897	CSPG4	chondroitin sulfate proteoglycan 4	Q6UVK1
8002082	0.283310166666666	1.21698397129499	5.29956344444444	2.14631063170992	0.0443978310232942	0.625838517493981	8002082	NM_030819	GFOD2	glucose-fructose oxidoreductase domain containing 2	Q3B7J2
8091255	0.1943585	1.14421526766656	4.77553211111111	2.14573045213158	0.0444497575098919	0.625838517493981	8091255	NM_198504	PAQR9	progestin and adipoQ receptor family member IX	Q6ZVX9
7933209	0.210298833333334	1.15692779988594	3.40329488888889	2.14571882995266	0.0444507982664285	0.625838517493981	7933209	NM_001039380	C10orf25	chromosome 10 open reading frame 25	Q5T742
7916282	0.211539999999999	1.15792354606592	7.11847605555556	2.14483341262450	0.0445301517465373	0.625838517493981	7916282	NM_004631	LRP8	low density lipoprotein receptor-related protein 8, apolipoprotein e receptor	Q14114
8054356	0.224178833333333	1.16811218227970	5.83708877777778	2.14474381453486	0.0445381889307677	0.625838517493981	8054356	NM_032718	MFSD9	major facilitator superfamily domain containing 9	Q8NBP5
7915238	-0.266877166666667	-1.20320057924154	4.08765833333333	-2.14466958311464	0.0445448486819979	0.625838517493981	7915238	NM_032526	NT5C1A	5'-nucleotidase, cytosolic IA	Q9BXI3
7973974	0.224614	1.16846457841466	5.00522594444444	2.14457051298032	0.0445537382736689	0.625838517493981	7973974	NM_006194	PAX9	paired box 9	B2R940
8060963	0.233147333333333	1.17539635809769	3.24169461111111	2.14444431861219	0.0445650640633381	0.625838517493981	8060963	NM_003081	SNAP25	synaptosomal-associated protein, 25kDa	P60880
7976000	-0.229929833333334	-1.17277790882111	5.71734127777778	-2.14378328743551	0.0446244335213378	0.625838517493981	7976000	NM_020421	ADCK1	aarF domain containing kinase 1	Q86TW2
8154034	0.177796666666667	1.13115502670414	3.34830605555556	2.14357797562699	0.0446428878829517	0.625838517493981	8154034	NM_021951	DMRT1	doublesex and mab-3 related transcription factor 1	Q9Y5R6
8170602	-0.189762333333334	-1.14057580423683	3.54744316666667	-2.14354990256583	0.0446454117561074	0.625838517493981	8170602	NM_007150	ZNF185	zinc finger protein 185 (LIM domain)	B3KPM4
8051422	0.223352333333331	1.16744317864473	4.72449538888889	2.14051099806277	0.0449193878127914	0.628858185123323	8051422	NR_003143	MYADML	myeloid-associated differentiation marker-like	Q96M12
8066921	-0.276585666666668	-1.21132472529907	5.84589383333333	-2.14047244041213	0.0449228738065403	0.628858185123323	8066921	NM_004975	KCNB1	potassium voltage-gated channel, Shab-related subfamily, member 1	Q2NLD5
8047829	0.209780333333333	1.15651207843061	2.88942822222222	2.13995856524617	0.0449693566618124	0.628958407854057	8047829	NM_173077	CPO	carboxypeptidase O	Q8IVL8
8123104	0.185855999999999	1.13749168552780	2.90112777777778	2.13970740541949	0.044992091336378	0.628958407854057	8123104	NM_032532	FNDC1	fibronectin type III domain containing 1	Q4ZHG4
8050227	0.227590166666666	1.17087751715096	3.46543961111111	2.13845668927930	0.0451054599765978	0.629220885336368	8050227	AY358123	UNQ5830	AILT5830	Q6UY13
8077503	-0.273275833333334	-1.20854888750727	4.27160338888889	-2.13831922584352	0.045117935869533	0.629220885336368	8077503	NM_033337	CAV3	caveolin 3	P56539
8020339	0.315391999999999	1.24434971422695	2.66352666666667	2.13809201642930	0.0451385637840591	0.629220885336368	8020339	NM_005913	MC5R	melanocortin 5 receptor	P33032
8100495	0.225639499999999	1.16929544451408	6.62685261111111	2.13803328845700	0.0451438969775943	0.629220885336368	8100495	NM_002703	PPAT	phosphoribosyl pyrophosphate amidotransferase	A8K4H7
8077499	0.236082999999999	1.17779054736824	4.12803672222222	2.13752928719892	0.0451896897576694	0.629220885336368	8077499	AF086709	LOH3CR2A	loss of heterozygosity, 3, chromosomal region 2, gene A	Q9Y6C7
7941236	0.198013666666665	1.14711789083563	5.96766172222222	2.13744755993355	0.045197119341379	0.629220885336368	7941236	NM_006779	CDC42EP2	CDC42 effector protein (Rho GTPase binding) 2	O14613
8081343	0.294313	1.22630088338551	6.44351055555556	2.13478891489595	0.0454394141034191	0.63215986539211	8081343	NM_017819	RG9MTD1	RNA (guanine-9-) methyltransferase domain containing 1	Q7L0Y3
7906496	0.198817166666666	1.14775694892962	4.48285755555556	2.13416192018144	0.045496726488414	0.63249714659558	7906496	NM_004983	KCNJ9	potassium inwardly-rectifying channel, subfamily J, member 9	Q92806
7937942	0.247433666666666	1.18709357821979	2.63975116666667	2.13384123581142	0.0455260649670918	0.63249714659558	7937942	NM_001005171	OR52K1	olfactory receptor, family 52, subfamily K, member 1	Q8NGK4
8136981	0.163906166666666	1.12031634610158	2.05878133333333	2.13287805828798	0.0456142864610062	0.633288757920955	8136981	NM_001003702	ARHGEF35	Rho guanine nucleotide exchange factor (GEF) 35	A5YM69
8161739	0.3846565	1.30554890403472	2.82889188888889	2.13250799257058	0.0456482235477938	0.633326140529624	8161739	NM_001128618	C9orf57	chromosome 9 open reading frame 57	Q5W0N0
7914270	-0.209103666666667	-1.15596976723206	7.52590516666667	-2.13125381958545	0.0457634085478888	0.634489939306229	7914270	NM_006762	LAPTM5	lysosomal protein transmembrane 5	Q13571
8138596	-0.3272335	-1.25460524578119	6.25016272222222	-2.13006642956053	0.0458727028964100	0.635480005518695	8138596	NR_002711	CLK2P	CDC-like kinase 2, pseudogene // CDC-like kinase 2, pseudogene // CDC-like kinase 2, pseudogene // CDC-like kinase 2, pseudogene // CDC-like kinase 2, pseudogene // CDC-like kinase 2, pseudogene // CDC-like kinase 2, pseudogene	---
8132318	0.220403833333332	1.16505965959539	6.42937366666667	2.12978902393585	0.0458982710155748	0.635480005518695	8132318	NM_018685	ANLN	anillin, actin binding protein	Q9NQW6
7917942	-0.289784666666667	-1.22245780284322	2.88837338888889	-2.12945721212869	0.0459288706504631	0.635480005518695	7917942	AK092728	FLJ35409	FLJ35409 protein	Q8NAG1
8143448	-0.230364833333334	-1.17313157698717	3.45959655555556	-2.12875093903041	0.0459940646323132	0.63584340863538	8143448	NR_015392	FLJ40852	hypothetical LOC285962	Q8N7M3
7937952	-0.189376166666667	-1.14027054678382	3.37426422222222	-2.12846136908700	0.0460208182155928	0.63584340863538	7937952	NM_152430	OR51E1	olfactory receptor, family 51, subfamily E, member 1	Q8TCB6
7983763	0.180516500000000	1.13328954225366	7.58198138888889	2.12792118704946	0.0460707637404336	0.63584340863538	7983763	NM_002748	MAPK6	mitogen-activated protein kinase 6	B2R945
7986132	-0.230610666666666	-1.17333149409389	5.29382644444444	-2.12778946806193	0.0460829499978734	0.63584340863538	7986132	NM_006122	MAN2A2	mannosidase, alpha, class 2A, member 2	P49641
8016739	-0.211136500000002	-1.15759973763365	8.8605055	-2.12747582804912	0.0461119788206221	0.63584340863538	8016739	NM_005749	TOB1	transducer of ERBB2, 1	P50616
8103706	-0.212758833333334	-1.15890220898837	4.62686716666667	-2.12679156358793	0.0461753681653036	0.635899204227254	8103706	NM_016228	AADAT	aminoadipate aminotransferase	Q8N5Z0
8173135	0.226697833333332	1.17015353186177	3.9751445	2.12675488702101	0.0461787680622850	0.635899204227254	8173135	NM_000032	ALAS2	aminolevulinate, delta-, synthase 2	A8K3F0
7939007	-0.196980000000000	-1.14629629457734	2.7075425	-2.12599400921850	0.0462493521951062	0.636115722087163	7939007	NM_001009909	LUZP2	leucine zipper protein 2	Q86TE4
8085914	0.347057499999999	1.27196370107139	5.85967505555556	2.12590887640288	0.0462572557649965	0.636115722087163	8085914	NM_003615	SLC4A7	solute carrier family 4, sodium bicarbonate cotransporter, member 7	Q9Y6M7
7925757	0.224794499999999	1.16861077774621	2.91309155555556	2.12489712650853	0.0463512784627858	0.636976552163164	7925757	NM_001001827	OR2T35	olfactory receptor, family 2, subfamily T, member 35	Q6IF00
8067248	0.315381666666666	1.24434080157807	2.89934788888889	2.12440983222565	0.0463966248525536	0.637167741030665	8067248	NR_003505	PPP4R1L	protein phosphatase 4, regulatory subunit 1-like	B4DRM4
8169467	-0.203396333333336	-1.15140575900248	6.52918316666667	-2.12387935962446	0.0464460350002262	0.637312822880403	8169467	NM_016383	LUZP4	leucine zipper protein 4	B2RBQ6
8135162	-0.190123333333334	-1.14086124181927	5.96914688888889	-2.12362148449597	0.0464700716436722	0.637312822880403	8135162	NM_024653	PRKRIP1	PRKR interacting protein 1 (IL11 inducible)	Q7LCM6
8148029	0.272507999999999	1.20790584292953	3.22829577777778	2.12311191172950	0.0465176022636264	0.637490396496361	8148029	NM_006438	COLEC10	collectin sub-family member 10 (C-type lectin)	Q9Y6Z7
8175578	0.233640833333333	1.17579849251091	2.40005883333333	2.12218908717363	0.0466037912328152	0.637490396496361	8175578	NM_001009615	SPANXN2	SPANX family, member N2	Q5MJ10
8007745	-0.236501333333335	-1.17813211677353	6.91690388888889	-2.12212401931747	0.0466098738259426	0.637490396496361	8007745	NM_006460	HEXIM1	hexamethylene bis-acetamide inducible 1	O94992
7939948	-0.195707666666667	-1.14528580517383	2.20082933333333	-2.12198149661489	0.0466231994702019	0.637490396496361	7939948	NM_001004739	OR5L2	olfactory receptor, family 5, subfamily L, member 2	Q8NGL0
8137798	0.209120166666665	1.15598298805121	6.70426944444444	2.12179898272891	0.046640269265126	0.637490396496361	8137798	NM_032302	PSMG3	proteasome (prosome, macropain) assembly chaperone 3	Q9BT73
8049582	-0.198284000000001	-1.14733285882954	6.14420366666667	-2.11978414642029	0.0468290853720539	0.639639865560332	8049582	NM_016510	SCLY	selenocysteine lyase	Q96I15
7901691	-0.228318833333334	-1.17146904542869	3.31506311111111	-2.11914114852410	0.0468894881015331	0.639944195472496	7901691	NM_057176	BSND	Bartter syndrome, infantile, with sensorineural deafness (Barttin)	Q8WZ55
7961983	-0.168008666666669	-1.12350665222543	8.25346183333333	-2.11887502828999	0.0469145078673966	0.639944195472496	7961983	NM_016551	TM7SF3	transmembrane 7 superfamily member 3	Q9NS93
8149629	-0.249843166666667	-1.18907784500908	2.88264794444444	-2.11728855478847	0.0470639139849626	0.64124730256837	8149629	NM_001495	GFRA2	GDNF family receptor alpha 2	O00451
8094190	-0.233720166666667	-1.1758631510672	5.147894	-2.11718893928850	0.0470733096310673	0.64124730256837	8094190	NM_001080522	CC2D2A	coiled-coil and C2 domain containing 2A	Q9P2K1
8141206	0.169777333333332	1.12488485569287	8.69588827777778	2.11634050092533	0.047153402437647	0.641521833715021	8141206	NM_018842	BAIAP2L1	BAI1-associated protein 2-like 1	Q9UHR4
8059244	0.237559500000000	1.17899655270925	6.70074605555556	2.11590683848697	0.0471943879099891	0.641521833715021	8059244	NM_024536	CHPF	chondroitin polymerizing factor	Q8IZ52
8060734	0.215945833333333	1.16146512335048	2.70658016666667	2.11549270383500	0.0472335579084564	0.641521833715021	8060734	NR_029519	MIR103-2	microRNA 103-2	---
8027510	-0.227262833333334	-1.17061188667934	4.87000227777778	-2.11521247227981	0.0472600796729099	0.641521833715021	8027510	NM_152266	C19orf40	chromosome 19 open reading frame 40	Q9BTP7
8066609	-0.241474833333334	-1.18220057986103	4.58128811111111	-2.11491080211708	0.0472886455017168	0.641521833715021	8066609	NM_080608	C20orf165	chromosome 20 open reading frame 165	Q9BR10
7918768	0.301918333333331	1.23278253934308	5.71352466666667	2.11463525988131	0.047314750873177	0.641521833715021	7918768	NM_198459	DENND2C	DENN/MADD domain containing 2C	Q68D51
8131539	-0.221364000000001	-1.16583530777645	8.60997855555556	-2.11463258342641	0.047315004509322	0.641521833715021	8131539	NM_018374	TMEM106B	transmembrane protein 106B	Q9NUM4
8148059	-0.210765166666668	-1.15730182293798	8.78297488888889	-2.11237128281313	0.0475297384976411	0.644002539670579	8148059	NM_022783	DEPDC6	DEP domain containing 6	Q8TB45
8163525	-0.161927333333335	-1.11878074809010	6.62829683333333	-2.11175219642906	0.0475886807451298	0.644124010104008	8163525	NM_017443	POLE3	polymerase (DNA directed), epsilon 3 (p17 subunit)	Q9NRF9
8014666	0.307878999999999	1.23788646394449	3.58594688888889	2.11136082868008	0.047625976368709	0.644124010104008	8014666	NM_001004334	GPR179	G protein-coupled receptor 179	Q6PRD1
8145977	-0.228662166666668	-1.17174786543089	7.47833255555556	-2.11127629966387	0.0476340350836659	0.644124010104008	8145977	NM_021623	PLEKHA2	pleckstrin homology domain containing, family A (phosphoinositide binding specific) member 2	Q9HB19
8148615	0.213133833333332	1.15920348181614	4.79501655555556	2.11032136129878	0.047725161459074	0.644465023723729	8148615	NM_030895	ZNF696	zinc finger protein 696	Q9H7X3
8084947	0.210216166666665	1.15686150962913	5.780586	2.11009351920167	0.0477469269108381	0.644465023723729	8084947	NM_001105573	FBXO45	F-box protein 45	P0C2W1
8117630	0.331327666666667	1.25817069665905	4.036341	2.11001284565338	0.047754635699706	0.644465023723729	8117630	NM_003447	ZNF165	zinc finger protein 165	P49910
8157696	-0.182368166666667	-1.13474502775704	4.48376555555556	-2.10949582514163	0.0478040665084869	0.644702879658702	8157696	NM_001001923	OR5C1	olfactory receptor, family 5, subfamily C, member 1	Q8NGR4
7917996	0.179913999999999	1.13281635535526	2.53243705555556	2.10897741862044	0.0478536762939818	0.644942831435513	7917996	NM_144620	LRRC39	leucine rich repeat containing 39	Q96DD0
7976804	0.219028166666666	1.16394925871311	3.83193216666667	2.10844181489228	0.0479049807011982	0.645205288248032	7976804	NR_029696	MIR127	microRNA 127	---
8124448	0.234884833333333	1.17681279150447	4.16652861111111	2.10700471119773	0.0480428838885174	0.646330989193158	8124448	NM_003543	HIST1H4H	histone cluster 1, H4h	P62805
7898713	0.207143166666667	1.15439996937346	5.10178894444444	2.10665571503630	0.0480764273802056	0.646330989193158	7898713	NM_007352	CELA3B	chymotrypsin-like elastase family, member 3B	P08861
8070744	0.196061833333332	1.14556699547156	4.868984	2.10628298616214	0.0481122753091846	0.646330989193158	8070744	NM_004928	C21orf2	chromosome 21 open reading frame 2	O43822
8107868	0.184619333333332	1.13651705452242	8.60628327777778	2.10579865677653	0.0481588927443529	0.646330989193158	8107868	NM_020240	CDC42SE2	CDC42 small effector 2	Q9NRR3
7961891	0.220761833333333	1.16534880116760	4.89349788888889	2.10471154117126	0.0482636780143553	0.646330989193158	7961891	NM_030762	BHLHE41	basic helix-loop-helix family, member e41	Q8TAT1
8137225	-0.162922333333334	-1.11955261655378	7.20043577777778	-2.10470191056888	0.0482646072125671	0.646330989193158	8137225	NM_013400	REPIN1	replication initiator 1	Q9BWE0
8154656	0.245621333333332	1.18560327122393	5.8560265	2.10453537237992	0.0482806780271476	0.646330989193158	8154656	NM_022160	DMRTA1	DMRT-like family A1	Q5VZB9
7971222	-0.165572166666667	-1.12161081587201	5.27408472222222	-2.10402613393553	0.0483298491857698	0.646330989193158	7971222	NM_004294	MTRF1	mitochondrial translational release factor 1	B3KNV2
8153625	-0.174946000000001	-1.12892214851828	6.00240555555556	-2.10398361290194	0.0483339569883717	0.646330989193158	8153625	NM_017570	OPLAH	5-oxoprolinase (ATP-hydrolysing)	O14841
8085481	-0.224532500000001	-1.16839857196794	5.60000861111111	-2.10388768618514	0.0483432252792828	0.646330989193158	8085481	NM_144636	CHCHD4	coiled-coil-helix-coiled-coil-helix domain containing 4	Q8N4Q1
8168855	0.266545666666666	1.20292414163038	2.89364694444444	2.1035838946112	0.048372587752701	0.646330989193158	8168855	NR_028407	ARMCX4	armadillo repeat containing, X-linked 4	Q5H9R4
7908931	0.215229833333332	1.16088883891208	3.88594372222222	2.10335806575308	0.0483944253138847	0.646330989193158	7908931	NM_014359	OPTC	opticin	Q9UBM4
7915147	0.198110000000000	1.14719449010055	6.45104994444444	2.10326858540316	0.0484030804931038	0.646330989193158	7915147	NM_004468	FHL3	four and a half LIM domains 3	Q13643
8155397	-0.262326500000001	-1.19941132491886	6.15689933333333	-2.10263481006919	0.0484644238385839	0.646420812688234	8155397	NM_001012419	ANKRD20A3	ankyrin repeat domain 20 family, member A3	Q5TYW2
7967386	-0.217294333333334	-1.16255126275613	6.21404944444444	-2.10232431376346	0.0484945025282515	0.646420812688234	7967386	NM_022782	MPHOSPH9	M-phase phosphoprotein 9	Q99550
8175638	-0.252342500000001	-1.19113959580670	4.72761694444444	-2.10166582813701	0.0485583478080811	0.646420812688234	8175638	ENST00000432041	FLJ16423	hypothetical LOC642889	---
7947076	-0.237230666666668	-1.17872785476871	3.886837	-2.10149484042561	0.0485749388103604	0.646420812688234	7947076	NM_006906	PTPN5	protein tyrosine phosphatase, non-receptor type 5 (striatum-enriched)	P54829
7927186	-0.260340500000003	-1.19776136284401	7.44703222222222	-2.10109208382085	0.0486140386836875	0.646420812688234	7927186	NM_032023	RASSF4	Ras association (RalGDS/AF-6) domain family member 4	Q9H2L5
8079931	0.326950666666666	1.25435931064372	6.71806127777778	2.10107452223334	0.0486157442210048	0.646420812688234	8079931	NM_006841	SLC38A3	solute carrier family 38, member 3	Q99624
8173457	-0.2588675	-1.19653906564161	5.60004827777778	-2.10089645297187	0.0486330409151237	0.646420812688234	8173457	NM_201599	ZMYM3	zinc finger, MYM-type 3	Q14202
8121418	0.240200666666667	1.18115693893527	6.05524644444444	2.09859273779983	0.0488573133573397	0.64793561641054	8121418	NM_003080	SMPD2	sphingomyelin phosphodiesterase 2, neutral membrane (neutral sphingomyelinase)	B2R8U8
8163962	0.219593333333332	1.16440531780415	3.12207072222222	2.09845872734684	0.0488703883256306	0.64793561641054	8163962	NM_001004450	OR1B1	olfactory receptor, family 1, subfamily B, member 1	---
7977456	-0.193188500000001	-1.14328770561907	4.7655065	-2.09796533395349	0.0489185543797256	0.64793561641054	7977456	NR_027480	POTEG	POTE ankyrin domain family, member G	Q6S5H5
7969955	-0.208830000000001	-1.15575051064529	2.70843266666667	-2.09771587302953	0.0489429235761531	0.64793561641054	7969955	NR_026965	LOC121952	hypothetical LOC121952	---
8039664	0.210015333333334	1.15670047754964	5.00095244444444	2.09742738861849	0.0489711185507813	0.64793561641054	8039664	NM_017879	ZNF416	zinc finger protein 416	Q9BWM5
8160297	0.312923166666668	1.24222212323719	9.29798405555556	2.09737750759083	0.048975995152097	0.64793561641054	8160297	NM_001122	PLIN2	perilipin 2	Q6FHZ7
7909561	-0.2286135	-1.17170833933607	5.02337222222222	-2.09714169601759	0.0489990551280634	0.64793561641054	7909561	NR_026761	C1orf97	chromosome 1 open reading frame 97	---
8036038	-0.234253	-1.17629751507293	2.79439277777778	-2.09710414473012	0.0490027281676052	0.64793561641054	8036038	NM_001007248	ZNF599	zinc finger protein 599	Q96NL3
7968976	0.254433666666666	1.19286738821048	6.06347666666667	2.09518157201595	0.0491911152493052	0.64887752513025	7968976	NM_001164211	LRCH1	leucine-rich repeats and calponin homology (CH) domain containing 1	Q9Y2L9
8014349	0.302537999999999	1.23331215808233	5.45578188888889	2.09486290311694	0.0492224037690738	0.64887752513025	8014349	NR_027921	CCL14-CCL15	CCL14-CCL15 read-through transcript	Q16627
7938738	0.222227999999999	1.16653371135973	5.16057455555556	2.09424797722174	0.0492828311027919	0.64887752513025	7938738	NM_004976	KCNC1	potassium voltage-gated channel, Shaw-related subfamily, member 1	P48547
7948839	-0.173940166666668	-1.12813534898340	8.23946488888889	-2.09422177297461	0.0492854076206124	0.64887752513025	7948839	NM_006362	NXF1	nuclear RNA export factor 1	Q68CW9
8115941	0.210538999999999	1.15712041066930	5.53700955555556	2.09382455107722	0.0493244791398959	0.64887752513025	8115941	NM_052899	GPRIN1	G protein regulated inducer of neurite outgrowth 1	Q7Z2K8
8149762	0.206595999999999	1.15396222653895	7.06543055555556	2.09367495847034	0.0493392006086365	0.64887752513025	8149762	NM_003844	TNFRSF10A	tumor necrosis factor receptor superfamily, member 10a	C1K3N4
8082911	-0.184862666666668	-1.13670876226329	7.61947605555556	-2.09329346955527	0.0493767610483848	0.64887752513025	8082911	NM_006153	NCK1	NCK adaptor protein 1	B2R6S4
8173665	0.226332999999999	1.16985765710883	2.76028505555556	2.0932234910763	0.0493836537552884	0.64887752513025	8173665	NM_138703	MAGEE2	melanoma antigen family E, 2	Q8TD90
7899750	0.250874833333333	1.18992845491806	3.94554777777778	2.09306100137654	0.0493996619392622	0.64887752513025	7899750	NM_032648	FAM167B	family with sequence similarity 167, member B	Q9BTA0
8085774	-0.278844666666668	-1.2132229268843	6.02979127777778	-2.09294784706135	0.0494108124599731	0.64887752513025	8085774	NM_024697	ZNF385D	zinc finger protein 385D	Q9H6B1
7957570	-0.255099000000001	-1.19341763441472	6.30285005555556	-2.09261731275704	0.0494433971863911	0.64887752513025	7957570	NM_005761	PLXNC1	plexin C1	O60486
7935230	-0.158101166666668	-1.11581756449161	8.46002233333333	-2.09246818945689	0.0494581044068197	0.64887752513025	7935230	NM_002860	ALDH18A1	aldehyde dehydrogenase 18 family, member A1	P54886
7980891	-0.209315500000002	-1.15613951267411	6.72154227777778	-2.09152890477940	0.049550831772635	0.649673583461391	7980891	NM_001128596	TC2N	tandem C2 domains, nuclear	Q8N9U0
8152280	0.198572333333332	1.14756218474964	6.42940666666667	2.090982946323	0.0496048015768174	0.649960780841686	8152280	NM_013437	LRP12	low density lipoprotein receptor-related protein 12	Q59H02
8127544	0.211947499999999	1.15825065642344	7.40808311111111	2.09004872870659	0.0496972751847974	0.650435626572624	8127544	NM_001402	EEF1A1	eukaryotic translation elongation factor 1 alpha 1	Q9NZS6
7960518	0.216176166666666	1.16165057175277	7.4653695	2.08990120858581	0.0497118916933822	0.650435626572624	7960518	NM_001065	TNFRSF1A	tumor necrosis factor receptor superfamily, member 1A	P19438
8068022	-0.215447	-1.16106359887722	2.47796077777778	-2.08951372250013	0.0497503028626190	0.650435626572624	8068022	NR_030784	MIR155	microRNA 155	---
8023314	-0.2575845	-1.19547544709071	3.06877816666667	-2.08932121431963	0.0497693959947775	0.650435626572624	8023314	NM_145020	CCDC11	coiled-coil domain containing 11	Q96M91
7902883	-0.154142000000002	-1.11275964067636	8.09653905555556	-2.08893827471363	0.0498073959482059	0.65051283239055	7902883	NM_001134479	LRRC8D	leucine rich repeat containing 8 family, member D	Q658W7
7968734	-0.207645166666668	-1.15480172414686	6.77486227777778	-2.08800167951507	0.0499004467474083	0.650880460065363	7968734	NM_014252	SLC25A15	solute carrier family 25 (mitochondrial carrier; ornithine transporter) member 15	B2R921
8133741	-0.232430500000001	-1.17481248279659	5.01424516666667	-2.08790176980432	0.0499103820384036	0.650880460065363	8133741	NM_030570	UPK3B	uroplakin 3B	Q9BT76
8138882	0.164367833333333	1.12067490800280	2.62561488888889	2.08768569251919	0.0499318754514869	0.650880460065363	8138882	NM_022728	NEUROD6	neurogenic differentiation 6	Q96NK8
7981157	0.215415333333333	1.16103811420485	3.23643694444444	2.08731310098423	0.0499689571050861	0.650945218843249	7981157	NR_026779	C14orf139	chromosome 14 open reading frame 139	Q9H761
7942315	-0.229855833333334	-1.17271775519398	4.74610722222222	-2.08601841781206	0.0500980019103505	0.65193726743593	7942315	NM_001145309	LRTOMT	leucine rich transmembrane and 0-methyltransferase domain containing	Q8WZ04
8142740	0.190143499999999	1.14087718942325	6.38821116666667	2.08590384932174	0.0501094357506255	0.65193726743593	8142740	NM_024523	GCC1	GRIP and coiled-coil domain containing 1	B2RDB1
7964303	0.179578833333333	1.13255321022025	2.81610366666667	2.08398567871714	0.0503012175751097	0.654012623635327	7964303	NR_033654	TAC3	tachykinin 3	Q9UHF0
8107594	-0.237258833333335	-1.17875086805824	3.64111866666667	-2.08344735725315	0.0503551586823722	0.654294273392106	8107594	NM_005460	SNCAIP	synuclein, alpha interacting protein	Q9Y6H5
7925257	-0.270220500000002	-1.20599213618144	5.65057161111111	-2.08230816018938	0.0504694810325965	0.654777373032185	7925257	NM_000081	LYST	lysosomal trafficking regulator	Q99698
8008110	0.222268166666666	1.16656618975724	4.71171766666667	2.08181011302676	0.0505195352779704	0.654777373032185	8008110	NR_033201	LOC404266	hypothetical LOC404266	---
8148985	0.2182845	1.16334943187092	6.61569327777778	2.08176486810340	0.0505240846561196	0.654777373032185	8148985	NM_207332	ERICH1	glutamate-rich 1	Q86X53
7957260	-0.167765166666667	-1.12331704127074	9.95768538888889	-2.08154942195821	0.0505457528397173	0.654777373032185	7957260	NM_006851	GLIPR1	GLI pathogenesis-related 1	P48060
7992897	-0.285570166666667	-1.21889188605029	4.90387177777778	-2.08146890932292	0.0505538524319373	0.654777373032185	7992897	NM_003450	ZNF174	zinc finger protein 174	Q15697
8164653	-0.205340333333334	-1.15295829884065	7.16072033333333	-2.08066707442634	0.0506345811243291	0.655099453209828	8164653	NM_031432	UCK1	uridine-cytidine kinase 1	Q9HA47
7992917	-0.186439833333335	-1.13795210158084	6.16881833333333	-2.08021452392508	0.0506801951818305	0.655099453209828	7992917	NM_015041	CLUAP1	clusterin associated protein 1	Q96AJ1
7956613	-0.170894833333334	-1.12575652002259	8.87556172222222	-2.08016914673158	0.0506847709419137	0.655099453209828	7956613	NM_005981	TSPAN31	tetraspanin 31	Q12999
7923131	-0.275684999999999	-1.21056873786589	4.8352625	-2.07973499669565	0.0507285687371997	0.655099453209828	7923131	NM_001142795	DENND1B	DENN/MADD domain containing 1B	Q6P3S1
8026063	0.229566499999999	1.17248258954511	4.00450872222222	2.07935588139258	0.0507668424393641	0.655099453209828	8026063	NM_014975	MAST1	microtubule associated serine/threonine kinase 1	Q9Y2H9
7973918	0.206109666666666	1.15357329076338	6.92740966666667	2.07929856078504	0.0507726315240572	0.655099453209828	7973918	NM_173607	FAM177A1	family with sequence similarity 177, member A1	Q8N128
8047467	0.210272	1.15690628186604	2.697951	2.07861166346100	0.0508420509104154	0.65557784475453	8047467	NM_139158	CDK15	cyclin-dependent kinase 15	Q96Q40
7913415	-0.196380000000001	-1.14581966247026	6.91524394444444	-2.0781627173693	0.0508874686348505	0.655746337716732	7913415	NM_032236	USP48	ubiquitin specific peptidase 48	Q86UV5
8115210	0.177524166666666	1.13094139137074	7.89544311111111	2.07781151835857	0.0509230232471634	0.65578759925032	8115210	NM_006058	TNIP1	TNFAIP3 interacting protein 1	Q6N077
7956018	-0.288261000000002	-1.22116741581066	7.92040866666667	-2.07641274678064	0.0510648540852738	0.656413831033899	7956018	NM_002905	RDH5	retinol dehydrogenase 5 (11-cis/9-cis)	Q92781
7969533	-0.217017833333334	-1.16232847511656	4.95047788888889	-2.07631234810829	0.051075047861654	0.656413831033899	7969533	NM_001040153	SLAIN1	SLAIN motif family, member 1	Q8ND83
7897280	0.245463666666665	1.18547370822108	5.113126	2.07622523184530	0.0510838945214334	0.656413831033899	7897280	NM_001024598	HES3	hairy and enhancer of split 3 (Drosophila)	---
8044849	-0.251520833333334	-1.19046139215425	5.61168066666667	-2.07605500285589	0.0511011852674639	0.656413831033899	8044849	NM_002830	PTPN4	protein tyrosine phosphatase, non-receptor type 4 (megakaryocyte)	P29074
8117922	0.206142166666665	1.15359927792850	5.94261133333333	2.07503514659542	0.0512048860855241	0.65732934829232	8117922	NM_025263	PRR3	proline rich 3	B2RE77
8172660	-0.157785166666667	-1.11557318870352	2.75279138888889	-2.07442705965363	0.0512668076629896	0.65760054235775	8172660	NM_003886	AKAP4	A kinase (PRKA) anchor protein 4	A8K8U8
8127767	0.158648333333334	1.11624083756957	2.20280844444444	2.07349951192760	0.0513613899312928	0.65760054235775	8127767	NM_022726	ELOVL4	elongation of very long chain fatty acids (FEN1/Elo2, SUR4/Elo3, yeast)-like 4	Q9GZR5
8076668	0.304280666666666	1.23480280615167	3.2880625	2.07349917715012	0.0513614240969964	0.65760054235775	8076668	BC104183	KIAA1644	KIAA1644	Q3SXP7
7928408	0.213357833333333	1.15938347948147	4.77664905555556	2.07314672006988	0.0513974054525816	0.65760054235775	7928408	NM_015037	KIAA0913	KIAA0913	A7E2V4
7944302	-0.197830666666667	-1.14697239282342	5.76112966666667	-2.07255651421258	0.051457708769573	0.65760054235775	7944302	NM_015157	PHLDB1	pleckstrin homology-like domain, family B, member 1	Q5W9G0
8115681	0.194056333333330	1.14397564148168	7.37216411111111	2.07255048751834	0.0514583248657916	0.65760054235775	8115681	NM_024594	PANK3	pantothenate kinase 3	Q9H999
7964575	-0.275965500000001	-1.21080412894569	4.68358533333333	-2.07230957309116	0.0514829584813343	0.65760054235775	7964575	AK022448	AVIL	advillin	---
8100085	0.192864166666666	1.14303071115765	2.26588583333333	2.07228425254370	0.0514855481362481	0.65760054235775	8100085	NM_138335	GNPDA2	glucosamine-6-phosphate deaminase 2	Q8TDQ7
8035714	0.272739666666665	1.20809982293300	4.93221233333333	2.07066115847509	0.0516517948563772	0.658879808633116	8035714	NM_016573	GMIP	GEM interacting protein	Q9P107
8174271	0.246109333333332	1.18600437626974	3.39626433333333	2.07011611033546	0.0517077301975535	0.658879808633116	8174271	NM_016370	RAB9B	RAB9B, member RAS oncogene family	Q9NP90
8093272	-0.243599833333334	-1.18394317078238	2.42027155555556	-2.06919050386453	0.0518028451743203	0.658879808633116	8093272	NR_003291	LOC348840	hypothetical LOC348840	---
8120043	-0.180195333333335	-1.13303728220973	7.41358555555556	-2.06872475458416	0.0518507649570987	0.658879808633116	8120043	NM_001024630	RUNX2	runt-related transcription factor 2	Q13950
7942168	0.340869166666665	1.26651939197985	7.67510133333333	2.06841752965896	0.0518823964088253	0.658879808633116	7942168	NM_003824	FADD	Fas (TNFRSF6)-associated via death domain	Q13158
8155048	0.238772333333332	1.17998811883823	6.43428222222222	2.06839461778809	0.0518847560793056	0.658879808633116	8155048	NM_014806	RUSC2	RUN and SH3 domain containing 2	Q8N2Y8
7962029	0.1899615	1.14073327366421	2.87839561111111	2.06830510668178	0.0518939756641209	0.658879808633116	7962029	NM_183378	OVCH1	ovochymase 1	---
8138765	-0.223381333333335	-1.16746664596908	2.97204755555556	-2.06791619764776	0.0519340501674387	0.658879808633116	8138765	NM_005523	HOXA11	homeobox A11	B2R9U5
8020349	-0.590271333333334	-1.50552987171330	4.77388233333333	-2.06787559123251	0.0519382359960367	0.658879808633116	8020349	ENST00000333394	CCDC29	coiled-coil domain containing 29	---
7953775	0.210680833333332	1.15723417436008	3.03346055555556	2.06746322499491	0.0519807611278058	0.658879808633116	7953775	NM_144670	A2ML1	alpha-2-macroglobulin-like 1	B3KVV6
7965359	0.259572666666665	1.19712405809138	8.55920211111111	2.06706869636959	0.0520214761017243	0.658879808633116	7965359	NM_001001323	ATP2B1	ATPase, Ca++ transporting, plasma membrane 1	A1X4P7
7948829	-0.266340666666668	-1.20275322406113	5.243081	-2.06677867388374	0.0520514244505771	0.658879808633116	7948829	NM_024784	ZBTB3	zinc finger and BTB domain containing 3	Q9H5J0
7924969	0.201533666666664	1.14992013580546	6.66649422222222	2.06670026398055	0.0520595238916435	0.658879808633116	7924969	NM_014409	TAF5L	TAF5-like RNA polymerase II, p300/CBP-associated factor (PCAF)-associated factor, 65kDa	O75529
7988414	-0.149925000000003	-1.10951179144581	11.2825827777778	-2.0664712409926	0.0520831875814871	0.658879808633116	7988414	NM_001482	GATM	glycine amidinotransferase (L-arginine:glycine amidinotransferase)	P50440
7915743	-0.227094	-1.17047490225972	4.11619033333333	-2.06642627805276	0.0520878344925396	0.658879808633116	7915743	NM_001114938	CCDC17	coiled-coil domain containing 17	Q96LX7
8055645	-0.253995333333334	-1.19250501494411	6.16170127777778	-2.06625259104140	0.0521057885169652	0.658879808633116	8055645	NM_002552	ORC4L	origin recognition complex, subunit 4-like (yeast)	Q96B14
7967588	0.192747666666666	1.14293841327234	6.13635455555556	2.06456340768398	0.0522806901361843	0.660658106162336	7967588	NM_032656	DHX37	DEAH (Asp-Glu-Ala-His) box polypeptide 37	Q6IPP7
7960320	-0.205318	-1.15294045085340	5.20369338888889	-2.06426535108519	0.0523116063340182	0.660658106162336	7960320	NM_152640	DCP1B	DCP1 decapping enzyme homolog B (S. cerevisiae)	Q8IZD4
7935146	-0.225691833333335	-1.16933786112773	6.60556166666667	-2.06344082494819	0.0523972168075068	0.661327263193128	7935146	NM_022451	NOC3L	nucleolar complex associated 3 homolog (S. cerevisiae)	Q8WTT2
8038280	0.151525166666665	1.11074309029565	4.9452235	2.06258282067185	0.052486437157809	0.661596808529386	8038280	NM_000737	CGB	chorionic gonadotropin, beta polypeptide	A6NKQ9
8163383	0.195459333333333	1.14508868231920	3.21864788888889	2.06232893437623	0.0525128639514177	0.661596808529386	8163383	NM_022486	SUSD1	sushi domain containing 1	Q6UWL2
8113800	0.177347666666666	1.13080303992421	3.1547505	2.06227869121884	0.0525180951348498	0.661596808529386	8113800	NM_001999	FBN2	fibrillin 2	P35556
8022426	0.398118999999999	1.31778864440788	3.34327938888889	2.06198070950117	0.0525491298338585	0.661596808529386	8022426	ENST00000342224	LOC646359	similar to telomeric repeat binding factor (NIMA-interacting) 1	---
8039070	0.271741333333333	1.20726411678285	2.27833105555556	2.06103163885977	0.052648085233365	0.662431215195722	8039070	NM_182609	ZNF677	zinc finger protein 677	---
8040618	-0.190322666666669	-1.14101888247021	9.36584561111111	-2.05972627369053	0.0527844637459488	0.66259672027832	8040618	NM_016131	RAB10	RAB10, member RAS oncogene family	P61026
8151999	0.177381166666667	1.13082929796253	2.11146683333333	2.05948487755389	0.0528097184861202	0.66259672027832	8151999	NM_015668	RGS22	regulator of G-protein signaling 22	Q8NE09
8134599	-0.169323333333335	-1.12453092269732	6.84052816666667	-2.05886299900793	0.0528748291738338	0.66259672027832	8134599	NM_006693	CPSF4	cleavage and polyadenylation specific factor 4, 30kDa	O95639
8047243	-0.205599000000001	-1.15316503596022	7.02677044444444	-2.05884034659195	0.0528772022442965	0.66259672027832	8047243	NM_138395	MARS2	methionyl-tRNA synthetase 2, mitochondrial	Q96GW9
8077370	-0.219423500000000	-1.16426825266459	5.83846677777778	-2.05879723271079	0.0528817191255579	0.66259672027832	8077370	NM_006515	SETMAR	SET domain and mariner transposase fusion gene	Q96H41
8085283	0.228186333333332	1.17136146030745	3.65767772222222	2.05879380706559	0.0528820780325689	0.66259672027832	8085283	NM_173472	C3orf24	chromosome 3 open reading frame 24	Q96PS1
7908861	0.320430666666666	1.24870325040277	2.80869333333333	2.05871763803764	0.0528900588756942	0.66259672027832	7908861	AF314543	OCR1	ovarian cancer-related protein 1	Q9BZK8
7975506	0.210986833333333	1.15747965327577	6.97842966666667	2.05800439708417	0.0529648434615205	0.663123765883274	7975506	NM_015604	DCAF4	DDB1 and CUL4 associated factor 4	B2RDD6
8122756	0.252218833333333	1.19103749664787	4.31950405555556	2.05752701668222	0.0530149507605427	0.663151169780699	8122756	NM_001029884	PLEKHG1	pleckstrin homology domain containing, family G (with RhoGef domain) member 1	Q9ULL1
7930777	0.240840166666666	1.18168062362042	2.342904	2.05736026044820	0.0530324640461032	0.663151169780699	7930777	NM_000936	PNLIP	pancreatic lipase	Q5VSQ2
8076584	0.232074833333332	1.17452289273979	4.72384188888889	2.05565489242705	0.0532118662595167	0.664774453937347	8076584	AK056490	FLJ30901	hypothetical protein FLJ30901	---
7947917	-0.214466666666669	-1.16027490640840	7.168398	-2.05527100231482	0.053252326102408	0.664774453937347	7947917	NM_016506	KBTBD4	kelch repeat and BTB (POZ) domain containing 4	Q9NVX7
8021668	-0.260483000000001	-1.19787967573691	3.15340311111111	-2.05519189823968	0.0532606666598052	0.664774453937347	8021668	NM_033646	CDH7	cadherin 7, type 2	Q9ULB5
8034873	0.290117	1.22273943566316	3.43555811111111	2.05445839352046	0.0533380617156495	0.665330775985364	8034873	NM_013447	EMR2	egf-like module containing, mucin-like, hormone receptor-like 2	Q9H7M4
8054834	0.232750166666666	1.17507282194591	2.98441144444444	2.05380043151657	0.0534075719583308	0.665720884556936	8054834	NM_182528	C1QL2	complement component 1, q subcomponent-like 2	Q7Z5L3
8101788	-0.248022833333335	-1.18757846156346	4.76594583333333	-2.05354081791354	0.0534350211728729	0.665720884556936	8101788	NM_003728	UNC5C	unc-5 homolog C (C. elegans)	O95185
8149825	-0.209230333333334	-1.15607126426441	7.17876494444444	-2.05279898619061	0.0535135257085737	0.666043168847697	8149825	NM_003155	STC1	stanniocalcin 1	B2R6I6
8022022	-0.201960166666668	-1.15026013381268	7.48429972222222	-2.05267546995053	0.0535266069093685	0.666043168847697	8022022	NM_014646	LPIN2	lipin 2	Q92539
7985522	0.285350166666666	1.21870602849725	4.89413872222222	2.05141975954016	0.053659758305856	0.667181671297948	7985522	NM_207517	ADAMTSL3	ADAMTS-like 3	P82987
7963741	-0.222836000000001	-1.16702543133435	6.03691366666667	-2.05119208318703	0.0536839322095192	0.667181671297948	7963741	NM_014311	SMUG1	single-strand-selective monofunctional uracil-DNA glycosylase 1	Q53HV7
7985001	0.206834833333332	1.15415327693510	3.96561044444444	2.0500928332166	0.0538007845886863	0.668224205645019	7985001	NM_024608	NEIL1	nei endonuclease VIII-like 1 (E. coli)	Q96FI4
8110618	0.358456833333333	1.28205382574476	7.531736	2.04904762847648	0.0539121037624496	0.669184765881563	8110618	NM_006628	ARPP19	cAMP-regulated phosphoprotein, 19kDa	P56211
8088491	-0.190600500000000	-1.14123864035222	2.612277	-2.04874710347116	0.0539441493562148	0.669184765881563	8088491	NM_003716	CADPS	Ca++-dependent secretion activator	Q9ULU8
7906107	0.204767333333332	1.15250046547423	3.56547583333333	2.04777179913962	0.0540482659585314	0.67006626971219	7906107	NM_022367	SEMA4A	sema domain, immunoglobulin domain (Ig), transmembrane domain (TM) and short cytoplasmic domain, (semaphorin) 4A	Q9H3S1
7982927	0.201198166666666	1.14965275195839	5.521139	2.04666630615856	0.0541664988146507	0.67101630655149	7982927	NM_002220	ITPKA	inositol 1,4,5-trisphosphate 3-kinase A	P23677
8168359	0.211869999999999	1.15818843813590	3.43060066666667	2.04626607176827	0.054209361263459	0.67101630655149	8168359	NM_001013627	NHSL2	NHS-like 2	Q5HYW2
8091723	-0.248268666666667	-1.18778084061002	3.36087316666667	-2.04589432995008	0.0542491996302193	0.67101630655149	8091723	NM_206963	RARRES1	retinoic acid receptor responder (tazarotene induced) 1	P49788
7931556	0.253089999999999	1.19175691792041	5.63500255555556	2.04581865582151	0.0542573126017707	0.67101630655149	7931556	NM_014468	VENTX	VENT homeobox homolog (Xenopus laevis)	O95231
8141094	-0.249597333333335	-1.18887524497351	7.77571977777778	-2.04480421767377	0.0543661750753536	0.671774218228523	8141094	NM_002612	PDK4	pyruvate dehydrogenase kinase, isozyme 4	A4D1H4
7945767	0.202007833333333	1.15029813905329	6.84279583333333	2.04432624911028	0.0544175352950921	0.671774218228523	7945767	NM_000076	CDKN1C	cyclin-dependent kinase inhibitor 1C (p57, Kip2)	P49918
8087833	0.227221666666665	1.17057848426204	6.44065777777778	2.04432173985104	0.0544180200459415	0.671774218228523	8087833	NM_001947	DUSP7	dual specificity phosphatase 7	Q16829
8174263	-0.218784333333334	-1.16375255349322	3.64798727777778	-2.04359415994747	0.0544962865725777	0.672083616809632	8174263	NM_001024452	GLRA4	glycine receptor, alpha 4	---
8149243	0.222333666666666	1.16661915439484	4.23863905555556	2.04347237988675	0.0545093964496811	0.672083616809632	8149243	NM_201402	USP17L2	ubiquitin specific peptidase 17-like 2 // ubiquitin specific peptidase 17-like 2	Q6R6M4
7983843	-0.167723833333334	-1.12328485860477	7.71190761111111	-2.04315381159003	0.0545437043827757	0.672097804157364	7983843	NM_207036	TCF12	transcription factor 12	B4DGI9
7936826	0.222085499999999	1.16641849446370	6.45177488888889	2.04241257293314	0.054623606470675	0.672673452709953	7936826	NM_022466	IKZF5	IKAROS family zinc finger 5 (Pegasus)	Q9H5V7
7916167	0.312542333333333	1.24189425272833	5.25048366666667	2.04169686587312	0.0547008560646957	0.673215757396103	7916167	NM_004153	ORC1L	origin recognition complex, subunit 1-like (yeast)	Q13415
8092230	-0.159150500000003	-1.1166294411836	8.69506583333333	-2.04033921446791	0.0548476631905233	0.67407717806382	8092230	NM_022470	ZMAT3	zinc finger, matrin type 3	Q9HA38
8173766	-0.238825500000001	-1.18003160494527	5.76226666666667	-2.04032197681434	0.0548495294235967	0.67407717806382	8173766	NM_153252	BRWD3	bromodomain and WD repeat domain containing 3	Q6RI45
8118833	-0.291693833333334	-1.22407659305997	5.11803327777778	-2.03998602925402	0.0548859121374889	0.67407717806382	8118833	NM_017754	UHRF1BP1	UHRF1 binding protein 1	B2RNT9
8138277	-0.234669666666667	-1.17663729218051	6.59372283333333	-2.03982029604458	0.0549038688200970	0.67407717806382	8138277	NM_001135924	VWDE	von Willebrand factor D and EGF domains	Q8N2E2
8165298	0.239250166666666	1.18037900604893	3.57995416666667	2.03910834933791	0.0549810660351777	0.674616348990951	8165298	NM_203347	LCN15	lipocalin 15	Q49AN5
8101828	0.234546333333332	1.17653670793195	7.56050866666667	2.03795105667087	0.0551067604984604	0.675545335449851	8101828	NM_005723	TSPAN5	tetraspanin 5	P62079
7916836	0.274722666666666	1.20976151100097	6.77760772222222	2.03779772870239	0.0551234328975853	0.675545335449851	7916836	NM_001018067	SERBP1	SERPINE1 mRNA binding protein 1	Q8NC51
8024013	0.219824666666666	1.16459204289378	4.42214505555556	2.03715171038331	0.0551937286045407	0.675637950304075	8024013	BC052236	C19orf21	chromosome 19 open reading frame 21	Q8IVT2
7946579	0.232650333333333	1.17499151066766	2.40134111111111	2.03677567934517	0.0552346829910655	0.675637950304075	7946579	NM_006691	LYVE1	lymphatic vessel endothelial hyaluronan receptor 1	B2R672
8022767	-0.189426500000003	-1.14031032970197	7.05053872222222	-2.03632270073569	0.0552840541100013	0.675637950304075	8022767	NM_014939	KIAA1012	KIAA1012	Q9Y2L5
8008289	0.192160833333332	1.14247360404528	6.49634116666667	2.03614093396435	0.0553038763910352	0.675637950304075	8008289	NM_153229	TMEM92	transmembrane protein 92	Q6UXU6
7958174	0.148713333333333	1.10858034437265	11.401565	2.03566694920171	0.0553555960244643	0.675637950304075	7958174	NM_003330	TXNRD1	thioredoxin reductase 1	B2R5P6
7948137	0.203145166666666	1.15120532192743	3.03727083333333	2.03546434351501	0.0553777169131466	0.675637950304075	7948137	NM_001005282	OR5M8	olfactory receptor, family 5, subfamily M, member 8	Q8NGP6
8096845	0.254777500000000	1.19315171472246	4.42526183333333	2.03532696768918	0.0553927203873802	0.675637950304075	8096845	NM_001963	EGF	epidermal growth factor	Q6QBS2
7995492	0.208354666666668	1.15536978136050	4.57705627777778	2.03528187971316	0.0553976454566045	0.675637950304075	7995492	NM_001114	ADCY7	adenylate cyclase 7	P51828
8006453	0.241441500000000	1.18217326554328	2.88429194444444	2.03415767310195	0.0555205723296102	0.676730006687432	8006453	NM_005623	CCL8	chemokine (C-C motif) ligand 8	P80075
8007427	0.383006333333332	1.30405645996536	6.04744827777778	2.03263974786325	0.0556869386731653	0.677985944052403	8007427	NM_003734	AOC3	amine oxidase, copper containing 3 (vascular adhesion protein 1)	Q16853
7945991	0.2470775	1.18680054957192	2.70916977777778	2.03215073479664	0.0557406301876336	0.677985944052403	7945991	NM_030774	OR51E2	olfactory receptor, family 51, subfamily E, member 2	Q9H255
7908499	0.173532333333333	1.12781648313742	2.30124205555556	2.03198497515128	0.055758840408602	0.677985944052403	7908499	NM_030787	CFHR5	complement factor H-related 5	B2RA39
8092578	0.279346166666667	1.21364473263135	4.77604255555556	2.03083716273525	0.0558850845699928	0.677985944052403	8092578	NM_004454	ETV5	ets variant 5	P41161
8077226	0.203078833333332	1.15115239214762	5.01294772222222	2.03074590505496	0.0558951326940131	0.677985944052403	8077226	NM_032329	ING5	inhibitor of growth family, member 5	Q8WYH8
8032909	0.2836500	1.21727067113177	7.38562744444444	2.03047455302017	0.0559250200644391	0.677985944052403	8032909	NM_005817	PLIN3	perilipin 3	O60664
8006531	0.212000166666668	1.15829294000588	7.75405411111111	2.03028997830235	0.0559453577565851	0.677985944052403	8006531	NM_144975	SLFN5	schlafen family member 5	Q08AF3
8009662	-0.187583666666667	-1.13885467879873	2.62015177777778	-2.02969143385696	0.0560113550534621	0.677985944052403	8009662	NM_152460	C17orf77	chromosome 17 open reading frame 77	Q96MU5
7922870	-0.262305166666668	-1.19939358918699	6.65894766666667	-2.02933250376073	0.0560509652212475	0.677985944052403	7922870	NM_030934	C1orf25	chromosome 1 open reading frame 25	B2R713
8099144	0.214093833333333	1.15997509719243	3.60976538888889	2.0286313866658	0.0561284102796332	0.677985944052403	8099144	NM_147127	EVC2	Ellis van Creveld syndrome 2	Q86UK5
7969204	-0.183482833333333	-1.13562210238593	6.69443811111111	-2.02797952564575	0.0562005005541414	0.677985944052403	7969204	NM_052950	WDFY2	WD repeat and FYVE domain containing 2	Q96P53
8049959	-0.263411833333334	-1.20031397643694	4.23830422222222	-2.02796969637069	0.0562015882229674	0.677985944052403	8049959	AK123321	FLJ41327	FLJ41327 protein	---
8037502	0.209597999999999	1.15636592323387	5.21458227777778	2.02786789215704	0.0562128545854371	0.677985944052403	8037502	ENST00000317951	NKPD1	NTPase, KAP family P-loop domain containing 1	Q17RQ9
7949264	0.219593333333333	1.16440531780415	6.57559294444444	2.02780905581085	0.0562193667476346	0.677985944052403	7949264	NM_006795	EHD1	EH-domain containing 1	Q9H4M9
8114797	0.292157333333333	1.22446991987777	4.34045033333333	2.02771007326611	0.0562303239225694	0.677985944052403	8114797	NM_030964	SPRY4	sprouty homolog 4 (Drosophila)	Q9C004
7925876	0.254574666666667	1.19298397731377	5.82916711111111	2.02698479454335	0.0563106692674887	0.677985944052403	7925876	NM_002627	PFKP	phosphofructokinase, platelet	Q01813
8115783	0.256691500000000	1.19473570014980	6.06570355555556	2.02662883524211	0.0563501395534871	0.677985944052403	8115783	NM_005990	STK10	serine/threonine kinase 10	O94804
7916986	0.236882833333333	1.17844369809967	3.51278705555556	2.02588001991639	0.0564332523271787	0.677985944052403	7916986	NM_173808	NEGR1	neuronal growth regulator 1	Q68DZ8
8027213	-0.165794333333334	-1.12178355073050	6.22396683333333	-2.02552032733634	0.056473214488498	0.677985944052403	8027213	NM_198537	YJEFN3	YjeF N-terminal domain containing 3	A6XGL0
8021695	-0.167450666666667	-1.12307219069919	2.48455538888889	-2.02539495540395	0.056487149377566	0.677985944052403	8021695	NM_152721	DOK6	docking protein 6	Q6PKX4
7985809	0.168739000000000	1.12407554728576	9.57488894444444	2.02529829624277	0.0564978949911587	0.677985944052403	7985809	NM_007011	ABHD2	abhydrolase domain containing 2	P08910
7944825	0.209112666666666	1.15597697856921	3.54299755555556	2.02498861677146	0.0565323344383829	0.677985944052403	7944825	X64981	OR10D1P	olfactory receptor, family 10, subfamily D, member 1 pseudogene	---
8148448	-0.141716333333334	-1.10321680119356	7.859527	-2.02490140617799	0.0565420365199131	0.677985944052403	8148448	NM_006558	KHDRBS3	KH domain containing, RNA binding, signal transduction associated 3	O75525
7901592	-0.181822166666668	-1.13431565526909	5.38118294444444	-2.02461265969373	0.0565741698911315	0.677985944052403	7901592	BC035374	C1orf83	chromosome 1 open reading frame 83	Q96MN5
7930139	0.234972166666665	1.17688403185096	6.57909522222222	2.02444974054725	0.0565923076900057	0.677985944052403	7930139	NM_030912	TRIM8	tripartite motif-containing 8	Q9BZR9
8081208	0.217522333333333	1.16273500403641	2.41806133333333	2.02394825068614	0.056648171287268	0.677985944052403	8081208	NM_001005516	OR5K3	olfactory receptor, family 5, subfamily K, member 3	---
8065444	-0.202219333333335	-1.15046678584522	4.07301172222222	-2.02394693696399	0.0566483176945443	0.677985944052403	8065444	NM_032501	ACSS1	acyl-CoA synthetase short-chain family member 1	Q658X4
8035445	0.167561166666665	1.12315821319614	7.12498322222222	2.02386095701762	0.0566579004347002	0.677985944052403	8035445	NM_005354	JUND	jun D proto-oncogene	P17535
8031573	-0.182613166666668	-1.13493774772311	8.52475783333333	-2.02309473643004	0.0567433623179237	0.677985944052403	8031573	NM_001145014	RFPL4A	ret finger protein-like 4A	---
7987623	0.199459833333333	1.14826834560612	2.43636511111111	2.02287345780715	0.0567680645309295	0.677985944052403	7987623	NM_152596	EXD1	exonuclease 3'-5' domain containing 1	Q8NHP7
8155345	0.214539333333333	1.16033334941325	3.06399127777778	2.02210740899211	0.0568536560099188	0.677985944052403	8155345	ENST00000377629	FAM74A3	family with sequence similarity 74, member A3	Q5RGS3
8174853	0.189174166666667	1.14011090214692	4.57877211111111	2.02207010741817	0.0568578267051745	0.677985944052403	8174853	NM_001080141	CT47A6	cancer/testis antigen family 47, member A6	Q5JQC4
8048319	-0.230319500000000	-1.17309471463735	8.10107477777778	-2.02164831265503	0.0569050067181191	0.677985944052403	8048319	NM_007127	VIL1	villin 1	P09327
8051928	-0.219101500000001	-1.16400842468094	8.01588816666667	-2.02116007767454	0.0569596622007702	0.677985944052403	8051928	NM_006036	PREPL	prolyl endopeptidase-like	Q4J6C6
8018169	0.230432999999999	1.17318700821564	3.26868894444444	2.02115938398715	0.05695973988906	0.677985944052403	8018169	NM_174892	CD300LB	CD300 molecule-like family member b	A8K4G0
8107878	-0.195180500000001	-1.14486738950796	2.66190055555556	-2.02082170089545	0.0569975693752241	0.677985944052403	8107878	NM_000588	IL3	interleukin 3 (colony-stimulating factor, multiple)	P08700
7979757	-0.165941333333334	-1.12189785803643	5.86996255555556	-2.02056855220402	0.0570259435127151	0.677985944052403	7979757	NM_015346	ZFYVE26	zinc finger, FYVE domain containing 26	Q68DK2
8038048	0.348049999999999	1.27283904775139	4.23912466666667	2.02026904510281	0.0570595300592883	0.677985944052403	8038048	NM_144577	CCDC114	coiled-coil domain containing 114	Q96M63
8053737	-0.450584833333335	-1.36659412836588	5.90534805555556	-2.02000544136715	0.0570891050766297	0.677985944052403	8053737	NR_003366	ANKRD20B	ankyrin repeat domain 20B	---
8048350	-0.183886833333333	-1.13594015683289	3.017177	-2.0199206242281	0.0570986240523765	0.677985944052403	8048350	NM_032726	PLCD4	phospholipase C, delta 4	Q9BRC7
7905500	-0.215343833333334	-1.16098057455457	3.05470261111111	-2.01984955769429	0.0571066009001921	0.677985944052403	7905500	NM_178430	LCE2D	late cornified envelope 2D	Q5TA82
8152821	-0.179315166666667	-1.13234624392771	2.28975661111111	-2.01958174202412	0.0571366707778284	0.677985944052403	8152821	BC070152	CCDC26	coiled-coil domain containing 26	Q8TAB7
8150751	0.171970333333333	1.12659606165153	2.72799561111111	2.01943788244921	0.0571528289322684	0.677985944052403	8150751	NM_207413	FAM150A	family with sequence similarity 150, member A	Q6UXT8
7977955	-0.205619166666668	-1.15318115555360	5.84659638888889	-2.01916047011194	0.0571839991416992	0.677985944052403	7977955	NR_026862	PPP1R3E	protein phosphatase 1, regulatory (inhibitor) subunit 3E	Q9H7J1
8102135	-0.293943000000001	-1.22598642112149	3.66292666666667	-2.01898922896190	0.0572032474912489	0.677985944052403	8102135	NM_025212	CXXC4	CXXC finger 4	---
8062557	0.227710333333333	1.17097504733176	4.60097827777778	2.01892815021822	0.0572101144464086	0.677985944052403	8062557	NM_015568	PPP1R16B	protein phosphatase 1, regulatory (inhibitor) subunit 16B	Q5W9G4
8035078	0.349608500000000	1.27421480039620	2.82356588888889	2.01875957178012	0.0572290711962165	0.677985944052403	8035078	NM_013940	OR10H1	olfactory receptor, family 10, subfamily H, member 1	Q9Y4A9
8005501	0.264925166666665	1.20157372166381	7.752235	2.01847797168661	0.0572607498429537	0.677985944052403	8005501	NM_001135036	FAM18B2	family with sequence similarity 18, member B2	Q9NYZ1
7974455	0.169757333333330	1.12486926158563	8.67596938888889	2.01815720429707	0.0572968537436446	0.677985944052403	7974455	NM_144578	MAPK1IP1L	mitogen-activated protein kinase 1 interacting protein 1-like	Q8NDC0
8019392	0.270582833333330	1.20629505954057	9.12722638888889	2.0179949193679	0.0573151274482427	0.677985944052403	8019392	NM_004104	FASN	fatty acid synthase	P49327
8156196	-0.209778166666667	-1.15651034156023	4.38283594444444	-2.01786777517362	0.0573294478591918	0.677985944052403	8156196	NM_001001709	C9orf170	chromosome 9 open reading frame 170	A2RU37
7950036	-0.286614333333334	-1.21977439200455	4.99534861111111	-2.01661560486778	0.0574706525515784	0.679259549399705	7950036	NM_005247	FGF3	fibroblast growth factor 3 (murine mammary tumor virus integration site (v-int-2) oncogene homolog)	P11487
8076231	-0.214051833333334	-1.15994132827831	2.72025622222222	-2.01595503654256	0.057545268838134	0.679646172450656	8076231	NM_152512	ENTHD1	ENTH domain containing 1	Q8IYW4
8038716	-0.257457166666667	-1.19536993819813	4.51436938888889	-2.01553577755919	0.0575926723357703	0.679646172450656	8038716	NM_012315	KLK9	kallikrein-related peptidase 9	Q2XQG5
7960201	-0.183252500000000	-1.13544080922463	3.88348083333333	-2.01455579078987	0.0577036108121205	0.679646172450656	7960201	NM_016615	SLC6A13	solute carrier family 6 (neurotransmitter transporter, GABA), member 13	Q9NSD5
8011968	0.212400833333334	1.15861466691821	6.84063872222222	2.01450802723553	0.0577090227235464	0.679646172450656	8011968	NM_016060	MED31	mediator complex subunit 31	Q9Y3C7
8059838	0.211282333333332	1.15771675831801	5.27168538888889	2.01432051364621	0.0577302735851816	0.679646172450656	8059838	NM_018410	HJURP	Holliday junction recognition protein	Q8NCD3
7950731	-0.170854500000001	-1.12572504775922	9.00277816666667	-2.01404884440976	0.057761074202244	0.679646172450656	7950731	NM_199418	PRCP	prolylcarboxypeptidase (angiotensinase C)	P42785
8043585	-0.184041666666668	-1.13606207507223	7.67209622222222	-2.01402853025602	0.0577633779188772	0.679646172450656	8043585	NM_004804	CIAO1	cytosolic iron-sulfur protein assembly 1 homolog (S. cerevisiae)	B2RDJ6
8113773	-0.191686666666667	-1.14209817204359	9.84658544444444	-2.01347261293614	0.0578264533631552	0.679646172450656	8113773	NM_001182	ALDH7A1	aldehyde dehydrogenase 7 family, member A1	P49419
7995994	-0.167928166666669	-1.12344396415919	7.73324927777778	-2.01340457850199	0.0578341769108002	0.679646172450656	7995994	NM_133368	RSPRY1	ring finger and SPRY domain containing 1	Q96DX4
8044375	-0.151910666666668	-1.11103992965700	4.24989844444444	-2.01290645292630	0.0578907542862562	0.679646172450656	8044375	NM_138621	BCL2L11	BCL2-like 11 (apoptosis facilitator)	O43521
7909841	0.208244333333333	1.15528142524834	4.78322122222222	2.01287660619321	0.0578941458662106	0.679646172450656	7909841	NM_018650	MARK1	MAP/microtubule affinity-regulating kinase 1	Q9H051
7990555	-0.184576333333334	-1.13648318076278	5.98419777777778	-2.01255226817047	0.0579310128973772	0.679646172450656	7990555	NM_138573	NRG4	neuregulin 4	Q0P6N5
7946021	-0.1999805	-1.14868282886996	2.45982433333333	-2.01229840957957	0.0579598832836378	0.679646172450656	7946021	NM_001005222	OR52A4	olfactory receptor, family 52, subfamily A, member 4	B9EIN7
8078805	-0.212445000000000	-1.15865013729112	4.0801895	-2.01218505271823	0.0579727790906356	0.679646172450656	8078805	NM_001106	ACVR2B	activin A receptor, type IIB	Q13705
8021222	-0.173903166666667	-1.12810641669246	5.79350805555556	-2.01187809850910	0.0580077119812732	0.679662613792143	8021222	NM_018696	ELAC1	elaC homolog 1 (E. coli)	Q9H777
8058390	0.252189666666666	1.19101341793302	6.45658694444444	2.01097983295044	0.0581100471851844	0.680009133874253	8058390	NM_213589	RAPH1	Ras association (RalGDS/AF-6) and pleckstrin homology domains 1	Q70E73
7914218	-0.233079000000001	-1.17534068670024	5.54634577777778	-2.01070800358688	0.058141047244112	0.680009133874253	7914218	NM_001135218	TAF12	TAF12 RNA polymerase II, TATA box binding protein (TBP)-associated factor, 20kDa	Q16514
8141535	0.184478999999999	1.1364065090049	5.0548925	2.01057073837678	0.0581567069101517	0.680009133874253	8141535	NM_002319	LRCH4	leucine-rich repeats and calponin homology (CH) domain containing 4	B3KQE9
8149485	0.212911666666666	1.15902498494902	3.05617238888889	2.01044130133923	0.0581714769678320	0.680009133874253	8149485	NM_004686	MTMR7	myotubularin related protein 7	Q9Y216
7943736	0.222020833333333	1.16636621265544	2.55452077777778	2.00932791764673	0.0582986637493067	0.680982882119537	7943736	NR_029839	MIR34B	microRNA 34b	---
7961440	0.194958166666666	1.14469096790602	2.41180438888889	2.00887150186977	0.0583508739765026	0.680982882119537	7961440	NM_024829	PLBD1	phospholipase B domain containing 1	Q6P4A8
8176698	0.200550999999999	1.14913715436710	2.77622005555556	2.00858929436319	0.0583831771167266	0.680982882119537	8176698	NM_001005852	CYorf15A	chromosome Y open reading frame 15A	Q9BZA5
7900546	-0.154654500000001	-1.11315500532785	8.12320355555556	-2.00853705224427	0.0583891588122227	0.680982882119537	7900546	NM_024664	PPCS	phosphopantothenoylcysteine synthetase	Q9HAB8
8158028	-0.235298666666668	-1.17715040562323	5.36335677777778	-2.00792860915587	0.0584588655933067	0.681403798491275	8158028	NM_138361	LRSAM1	leucine rich repeat and sterile alpha motif containing 1	Q6UWE0
8123876	0.145658333333333	1.10623533756658	2.46617155555556	2.00637482443062	0.0586372139059333	0.683089842455901	8123876	NR_027793	C6orf218	chromosome 6 open reading frame 218	Q8N0U6
8018646	-0.248643166666668	-1.18808920908132	4.56398305555556	-2.00501006617109	0.0587942661943785	0.684526005606004	8018646	NM_001454	FOXJ1	forkhead box J1	Q92949
8037408	0.23102	1.17366444861264	4.37433044444444	2.00463453459880	0.0588375471440502	0.684636670843798	8037408	NM_002250	KCNN4	potassium intermediate/small conductance calcium-activated channel, subfamily N, member 4	O15554
8057732	0.228440999999998	1.17156824901914	5.56168038888889	2.00424152185417	0.0588828733316633	0.684770993937358	8057732	NM_001142645	TMEM194B	transmembrane protein 194B	B7Z482
8126214	-0.219261833333333	-1.16413779347777	5.85731383333333	-2.00391437481477	0.0589206270168903	0.684817150018559	8126214	NM_005943	MOCS1	molybdenum cofactor synthesis 1	Q9NZB8
8152053	0.209534999999998	1.15631542783430	6.06600072222222	2.00332138471553	0.0589891148762527	0.68503910566019	8152053	NM_198401	ANKRD46	ankyrin repeat domain 46	Q86W74
7953218	0.305698833333333	1.23601721190184	3.75542166666667	2.00316390413732	0.0590073151693484	0.68503910566019	7953218	NM_001130862	RAD51AP1	RAD51 associated protein 1	Q96B01
8060988	0.219195333333333	1.16408413461231	6.34940366666667	2.00251651424412	0.0590821878181051	0.685501105783082	8060988	NM_014962	BTBD3	BTB (POZ) domain containing 3	Q9Y2F9
7909689	-0.175738	-1.12954206595136	6.90844011111111	-2.00206727047617	0.0591341941272413	0.685501105783082	7909689	NM_020197	SMYD2	SET and MYND domain containing 2	Q9NRG4
7959535	-0.284717166666668	-1.21817142369209	5.22449794444444	-2.00194318431283	0.0591485660589349	0.685501105783082	7959535	NM_024623	OGFOD2	2-oxoglutarate and iron-dependent oxygenase domain containing 2	B3KTF4
7961285	-0.3596735	-1.28313547503395	2.67327827777778	-2.00135848973066	0.0592163286695305	0.685614065405279	7961285	NM_176889	TAS2R20	taste receptor, type 2, member 20	P59543
8100578	-0.235656500000001	-1.17744241182285	5.031838	-2.00127542539758	0.0592259609533618	0.685614065405279	8100578	NM_004439	EPHA5	EPH receptor A5	P54756
8089659	0.237230333333333	1.17872758242478	3.37209044444444	2.00052311171756	0.0593132643110366	0.686023160343997	8089659	AK302488	KIAA1407	KIAA1407	B4DYL1
8098175	-0.268480666666667	-1.20453863382733	2.89550122222222	-2.00038771643467	0.0593289886572781	0.686023160343997	8098175	ENST00000322402	TRIM75	tripartite motif-containing 75	---
8081867	-0.159024166666669	-1.11653166491134	8.8742115	-1.99957853369221	0.0594230420241042	0.686718963414248	8081867	NM_016589	C3orf1	chromosome 3 open reading frame 1	Q9NPL8
8030964	0.236396333333333	1.17804637490345	2.84290311111111	1.99867686148720	0.0595280025181812	0.687354982310163	8030964	AK127846	FLJ45949	FLJ45949 protein	Q6ZRZ8
8036318	0.287171666666667	1.22024569899433	4.22468655555556	1.99852327198162	0.0595458978261789	0.687354982310163	8036318	NM_001145345	ZNF566	zinc finger protein 566	Q8N2S2
7926105	-0.163559166666667	-1.12004691769614	4.70331627777778	-1.99822705274631	0.0595804250437687	0.687362103379165	7926105	NM_001002295	GATA3	GATA binding protein 3	P23771
7957186	0.228881333333331	1.17192588474475	7.84429838888889	1.99690700145062	0.0597345072263752	0.688108787436186	7957186	NM_022771	TBC1D15	TBC1 domain family, member 15	Q9NSR4
8021603	-0.208230666666667	-1.15527048130599	2.61304027777778	-1.99666874173205	0.0597623558176827	0.688108787436186	8021603	NM_012397	SERPINB13	serpin peptidase inhibitor, clade B (ovalbumin), member 13	A8K2Q8
7901913	0.221873000000000	1.16624670093178	4.24613844444444	1.99664568793708	0.0597650510371352	0.688108787436186	7901913	NM_012183	FOXD3	forkhead box D3	Q9UJU5
7996164	0.200335166666666	1.14896525140507	4.19399055555556	1.99650983254793	0.059780936096454	0.688108787436186	7996164	NM_199046	TEPP	testis, prostate and placenta expressed	Q6URK8
8155574	-0.253957833333335	-1.19247401854113	6.13907583333333	-1.99590058470664	0.0598522195166591	0.688538302839206	8155574	NM_032250	ANKRD20A1	ankyrin repeat domain 20 family, member A1	Q5TYW2
7989245	-0.247088333333334	-1.18680946140281	3.05154305555556	-1.99509404638408	0.0599467030925896	0.689234073560290	7989245	NR_002927	HSP90AB4P	heat shock protein 90kDa alpha (cytosolic), class B member 4 (pseudogene)	Q58FF6
7918008	-0.181778333333335	-1.13428119193519	6.86300377777778	-1.99434032659619	0.0600351194515426	0.689474284302493	7918008	NM_001918	DBT	dihydrolipoamide branched chain transacylase E2	P11182
8103166	0.182434499999999	1.13479720312918	7.8380315	1.99426825682076	0.0600435798106421	0.689474284302493	8103166	NM_001009555	SH3D19	SH3 domain containing 19	Q5HYK7
8044882	-0.181453000000000	-1.13402543596036	6.64126938888889	-1.99389899740248	0.0600869443208288	0.689474284302493	8044882	NM_020909	EPB41L5	erythrocyte membrane protein band 4.1 like 5	Q9HCM4
8114425	0.215619333333333	1.16120229895286	3.52843555555556	1.99375587460647	0.0601037596668697	0.689474284302493	8114425	NM_001790	CDC25C	cell division cycle 25 homolog C (S. pombe)	P30307
8166563	0.161801499999999	1.11868317114729	2.17007211111111	1.99271324453428	0.0602263839557121	0.689474284302493	8166563	NR_003007	SCARNA23	small Cajal body-specific RNA 23	---
7899957	-0.278586666666667	-1.21300598323391	7.44654727777778	-1.99270321052108	0.0602275651452468	0.689474284302493	7899957	NM_005095	ZMYM4	zinc finger, MYM-type 4	Q5VZL5
8091103	-0.185145666666667	-1.13693176166648	7.29712783333333	-1.99156417545430	0.0603617851426876	0.689474284302493	8091103	NM_006286	TFDP2	transcription factor Dp-2 (E2F dimerization partner 2)	Q14188
8036365	-0.182986833333334	-1.13523174147682	2.47217094444444	-1.99130998839856	0.0603917740752103	0.689474284302493	8036365	NM_001171979	ZNF829	zinc finger protein 829	Q3KNS6
8149250	0.211877666666665	1.15819459291430	6.09878	1.99093378121489	0.0604361833112631	0.689474284302493	8149250	NM_001080826	SGK223	homolog of rat pragma of Rnd2	Q86YV5
8140620	-0.197018666666668	-1.14632701766811	4.27444611111111	-1.99066306392779	0.0604681580551283	0.689474284302493	8140620	NM_033026	PCLO	piccolo (presynaptic cytomatrix protein)	Q9Y6V0
8178177	-0.235911000000001	-1.17765013800038	4.91493177777778	-1.99020739627213	0.0605220115891874	0.689474284302493	8178177	NM_000500	CYP21A2	cytochrome P450, family 21, subfamily A, polypeptide 2	Q16874
8111136	0.219437666666666	1.16427968535186	5.92871811111111	1.99005699816698	0.0605397959276386	0.689474284302493	8111136	NM_001034850	FAM134B	family with sequence similarity 134, member B	Q9H6L5
8116998	0.199759499999999	1.14850688076226	5.784144	1.99003304239832	0.0605426290898174	0.689474284302493	8116998	NM_004973	JARID2	jumonji, AT rich interactive domain 2	Q96PA1
7939365	0.1836655	1.13576589815096	5.52324505555556	1.98988127055255	0.0605605813459532	0.689474284302493	7939365	NM_014344	FJX1	four jointed box 1 (Drosophila)	Q86VR8
8128894	-0.250115999999999	-1.18930273713175	6.49785444444444	-1.9896844362423	0.0605838708654071	0.689474284302493	8128894	NM_002912	REV3L	REV3-like, catalytic subunit of DNA polymerase zeta (yeast)	Q8IWK0
7905474	0.253703	1.19226340210202	3.2358275	1.98967584252144	0.0605848878601107	0.689474284302493	7905474	NM_016178	OAZ3	ornithine decarboxylase antizyme 3	Q9UMX2
7961300	0.206181833333333	1.15363099638999	5.74998777777778	1.98958724668481	0.0605953733212253	0.689474284302493	7961300	NM_006249	PRB3	proline-rich protein BstNI subfamily 3	Q4VAY2
7903935	-0.219930666666668	-1.16467761280856	2.68722083333333	-1.98944232009776	0.0606125291078546	0.689474284302493	7903935	NR_003928	LOC149620	CHIA-like pseudogene	---
8169808	-0.233437333333334	-1.17563265142065	3.03499277777778	-1.98943098182522	0.0606138714665536	0.689474284302493	8169808	NM_001122716	CXorf64	chromosome X open reading frame 64	---
8163533	-0.2831960	-1.21688766992694	4.96730922222222	-1.98898674348	0.0606664865287614	0.689685744216485	8163533	AK056275	FLJ31713	hypothetical protein FLJ31713	---
7981161	0.229897166666665	1.17275135413684	4.51018422222222	1.98747366775109	0.0608459992030542	0.691183110886824	7981161	NM_152592	C14orf49	chromosome 14 open reading frame 49	Q6ZMZ3
8074892	-0.184382000000000	-1.13633010496759	5.31474577777778	-1.98730199676148	0.0608663962966444	0.691183110886824	8074892	NR_003950	ZDHHC8P1	zinc finger, DHHC-type containing 8 pseudogene 1	Q96N15
7973105	0.202060666666665	1.15034026521032	3.91739594444444	1.98645658895697	0.0609669324223934	0.69192179710998	7973105	NM_002935	RNASE3	ribonuclease, RNase A family, 3	P12724
8067206	-0.229179333333334	-1.17216798024986	6.23226766666667	-1.98597458017427	0.0610243192906018	0.69192179710998	8067206	BC137482	CTCFL	CCCTC-binding factor (zinc finger protein)-like	B2RPK0
8072488	-0.175299000000003	-1.12919840806375	7.35409355555556	-1.98585225571014	0.0610388906227523	0.69192179710998	8072488	NM_004147	DRG1	developmentally regulated GTP binding protein 1	Q9Y295
8023766	-0.213225833333333	-1.15927740604668	4.88080216666667	-1.98556247818359	0.0610734214002397	0.69192179710998	8023766	NM_173630	RTTN	rotatin	Q86VV8
7942594	-0.251987333333335	-1.19084639384935	6.69927638888889	-1.98510126250354	0.0611284171931012	0.69192179710998	7942594	NR_000025	SNORD15B	small nucleolar RNA, C/D box 15B	---
8005260	0.202026666666665	1.15031315545598	6.26223605555556	1.98503554120456	0.0611362574555489	0.69192179710998	8005260	NM_018019	MED9	mediator complex subunit 9	Q9NWA0
8094911	0.194893833333333	1.14463992444804	7.31487677777778	1.98456952791931	0.061191876513818	0.692164808557528	8094911	NM_020453	ATP10D	ATPase, class V, type 10D	Q9P241
7933484	0.228795666666667	1.17185629831059	2.67652205555556	1.98415490774183	0.0612413996777291	0.692218911092178	7933484	NM_001006939	LRRC18	leucine rich repeat containing 18	Q8N456
7964064	-0.167981166666667	-1.12348523665416	9.07799438888889	-1.98364476378811	0.0613023814344123	0.692218911092178	7964064	NM_004077	CS	citrate synthase	O75390
8047692	0.183626666666667	1.13573532690696	2.49637905555556	1.98360476742024	0.0613071648207905	0.692218911092178	8047692	NM_005214	CTLA4	cytotoxic T-lymphocyte-associated protein 4	Q6GR94
7978712	0.222064000000000	1.16640111184988	4.08915816666667	1.98322767728449	0.0613522794679285	0.692218911092178	7978712	NM_175060	CLEC14A	C-type lectin domain family 14, member A	Q86T13
8100943	-0.179521666666668	-1.13250833378601	4.74001166666667	-1.98310127148831	0.0613674091382656	0.692218911092178	8100943	NM_201431	RASSF6	Ras association (RalGDS/AF-6) domain family member 6	Q6ZTQ3
7964907	-0.218386833333335	-1.16343195357103	4.96283794444444	-1.98272460291637	0.0614125127979729	0.692342399563354	7964907	NM_002849	PTPRR	protein tyrosine phosphatase, receptor type, R	Q15256
7957850	0.313334333333333	1.24257620577383	5.22282666666667	1.98198996118381	0.0615005664716096	0.692484266910504	7957850	NM_174942	GAS2L3	growth arrest-specific 2 like 3	Q86XJ1
8162492	0.202939000000000	1.15104082201612	2.66809811111111	1.98190004836106	0.0615113510873264	0.692484266910504	8162492	NM_003837	FBP2	fructose-1,6-bisphosphatase 2	O00757
8113083	-0.193535666666666	-1.14356285672882	7.05221244444444	-1.98171730881133	0.0615332750211174	0.692484266910504	8113083	NM_032042	FAM172A	family with sequence similarity 172, member A	Q8WUF8
8012004	-0.198491833333333	-1.14749815446187	2.82451883333333	-1.98124394000575	0.0615900991967123	0.692484266910504	8012004	NR_029712	MIR195	microRNA 195	---
7938390	-0.307201333333335	-1.23730513706555	8.26351938888889	-1.98119554013419	0.0615959118519802	0.692484266910504	7938390	NM_001124	ADM	adrenomedullin	P35318
7969488	-0.153272333333336	-1.11208906351245	6.11043827777778	-1.98076961183845	0.0616470854323245	0.692675400062759	7969488	NM_006493	CLN5	ceroid-lipofuscinosis, neuronal 5	B3KQK7
8120176	0.272293333333332	1.20772612523215	5.62719222222222	1.97967911429738	0.0617782770345638	0.693764917169312	8120176	NM_001145652	C6orf141	chromosome 6 open reading frame 141	Q5SZD1
8093576	0.266346999999999	1.20275850407776	4.33470577777778	1.97893911014528	0.0618674443593518	0.693849512656467	8093576	NR_003004	SCARNA22	small Cajal body-specific RNA 22	---
8019071	0.282761333333332	1.2165210915313	3.96065777777778	1.97862722480261	0.0619050595342791	0.693849512656467	8019071	NM_020914	RNF213	ring finger protein 213	Q63HN8
7898707	0.229145999999999	1.17214089773171	5.3960915	1.97851437982751	0.0619186743085199	0.693849512656467	7898707	NM_001013693	LDLRAD2	low density lipoprotein receptor class A domain containing 2	Q5SZI1
8175621	0.219663833333334	1.16446222004501	6.04084438888889	1.97828171734082	0.0619467535141499	0.693849512656467	8175621	NM_032508	TMEM185A	transmembrane protein 185A	Q8NFB2
7989347	-0.171633666666667	-1.12633319037362	7.085512	-1.97766904152542	0.0620207494387349	0.693849512656467	7989347	NM_024611	NARG2	NMDA receptor regulated 2	Q659A1
8078971	0.238040333333333	1.17938956391921	2.8545525	1.97750349759087	0.0620407565129291	0.693849512656467	8078971	NM_001248	ENTPD3	ectonucleoside triphosphate diphosphohydrolase 3	O75355
8103736	0.178777333333334	1.13192418657512	2.39791172222222	1.97743507133014	0.062049027955854	0.693849512656467	8103736	NM_007281	SCRG1	stimulator of chondrogenesis 1	O75711
7990683	0.204570333333332	1.15234310228614	3.64385244444444	1.97734718655386	0.0620596530067181	0.693849512656467	7990683	NM_015162	ACSBG1	acyl-CoA synthetase bubblegum family member 1	B3KNS7
7925954	-0.150620333333336	-1.11004666988853	7.11588294444444	-1.97624627693306	0.0621928875882411	0.694615352380778	7925954	NM_001047160	NET1	neuroepithelial cell transforming 1	Q7Z628
7901256	-0.213532166666667	-1.15952358629078	9.45783427777778	-1.97601234187011	0.0622212317329983	0.694615352380778	7901256	NM_001099772	CYP4B1	cytochrome P450, family 4, subfamily B, polypeptide 1	P13584
8141664	-0.141619000000000	-1.10314237372038	5.63938716666667	-1.97558022285898	0.0622736185793287	0.694615352380778	8141664	NM_003378	VGF	VGF nerve growth factor inducible	O15240
8107328	0.225772833333333	1.16940351535335	6.08005833333333	1.97544193065783	0.0622903923754287	0.694615352380778	8107328	NR_027706	FLJ11235	hypothetical FLJ11235	Q9NUN8
8101893	-0.352239500000000	-1.27654066816021	8.37595733333333	-1.97536691916212	0.0622994923842256	0.694615352380778	8101893	NM_000669	ADH1C	alcohol dehydrogenase 1C (class I), gamma polypeptide	P00326
7969881	0.194696833333334	1.14448363454351	7.7888475	1.97508030052603	0.0623342743862806	0.69462107851012	7969881	NM_003291	TPP2	tripeptidyl peptidase II	B7Z920
7975901	-0.200803000000001	-1.14933789523562	2.94869822222222	-1.97461376677405	0.0623909265858811	0.694870374668028	7975901	NM_194287	C14orf166B	chromosome 14 open reading frame 166B	Q0VAA2
8091432	-0.224084000000002	-1.16803540075066	7.59496072222222	-1.97422552804549	0.0624381061936323	0.695013955269042	8091432	NM_016094	COMMD2	COMM domain containing 2	Q86X83
7899187	-0.186971833333335	-1.13837180369028	10.0317562777778	-1.97392175517723	0.0624750434735991	0.695043430960403	7899187	NM_005517	HMGN2	high-mobility group nucleosomal binding domain 2	P05204
8127346	-0.184241333333333	-1.13621931511164	5.99132055555556	-1.97169938377021	0.0627458650871882	0.695611159245327	8127346	NM_016277	RAB23	RAB23, member RAS oncogene family	Q9ULC3
8066964	0.164795333333333	1.12100703606760	6.37548966666667	1.97157522267070	0.0627610263230648	0.695611159245327	8066964	NM_199129	TMEM189	transmembrane protein 189	A5PLL7
8011220	0.222593333333333	1.16682914982845	4.86264011111111	1.97155639457301	0.0627633256952174	0.695611159245327	8011220	NR_029625	MIR212	microRNA 212	---
8086961	0.209011166666667	1.15589565331842	4.98068827777778	1.97093827946347	0.0628388543420888	0.695611159245327	8086961	NM_004567	PFKFB4	6-phosphofructo-2-kinase/fructose-2,6-biphosphatase 4	B2R6L2
7996819	0.200682333333333	1.14924176891019	3.15518216666667	1.97081502473316	0.0628539247379814	0.695611159245327	7996819	NM_001793	CDH3	cadherin 3, type 1, P-cadherin (placental)	P22223
8029894	0.161096166666666	1.11813638082969	5.93214955555556	1.97080571997671	0.0628550625641297	0.695611159245327	8029894	NM_015603	CCDC9	coiled-coil domain containing 9	Q9Y3X0
8148949	-0.192735166666667	-1.14292851050851	6.542763	-1.97053917074083	0.0628876651500588	0.695611159245327	8148949	NR_002807	TMED10P1	transmembrane emp24-like trafficking protein 10 (yeast) pseudogene 1	P49755
7942118	0.210422666666665	1.15702710872850	4.32778055555556	1.96936653449032	0.0630312732510163	0.695611159245327	7942118	NM_138768	MYEOV	myeloma overexpressed (in a subset of t(11;14) positive multiple myelomas)	Q96EZ4
7938741	0.264072499999999	1.20086377318096	2.60607266666667	1.96923780029532	0.0630470565771375	0.695611159245327	7938741	NM_054031	MRGPRX3	MAS-related GPR, member X3	Q96LB0
8052331	-0.195795666666668	-1.14535566624763	8.04801994444444	-1.96868599679304	0.0631147497344485	0.695611159245327	8052331	NM_033109	PNPT1	polyribonucleotide nucleotidyltransferase 1	Q8TCS8
8110960	0.236794000000000	1.17837113816429	2.50012594444444	1.96851165593019	0.0631361506472381	0.695611159245327	8110960	NM_019599	TAS2R1	taste receptor, type 2, member 1	Q502V6
8035847	0.163462333333333	1.11997174294770	2.94481927777778	1.96841967802219	0.0631474438382972	0.695611159245327	8035847	NM_138330	ZNF675	zinc finger protein 675	Q8TD23
8152376	-0.248605166666668	-1.1880579157074	6.33741544444444	-1.96825451921559	0.0631677268048435	0.695611159245327	8152376	NM_198124	CSMD3	CUB and Sushi multiple domains 3	Q7Z407
8157534	0.178605833333333	1.13178963737749	3.59559555555556	1.96806663875059	0.0631908072388817	0.695611159245327	8157534	NM_007018	CEP110	centrosomal protein 110kDa	Q7Z7A1
7914898	0.225989666666667	1.1695792868859	6.72704266666667	1.96753623333294	0.0632560061107514	0.695611159245327	7914898	ENST00000312808	C1orf113	chromosome 1 open reading frame 113	Q9NVM1
8038362	0.213691333333332	1.15965151886144	6.21384411111111	1.96751737442802	0.0632583253997024	0.695611159245327	8038362	NM_178449	PTH2	parathyroid hormone 2	Q96A98
8137802	0.293908666666666	1.22595724537858	4.87665622222222	1.96679743060078	0.0633469214664998	0.695611159245327	8137802	ENST00000382528	LOC401296	hypothetical LOC401296	Q6ZUE6
7979611	-0.324897	-1.25257500889169	5.29424772222222	-1.96657028542260	0.063374896776644	0.695611159245327	7979611	NM_006977	ZBTB25	zinc finger and BTB domain containing 25	P24278
7952339	-0.252605666666667	-1.19135689524989	7.47397505555556	-1.96655942097379	0.0633762351227329	0.695611159245327	7952339	NR_001453	SNORD14C	small nucleolar RNA, C/D box 14C	---
8095080	0.267169500000000	1.20344440850867	3.10236238888889	1.96644830404045	0.0633899245971486	0.695611159245327	8095080	NM_006206	PDGFRA	platelet-derived growth factor receptor, alpha polypeptide	P16234
8043283	0.183334833333333	1.13550560967903	6.22496422222222	1.96618908109331	0.063421870781334	0.695611159245327	8043283	NM_018433	KDM3A	lysine (K)-specific demethylase 3A	Q9Y4C1
7919898	0.173672833333333	1.12792632335142	4.72957333333333	1.96615645830501	0.063425892171103	0.695611159245327	7919898	NM_001178061	SEMA6C	sema domain, transmembrane domain (TM), and cytoplasmic domain, (semaphorin) 6C	Q9UFI1
7938072	0.2693045	1.20522666728913	2.65422116666667	1.96611062286072	0.0634315426594715	0.695611159245327	7938072	NM_001005181	OR56B4	olfactory receptor, family 56, subfamily B, member 4	Q8NH76
8109620	-0.252310666666667	-1.19111331338083	6.43219833333333	-1.96594912435267	0.0634514553926901	0.695611159245327	8109620	NM_003314	TTC1	tetratricopeptide repeat domain 1	Q99614
8105411	0.216482	1.16189685327151	5.55666833333333	1.96572153460836	0.063479526599323	0.695611159245327	8105411	NM_139017	IL31RA	interleukin 31 receptor A	Q8NI17
7914525	-0.139450500000002	-1.10148549735259	8.66357238888889	-1.96566783952016	0.0634861510293333	0.695611159245327	7914525	NM_023009	MARCKSL1	MARCKS-like 1	P49006
8116740	-0.200831333333334	-1.14936046749971	6.24300372222222	-1.96550450524466	0.063506305562071	0.695611159245327	8116740	NM_001168344	RREB1	ras responsive element binding protein 1	Q92766
8070579	0.203245000000001	1.15128498716364	4.96925577777778	1.96523100658768	0.0635400665019621	0.695611159245327	8070579	NM_003225	TFF1	trefoil factor 1	P04155
8072436	-0.150663666666667	-1.11008001217045	4.27146572222222	-1.96511147137221	0.063554827056555	0.695611159245327	8072436	NM_001002837	INPP5J	inositol polyphosphate-5-phosphatase J	Q15735
7939918	0.202150000000000	1.15041149780566	2.11825405555556	1.96492397129081	0.0635779862521422	0.695611159245327	7939918	NM_001005275	OR4A15	olfactory receptor, family 4, subfamily A, member 15	---
8168976	-0.228571333333335	-1.17167409348954	5.21032522222222	-1.96482745769525	0.0635899101174934	0.695611159245327	8168976	NM_001004051	GPRASP2	G protein-coupled receptor associated sorting protein 2	---
8075192	0.165943999999999	1.12189993174591	2.15848322222222	1.96397399530418	0.063695438521654	0.696008265497166	8075192	BC126262	C22orf31	chromosome 22 open reading frame 31	O95567
8111864	-0.160283000000005	-1.11750632734326	10.04819	-1.96367093570098	0.0637329484985042	0.696008265497166	8111864	NM_001115131	C6	complement component 6	P13671
8051670	-0.339129666666668	-1.26499323241326	6.62763616666667	-1.96342730580295	0.0637631170425552	0.696008265497166	8051670	NM_005633	SOS1	son of sevenless homolog 1 (Drosophila)	Q59GG9
8088415	-0.178651833333334	-1.13182572480543	5.11867572222222	-1.96335754634651	0.0637717576519804	0.696008265497166	8088415	NM_007177	FAM107A	family with sequence similarity 107, member A	O95990
7982006	-0.2690595	-1.20502201179777	3.298023	-1.96314656892426	0.0637978962651078	0.696008265497166	7982006	NR_003360	SNORD116-29	small nucleolar RNA, C/D box 116-29	---
7979824	-0.172900000000002	-1.12732226941197	10.0379164444444	-1.96277230892580	0.0638442878715055	0.696139706915232	7979824	NM_001130004	ACTN1	actinin, alpha 1	B3KUX9
8161857	-0.195383833333334	-1.14502875840533	6.97193355555556	-1.96245798803915	0.0638832728586765	0.696190290777082	8161857	NM_018339	RFK	riboflavin kinase	B2RDZ2
8069827	-0.147288666666666	-1.1074861575451	2.48139583333333	-1.96175546939425	0.0639704822380423	0.696766080045738	8069827	NM_181608	KRTAP19-2	keratin associated protein 19-2	Q3LHN2
8156043	0.201038499999997	1.14952552405484	7.76115022222222	1.96141169458454	0.0640131963631605	0.696856869109164	8156043	NM_058179	PSAT1	phosphoserine aminotransferase 1	Q9Y617
8105487	0.272453166666666	1.20785993423562	4.35283311111111	1.9604258912542	0.0641358233321522	0.697786163040622	8105487	NM_138453	RAB3C	RAB3C, member RAS oncogene family	Q96E17
7937438	-0.206631500000001	-1.15399062211938	6.46057433333333	-1.96017223318129	0.0641674103555856	0.697786163040622	7937438	NM_174940	TMEM80	transmembrane protein 80	Q96HE8
8112159	0.1577245	1.11552627880093	2.77716283333333	1.95983371798004	0.0642095858325772	0.697870404732622	8112159	NM_024669	ANKRD55	ankyrin repeat domain 55	B3KVT8
8030954	-0.185242	-1.13700768074847	2.68425983333333	-1.95895328012546	0.06431939461509	0.69868924375556	8030954	NR_023311	ZNF137	zinc finger protein 137	P52743
8097335	-0.1600725	-1.11734328670418	8.189606	-1.95815709428162	0.0644188390709479	0.699394680218593	8097335	NM_014278	HSPA4L	heat shock 70kDa protein 4-like	B3KNM0
7930750	0.206441333333333	1.15383852061413	2.1313095	1.9560354131894	0.0646845065958235	0.701609874186663	7930750	NM_198515	C10orf96	chromosome 10 open reading frame 96	P0C7W6
8140709	-0.194898333333335	-1.14464349477133	8.03698116666667	-1.95570696441688	0.0647257203717479	0.701609874186663	8140709	NR_030672	KIAA1324L	KIAA1324-like	B4DJV3
8053576	-0.182256166666669	-1.13465693810093	7.54985877777778	-1.95550116884959	0.0647515554977248	0.701609874186663	8053576	NM_005667	RNF103	ring finger protein 103	B2RAG4
7913593	-0.185385000000002	-1.13712038658864	7.76160455555556	-1.95456872207295	0.0648687276202649	0.701609874186663	7913593	NM_003196	TCEA3	transcription elongation factor A (SII), 3	O75764
8020179	0.177079833333334	1.13059312817752	8.37334055555556	1.95439343631612	0.0648907752034523	0.701609874186663	8020179	NM_020412	CHMP1B	chromatin modifying protein 1B	B2RA72
8045224	0.191051833333334	1.14159572178818	3.97252172222222	1.9541007145264	0.0649276088204552	0.701609874186663	8045224	NM_152698	FAM123C	family with sequence similarity 123C	Q8N944
7972239	-0.170402000000000	-1.12537202047828	2.2228695	-1.95407101485595	0.0649313470112466	0.701609874186663	7972239	NM_032229	SLITRK6	SLIT and NTRK-like family, member 6	Q9H5Y7
7938213	0.220631666666667	1.16524366271367	4.27006661111111	1.95357089162244	0.06499432443719	0.701609874186663	7938213	NM_175733	SYT9	synaptotagmin IX	B2RCA8
8129861	0.247038666666665	1.18676860463570	9.08480438888889	1.95356279603742	0.0649953443100683	0.701609874186663	8129861	NM_000416	IFNGR1	interferon gamma receptor 1	B2R6Q9
8117189	-0.202929166666667	-1.15103297660931	3.09078494444444	-1.9535499274852	0.0649969655053401	0.701609874186663	8117189	NM_181337	KAAG1	kidney associated antigen 1	Q9UBP8
8001932	0.236383666666666	1.17803603186156	4.28647622222222	1.95349712231421	0.0650036183385571	0.701609874186663	8001932	NM_033309	B3GNT9	UDP-GlcNAc:betaGal beta-1,3-N-acetylglucosaminyltransferase 9	Q6UX72
8117543	0.284508333333332	1.21799510341611	2.95954888888889	1.95298889187922	0.0650676803424334	0.701680975816039	8117543	NM_080596	HIST1H2AH	histone cluster 1, H2ah	Q96KK5
7940508	0.277659999999998	1.21222709978454	4.61174994444444	1.95289565148550	0.0650794392962089	0.701680975816039	7940508	NM_006133	DAGLA	diacylglycerol lipase, alpha	Q9Y4D2
7981142	0.227972999999999	1.17118826225597	6.3860895	1.95230365544420	0.0651541425326238	0.702112955415356	7981142	NM_024734	CLMN	calmin (calponin-like, transmembrane)	Q96JQ2
7933619	-0.165332333333335	-1.12142437501302	6.7317705	-1.95136462189519	0.0652727941477667	0.703017820071855	7933619	NM_147156	SGMS1	sphingomyelin synthase 1	Q86VZ5
8154012	-0.204148333333335	-1.152006081876	6.03597427777778	-1.95085918993401	0.065336737390023	0.703311243506522	8154012	NM_153186	KANK1	KN motif and ankyrin repeat domains 1	Q8WUM7
8043995	0.177584666666665	1.13098881884981	8.32644844444444	1.95060093029866	0.0653694318088943	0.703311243506522	8043995	NM_000877	IL1R1	interleukin 1 receptor, type I	P14778
8018937	0.182112666666666	1.13454408322271	6.10685555555556	1.94993685199031	0.0654535675895013	0.703495889572555	8018937	NM_025090	USP36	ubiquitin specific peptidase 36	Q9P275
8070233	-0.245786166666667	-1.18573873859453	2.97222111111111	-1.94991761469286	0.06545600630162	0.703495889572555	8070233	NM_144492	CLDN14	claudin 14	O95500
8004416	-0.192525000000001	-1.14276202488736	3.86742955555556	-1.94754343723534	0.0657576005423487	0.706114542995844	8004416	NM_000747	CHRNB1	cholinergic receptor, nicotinic, beta 1 (muscle)	P11230
7926900	0.200578833333332	1.14915932442043	6.06827866666667	1.94673352684820	0.0658607659865655	0.706114542995844	7926900	NM_005204	MAP3K8	mitogen-activated protein kinase kinase kinase 8	B2R8A5
8032965	-0.184818	-1.13667356965226	3.04870633333333	-1.94604694900243	0.0659483339011256	0.706114542995844	8032965	BC036545	PLAC2	placenta-specific 2 (non-protein coding)	Q8NBU9
8037688	0.209442499999998	1.15624129175896	4.99455811111111	1.94585595688731	0.0659727118837765	0.706114542995844	8037688	NM_030785	RSPH6A	radial spoke head 6 homolog A (Chlamydomonas)	Q9H0K4
7996241	0.194633666666666	1.14443352580148	6.24055516666667	1.94578333342383	0.0659819835446106	0.706114542995844	7996241	NM_001160305	SETD6	SET domain containing 6	Q8TBK2
8054722	-0.221997500000001	-1.16634734866078	3.36566877777778	-1.94569580277738	0.0659931599052252	0.706114542995844	8054722	NM_000576	IL1B	interleukin 1, beta	P01584
7934719	0.235843833333331	1.17759531214268	5.27057755555556	1.94555246132094	0.0660114661021016	0.706114542995844	7934719	NM_003019	SFTPD	surfactant protein D	P35247
8175261	-0.319216000000000	-1.24765235618106	3.73780805555556	-1.94534222524036	0.0660383235868895	0.706114542995844	8175261	NR_030228	MIR503	microRNA 503	---
7901557	0.181839500000000	1.13432928364439	5.20445827777778	1.94455227990275	0.0661393250934764	0.706114542995844	7901557	NM_033067	DMRTB1	DMRT-like family B with proline-rich C-terminal, 1	Q96MA1
8084917	-0.254794166666667	-1.1931654986312	5.04983433333333	-1.94440190405934	0.0661585674916665	0.706114542995844	8084917	AK128346	LOC440993	hypothetical LOC440993	Q6ZRC0
8152617	-0.190422000000000	-1.14109744731433	3.05706838888889	-1.94396167747329	0.066214928325061	0.706114542995844	8152617	NM_005328	HAS2	hyaluronan synthase 2	Q92819
8132860	0.2797515	1.21398576088947	8.19958888888889	1.94383772773181	0.0662308049031107	0.706114542995844	8132860	NM_005228	EGFR	epidermal growth factor receptor (erythroblastic leukemia viral (v-erb-b) oncogene homolog, avian)	B6RC65
8043131	-0.239294333333335	-1.18041514272553	5.17200483333333	-1.94367517813759	0.0662516308077522	0.706114542995844	8043131	NM_001135021	ELMOD3	ELMO/CED-12 domain containing 3	Q96FG2
7990086	0.244579833333333	1.18474767792931	4.91905738888889	1.94360763180542	0.0662602865726633	0.706114542995844	7990086	NM_020147	THAP10	THAP domain containing 10	Q9P2Z0
8044295	0.204112166666667	1.15197720280139	5.03493488888889	1.94354418461442	0.0662684179640594	0.706114542995844	8044295	NM_001099289	SH3RF3	SH3 domain containing ring finger 3	Q8TEJ3
8157193	-0.193384333333333	-1.14344290753806	2.46621716666667	-1.94350303494488	0.0662736921783611	0.706114542995844	8157193	NM_133464	ZNF483	zinc finger protein 483	Q8TF39
7950885	-0.235438500000001	-1.17726450655088	6.28923061111111	-1.94336132131019	0.0662918586739562	0.706114542995844	7950885	NM_012193	FZD4	frizzled homolog 4 (Drosophila)	Q9ULV1
8164087	0.173467500000000	1.12776580128369	4.03446022222222	1.94280859365135	0.0663627559136115	0.706498457126525	8164087	NM_033334	NR6A1	nuclear receptor subfamily 6, group A, member 1	Q15406
8098782	0.222781333333333	1.16698121119097	5.29603133333333	1.94238872921675	0.0664166559840871	0.706701111179762	8098782	NM_006651	CPLX1	complexin 1	O14810
8133176	0.220897166666665	1.16545812290962	8.08747711111111	1.94190948660691	0.0664782261575559	0.706985122882297	8133176	NM_014504	RABGEF1	RAB guanine nucleotide exchange factor (GEF) 1	B3KMF1
8133736	0.380061000000000	1.30139687991292	5.14596694444444	1.94110226110541	0.0665820479825923	0.707074145152552	8133736	NM_020892	DTX2	deltex homolog 2 (Drosophila)	Q86UW9
7981996	-0.279857666666668	-1.21407510032735	7.11318211111111	-1.94106980850379	0.0665862248985857	0.707074145152552	7981996	NR_003338	SNORD116-24	small nucleolar RNA, C/D box 116-24	---
8119088	-0.223989000000001	-1.16795848934070	7.35623216666667	-1.94098211463382	0.0665975129808121	0.707074145152552	8119088	NM_078467	CDKN1A	cyclin-dependent kinase inhibitor 1A (p21, Cip1)	P38936
7956876	-0.373966333333334	-1.29591072376604	3.50325522222222	-1.94075987076026	0.0666261281322829	0.707074145152552	7956876	NM_032338	LLPH	LLP homolog, long-term synaptic facilitation (Aplysia)	Q9BRT6
8055697	-0.256124833333335	-1.19426651994575	5.34552833333333	-1.94013644459218	0.0667064559404867	0.70755618101186	8055697	NM_198557	RBM43	RNA binding motif protein 43	Q6ZSC3
8102232	0.221832333333333	1.16621382725019	4.64647211111111	1.93940834542356	0.0668003794163769	0.708181846637008	8102232	NM_016269	LEF1	lymphoid enhancer-binding factor 1	Q659G9
8052721	0.159111666666666	1.11659938503280	8.00656711111111	1.93875081264675	0.0668853006534936	0.70859006198391	8052721	NM_000945	PPP3R1	protein phosphatase 3, regulatory subunit B, alpha	P63098
8099551	0.211243666666666	1.15768572996702	4.33592055555556	1.93856899031526	0.0669088001301038	0.70859006198391	8099551	NM_015688	FAM184B	family with sequence similarity 184, member B	Q9ULE4
7930917	0.248232999999999	1.18775147635878	3.32652416666667	1.93783344288626	0.0670039400326935	0.708884432642755	7930917	AK097099	LOC100131848	FP2025	---
8015301	-0.211579166666667	-1.15795498210742	3.63393772222222	-1.93781335224100	0.0670065403524183	0.708884432642755	8015301	NM_002280	KRT35	keratin 35	Q92764
8057990	0.202779166666666	1.15091330754116	4.57372988888889	1.93694508790930	0.0671190047358303	0.709366671566486	8057990	NM_153697	ANKRD44	ankyrin repeat domain 44	Q8N8A2
7979813	0.173713833333333	1.12795837838390	7.91378366666667	1.93692109199756	0.0671221152473863	0.709366671566486	7979813	NM_004926	ZFP36L1	zinc finger protein 36, C3H type-like 1	B3KNA8
8016832	0.247122333333333	1.18683743127588	5.81271638888889	1.93584077244675	0.0672622859082094	0.710477610922045	8016832	NM_012329	MMD	monocyte to macrophage differentiation-associated	Q15546
7969129	-0.223941333333334	-1.16791990061147	5.12598072222222	-1.93489335968176	0.0673854253658815	0.711252124956645	7969129	NM_001040443	PHF11	PHD finger protein 11	Q9UIL8
8065136	0.149809833333332	1.10942322548347	8.828239	1.93473683751521	0.067405788457904	0.711252124956645	8065136	NM_001042576	RRBP1	ribosome binding protein 1 homolog 180kDa (dog)	Q9P2E9
8062927	0.275290166666666	1.21023747763612	5.67479738888889	1.93422521381199	0.0674723872867968	0.711350486066267	8062927	NM_002638	PI3	peptidase inhibitor 3, skin-derived	P19957
7921916	-0.168465500000000	-1.12386247001425	3.56001088888889	-1.93369894097915	0.0675409538140198	0.711350486066267	7921916	NM_003617	RGS5	regulator of G-protein signaling 5	B2RD05
8069146	0.258122	1.19592092430465	3.97810977777778	1.93293801444339	0.0676402017887748	0.711350486066267	8069146	NM_198689	KRTAP10-7	keratin associated protein 10-7	P60409
7900609	0.197573499999999	1.14676795822636	5.54692244444444	1.93270522630374	0.0676705902330641	0.711350486066267	7900609	NM_001017922	ERMAP	erythroblast membrane-associated protein (Scianna blood group)	Q96PL5
8120967	0.291956999999999	1.22429990119533	5.82505616666667	1.93223498025062	0.067732013597937	0.711350486066267	8120967	NM_002526	NT5E	5'-nucleotidase, ecto (CD73)	B2RBH2
7983413	0.195573500000000	1.14517930169958	3.17256083333333	1.93205946194660	0.0677549523821468	0.711350486066267	7983413	NM_017434	DUOX1	dual oxidase 1	Q9NRD9
7929677	0.144054500000000	1.10500622730279	7.70993405555556	1.93182694531664	0.067785350965757	0.711350486066267	7929677	NM_018425	PI4K2A	phosphatidylinositol 4-kinase type 2 alpha	Q9BTU6
7920191	0.163955666666666	1.12035478569479	5.4077675	1.93181903424699	0.0677863854495891	0.711350486066267	7920191	NM_178431	LCE3A	late cornified envelope 3A	---
8095986	-0.220055500000003	-1.16477839424531	8.19089366666667	-1.93171960616605	0.0677993882640905	0.711350486066267	8095986	NM_005139	ANXA3	annexin A3	P12429
8076749	-0.195806666666668	-1.14536439918148	5.60184911111111	-1.93167139256074	0.0678056942453258	0.711350486066267	8076749	NM_207327	C22orf40	chromosome 22 open reading frame 40	Q6NVV7
8174375	-0.167111333333334	-1.12280806626238	4.44232005555556	-1.93158274889618	0.0678172895328699	0.711350486066267	8174375	NM_031273	TEX13B	testis expressed 13B	Q9BXU2
7958565	0.179034000000000	1.13212558260457	6.14125855555556	1.93091210345460	0.0679050721221438	0.711350486066267	7958565	NM_000431	MVK	mevalonate kinase	B2RDU6
8029914	-0.239722166666668	-1.18076524847946	3.29454661111111	-1.93065678111417	0.0679385183804469	0.711350486066267	8029914	NM_018485	GPR77	G protein-coupled receptor 77	Q9P296
8033118	0.145970999999999	1.10647511131572	7.03153072222222	1.93023080117145	0.0679943526006048	0.711350486066267	8033118	NM_005934	MLLT1	myeloid/lymphoid or mixed-lineage leukemia (trithorax homolog, Drosophila); translocated to, 1	Q03111
8102127	0.212058333333333	1.15833964107274	2.36932777777778	1.92991347177698	0.0680359721268791	0.711350486066267	8102127	NM_001059	TACR3	tachykinin receptor 3	Q4VBL9
8163964	0.214014166666666	1.15991104429467	6.03141505555556	1.92982325303990	0.068047808935427	0.711350486066267	8163964	NM_005388	PDCL	phosducin-like	Q13371
8154885	-0.247288833333335	-1.18697441090778	6.52445161111111	-1.92957029187275	0.0680810074709939	0.711350486066267	8154885	NM_001161	NUDT2	nudix (nucleoside diphosphate linked moiety X)-type motif 2	P50583
7997381	0.172360333333333	1.12690065260399	6.31869094444444	1.92946395394003	0.0680949675036811	0.711350486066267	7997381	NM_001100624	CENPN	centromere protein N	Q96H22
7920873	0.245098166666667	1.18517341207627	4.51590811111111	1.92941589970378	0.0681012768899311	0.711350486066267	7920873	NR_002974	SNORA42	small nucleolar RNA, H/ACA box 42	---
8146069	0.169913666666667	1.12499116128347	2.13881394444444	1.92929627617770	0.068116985370233	0.711350486066267	8146069	NM_014237	ADAM18	ADAM metallopeptidase domain 18	Q9Y3Q7
7897066	-0.211904833333334	-1.15821640250108	5.30192044444444	-1.92845114690185	0.0682280557396112	0.712087066051565	7897066	NR_024445	LOC100128003	hypothetical protein LOC100128003	Q8N9S5
8072659	0.174402333333333	1.12849680449610	7.68356194444444	1.92822519464392	0.0682577784577302	0.712087066051565	8072659	NR_024194	TOM1	target of myb1 (chicken)	O60784
8144322	0.185733499999999	1.13739510460678	3.005358	1.92789059115183	0.0683018146686731	0.712179929698561	8144322	NM_003970	MYOM2	myomesin (M-protein) 2, 165kDa	P54296
8151066	-0.176761333333336	-1.13034355764768	6.97417116666667	-1.92647778818477	0.0684880269292203	0.713575273303805	8151066	NM_018120	ARMC1	armadillo repeat containing 1	Q9NVT9
7967202	0.205741833333334	1.15327921016552	4.676706	1.92560046387484	0.0686038872137282	0.713575273303805	7967202	NM_019034	RHOF	ras homolog gene family, member F (in filopodia)	Q9HBH0
7979878	-0.214039000000002	-1.15993101019508	6.88855822222222	-1.92555849903486	0.0686094334732841	0.713575273303805	7979878	NM_003049	SLC10A1	solute carrier family 10 (sodium/bile acid cotransporter family), member 1	B2RA41
8150928	-0.194152333333334	-1.14405176658951	6.15648116666667	-1.92530113630716	0.0686434563506297	0.713575273303805	8150928	NM_003580	NSMAF	neutral sphingomyelinase (N-SMase) activation associated factor	B2RA06
7961386	0.194784666666666	1.14455331446186	3.1055575	1.92526867092948	0.0686477492735608	0.713575273303805	7961386	NM_018654	GPRC5D	G protein-coupled receptor, family C, group 5, member D	Q9NZD1
7906348	-0.175208999999999	-1.12912796719858	2.7340005	-1.92516065201204	0.0686620344113999	0.713575273303805	7906348	NM_001765	CD1C	CD1c molecule	P29017
8106722	-0.185077500000001	-1.13687804344100	5.03576783333333	-1.92500925864539	0.0686820600994437	0.713575273303805	8106722	NM_001017971	ATP6AP1L	ATPase, H+ transporting, lysosomal accessory protein 1-like	---
8036813	-0.256304333333334	-1.19441511973352	5.62080761111111	-1.92445159951226	0.0687558695143874	0.713976165500324	8036813	NM_001005851	ZNF780B	zinc finger protein 780B	Q9Y6R6
8059854	0.163851166666666	1.12027363698927	5.746645	1.92415603437676	0.0687950177114851	0.714016901695751	8059854	NM_005737	ARL4C	ADP-ribosylation factor-like 4C	Q53R10
8038577	0.189009499999999	1.13998077932614	4.81090894444444	1.92320919201567	0.0689205616606661	0.714953830533113	8038577	NM_001024656	ASPDH	aspartate dehydrogenase domain containing	A6ND91
7906973	0.163495999999999	1.11999787886293	2.50973883333333	1.92251306892733	0.0690129913790401	0.715252721770331	7906973	NM_001005214	LRRC52	leucine rich repeat containing 52	Q8N7C0
8148559	-0.147483666666668	-1.10763585958900	5.914654	-1.92231022815442	0.0690399447541324	0.715252721770331	8148559	NM_016647	C8orf55	chromosome 8 open reading frame 55	Q8WUY1
8149885	-0.248216333333334	-1.18773775499492	5.99569994444444	-1.92219520446208	0.0690552331773329	0.715252721770331	8149885	NM_000680	ADRA1A	adrenergic, alpha-1A-, receptor	P35348
8132387	-0.213264166666666	-1.15930820920075	3.80312538888889	-1.92165572634172	0.0691269780955388	0.715454110687096	8132387	NM_007252	POU6F2	POU class 6 homeobox 2	P78424
8124240	0.179587833333333	1.13256027547687	3.23190588888889	1.92128633934766	0.0691761406879571	0.715454110687096	8124240	NM_014809	KIAA0319	KIAA0319	Q5VV43
7973756	-0.316559666666667	-1.24535725483548	4.453667	-1.92063297647555	0.0692631740045733	0.715454110687096	7973756	NM_017769	G2E3	G2/M-phase specific E3 ubiquitin ligase	Q7L622
7906767	0.306273333333333	1.23650950810499	4.37249477777778	1.92061808992777	0.0692651581428405	0.715454110687096	7906767	NM_201563	FCGR2C	Fc fragment of IgG, low affinity IIc, receptor for (CD32) (gene/pseudogene)	P31995
7973618	0.230609666666665	1.17333068080275	5.37715361111111	1.92048875907125	0.0692823979882305	0.715454110687096	7973618	NM_006084	IRF9	interferon regulatory factor 9	Q00978
7927536	-0.147581000000002	-1.10771059023139	9.63761338888889	-1.92045833680636	0.0692864538371371	0.715454110687096	7927536	NM_005437	NCOA4	nuclear receptor coactivator 4	B2R5V0
8153405	-0.216798333333334	-1.16215164516604	4.39398238888889	-1.91892959681525	0.0694905335370219	0.71687968278822	8153405	NR_026785	C8orf51	chromosome 8 open reading frame 51	Q9BWJ2
7955736	0.216877499999999	1.16221541900157	4.36986644444444	1.91889436518888	0.0694952430527307	0.71687968278822	7955736	NM_012291	ESPL1	extra spindle pole bodies homolog 1 (S. cerevisiae)	Q14674
7951662	-0.237193666666668	-1.17869762497645	9.34617344444444	-1.91793268927446	0.0696239021041014	0.717841554247271	7951662	NM_001885	CRYAB	crystallin, alpha B	P02511
8070398	-0.166570166666667	-1.12238697078983	2.76878244444444	-1.91730858213647	0.0697075116744674	0.718338211307298	8070398	NM_152505	LCA5L	Leber congenital amaurosis 5-like	O95447
8162706	-0.183529833333333	-1.13565909919172	4.79694844444444	-1.91656601040673	0.0698071071297163	0.718766311428355	8162706	NM_016481	C9orf156	chromosome 9 open reading frame 156	Q6Y2L2
8165038	0.228206499999999	1.17137783426074	4.45068183333333	1.91640981105422	0.0698280729504451	0.718766311428355	8165038	NM_001012415	SOHLH1	spermatogenesis and oogenesis specific basic helix-loop-helix 1	Q5JUK2
8072461	0.211215166666666	1.15766286046482	6.14455633333333	1.91620603336483	0.0698554333257948	0.718766311428355	8072461	NM_016733	LIMK2	LIM domain kinase 2	P53671
8031659	0.176778499999999	1.13035700771576	2.55616705555556	1.91509050905309	0.0700053780052519	0.719933473954701	8031659	NM_020828	ZFP28	zinc finger protein 28 homolog (mouse)	Q8NHY6
8133309	-0.212621166666668	-1.15879162803549	7.64249838888889	-1.91483396533872	0.0700399018568658	0.719933473954701	8133309	NR_027776	PMS2L5	postmeiotic segregation increased 2-like 5	A8MQ11
8055153	-0.174944333333335	-1.12892084433703	5.4130085	-1.91395270768945	0.0701586099182252	0.720788151567372	8055153	NM_001099771	POTEF	POTE ankyrin domain family, member F	Q6S8J3
8175442	-0.350996666666667	-1.27544144477967	2.58267127777778	-1.91331347314443	0.07024482790749	0.721247337848655	8175442	NR_026935	LOC158696	hypothetical LOC158696	Q969H1
8083709	-0.220266333333334	-1.16494862568666	7.32276	-1.9129017495601	0.0703004094524921	0.721247337848655	8083709	NM_005496	SMC4	structural maintenance of chromosomes 4	Q9NTJ3
8053266	0.205206166666666	1.15285108187879	3.16316638888889	1.91254501261209	0.070348599355686	0.721247337848655	8053266	NM_001058	TACR1	tachykinin receptor 1	P25103
7990333	-0.241647333333334	-1.18234194153931	3.15989472222222	-1.9123580105037	0.0703738722362645	0.721247337848655	7990333	NM_000781	CYP11A1	cytochrome P450, family 11, subfamily A, polypeptide 1	B3KPU8
8161166	-0.230012333333334	-1.17284497562401	4.07717761111111	-1.91230368790195	0.070381215306593	0.721247337848655	8161166	NM_019897	OR2S2	olfactory receptor, family 2, subfamily S, member 2	Q9NQN1
8101000	0.235359499999999	1.17720004292756	4.34982861111111	1.91150051129227	0.0704898638748836	0.721995725489586	8101000	NM_001144978	MTHFD2L	methylenetetrahydrofolate dehydrogenase (NADP+ dependent) 2-like	---
7960910	0.229190999999999	1.17217745927905	3.09794855555556	1.91121842757969	0.0705280574715456	0.722022083307187	7960910	NM_020661	AICDA	activation-induced cytidine deaminase	Q8NFB5
8083978	0.194149333333333	1.14404938760321	2.41324255555556	1.91094035783897	0.0705657254668365	0.722043036452688	8083978	NM_207015	NAALADL2	N-acetylated alpha-linked acidic dipeptidase-like 2	Q58DX5
7991566	-0.195256833333334	-1.14492796631289	4.70739972222222	-1.91023137754645	0.0706618460292008	0.722185380462794	7991566	NM_018148	LINS1	lines homolog 1 (Drosophila)	Q8NG48
8100966	0.173626166666666	1.12788983905713	3.45976833333333	1.91009534055480	0.0706803025633417	0.722185380462794	8100966	NM_002619	PF4	platelet factor 4	P02776
8074481	0.177052333333333	1.13057157752834	5.27420105555556	1.91004950843266	0.070686521698973	0.722185380462794	8074481	NM_053004	GNB1L	guanine nucleotide binding protein (G protein), beta polypeptide 1-like	Q9BYB4
7938592	0.163174166666667	1.11974805998996	2.2484325	1.90828146138167	0.070926803804674	0.72401749160442	7938592	NM_032228	FAR1	fatty acyl CoA reductase 1	B2RDG1
7948330	0.191629666666666	1.14205304933369	2.35409711111111	1.90820446928398	0.0709372835878825	0.72401749160442	7948330	NM_001005218	OR5B21	olfactory receptor, family 5, subfamily B, member 21	---
8091469	-0.185051000000001	-1.13685716100181	2.44707016666667	-1.90690174795493	0.0711148108652495	0.725249611027215	8091469	NM_152394	FAM194A	family with sequence similarity 194, member A	Q7L0X2
7911793	0.462321833333333	1.37775735927830	5.11297116666667	1.90668771984137	0.0711440148372918	0.725249611027215	7911793	NR_015440	FLJ42875	hypothetical LOC440556	Q6ZV91
8030972	0.231955499999999	1.17442574543467	2.47120072222222	1.90642448008417	0.071179948212154	0.725249611027215	8030972	NM_173856	VN1R2	vomeronasal 1 receptor 2	Q8NFZ6
8168524	0.180350000000000	1.13315875798156	2.30455611111111	1.90626942675390	0.0712011211615273	0.725249611027215	8168524	NM_014499	P2RY10	purinergic receptor P2Y, G-protein coupled, 10	O00398
8098103	0.270727666666665	1.20641616656564	6.7254645	1.90600443608182	0.0712373192149521	0.725253872670557	8098103	NM_020840	FNIP2	folliculin interacting protein 2	Q9P278
7936793	0.177128000000000	1.13063087545596	2.50837366666667	1.90563505680385	0.0712878039721303	0.725403507286687	7936793	BC140922	C10orf120	chromosome 10 open reading frame 120	Q5SQS8
7920178	-0.205497333333334	-1.15308377532564	3.61634783333333	-1.90491137042420	0.0713868050134549	0.72573232943361	7920178	NM_016190	CRNN	cornulin	Q9UBG3
8117045	0.233089333333332	1.17534910513258	4.97655422222222	1.90487542928971	0.0713917249576033	0.72573232943361	8117045	NM_001143942	RBM24	RNA binding motif protein 24	Q9BX46
8123405	0.254708500000000	1.19309465103453	3.45045016666667	1.90451454638157	0.0714411424231177	0.725821246208712	8123405	AB016901	C6orf123	chromosome 6 open reading frame 123	Q9Y6Z2
7993167	-0.252537166666667	-1.19130033027417	4.04448738888889	-1.90413078665696	0.0714937256259623	0.725821246208712	7993167	NM_024997	ATF7IP2	activating transcription factor 7 interacting protein 2	Q5U623
8083599	0.237689000000000	1.17910238720783	3.52274555555556	1.90402742019588	0.0715078948534187	0.725821246208712	8083599	NM_001130002	C3orf55	chromosome 3 open reading frame 55	A1A4F0
8027128	-0.215220166666667	-1.16088106049216	5.99402344444444	-1.9019328683783	0.0717955451058279	0.727936346317617	8027128	NM_178526	SLC25A42	solute carrier family 25, member 42	Q8NHH2
8016980	0.191077166666666	1.14161576807520	2.17573188888889	1.90186993597753	0.0718042035440478	0.727936346317617	8016980	NR_029683	MIR142	microRNA 142	---
[truncated: 18,271 more rows]
