# Supplementary material for: System analysis of cross-talk between nuclear receptors reveals an opposite regulation of the cell cycle by LXR and FXR in human HepaRG liver cells
Source: PLoS One. 2019 Aug 22;14(8):e0220894. doi: 10.1371/journal.pone.0220894 (PMC6705839; doi:10.1371/journal.pone.0220894)
Supplement: S1 Archive — (ZIP) [file pone.0220894.s009.zip › data_and_code/genes/FXR_24h.txt]

ID	logFC	FoldChange	AveExpr	t	P.Value	adj.P.Val	afxID	Gene.Accession	Gene.Symbol	Gene.Description	SwissProt.accession
8056583	4.91367983333333	30.1415109395214	4.85158544444444	46.8213045151617	3.40627262271284e-21	6.90451460623892e-17	8056583	NM_003742	ABCB11	ATP-binding cassette, sub-family B (MDR/TAP), member 11	Q9UIL3
7900365	3.47657966666667	11.1315274597287	7.06880022222222	26.8991561379734	1.16420951439432e-16	1.17992634283864e-12	7900365	NM_001136493	MFSD2A	major facilitator superfamily domain containing 2A	Q8NA29
8084929	2.734231	6.65404212696211	4.47826322222222	23.9655765678603	9.96790228678383e-16	6.73497931177028e-12	8084929	NM_152672	OSTalpha	organic solute transporter alpha	Q86UW1
8046124	2.6333755	6.20476039559807	4.440209	22.291992044073	3.8014502946309e-15	1.92638493680421e-11	8046124	NM_005771	DHRS9	dehydrogenase/reductase (SDR family) member 9	B2R835
7906919	-2.371792	-5.17583633993139	5.89316944444444	-20.3410939989384	2.04706347991067e-14	8.29879534755787e-11	7906919	NM_001102445	RGS4	regulator of G-protein signaling 4	A7XA59
7901883	-2.507609	-5.6867682024453	8.44353361111111	-18.6451507398831	1.00225082128377e-13	2.97807927543273e-10	7901883	NM_014495	ANGPTL3	angiopoietin-like 3	B2RCW1
7988414	-1.85015633333333	-3.60539251685342	10.9882653333333	-18.618061840686	1.02908094180252e-13	2.97807927543273e-10	7988414	NM_001482	GATM	glycine amidinotransferase (L-arginine:glycine amidinotransferase)	P50440
8084657	2.59855983333333	6.05681704497582	5.10760338888889	18.4823103100276	1.17536429222801e-13	2.97807927543273e-10	8084657	NM_014375	FETUB	fetuin B	Q9UGM5
8091799	-2.10966383333333	-4.31590716646425	5.00701394444444	-17.3807528829158	3.57389599172649e-13	8.04920797247732e-10	8091799	NM_001040100	C3orf57	chromosome 3 open reading frame 57	Q8NFR3
8080466	2.70872933333333	6.53745600871546	4.69509361111111	17.2440191394429	4.12079779716104e-13	8.35285713484544e-10	8080466	NM_002217	ITIH3	inter-alpha (globulin) inhibitor H3	Q06033
8140752	2.3194125	4.99128920909407	7.77604388888889	16.9361713470207	5.69917511765152e-13	1.05020254213451e-09	8140752	NM_000443	ABCB4	ATP-binding cassette, sub-family B (MDR/TAP), member 4	P21439
7905606	-1.66898883333333	-3.17991639069141	5.97455566666667	-16.7509528523710	6.94440470785586e-13	1.17302569523532e-09	7905606	NM_000906	NPR1	natriuretic peptide receptor A/guanylate cyclase A (atrionatriuretic peptide receptor A)	P16066
8108217	1.35928066666667	2.56557227189633	7.946675	16.5937523693227	8.2249341265155e-13	1.28245703649592e-09	8108217	NM_000358	TGFBI	transforming growth factor, beta-induced, 68kDa	Q53GU8
7901272	-1.7869185	-3.45077043348289	5.64057533333333	-16.3314948569701	1.09425114345174e-12	1.58431933412620e-09	7901272	NM_178033	CYP4X1	cytochrome P450, family 4, subfamily X, polypeptide 1	Q5VVE5
8122222	1.65688233333333	3.15334349803743	5.328311	16.2212937352827	1.23519410044607e-12	1.64410284781105e-09	8122222	NM_018945	PDE7B	phosphodiesterase 7B	Q9NP56
8114612	1.88343716666667	3.68953030686006	6.217114	16.1421690130988	1.34805526398922e-12	1.64410284781105e-09	8114612	NM_000591	CD14	CD14 molecule	B2R888
8064245	1.8915295	3.71028368950928	6.51237816666667	16.1217688170334	1.37887263999940e-12	1.64410284781105e-09	8064245	NM_198723	TCEA2	transcription elongation factor A (SII), 2	B3KNM1
7919888	1.17384416666667	2.25612056590531	7.34424811111111	15.9972947481323	1.58363605882687e-12	1.69829653544811e-09	7919888	NM_001038707	CDC42SE1	CDC42 small effector 1	Q9NRR8
8025601	1.70804033333333	3.26716730315143	7.51848611111111	15.9926369161914	1.59189117777574e-12	1.69829653544811e-09	8025601	NM_000201	ICAM1	intercellular adhesion molecule 1	P05362
7970954	2.14143433333333	4.41200471692912	5.54046638888889	15.6459783052447	2.35279844150261e-12	2.38456122046289e-09	7970954	NM_004734	DCLK1	doublecortin-like kinase 1	O15075
7903227	2.004884	4.01356427013596	7.30998455555556	15.3822814820847	3.18299854203386e-12	3.07235144985839e-09	7903227	NM_017734	PALMD	palmdelphin	Q9NP74
8044021	1.34174733333333	2.53458111085743	5.59098616666667	15.3345446265480	3.36359142788498e-12	3.09909082923766e-09	8044021	NM_016232	IL1RL1	interleukin 1 receptor-like 1	A8VPX0
7966690	1.22657950000000	2.34011511395532	5.92403511111111	15.0910022412331	4.46765537154903e-12	3.93736410353473e-09	7966690	NM_016569	TBX3	T-box 3	O15119
8155083	-1.29592133333333	-2.45533748057339	7.52600433333333	-14.8590370344658	5.87602996311847e-12	4.82609073211059e-09	8155083	NM_001216	CA9	carbonic anhydrase IX	Q16790
7904396	-2.8941465	-7.43404025319228	8.54522394444444	-14.8482008902726	5.95225793304217e-12	4.82609073211059e-09	7904396	NM_001005783	HAO2	hydroxyacid oxidase 2 (long chain)	Q9NYQ3
7984079	1.1662475	2.24427194170283	7.76465572222222	14.7555430393259	6.64796853423147e-12	5.18285854572584e-09	7984079	NM_000366	TPM1	tropomyosin 1 (alpha)	O15513
7984245	2.94576666666667	7.70484891271393	4.77413922222222	14.5160451899482	8.87089684027359e-12	6.57341683136395e-09	7984245	NM_178859	OSTBETA	organic solute transporter beta	Q86UW2
8174474	1.10385483333333	2.14928207005833	8.95013544444445	14.4968275188488	9.0802008524021e-12	6.57341683136395e-09	8174474	NM_022977	ACSL4	acyl-CoA synthetase long-chain family member 4	O60488
8112107	1.22560350000000	2.33853253419972	6.94422438888889	13.8868228266068	1.93006510733269e-11	1.34904895605633e-08	8112107	NM_003711	PPAP2A	phosphatidic acid phosphatase type 2A	O14494
8105487	2.23858383333333	4.71933581493967	5.1683165	13.5485841823769	2.96712653850099e-11	1.97745769440132e-08	8105487	NM_138453	RAB3C	RAB3C, member RAS oncogene family	Q96E17
7983910	2.914724	7.54083352287493	8.59420033333333	13.5337488971273	3.02423229040162e-11	1.97745769440132e-08	7983910	NM_020980	AQP9	aquaporin 9	Q6FGT0
8101992	1.18712750000000	2.27698928106725	9.41665983333333	13.2421429218305	4.41446563030599e-11	2.79628807269695e-08	8101992	NM_022154	SLC39A8	solute carrier family 39 (zinc transporter), member 8	Q9C0K1
7936516	1.505201	2.83864217181233	6.13621261111111	13.0002211139911	6.07299828573266e-11	3.73029318944852e-08	7936516	NM_025015	HSPA12A	heat shock 70kDa protein 12A	O43301
8048864	2.19232133333333	4.57040284577555	5.15893366666667	12.7865047819382	8.08202177278366e-11	4.81831121571543e-08	8048864	NM_004591	CCL20	chemokine (C-C motif) ligand 20	P78556
7951614	0.872926999999999	1.83137470340025	7.74418527777778	12.7433788235874	8.56578864657038e-11	4.96081531045662e-08	7951614	NM_002716	PPP2R1B	protein phosphatase 2, regulatory subunit A, beta	P30154
8134339	1.40814166666667	2.65395087536308	11.25431	12.6424429149517	9.82034400490218e-11	5.52939924942687e-08	8134339	NM_001040152	PEG10	paternally expressed 10	Q86TG7
7921970	0.87941533333333	1.83962962176752	9.40145377777778	12.4261608310009	1.32008408261449e-10	7.23192009583667e-08	7921970	NM_000696	ALDH9A1	aldehyde dehydrogenase 9 family, member A1	P49189
7946986	3.30129816666667	9.85802176776494	4.41323933333333	12.3643768046955	1.43756517333073e-10	7.66827527984574e-08	7946986	NM_000331	SAA1	serum amyloid A1	P02735
8007931	1.60276016666667	3.03723842775352	4.6798905	12.2001083573324	1.80627795611296e-10	9.38801388984866e-08	8007931	NM_000212	ITGB3	integrin, beta 3 (platelet glycoprotein IIIa, antigen CD61)	P05106
8110971	-0.82220316666667	-1.76810403679006	8.78700066666667	-12.1349373445445	1.97885609516482e-10	1.00278532622477e-07	8110971	NM_138809	CMBL	carboxymethylenebutenolidase homolog (Pseudomonas)	B2RD36
7899615	1.16159033333333	2.23703888388915	8.74713605555556	12.0372881452444	2.27041882506827e-10	1.12221461953538e-07	7899615	NM_178865	SERINC2	serine incorporator 2	Q96SA4
8132167	1.56940183333333	2.96781637740646	3.19784155555556	12.0203939803123	2.32525969513991e-10	1.12221461953538e-07	8132167	NM_194300	CCDC129	coiled-coil domain containing 129	Q6ZRS4
8094361	-2.33352616666667	-5.0403578582711	7.79664927777778	-11.8659231864497	2.89585241169461e-10	1.36509135779185e-07	8094361	NM_020973	GBA3	glucosidase, beta, acid 3 (cytosolic)	A8K9N1
7901316	-1.54974816666667	-2.92766030203186	5.40574561111111	-11.7384023340798	3.4768011133711e-10	1.60169905836437e-07	7901316	NM_001135181	SLC5A9	solute carrier family 5 (sodium/glucose cotransporter), member 9	B7ZL45
8173551	1.24615066666667	2.37207671176173	5.77928827777778	11.7170903454407	3.58521258423008e-10	1.60854168020410e-07	8173551	NM_002637	PHKA1	phosphorylase kinase, alpha 1 (muscle)	P46020
8134036	1.06554316666667	2.09295771821886	5.85982644444444	11.7046039475048	3.65036592448882e-10	1.60854168020410e-07	8134036	NM_152999	STEAP2	six transmembrane epithelial antigen of the prostate 2	B3KS24
7979658	1.13025466666667	2.18897376931324	6.75986022222222	11.5883409968986	4.3198874845779e-10	1.86306636834881e-07	7979658	NM_002083	GPX2	glutathione peroxidase 2 (gastrointestinal)	P18283
7923378	0.894007666666665	1.85833122388629	8.32819494444444	11.5444945714213	4.60468645688093e-10	1.94452071835368e-07	7923378	NM_004078	CSRP1	cysteine and glycine-rich protein 1	B3KVC9
8162884	-2.406525	-5.30195711139513	8.59121172222222	-11.2395533854995	7.21577908579551e-10	2.98497636875663e-07	8162884	NM_000035	ALDOB	aldolase B, fructose-bisphosphate	P05062
8081488	1.44955166666667	2.73123162138282	3.16268572222222	11.0652630219245	9.36653416595902e-10	3.79719295087979e-07	8081488	NM_007072	HHLA2	HERV-H LTR-associating 2	Q9UM44
7958352	0.971780666666667	1.96125981442857	5.30678744444444	10.9604001761665	1.09745323364735e-09	4.36183863647683e-07	7958352	NM_001018072	BTBD11	BTB (POZ) domain containing 11	B3KY13
8127646	1.21312566666666	2.31839383985854	5.13071361111111	10.8355915069158	1.32714518073572e-09	5.17331400259866e-07	8127646	NM_015687	FILIP1	filamin A interacting protein 1	Q7Z7B0
7919055	-1.8090575	-3.50413291807691	9.81517077777778	-10.7970554218937	1.40780519615792e-09	5.38419081624924e-07	7919055	NM_005518	HMGCS2	3-hydroxy-3-methylglutaryl-CoA synthase 2 (mitochondrial)	P54868
8101728	-0.827184666666668	-1.77421969798400	6.38355511111111	-10.6561229906320	1.74915289347970e-09	6.56580169459881e-07	8101728	NM_014883	FAM13A	family with sequence similarity 13, member A	O94988
8153002	-0.915283666666668	-1.88593985406403	7.529479	-10.6220508678222	1.84399028557358e-09	6.79594237974119e-07	8153002	NM_001135242	NDRG1	N-myc downstream regulated 1	Q92597
7929478	-1.256066	-2.38843563712013	6.58312438888889	-10.5896230278022	1.93924418076424e-09	6.94906280075407e-07	7929478	NM_000769	CYP2C19	cytochrome P450, family 2, subfamily C, polypeptide 19	P33261
8006433	1.32691616666666	2.50865862956699	8.34725011111111	10.5847150605976	1.95410251427223e-09	6.94906280075407e-07	8006433	NM_002982	CCL2	chemokine (C-C motif) ligand 2	P13500
8062461	1.08237833333333	2.11752401789076	10.4606795	10.5522081204707	2.05556253598452e-09	7.1838366559321e-07	8062461	NM_004139	LBP	lipopolysaccharide binding protein	P18428
7970793	1.113777	2.16411475203845	7.72073155555556	10.5380603962414	2.10142364464397e-09	7.21963682659885e-07	7970793	NM_181785	SLC46A3	solute carrier family 46, member 3	Q7Z3Q1
7948344	-2.56225883333333	-5.9063171776555	5.33914027777778	-10.5141830886011	2.18126245497343e-09	7.36903166038523e-07	7948344	NM_201648	GLYAT	glycine-N-acyltransferase	Q6IB77
8114920	1.10141816666667	2.14565506387709	5.877748	10.5025054586612	2.22145593123044e-09	7.38178880754771e-07	8114920	NM_001387	DPYSL3	dihydropyrimidinase-like 3	Q14195
8077833	1.21859516666667	2.32719994372859	4.78192038888889	10.4699620394329	2.33759943995431e-09	7.59414883237853e-07	8077833	NM_003042	SLC6A1	solute carrier family 6 (neurotransmitter transporter, GABA), member 1	P30531
8158167	1.4783215	2.78624379772582	5.72947077777778	10.4638007180091	2.36029292767562e-09	7.59414883237853e-07	8158167	NM_005564	LCN2	lipocalin 2	P80188
7967212	-0.80405166666667	-1.74599770987303	11.1746727777778	-10.4501251617726	2.41148850357604e-09	7.63763624491973e-07	7967212	NM_002150	HPD	4-hydroxyphenylpyruvate dioxygenase	B3KQ63
8040698	0.711199166666665	1.63716436109052	7.41801888888889	10.3620249579221	2.77033407298588e-09	8.57634776924818e-07	8040698	NM_017877	C2orf18	chromosome 2 open reading frame 18	Q8N357
7956009	-0.9528475	-1.93568943102794	9.64467872222222	-10.3547662529418	2.80228491938511e-09	8.57634776924818e-07	7956009	NM_152637	METTL7B	methyltransferase like 7B	Q6UX53
8129562	-1.00041383333333	-2.00057377710575	9.30545472222222	-10.3474660254543	2.83480661341701e-09	8.57634776924818e-07	8129562	NM_001901	CTGF	connective tissue growth factor	B2RCP7
7999909	0.940227666666666	1.91883101878228	6.62099055555556	10.3285337701965	2.92099624308465e-09	8.69305764640229e-07	7999909	NM_016235	GPRC5B	G protein-coupled receptor, family C, group 5, member B	Q9NZH0
7921449	3.18740016666667	9.10967867382454	6.19556083333333	10.3203370365812	2.95915627825238e-09	8.69305764640229e-07	7921449	NM_000567	CRP	C-reactive protein, pentraxin-related	P02741
8138289	-1.03847816666667	-2.05405977594993	7.2440945	-10.2612724895387	3.24998297298073e-09	9.33835978310028e-07	8138289	NM_004956	ETV1	ets variant 1	P50549
8043995	0.846334333333331	1.79792686048678	8.05773144444444	10.2572277549590	3.27095976615747e-09	9.33835978310028e-07	8043995	NM_000877	IL1R1	interleukin 1 receptor, type I	P14778
8109773	0.79971033333333	1.74075158055669	7.39369022222222	10.2423783845819	3.34919088026338e-09	9.35975091940013e-07	8109773	NM_001161661	WWC1	WW and C2 domain containing 1	Q8IX03
8023043	1.17292383333333	2.25468178587697	6.49503405555556	10.2383398162977	3.37080324181652e-09	9.35975091940013e-07	8023043	NM_024430	PSTPIP2	proline-serine-threonine phosphatase interacting protein 2	Q9H939
8141328	-1.08120516666667	-2.11580279563232	8.77943133333333	-10.1687425473557	3.76701315308194e-09	1.02699252570117e-06	8141328	NM_000777	CYP3A5	cytochrome P450, family 3, subfamily A, polypeptide 5	B2R9K2
8102532	-0.884935000000002	-1.84668141815327	6.69560994444444	-10.1633092153978	3.79992301073446e-09	1.02699252570117e-06	8102532	NM_001083	PDE5A	phosphodiesterase 5A, cGMP-specific	Q9P0K6
8050427	0.963606666666666	1.9501791578362	4.83501566666667	10.1394052194274	3.94831292070386e-09	1.04689321996857e-06	8050427	NM_030797	FAM49A	family with sequence similarity 49, member A	B3KNZ1
8154135	0.9554465	1.93917969815220	7.02179438888889	10.1349155661734	3.9768514029393e-09	1.04689321996857e-06	8154135	NM_004170	SLC1A1	solute carrier family 1 (neuronal/epithelial high affinity glutamate transporter, system Xag), member 1	B2R7K1
8112033	1.04732650000000	2.06669644179790	5.95401088888889	10.0993278469105	4.21082023719557e-09	1.09427341292249e-06	8112033	NM_019087	ARL15	ADP-ribosylation factor-like 15	Q9NXU5
8122265	1.170861	2.25146023935215	6.02689422222222	10.0694054795516	4.41864599047077e-09	1.13374625603598e-06	8122265	NM_006290	TNFAIP3	tumor necrosis factor, alpha-induced protein 3	P21580
8009493	-0.967041333333333	-1.95482753799145	8.48727438888889	-10.0376022828164	4.65130259920144e-09	1.17852379607267e-06	8009493	NM_170742	KCNJ16	potassium inwardly-rectifying channel, subfamily J, member 16	Q8N538
8096580	-1.511513	-2.85108885108652	7.73724766666667	-10.0067987083364	4.8888484078457e-09	1.22092100407074e-06	8096580	NM_000253	MTTP	microsomal triglyceride transfer protein	P55157
7924526	0.887870333333332	1.85044253437117	6.703858	10.0004828226345	4.93909828977802e-09	1.22092100407074e-06	7924526	NM_005426	TP53BP2	tumor protein p53 binding protein, 2	Q13625
8154962	0.770063833333333	1.70534523639297	6.42838894444444	9.9635950571319	5.24354319685497e-09	1.27130258584013e-06	8154962	NM_001135004	DNAJB5	DnaJ (Hsp40) homolog, subfamily B, member 5	O75953
8120315	1.09323316666667	2.13351635019047	3.19084627777778	9.96068861871932	5.26834816036364e-09	1.27130258584013e-06	8120315	NM_014464	TINAG	tubulointerstitial nephritis antigen	Q9UJW2
8095663	-2.20024283333334	-4.59556687721819	8.830994	-9.90766702505017	5.74299264708014e-09	1.36953483478017e-06	8095663	NM_001133	AFM	afamin	P43652
8149825	-1.24478016666667	-2.36982440797899	7.45865505555556	-9.82450831453549	6.57924872611135e-09	1.55071362416601e-06	8149825	NM_003155	STC1	stanniocalcin 1	B2R6I6
8024754	1.11017483333333	2.15871806190748	6.84546072222222	9.7974854662168	6.87757037165807e-09	1.60239484406332e-06	8024754	NM_032607	CREB3L3	cAMP responsive element binding protein 3-like 3	Q68CJ9
8006005	-1.25303916666667	-2.38342985425405	6.19452522222222	-9.65095890863352	8.75990645953846e-09	2.01776481744142e-06	8006005	NM_016518	PIPOX	pipecolic acid oxidase	Q9P0Z9
8147516	1.12341666666667	2.17862315085870	5.67361533333333	9.58883812159028	9.71335831175846e-09	2.21224464021735e-06	8147516	NM_002380	MATN2	matrilin 2	O00339
8099912	-0.819062333333333	-1.76425895562751	9.449584	-9.56234905976383	1.01522475264267e-08	2.28651174845187e-06	8099912	BC008502	C4orf34	chromosome 4 open reading frame 34	Q96QK8
7947165	-1.32424183333333	-2.50401261998317	4.25081372222222	-9.54066332171483	1.05269212444951e-08	2.34484278709797e-06	7947165	NM_178498	SLC5A12	solute carrier family 5 (sodium/glucose cotransporter), member 12	Q1EHB4
8108713	0.848335333333334	1.80042229274976	7.10744355555556	9.51471807796936	1.09942002387353e-08	2.42230911781701e-06	8108713	NM_019120	PCDHB8	protocadherin beta 8	B9EGV1
8074204	1.75067316666667	3.36515548833103	4.65880922222222	9.4799052352318	1.16553929191998e-08	2.54037434916323e-06	8074204	NM_175878	XKR3	XK, Kell blood group complex subunit-related family, member 3	Q5GH77
8152719	-1.74748483333333	-3.35772675937760	5.40585888888889	-9.45750024250269	1.21027280696734e-08	2.60981168055616e-06	8152719	NM_001003954	ANXA13	annexin A13	P27216
7903393	1.00361000000000	2.00501078918111	4.58902822222222	9.43268268588731	1.26191784469295e-08	2.69253418020276e-06	7903393	NM_001400	S1PR1	sphingosine-1-phosphate receptor 1	P21453
8135734	-0.827377666666669	-1.77445706436938	7.58127133333333	-9.42056446365518	1.28796502935238e-08	2.71948449426799e-06	8135734	NM_024913	C7orf58	chromosome 7 open reading frame 58	A4D0V7
8150920	-2.697766	-6.48796483446944	3.77044966666667	-9.32309407413415	1.51896922497186e-08	3.15756577517644e-06	8150920	NM_000780	CYP7A1	cytochrome P450, family 7, subfamily A, polypeptide 1	P22680
8169174	-0.773070000000002	-1.70890239622938	7.68431011111111	-9.3201445106967	1.52659815474737e-08	3.15756577517644e-06	8169174	NM_024539	RNF128	ring finger protein 128	Q8TEB7
8105267	0.925556833333332	1.89941721366834	6.81771833333333	9.14786723339424	2.04926043747284e-08	4.19580899672469e-06	8105267	NM_002203	ITGA2	integrin, alpha 2 (CD49B, alpha 2 subunit of VLA-2 receptor)	P17301
8131614	-0.7065675	-1.63191679290128	8.53671661111111	-9.07607388370693	2.31925350995888e-08	4.70112686468664e-06	8131614	NM_001621	AHR	aryl hydrocarbon receptor	P35869
7940749	-1.35177566666667	-2.55226064043551	5.343593	-9.06860055989734	2.34941202493251e-08	4.71510710350316e-06	7940749	NM_080866	SLC22A9	solute carrier family 22 (organic anion transporter), member 9	Q8IVM8
8127346	0.699925833333332	1.62442128164107	6.36370394444444	8.96395676593231	2.81733961816687e-08	5.59877196669044e-06	8127346	NM_016277	RAB23	RAB23, member RAS oncogene family	Q9ULC3
8070467	1.00489016666666	2.00679071289114	6.11516638888889	8.95662240401081	2.85357855186639e-08	5.61573177148851e-06	8070467	NM_001135099	TMPRSS2	transmembrane protease, serine 2	O15393
7939590	0.889269666666668	1.85223823064243	7.33978166666667	8.92332341772856	3.02431383843112e-08	5.89450399086528e-06	7939590	NM_018389	SLC35C1	solute carrier family 35, member C1	B2RDB2
7915902	-1.60792883333333	-3.04813929538577	5.46858638888889	-8.90236526343094	3.13719509869636e-08	6.05628044291193e-06	7915902	NM_000778	CYP4A11	cytochrome P450, family 4, subfamily A, polypeptide 11	Q02928
8141342	-1.3050395	-2.47090492500864	5.61746488888889	-8.84161467530673	3.48985206276198e-08	6.6735189917156e-06	8141342	NM_000765	CYP3A7	cytochrome P450, family 3, subfamily A, polypeptide 7	P24462
8095680	1.17881050000000	2.26390041822236	7.04421894444444	8.83246543278336	3.54643572537161e-08	6.71834132273668e-06	8095680	NM_000584	IL8	interleukin 8	P10145
8112803	0.987917333333332	1.98331981366421	6.30707138888889	8.79688786871015	3.77569913465326e-08	7.0864279129094e-06	8112803	NM_005779	LHFPL2	lipoma HMGIC fusion partner-like 2	Q6ZUX7
7977046	1.0978195	2.14030959940475	6.0928105	8.79062516140697	3.81762662813222e-08	7.0993845644257e-06	7977046	NM_006291	TNFAIP2	tumor necrosis factor, alpha-induced protein 2	Q03169
7942613	-0.893545666666668	-1.85773621832553	6.831576	-8.76200057731242	4.01552006282084e-08	7.39950833394349e-06	7942613	NM_032564	DGAT2	diacylglycerol O-acyltransferase homolog 2 (mouse)	Q96PD7
7903920	1.6373665	3.11097435023057	5.59847655555556	8.7420264234127	4.15990875473459e-08	7.59651805932164e-06	7903920	NM_001025199	CHI3L2	chitinase 3-like 2	Q53FH2
8111474	-1.97310033333333	-3.92610929020197	5.34757027777778	-8.73405400065872	4.21903821045586e-08	7.63570576124467e-06	8111474	NM_031900	AGXT2	alanine--glyoxylate aminotransferase 2	B2RBJ5
7986350	1.0288625	2.04041484190771	4.72659766666667	8.61805963363687	5.18550688090183e-08	9.2645241291985e-06	7986350	NM_183376	ARRDC4	arrestin domain containing 4	B3KSD4
8173120	1.42317133333333	2.68174364602552	3.92682516666667	8.61537371251486	5.21043784276581e-08	9.2645241291985e-06	8173120	NM_002625	PFKFB1	6-phosphofructo-2-kinase/fructose-2,6-biphosphatase 1	Q4VBA8
8136662	0.9017065	1.86827457575606	6.32436283333333	8.54511807236273	5.90882471555235e-08	1.04149458247171e-05	8136662	NM_004668	MGAM	maltase-glucoamylase (alpha-glucosidase)	O43451
7928944	-0.782999000000002	-1.72070406852129	8.90877705555556	-8.53190809118382	6.05066367384468e-08	1.05730131611062e-05	7928944	NM_004670	PAPSS2	3'-phosphoadenosine 5'-phosphosulfate synthase 2	Q5TB52
8029437	0.684975666666666	1.60767486527865	7.42281944444444	8.50285466216592	6.37521266991664e-08	1.10449197281376e-05	8029437	NM_006505	PVR	poliovirus receptor	B3KSS4
7995797	0.883615833333333	1.84499362752978	7.99121822222222	8.49669813305685	6.44627984134243e-08	1.10733976596619e-05	7995797	NM_175617	MT1E	metallothionein 1E	P04732
7996837	-0.976456166666667	-1.9676261946882	7.03052027777778	-8.47406418128593	6.7147109630506e-08	1.14375790942047e-05	7996837	NM_004360	CDH1	cadherin 1, type 1, E-cadherin (epithelial)	A8K1U7
7926875	-0.891258833333333	-1.85479383083227	7.9763465	-8.46190322053268	6.86370940836245e-08	1.15939491422922e-05	7926875	NM_012342	BAMBI	BMP and activin membrane-bound inhibitor homolog (Xenopus laevis)	Q53G66
8122744	-1.12365350000000	-2.17898082377055	4.70568633333333	-8.44441215903931	7.08406567976892e-08	1.18672736635468e-05	8122744	NM_001164694	IYD	iodotyrosine deiodinase	Q6PHW0
8108708	1.1589845	2.23300193295186	6.44557288888889	8.40888446445449	7.55458622300591e-08	1.24559978959187e-05	8108708	NM_018940	PCDHB7	protocadherin beta 7	A1L3Y8
8129627	0.996432333333333	1.99506027410375	2.71798216666667	8.40860596397731	7.55840030191417e-08	1.24559978959187e-05	8129627	NR_028290	VNN3	vanin 3	A0AUL5
8101284	-0.917875333333334	-1.88933081342760	6.26928277777778	-8.39029505131515	7.81361260565256e-08	1.27727360900466e-05	8101284	NM_006259	PRKG2	protein kinase, cGMP-dependent, type II	Q13237
7965873	1.318728	2.49446080374676	4.46033305555556	8.31892523733881	8.89700159448226e-08	1.44273777856124e-05	7965873	NM_001111283	IGF1	insulin-like growth factor 1 (somatomedin C)	P01343
8068593	0.689055666666663	1.61222786990939	9.06877116666667	8.27252569241507	9.6841041822331e-08	1.55199124438638e-05	8068593	NM_005239	ETS2	v-ets erythroblastosis virus E26 oncogene homolog 2 (avian)	P15036
8092523	-1.15148100000000	-2.22141817305332	8.82230461111111	-8.27028647342095	9.72387212812385e-08	1.55199124438638e-05	8092523	NM_001966	EHHADH	enoyl-CoA, hydratase/3-hydroxyacyl CoA dehydrogenase	A0PJI6
7995838	1.27512883333333	2.42020429414985	8.88141944444444	8.24331714451847	1.02163884022651e-07	1.61786088213994e-05	7995838	NM_005952	MT1X	metallothionein 1X	Q6PIN3
7910427	0.8501215	1.80265273352378	9.41229083333333	8.18931228905508	1.12821073775367e-07	1.77277764761760e-05	7910427	NM_004481	GALNT2	UDP-N-acetyl-alpha-D-galactosamine:polypeptide N-acetylgalactosaminyltransferase 2 (GalNAc-T2)	Q10471
8123246	-0.841568333333336	-1.79199713808115	6.99499994444444	-8.17690746434723	1.15428208429554e-07	1.79979214220542e-05	8123246	NM_021977	SLC22A3	solute carrier family 22 (extraneuronal monoamine transporter), member 3	Q5SYN6
7994280	0.947323166666665	1.92829150838461	6.42527083333333	8.14301224628852	1.22875957592011e-07	1.90129439724432e-05	7994280	NM_000418	IL4R	interleukin 4 receptor	B2RBY1
7923596	-0.639082666666669	-1.55733861532938	9.48389783333333	-8.13464645761782	1.24789826480486e-07	1.91628013845414e-05	7923596	NM_018208	ETNK2	ethanolamine kinase 2	Q68CK3
8108716	0.795050833333331	1.73513851080069	7.4696955	8.11964469909367	1.28299742292886e-07	1.95261735860033e-05	8108716	NM_020957	PCDHB16	protocadherin beta 16	Q9NRJ7
7995806	0.871131833333333	1.82909731409899	6.78721733333333	8.1163562120007	1.29082745955818e-07	1.95261735860033e-05	7995806	NM_005946	MT1A	metallothionein 1A	P04731
8145532	-1.26409933333333	-2.4017722175872	6.49621233333333	-8.09815533085548	1.33507105429755e-07	2.00458446448973e-05	8145532	NM_001979	EPHX2	epoxide hydrolase 2, cytoplasmic	B3KUA0
8103951	0.609069999999999	1.52527565829744	11.0591438888889	8.09185254737364	1.35075676753035e-07	2.01322350572355e-05	8103951	NM_001995	ACSL1	acyl-CoA synthetase long-chain family member 1	Q108N2
8099633	-0.819631666666669	-1.76495532570151	7.61178944444444	-8.08170679791151	1.37640957978068e-07	2.03648337096018e-05	8099633	NM_013261	PPARGC1A	peroxisome proliferator-activated receptor gamma, coactivator 1 alpha	Q9UBK2
8075695	0.956965166666665	1.94122206889089	4.0466485	8.07675927059604	1.38910201995443e-07	2.04036941626640e-05	8075695	NR_027833	APOL3	apolipoprotein L, 3	O95236
8180100	0.978837833333333	1.97087712425929	4.49045583333333	8.05222583414065	1.45385992786322e-07	2.12012523293436e-05	8180100	NM_033554	HLA-DPA1	major histocompatibility complex, class II, DP alpha 1	P20036
8055711	-0.717675	-1.64452962784429	4.36088627777778	-8.0274678239367	1.52239394912648e-07	2.20416453104984e-05	8055711	NM_001164507	NEB	nebulin	Q96MF8
8066214	0.6434445	1.56205418610177	9.58723572222222	8.02365692731273	1.53323729096215e-07	2.20416453104984e-05	8066214	NM_004613	TGM2	transglutaminase 2 (C polypeptide, protein-glutamine-gamma-glutamyltransferase)	P21980
7985636	-0.763094666666668	-1.69712716173475	4.75764361111111	-7.99661859458316	1.61250991928229e-07	2.30180113125719e-05	7985636	NM_004213	SLC28A1	solute carrier family 28 (sodium-coupled nucleoside transporter), member 1	O00337
8161255	0.805866166666665	1.74819505988992	6.25061466666667	7.96432239002792	1.71280423183229e-07	2.42787005449234e-05	8161255	NM_003028	SHB	Src homology 2 domain containing adaptor protein B	Q15464
8095697	0.7705285	1.70589458652557	7.08293955555556	7.9381377261212	1.79886316568487e-07	2.52868566035309e-05	8095697	NM_001511	CXCL1	chemokine (C-X-C motif) ligand 1 (melanoma growth stimulating activity, alpha)	P09341
8152902	-1.08884283333333	-2.12703361490526	5.95970127777778	-7.93517557407062	1.80887726073605e-07	2.52868566035309e-05	8152902	NM_001115	ADCY8	adenylate cyclase 8 (brain)	P40145
8117321	0.583848333333331	1.49884202422415	7.99609705555556	7.90172316967916	1.92606941249214e-07	2.67407034186408e-05	8117321	NM_006355	TRIM38	tripartite motif-containing 38	Q59EA5
8121685	0.904798166666666	1.87228254383244	7.39860294444444	7.87879398454379	2.01092504967329e-07	2.76029247764717e-05	8121685	NM_173674	DCBLD1	discoidin, CUB and LCCL domain containing 1	Q8N8Z6
7964271	0.630379500000001	1.54797213306234	7.24979905555556	7.87761058693154	2.01540841979172e-07	2.76029247764717e-05	7964271	NM_000946	PRIM1	primase, DNA, polypeptide 1 (49kDa)	B2RBY4
8101304	-0.730717333333335	-1.65946400120278	6.96498494444444	-7.86925307808759	2.04736802932695e-07	2.77342082566346e-05	8101304	NM_152545	RASGEF1B	RasGEF domain family, member 1B	Q0VAM2
8105908	-0.670453666666669	-1.59157337144239	7.39178388888889	-7.86796021603197	2.05235877577463e-07	2.77342082566346e-05	8105908	NM_002538	OCLN	occludin	Q16625
8059580	0.624590999999999	1.54177367493038	6.31237622222222	7.854940711635	2.10332627649696e-07	2.8234717632181e-05	8059580	NM_139072	DNER	delta/notch-like EGF repeat containing	Q8NFT8
7950885	-0.688738666666667	-1.61187365777475	6.31825461111111	-7.83050347285293	2.20256714955830e-07	2.93723921852282e-05	7950885	NM_012193	FZD4	frizzled homolog 4 (Drosophila)	Q9ULV1
7993126	-1.01752466666667	-2.02444249967215	7.56676733333333	-7.82111683992331	2.24196702624882e-07	2.97023997529828e-05	7993126	NM_020686	ABAT	4-aminobutyrate aminotransferase	P80404
7913138	-0.978629333333334	-1.97059231133882	5.25021927777778	-7.80370984614884	2.31697879631647e-07	3.0496857273594e-05	7913138	NM_201252	AKR7L	aldo-keto reductase family 7-like	Q8NHP1
8171725	-0.696045833333335	-1.62005841448049	6.16328711111111	-7.79404384176642	2.35975202180563e-07	3.08594667625807e-05	8171725	NM_001168465	MAP7D2	MAP7 domain containing 2	Q96T17
8123232	-1.04320183333333	-2.06079619288586	7.40209955555556	-7.75993635760317	2.51734028306139e-07	3.27092868831118e-05	8123232	NM_003057	SLC22A1	solute carrier family 22 (organic cation transporter), member 1	O15245
7996081	1.11297333333333	2.16290954754029	5.00341077777778	7.75045553356901	2.56305569325841e-07	3.29218012453897e-05	7996081	NM_201524	GPR56	G protein-coupled receptor 56	B3KQV4
8040103	-1.10443066666667	-2.15014009982084	7.22276816666667	-7.74981423456638	2.56617888345909e-07	3.29218012453897e-05	8040103	NM_002166	ID2	inhibitor of DNA binding 2, dominant negative helix-loop-helix protein	Q02363
8129071	-0.691964666666668	-1.61548198964160	7.19598483333333	-7.73637650962162	2.6325377206022e-07	3.35607167274255e-05	8129071	NM_002031	FRK	fyn-related kinase	P42685
7995834	0.740004833333333	1.6701814343082	5.16495294444444	7.69371163248326	2.85527253839542e-07	3.6172733970797e-05	7995834	NR_003669	MT1IP	metallothionein 1I (pseudogene)	Q86YX3
8155849	0.563678333333332	1.47803284886584	10.7065777777778	7.67249801930816	2.97320738552309e-07	3.74328656550019e-05	8155849	NM_000700	ANXA1	annexin A1	P04083
8162870	-1.02235333333333	-2.03122961334011	9.10280772222222	-7.66415022143524	3.02099065079865e-07	3.77996793158571e-05	8162870	NM_001701	BAAT	bile acid CoA: amino acid N-acyltransferase (glycine N-choloyltransferase)	Q14032
7993638	0.809378166666666	1.75245593272386	3.29173677777778	7.65528533071381	3.07260624886667e-07	3.81464710126316e-05	7993638	NM_001105248	TMC5	transmembrane channel-like 5	Q6UXY8
8130556	0.619434999999998	1.53627341553510	11.1296466666667	7.65295173651598	3.08634496599486e-07	3.81464710126316e-05	8130556	NM_001024465	SOD2	superoxide dismutase 2, mitochondrial	P04179
8088142	-0.620592833333333	-1.53750684496858	6.05044188888889	-7.5888541885466	3.48969922513804e-07	4.2870426238514e-05	8088142	NM_018397	CHDH	choline dehydrogenase	Q8NE62
8003656	-1.03515483333334	-2.04933357343275	6.60753083333333	-7.56899381744333	3.62547491548259e-07	4.42701063474892e-05	8003656	NM_001165920	SERPINF2	serpin peptidase inhibitor, clade F (alpha-2 antiplasmin, pigment epithelium derived factor), member 2	P08697
8095362	1.00613500000000	2.00852302496434	11.3450844444444	7.55077585438816	3.75483787360077e-07	4.55751878430465e-05	8095362	NM_005953	MT2A	metallothionein 2A	P02795
7936494	-0.626238500000002	-1.54353532444051	7.42853227777778	-7.52973713639244	3.91020152055106e-07	4.71784433461726e-05	7936494	NM_005264	GFRA1	GDNF family receptor alpha 1	P56159
7964834	-0.709948500000001	-1.63574572472768	6.91954677777778	-7.51687954245755	4.00841604314326e-07	4.8077274079594e-05	7964834	NM_001874	CPM	carboxypeptidase M	P14384
7940160	0.629715833333332	1.54726020073046	7.08811527777778	7.48563345441473	4.25789399152684e-07	5.07691242401464e-05	7940160	NM_015177	DTX4	deltex homolog 4 (Drosophila)	Q9Y2E6
8091260	0.914242333333332	1.88457907899819	6.50580461111111	7.47971687426085	4.30691730874251e-07	5.10533414317022e-05	8091260	NM_173653	SLC9A9	solute carrier family 9 (sodium/hydrogen exchanger), member 9	Q8IVB4
8089544	-0.708006666666667	-1.6335455307858	7.73927911111111	-7.46438452882585	4.43669732613024e-07	5.2285962093407e-05	8089544	NM_199511	CCDC80	coiled-coil domain containing 80	Q76M96
8117165	0.576719499999998	1.49145401839959	7.1370525	7.45250748487892	4.54001093102575e-07	5.31942321224809e-05	8117165	NM_003107	SOX4	SRY (sex determining region Y)-box 4	Q06945
7983867	0.794701166666665	1.73471801543438	6.80363338888889	7.44898929043097	4.57109033823063e-07	5.3250575376974e-05	7983867	NM_032866	CGNL1	cingulin-like 1	Q0VF96
7940135	1.46931233333333	2.76889881434587	6.60899594444444	7.4454960968854	4.60216698222876e-07	5.33062427027297e-05	7940135	NM_080661	GLYATL1	glycine-N-acyltransferase-like 1	Q969I3
8090715	-0.976298333333334	-1.96741094475308	8.20467888888889	-7.42924316320333	4.74966286912616e-07	5.47020831574928e-05	8090715	NM_032169	ACAD11	acyl-CoA dehydrogenase family, member 11	Q709F0
8152512	-0.879756500000003	-1.84006470645517	9.0753475	-7.41370999889598	4.89520550874671e-07	5.58146850887222e-05	8152512	NM_002546	TNFRSF11B	tumor necrosis factor receptor superfamily, member 11b	O00300
7917516	0.710839999999997	1.63675683097428	8.84381977777778	7.4130659529587	4.9013388977763e-07	5.58146850887222e-05	7917516	NM_002053	GBP1	guanylate binding protein 1, interferon-inducible, 67kDa	Q9H0R5
8046906	-1.03158300000000	-2.04426609629085	6.45226383333333	-7.40595525653062	4.96958703124238e-07	5.62757145940128e-05	8046906	NM_016315	GULP1	GULP, engulfment adaptor PTB domain containing 1	Q9UBP9
8065124	-0.855225833333334	-1.80904191267083	5.39472355555556	-7.39053066043358	5.12103598821226e-07	5.75569848997254e-05	8065124	NM_001195	BFSP1	beaded filament structural protein 1, filensin	Q12934
8099850	-0.815692333333335	-1.76014262210597	6.03597672222222	-7.38868018965846	5.13952356529369e-07	5.75569848997254e-05	8099850	NM_024943	TMEM156	transmembrane protein 156	Q8N614
8021169	0.800951	1.74224920915837	5.93229433333333	7.37589005675147	5.26921104106974e-07	5.82695049604558e-05	8021169	NM_006033	LIPG	lipase, endothelial	B2RCS7
8103544	-0.787436500000001	-1.72600482794591	5.66979616666667	-7.37588017084549	5.26931258087368e-07	5.82695049604558e-05	8103544	NM_001040159	SPOCK3	sparc/osteonectin, cwcv and kazal-like domains proteoglycan (testican) 3	Q9BQ16
8115543	0.666023666666666	1.5866937150593	4.41910722222222	7.37392952192811	5.2893877221134e-07	5.82695049604558e-05	8115543	NM_024007	EBF1	early B-cell factor 1	Q9UH73
7979108	0.793825833333333	1.73366582082447	4.6144595	7.35809052536869	5.45535644677591e-07	5.97730136087285e-05	7979108	NM_052978	TRIM9	tripartite motif-containing 9	Q9C026
8101126	1.20042783333333	2.29807810739242	4.91557877777778	7.32675982030793	5.79972945909029e-07	6.3204578567613e-05	8101126	NM_001565	CXCL10	chemokine (C-X-C motif) ligand 10	P02778
7935169	-2.4828115	-5.58985747872856	7.76709294444444	-7.3199543294619	5.87746317462139e-07	6.35570956976307e-05	7935169	NM_000770	CYP2C8	cytochrome P450, family 2, subfamily C, polypeptide 8	P10632
7902527	0.754940333333332	1.68756179700423	4.59925105555556	7.31741442171962	5.90675023124616e-07	6.35570956976307e-05	7902527	NM_001039585	PTGFR	prostaglandin F receptor (FP)	Q6RYQ6
7947199	-0.552370333333335	-1.4664931510791	7.73538777777778	-7.31573978944868	5.926142618082e-07	6.35570956976307e-05	7947199	NM_018490	LGR4	leucine-rich repeat-containing G protein-coupled receptor 4	Q59ER8
8130422	-0.597055	-1.51262566215649	6.42261761111111	-7.30177347768183	6.09046328081953e-07	6.49756266853747e-05	8130422	NM_173515	CNKSR3	CNKSR family member 3	Q6P9H4
8123621	0.555996666666664	1.47018393953894	7.72338172222222	7.28794685102628	6.25779073755828e-07	6.64112137436158e-05	8123621	NM_004568	SERPINB6	serpin peptidase inhibitor, clade B (ovalbumin), member 6	P35237
7903355	-0.758920166666668	-1.69222354930442	7.38379488888889	-7.28122119840568	6.34089686989615e-07	6.69426976837474e-05	7903355	NM_022049	GPR88	G protein-coupled receptor 88	Q9GZN0
8062823	-0.664303833333334	-1.58480334822311	7.54254005555556	-7.25687180280661	6.65145114597128e-07	6.98574687714185e-05	8062823	NM_000457	HNF4A	hepatocyte nuclear factor 4, alpha	P41235
8099982	-0.6953685	-1.61929798903777	8.51783861111111	-7.24478136622446	6.81146200056627e-07	7.11692447172569e-05	8099982	NM_004307	APBB2	amyloid beta (A4) precursor protein-binding, family B, member 2	B4E2F2
8034122	0.731193333333334	1.66001161186640	6.49375544444444	7.24120922195494	6.85949601135603e-07	7.13035816154804e-05	8034122	NM_182513	SPC24	SPC24, NDC80 kinetochore complex component, homolog (S. cerevisiae)	Q8NBT2
7905329	0.8800645	1.84045758257541	3.66894288888889	7.23664875350901	6.9213297992086e-07	7.13989004452534e-05	7905329	NM_006818	MLLT11	myeloid/lymphoid or mixed-lineage leukemia (trithorax homolog, Drosophila); translocated to, 11	Q6FGF7
8112376	0.878431499999999	1.83837553000672	6.20742944444444	7.23534493367295	6.93911365945482e-07	7.13989004452534e-05	8112376	NM_022145	CENPK	centromere protein K	Q9BS16
7934271	-1.16769983333333	-2.24653234463723	5.89294772222222	-7.22723983262474	7.05073161081489e-07	7.1743012813477e-05	7934271	NM_032562	PLA2G12B	phospholipase A2, group XIIB	Q9BX93
8132013	-0.515598166666668	-1.42958674861838	6.05849866666667	-7.22442070869379	7.08998881881373e-07	7.1743012813477e-05	8132013	NM_004067	CHN2	chimerin (chimaerin) 2	A4D1A2
8097903	0.807515	1.75019418652831	4.934863	7.223995786943	7.09592557832451e-07	7.1743012813477e-05	8097903	NM_003264	TLR2	toll-like receptor 2	O60603
7995803	0.736731499999999	1.66639625242071	4.29858694444444	7.22269495791185	7.11413200567779e-07	7.1743012813477e-05	7995803	AF348994	MT1JP	metallothionein 1J (pseudogene)	Q86YX6
8001531	0.833817999999997	1.78239612337209	8.53213633333333	7.19446688849246	7.52134810335241e-07	7.54741218093829e-05	8001531	NM_005950	MT1G	metallothionein 1G	P13640
8084589	0.820197166666666	1.76564727919511	5.15185777777778	7.18152306737186	7.7160686848391e-07	7.70466562766939e-05	8084589	NM_004721	MAP3K13	mitogen-activated protein kinase kinase kinase 13	O43283
8109194	0.644634833333331	1.56334353165536	8.45723566666667	7.17704943958756	7.78457448749127e-07	7.73496690497294e-05	8109194	NM_000112	SLC26A2	solute carrier family 26 (sulfate transporter), member 2	P50443
7976481	-0.613312833333334	-1.52976795610547	8.46371072222222	-7.17382489936756	7.83434272763368e-07	7.74644522386023e-05	7976481	NM_006215	SERPINA4	serpin peptidase inhibitor, clade A (alpha-1 antiproteinase, antitrypsin), member 4	P29622
8139640	-1.18020333333333	-2.26608713023987	8.25270366666667	-7.14996594859079	8.2129686338731e-07	8.07029603614567e-05	8139640	NM_000790	DDC	dopa decarboxylase (aromatic L-amino acid decarboxylase)	P20711
8166049	-0.564580166666666	-1.47895706081101	8.68138805555555	-7.14821463465412	8.24149619872794e-07	8.07029603614567e-05	8166049	NM_001039091	PRPS2	phosphoribosyl pyrophosphate synthetase 2	B2R860
8091385	0.9380355	1.91591758032221	10.239554	7.13256574398692	8.50100039799174e-07	8.28438836861984e-05	8091385	NM_000096	CP	ceruloplasmin (ferroxidase)	Q6NSB2
7933204	0.9062565	1.87417607811040	5.98599422222222	7.12050940246038	8.70668569153339e-07	8.444235357291e-05	7933204	NM_007021	C10orf10	chromosome 10 open reading frame 10	Q9NTK1
8112740	-0.543115	-1.45711525873222	6.91167966666667	-7.11454127700285	8.81040211652996e-07	8.50413575724106e-05	8112740	NM_032367	ZBED3	zinc finger, BED-type containing 3	Q53EL5
8014349	1.135823	2.19743882132638	5.58424894444444	7.10049823146173	9.05951985334572e-07	8.70315011503876e-05	8014349	NR_027921	CCL14-CCL15	CCL14-CCL15 read-through transcript	Q16627
8021623	-0.842131666666667	-1.79269700105131	5.628157	-7.08263995184804	9.3868801428928e-07	8.97509719322817e-05	8021623	NM_003784	SERPINB7	serpin peptidase inhibitor, clade B (ovalbumin), member 7	O75635
8046428	-0.772726833333333	-1.70849595648896	5.71167227777778	-7.07294774769379	9.56964596224703e-07	9.10688843449518e-05	8046428	NM_007023	RAPGEF4	Rap guanine nucleotide exchange factor (GEF) 4	Q8WZA2
7899265	0.732166833333332	1.66113213048568	8.25448655555556	7.06271309864861	9.76663953479768e-07	9.25092445655836e-05	7899265	NM_006142	SFN	stratifin	P31947
8095390	1.72981883333333	3.31686164165935	6.71575505555556	7.05862407155786	9.8465120217106e-07	9.28319993860808e-05	8095390	NM_001075	UGT2B10	UDP glucuronosyltransferase 2 family, polypeptide B10	P36537
8012403	0.770068999999998	1.70535134368933	6.98391511111111	7.04057416577111	1.02072419239489e-06	9.5615111051428e-05	8012403	NM_004217	AURKB	aurora kinase B	B2RC06
7946972	0.7594215	1.69281169542592	4.18281733333333	7.03916110272738	1.02360528357967e-06	9.5615111051428e-05	7946972	NR_026576	SAA3P	serum amyloid A3 pseudogene	---
8078350	-0.535176333333334	-1.44911926226466	9.09291094444444	-7.02472858374374	1.05351775339670e-06	9.7957820464913e-05	8078350	NM_001024847	TGFBR2	transforming growth factor, beta receptor II (70/80kDa)	A3QNQ0
8108251	-0.683860666666669	-1.60643283913645	7.97645672222222	-7.00397380940667	1.09812662799153e-06	0.000101639391549718	8108251	NR_002713	NPY6R	neuropeptide Y receptor Y6 (pseudogene)	Q99463
7983650	0.788688999999999	1.72750393875451	7.41778	6.98327181963196	1.14457000195628e-06	0.000105456517907517	7983650	NM_003645	SLC27A2	solute carrier family 27 (fatty acid transporter), member 2	O14975
7927710	0.700324999999998	1.62487079073361	6.84131472222222	6.98087583579681	1.1500747848891e-06	0.000105484234795032	7927710	NM_001786	CDK1	cyclin-dependent kinase 1	P06493
8044133	-0.593377500000003	-1.50877481567614	8.09325238888889	-6.9562541569422	1.20825443315996e-06	0.000110208569283744	8044133	NM_003581	NCK2	NCK adaptor protein 2	O43639
8150889	0.735882333333333	1.66541570438684	4.27339933333333	6.95324926295207	1.21556024171750e-06	0.000110208569283744	8150889	NM_138969	SDR16C5	short chain dehydrogenase/reductase family 16C, member 5	Q8N3Y7
8126248	0.873389333333333	1.83196168902887	5.3813185	6.95229315140847	1.21789440155692e-06	0.000110208569283744	8126248	NM_173561	UNC5CL	unc-5 homolog C (C. elegans)-like	Q8IV45
7982597	-0.743338333333337	-1.67404502766481	11.4016416666667	-6.94061644532238	1.24677744654624e-06	0.000112320794851077	7982597	NM_003246	THBS1	thrombospondin 1	A0PJG0
7913385	-0.867407	-1.82438093620066	5.50838838888889	-6.92735795179816	1.28043303594510e-06	0.000114842378931890	7913385	NM_001145657	RAP1GAP	RAP1 GTPase activating protein	P47736
8141052	-1.28329816666667	-2.43394769749798	8.29982861111111	-6.92359205959488	1.29016263793956e-06	0.000115205271678567	8141052	NM_000446	PON1	paraoxonase 1	P27169
7984524	0.773002333333333	1.70882224552965	6.16887788888889	6.92068133284011	1.29773515222014e-06	0.000115373208489045	7984524	NM_001104554	PAQR5	progestin and adipoQ receptor family member V	Q9NXK6
8127087	-0.742066166666667	-1.67256950752322	5.34906116666667	-6.90051747859823	1.3514702948713e-06	0.000119460737577375	8127087	NM_000847	GSTA3	glutathione S-transferase alpha 3	Q16772
7917433	0.944728999999999	1.92482728713012	5.76782477777778	6.89903917061337	1.35549924236785e-06	0.000119460737577375	7917433	NM_020729	ODF2L	outer dense fiber of sperm tails 2-like	B4DZ83
7920744	-0.941275000000001	-1.92022451170181	5.10278966666667	-6.8586884283577	1.47039917840440e-06	0.000129025936563884	7920744	NM_000298	PKLR	pyruvate kinase, liver and RBC	P30613
7917779	0.515098166666666	1.42909137745253	8.23987177777778	6.8448516256786	1.51207856559323e-06	0.000132111347088684	7917779	NM_002061	GCLM	glutamate-cysteine ligase, modifier subunit	P48507
8174304	-1.47772516666667	-2.78509235084511	9.32386827777778	-6.84102938740942	1.52380572873919e-06	0.000132310130400766	8174304	NM_000354	SERPINA7	serpin peptidase inhibitor, clade A (alpha-1 antiproteinase, antitrypsin), member 7	P05543
8133233	0.562665	1.47699505914863	5.08344577777778	6.83986123053891	1.52740851079326e-06	0.000132310130400766	8133233	NM_015570	AUTS2	autism susceptibility candidate 2	Q8WXX7
8093219	-1.15245366666667	-2.22291636074035	5.25974672222222	-6.83054446271714	1.55645971397135e-06	0.000134252929371061	8093219	NM_203314	BDH1	3-hydroxybutyrate dehydrogenase, type 1	A1E284
8098177	0.873648166666665	1.83229039001915	6.44278116666667	6.82250343742522	1.58199165816622e-06	0.000135876995385718	8098177	NM_007246	KLHL2	kelch-like 2, Mayven (Drosophila)	B2RD18
8041542	-0.900224	-1.86635574024358	6.40842183333333	-6.7931370614225	1.67896987732892e-06	0.000143597972208680	8041542	NM_138801	GALM	galactose mutarotase (aldose 1-epimerase)	Q96C23
8105229	0.56984383333333	1.48436288486807	7.10253483333333	6.78997509424097	1.68977173134352e-06	0.000143914592413164	8105229	NM_015946	PELO	pelota homolog (Drosophila)	B3KPC1
8018864	0.813368666666666	1.75730994254533	5.50187127777778	6.78736198380863	1.69875274161978e-06	0.000144074134195117	8018864	NM_003955	SOCS3	suppressor of cytokine signaling 3	Q6FI39
8078227	-0.571273666666667	-1.48583474382235	7.54021588888889	-6.78299326300358	1.71387786630539e-06	0.000144751268125043	8078227	NM_003884	KAT2B	K(lysine) acetyltransferase 2B	Q92831
7984112	0.5621145	1.47643157854523	7.30686933333333	6.77390505017661	1.74578973371838e-06	0.000146834680093243	7984112	NM_016530	RAB8B	RAB8B, member RAS oncogene family	Q92930
8042986	0.9446605	1.92473589738017	3.7993575	6.77109928529454	1.75576520869846e-06	0.000147063474298834	8042986	NM_002909	REG1A	regenerating islet-derived 1 alpha	P05451
8071907	-0.755927666666667	-1.68871710442452	6.19225211111111	-6.76397550014502	1.78135805128819e-06	0.000148593118105398	8071907	NM_016327	UPB1	ureidopropionase, beta	A4QPH4
8008819	-0.599847000000001	-1.51555583098999	6.63083066666667	-6.72605435073824	1.92422560401981e-06	0.000159755685318392	8008819	NM_001005404	YPEL2	yippee-like 2 (Drosophila)	Q96QA6
8104746	-0.489461833333335	-1.40392107518340	8.29044172222222	-6.72319140332685	1.93548099748012e-06	0.000159755685318392	8104746	NM_000908	NPR3	natriuretic peptide receptor C/guanylate cyclase C (atrionatriuretic peptide receptor C)	P17342
8084668	1.29605833333333	2.45557065334891	6.88856255555556	6.72234517718106	1.93882084796864e-06	0.000159755685318392	8084668	NM_000412	HRG	histidine-rich glycoprotein	B2R8I2
7909866	-0.750895500000002	-1.68283706573731	7.14666255555556	-6.71752389947975	1.95796310611033e-06	0.000160679806319256	7909866	NM_017898	MOSC2	MOCO sulphurase C-terminal domain containing 2	Q969Z3
7919825	0.540596833333331	1.45457414050573	8.04552072222222	6.71304404059166	1.97592467469608e-06	0.000161499972403587	7919825	NM_001668	ARNT	aryl hydrocarbon receptor nuclear translocator	B2R9H1
8126360	0.611470666666666	1.52781585325310	6.54241966666667	6.7048296443884	2.00930270430479e-06	0.000163568537414691	8126360	NM_004275	MED20	mediator complex subunit 20	Q9H944
7979455	-0.558605166666667	-1.47284454607593	7.41036066666667	-6.68796118789428	2.07968243214776e-06	0.000168620651598541	7979455	NM_021136	RTN1	reticulon 1	Q2L7A7
8178435	0.609684666666666	1.52592564726056	6.71604855555556	6.68561614923303	2.08966610879725e-06	0.000168755107670599	8178435	NM_003897	IER3	immediate early response 3	Q5ST77
8154733	0.475584333333332	1.39048129105487	9.8863595	6.66367616497745	2.18550356662513e-06	0.000175794274982109	8154733	NM_002197	ACO1	aconitase 1, soluble	P21399
8007084	0.615895666666666	1.53250912765980	5.91257861111111	6.65284211812896	2.23449026932886e-06	0.000179024180866782	8007084	NM_000964	RARA	retinoic acid receptor, alpha	P10276
7989968	-0.802028166666667	-1.74355051920423	6.70540166666667	-6.63220635382103	2.33095499174775e-06	0.000186017549931995	7989968	NM_033429	CALML4	calmodulin-like 4	Q96GE6
8118571	0.527432999999999	1.44136228392172	7.08016361111111	6.62156625680638	2.38236253362297e-06	0.000189374464927599	8118571	NM_002800	PSMB9	proteasome (prosome, macropain) subunit, beta type, 9 (large multifunctional peptidase 2)	P28065
7931863	-0.621903333333335	-1.53890410362569	7.51316355555556	-6.61278366651485	2.42567619111214e-06	0.000192064282788449	7931863	NM_024701	ASB13	ankyrin repeat and SOCS box-containing 13	Q8WXK3
8100808	-1.33899883333333	-2.52975703896410	4.00267766666667	-6.58690150868504	2.55810793614585e-06	0.000201699396575323	8100808	NM_005420	SULT1E1	sulfotransferase family 1E, estrogen-preferring, member 1	Q53X91
7964602	-0.679115833333334	-1.60115817241849	6.60560461111111	-6.58516343702058	2.56726414979937e-06	0.000201699396575323	7964602	NM_153377	LRIG3	leucine-rich repeats and immunoglobulin-like domains 3	Q6UXM1
7906767	1.07233033333333	2.1028272466098	4.50596705555556	6.56406496114084	2.68114606104882e-06	0.000209833323001774	7906767	NM_201563	FCGR2C	Fc fragment of IgG, low affinity IIc, receptor for (CD32) (gene/pseudogene)	P31995
8072735	0.655404333333333	1.57505732080425	7.75557333333333	6.56102939220005	2.69795463900700e-06	0.00021033669435643	8072735	NM_145343	APOL1	apolipoprotein L, 1	B2R9E5
8051583	0.918379499999999	1.88999117757147	8.00865233333333	6.5544701878729	2.73464647285184e-06	0.000212380398485467	8051583	NM_000104	CYP1B1	cytochrome P450, family 1, subfamily B, polypeptide 1	Q53TK1
7928046	0.883144666666665	1.84439117341647	6.15018583333333	6.54835367320432	2.76932566894797e-06	0.000214252791257922	7928046	NM_012339	TSPAN15	tetraspanin 15	O95858
8084880	-0.678607500000001	-1.60059410401033	6.87818433333333	-6.53304289879927	2.8581369006472e-06	0.000219680638312424	8084880	NM_005524	HES1	hairy and enhancer of split 1, (Drosophila)	Q14469
7924619	0.589859166666666	1.50509981506274	7.92044911111111	6.53179741707287	2.86548938063541e-06	0.000219680638312424	7924619	NM_001008493	ENAH	enabled homolog (Drosophila)	Q8N8S7
7957737	0.535431333333332	1.44937542039967	8.69618305555556	6.52971760765003	2.87781067292440e-06	0.000219680638312424	7957737	NM_001032283	TMPO	thymopoietin	Q9P1N8
8022022	-0.518295333333334	-1.43226190876545	7.42254838888889	-6.52752747349333	2.89084462248922e-06	0.000219680638312424	8022022	NM_014646	LPIN2	lipin 2	Q92539
8179351	0.94850833333333	1.9298762409248	11.349895	6.52609708189316	2.89939003007158e-06	0.000219680638312424	8179351	NM_001710	CFB	complement factor B	Q53F89
8121794	-0.851773166666667	-1.80471767886734	7.27621433333333	-6.52524220021455	2.90450967280363e-06	0.000219680638312424	8121794	NM_006714	SMPDL3A	sphingomyelin phosphodiesterase, acid-like 3A	Q92484
7967107	-1.06278466666667	-2.08895970915182	6.889682	-6.52056558816887	2.93268201303243e-06	0.000220986856521068	7967107	NR_024345	C12orf27	chromosome 12 open reading frame 27	Q8N8Z0
8108912	-0.467651833333335	-1.38285686286389	7.35014383333333	-6.49298987369991	3.10462835939952e-06	0.000233077099426030	8108912	NM_152550	SH3RF2	SH3 domain containing ring finger 2	Q8TEC5
7995813	0.700019666666668	1.62452693794144	7.88539377777778	6.48939400715851	3.12780404354936e-06	0.000233950509087622	7995813	NR_027781	MT1DP	metallothionein 1D (pseudogene)	A1L3X4
8127072	-1.09875400000000	-2.14169642557974	10.0859055	-6.4820711193266	3.17555378058187e-06	0.000236648805633804	8127072	NM_145740	GSTA1	glutathione S-transferase alpha 1	P08263
7995829	0.676748999999998	1.59853352374026	4.90305066666667	6.47721433132715	3.2076369417474e-06	0.000238164105528278	7995829	NM_005951	MT1H	metallothionein 1H	P80294
8106210	-0.634858666666667	-1.55278562421524	6.55917061111111	-6.47523604860488	3.22080075617354e-06	0.00023826872747313	8106210	NM_001080479	RGNEF	190 kDa guanine nucleotide exchange factor	Q8N1W1
7904843	-1.274585	-2.41929215423829	8.4425445	-6.46635985388153	3.28055342330648e-06	0.000241806610510627	7904843	NM_002614	PDZK1	PDZ domain containing 1	B2R7S7
8117288	-0.81685866666667	-1.76156616832068	10.4970671666667	-6.46095695991173	3.31748289266328e-06	0.000243642674761901	8117288	NM_006998	SCGN	secretagogin, EF-hand calcium binding protein	O76038
7919950	0.453911333333331	1.36974879391897	7.59745494444444	6.41749453563627	3.63059153768371e-06	0.00026567541685505	7919950	NM_002651	PI4KB	phosphatidylinositol 4-kinase, catalytic, beta	Q9UBF8
8020827	-0.763125833333334	-1.69716382531671	2.882379	-6.41519941922452	3.64794910338126e-06	0.000265985353688986	8020827	NM_005925	MEP1B	meprin A, beta	Q16820
7960177	-0.637589000000002	-1.55572708901004	5.21063016666667	-6.41338291652426	3.66174760616617e-06	0.000266034494541176	7960177	NM_003044	SLC6A12	solute carrier family 6 (neurotransmitter transporter, betaine/GABA), member 12	P48065
7912659	-0.946468166666667	-1.92714906264996	6.68508266666667	-6.41071675786939	3.68209772807638e-06	0.000266557574814672	7912659	NM_024758	AGMAT	agmatine ureohydrolase (agmatinase)	Q9BSE5
7919314	-1.10641433333333	-2.15309851771844	5.89536105555556	-6.3880533739527	3.85985779173112e-06	0.000277653416032558	7919314	NM_001461	FMO5	flavin containing monooxygenase 5	P49326
8124351	-1.00837416666667	-2.01164281788232	6.27304022222222	-6.38769161962002	3.86276582738931e-06	0.000277653416032558	8124351	NM_001098486	SLC17A3	solute carrier family 17 (sodium phosphate), member 3	O00476
7967034	-0.776569666666668	-1.71305285648634	4.80499038888889	-6.38349148756678	3.89669515436191e-06	0.0002789129742651	7967034	NM_000928	PLA2G1B	phospholipase A2, group IB (pancreas)	P04054
7919642	0.899817833333332	1.86583037294834	8.71369211111111	6.38212390825502	3.90780881555444e-06	0.0002789129742651	7919642	NM_175065	HIST2H2AB	histone cluster 2, H2ab	---
8043367	-0.946034333333334	-1.92656963610144	5.96350355555556	-6.37209947060681	3.9902760152838e-06	0.000282876486490817	8043367	NM_002665	PLGLB2	plasminogen-like B2	Q9UE70
7924107	0.559677999999999	1.47394020686141	7.29974405555556	6.37060728577621	4.00270407707833e-06	0.000282876486490817	7924107	NM_014873	LPGAT1	lysophosphatidylglycerol acyltransferase 1	Q92604
7923426	0.7389015	1.66890461396296	7.11954822222222	6.36907779290916	4.01548425671334e-06	0.000282876486490817	7923426	NM_014176	UBE2T	ubiquitin-conjugating enzyme E2T (putative)	Q9NPD8
7929012	0.727057	1.65525902913787	5.03372755555556	6.36863849627045	4.01916270889764e-06	0.000282876486490817	7929012	NM_020799	STAMBPL1	STAM binding protein-like 1	Q96FJ0
7983763	0.571380333333333	1.48594460411437	7.66872216666667	6.34192388759451	4.24950967096132e-06	0.000298053844395799	7983763	NM_002748	MAPK6	mitogen-activated protein kinase 6	B2R945
7950235	-0.542690833333334	-1.45668691535002	7.74239088888889	-6.33630126267218	4.29969881981675e-06	0.000300534120957537	7950235	NM_006645	STARD10	StAR-related lipid transfer (START) domain containing 10	B3KTJ1
8062119	0.6813045	1.60358908191308	6.89548633333333	6.33255814962349	4.33344905295767e-06	0.00030185227595688	8062119	BC133653	MT1P3	metallothionein 1 pseudogene 3 // metallothionein 1 pseudogene 3	---
7915682	-0.488996666666667	-1.40346848333459	5.47027744444444	-6.32654911216956	4.38820193440078e-06	0.000304619360309259	7915682	NM_020883	ZSWIM5	zinc finger, SWIM-type containing 5	Q9P217
8104422	0.666441499999999	1.58715331984036	7.88596316666667	6.32099778326258	4.43941742540539e-06	0.000306757243306446	8104422	NM_002454	MTRR	5-methyltetrahydrofolate-homocysteine methyltransferase reductase	Q9UBK8
7954208	-0.832328166666668	-1.78055643969974	4.91439755555556	-6.31993780311074	4.44926638046844e-06	0.000306757243306446	7954208	NM_004570	PIK3C2G	phosphoinositide-3-kinase, class 2, gamma polypeptide	O75747
7946983	2.12093716666667	4.34976411511437	9.7838345	6.30404871679585	4.59962862343483e-06	0.000316049058294997	7946983	NM_030754	SAA2	serum amyloid A2	P02735
8160521	0.466365166666665	1.3816241126342	6.75298783333333	6.28925923995932	4.74428759309893e-06	0.000324887532135525	8160521	NM_024761	MOBKL2B	MOB1, Mps One Binder kinase activator-like 2B (yeast)	Q86TA1
8045030	-0.647312833333335	-1.56624818023334	4.77502683333333	-6.28646214030087	4.77216916038584e-06	0.000324943775922776	8045030	NM_001080527	MYO7B	myosin VIIB	Q6PIF6
8105778	-0.481166500000004	-1.39587185100877	9.50645338888889	-6.28542764444635	4.78252373074057e-06	0.000324943775922776	8105778	NM_181523	PIK3R1	phosphoinositide-3-kinase, regulatory subunit 1 (alpha)	P27986
8048026	-1.26702166666667	-2.40664219513473	8.12367083333333	-6.28289832691478	4.80793793741096e-06	0.000324943775922776	8048026	NM_001875	CPS1	carbamoyl-phosphate synthase 1, mitochondrial	P31327
8174351	0.840927166666666	1.79120091051888	4.41536494444444	6.28276990480193	4.80923200675051e-06	0.000324943775922776	8174351	NM_017681	NUP62CL	nucleoporin 62kDa C-terminal like	Q9H1M0
8083594	1.1083525	2.15599300895456	3.64010277777778	6.24697144771961	5.18431966033143e-06	0.000349123453537934	8083594	NM_002852	PTX3	pentraxin 3, long	P26022
8038347	0.476046333333334	1.39092664174145	6.229335	6.23906243365409	5.2711746053286e-06	0.000353424476589745	8038347	NM_003598	TEAD2	TEA domain family member 2	Q15562
8022531	0.618922	1.53572723762715	7.82355105555556	6.23799063824391	5.28305951685707e-06	0.000353424476589745	8022531	NM_000271	NPC1	Niemann-Pick disease, type C1	Q59GR1
7905664	-0.975349666666669	-1.96611766819870	8.46613888888889	-6.23584022080719	5.30698829182496e-06	0.000353857410116092	7905664	NM_024330	SLC27A3	solute carrier family 27 (fatty acid transporter), member 3	Q5K4L6
7960764	-0.958464666666667	-1.94324077393366	6.22808255555556	-6.23001759872593	5.372341060981e-06	0.000356271660871187	7960764	NM_031491	RBP5	retinol binding protein 5, cellular	P82980
8124531	1.01071350000000	2.01490734735288	8.69637688888889	6.22948600933879	5.3783487038275e-06	0.000356271660871187	8124531	NM_003533	HIST1H3I	histone cluster 1, H3i	P68431
8103226	0.632481499999999	1.55022916514195	4.49170094444444	6.22448088939728	5.43525313951314e-06	0.000358868342468832	8103226	NM_152680	TMEM154	transmembrane protein 154	Q6P9G4
8021376	0.529615166666666	1.44354408434892	8.21316216666667	6.21880404621938	5.50054509422713e-06	0.000362000159285662	8021376	NM_001144967	NEDD4L	neural precursor cell expressed, developmentally down-regulated 4-like	Q96PU5
7977621	-0.598433333333336	-1.51407149691321	8.24897866666667	-6.21620069256561	5.53075688187626e-06	0.000362810491895248	7977621	NM_201540	NDRG2	NDRG family member 2	Q9UN36
7999319	0.551786499999998	1.46589980713476	7.75388105555556	6.21457881250781	5.54966500126326e-06	0.000362876482501955	7999319	NM_014316	CARHSP1	calcium regulated heat stable protein 1, 24kDa	Q9Y2V2
7924029	0.576638666666667	1.49137045547116	5.32652344444444	6.21184145745243	5.58172851489294e-06	0.000363799475874212	7924029	NM_001017402	LAMB3	laminin, beta 3	Q13751
8008664	-0.498488500000001	-1.41273267807999	7.29952472222222	-6.20958364474823	5.60831843227649e-06	0.000364360944302065	8008664	NM_003488	AKAP1	A kinase (PRKA) anchor protein 1	Q92667
7954398	1.12537566666666	2.18158345889123	3.98411911111111	6.20633436069713	5.64681372896627e-06	0.000365689822000468	7954398	NM_030572	C12orf39	chromosome 12 open reading frame 39	Q9BT56
7974316	0.6668765	1.58763194891383	7.75639772222222	6.19846788880184	5.74114035334011e-06	0.000370614378860523	7974316	NM_001042481	FRMD6	FERM domain containing 6	B2RE19
7976073	-0.771758500000002	-1.70734960299815	5.53173966666667	-6.19054843433718	5.83774086832301e-06	0.000375208060353243	7976073	NM_013231	FLRT2	fibronectin leucine rich transmembrane protein 2	B3KPR2
8126760	0.664058999999999	1.58453442114335	6.701469	6.18960809929563	5.84932151315367e-06	0.000375208060353243	8126760	NM_005822	RCAN2	regulator of calcineurin 2	B2R612
7901565	-0.739319666666667	-1.66938841782314	4.7646755	-6.15814349102129	6.25076473132644e-06	0.000399694009791757	7901565	NM_000792	DIO1	deiodinase, iodothyronine, type I	P49895
8138381	-0.775075500000002	-1.71127960475371	6.29984833333333	-6.15358572490935	6.31122278421055e-06	0.000402290835962100	8138381	NM_006408	AGR2	anterior gradient homolog 2 (Xenopus laevis)	O95994
8154381	0.582712666666667	1.49766262380581	7.53654527777778	6.14998168996295	6.359455431377e-06	0.000404094550451448	8154381	NM_203403	C9orf150	chromosome 9 open reading frame 150	Q8IV03
8110606	-1.12961866666667	-2.18800899127223	5.96161483333333	-6.14430526541187	6.43619301445909e-06	0.000407692601259643	8110606	NM_024850	BTNL8	butyrophilin-like 8	Q6UX41
7916609	0.786123499999998	1.72443470166791	7.68063983333333	6.1270035119774	6.67601824879617e-06	0.000421566635212144	7916609	NM_002228	JUN	jun oncogene	P05412
8103789	-0.632632333333335	-1.55039124960848	5.75962616666667	-6.12337362039821	6.72748905903967e-06	0.000422546881295132	8103789	NM_005277	GPM6A	glycoprotein M6A	P51674
8081548	-0.4726165	-1.38762380912746	7.35679555555556	-6.12297027763449	6.73323348092391e-06	0.000422546881295132	8081548	NM_015480	PVRL3	poliovirus receptor-related 3	Q8NC05
8129763	0.654687833333333	1.57427527862029	4.99457905555556	6.1047852188786	6.9975365048254e-06	0.000437777978249416	8129763	NM_001099286	FAM54A	family with sequence similarity 54, member A	Q6P444
8160459	-0.764462	-1.69873639894802	5.64600727777778	-6.08218244717106	7.34098344926863e-06	0.000457851490820539	8160459	NM_004432	ELAVL2	ELAV (embryonic lethal, abnormal vision, Drosophila)-like 2 (Hu antigen B)	Q12926
8095834	0.776454333333333	1.71291591541877	6.00745077777778	6.07564306361908	7.44354672503324e-06	0.000462824208946085	8095834	NM_020859	SHROOM3	shroom family member 3	Q8TF72
8049349	-0.421359166666669	-1.33918861366783	9.96715777777778	-6.06476196925918	7.61748199589906e-06	0.000469904657259294	8049349	NM_000463	UGT1A1	UDP glucuronosyltransferase 1 family, polypeptide A1	Q5DSZ5
8031223	-0.538063333333333	-1.45202202128623	3.82091083333333	-6.06420121078594	7.62655818165538e-06	0.000469904657259294	8031223	NM_006669	LILRB1	leukocyte immunoglobulin-like receptor, subfamily B (with TM and ITIM domains), member 1	---
8094032	0.615296499999999	1.53187279239073	5.53422083333333	6.0641759347509	7.62696754999051e-06	0.000469904657259294	8094032	NM_018986	SH3TC1	SH3 domain and tetratricopeptide repeats 1	Q53GR6
7989501	0.647634333333333	1.56659725255074	6.63552372222222	6.03762304727618	8.06974198040889e-06	0.000495677787705722	7989501	NM_001218	CA12	carbonic anhydrase XII	B2RE24
7926037	0.509338666666665	1.42339755868196	7.0349115	6.03577160144822	8.101583843984e-06	0.000496130225128567	7926037	NM_004566	PFKFB3	6-phosphofructo-2-kinase/fructose-2,6-biphosphatase 3	Q9BQU1
8127065	-1.1635405	-2.24006485157157	8.86593577777778	-6.02044761968407	8.3701397164233e-06	0.000511032325457531	8127065	NM_000846	GSTA2	glutathione S-transferase alpha 2	B2R920
8013671	0.892698666666665	1.85664586955156	7.16053511111111	6.01561117114062	8.45678558055886e-06	0.000514771903056841	8013671	NM_006461	SPAG5	sperm associated antigen 5	Q96R06
7912145	0.620533666666667	1.53744379124824	4.69464488888889	6.00380435706414	8.67219971869046e-06	0.000526303857179208	7912145	NM_001561	TNFRSF9	tumor necrosis factor receptor superfamily, member 9	Q07011
8059955	-0.627219666666667	-1.54458542891275	5.85440538888889	-5.99937996453038	8.75436755013368e-06	0.000529704567884208	8059955	NM_022449	RAB17	RAB17, member RAS oncogene family	Q9H0T7
8178193	1.636695	3.10952668934095	6.17899305555556	5.98998568378477	8.93149692683388e-06	0.000538813817580127	8178193	NM_019111	HLA-DRA	major histocompatibility complex, class II, DR alpha	B0UXD8
8135594	-0.630567666666668	-1.54817404389183	10.7388159444444	-5.98606622174214	9.00648321338835e-06	0.000541725266277098	8135594	NM_001753	CAV1	caveolin 1, caveolae protein, 22kDa	Q03135
8063410	-0.517512166666668	-1.43148461671761	8.23376494444445	-5.98072579023664	9.1096975705314e-06	0.000546312336552283	8063410	NM_032521	PARD6B	par-6 partitioning defective 6 homolog beta (C. elegans)	Q9BYG5
7901867	0.4350295	1.35193847696963	7.57980983333333	5.9702968773059	9.31477491551326e-06	0.000556963090080984	7901867	NM_003368	USP1	ubiquitin specific peptidase 1	O94782
8160332	-0.402154333333336	-1.32147976433963	6.60915016666667	-5.9662193342436	9.39624124040428e-06	0.000560181793949984	8160332	NM_004529	MLLT3	myeloid/lymphoid or mixed-lineage leukemia (trithorax homolog, Drosophila); translocated to, 3	B2R7B3
8007730	-0.477750166666667	-1.39257030661802	5.99154916666667	-5.96183987098406	9.48455527993155e-06	0.00056378866722643	8007730	NM_001135704	ACBD4	acyl-CoA binding domain containing 4	Q8NC06
8044391	0.594474833333333	1.50992284672727	5.77158761111111	5.9594233772676	9.53364964863709e-06	0.000565049936777409	8044391	NM_006343	MERTK	c-mer proto-oncogene tyrosine kinase	B2RE75
8169519	0.561645333333332	1.47595151876647	6.41268477777778	5.95504883842693	9.6231894270934e-06	0.000566538138074934	8169519	NM_019045	WDR44	WD repeat domain 44	Q5JSH3
8013804	0.577487499999999	1.49224818597274	6.85073611111111	5.95448869998617	9.63471678045363e-06	0.000566538138074934	8013804	NM_144683	DHRS13	dehydrogenase/reductase (SDR family) member 13	Q6UX07
8020455	0.488237499999999	1.40273015251801	6.77196866666667	5.95410566134325	9.64260767813774e-06	0.000566538138074934	8020455	NM_005257	GATA6	GATA binding protein 6	Q05CA6
8075910	0.610744833333333	1.52704738817219	7.23258005555556	5.93948454702007	9.94883026431555e-06	0.000582840431958602	8075910	NM_002872	RAC2	ras-related C3 botulinum toxin substrate 2 (rho family, small GTP binding protein Rac2)	P15153
8085311	0.720709500000001	1.64799229799192	4.66810472222222	5.92345203533756	1.02961152101066e-05	0.000601447421639367	8085311	NM_001001331	ATP2B2	ATPase, Ca++ transporting, plasma membrane 2	A1X4P9
7949719	-0.687758	-1.61077836486613	6.38716544444444	-5.92145234532839	1.03402958698483e-05	0.000602292520924783	7949719	NM_001040716	PC	pyruvate carboxylase	P11498
7955348	-1.22217783333333	-2.33298629664815	6.08808388888889	-5.9145716932658	1.04938082776654e-05	0.000609482790224289	7955348	NM_005276	GPD1	glycerol-3-phosphate dehydrogenase 1 (soluble)	B2R6C0
7902702	0.699799166666667	1.62427866591792	3.62057361111111	5.90912079642259	1.06170819428765e-05	0.000614880717091735	7902702	NM_006536	CLCA2	chloride channel accessory 2	Q9UQC9
7993737	-1.12700183333333	-2.1840438669066	9.38323888888889	-5.88869947045872	1.10922907147194e-05	0.000640571888283085	7993737	NM_001010845	ACSM2A	acyl-CoA synthetase medium-chain family member 2A	Q68CK6
8122365	-1.01798833333334	-2.02509323827864	7.99838272222222	-5.87743251735669	1.13637686120870e-05	0.000654385198201713	8122365	NM_020455	GPR126	G protein-coupled receptor 126	Q86SQ4
8150276	0.559948499999999	1.47421659112451	6.70819966666667	5.87259771017762	1.14823461135658e-05	0.000659340384481528	8150276	NM_001102559	PPAPDC1B	phosphatidic acid phosphatase type 2 domain containing 1B	Q8NEB5
8178884	0.736100499999998	1.6656675702741	5.839494	5.87075414100246	1.15278949376855e-05	0.000660085961544876	8178884	NM_006120	HLA-DMA	major histocompatibility complex, class II, DM alpha	Q31604
8101852	-1.77926283333333	-3.43250740645092	4.53074961111111	-5.85805112500739	1.18468304204102e-05	0.000675358546804698	8101852	NM_000670	ADH4	alcohol dehydrogenase 4 (class II), pi polypeptide	P08319
7978846	0.532303499999998	1.44623650756490	4.25285177777778	5.85748492139232	1.18612551880845e-05	0.000675358546804698	7978846	NM_002692	POLE2	polymerase (DNA directed), epsilon 2 (p59 subunit)	Q86SY9
8084717	-0.723077833333334	-1.65069986980771	7.91221288888889	-5.8525900692121	1.19867118743874e-05	0.000680590055164798	8084717	NM_173216	ST6GAL1	ST6 beta-galactosamide alpha-2,6-sialyltranferase 1	B2R513
8124416	0.759459833333332	1.69285667511688	7.37437172222222	5.8450922389051	1.21815304121979e-05	0.000689719613003496	8124416	NM_003530	HIST1H3D	histone cluster 1, H3d	P68431
8171472	-0.5884615	-1.50364239743431	6.06031122222222	-5.84172381352667	1.22701082809754e-05	0.000692057438341929	8171472	NM_020665	TMEM27	transmembrane protein 27	Q9HBJ8
7938652	0.580200333333331	1.49505683853954	4.87656777777778	5.84086091132697	1.22929057773094e-05	0.000692057438341929	7938652	NM_001031853	INSC	inscuteable homolog (Drosophila)	Q3C1V5
8129458	-0.481104500000001	-1.39581186453019	7.44433705555556	-5.83963962506469	1.23252459418568e-05	0.000692057438341929	8129458	NM_033515	ARHGAP18	Rho GTPase activating protein 18	Q8N392
8103932	0.513804333333333	1.42781031863832	6.18833577777778	5.83470201190584	1.24568885849063e-05	0.000697516938165884	8103932	NM_024629	MLF1IP	MLF1 interacting protein	Q71F23
7898483	0.507817999999999	1.42189802287416	6.16355972222222	5.83290964072865	1.25050315219144e-05	0.000698283716113514	7898483	NM_018125	ARHGEF10L	Rho guanine nucleotide exchange factor (GEF) 10-like	Q9HCE6
7983478	0.562674666666667	1.47700495567308	2.51272927777778	5.83118334379086	1.25515802166329e-05	0.000698957502722935	7983478	NM_032413	C15orf48	chromosome 15 open reading frame 48	Q9C002
7975390	-0.701947333333334	-1.62669901131043	7.59169827777778	-5.82090969463341	1.28323056175593e-05	0.00071263242429569	7975390	NM_001034852	SMOC1	SPARC related modular calcium binding 1	Q9H4F8
7922051	0.4822095	1.39688136493749	8.32120972222222	5.81477091796894	1.30031133458526e-05	0.00071966626978468	7922051	NM_003851	CREG1	cellular repressor of E1A-stimulated genes 1	O75629
8112007	0.494129166666665	1.40847032374321	5.93541811111111	5.81381317970202	1.30299714361607e-05	0.00071966626978468	8112007	NM_198449	EMB	embigin homolog (mouse)	Q6PCB8
7949364	0.786646833333332	1.72506034869381	6.04486044444444	5.80902978337338	1.31649679278246e-05	0.000725146467111425	7949364	NM_080668	CDCA5	cell division cycle associated 5	B3KSI5
8084679	1.33653133333333	2.52543399061665	10.2968962222222	5.80062565997281	1.34056338034985e-05	0.000736401618419822	8084679	NM_000893	KNG1	kininogen 1	P01042
8113504	0.462730499999998	1.37814768657870	6.18041838888889	5.78855488102039	1.37592227163939e-05	0.000753782282327852	8113504	NM_004772	C5orf13	chromosome 5 open reading frame 13	Q16612
8077441	0.481913166666665	1.39659447131834	7.50581233333333	5.78083945500419	1.39902289219837e-05	0.000764003841786773	8077441	NM_003670	BHLHE40	basic helix-loop-helix family, member e40	Q6IB83
8124391	0.958557666666664	1.94336604449457	7.65964055555556	5.77888391283697	1.40494089053476e-05	0.000764003841786773	8124391	NM_003513	HIST1H2AB	histone cluster 1, H2ab	Q08AJ9
8012043	-1.04780616666667	-2.06738369044099	6.03099105555556	-5.77837881426614	1.40647362351179e-05	0.000764003841786773	8012043	NM_001671	ASGR1	asialoglycoprotein receptor 1	P07306
8088180	-0.902335	-1.86908865381347	6.882272	-5.77654561025831	1.41205094550323e-05	0.000764003841786773	8088180	NM_003392	WNT5A	wingless-type MMTV integration site family, member 5A	Q6DK41
8098103	0.875043166666665	1.83406296231720	6.94456661111111	5.7760948016567	1.41342595298490e-05	0.000764003841786773	8098103	NM_020840	FNIP2	folliculin interacting protein 2	Q9P278
8060813	0.588866666666667	1.50406473986725	7.10479533333333	5.76770028849026	1.43928237622524e-05	0.000775911004417169	8060813	NM_032485	MCM8	minichromosome maintenance complex component 8	Q9UJA3
8151334	0.493371499999998	1.40773082522561	7.85600572222222	5.76180328191815	1.45773575675657e-05	0.000783774636325086	8151334	NM_005098	MSC	musculin	O60682
8032909	0.662233	1.58253016556632	7.7647145	5.75732460068312	1.47191279739722e-05	0.000789303502731262	8032909	NM_005817	PLIN3	perilipin 3	O60664
8008263	-0.4414375	-1.35795672039033	7.49409066666667	-5.74774935184035	1.50269900686934e-05	0.00080368624984806	8008263	NM_002611	PDK2	pyruvate dehydrogenase kinase, isozyme 2	Q15119
7961507	-0.603432333333335	-1.51932691925836	6.86248611111111	-5.74028927448746	1.52714166035096e-05	0.000814609511981945	7961507	NM_021071	ART4	ADP-ribosyltransferase 4 (Dombrock blood group)	Q3KZ29
8117377	0.623951666666665	1.54109058605987	10.7060927777778	5.73570901529505	1.54235032341903e-05	0.000820562757367552	8117377	NM_005321	HIST1H1E	histone cluster 1, H1e	B2R984
8087337	-0.543694	-1.45770016339292	8.37690661111111	-5.72762570276428	1.56957078086806e-05	0.000832858631628156	8087337	NM_002292	LAMB2	laminin, beta 2 (laminin S)	Q8N9Q8
7981525	0.517975166666666	1.43194409271341	7.38257522222222	5.72577943362341	1.57585686987752e-05	0.000834010933483479	7981525	NM_017955	CDCA4	cell division cycle associated 4	Q9BXL8
8142424	0.518027499999999	1.43199603700142	3.04545127777778	5.71831110389618	1.60154920015761e-05	0.00084444622783507	8142424	NM_001146265	GPR85	G protein-coupled receptor 85	A4D0T8
7919038	0.466054666666665	1.38132678845024	7.04903011111111	5.71763210874304	1.60390625415146e-05	0.00084444622783507	7919038	NM_201263	WARS2	tryptophanyl tRNA synthetase 2, mitochondrial	Q9UGM6
8044149	-0.7528355	-1.68510150820912	4.98179816666667	-5.71291327460933	1.62038568803934e-05	0.000850912380739829	8044149	NR_003506	PLGLA	plasminogen-like A	Q9UE70
7931824	-1.12453716666667	-2.18031588244885	5.72242055555556	-5.71082304846971	1.62774069150854e-05	0.000852565990100207	7931824	NR_026743	tAKR	aldo-keto reductase, truncated	Q9P2A2
7909568	0.474494666666665	1.38943145792003	7.47031361111111	5.70394772885699	1.65217560533514e-05	0.000863134008251116	7909568	NM_016448	DTL	denticleless homolog (Drosophila)	Q9NZJ0
7987048	-0.686889333333336	-1.60980878483008	6.67977077777778	-5.70123175191608	1.66193151041008e-05	0.000865998758766384	7987048	NM_017762	MTMR10	myotubularin related protein 10	Q9NXD2
8083415	1.03926816666667	2.05518485889830	9.88195894444445	5.69023938962994	1.70202354005331e-05	0.000884615824535398	8083415	NM_001086	AADAC	arylacetamide deacetylase (esterase)	P22760
7971565	0.603556166666666	1.51945733586502	4.41571488888889	5.67853692432686	1.74579611683270e-05	0.000905045710695624	7971565	NM_005767	LPAR6	lysophosphatidic acid receptor 6	P43657
8014063	0.593909499999998	1.50933128547125	4.00298172222222	5.67717924621007	1.75094860204981e-05	0.00090540122866198	8014063	NM_006495	EVI2B	ecotropic viral integration site 2B	B2R732
7908597	-0.667667333333334	-1.58850246999956	6.33043194444444	-5.66940903373818	1.78073840852132e-05	0.000916848746661297	7908597	NM_205860	NR5A2	nuclear receptor subfamily 5, group A, member 2	Q9UEC0
8033248	0.5495175	1.46359612385144	5.62475016666667	5.66904848706876	1.78213323228688e-05	0.000916848746661297	8033248	NM_003807	TNFSF14	tumor necrosis factor (ligand) superfamily, member 14	O43557
7958895	0.709283833333332	1.63499229089922	5.44118294444444	5.65798874042597	1.82546769296135e-05	0.000936765319907	7958895	NM_006187	OAS3	2'-5'-oligoadenylate synthetase 3, 100kDa	Q9Y6K5
7905079	0.622098333333332	1.53911212165653	9.480445	5.64956002151848	1.85921714518250e-05	0.000951675038708317	7905079	NM_003516	HIST2H2AA3	histone cluster 2, H2aa3	Q6FI13
7989023	0.495903333333334	1.41020346772481	7.8424335	5.64768945584286	1.86679336796692e-05	0.000953146135231472	7989023	NM_004580	RAB27A	RAB27A, member RAS oncogene family	A2RU94
7936734	-0.438620333333333	-1.35530761050038	6.9150405	-5.64450233778474	1.87977486809639e-05	0.000957362728048086	7936734	NM_000141	FGFR2	fibroblast growth factor receptor 2	P21802
7934979	-0.482818333333336	-1.39747098879582	11.4187855555556	-5.6424434145013	1.88821023728642e-05	0.000959248659393376	7934979	NM_014391	ANKRD1	ankyrin repeat domain 1 (cardiac muscle)	Q15327
8127502	-0.681547666666668	-1.60385939009655	6.03803872222222	-5.63842303733244	1.90479361583505e-05	0.00096525416482441	8127502	NR_026807	C6orf155	chromosome 6 open reading frame 155	Q9H8W2
8092328	-0.466482166666667	-1.38173616443416	9.37527888888889	-5.63696030743256	1.91086408366559e-05	0.000965915585433953	8092328	NM_020166	MCCC1	methylcrotonoyl-CoA carboxylase 1 (alpha)	Q96RQ3
8070557	0.451849666666664	1.36779276819392	6.56049477777778	5.62767751268998	1.94985332668535e-05	0.000983172311739106	8070557	NM_001098402	ZNF295	zinc finger protein 295	Q9ULJ3
8117589	0.730947833333331	1.65972915565308	6.70881744444444	5.62382677442957	1.9662653149779e-05	0.000988987541801538	8117589	NM_003536	HIST1H3H	histone cluster 1, H3h	P68431
7930139	0.502750000000001	1.41691184312096	6.66050055555556	5.62056995233935	1.98025642718039e-05	0.000993288031762127	7930139	NM_030912	TRIM8	tripartite motif-containing 8	Q9BZR9
8065071	-0.508846833333333	-1.42291238681440	7.79675833333333	-5.61955996637489	1.98461594900672e-05	0.000993288031762127	8065071	NM_198391	FLRT3	fibronectin leucine rich transmembrane protein 3	Q9NZU0
8020903	-0.51883766666667	-1.43280042132054	9.05532166666667	-5.61660893864572	1.99741022747991e-05	0.000997229194852653	8020903	NM_020474	GALNT1	UDP-N-acetyl-alpha-D-galactosamine:polypeptide N-acetylgalactosaminyltransferase 1 (GalNAc-T1)	Q68VJ7
8136918	0.587764999999997	1.50291664865318	8.71162344444445	5.60346753921833	2.05541908553769e-05	0.00102133897316655	8136918	NM_003461	ZYX	zyxin	Q15942
7982889	0.701091666666667	1.62573449740468	7.60224227777778	5.60338730737226	2.05577849556957e-05	0.00102133897316655	7982889	NM_016359	NUSAP1	nucleolar and spindle associated protein 1	Q9BXS6
8021187	1.10499016666667	2.15097411993860	5.23462722222222	5.60143825265016	2.06452936590436e-05	0.00102317873464258	8021187	NM_001039535	SKA1	spindle and kinetochore associated complex subunit 1	Q96BD8
8059279	-0.448630166666667	-1.36474382241771	6.80214327777778	-5.59940082947279	2.07371778070137e-05	0.00102522583938578	8059279	NM_004438	EPHA4	EPH receptor A4	B2R601
8096361	0.644373666666666	1.56306054997619	5.60117061111111	5.59263548432805	2.10452979623515e-05	0.00103658379261564	8096361	NM_016323	HERC5	hect domain and RLD 5	Q69G20
8088247	0.501278333333333	1.41546721436482	5.48551333333333	5.59211509068474	2.10691920354042e-05	0.00103658379261564	8088247	NM_001128615	ARHGEF3	Rho guanine nucleotide exchange factor (GEF) 3	Q9NR81
7992967	0.669387833333333	1.59039798409923	6.67772872222222	5.58722238278885	2.12952055363165e-05	0.00104376442922273	7992967	NM_138440	VASN	vasorin	Q6EMK4
7979878	-0.875716833333334	-1.83491957827664	5.85743011111111	-5.58672911313105	2.13181289441642e-05	0.00104376442922273	7979878	NM_003049	SLC10A1	solute carrier family 10 (sodium/bile acid cotransporter family), member 1	B2RA41
8101862	-1.12196366666667	-2.17643007068006	6.73432105555556	-5.58001217037439	2.16328077800925e-05	0.00105453069789915	8101862	NM_001102470	ADH6	alcohol dehydrogenase 6 (class V)	P28332
8071861	-0.526749666666667	-1.44067974350508	6.64940866666667	-5.57981597156308	2.16420705636925e-05	0.00105453069789915	8071861	NM_019601	SUSD2	sushi domain containing 2	Q9UGT4
7913146	-0.760021333333335	-1.69351566679291	7.84682061111111	-5.56645896002956	2.22823162572101e-05	0.00108312362238285	7913146	NM_012067	AKR7A3	aldo-keto reductase family 7, member A3 (aflatoxin aldehyde reductase)	O95154
8142524	-0.657894500000001	-1.57777829924904	8.56835111111111	-5.56262293474294	2.24697502103075e-05	0.00108962161905008	8142524	NM_012338	TSPAN12	tetraspanin 12	O95859
8124423	0.937540999999999	1.91526099049171	5.02252777777778	5.5608936342985	2.25547735029129e-05	0.00109113426946073	8124423	NM_003518	HIST1H2BG	histone cluster 1, H2bg	P62807
7999965	-1.08133500000000	-2.11599321292975	9.23704505555555	-5.55255442934376	2.29694285135599e-05	0.00110666198360083	7999965	NM_182617	ACSM2B	acyl-CoA synthetase medium-chain family member 2B	Q68CK6
7966026	-0.611872333333335	-1.528241277975	6.45470794444444	-5.55224551061358	2.29849380905746e-05	0.00110666198360083	7966026	NM_014840	NUAK1	NUAK family, SNF1-like kinase, 1	O60285
8178295	0.495926166666666	1.41022578699516	6.49456455555556	5.5489522015224	2.31509498290685e-05	0.00111201363278488	8178295	NM_006398	UBD	ubiquitin D	B2R4Q8
7961673	0.931106666666666	1.90673806137674	3.50761994444444	5.53482316727112	2.38772231739152e-05	0.00114418750292024	7961673	NM_021957	GYS2	glycogen synthase 2 (liver)	P54840
7937915	0.53199133333333	1.44592360845809	8.98988733333333	5.53215071505254	2.40171964158631e-05	0.00114818059280553	7937915	NM_001033	RRM1	ribonucleotide reductase M1	P23921
7968678	-0.673474166666666	-1.59490906138372	4.16285638888889	-5.52391564480227	2.44538232032664e-05	0.00116630352077697	7968678	NM_207361	FREM2	FRAS1 related extracellular matrix protein 2	Q5SZK8
8135587	-0.415451666666668	-1.33371616022434	9.90238916666667	-5.52185666662133	2.4564255018067e-05	0.00116882030332446	8135587	NM_001233	CAV2	caveolin 2	Q53X57
8056572	0.7371245	1.66685025199478	6.01288688888889	5.51627379242881	2.48662635295940e-05	0.00118041958254068	8056572	NM_020675	SPC25	SPC25, NDC80 kinetochore complex component, homolog (S. cerevisiae)	Q9HBM1
8081925	-0.658713166666668	-1.57867387386338	5.81150838888889	-5.51007629059396	2.52059739455321e-05	0.0011937502146634	8081925	NM_003889	NR1I2	nuclear receptor subfamily 1, group I, member 2	O75469
8147461	-0.434379500000002	-1.35132950414163	7.79284583333333	-5.50775436757422	2.53344676448544e-05	0.00119703883254359	8147461	NM_002998	SDC2	syndecan 2	P34741
7996211	0.596224666666666	1.51175533120954	6.7895815	5.50336756169159	2.55790629727902e-05	0.00120578513129874	7996211	NM_001126129	GINS3	GINS complex subunit 3 (Psf3 homolog)	Q9BRX5
8180078	0.603693833333332	1.51960233435827	4.97179977777778	5.49749070979062	2.59105305330826e-05	0.00121857645917769	8180078	NM_002118	HLA-DMB	major histocompatibility complex, class II, DM beta	A8CGH9
7975799	0.45440250	1.37021520536878	6.06125933333333	5.49543407869231	2.60275644323724e-05	0.00122124706260229	7975799	NM_017791	FLVCR2	feline leukemia virus subgroup C cellular receptor family, member 2	Q9UPI3
8048733	0.5773525	1.49210855557671	9.28476516666667	5.48256076255695	2.67725191099061e-05	0.00125330014401339	8048733	NM_004457	ACSL3	acyl-CoA synthetase long-chain family member 3	B2RBE0
8167027	-0.86393	-1.81998933958588	4.30462266666667	-5.47776623597226	2.70555129602044e-05	0.00126362960300310	8167027	NM_152869	RGN	regucalcin (senescence marker protein-30)	Q15493
7953218	0.722430333333334	1.64995918080593	5.58823683333333	5.4750503415937	2.72171725823353e-05	0.00126825767412399	7953218	NM_001130862	RAD51AP1	RAD51 associated protein 1	Q96B01
7989647	0.576639166666666	1.49137097234086	8.12818794444444	5.46611565177154	2.77560026432199e-05	0.00129039948068364	7989647	NM_014736	KIAA0101	KIAA0101	Q15004
8072413	0.545519833333333	1.45954615464787	5.68727127777778	5.46229313815862	2.79898502902100e-05	0.00129829351346123	8072413	NM_134269	SMTN	smoothelin	P53814
8136067	-0.481083666666668	-1.39579170836200	5.98840022222222	-5.45433844740668	2.84829709924501e-05	0.00131815027857754	8136067	NM_178562	TSPAN33	tetraspanin 33	Q86UF1
8169145	-0.595951500000001	-1.51146911544017	7.85832911111111	-5.45110967139612	2.86856534672919e-05	0.00132450614073350	8169145	NM_152423	MUM1L1	melanoma associated antigen (mutated) 1-like 1	Q5H9M0
7943827	0.515291333333332	1.42928273549530	8.40596638888889	5.44704814758727	2.89427068833835e-05	0.00133333788301405	7943827	NM_001931	DLAT	dihydrolipoamide S-acetyltransferase	Q9HAN0
7913237	-0.404810333333332	-1.32391484795281	8.37315338888889	-5.43984722325787	2.94042578862546e-05	0.00134653564150494	7913237	NM_018584	CAMK2N1	calcium/calmodulin-dependent protein kinase II inhibitor 1	Q7L2B8
8117598	0.668146499999999	1.58903015175400	6.12560327777778	5.43965418970965	2.94167336415138e-05	0.00134653564150494	8117598	NM_021968	HIST1H4J	histone cluster 1, H4j	P62805
7916167	0.646718666666665	1.56560326164255	5.83467405555556	5.43947251870535	2.94284799796097e-05	0.00134653564150494	7916167	NM_004153	ORC1L	origin recognition complex, subunit 1-like (yeast)	Q13415
8098470	-0.683841000000002	-1.60641094056264	7.7598395	-5.43005498006233	3.0044006384028e-05	0.00137160362478434	8098470	NM_024949	WWC2	WW and C2 domain containing 2	Q6AWC2
7995793	0.691228166666665	1.61465749187559	8.53295322222222	5.42810786220764	3.0172902670888e-05	0.00137200620729437	7995793	NR_001447	MT1L	metallothionein 1L (gene/pseudogene)	Q93083
8058498	-0.506662166666668	-1.42075930754318	7.05451011111111	-5.42783465044122	3.01910340587904e-05	0.00137200620729437	8058498	NM_003468	FZD5	frizzled homolog 5 (Drosophila)	Q9H0C6
7951554	0.448649	1.36476163827093	9.33901272222222	5.42344714524355	3.04837364748319e-05	0.00137200620729437	7951554	NM_002906	RDX	radixin	B0YJ88
8122202	0.368141333333333	1.29068892634304	3.49429211111111	5.42337477878587	3.04885884834447e-05	0.00137200620729437	8122202	NM_001130173	MYB	v-myb myeloblastosis viral oncogene homolog (avian)	Q708E2
7971461	0.516871999999999	1.43084956535533	5.78552855555556	5.4227657660346	3.05294527157748e-05	0.00137200620729437	7971461	NM_002298	LCP1	lymphocyte cytosolic protein 1 (L-plastin)	P13796
7925918	-0.516405333333335	-1.43038680517729	4.99512783333333	-5.42243128059741	3.05519202188326e-05	0.00137200620729437	7925918	NM_001353	AKR1C1	aldo-keto reductase family 1, member C1 (dihydrodiol dehydrogenase 1; 20-alpha (3-alpha)-hydroxysteroid dehydrogenase)	Q04828
8075164	0.545810166666667	1.45983990871931	4.73286794444444	5.42194513442487	3.05846049679516e-05	0.00137200620729437	8075164	NM_001005735	CHEK2	CHK2 checkpoint homolog (S. pombe)	O96017
7952046	-0.554605333333333	-1.46876677940895	7.19406488888889	-5.42180078195162	3.05943170052814e-05	0.00137200620729437	7952046	NM_144765	MPZL2	myelin protein zero-like 2	O60487
8124521	0.841889666666666	1.79239631637569	7.41132722222222	5.41438004778367	3.10978548973081e-05	0.00139150887145350	8124521	NM_003541	HIST1H4K	histone cluster 1, H4k	P62805
7968658	0.455614499999998	1.37136679912208	6.71914722222222	5.41252446834309	3.12250851563960e-05	0.00139284021058036	7968658	NM_181503	EXOSC8	exosome component 8	Q96B26
8075263	-0.603431666666669	-1.51932621718041	7.95460733333333	-5.4119433911087	3.12650367939844e-05	0.00139284021058036	8075263	NM_003634	NIPSNAP1	nipsnap homolog 1 (C. elegans)	Q9BPW8
7966003	-0.421593000000002	-1.33940568817600	7.895438	-5.40913265270161	3.14590264801148e-05	0.00139575163351151	7966003	NM_018171	APPL2	adaptor protein, phosphotyrosine interaction, PH domain and leucine zipper containing 2	Q8NEU8
7910950	-0.972039666666666	-1.96161194143852	4.93287688888889	-5.40900154151108	3.14681054028002e-05	0.00139575163351151	7910950	NM_003679	KMO	kynurenine 3-monooxygenase (kynurenine 3-hydroxylase)	O15229
8062427	-0.557174333333335	-1.47138453524695	7.70476438888889	-5.3992710167559	3.21494355363814e-05	0.00142285820594422	8062427	NM_080607	VSTM2L	V-set and transmembrane domain containing 2 like	Q96N03
8108370	-0.539194833333334	-1.45316128310083	7.41236838888889	-5.39468060941422	3.24760714284419e-05	0.00143106826753631	8108370	NM_001964	EGR1	early growth response 1	P18146
8130374	0.677875833333333	1.59978256421419	7.05431338888889	5.3946796194772	3.24761422331871e-05	0.00143106826753631	8130374	NM_012177	FBXO5	F-box protein 5	B2RB17
7971388	-0.705027666666666	-1.63017592650660	6.79058572222222	-5.39189793941162	3.26757249124288e-05	0.00143673957478293	7971388	NM_001010875	SLC25A30	solute carrier family 25, member 30	B3KTE8
7954185	0.411977166666666	1.33050798314964	7.73447261111111	5.37381992916676	3.40037138272225e-05	0.00149189454389134	7954185	NM_015954	DERA	2-deoxyribose-5-phosphate aldolase homolog (C. elegans)	Q9Y315
7983306	0.489770666666667	1.40422164046139	6.59579911111111	5.37213746594305	3.41300779739455e-05	0.00149420449358936	7983306	NM_024908	WDR76	WD repeat domain 76	Q9H967
7951662	-0.822924166666668	-1.76898788373946	8.87154788888889	-5.3668862472647	3.4527573983821e-05	0.00150645066814573	7951662	NM_001885	CRYAB	crystallin, alpha B	P02511
7905088	0.557049333333332	1.47125705501442	9.44174333333333	5.36648108370737	3.45584391064511e-05	0.00150645066814573	7905088	NM_003517	HIST2H2AC	histone cluster 2, H2ac	Q16777
8117402	0.656894499999999	1.57668504560598	6.6956365	5.36547253936085	3.46353919100583e-05	0.00150656522321219	8117402	NM_003545	HIST1H4E	histone cluster 1, H4e	P62805
8151042	-0.539391833333333	-1.45335972581452	5.67133733333333	-5.35730336246518	3.5265195392053e-05	0.00153067561155656	8151042	NM_000370	TTPA	tocopherol (alpha) transfer protein	P49638
8021565	-0.469030333333333	-1.38417881874811	6.31719138888889	-5.35491709916129	3.54513636924419e-05	0.00153546825223461	8021565	NM_194449	PHLPP1	PH domain and leucine rich repeat protein phosphatase 1	O60346
8107520	0.728769	1.65722443792815	6.02342616666667	5.35284152349079	3.5614109552146e-05	0.00153922814631556	8107520	NM_014350	TNFAIP8	tumor necrosis factor, alpha-induced protein 8	O95379
8145570	0.677317666666666	1.59916374141264	6.14840316666667	5.35184676938184	3.56923785703538e-05	0.00153932875238526	8145570	NM_001017420	ESCO2	establishment of cohesion 1 homolog 2 (S. cerevisiae)	Q56NI9
8040430	-0.772720833333334	-1.70848885106880	4.26631694444444	-5.34712507689068	3.60662932765276e-05	0.00155215236669897	8040430	NM_003385	VSNL1	visinin-like 1	P62760
7904761	-0.545646000000001	-1.45967380056067	7.42636983333333	-5.34506945639798	3.62303275427352e-05	0.00155590834595602	7904761	NM_003637	ITGA10	integrin, alpha 10	O75578
8171359	-0.918351833333334	-1.88995493342212	7.53367727777778	-5.33377286469539	3.71454720902865e-05	0.00159183661579304	8171359	NM_001001995	GPM6B	glycoprotein M6B	Q8N956
8142110	0.446256499999999	1.36250025509584	9.32162544444444	5.32491049767894	3.78799234764893e-05	0.00161988617904734	8142110	NM_006754	SYPL1	synaptophysin-like 1	Q16563
7917015	-0.521658666666667	-1.43560481461331	3.14409811111111	-5.32098031517389	3.82103606918831e-05	0.00162935282215371	7917015	ENST00000416014	LRRC53	leucine rich repeat containing 53	---
8167854	0.495294833333332	1.40960879744132	6.27851988888889	5.32036855878909	3.82620593658198e-05	0.00162935282215371	8167854	NM_014481	APEX2	APEX nuclease (apurinic/apyrimidinic endonuclease) 2	Q9UBZ4
8174692	0.6363425	1.55438350893618	4.63035244444444	5.31869165518109	3.84041387268079e-05	0.00163197461633626	8174692	NM_145799	SEPT6	septin 6	Q541S4
8155327	-0.368724666666667	-1.29121090367399	9.37683816666667	-5.31217181791497	3.89616855483649e-05	0.00165220369469740	8155327	NM_000692	ALDH1B1	aldehyde dehydrogenase 1 family, member B1	P30837
8149955	0.681273666666666	1.60355481031240	8.12627138888889	5.30752505797698	3.93640944663979e-05	0.00166578328775341	8149955	NM_018492	PBK	PDZ binding kinase	Q96KB5
8071212	0.558437000000001	1.47267287506032	6.71103044444444	5.30482903907079	3.95995124049201e-05	0.00167225440926611	8071212	NM_001178010	CDC45	cell division cycle 45 homolog (S. cerevisiae)	O75419
8083749	-0.602745166666668	-1.51860342455945	6.01644933333333	-5.29929180524759	4.00875457491954e-05	0.00168822585909352	8083749	NM_139245	PPM1L	protein phosphatase, Mg2+/Mn2+ dependent, 1L	Q5SGD2
8131957	0.354729666666666	1.27874594640380	8.32379711111111	5.29865239672749	4.01442952187014e-05	0.00168822585909352	8131957	NM_013322	SNX10	sorting nexin 10	Q9Y5X0
8098654	-1.141523	-2.20613794144019	6.70333155555556	-5.29764543134182	4.02338328446827e-05	0.00168848818170128	8098654	NM_000892	KLKB1	kallikrein B, plasma (Fletcher factor) 1	P03952
8073826	-0.507158166666668	-1.42124784999196	6.64391688888889	-5.29279810274417	4.06677106955868e-05	0.00170317044586683	8073826	NM_005036	PPARA	peroxisome proliferator-activated receptor alpha	B2R4U0
7970513	0.793825999999999	1.73366602110541	5.55076088888889	5.27928486794462	4.19026572490959e-05	0.00175127188131788	7970513	NM_145061	SKA3	spindle and kinetochore associated complex subunit 3	Q8IX90
7899284	-0.435948000000001	-1.35279947033631	7.84722861111111	-5.27782980080121	4.20378961154797e-05	0.00175330895938431	7899284	NM_001013642	TRNP1	TMF1-regulated nuclear protein 1	Q6NT89
7938816	0.394077333333334	1.31410206557645	7.48448638888889	5.27676794916743	4.21368693477287e-05	0.00175382821699889	7938816	NM_019028	ZDHHC13	zinc finger, DHHC-type containing 13	Q8IUH4
8094278	0.756957999999997	1.68992357074704	8.35337361111111	5.27315888249686	4.247504549213e-05	0.00176428109042106	8094278	NM_022346	NCAPG	non-SMC condensin I complex, subunit G	Q9BPX3
7943413	0.565831666666666	1.48024057378585	9.35983033333333	5.2675550454186	4.30056349426732e-05	0.00178103721964087	7943413	NM_001165	BIRC3	baculoviral IAP repeat-containing 3	Q13489
8111772	-0.491795166666668	-1.40619353487689	8.74121627777778	-5.26704585870557	4.30541804451911e-05	0.00178103721964087	8111772	NM_001343	DAB2	disabled homolog 2, mitogen-responsive phosphoprotein (Drosophila)	B2RAW0
7902553	0.808305666666666	1.75115364049033	6.30277822222222	5.26150873042911	4.35857115613736e-05	0.00179935310254387	7902553	NM_006417	IFI44	interferon-induced protein 44	Q8TCB0
7943969	0.600142666666665	1.51586646161391	5.53736105555556	5.25741136730644	4.39833417532629e-05	0.00181207792142000	7943969	NM_213621	HTR3A	5-hydroxytryptamine (serotonin) receptor 3A	B2R9S2
8090314	-0.6782035	-1.60014595005653	7.55598861111111	-5.25265954466613	4.44491237991105e-05	0.00182755322395126	8090314	NM_012190	ALDH1L1	aldehyde dehydrogenase 1 family, member L1	Q53H87
8103311	0.538413333333333	1.45237432675898	12.3304705555556	5.24213434733332	4.54988289352766e-05	0.00186692563262765	8103311	NM_000508	FGA	fibrinogen alpha chain	P02671
7942527	0.499550999999999	1.4137734949498	6.40101205555556	5.23949783857993	4.57657144580936e-05	0.00187408289306173	7942527	NM_006591	POLD3	polymerase (DNA-directed), delta 3, accessory subunit	Q05BV7
7973036	0.635956833333332	1.55396804082272	7.58757227777778	5.2321125272407	4.6521842626168e-05	0.00190120514119441	7973036	NM_005484	PARP2	poly (ADP-ribose) polymerase 2	Q9UGN5
8016540	-0.409924166666667	-1.32861597534106	3.90243894444444	-5.2306540041934	4.66726709647568e-05	0.00190289261488874	8016540	NM_001143804	PHOSPHO1	phosphatase, orphan 1	Q8TCT1
7985934	0.457396666666666	1.37306190050766	5.88901811111111	5.22989952043795	4.67508891077746e-05	0.00190289261488874	7985934	NM_020210	SEMA4B	sema domain, immunoglobulin domain (Ig), transmembrane domain (TM) and short cytoplasmic domain, (semaphorin) 4B	Q9NPR2
7987772	0.588717333333332	1.50390906221490	8.0633935	5.22308174935389	4.74637878078459e-05	0.00192548748065899	7987772	NM_139265	EHD4	EH-domain containing 4	Q9H223
8142120	0.401104999999998	1.32051894548601	11.2814683333333	5.2227762455755	4.74959911361368e-05	0.00192548748065899	8142120	NM_005746	NAMPT	nicotinamide phosphoribosyltransferase	P43490
8143663	0.620886166666666	1.53781948752141	7.74766683333333	5.22114719401917	4.76680871082792e-05	0.00192860703729505	8143663	NM_004456	EZH2	enhancer of zeste homolog 2 (Drosophila)	Q15910
8078650	-0.458209833333335	-1.37383603700813	7.21017161111111	-5.21765611640842	4.80390364750865e-05	0.00193661453574349	8078650	NM_001008392	CTDSPL	CTD (carboxy-terminal domain, RNA polymerase II, polypeptide A) small phosphatase-like	O15194
8141094	-0.609322500000001	-1.52554263489168	7.45517861111111	-5.21748696113162	4.80570849274286e-05	0.00193661453574349	8141094	NM_002612	PDK4	pyruvate dehydrogenase kinase, isozyme 4	A4D1H4
8106962	-0.5132855	-1.42729693058568	6.0157665	-5.20937266618127	4.89310344799974e-05	0.00196792077164593	8106962	NM_198150	ARSK	arylsulfatase family, member K	Q6UWY0
8112491	0.507558	1.42164179396597	7.77150361111111	5.20834576614939	4.90427864536184e-05	0.00196850946814821	8112491	NR_027386	GUSBP3	glucuronidase, beta pseudogene 3	Q15487
7962194	0.445092666666666	1.36140155874425	7.89416827777778	5.20294438479095	4.9634890079573e-05	0.00198833838322716	7962194	NM_001013699	H3F3C	H3 histone, family 3C	Q6NXT2
8124527	0.744949166666665	1.67591521745357	7.75471833333333	5.19162957005308	5.08989767234076e-05	0.00203157104827493	8124527	NM_005322	HIST1H1B	histone cluster 1, H1b	P16401
8140650	-0.384353333333335	-1.30527458596009	8.55949833333333	-5.19149189653341	5.0914558091942e-05	0.00203157104827493	8140650	NM_012431	SEMA3E	sema domain, immunoglobulin domain (Ig), short basic domain, secreted, (semaphorin) 3E	O15041
8161701	0.620788666666668	1.53771556234709	9.0076265	5.19025903477181	5.10543057281747e-05	0.00203314494520649	8161701	NM_013390	TMEM2	transmembrane protein 2	Q9UHN6
8126954	-0.559726500000001	-1.47398975808299	3.15438733333333	-5.18846827093309	5.12579898863478e-05	0.00203502274482576	8126954	NM_138694	PKHD1	polycystic kidney and hepatic disease 1 (autosomal recessive)	Q8NAW5
7976488	-0.669801	-1.59085351594480	8.09252183333333	-5.18808009523959	5.13022507452375e-05	0.00203502274482576	7976488	NM_000624	SERPINA5	serpin peptidase inhibitor, clade A (alpha-1 antiproteinase, antitrypsin), member 5	P05154
8179228	0.570915666666668	1.48546608459051	7.44066766666667	5.18597241055687	5.15432559856576e-05	0.00204058945083843	8179228	NM_007109	TCF19	transcription factor 19	Q9Y242
7902541	0.564566833333332	1.47894339240861	3.9728865	5.17966156974752	5.22718020160067e-05	0.00206539849291317	7902541	NM_006820	IFI44L	interferon-induced protein 44-like	B2R5Q5
7956395	-0.506149000000002	-1.42025403328584	6.59728227777778	-5.17396303694328	5.29386808857483e-05	0.00208767910808194	7956395	NM_007224	NXPH4	neurexophilin 4	O95158
8068810	0.557105166666665	1.47131399482000	4.79646366666667	5.17042193348298	5.33574475488874e-05	0.0021001076928465	8068810	NM_018964	SLC37A1	solute carrier family 37 (glycerol-3-phosphate transporter), member 1	P57057
8026424	-0.657918000000002	-1.57780399982398	7.61665716666667	-5.16302811516251	5.42427541037335e-05	0.00213081516605170	8026424	NM_173483	CYP4F22	cytochrome P450, family 4, subfamily F, polypeptide 22	Q6NT55
8117330	0.836718	1.78598256902770	3.92411127777778	5.15888317730585	5.47455889257309e-05	0.00214640829308427	8117330	NM_003529	HIST1H3A	histone cluster 1, H3a	P68431
7979281	0.509186833333332	1.42324776415313	6.34000077777778	5.15373467329745	5.53767926492938e-05	0.00216696445367024	7979281	NM_007086	WDHD1	WD repeat and HMG-box DNA binding protein 1	B3KMD2
7904254	-0.365625000000001	-1.28843968258038	11.0027472222222	-5.14676044408496	5.62436797402387e-05	0.00219627109959621	7904254	NM_000701	ATP1A1	ATPase, Na+/K+ transporting, alpha 1 polypeptide	P05023
7947110	0.608868333333333	1.52506246302655	5.90003227777778	5.14597297854246	5.63424258406527e-05	0.00219627109959621	7947110	NM_024680	E2F8	E2F transcription factor 8	A0AVK6
7939341	0.525483833333334	1.43941623280019	9.14259088888889	5.14440678053121	5.65393485103948e-05	0.00219971707160404	7939341	NM_000610	CD44	CD44 molecule (Indian blood group)	P16070
8124524	0.7736065	1.70953800985691	6.5081565	5.13609147766894	5.7596667396434e-05	0.00223656024545157	8124524	NM_003510	HIST1H2AK	histone cluster 1, H2ak	A4FTV9
8066822	-0.441704666666668	-1.35820821800767	8.56097677777778	-5.13366175315218	5.79094036209232e-05	0.00224440461070003	8066822	NM_018837	SULF2	sulfatase 2	Q8IWU5
8168622	-0.446864166666670	-1.36307426440189	7.87440722222222	-5.13022970355025	5.83541030167166e-05	0.00225732379417719	8168622	NM_019117	KLHL4	kelch-like 4 (Drosophila)	Q9C0H6
7979963	-0.446746500000001	-1.36296309616461	3.72853011111111	-5.11989165933294	5.97147748468395e-05	0.00230555902122940	7979963	NM_012074	DPF3	D4, zinc and double PHD fingers, family 3	Q92784
8084219	-0.505014000000002	-1.41913712752615	7.16895838888889	-5.10507655825888	6.17212901531425e-05	0.00237849914715627	8084219	NM_017644	KLHL24	kelch-like 24 (Drosophila)	Q6TFL4
8041727	-0.477637333333333	-1.39246139780445	3.56833422222222	-5.09009333010758	6.38204923384043e-05	0.00245366932940315	8041727	NM_000341	SLC3A1	solute carrier family 3 (cystine, dibasic and neutral amino acid transporters, activator of cystine, dibasic and neutral amino acid transport), member 1	Q4J6C6
8100507	0.650545999999999	1.56976217300710	5.44418472222222	5.08943742688306	6.39140308793717e-05	0.00245366932940315	8100507	NM_001145460	HOPX	HOP homeobox	Q9BPY8
7910997	0.698171000000001	1.62244660538133	7.1499465	5.07726158404521	6.56760150970601e-05	0.00251654598491003	7910997	NM_130398	EXO1	exonuclease 1	Q9UQ84
8058670	0.506091	1.42019693661899	3.91951555555556	5.07553723758786	6.59295168455697e-05	0.00252149303105603	8058670	NM_016260	IKZF2	IKAROS family zinc finger 2 (Helios)	Q9UKS7
8156263	0.370915833333333	1.29317348609081	8.24083622222222	5.07043528261534	6.6685423566346e-05	0.00254559987888858	8156263	NM_006717	SPIN1	spindlin 1	Q9Y657
7902353	0.671322833333332	1.59253252030688	5.92046744444444	5.06594450274639	6.73580799383116e-05	0.00256644413599545	7902353	NM_001001933	LHX8	LIM homeobox 8	Q68G74
8098423	0.687232999999998	1.61019230560363	6.48283894444444	5.05934632559887	6.83589515206672e-05	0.0025996922088629	8098423	NM_018248	NEIL3	nei endonuclease VIII-like 3 (E. coli)	Q8TAT5
8129937	-0.441097666666668	-1.35763688522193	8.18369177777778	-5.05305022871765	6.93281204081117e-05	0.00263161236080978	8129937	NM_006079	CITED2	Cbp/p300-interacting transactivator, with Glu/Asp-rich carboxy-terminal domain, 2	Q99967
8156935	-0.505500500000001	-1.41961576411585	6.02981761111111	-5.04922696718812	6.99234573459697e-05	0.00264924949608001	8156935	NM_003452	ZNF189	zinc finger protein 189	B2R962
8095148	0.341915999999998	1.26743872407346	8.70212911111111	5.04070579051546	7.12691259452028e-05	0.00269185689431632	8095148	NM_018475	TMEM165	transmembrane protein 165	Q9HC07
7952132	-0.537473833333334	-1.45142883138631	8.30550527777778	-5.03970753896133	7.1428486097881e-05	0.00269185689431632	7952132	NM_001164277	SLC37A4	solute carrier family 37 (glucose-6-phosphate transporter), member 4	O43826
7919800	0.8931215	1.85719010571691	5.65908916666667	5.03959531738083	7.14464237366642e-05	0.00269185689431632	7919800	NM_004079	CTSS	cathepsin S	P25774
7930380	-0.409173	-1.32792438617405	7.08541377777778	-5.03486746533355	7.22063105604489e-05	0.00271543954556642	7930380	NM_016824	ADD3	adducin 3 (gamma)	Q9UEY8
7985317	-0.748400833333333	-1.67992966682505	5.70764133333333	-5.02785584673186	7.33484343391666e-05	0.00275328289639798	7985317	NM_018689	KIAA1199	KIAA1199	Q8WUJ3
7909306	-1.15597366666667	-2.22834662753333	6.70178161111111	-5.02569551438556	7.37040239651494e-05	0.00275706360611371	7909306	NM_000716	C4BPB	complement component 4 binding protein, beta	P20851
8166355	-0.5475635	-1.46161515704726	5.04378711111111	-5.02559150724878	7.37211876918416e-05	0.00275706360611371	8166355	NM_014927	CNKSR2	connector enhancer of kinase suppressor of Ras 2	Q8WXI2
8058591	-0.484743833333336	-1.3993373755073	7.41121666666667	-5.02383681428615	7.40113690925319e-05	0.00276281851106008	8058591	NM_001608	ACADL	acyl-CoA dehydrogenase, long chain	P28330
8053315	-0.494892833333334	-1.40921607148127	4.52616127777778	-5.02035773426319	7.45901624606888e-05	0.00277930623727603	8053315	NM_024993	LRRTM4	leucine rich repeat transmembrane neuronal 4	Q9H9T0
8012247	-0.492130500000002	-1.40652042195832	8.02735111111111	-5.01687482265153	7.51742082251129e-05	0.00279592880866613	8012247	NM_133491	SAT2	spermidine/spermine N1-acetyltransferase family member 2	Q96F10
7992463	-0.475949333333336	-1.39083312554792	7.93343122222222	-5.00863455611683	7.65746117724514e-05	0.00284005516368149	7992463	NM_001130012	SLC9A3R2	solute carrier family 9 (sodium/hydrogen exchanger), member 3 regulator 2	Q15599
7938422	0.414570499999998	1.33290180420199	8.73037038888889	5.00824856252957	7.6640857155095e-05	0.00284005516368149	7938422	NM_014633	CTR9	Ctr9, Paf1/RNA polymerase II complex component, homolog (S. cerevisiae)	Q6PD62
8024111	0.423657999999998	1.34132421778683	8.02633483333333	5.0031441634794	7.7522394324053e-05	0.00286747980465065	8024111	NM_004368	CNN2	calponin 2	Q99439
8156199	-0.765599500000001	-1.70007630417399	8.33797072222222	-4.99909520654241	7.82289885182576e-05	0.00288834535020962	8156199	NM_004938	DAPK1	death-associated protein kinase 1	P53355
7935188	-0.505431833333334	-1.41954819754086	6.968373	-4.99668996497775	7.86518327368604e-05	0.00289867754468393	7935188	NM_001034954	SORBS1	sorbin and SH3 domain containing 1	Q9BX66
8029950	-0.467144000000002	-1.38237017842556	8.01133655555556	-4.99364324324452	7.91907903069405e-05	0.00291324377408654	8029950	NM_014601	EHD2	EH-domain containing 2	Q9NZN4
8014916	0.643284333333331	1.56188077791938	8.02153027777778	4.99022381909419	7.98001548933415e-05	0.00293034264436238	8014916	NM_139280	ORMDL3	ORM1-like 3 (S. cerevisiae)	Q8N138
7956271	-1.49627450000000	-2.82113264371422	9.01086666666667	-4.9876148986699	8.02682889744016e-05	0.0029422029249749	7956271	NM_003725	HSD17B6	hydroxysteroid (17-beta) dehydrogenase 6 homolog (mouse)	B2R8L8
7940153	0.616153666666666	1.53278321379705	8.60567138888889	4.98625856073288	8.05127675823156e-05	0.00294475426924561	7940153	NM_022074	FAM111A	family with sequence similarity 111, member A	Q96PZ2
8062041	-0.444229000000002	-1.36058680216801	9.09021561111111	-4.98561824517105	8.0628446937904e-05	0.00294475426924561	8062041	NM_018677	ACSS2	acyl-CoA synthetase short-chain family member 2	Q68CU9
7899604	0.467274666666667	1.38249538706520	6.65827216666667	4.9787183720769	8.18857571769349e-05	0.00298529549995768	7899604	NM_016505	ZCCHC17	zinc finger, CCHC domain containing 17	Q9NP64
7951259	0.752850666666666	1.68511922332318	3.77537577777778	4.97290862478809	8.29598797433756e-05	0.0030190247080758	7951259	NM_002425	MMP10	matrix metallopeptidase 10 (stromelysin 2)	P09238
8016739	-0.354255333333334	-1.27832558582233	9.33641322222222	-4.97187699931736	8.3152102723089e-05	0.00302059699318462	8016739	NM_005749	TOB1	transducer of ERBB2, 1	P50616
8112709	0.442851666666665	1.35928847698708	5.97957672222222	4.96039201224559	8.5322947307608e-05	0.00309391080845298	8112709	NM_001099271	POC5	POC5 centriolar protein homolog (Chlamydomonas)	Q8NA72
7982358	0.700809	1.62541599909260	7.56576911111111	4.95333718558951	8.6684911873671e-05	0.00313768422085591	7982358	NM_014783	ARHGAP11A	Rho GTPase activating protein 11A	Q6P4F7
7955063	0.461675833333334	1.37714057472398	8.5353315	4.95157898368843	8.70277685383862e-05	0.00314447926608394	7955063	NM_001143842	TMEM106C	transmembrane protein 106C	Q9BVX2
8059838	0.757708166666665	1.69080251878959	7.48212861111111	4.9458225455237	8.8159976320954e-05	0.00317972014239455	8059838	NM_018410	HJURP	Holliday junction recognition protein	Q8NCD3
7976160	0.452452999999999	1.36836489711025	6.68825472222222	4.93525981929236	9.02766194460667e-05	0.0032502789985289	7976160	NM_018319	TDP1	tyrosyl-DNA phosphodiesterase 1	B2RDI0
7939056	-0.809934	-1.75313123905114	3.00908777777778	-4.93377051577303	9.0579186357422e-05	0.00325539026146267	7939056	NM_003986	BBOX1	butyrobetaine (gamma), 2-oxoglutarate dioxygenase (gamma-butyrobetaine hydroxylase) 1	O75936
7908204	-0.540554666666668	-1.45453162726152	4.47556494444444	-4.92479019150326	9.24256071967576e-05	0.00331587089889960	7908204	NM_031935	HMCN1	hemicentin 1	Q96RW7
7934997	-0.519693166666668	-1.43365030589621	8.61355316666667	-4.92310275516437	9.27768040150133e-05	0.00332258978336452	7934997	NM_005398	PPP1R3C	protein phosphatase 1, regulatory (inhibitor) subunit 3C	Q9UQK1
7951284	1.26570666666667	2.40444956777728	6.21201727777778	4.92080990689917	9.3256176808721e-05	0.00333386720266803	7951284	NM_002422	MMP3	matrix metallopeptidase 3 (stromelysin 1, progelatinase)	P08254
8008588	0.626354499999999	1.54365943750045	6.19908255555556	4.91324816062972	9.48550517614095e-05	0.00338505616057002	8008588	NM_002126	HLF	hepatic leukemia factor	Q6FHS9
8118863	0.508659333333332	1.42272746988557	6.61975327777778	4.90595555365336	9.64234123474122e-05	0.00343497815163804	8118863	NM_015245	ANKS1A	ankyrin repeat and sterile alpha motif domain containing 1A	Q92625
8004922	0.489585833333333	1.40404174773718	6.25787766666667	4.90336759902003	9.6986296498447e-05	0.00344896882460267	8004922	NM_004246	GLP2R	glucagon-like peptide 2 receptor	Q4VAT1
7953130	0.504681666666666	1.418810258547	6.40981072222222	4.90096468637405	9.7511923203282e-05	0.00346158788674348	7953130	NR_027363	C12orf32	chromosome 12 open reading frame 32	Q9BSD3
8108737	0.590391166666666	1.50565492943568	6.51330694444444	4.8847534513146	0.000101134522488626	0.00358391043853926	8108737	NM_018933	PCDHB13	protocadherin beta 13	Q9HAB4
7965322	0.437480499999999	1.35423724244152	7.11761533333333	4.88226605262626	0.000101702340547050	0.00359774248322637	7965322	NM_000899	KITLG	KIT ligand	P21583
8070129	0.456867	1.37255789126611	6.5658605	4.87635101323609	0.000103065657244779	0.00363586531419715	8070129	NM_017613	DONSON	downstream neighbor of SON	Q9NYP3
7904084	-0.575055333333334	-1.48973459952233	4.81592961111111	-4.87557501987275	0.000103245882981515	0.00363586531419715	7904084	NR_002796	AFARP1	AKR7 family pseudogene	Q8NHP2
7903239	-0.553615833333335	-1.46775974299527	7.69744577777778	-4.87526434974334	0.000103318126343244	0.00363586531419715	7903239	NM_000028	AGL	amylo-alpha-1, 6-glucosidase, 4-alpha-glucanotransferase	P35573
8058857	-0.540798666666667	-1.45477764996273	3.84615311111111	-4.87299107897478	0.000103848318682644	0.00364818963552375	8058857	NM_000599	IGFBP5	insulin-like growth factor binding protein 5	Q8WV97
8036591	-0.800573833333334	-1.74179378897621	6.66214877777778	-4.87122362378716	0.000104262449404516	0.0036564011235805	8036591	NM_006149	LGALS4	lectin, galactoside-binding, soluble, 4	P56470
8120967	-0.569947166666667	-1.48446920647703	6.07692266666667	-4.87030601141159	0.000104478115439534	0.00365763626935986	8120967	NM_002526	NT5E	5'-nucleotidase, ecto (CD73)	B2RBH2
8174322	0.420729333333332	1.33860409544555	6.18566516666667	4.86137655743565	0.000106600608647103	0.00372550747806342	8174322	NM_024657	MORC4	MORC family CW-type zinc finger 4	Q8TE76
7902518	-0.347457333333335	-1.27231626620293	6.60390988888889	-4.85993425831735	0.000106947522697942	0.00373019020621993	7902518	NM_017655	GIPC2	GIPC PDZ domain containing family, member 2	Q8TF65
7923958	-0.454449166666667	-1.37025952825659	4.48289777777778	-4.85929085472005	0.000107102649236310	0.00373019020621993	7923958	NM_023938	C1orf116	chromosome 1 open reading frame 116	Q9BW04
8117408	0.755381666666666	1.68807811624052	4.85112766666667	4.85079046681198	0.00010917370288036	0.00379579924079742	8117408	NM_021052	HIST1H2AE	histone cluster 1, H2ae	Q08AJ9
7903565	0.470284499999997	1.38538263914833	7.18972061111111	4.84547914756181	0.000110488364620046	0.00383493005282249	7903565	NM_013296	GPSM2	G-protein signaling modulator 2 (AGS3-like, C. elegans)	Q96S66
7945014	0.426260833333333	1.3437463475773	7.35413905555556	4.84240038476976	0.000111257770840506	0.00385503421356763	7945014	NM_001274	CHEK1	CHK1 checkpoint homolog (S. pombe)	B5BTY6
7940147	0.506809499999999	1.42090440812757	8.1994205	4.83874232620241	0.000112179023536443	0.00388032219638858	7940147	NM_198947	FAM111B	family with sequence similarity 111, member B	Q6SJ93
7993756	-1.29301633333333	-2.4503984056025	7.87411877777778	-4.83584883716495	0.000112913209204753	0.00389906431103975	7993756	NM_005622	ACSM3	acyl-CoA synthetase medium-chain family member 3	Q53FZ2
8170468	0.487093666666666	1.40161844590427	7.32581611111111	4.83370660074305	0.000113459915705851	0.00391127974720682	8170468	NM_005342	HMGB3	high-mobility group box 3	O15347
8079117	0.531588499999999	1.44551992999586	4.45888244444444	4.83049581562416	0.000114284356801634	0.00393301173577101	8079117	NM_001296	CCBP2	chemokine binding protein 2	O00590
8013112	0.525250333333331	1.43918328232685	5.63775627777778	4.82957153897306	0.000114522811080676	0.00393453793322934	8013112	NM_016084	RASD1	RAS, dexamethasone-induced 1	Q9HC43
7914580	0.638303	1.55649721992760	4.39413694444444	4.82768519164164	0.000115011038703158	0.00394462564215401	7914580	NM_001171941	FNDC5	fibronectin type III domain containing 5	Q8NAU1
7970831	-0.358352500000001	-1.28196111307244	7.20192183333333	-4.82660535508027	0.000115291474307500	0.00394756450035983	7970831	NM_007106	UBL3	ubiquitin-like 3	O95164
8078147	-0.458322	-1.37394285417672	7.31558933333333	-4.82262288437699	0.000116331744125252	0.0039764661946355	8078147	NM_000060	BTD	biotinidase	P43251
7917532	0.611331333333332	1.52766830620383	6.64731494444444	4.81794912276509	0.000117564748294548	0.00401184755543853	7917532	NM_004120	GBP2	guanylate binding protein 2, interferon-inducible	P32456
8109712	0.639201833333331	1.55746725687259	6.470136	4.81699610069188	0.000117817792772888	0.00401372547816209	8109712	NM_001142556	HMMR	hyaluronan-mediated motility receptor (RHAMM)	Q6NSC0
7898677	0.419867833333333	1.33780499158278	5.60606283333333	4.80968079068971	0.000119778638361785	0.00407367952951911	7898677	NM_004807	HS6ST1	heparan sulfate 6-O-sulfotransferase 1	O60243
7907183	0.6647535	1.5852973849314	4.61905188888889	4.80259147853618	0.000121710510858861	0.00413244900353285	7907183	NM_181093	SCYL3	SCY1-like 3 (S. cerevisiae)	Q8IZE3
7915910	0.436689166666667	1.35349463281989	9.39446155555556	4.79659736795357	0.000123368591086555	0.00418174137345230	7915910	NM_005764	PDZK1IP1	PDZK1 interacting protein 1	Q13113
7941214	0.438751499999999	1.35543083769537	6.81328666666667	4.79580811102197	0.000123588615180103	0.00418219047784735	7941214	NM_002689	POLA2	polymerase (DNA directed), alpha 2 (70kD subunit)	Q14181
7965226	-0.454099333333334	-1.36992729980216	4.63681888888889	-4.79507090417221	0.000123794488737465	0.00418219047784735	7965226	NM_005447	RASSF9	Ras association (RalGDS/AF-6) domain family (N-terminal) member 9	O75901
8096808	0.579539666666666	1.49437235009022	4.98763427777778	4.79120570881869	0.000124879598538686	0.00421182938831806	8096808	NM_017918	CCDC109B	coiled-coil domain containing 109B	Q9NWR8
8153474	0.403201333333334	1.32243914345181	9.12861866666667	4.79038912919933	0.000125110076099352	0.00421259342613599	8153474	NM_003313	TSTA3	tissue specific transplantation antigen P35B	Q13630
8131475	0.445736666666665	1.36200940606559	6.24057488888889	4.78793976143195	0.000125803996304100	0.00422893367343965	8131475	NM_020156	C1GALT1	core 1 synthase, glycoprotein-N-acetylgalactosamine 3-beta-galactosyltransferase, 1	Q9NS00
8077731	0.716669333333332	1.64338366678679	6.13286116666667	4.78278626323165	0.000127276791949684	0.00426634383506031	8077731	NM_033084	FANCD2	Fanconi anemia, complementation group D2	Q9BXW9
7906728	0.549401166666665	1.46347810989398	6.32177083333333	4.78257395579042	0.000127337840168302	0.00426634383506031	7906728	NM_032174	TOMM40L	translocase of outer mitochondrial membrane 40 homolog (yeast)-like	Q969M1
8035069	-0.876956333333335	-1.83649673772988	4.29571861111111	-4.7717148745787	0.000130500274807391	0.00436508344941552	8035069	NM_052890	PGLYRP2	peptidoglycan recognition protein 2	Q96PD5
8155192	0.477869833333333	1.39268582039844	6.59680922222222	4.76306493149708	0.000133076282478516	0.00444391473779162	8155192	NM_022343	GLIPR2	GLI pathogenesis-related 2	Q9H4G4
8072461	0.609721499999998	1.52596460604527	6.31815222222222	4.76030765293302	0.000133908211402114	0.00446434119263297	8072461	NM_016733	LIMK2	LIM domain kinase 2	P53671
7995820	0.469717166666666	1.38483795076425	4.71660783333333	4.75430729670561	0.000135736921967777	0.00451787751771239	7995820	NM_005947	MT1B	metallothionein 1B	P07438
8052355	-0.389312666666669	-1.30976925078159	10.2264201666667	-4.751396108935	0.000136633260614863	0.00454025605354633	8052355	NM_004105	EFEMP1	EGF-containing fibulin-like extracellular matrix protein 1	Q59G97
8061471	0.510322666666664	1.42436872786114	7.56901166666667	4.74884306929089	0.000137424266666333	0.00455906691542809	8061471	NM_021067	GINS1	GINS complex subunit 1 (Psf1 homolog)	Q14691
7980316	0.510580666666667	1.42462347330807	5.86849	4.74596025514296	0.000138323030517458	0.00457490084101634	7980316	NM_003239	TGFB3	transforming growth factor, beta 3	A5YM40
8027748	0.423799666666667	1.34145593672632	4.71192255555556	4.74515707627318	0.000138574494525711	0.00457490084101634	8027748	NM_021910	FXYD3	FXYD domain containing ion transport regulator 3	Q14802
8101086	-0.457339833333335	-1.37300781135824	6.25078877777778	-4.74514383480971	0.000138578644123534	0.00457490084101634	8101086	NM_014435	NAAA	N-acylethanolamine acid amidase	Q02083
7926900	0.453635166666665	1.36948661601975	5.81731272222222	4.74284158776553	0.000139302038996427	0.00459130460237006	7926900	NM_005204	MAP3K8	mitogen-activated protein kinase kinase kinase 8	B2R8A5
7957260	0.540117333333333	1.45409077265130	9.28566677777778	4.74010432541154	0.000140167105684204	0.00461231693542014	7957260	NM_006851	GLIPR1	GLI pathogenesis-related 1	P48060
8052940	-0.622111000000002	-1.53912563491140	7.2414355	-4.73775624211512	0.000140913518105901	0.00462936306646129	8052940	NM_020459	PAIP2B	poly(A) binding protein interacting protein 2B	Q9ULR5
8034772	0.747906666666664	1.67935433866625	7.42809316666667	4.73676925757471	0.000141228464122877	0.00463220221322123	8034772	NM_018154	ASF1B	ASF1 anti-silencing function 1 homolog B (S. cerevisiae)	Q9NVP2
8166797	-0.455638166666669	-1.37138929587033	7.07951666666667	-4.73486126666556	0.000141839327441643	0.00464472240265284	8166797	NM_021242	MID1IP1	MID1 interacting protein 1 (gastrulation specific G12 homolog (zebrafish))	Q9NPA3
8168794	0.662811166666666	1.58316449889923	7.1914895	4.73218263154178	0.000142701443811809	0.00466541655816994	8168794	NM_006733	CENPI	centromere protein I	Q92674
7983953	0.459606666666666	1.37516684443778	6.34196438888889	4.72299794262084	0.000145698071608501	0.00475571644364623	7983953	NM_017610	RNF111	ring finger protein 111	Q6ZNA4
8027778	0.532042666666665	1.44597505758420	7.63865361111111	4.71839522160172	0.000147223685362803	0.00479115842998782	8027778	NR_028406	FXYD5	FXYD domain containing ion transport regulator 5	Q96DB9
8072926	0.329248499999999	1.25635876662902	8.27387561111111	4.71829639079829	0.000147256620714475	0.00479115842998782	8072926	NM_005318	H1F0	H1 histone family, member 0	P07305
7971731	-0.694918500000001	-1.61879298247573	5.74148377777778	-4.71233384853889	0.000149257516395394	0.00484747056359336	7971731	NM_000053	ATP7B	ATPase, Cu++ transporting, beta polypeptide	P35670
7919606	0.516109666666666	1.43009369100332	5.44502483333333	4.71171822647046	0.000149465668586377	0.00484747056359336	7919606	NM_001024599	HIST2H2BF	histone cluster 2, H2bf	Q16778
8021154	-0.362314333333333	-1.28548638778743	6.41336344444444	-4.71097409106925	0.000149717666087498	0.00484788672778529	8021154	NM_001142397	KIAA0427	KIAA0427	O43310
8035941	-0.441780833333334	-1.35827992610989	4.13102994444444	-4.70967805674424	0.000150157589754205	0.0048518432360511	8035941	NM_014270	SLC7A9	solute carrier family 7 (cationic amino acid transporter, y+ system), member 9	P82251
8118116	0.476947	1.39179526078698	6.98488105555556	4.70920474336238	0.000150318576824869	0.0048518432360511	8118116	NM_005931	MICB	MHC class I polypeptide-related sequence B	B2RAK2
7919591	0.662350833333331	1.58265942532993	6.81691538888889	4.70487583749734	0.000151799098518884	0.00489184058343049	7919591	AB096683	FAM72D	family with sequence similarity 72, member D	Q6L9T8
8029754	-0.4251595	-1.34272094174062	4.92233622222222	-4.70251416085573	0.000152613033005577	0.00491026377622705	8029754	NM_004497	FOXA3	forkhead box A3	P55318
8064976	0.325392666666665	1.25300542996364	6.809208	4.69763253924634	0.000154309494922082	0.00495697854527829	8064976	NM_015190	DNAJC9	DnaJ (Hsp40) homolog, subfamily C, member 9	Q8WXX5
8012475	0.513761333333333	1.42776776291655	7.96387066666667	4.69488879458891	0.00015527137728342	0.00497998547078311	8012475	NM_005964	MYH10	myosin, heavy chain 10, non-muscle	Q6PK16
8124337	-0.710649833333334	-1.63654109856455	4.066146	-4.6923039052250	0.000156183126950962	0.00500131434959875	8124337	NM_005074	SLC17A1	solute carrier family 17 (sodium phosphate), member 1	Q14916
8025142	0.423877833333332	1.34152862012563	7.33537738888889	4.68478866076649	0.000158864857419768	0.00507916507870458	8025142	NM_001130955	ARHGEF18	Rho/Rac guanine nucleotide exchange factor (GEF) 18	Q6ZSZ5
8057486	-0.550977333333335	-1.46507785609991	6.84552672222222	-4.68092287492197	0.000160262442363663	0.00511577906568733	8057486	NM_005019	PDE1A	phosphodiesterase 1A, calmodulin-dependent	Q9Y633
8100393	-0.579854666666669	-1.49469866900746	7.88928294444444	-4.67507973688789	0.000162398572881633	0.00517581615143191	8100393	NM_002253	KDR	kinase insert domain receptor (a type III receptor tyrosine kinase)	P35968
8179564	0.628549833333332	1.54601019536436	7.42110133333333	4.67283503053916	0.000163226839186062	0.00519404714333041	8179564	NM_002263	KIFC1	kinesin family member C1	Q9BW19
7959052	0.373491666666665	1.29548442130794	6.16884761111111	4.67088880625326	0.000163948432340622	0.00520625306442266	7959052	NM_181578	RFC5	replication factor C (activator 1) 5, 36.5kDa	A8MZ62
8139680	-0.382278333333333	-1.30339858453836	5.87081883333333	-4.67041629581449	0.000164124109924326	0.00520625306442266	8139680	NM_015198	COBL	cordon-bleu homolog (mouse)	O75128
7956423	-0.755089000000001	-1.68773570563151	4.48736872222222	-4.66615369214279	0.000165717573670431	0.00524858627859317	7956423	NM_005538	INHBC	inhibin, beta C	P55103
7985829	0.770681166666664	1.70607511464336	7.692521	4.6652657144083	0.000166051488277774	0.00525095735942353	7985829	NM_001113378	FANCI	Fanconi anemia, complementation group I	B3KNW8
8133904	-0.684693833333334	-1.60736083348427	5.09798161111111	-4.66357266785878	0.000166690029915544	0.00526293910652349	8133904	NM_000840	GRM3	glutamate receptor, metabotropic 3	Q14832
8164810	0.574207833333333	1.48885972349357	5.08867283333333	4.65778794857035	0.000168890592640999	0.00532412490331734	8164810	NM_006266	RALGDS	ral guanine nucleotide dissociation stimulator	B3KPK6
8113250	0.380374333333333	1.30167955594293	7.47154027777778	4.65258945638862	0.000170893240111098	0.00537889126871423	8113250	NM_001040458	ERAP1	endoplasmic reticulum aminopeptidase 1	Q53GQ8
7942998	-0.744702333333334	-1.6756285065813	2.92742333333333	-4.65101019609238	0.000171506377903431	0.00538982058930629	7942998	NM_153696	FOLH1B	folate hydrolase 1B	Q04609
8150537	0.384694333333331	1.30558314128731	7.05098516666667	4.64402195492063	0.000174246367780670	0.00546745181875261	8150537	NM_006749	SLC20A2	solute carrier family 20 (phosphate transporter), member 2	B2RBR4
7905406	-0.555066166666666	-1.46923601565483	5.94668366666667	-4.63700476452952	0.00017704231400927	0.00553852674221496	7905406	NM_020770	CGN	cingulin	Q9P2M7
7956076	0.439461	1.35609758614997	8.03298361111111	4.63696575420309	0.000177057983668243	0.00553852674221496	7956076	NM_001798	CDK2	cyclin-dependent kinase 2	P24941
7948900	0.563173666666667	1.47751591116126	6.2152065	4.6361764913059	0.000177375316349668	0.00553990394824	7948900	NR_002561	SNORD30	small nucleolar RNA, C/D box 30	---
8063351	0.366965333333331	1.28963726145793	6.03591833333333	4.63303415339939	0.000178644451194482	0.00557095850109561	8063351	NM_015266	SLC9A8	solute carrier family 9 (sodium/hydrogen exchanger), member 8	Q9Y2E8
7965606	-0.682106833333334	-1.60448114209805	4.38631794444444	-4.62988099339361	0.000179927197795921	0.00560234147361492	7965606	NM_002108	HAL	histidine ammonia-lyase	P42357
7995825	0.686216166666665	1.60905781750835	8.04117211111111	4.62621058052799	0.000181432118500570	0.00563223278861073	7995825	NM_005949	MT1F	metallothionein 1F	P04733
8161618	0.575377666666665	1.49006747982817	4.95451844444444	4.6261843451394	0.000181442921113113	0.00563223278861073	8161618	NM_001163	APBA1	amyloid beta (A4) precursor protein-binding, family A, member 1	Q02410
8078544	0.376479166666666	1.29816986042646	8.04038661111111	4.62420109495973	0.000182261426476098	0.00564898947197324	8078544	NM_000249	MLH1	mutL homolog 1, colon cancer, nonpolyposis type 2 (E. coli)	B2R6K0
8002830	-0.552774166666668	-1.46690370334011	5.53527072222222	-4.61709288914672	0.000185225872543490	0.00573210448313976	8002830	NM_153486	LDHD	lactate dehydrogenase D	Q86WU2
8115327	-0.441044333333333	-1.35758669723338	6.83874577777778	-4.61464166364933	0.000186259422124193	0.00575530257081921	8115327	NM_003118	SPARC	secreted protein, acidic, cysteine-rich (osteonectin)	B2RDL6
8171762	-0.368327500000001	-1.29085548875031	9.32718405555556	-4.61036186102421	0.000188077995944250	0.00580264989009123	8171762	NM_004586	RPS6KA3	ribosomal protein S6 kinase, 90kDa, polypeptide 3	P51812
8002556	0.650949333333333	1.57020109176885	5.88450711111111	4.60638354444212	0.000189784574437969	0.00584640322774715	8002556	NM_000353	TAT	tyrosine aminotransferase	P17735
7947282	-0.432925666666667	-1.34996842763799	3.13318727777778	-4.60395164998187	0.000190835492572693	0.00586985650143927	7947282	AK128035	DCDC5	doublecortin domain containing 5	Q6ZRR9
8123802	0.397410666666666	1.31714179633126	7.78679844444444	4.60251513230008	0.000191459033343389	0.00588011303919773	8123802	NM_201280	MUTED	muted homolog (mouse)	Q8TDH9
8126952	0.326019499999997	1.25354996377133	10.0408037222222	4.60133248458270	0.000191973925208540	0.00588700675336929	8126952	NM_004906	WTAP	Wilms tumor 1 associated protein	Q15007
7989596	0.415293666666667	1.33357010329018	5.95047566666667	4.60046871990668	0.000192350869410686	0.00588965577485589	7989596	NM_014326	DAPK2	death-associated protein kinase 2	Q9UIK4
8037272	-0.651738333333333	-1.57106005881171	4.30166783333333	-4.59881532745821	0.000193074494675328	0.0059028959382638	8037272	NM_002781	PSG5	pregnancy specific beta-1-glycoprotein 5	Q15238
7927694	-0.5710755	-1.48563066555991	5.85189961111111	-4.59583978544311	0.000194383719192574	0.00592000601490477	7927694	NM_032439	PHYHIPL	phytanoyl-CoA 2-hydroxylase interacting protein-like	Q96FC7
8021653	0.529907333333332	1.44383645256260	6.11162194444444	4.595659163156	0.000194463480706159	0.00592000601490477	8021653	NM_002640	SERPINB8	serpin peptidase inhibitor, clade B (ovalbumin), member 8	B2R9H3
8126058	0.367007666666666	1.28967510413675	6.82178816666667	4.59542651572873	0.00019456626494402	0.00592000601490477	8126058	NM_016059	PPIL1	peptidylprolyl isomerase (cyclophilin)-like 1	Q9Y3C6
8055323	-0.532000666666667	-1.44593296270850	3.34955938888889	-4.59489257635469	0.000194802368620695	0.00592000601490477	8055323	NM_207363	NCKAP5	NCK-associated protein 5	O14513
8102560	0.657325499999998	1.57715614500832	7.39002938888889	4.5883352609415	0.000197725709574361	0.00599985049861123	8102560	NM_002358	MAD2L1	MAD2 mitotic arrest deficient-like 1 (yeast)	Q13257
8146863	-0.392584333333334	-1.31274284585516	6.09021672222222	-4.58005351577540	0.000201481339130022	0.00610467375809499	8146863	NM_001128205	SULF1	sulfatase 1	Q7Z2W2
7906930	0.657082	1.57688997294626	6.849127	4.57879369719632	0.000202058935188944	0.00611303674071626	7906930	NM_145697	NUF2	NUF2, NDC80 kinetochore complex component, homolog (S. cerevisiae)	Q9BZD4
8054580	0.562076666666666	1.47639286101030	7.32513416666667	4.57677390628414	0.00020298845707994	0.00613200599852516	8054580	NM_004336	BUB1	budding uninhibited by benzimidazoles 1 homolog (yeast)	A0JLU2
8136115	0.784593	1.72260628485578	6.04015666666667	4.57229705111761	0.000205064183673404	0.00618549256407722	8136115	NM_020704	FAM40B	family with sequence similarity 40, member B	Q9ULQ0
8058695	0.574286333333332	1.48894073761281	6.46184833333333	4.56350895791815	0.000209201491899904	0.00630091269065536	8058695	NM_000465	BARD1	BRCA1 associated RING domain 1	B2RAM8
8140151	0.2961925	1.22789951263882	7.72115916666667	4.56177742903912	0.000210026572832071	0.00631637779125532	8140151	NM_181471	RFC2	replication factor C (activator 1) 2, 40kDa	B5BUD2
7920903	0.372909999999999	1.29496221238801	10.6147088888889	4.56103166312105	0.000210382946536821	0.0063177219648909	7920903	NM_003145	SSR2	signal sequence receptor, beta (translocon-associated protein beta)	P62277
7951372	0.697893166666665	1.62213418568482	8.23451244444444	4.55903928185707	0.000211338032936351	0.00632866292450107	7951372	NM_033306	CASP4	caspase 4, apoptosis-related cysteine peptidase	P49662
8075106	0.370263166666667	1.29258859439809	7.54724694444444	4.55896917082214	0.000211371721750727	0.00632866292450107	8075106	NM_003595	TPST2	tyrosylprotein sulfotransferase 2	O60704
7960702	0.541445999999999	1.45543055119637	5.50858377777778	4.55423865388107	0.000213657354382355	0.00638766161258161	7960702	NM_031299	CDCA3	cell division cycle associated 3	B2R749
8149574	0.473888833333334	1.38884811414272	4.34042066666667	4.55348325519724	0.000214024645497945	0.00638921879859107	8149574	NM_018371	CSGALNACT1	chondroitin sulfate N-acetylgalactosaminyltransferase 1	Q8TDX6
8004057	-0.434703833333336	-1.35163333167201	8.1854915	-4.54714371988416	0.000217132331895062	0.00647245936398958	8004057	NM_006612	KIF1C	kinesin family member 1C	O43896
8035886	0.373393833333331	1.29539657373214	6.33485988888889	4.54418640144292	0.000218597596122844	0.00650656868342152	8035886	NM_031448	C19orf12	chromosome 19 open reading frame 12	Q9NSK7
8018558	-0.42876516666667	-1.34608094437903	8.18741111111111	-4.5434389529677	0.000218969514681657	0.00650808220322168	8018558	NM_004035	ACOX1	acyl-CoA oxidase 1, palmitoyl	Q15067
7901192	0.494574666666665	1.40890532241057	4.64477266666667	4.53824969351665	0.000221569305061929	0.00657570982958317	7901192	NM_003579	RAD54L	RAD54-like (S. cerevisiae)	Q92698
7931500	-0.433710666666668	-1.35070317306032	4.92065022222222	-4.53254239576678	0.000224464675771523	0.00665189909048065	7931500	NM_001083909	GPR123	G protein-coupled receptor 123	Q86SQ6
8124166	0.527275999999999	1.44120543749230	5.47598711111111	4.53032889674364	0.000225597871605864	0.00667572095978228	8124166	NM_001080480	MBOAT1	membrane bound O-acyltransferase domain containing 1	Q6ZNC8
7917322	-0.476929666666667	-1.39177853909211	4.79959883333333	-4.52912880906586	0.000226214669143279	0.00668421478649311	7917322	NM_032184	SYDE2	synapse defective 1, Rho GTPase, homolog 2 (C. elegans)	Q5VT97
8076331	-0.347836166666668	-1.27265040410945	7.59906883333333	-4.52221486110515	0.000229801505113024	0.00677951323864688	8076331	NM_016272	TOB2	transducer of ERBB2, 2	Q14106
8095574	0.506330333333334	1.42043255721263	6.60649916666667	4.52162762819510	0.000230108786787817	0.00677951323864688	8095574	NM_000788	DCK	deoxycytidine kinase	P27707
8040802	-0.923488166666666	-1.89669560913952	6.40324916666667	-4.51964577483573	0.000231148900764143	0.00680027317632682	8040802	NM_000221	KHK	ketohexokinase (fructokinase)	Q53G56
8138602	0.414982333333331	1.33328235014863	8.56163427777778	4.51862730776316	0.00023168525815056	0.00680617417784326	8138602	NM_004403	DFNA5	deafness, autosomal dominant 5	A4FTY0
7994609	-0.419194333333334	-1.33718060364402	6.53662288888889	-4.5175686486485	0.000232244115019563	0.00681271810629023	7994609	NM_014298	QPRT	quinolinate phosphoribosyltransferase	Q15274
8151890	-0.424870500000001	-1.34245199544419	8.86777322222222	-4.51612438873156	0.000233008724530238	0.00681818929896874	8151890	NM_033285	TP53INP1	tumor protein p53 inducible nuclear protein 1	Q96A56
7929882	-0.523587833333334	-1.43752578432536	5.48995861111111	-4.51524088807391	0.000233477714364670	0.00681818929896874	7929882	NM_017893	SEMA4G	sema domain, immunoglobulin domain (Ig), transmembrane domain (TM) and short cytoplasmic domain, (semaphorin) 4G	Q9NTN9
7914000	0.874605333333333	1.83350643994803	4.61744305555556	4.51515447690222	0.000233523635296148	0.00681818929896874	7914000	NM_021969	NR0B2	nuclear receptor subfamily 0, group B, member 2	Q15466
8015769	0.531322833333332	1.44525376764401	6.00705872222222	4.51467970941213	0.000233776100778652	0.00681818929896874	8015769	NR_027676	BRCA1	breast cancer 1, early onset	B7ZA85
7905789	-0.415917333333334	-1.33414672065772	6.92694166666667	-4.50805224047176	0.000237329298937913	0.00691187484119469	7905789	NM_000565	IL6R	interleukin 6 receptor	P08887
8099721	-0.5196065	-1.43356418515847	8.89036261111111	-4.50021973047529	0.000241598977735023	0.00701441000750465	8099721	NM_015187	SEL1L3	sel-1 suppressor of lin-12-like 3 (C. elegans)	Q68CR1
8054308	-0.4553735	-1.37113773352884	7.12020805555556	-4.49992638292297	0.000241760387118665	0.00701441000750465	8054308	NM_001102426	TBC1D8	TBC1 domain family, member 8 (with GRAM domain)	O95759
8096160	-0.465575666666667	-1.38086823991125	6.39337894444444	-4.49969434359783	0.000241888139873989	0.00701441000750465	8096160	NM_001025616	ARHGAP24	Rho GTPase activating protein 24	Q8N264
8098611	0.401560833333333	1.32093624203130	6.93375661111111	4.49876721665712	0.000242399264542460	0.00701919013182239	8098611	NM_003265	TLR3	toll-like receptor 3	B2RAI7
8129637	1.14260933333333	2.20779976438219	3.39251705555556	4.4964301523218	0.000243692533584499	0.00704331559107402	8129637	NM_004665	VNN2	vanin 2	O95498
7944991	0.339491333333333	1.26531039108035	10.15265	4.49594936492498	0.000243959451687694	0.00704331559107402	7944991	NM_152713	STT3A	STT3, subunit of the oligosaccharyltransferase complex, homolog A (S. cerevisiae)	P46977
8120838	0.630243333333333	1.54782603686557	6.43219927777778	4.49538196767776	0.000244274832783672	0.00704331559107402	8120838	NM_003318	TTK	TTK protein kinase	P33981
8139131	0.356194666666666	1.28004512207397	6.634218	4.4859659378503	0.000249569157854957	0.00718574833767042	8139131	NM_001635	AMPH	amphiphysin	Q8NFL3
7945774	-0.614980000000001	-1.5315367653394	4.57724938888889	-4.48197507406881	0.000251847917543017	0.00724107416822263	7945774	NM_007105	SLC22A18AS	solute carrier family 22 (organic cation transporter), member 18 antisense	Q8N1D0
7948906	0.633364166666666	1.55117791331289	4.89698661111111	4.47462481603004	0.000256100004877484	0.00735289957346545	7948906	NR_002563	SNORD27	small nucleolar RNA, C/D box 27	---
8151795	-0.405738500000000	-1.32476687070447	3.38882277777778	-4.47163319769396	0.000257851330249853	0.0073927106989597	8151795	NM_004063	CDH17	cadherin 17, LI cadherin (liver-intestine)	B2R778
8144153	0.569224166666666	1.48372545792428	7.98788805555556	4.47073169542866	0.000258381446602541	0.00739296485070743	8144153	NM_017760	NCAPG2	non-SMC condensin II complex, subunit G2	Q86XI2
8094476	-0.463609666666668	-1.37898777455613	6.51528411111111	-4.47037815129802	0.000258589643766728	0.00739296485070743	8094476	NM_018317	TBC1D19	TBC1 domain family, member 19	Q8N5T2
7952185	0.311317666666666	1.24084048799968	7.68600238888889	4.46843541845799	0.000259736718065875	0.00741530038759899	7952185	NM_001382	DPAGT1	dolichyl-phosphate (UDP-N-acetylglucosamine) N-acetylglucosaminephosphotransferase 1 (GlcNAc-1-P transferase)	B2R6Z9
8106098	-0.672890166666668	-1.59426357611411	5.79055683333333	-4.46617264465109	0.000261079236673232	0.00744314504552239	8106098	NM_005909	MAP1B	microtubule-associated protein 1B	Q5H9P1
8054702	0.681104166666667	1.60336642221482	6.71064211111111	4.46545652813741	0.000261505571029618	0.00744482854602578	8054702	NM_152515	CKAP2L	cytoskeleton associated protein 2-like	B7ZAC6
7950067	0.323869999999998	1.25168366544174	9.6668655	4.46301413476462	0.000262964924255449	0.0074758751958737	7950067	NM_001360	DHCR7	7-dehydrocholesterol reductase	B2R6Z2
7914878	0.740881999999999	1.67119722274766	6.92944527777778	4.44827223830483	0.000271949591862695	0.00772047370736251	7914878	AY605064	LOC100289612	arsenic transactivated protein 1	Q695H4
7912157	-0.444827666666667	-1.36115151402177	9.05050261111111	-4.44758734505383	0.000272374462490237	0.00772172077577216	7912157	NM_018948	ERRFI1	ERBB receptor feedback inhibitor 1	Q9UJM3
7983393	-0.383782166666668	-1.30475792668408	8.57965	-4.44598906187159	0.000273368558337989	0.00773907915853496	7983393	NM_003104	SORD	sorbitol dehydrogenase	Q00796
8107706	0.534493833333332	1.44843388526873	7.59791911111111	4.44473788619532	0.000274149315752045	0.00775035792230675	8107706	NM_005573	LMNB1	lamin B1	P20700
8150757	-0.356773000000002	-1.28055835677828	6.59348961111111	-4.43880877411607	0.000277879905604324	0.0078448825718658	8150757	NM_014781	RB1CC1	RB1-inducible coiled-coil 1	Q86YR4
8022640	0.536828	1.45077923371518	8.22498783333333	4.43669627749896	0.000279221428332526	0.00787105753634457	8022640	NM_000791	DHFR	dihydrofolate reductase	B0YJ76
8081959	-0.392711833333335	-1.31285886629212	3.16544655555556	-4.43612757759711	0.000279583691473512	0.00787105753634457	8081959	NM_014980	STXBP5L	syntaxin binding protein 5-like	Q9Y2K9
8128716	0.40387333333333	1.32305527235116	10.5178977777778	4.43487714834037	0.000280381886433594	0.00788258091263377	8128716	NM_006016	CD164	CD164 molecule, sialomucin	Q04900
8037949	-1.6580125	-3.15581470634224	5.95343016666667	-4.43391229496986	0.000280999359123704	0.00788899862802974	8037949	NM_003167	SULT2A1	sulfotransferase family, cytosolic, 2A, dehydroepiandrosterone (DHEA)-preferring, member 1	A8K015
8003583	0.558771833333332	1.47301470557862	6.95157594444444	4.43118552312012	0.000282751826802528	0.00792721926595745	8003583	NM_007317	KIF22	kinesin family member 22	Q14807
8129134	0.435864166666663	1.35272086301409	8.34721722222222	4.42927158215445	0.000283988479301414	0.00795089292187798	8129134	NM_002944	ROS1	c-ros oncogene 1 , receptor tyrosine kinase	P08922
7922391	0.483654666666666	1.39828134051014	6.16064244444444	4.42388730632442	0.000287496763418626	0.0080380129579249	7922391	NM_001127181	CENPL	centromere protein L	Q8N0S6
8160935	0.4299295	1.34716774337779	5.54777183333333	4.41864843843141	0.000290952269838588	0.00812341943474956	8160935	NM_004629	FANCG	Fanconi anemia, complementation group G	Q53XM5
7926223	-0.374632500000001	-1.29650925072197	6.53237555555556	-4.41571097000452	0.000292908096301529	0.00815932575167152	7926223	NM_153498	CAMK1D	calcium/calmodulin-dependent protein kinase ID	Q8IU85
8080762	-0.473696166666668	-1.38866265092119	6.69400127777778	-4.41550853091696	0.00029304337184099	0.00815932575167152	8080762	NM_020676	ABHD6	abhydrolase domain containing 6	Q9BV23
8105302	-0.569484166666667	-1.48399287645106	7.63843211111111	-4.41470639281877	0.000293580003099910	0.0081630544071813	8105302	NM_006350	FST	follistatin	P19883
7900146	0.526636499999999	1.44056673935281	6.4138625	4.41156965701538	0.000295688016727436	0.00821040561515771	7900146	NM_025079	ZC3H12A	zinc finger CCCH-type containing 12A	Q5D1E8
7897620	0.387384999999998	1.30802036245661	9.91909938888889	4.40942706866353	0.000297136692336057	0.0082393443962406	7897620	NM_002631	PGD	phosphogluconate dehydrogenase	P52209
8106448	-0.689616000000001	-1.61285417030412	4.31311938888889	-4.40633627409187	0.000299239102878135	0.0082863068515571	8106448	NM_003719	PDE8B	phosphodiesterase 8B	B3KN77
8013312	0.638830333333333	1.55706625417966	4.910171	4.39810707188709	0.000304910185758013	0.00843182737423592	8013312	NM_001039999	FAM83G	family with sequence similarity 83, member G	A6ND36
7951397	0.769785666666666	1.70501645972316	6.57549516666667	4.39438821998343	0.000307508436743225	0.0084834475926396	7951397	NM_033292	CASP1	caspase 1, apoptosis-related cysteine peptidase (interleukin 1, beta, convertase)	P29466
7985213	0.522229499999999	1.43617295493712	6.25694205555556	4.39423792533251	0.000307613911227928	0.0084834475926396	7985213	NM_000745	CHRNA5	cholinergic receptor, nicotinic, alpha 5	Q6EWN4
8040223	0.695820166666664	1.61980502441519	8.18417716666667	4.3871723381221	0.000312613818369743	0.00860962241624279	8040223	NM_001165931	RRM2	ribonucleotide reductase M2	P31350
8097857	0.642484833333333	1.56101546840688	4.52254533333333	4.38623522685168	0.000313283083578288	0.00861634749542998	8097857	NM_032117	MND1	meiotic nuclear divisions 1 homolog (S. cerevisiae)	Q9BWT6
8047272	-0.327316500000002	-1.25467742682288	9.31415388888889	-4.37854361569847	0.00031883114006195	0.0087570558388289	8047272	NM_015535	SPATS2L	spermatogenesis associated, serine-rich 2-like	Q9NUQ6
8110032	-0.468542833333333	-1.38371117093659	6.20514416666667	-4.36591530208714	0.000328155742334278	0.00900097009081978	8110032	NM_153607	C5orf41	chromosome 5 open reading frame 41	B3KV47
8046380	0.581861999999997	1.49677980650391	7.42837611111111	4.36284901833748	0.000330461023582650	0.0090519526324599	8046380	NM_000210	ITGA6	integrin, alpha 6	P23229
7924342	-0.406030666666666	-1.32503518237415	6.24561244444444	-4.36021279215446	0.000332456023899371	0.00909430985754421	7924342	NM_018713	SLC30A10	solute carrier family 30, member 10	B3KR19
7901010	0.596561499999999	1.51210832960592	6.16071316666667	4.35880280199372	0.00033352803031037	0.00911133850996118	7901010	NM_006845	KIF2C	kinesin family member 2C	Q8N5N1
7958262	-0.507365500000001	-1.42145211577297	5.373157	-4.35632567551554	0.000335419815698833	0.00915068595452941	7958262	NM_152772	TCP11L2	t-complex 11 (mouse)-like 2	B2RA65
8124385	0.744084333333332	1.67491087976121	7.71933511111111	4.35376232660549	0.00033738883352174	0.00919203179500762	8124385	NM_003544	HIST1H4B	histone cluster 1, H4b	P62805
8140686	-0.463126500000001	-1.37852602113675	5.32641	-4.35222711482873	0.000338573667305412	0.00921193051849758	8140686	NM_152754	SEMA3D	sema domain, immunoglobulin domain (Ig), short basic domain, secreted, (semaphorin) 3D	O95025
8117543	0.717583333333333	1.64442514023195	3.94776422222222	4.34820692695676	0.000341696237739072	0.00928442726403619	8117543	NM_080596	HIST1H2AH	histone cluster 1, H2ah	Q96KK5
8061129	0.4779155	1.39272990478490	7.46502683333333	4.34323948252182	0.000345594668830418	0.00937778304845055	8061129	BC016869	C20orf72	chromosome 20 open reading frame 72	Q9BQP7
7936856	0.451724333333332	1.36767394711541	5.39986794444444	4.34233291842956	0.000346310956800526	0.00938465654324421	7936856	NM_015892	CHST15	carbohydrate (N-acetylgalactosamine 4-sulfate 6-O) sulfotransferase 15	Q7LFX5
8039409	-0.421439	-1.33926272139404	5.45813383333333	-4.34088892390243	0.000347454964952002	0.00940308696872773	8039409	NM_173804	TMEM86B	transmembrane protein 86B	Q8N661
8047854	-0.396917500000001	-1.31669162536661	6.93580694444444	-4.33853284052257	0.000349329756647019	0.00944032597232983	8047854	NM_001142300	CCNYL1	cyclin Y-like 1	Q8N7R7
7950042	-0.506684666666666	-1.42078146561040	6.46253177777778	-4.3379908798667	0.000349762447223468	0.00944032597232983	7950042	NM_012309	SHANK2	SH3 and multiple ankyrin repeat domains 2	Q9UPX8
8008321	-0.562812166666668	-1.47714573238187	5.87787766666667	-4.33356803568842	0.000353313797303362	0.00952349823316375	8008321	NM_025149	ACSF2	acyl-CoA synthetase family member 2	Q96CM8
7901363	0.507040333333332	1.42113177311642	5.68090022222222	4.33026742634431	0.000355987687775630	0.00958282925791768	7901363	NM_001262	CDKN2C	cyclin-dependent kinase inhibitor 2C (p18, inhibits CDK4)	Q6ICV4
7993815	-0.839513333333334	-1.78944640316342	6.70034783333333	-4.32686238769396	0.000358767539129361	0.0096448514829604	7993815	NM_145865	ANKS4B	ankyrin repeat and sterile alpha motif domain containing 4B	Q8N8V4
7979085	0.327235833333333	1.25460727491037	9.51653238888889	4.32287429757505	0.000362051199961598	0.0097202355274458	7979085	NM_002863	PYGL	phosphorylase, glycogen, liver	B2R825
8136987	0.452491333333333	1.36840125592699	6.83447688888889	4.32108612333983	0.000363533334315971	0.00974711731029726	8136987	NM_005435	ARHGEF5	Rho guanine nucleotide exchange factor (GEF) 5	B3KQX6
8042843	0.387794166666665	1.30839138628228	5.05905283333333	4.32047399118342	0.000364042104639315	0.00974786454562604	8042843	NM_032118	WDR54	WD repeat domain 54	Q9H977
7944656	-0.547142500000001	-1.46118869810084	8.6257605	-4.31840587447803	0.000365766317748187	0.00978111248120812	7944656	NM_006918	SC5DL	sterol-C5-desaturase (ERG3 delta-5-desaturase homolog, S. cerevisiae)-like	Q6GTM5
8117614	0.644472999999999	1.56316817449524	4.95394933333333	4.31731915030385	0.000366675625646671	0.00979250979164428	8117614	NM_003527	HIST1H2BO	histone cluster 1, H2bo	P23527
8007569	0.592738999999999	1.50810721819622	4.7517875	4.31504706156999	0.000368584139094276	0.00983052697294866	8007569	NM_024032	C17orf53	chromosome 17 open reading frame 53	Q8N3J3
8026051	0.520477833333332	1.43443026531323	7.75143916666667	4.31077522000558	0.000372199530895951	0.00990943989632663	8026051	NM_006397	RNASEH2A	ribonuclease H2, subunit A	O75792
8079796	-0.297837333333334	-1.22930025345014	5.92344816666667	-4.31039783891086	0.000372520631524464	0.00990943989632663	8079796	NM_022064	RNF123	ring finger protein 123	Q5XPI4
8103166	0.35919	1.28270552134485	7.64347166666667	4.3094033186179	0.000373368171272037	0.00991896832461887	8103166	NM_001009555	SH3D19	SH3 domain containing 19	Q5HYK7
7929664	-0.448861000000001	-1.36496220091115	6.22629444444444	-4.3068468693765	0.000375555721319973	0.00993105197030964	7929664	NM_138413	DHDPSL	dihydrodipicolinate synthase-like, mitochondrial	Q86XE5
8089875	0.868161333333332	1.8253350887811	4.72006294444444	4.30675236687541	0.000375636833815621	0.00993105197030964	8089875	NM_199420	POLQ	polymerase (DNA directed), theta	Q59EE4
8054377	0.319221833333331	1.24765740089708	6.791566	4.30610566511081	0.000376192378258741	0.00993105197030964	8054377	NM_201555	FHL2	four and a half LIM domains 2	Q6I9R8
7979307	0.64347	1.56208179604888	7.44074977777778	4.30606327942286	0.000376228818243378	0.00993105197030964	7979307	NM_014750	DLGAP5	discs, large (Drosophila) homolog-associated protein 5	Q86T11
7963054	0.712886166666665	1.63907988143637	7.26166277777778	4.30601222691060	0.000376272714020612	0.00993105197030964	7963054	NM_006009	TUBA1A	tubulin, alpha 1a	Q71U36
8153684	-0.364139666666669	-1.28711384619025	7.53777505555556	-4.30433706215629	0.000377715911401585	0.00995617883499367	8153684	NM_012079	DGAT1	diacylglycerol O-acyltransferase homolog 1 (mouse)	Q9BRH5
7978428	0.344490833333333	1.26970279049911	7.86725311111111	4.30228096470511	0.000379494911353784	0.00999008032875482	7978428	NM_001083893	STRN3	striatin, calmodulin binding protein 3	Q13033
8127158	0.388199833333331	1.30875934027613	9.08947438888889	4.30019092330815	0.000381311925358137	0.0100248932905440	8127158	NM_001498	GCLC	glutamate-cysteine ligase, catalytic subunit	Q14TF0
8059470	-0.361234833333334	-1.28452487930686	5.49974422222222	-4.29097210649111	0.000389431538448902	0.0102251001092736	8059470	NM_005544	IRS1	insulin receptor substrate 1	P35568
8141676	-0.449511333333334	-1.36557763279088	4.11533066666667	-4.28893580321662	0.000391248379628412	0.010259514430877	8141676	NM_178176	MOGAT3	monoacylglycerol O-acyltransferase 3	Q86VF5
8035648	-0.430293833333334	-1.34750799553128	5.48462861111111	-4.28530044513132	0.000394513172135419	0.0103317596888694	8035648	NM_001001524	TM6SF2	transmembrane 6 superfamily member 2	Q9BZW4
7972601	-0.386284666666667	-1.30702312489212	3.80073594444444	-4.2829930558275	0.000396599568881467	0.0103710936458815	7972601	NM_052867	NALCN	sodium leak channel, non-selective	B3KP17
8059177	0.329621499999998	1.25668363251650	9.86665572222222	4.2825092819397	0.000397038414859597	0.0103710936458815	8059177	NM_006000	TUBA4A	tubulin, alpha 4a	P68366
8124406	0.635397833333333	1.55336604258967	7.46016922222222	4.28180652865909	0.000397676774268656	0.0103743992463651	8124406	NM_003526	HIST1H2BC	histone cluster 1, H2bc	P62807
8124388	0.773261833333331	1.70912964192572	9.29409466666667	4.28025698464896	0.000399087983714696	0.0103978321721040	8124388	NM_003537	HIST1H3B	histone cluster 1, H3b	P68431
7995421	-0.351504666666667	-1.27589063072827	8.49014322222222	-4.27109227724069	0.000407538154874405	0.0106043625151530	7995421	NM_031490	LONP2	lon peptidase 2, peroxisomal	Q86WA8
8079415	0.592796833333333	1.50816767492004	2.99364872222222	4.26959578492141	0.000408934968573809	0.0106270664269117	8079415	NM_031440	RTP3	receptor (chemosensory) transporter protein 3	Q9BQQ7
7930577	0.343902166666665	1.26918481599956	7.42021633333333	4.26746862078274	0.00041092873863549	0.0106652055469160	7930577	NM_033338	CASP7	caspase 7, apoptosis-related cysteine peptidase	P55210
8147548	0.4038515	1.32303524976331	5.50233383333333	4.26420911133887	0.000414002833490813	0.0107312499166992	8147548	NM_001145860	POP1	processing of precursor 1, ribonuclease P/MRP subunit (S. cerevisiae)	Q99575
7965206	-0.472695833333334	-1.38770011620962	3.61301305555556	-4.26185093725269	0.000416241276815190	0.010775492568383	7965206	NM_182767	SLC6A15	solute carrier family 6 (neutral amino acid transporter), member 15	Q68CX0
8169158	0.3527765	1.27701591061552	5.72092827777778	4.25820171810099	0.000419729234556179	0.0108519280413951	8169158	NM_018015	CXorf57	chromosome X open reading frame 57	Q9H7W5
8020468	0.381263333333333	1.30248190827756	6.97654822222222	4.25654669774306	0.000421320793267925	0.0108685281066203	8020468	NM_002894	RBBP8	retinoblastoma binding protein 8	Q99708
8104758	-0.494913833333334	-1.40923658430765	8.09946544444444	-4.25641918808505	0.000421443665111175	0.0108685281066203	8104758	BC022250	C5orf23	chromosome 5 open reading frame 23	Q9H7Z1
7942123	-0.350932833333335	-1.27538501297984	8.43054755555556	-4.25243111193355	0.000425304930319041	0.0109541689168576	7942123	NM_053056	CCND1	cyclin D1	Q6FI00
8055426	0.406511333333331	1.32547672153312	8.35930488888889	4.25113224577749	0.00042657016056377	0.0109728136480046	8055426	NM_005915	MCM6	minichromosome maintenance complex component 6	Q14566
8152491	0.301326833333331	1.23227720634553	8.43616622222222	4.24757349515922	0.000430056178769815	0.0110484648208671	8152491	NM_000127	EXT1	exostosin 1	Q16394
7959205	0.347711833333332	1.27254073016986	8.7496835	4.24577472079195	0.000431829075243699	0.0110662454423583	7959205	NM_014730	MLEC	malectin	Q14165
7925413	0.6767735	1.59856067043639	5.36322783333333	4.24576349253281	0.000431840165017535	0.0110662454423583	7925413	AF333388	MT1P2	metallothionein 1 pseudogene 2	---
7958174	-0.310638333333335	-1.24025634107317	11.1736727777778	-4.23355936988834	0.000444064662713949	0.0113651397894088	7958174	NM_003330	TXNRD1	thioredoxin reductase 1	B2R5P6
8104234	0.575143166666666	1.48982529945207	6.98871322222222	4.22988738646224	0.000447810422358355	0.0114430006130589	8104234	NM_004237	TRIP13	thyroid hormone receptor interactor 13	Q9H8M2
8118324	0.499171499999999	1.41340165165252	6.99306622222222	4.22947220499449	0.00044823593915978	0.0114430006130589	8118324	NM_000063	C2	complement component 2	Q5JP69
8142585	0.377566333333331	1.29914848644089	7.12293533333333	4.22847215350636	0.000449262554731573	0.0114547823703258	8142585	NM_017954	CADPS2	Ca++-dependent secretion activator 2	Q86UW7
7936596	0.440746499999999	1.35730646279239	7.045508	4.22690659399834	0.000450874447912628	0.0114814385165690	7936596	NM_153810	C10orf46	chromosome 10 open reading frame 46	Q86Y37
7922550	-0.323725333333333	-1.25155815878926	7.07554488888889	-4.22527043910576	0.000452565238284928	0.0115085963247209	7922550	NM_033127	SEC16B	SEC16 homolog B (S. cerevisiae)	Q96PW0
8018439	0.391155666666664	1.31144351122003	8.66829444444445	4.22460229629736	0.000453257523385719	0.0115085963247209	8018439	NM_005324	H3F3B	H3 histone, family 3B (H3.3B)	B2R6Y1
7945371	0.341724833333329	1.26727079115813	9.29913672222222	4.22422952552364	0.000453644226119981	0.0115085963247209	7945371	NM_021034	IFITM3	interferon induced transmembrane protein 3 (1-8U)	Q01628
8171901	-0.3727105	-1.29478315368708	7.62127011111111	-4.21640330189013	0.000461839947081153	0.011687767855967	8171901	NM_152787	TAB3	TGF-beta activated kinase 1/MAP3K7 binding protein 3	Q8N5C8
7969881	0.358475166666667	1.28207011780151	8.02339644444444	4.21638433159344	0.000461859992729629	0.011687767855967	7969881	NM_003291	TPP2	tripeptidyl peptidase II	B7Z920
8143127	-0.927383666666667	-1.90182390144796	4.88898455555556	-4.21262785588937	0.000465846686319507	0.0117739555258060	8143127	NM_205855	FAM180A	family with sequence similarity 180, member A	Q6UWF9
8090291	0.480099999999998	1.39484034596502	5.87915872222222	4.20940894697987	0.000469290368589219	0.0118462213839396	8090291	NM_001015050	ALG1L	asparagine-linked glycosylation 1-like	Q6GMV1
7970413	0.314457166666664	1.24354366529988	7.5419425	4.20858249492389	0.000470178650325864	0.0118468782977798	7970413	NR_003272	PSPC1	paraspeckle component 1	Q8WXF1
7925876	0.381697333333332	1.30287378747981	5.40846222222222	4.20829755417468	0.000470485299936496	0.0118468782977798	7925876	NM_002627	PFKP	phosphofructokinase, platelet	Q01813
7912994	0.477932333333332	1.39274615522095	5.06985527777778	4.20369704621725	0.000475464213609876	0.0119573940569134	7912994	NM_001136265	IFFO2	intermediate filament family orphan 2	Q5TF58
8011875	0.274090500000002	1.20923152833015	8.33435811111111	4.20085637475875	0.000478564938954456	0.0120204601147544	8011875	NM_016041	DERL2	Der1-like domain family, member 2	Q9GZP9
8092083	0.523253666666665	1.43719285355575	9.16938994444445	4.19693461013313	0.000482879139115341	0.0121138120666683	8092083	NM_000340	SLC2A2	solute carrier family 2 (facilitated glucose transporter), member 2	P11168
8156290	0.529342499999998	1.44327128299491	8.28311988888889	4.19518318262462	0.000484818424424549	0.0121474282609216	8156290	NM_001827	CKS2	CDC28 protein kinase regulatory subunit 2	P33552
8136954	-0.435777333333334	-1.35263944752194	6.37040205555556	-4.19191304516760	0.000488460281327273	0.0122235677808689	8136954	NM_001130026	FAM115C	family with sequence similarity 115, member C	A6NFQ2
7913869	0.467382833333332	1.38259904412335	8.1314895	4.1895613697009	0.000491096248017624	0.0122743784800459	7913869	NM_203401	STMN1	stathmin 1	P16949
8141016	0.378236333333333	1.29975196230378	6.06677111111111	4.18682955925747	0.000494176247539976	0.0123064449928252	8141016	NM_006528	TFPI2	tissue factor pathway inhibitor 2	P48307
8148902	-0.568812833333334	-1.48330248652297	6.53126488888889	-4.18647523562649	0.000494577151079436	0.0123064449928252	8148902	NM_005309	GPT	glutamic-pyruvate transaminase (alanine aminotransferase)	P24298
8100853	-0.525553333333338	-1.43948557651804	11.1130105555556	-4.18628692246975	0.000494790353078102	0.0123064449928252	8100853	NM_000583	GC	group-specific component (vitamin D binding protein)	P02774
7904025	-0.471386166666667	-1.38644094510133	4.16842016666667	-4.18627157847418	0.000494807729114578	0.0123064449928252	7904025	NM_024494	WNT2B	wingless-type MMTV integration site family, member 2B	Q5TEH9
7995354	0.559519666666666	1.47377845330037	6.09010627777778	4.18310120889868	0.000498411134780681	0.0123808746348093	7995354	NM_014321	ORC6L	origin recognition complex, subunit 6 like (yeast)	Q9Y5N6
7934026	0.533385999999998	1.44732207205590	5.80664616666667	4.1807954001686	0.000501048433372442	0.0124311526859968	7934026	NM_001080449	DNA2	DNA replication helicase 2 homolog (yeast)	P51530
8171161	-0.525817666666667	-1.43974934597062	8.73088561111111	-4.17961728913980	0.000502401317760374	0.0124494800868005	8171161	NM_000047	ARSE	arylsulfatase E (chondrodysplasia punctata 1)	B2R7S0
7965510	0.501765999999999	1.41594575822684	5.56068072222222	4.17349682048387	0.0005094890151281	0.0126096976027431	7965510	NM_020698	TMCC3	transmembrane and coiled-coil domain family 3	Q9ULS5
7956018	-0.510383166666668	-1.42442846059224	6.91227177777778	-4.17273308486963	0.000510380462427553	0.0126163560651299	7956018	NM_002905	RDH5	retinol dehydrogenase 5 (11-cis/9-cis)	Q92781
7957351	-0.602877666666668	-1.5187429025422	3.77820722222222	-4.16960974972422	0.000514042408343573	0.0126914002644631	7957351	NM_173591	C12orf64	chromosome 12 open reading frame 64	Q3ZCN5
8017262	0.631219166666665	1.54887333455118	5.449869	4.16760036503103	0.000516412238880899	0.0127343991266616	8017262	NM_032043	BRIP1	BRCA1 interacting protein C-terminal helicase 1	Q9BX63
7993726	-0.710625166666667	-1.63651311782883	5.91021533333333	-4.15994481572832	0.000525541984654896	0.0129437861834201	7993726	NM_017888	ACSM5	acyl-CoA synthetase medium-chain family member 5	Q6NUN0
8024391	0.288942666666666	1.22174454804484	6.02064077777778	4.15783952082537	0.000528080972575574	0.0129905355753724	8024391	NM_032482	DOT1L	DOT1-like, histone H3 methyltransferase (S. cerevisiae)	Q8TEK3
8112822	-0.418462500000000	-1.33650246644383	6.4366485	-4.15679015348168	0.000529351104972704	0.0130059962397536	8112822	NM_013391	DMGDH	dimethylglycine dehydrogenase	Q9UI17
7945232	0.4355395	1.35241647854788	4.48822116666667	4.15480718678814	0.000531759624331106	0.0130493554300140	7945232	NM_139055	ADAMTS15	ADAM metallopeptidase with thrombospondin type 1 motif, 15	Q8TE58
8139057	-0.417480000000001	-1.33559259525753	7.09676461111111	-4.15254923781789	0.00053451553376553	0.0130877452500013	8139057	NM_014800	ELMO1	engulfment and cell motility 1	Q92556
8044499	0.487336833333333	1.40185470900951	8.07925161111111	4.1524676797463	0.000534615346176668	0.0130877452500013	8044499	NM_005415	SLC20A1	solute carrier family 20 (phosphate transporter), member 1	A7LNJ1
8059376	0.464162833333333	1.37951661558508	5.65192216666667	4.15153221870589	0.000535761520849372	0.0130999831454967	8059376	NM_001136529	SERPINE2	serpin peptidase inhibitor, clade E (nexin, plasminogen activator inhibitor type 1), member 2	P07093
7982366	-0.637758166666668	-1.55590952021606	4.15465922222222	-4.15059316446248	0.000536914578513717	0.0131024159277411	7982366	NM_001144757	SCG5	secretogranin V (7B2 protein)	P05408
8045368	-1.02637016666667	-2.03689295844456	6.55658883333333	-4.1503985907462	0.000537153805424415	0.0131024159277411	8045368	NM_138326	ACMSD	aminocarboxymuconate semialdehyde decarboxylase	Q8TDX5
8134992	0.350357999999998	1.27487694456587	7.0241535	4.14764450241232	0.000540551431426833	0.0131570622774331	8134992	NM_015908	SRRT	serrate RNA effector molecule homolog (Arabidopsis)	Q9BXP5
7984517	-0.365232666666667	-1.28808934581922	7.34578822222222	-4.14717123819275	0.000541137449244399	0.0131570622774331	7984517	NM_015554	GLCE	glucuronic acid epimerase	O94923
7958466	-0.444467000000001	-1.36081127536665	6.14774894444444	-4.14700665901038	0.000541341388227885	0.0131570622774331	7958466	NM_001093	ACACB	acetyl-CoA carboxylase beta	O00763
8120860	-0.365539833333335	-1.28836362432066	8.57112761111111	-4.13975537018962	0.000550403829746186	0.0133515617397650	8120860	NM_183050	BCKDHB	branched chain keto acid dehydrogenase E1, beta polypeptide	P21953
8169263	-0.548915166666668	-1.46298519174052	6.03080811111111	-4.13955106885046	0.000550661352463913	0.0133515617397650	8169263	NM_001170553	VSIG1	V-set and immunoglobulin domain containing 1	Q86XK7
7966839	0.333604166666666	1.26015759375133	5.47557527777778	4.13816712070457	0.000552409011163677	0.0133779338784800	7966839	NM_019086	VSIG10	V-set and immunoglobulin domain containing 10	Q8N0Z9
7929732	-0.462390333333334	-1.37782277755243	4.31371966666667	-4.13706470120603	0.000553805134945316	0.0133904851046179	7929732	NM_020348	CNNM1	cyclin M1	B3KPD2
8122058	-1.43722133333333	-2.70798797648117	5.01891933333333	-4.13671519427074	0.000554248495450144	0.0133904851046179	8122058	NM_000045	ARG1	arginase, liver	P05089
8076690	-0.423335666666667	-1.34102456664894	7.4731065	-4.13181083370967	0.000560507519428183	0.0135255802604872	8076690	NM_001009880	C22orf9	chromosome 22 open reading frame 9	Q6ICG6
8138721	-0.391299000000001	-1.31157381104267	5.01239522222222	-4.13004831204143	0.000562774157384124	0.0135641286208992	8138721	NM_153631	HOXA3	homeobox A3	B3KPN8
8134680	-0.324584166666669	-1.25230343054474	7.96917566666667	-4.12761769196724	0.000565915074738957	0.0136099342228184	8134680	NM_003439	ZKSCAN1	zinc finger with KRAB and SCAN domains 1	Q7Z4R1
7960730	0.258401833333330	1.19615291442550	9.52658377777778	4.12753866417934	0.000566017491358458	0.0136099342228184	7960730	NM_005768	LPCAT3	lysophosphatidylcholine acyltransferase 3	Q6P1A2
8023598	-0.436708666666667	-1.35351292727780	4.54831194444444	-4.12584821297044	0.000568212701375694	0.013633295395966	8023598	NM_173557	RNF152	ring finger protein 152	Q8N8N0
7919715	0.402435666666666	1.32173748516631	7.06818127777778	4.12575482848713	0.000568334218529416	0.013633295395966	7919715	NM_030920	ANP32E	acidic (leucine-rich) nuclear phosphoprotein 32 family, member E	Q9BTT0
7969493	-0.371819500000000	-1.29398375008044	2.55813011111111	-4.1226479393954	0.000572391972105528	0.0137144033978476	7969493	NM_144777	SCEL	sciellin	O95171
8001133	0.659508666666666	1.57954459243351	6.90458622222222	4.12088142399857	0.000574712075106127	0.0137537352566720	8001133	NM_024745	SHCBP1	SHC SH2-domain binding protein 1	B2RDX0
8106403	-0.289025166666668	-1.22181441506756	7.46161633333333	-4.11707821334896	0.000579739192312534	0.0138576809294517	8106403	NM_005242	F2RL1	coagulation factor II (thrombin) receptor-like 1	P55085
8013384	-0.371768166666667	-1.29393770894523	7.67214038888889	-4.11581942701896	0.000581412762120426	0.0138813152982109	8013384	NM_000691	ALDH3A1	aldehyde dehydrogenase 3 family, member A1	Q6PKA6
7978644	0.365971166666665	1.28874887362294	9.04950588888889	4.11481939285965	0.000582745770968162	0.0138967726794408	7978644	NM_020529	NFKBIA	nuclear factor of kappa light polypeptide gene enhancer in B-cells inhibitor, alpha	P25963
7907160	-0.411351666666668	-1.32993124840456	10.6511894444444	-4.11242653170112	0.000585947820852304	0.0139567124896313	7907160	NM_001677	ATP1B1	ATPase, Na+/K+ transporting, beta 1 polypeptide	Q58I20
8083757	-0.329452833333335	-1.25653672118488	8.88643772222222	-4.10968952544175	0.000589632032750995	0.0140279827510125	8083757	NM_015938	NMD3	NMD3 homolog (S. cerevisiae)	Q96D46
8138776	-0.291157500000002	-1.22362161744561	9.408385	-4.10787100222212	0.000592092733679955	0.0140700113853373	8138776	NM_152740	HIBADH	3-hydroxyisobutyrate dehydrogenase	Q546Z2
8022914	-0.315348666666670	-1.24431233903010	7.8271365	-4.10613011061783	0.000594458035136029	0.0141096772508282	8022914	NM_018170	RPRD1A	regulation of nuclear pre-mRNA domain containing 1A	Q96P16
8162533	-0.486048666666668	-1.40060356687844	5.55772044444444	-4.10478459156134	0.00059629264374503	0.0141366688756863	8162533	NM_001083603	PTCH1	patched homolog 1 (Drosophila)	A3KBI9
7986068	0.531751999999999	1.44568375942249	4.6603425	4.10343323299254	0.000598140928328857	0.014163921281806	7986068	NM_000057	BLM	Bloom syndrome, RecQ helicase-like	B2RAN0
8112260	0.790602833333333	1.72979711119737	5.76705855555556	4.10237760891212	0.000599588724963382	0.0141707017920947	8112260	NM_018369	DEPDC1B	DEP domain containing 1B	Q8WUY9
8008885	0.517242333333332	1.43121690515354	6.60843711111111	4.10220524043349	0.000599825463128624	0.0141707017920947	8008885	NR_029493	MIR21	microRNA 21	---
7917976	0.541615166666665	1.45560122120180	4.70143283333333	4.09459519230882	0.0006103713563175	0.0144030586642092	7917976	NM_194292	SASS6	spindle assembly 6 homolog (C. elegans)	Q6UVJ0
7997533	0.480229666666666	1.39496571717735	6.71881227777778	4.0822419245421	0.000627887509123838	0.0147991625696979	7997533	NM_013370	OSGIN1	oxidative stress induced growth inhibitor 1	Q9UJX0
8112053	-0.526382333333333	-1.44031296999403	3.45532122222222	-4.08111396598417	0.00062951176824736	0.0148202131734889	8112053	NM_152623	CDC20B	cell division cycle 20 homolog B (S. cerevisiae)	Q86Y33
8101411	0.333301166666665	1.2598929587131	6.35147716666667	4.07599769938384	0.000636932211182512	0.0149606947788575	8101411	NM_194282	LIN54	lin-54 homolog (C. elegans)	Q6MZP7
7933010	-0.345467500000002	-1.27056263696785	7.5308245	-4.07598202008357	0.000636955086046079	0.0149606947788575	7933010	NM_019619	PARD3	par-3 partitioning defective 3 homolog (C. elegans)	Q8IX27
8166769	-1.09557233333333	-2.1369784113069	4.99455122222222	-4.0723360418881	0.000642296693633895	0.0150686967360637	8166769	NM_000531	OTC	ornithine carbamoyltransferase	P00480
8155898	-0.427993166666668	-1.34536083619742	5.69699511111111	-4.07172046996935	0.00064320296696674	0.0150725134571281	8155898	NM_006200	PCSK5	proprotein convertase subtilisin/kexin type 5	Q92824
8091327	0.448937166666665	1.36503426559735	7.10881566666667	4.07004754023211	0.000645672408538753	0.0151129096086380	8091327	NM_021105	PLSCR1	phospholipid scramblase 1	O15162
8133938	-0.293298666666667	-1.22543899597640	8.26050827777778	-4.06931821072205	0.00064675195593398	0.0151207175856768	8133938	NM_001143935	CROT	carnitine O-octanoyltransferase	Q9UKG9
8147156	-0.421123500000002	-1.33896987281684	8.62078333333333	-4.06709169124034	0.000650058830806685	0.0151805213138842	8147156	NM_007013	WWP1	WW domain containing E3 ubiquitin protein ligase 1	Q9H0M0
8069933	0.438048833333331	1.35477083392362	6.778945	4.06636444891688	0.000651142612541965	0.0151883322856451	8069933	NM_018944	C21orf45	chromosome 21 open reading frame 45	Q9NYP9
8145151	-0.352312166666668	-1.27660496746726	5.96795311111111	-4.06552405669507	0.000652397271951878	0.0152001065545570	8145151	NM_005775	SORBS3	sorbin and SH3 domain containing 3	Q9BT70
7936809	0.460442166666666	1.37596346785663	5.60452511111111	4.05567378397224	0.000667284980644022	0.0155261422893174	7936809	NM_152644	FAM24B	family with sequence similarity 24, member B	Q8N5W8
8062844	0.287136333333332	1.22021581407837	6.89305705555556	4.0552566814008	0.000667922845401321	0.0155261422893174	8062844	NM_024331	TTPAL	tocopherol (alpha) transfer protein-like	B2RA57
8160452	-0.350548666666668	-1.27504544351662	6.93710244444444	-4.05320039899677	0.000671076405193311	0.0155815793050039	8160452	NM_078487	CDKN2B	cyclin-dependent kinase inhibitor 2B (p15, inhibits CDK4)	Q86WJ4
8082400	-0.502872833333334	-1.41703248636794	3.03055327777778	-4.05078581995781	0.000674798497187671	0.0156500749862633	8082400	NM_207335	KBTBD12	kelch repeat and BTB (POZ) domain containing 12	Q3ZCT8
8134463	0.5733825	1.48800822397034	5.57836627777778	4.04957794735528	0.000676668192739816	0.0156755020192412	8134463	NM_002523	NPTX2	neuronal pentraxin II	P47972
8015049	0.678761166666666	1.6007645981571	3.32588377777778	4.04644763583464	0.000681537857543711	0.0157702880963596	8015049	NM_152349	KRT222	keratin 222	Q8N1A0
8146625	0.291564000000000	1.22396643894639	2.61066822222222	4.04542467632311	0.000683136818614886	0.0157892626149643	8146625	NM_173688	NKAIN3	Na+/K+ transporting ATPase interacting 3	Q8N8D7
7979241	-0.418180833333333	-1.33624155790930	5.64949483333333	-4.04487612836262	0.000683995786117786	0.0157911100052478	7979241	NM_001202	BMP4	bone morphogenetic protein 4	Q53XC5
8026250	0.360526999999998	1.28389480400409	6.35581116666667	4.03733411821928	0.00069591600493275	0.0160480289192114	8026250	NM_138353	DCAF15	DDB1 and CUL4 associated factor 15	Q66K64
8105077	0.601395999999999	1.51718393440483	5.631032	4.03538070014868	0.000699037166633451	0.0160909746201170	8105077	NM_032587	CARD6	caspase recruitment domain family, member 6	Q59EG7
8101322	-0.868031500000001	-1.82517082768027	4.00782655555556	-4.03517540984826	0.00069936599113582	0.0160909746201170	8101322	AB014771	MOP-1	MOP-1	Q9H3T9
7956120	-0.426308333333334	-1.34379059047026	6.50862522222222	-4.0289767589668	0.000709367961023396	0.0163025947505037	7956120	NM_001982	ERBB3	v-erb-b2 erythroblastic leukemia viral oncogene homolog 3 (avian)	P21860
7901804	-0.395105333333335	-1.31503876965723	7.23286144444444	-4.02793513741696	0.000711062689120415	0.0163129526081233	7901804	NM_176877	INADL	InaD-like (Drosophila)	Q8NI35
8167369	-0.442067166666669	-1.35854953223256	7.06524161111111	-4.02771079634052	0.000711428224251651	0.0163129526081233	8167369	NM_006044	HDAC6	histone deacetylase 6	Q9NZS3
8042251	-0.300502666666667	-1.23157344586032	5.97786933333333	-4.02450200439766	0.000716677171785159	0.0163980260838958	8042251	NM_014562	OTX1	orthodenticle homeobox 1	B3KTJ4
8119898	-0.322574500000002	-1.25056019284057	6.6391735	-4.02445378451175	0.00071675634486096	0.0163980260838958	8119898	NM_001025366	VEGFA	vascular endothelial growth factor A	P15692
7978776	0.541203666666666	1.45518609917661	4.89255783333333	4.02144114953421	0.000721720240357631	0.0164830229043847	7978776	NM_018353	C14orf106	chromosome 14 open reading frame 106	Q6P0N0
7903742	-0.448048833333335	-1.36419401027436	7.80417527777778	-4.02121279668644	0.000722097895367223	0.0164830229043847	7903742	NM_000850	GSTM4	glutathione S-transferase mu 4	Q03013
8088919	0.433134666666664	1.35016400870752	7.72817222222222	4.01964527204909	0.000724695646179713	0.0165237128774609	8088919	NM_133631	ROBO1	roundabout, axon guidance receptor, homolog 1 (Drosophila)	Q9Y6N7
8121588	0.318244499999997	1.24681247927450	8.21069044444444	4.01885125128771	0.000726015088648609	0.0165249106972191	8121588	NM_013352	DSE	dermatan sulfate epimerase	Q9UL01
8073062	0.595064666666667	1.51054029177487	6.93344588888889	4.01863271346093	0.00072637865965576	0.0165249106972191	8073062	NM_004900	APOBEC3B	apolipoprotein B mRNA editing enzyme, catalytic polypeptide-like 3B	---
7971246	-0.376604333333333	-1.29828249313013	6.8878815	-4.01732596031698	0.000728556447916105	0.0165558735417707	7971246	NM_015058	KIAA0564	KIAA0564	A3KMH1
7926061	-0.542183333333336	-1.45617458351497	11.0318777777778	-4.01471819606150	0.000732922004006264	0.0166364266754837	7926061	NM_002216	ITIH2	inter-alpha (globulin) inhibitor H2	P19823
7903945	-0.384884833333333	-1.30575554779231	3.55837472222222	-4.01385982474868	0.000734364688154169	0.0166399081670950	7903945	NM_201653	CHIA	chitinase, acidic	Q2VT96
8117304	0.508304833333332	1.42237791927827	5.83095944444444	4.01365033815912	0.000734717208167245	0.0166399081670950	8117304	NM_005495	SLC17A4	solute carrier family 17 (sodium phosphate), member 4	Q9Y2C5
8110982	0.297874500000001	1.22933192305458	8.83216527777778	4.01297321801558	0.000735857811532404	0.0166471404461628	8110982	NM_004394	DAP	death-associated protein	B2R4C9
7958913	0.386999999999999	1.30767134853676	4.85681111111111	4.01110972931931	0.000739005998906783	0.0166997230745156	7958913	NM_002535	OAS2	2'-5'-oligoadenylate synthetase 2, 69/71kDa	P29728
7909164	0.417210499999999	1.33534312563495	4.37651827777778	4.00997091544001	0.000740936547493352	0.0167247035831740	7909164	NM_001910	CTSE	cathepsin E	P14091
8023727	-0.415084500000003	-1.33337677193072	8.36334905555556	-4.00835187464329	0.000743689879389527	0.0167496078550345	8023727	NM_032160	DSEL	dermatan sulfate epimerase-like	Q9HAD7
8160297	0.721496666666663	1.64889172478298	9.2170775	4.00835033376786	0.000743692504663593	0.0167496078550345	8160297	NM_001122	PLIN2	perilipin 2	Q6FHZ7
8111960	0.680959666666666	1.60320583744881	4.63500616666667	4.00758842419206	0.000744991748252145	0.0167602472109556	8111960	BC036867	C5orf34	chromosome 5 open reading frame 34	Q96MH7
8146967	0.419313499999999	1.33729105937581	4.18519038888889	4.00585627472798	0.0007479539459521	0.0168082333530478	8146967	NM_031461	CRISPLD1	cysteine-rich secretory protein LCCL domain containing 1	Q9H336
8125512	0.339233666666666	1.26508442565538	7.38579027777778	4.00252018863604	0.000753692322708537	0.0169184312085294	8125512	NM_000593	TAP1	transporter 1, ATP-binding cassette, sub-family B (MDR/TAP)	B2R9F3
7923929	0.458010166666666	1.37364591347323	3.53342472222222	4.00159197223365	0.000755296758113739	0.0169356916891211	7923929	NM_002644	PIGR	polymeric immunoglobulin receptor	P01833
8109830	0.487682999999999	1.40219111662320	6.78548305555556	3.99953521647465	0.000758864073177215	0.0169950879938637	8109830	NM_017785	CCDC99	coiled-coil domain containing 99	Q96EA4
7958253	-0.316996833333333	-1.24573468122111	8.98461222222222	-3.99909914129247	0.000759622581274814	0.0169950879938637	7958253	NM_001145199	C12orf75	chromosome 12 open reading frame 75	Q8TAD7
8043993	0.674927	1.59651598736892	3.59835833333333	3.99629154612023	0.000764524297088039	0.0170858958125408	8043993	AY358263	LOC100131131	AHPA9419	Q6UXP0
7969374	0.461744833333333	1.37720644101542	4.77537122222222	3.99167343300032	0.000772655865546847	0.0172376038246693	7969374	NM_024808	C13orf34	chromosome 13 open reading frame 34	Q6PGQ7
8095907	-0.592002166666667	-1.50733717330412	4.95277344444444	-3.99147149062176	0.000773013412758976	0.0172376038246693	8095907	NM_025074	FRAS1	Fraser syndrome 1	Q69YV4
8146500	0.440904333333332	1.35745496259047	7.17317183333333	3.99058694075311	0.000774581495147588	0.0172446079114000	8146500	NM_002350	LYN	v-yes-1 Yamaguchi sarcoma viral related oncogene homolog	Q6NUK7
8132465	-0.405401333333335	-1.32445730074902	6.35624016666667	-3.99033483389101	0.0007750289988794	0.0172446079114000	8132465	NM_015052	HECW1	HECT, C2 and WW domain containing E3 ubiquitin protein ligase 1	Q76N89
7929258	0.763335833333332	1.69741088400462	6.6400905	3.98888671614293	0.000777604501170123	0.0172829421477175	7929258	NM_004523	KIF11	kinesin family member 11	B2RAM6
8112980	-0.296485333333333	-1.22814877280240	9.1778745	-3.9876259184229	0.000779853820469118	0.0173115756367265	8112980	NM_005711	EDIL3	EGF-like repeats and discoidin I-like domains 3	O43854
8084634	0.310565333333333	1.24019358600730	8.38746527777778	3.9872079697595	0.000780600894522351	0.0173115756367265	8084634	NM_016306	DNAJB11	DnaJ (Hsp40) homolog, subfamily B, member 11	Q9UBS4
7897877	0.505795999999998	1.41990656668397	5.26682505555556	3.98354983833410	0.000787170344024278	0.0174381889326471	7897877	NM_001066	TNFRSF1B	tumor necrosis factor receptor superfamily, member 1B	Q8IVS6
8105995	0.303038999999998	1.23374052074549	9.65480027777778	3.98001251891142	0.000793575403175618	0.0175453362717748	8105995	AK289851	SMA5	glucuronidase, beta pseudogene	Q15488
8149330	-0.326565000000002	-1.25402403540861	10.2643238888889	-3.97992298234435	0.000793738202329429	0.0175453362717748	8149330	NM_147780	CTSB	cathepsin B	P07858
8019857	0.601323166666665	1.51710734249119	6.65944894444444	3.97866502904192	0.000796028999294644	0.017576805899458	8019857	NM_006101	NDC80	NDC80 homolog, kinetochore complex component (S. cerevisiae)	A8K031
8129888	-0.323223333333334	-1.25112274251480	6.33282122222222	-3.97739739899105	0.000798344104748358	0.0175926435601296	8129888	NM_001144060	NHSL1	NHS-like 1	Q5SYE7
7933733	-0.430098500000002	-1.34732556237461	5.77691838888889	-3.97716878597072	0.000798762342516282	0.0175926435601296	7933733	NM_198215	FAM13C	family with sequence similarity 13, member C	Q96FC7
8144802	0.562949833333332	1.47728669317125	5.58994638888889	3.97684776264289	0.000799350010798193	0.0175926435601296	8144802	NM_006207	PDGFRL	platelet-derived growth factor receptor-like	Q15198
8052872	-0.305347333333333	-1.23571610382579	5.7476745	-3.97364865409426	0.000805229997152172	0.0176895907417992	8052872	NM_003236	TGFA	transforming growth factor, alpha	Q6QBS1
7908993	-0.320508000000001	-1.24877018691406	4.84979594444444	-3.97350212178969	0.00080550035790235	0.0176895907417992	7908993	NM_005686	SOX13	SRY (sex determining region Y)-box 13	Q9UN79
7942400	0.482825666666665	1.39747809226976	5.62381466666667	3.9728526236727	0.0008066998132224	0.0176967588896299	7942400	NM_176072	P2RY2	purinergic receptor P2Y, G-protein coupled, 2	C6G7W2
7943218	0.409672666666665	1.32838438253406	7.68845022222222	3.97035473871742	0.000811329422743048	0.0177789405699437	7943218	NM_015368	PANX1	pannexin 1	Q96RD7
7938066	-0.396689333333334	-1.31648340299436	3.46630427777778	-3.9698472511933	0.000812273247284927	0.0177789405699437	7938066	NM_001003443	OR56A3	olfactory receptor, family 56, subfamily A, member 3	---
8093500	0.529687333333333	1.4436162952926	6.84072327777778	3.96941535523068	0.000813077351176014	0.0177789405699437	8093500	NM_006342	TACC3	transforming, acidic coiled-coil containing protein 3	Q9Y6A5
8040440	0.615846	1.53245636993367	6.74510972222222	3.96574317052721	0.00081994644695896	0.0178840723218689	8040440	NM_182625	GEN1	Gen homolog 1, endonuclease (Drosophila)	Q17RS7
8068478	0.345394666666667	1.27049849522369	5.43469738888889	3.96546016381967	0.000820478233301571	0.0178840723218689	8068478	NM_005441	CHAF1B	chromatin assembly factor 1, subunit B (p60)	B2R7X3
8047288	0.622767833333332	1.53982653091575	5.77794477777778	3.96543146541075	0.000820532178556391	0.0178840723218689	8047288	NM_152524	SGOL2	shugoshin-like 2 (S. pombe)	Q562F6
8041422	-0.608725166666667	-1.52491113009061	4.00737155555556	-3.96126392978261	0.000828403774197515	0.0180362454382209	8041422	NM_170672	RASGRP3	RAS guanyl releasing protein 3 (calcium and DAG-regulated)	Q8IV61
8034521	0.423344166666666	1.34103246765509	5.05920566666667	3.95945769022131	0.000831838780168838	0.0180916009377922	8034521	NM_013312	HOOK2	hook homolog 2 (Drosophila)	Q96ED9
8144917	-0.326350333333334	-1.25383745603786	7.39227294444444	-3.95704268345049	0.000836453754681291	0.0181552074354701	8144917	NM_000237	LPL	lipoprotein lipase	P06858
8139632	0.373635333333333	1.29561343484897	6.82841244444444	3.95699000853068	0.000836554698802619	0.0181552074354701	8139632	NM_001042762	FIGNL1	fidgetin-like 1	Q6PIW4
8034199	-0.507824666666667	-1.42190459345338	3.83368783333333	-3.95537401875651	0.000839657439713144	0.0181909742439687	8034199	NM_012466	TSPAN16	tetraspanin 16	Q8N6J7
8167287	0.468204499999999	1.38338670824063	5.71923888888889	3.95519720348232	0.000839997626657856	0.0181909742439687	8167287	NM_022825	PORCN	porcupine homolog (Drosophila)	Q9H237
7931187	0.326293499999998	1.25378806350757	9.32250322222222	3.95087889532309	0.000848348803383056	0.0183522201116057	7931187	NM_004725	BUB3	budding uninhibited by benzimidazoles 3 homolog (yeast)	O43684
8066074	0.361809499999999	1.28503664419622	7.1185835	3.94910284909705	0.000851807528362087	0.0183842035217924	8066074	NM_001145316	DSN1	DSN1, MIND kinetochore complex component, homolog (S. cerevisiae)	Q9H410
7982663	0.6378945	1.55605655915931	6.88246844444444	3.94895594525127	0.00085209424334101	0.0183842035217924	7982663	NM_001211	BUB1B	budding uninhibited by benzimidazoles 1 homolog beta (yeast)	O60566
8102249	-0.683552333333334	-1.60608954838396	3.51578788888889	-3.94872347070457	0.000852548165292789	0.0183842035217924	8102249	NM_031279	AGXT2L1	alanine-glyoxylate aminotransferase 2-like 1	Q8TBG4
7902913	0.529415666666666	1.44334448074196	5.04088811111111	3.94091628627982	0.00086793330769054	0.0186960766704434	7902913	NM_003503	CDC7	cell division cycle 7 homolog (S. cerevisiae)	B2R6V2
8021685	-0.439467166666668	-1.35610338267620	2.76101683333333	-3.93602500213236	0.000877713257226991	0.0188824042426183	8021685	NM_001093729	CCDC102B	coiled-coil domain containing 102B	Q68D86
7977854	0.325438833333333	1.25304552714838	8.81089605555556	3.93536040542803	0.000879050561386528	0.0188824042426183	7977854	NM_032876	JUB	jub, ajuba homolog (Xenopus laevis)	A6NNL6
8166956	0.410061333333332	1.32874230175322	6.68329527777778	3.9351978930995	0.000879377878886613	0.0188824042426183	8166956	NM_021140	KDM6A	lysine (K)-specific demethylase 6A	B4E253
8073766	0.383342	1.30435990539142	4.68369538888889	3.93210371423818	0.000885633165665342	0.0189965971090333	8073766	NM_015653	RIBC2	RIB43A domain with coiled-coils 2	Q9H4K1
8173506	0.597348166666665	1.51293307049306	5.08295538888889	3.9306657150847	0.000888555374958161	0.0190391304972536	8173506	NM_017669	ERCC6L	excision repair cross-complementing rodent repair deficiency, complementation group 6-like	Q2NKX8
7991034	-0.345804000000001	-1.27085902267666	6.40943227777778	-3.92135477491783	0.000907710881718561	0.0193976206171893	7991034	NM_199330	HOMER2	homer homolog 2 (Drosophila)	Q9NSB8
8142554	-0.437446166666669	-1.35420501461507	8.10373538888889	-3.9212924594928	0.000907840463235722	0.0193976206171893	8142554	NM_005763	AASS	aminoadipate-semialdehyde synthase	Q9UDR5
8072687	0.392384333333334	1.31256087366832	8.00211138888889	3.92114028515781	0.00090815697906821	0.0193976206171893	8072687	NM_006739	MCM5	minichromosome maintenance complex component 5	B1AHB0
7988990	-0.530954000000001	-1.44488432738416	3.69494722222222	-3.919060448073	0.00091249400728131	0.0194697405553602	7988990	NM_182758	WDR72	WD repeat domain 72	Q3MJ13
7933237	0.396475666666665	1.31628844301755	5.5419675	3.9165860624591	0.000917680719733719	0.0195598193364905	7933237	NM_174890	ANUBL1	AN1, ubiquitin-like, homolog (Xenopus laevis)	Q86XD8
8124484	0.6527755	1.57218991434748	6.04689727777778	3.91569615011895	0.000919553307520533	0.0195791444784046	8124484	NM_021058	HIST1H2BJ	histone cluster 1, H2bj	---
8084648	-1.07739350000000	-2.11022012539572	6.83521105555556	-3.91269296281414	0.000925900933215794	0.0196936116645164	8084648	NM_001622	AHSG	alpha-2-HS-glycoprotein	P02765
8171587	-0.401314333333334	-1.32071056511487	6.30622666666667	-3.91141819531126	0.000928608525877556	0.0197140419226677	8171587	NM_000292	PHKA2	phosphorylase kinase, alpha 2 (liver)	P46019
8056837	-0.468687500000001	-1.38384992993540	6.1439795	-3.91132507940708	0.000928806612538116	0.0197140419226677	8056837	NM_001033045	GPR155	G protein-coupled receptor 155	Q7Z3F1
8129649	0.289014666666666	1.22180552267914	6.36337961111111	3.90999191734890	0.000931647294593776	0.0197480610134652	8129649	NM_052831	C6orf192	chromosome 6 open reading frame 192	Q6NT16
8090180	0.504771166666666	1.41889827954481	6.52027627777778	3.90965906280851	0.000932357888006227	0.0197480610134652	8090180	NM_033049	MUC13	mucin 13, cell surface associated	Q9H3R2
7934755	-0.718847499999999	-1.64586670511242	8.37206644444444	-3.90781185352567	0.000936311239758988	0.0198110948120195	7934755	NM_000429	MAT1A	methionine adenosyltransferase I, alpha	Q00266
7912537	-0.6158245	-1.53243353242088	7.19534988888889	-3.90030207987129	0.000952556486394675	0.0201192850959651	7912537	NM_004753	DHRS3	dehydrogenase/reductase (SDR family) member 3	B2R7F3
8160088	-0.470840333333333	-1.38591649431949	7.02946405555556	-3.90016205475491	0.000952862046972202	0.0201192850959651	8160088	NM_003829	MPDZ	multiple PDZ domain protein	B2RTS3
8173381	0.387792666666665	1.30839002592129	7.60594361111111	3.89942142668803	0.000954479861399136	0.0201324732472013	8173381	NM_001003811	TEX11	testis expressed 11	Q8IYF3
8123562	0.523315999999999	1.43725495050210	7.04547616666667	3.89327703981315	0.000968007678306301	0.0203709560820783	8123562	NM_001500	GMDS	GDP-mannose 4,6-dehydratase	B2R9X3
7974653	0.348488499999999	1.27322597966503	6.27136816666667	3.893181198712	0.000968220195598167	0.0203709560820783	7974653	NM_014749	KIAA0586	KIAA0586	Q9BVV6
8097910	0.407303333333333	1.32620457165805	12.5702211111111	3.8926345390928	0.000969433244578337	0.0203709560820783	8097910	NM_005141	FGB	fibrinogen beta chain	P02675
8022674	0.340018000000001	1.26577238646986	9.21619305555556	3.89245345792792	0.000969835401669521	0.0203709560820783	8022674	NM_001792	CDH2	cadherin 2, type 1, N-cadherin (neuronal)	P19022
7898988	0.297366666666665	1.22889927038274	9.61141622222222	3.89201437963766	0.000970811227197221	0.0203709560820783	7898988	NM_013943	CLIC4	chloride intracellular channel 4	Q9Y696
8108744	0.478533	1.39332614638016	7.29759822222222	3.88841094587306	0.00097885674334485	0.0205185379396071	8108744	NM_018934	PCDHB14	protocadherin beta 14	---
8062766	0.538104833333333	1.45206379018324	5.99855155555556	3.88551719046814	0.000985365866947546	0.0206336426890772	8062766	NM_002466	MYBL2	v-myb myeloblastosis viral oncogene homolog (avian)-like 2	P10244
8092134	0.347700666666665	1.27253088056010	6.71208572222222	3.88405511748853	0.000988671009974366	0.0206814874841903	8092134	NM_002662	PLD1	phospholipase D1, phosphatidylcholine-specific	Q13393
8011093	0.360991666666665	1.28430839051183	5.68682161111111	3.8829585987894	0.00099115704079397	0.020690453553516	8011093	NM_152346	SLC43A2	solute carrier family 43, member 2	Q8NBW0
8092726	-0.350928333333336	-1.27538103485318	10.3339694444444	-3.88255703212409	0.000992069033190637	0.020690453553516	8092726	NM_021101	CLDN1	claudin 1	A5JSJ9
7981427	-0.429178000000001	-1.34646618629365	6.51219155555556	-3.88242311427666	0.000992373358209557	0.020690453553516	7981427	NM_001823	CKB	creatine kinase, brain	P12277
7990839	-0.421118166666669	-1.3389649229423	6.26773911111111	-3.88206720750804	0.000993182600274844	0.020690453553516	7990839	NM_181900	STARD5	StAR-related lipid transfer (START) domain containing 5	Q53HR8
8122807	-0.560786333333334	-1.47507297898612	7.29288583333333	-3.87905995957839	0.00100004665326556	0.0208120592009168	8122807	NM_005100	AKAP12	A kinase (PRKA) anchor protein 12	Q5CZB5
8166525	0.454036	1.36986716224329	6.68987538888889	3.87742639583197	0.00100379507900754	0.0208686423092132	8166525	NM_016937	POLA1	polymerase (DNA directed), alpha 1, catalytic subunit	P09884
8167125	0.343141666666666	1.26851595621358	7.20169283333333	3.87648399190457	0.00100596391872342	0.020892303926766	8167125	NM_004651	USP11	ubiquitin specific peptidase 11	Q6P453
8007302	0.355776833333332	1.27967444908937	9.65134066666667	3.87387595314876	0.00101199042953994	0.020974881101559	8007302	NM_001070	TUBG1	tubulin, gamma 1	P23258
8062748	0.577499999999999	1.49226111537404	5.51019127777778	3.87386770027854	0.00101200955684878	0.020974881101559	8062748	NM_016004	IFT52	intraflagellar transport 52 homolog (Chlamydomonas)	Q9Y366
8121095	-0.334001	-1.26050426529766	6.0705845	-3.87129593757165	0.00101798761189904	0.0210691920446694	8121095	NM_014942	ANKRD6	ankyrin repeat domain 6	Q9Y2G4
8031573	0.293507499999999	1.22561639385046	8.39188905555556	3.8710167119803	0.00101863878657010	0.0210691920446694	8031573	NM_001145014	RFPL4A	ret finger protein-like 4A	---
8155214	0.584335499999999	1.49934823596670	7.75980866666667	3.87033999044438	0.00102021867484399	0.0210803593670619	8155214	NM_014791	MELK	maternal embryonic leucine zipper kinase	Q14680
7904314	0.443422499999999	1.35982641513525	6.73732961111111	3.86570977408046	0.00103109422522484	0.0212705069171024	7904314	NM_003594	TTF2	transcription termination factor, RNA polymerase II	Q9UNY4
8041447	-0.535731333333336	-1.44967684088377	9.93770572222222	-3.86552953830035	0.00103151989637453	0.0212705069171024	8041447	NM_016441	CRIM1	cysteine rich transmembrane BMP regulator 1 (chordin-like)	Q9NZV1
8138231	-0.537336000000001	-1.45129017026109	5.27166977777778	-3.86449705012198	0.00103396175032130	0.0212974538000006	8138231	NM_015204	THSD7A	thrombospondin, type I, domain containing 7A	Q9UPZ6
7926319	0.414521999999999	1.33285699594448	6.47012794444444	3.86408913251147	0.00103492807069564	0.0212974538000006	7926319	NM_024670	SUV39H2	suppressor of variegation 3-9 homolog 2 (Drosophila)	Q9H5I1
8063345	0.570555500000001	1.48509528648306	4.30471738888889	3.86215462315292	0.00103952302519287	0.0213703161467134	8063345	NR_002433	SNORD12C	small nucleolar RNA, C/D box 12C	---
7970975	0.4033975	1.32261897086437	7.55588988888889	3.85966525671414	0.00104546584633341	0.0214707119606669	7970975	NM_017826	SOHLH2	spermatogenesis and oogenesis specific basic helix-loop-helix 2	Q9NX45
7929958	0.318505333333333	1.24703791822446	6.25447044444444	3.85448791575668	0.00105793431332278	0.0216650432603720	7929958	NM_033637	BTRC	beta-transducin repeat containing	B2RBZ8
8116635	-0.340875333333335	-1.26652480561155	6.14127572222222	-3.85448077027708	0.00105795162363803	0.0216650432603720	8116635	NR_026650	BPHL	biphenyl hydrolase-like (serine hydrolase)	Q86W56
7964907	-0.329863833333334	-1.25689473874707	4.70315805555556	-3.85440515573701	0.00105813482130085	0.0216650432603720	7964907	NM_002849	PTPRR	protein tyrosine phosphatase, receptor type, R	Q15256
7952914	0.469697666666666	1.38481923290859	4.93500516666667	3.85299840575448	0.00106154884426354	0.0217130121828677	7952914	NM_032358	CCDC77	coiled-coil domain containing 77	Q9BR77
7943984	-0.305771666666667	-1.23607961284137	8.05247927777778	-3.85228365429727	0.00106328766938829	0.0217266542928433	7943984	NM_006006	ZBTB16	zinc finger and BTB domain containing 16	Q05516
8079237	0.624399166666666	1.54156868086570	3.93492172222222	3.85090800890356	0.00106664229073626	0.0217732519972044	8079237	NM_020242	KIF15	kinesin family member 15	Q9NS87
8117630	0.412547666666668	1.33103422388878	4.453599	3.84898278823705	0.00107135481460428	0.0218474467726648	8117630	NM_003447	ZNF165	zinc finger protein 165	P49910
8148448	0.276384666666666	1.21115597216497	7.84980455555556	3.8465475431083	0.00107734550393213	0.0219475310198034	8148448	NM_006558	KHDRBS3	KH domain containing, RNA binding, signal transduction associated 3	O75525
8095221	0.316653833333334	1.24543854364945	8.71275883333333	3.84412037978666	0.00108334952945306	0.0220476857048329	8095221	NM_001079525	PAICS	phosphoribosylaminoimidazole carboxylase, phosphoribosylaminoimidazole succinocarboxamide synthetase	Q68CQ5
7983940	-0.3001825	-1.23130016217668	4.899078	-3.84345822459508	0.00108499327098144	0.0220589905745173	7983940	NM_001040450	FAM63B	family with sequence similarity 63, member B	Q8NBR6
8073546	-0.363275333333335	-1.28634295408734	5.2142825	-3.83854340335644	0.00109727181254114	0.0222862721845781	8073546	NR_024355	LOC339674	hypothetical LOC339674	---
7924058	-0.524810333333334	-1.43874442028621	5.25040833333333	-3.83778131879379	0.00109918806355222	0.0223028448930965	7924058	NM_006147	IRF6	interferon regulatory factor 6	B2R762
7960518	0.317657333333335	1.24630513867250	7.27726433333333	3.83629762104992	0.00110292837110938	0.0223563580823872	7960518	NM_001065	TNFRSF1A	tumor necrosis factor receptor superfamily, member 1A	P19438
8157761	-0.326621000000001	-1.25407271285392	8.19011805555556	-3.83562530420780	0.00110462741146468	0.0223684292011879	8157761	NM_001145001	NEK6	NIMA (never in mitosis gene a)-related kinase 6	Q9HC98
8150036	-0.4213425	-1.33917314284366	6.50381605555556	-3.82933942944472	0.00112063940994441	0.0226700207979773	8150036	NM_015254	KIF13B	kinesin family member 13B	Q9NQT8
7978692	-0.517142500000001	-1.43111786952458	3.38751666666667	-3.82880256102467	0.00112201764420099	0.0226752718324567	7978692	NM_030631	SLC25A21	solute carrier family 25 (mitochondrial oxodicarboxylate carrier), member 21	Q9BQT8
8154245	0.578884	1.49369335176096	3.890558	3.82595657781197	0.00112935202524963	0.0228007625018028	8154245	NM_025239	PDCD1LG2	programmed cell death 1 ligand 2	Q9BQ51
8080212	-0.5519065	-1.46602174232403	6.23451966666667	-3.82412888645197	0.00113408732911129	0.0228735822498366	8080212	NM_145262	GLYCTK	glycerate kinase	Q8IVS8
8102610	0.397154666666666	1.31690809594707	4.62234172222222	3.82343125558960	0.00113590000776114	0.0228873689436564	8102610	NM_198179	QRFPR	pyroglutamylated RFamide peptide receptor	Q96P65
7919612	0.8759275	1.83518753831299	9.52937327777778	3.8225591769474	0.00113817001906165	0.0229103339487385	7919612	NM_001123375	HIST2H3D	histone cluster 2, H3d	Q71DI3
7971922	-0.341435666666669	-1.26701681111555	6.61600622222222	-3.82147845618183	0.00114098939351885	0.0229443006018125	7971922	NM_203487	PCDH9	protocadherin 9	Q9HC56
7933772	-0.399111333333334	-1.3186953747971	4.90025972222222	-3.82047391761412	0.00114361626163674	0.0229578566920827	7933772	NM_020987	ANK3	ankyrin 3, node of Ranvier (ankyrin G)	Q9H0P5
8019177	-0.393545500000002	-1.31361772587876	5.10836266666667	-3.82035458164792	0.00114392872516051	0.0229578566920827	8019177	NM_178520	TMEM105	transmembrane protein 105	Q8N8V8
7999423	0.501834166666666	1.41601266258298	5.31002922222222	3.81741552023996	0.00115165111166665	0.0230899782724857	7999423	NM_003745	SOCS1	suppressor of cytokine signaling 1	O15524
8012958	0.503771166666666	1.41791511498108	6.52924722222222	3.81662467320710	0.00115373791275923	0.0231014536651493	8012958	NM_014501	UBE2S	ubiquitin-conjugating enzyme E2S	Q16763
8046333	-0.362365500000001	-1.28553197969565	8.59872694444444	-3.81633514112251	0.00115450283980248	0.0231014536651493	8046333	NM_024843	CYBRD1	cytochrome b reductase 1	Q53TN4
8073949	0.372636000000002	1.29471629350413	7.02113838888889	3.81516804693516	0.00115759135950365	0.0231404111017149	8073949	NM_001135101	CRELD2	cysteine-rich with EGF-like domains 2	Q6UXH1
8132305	0.469528833333333	1.38465718205205	5.98742377777778	3.81233141290743	0.00116513238060170	0.0232682102017699	8132305	NM_030636	EEPD1	endonuclease/exonuclease/phosphatase family domain containing 1	Q7L9B9
7903765	-0.500786166666666	-1.41498441866220	5.26817866666667	-3.81166503199978	0.00116691099781257	0.0232807932339182	7903765	NM_000561	GSTM1	glutathione S-transferase mu 1	P09488
7960529	-0.335873666666668	-1.26214150457827	8.01896555555556	-3.81013772149103	0.00117099770161073	0.0233393543870694	7960529	NM_001038	SCNN1A	sodium channel, nonvoltage-gated 1 alpha	P37088
8138202	0.483096499999999	1.39774046177083	3.86514266666667	3.80470460916015	0.00118565120907740	0.0236082023654214	8138202	NM_004968	ICA1	islet cell autoantigen 1, 69kDa	Q05084
8003204	0.460569999999999	1.37608539368616	6.371731	3.80257343526154	0.00119144886453302	0.0237003616134292	8003204	NM_016095	GINS2	GINS complex subunit 2 (Psf2 homolog)	Q9Y248
7993664	0.505190333333332	1.41931059209526	5.88515177777778	3.80024972713942	0.00119780245573308	0.0238033880173624	7993664	NM_014711	CP110	CP110 protein	O43303
8028286	0.375737833333333	1.29750296316485	5.98168894444444	3.79973245015459	0.00119922140179422	0.0238082446761693	8028286	NM_015073	SIPA1L3	signal-induced proliferation-associated 1 like 3	O60292
7985522	0.488198333333332	1.40269207134563	5.3588405	3.79800889907741	0.0012039613728123	0.0238789599089093	7985522	NM_207517	ADAMTSL3	ADAMTS-like 3	P82987
7989985	-0.462284166666667	-1.37772138850952	6.05795422222222	-3.79364763012371	0.00121603883916455	0.0240949240174638	7989985	NM_001004439	ITGA11	integrin, alpha 11	B3KTN6
7952601	0.326703333333332	1.2541442837196	7.14860466666667	3.79092146195384	0.00122364945898159	0.0242220454429266	7952601	NM_001143820	ETS1	v-ets erythroblastosis virus E26 oncogene homolog 1 (avian)	P14921
8006440	0.386526500000000	1.30724223443595	2.73952966666667	3.78804820060714	0.00123172202815655	0.0243564372514118	8006440	NM_006273	CCL7	chemokine (C-C motif) ligand 7	P80098
8128977	0.415046833333332	1.33334195985931	5.26974288888889	3.78765109871834	0.00123284186580900	0.0243564372514118	8128977	NM_016262	TUBE1	tubulin, epsilon 1	Q9UJT0
7956426	-0.437901000000001	-1.35463201731888	4.56343022222222	-3.78576226054749	0.00123818232414524	0.0244341246545474	7956426	NM_031479	INHBE	inhibin, beta E	P58166
8064928	-0.949063333333335	-1.93061880073855	8.04387833333333	-3.78468214290321	0.00124124656315943	0.0244341246545474	8064928	NM_017545	HAO1	hydroxyacid oxidase (glycolate oxidase) 1	A8K058
8097356	0.667887166666666	1.58874453945282	5.66114894444444	3.78460867456205	0.00124145526298179	0.0244341246545474	8097356	NM_014264	PLK4	polo-like kinase 4 (Drosophila)	O00444
7913938	0.396616166666665	1.31641663887781	5.08555983333333	3.78455918187766	0.00124159587539141	0.0244341246545474	7913938	NM_001039775	AIM1L	absent in melanoma 1-like	Q8N1P7
8109062	-0.273959333333336	-1.20912159265127	7.41657188888889	-3.78340288526387	0.00124488551399646	0.0244751012305608	8109062	NM_205836	FBXO38	F-box protein 38	Q6PIJ6
8059538	0.430960666666665	1.34813097607739	5.64601188888889	3.78221097237922	0.00124828555716696	0.0245181669028821	8059538	NM_025243	SLC19A3	solute carrier family 19, member 3	B2R674
8138363	-0.292230166666667	-1.22453173784657	2.34941722222222	-3.78087391759152	0.00125211062761026	0.0245694892755662	8138363	NM_015464	SOSTDC1	sclerostin domain containing 1	Q6X4U4
8051012	0.313935499999998	1.24309409141945	7.54458977777778	3.77968211763308	0.00125552997900206	0.0246127588726999	8051012	NM_013388	PREB	prolactin regulatory element binding	Q9HCU5
7996137	0.288005833333332	1.22095144940364	6.12992938888889	3.77922366743345	0.00125684777507549	0.0246147868606572	7996137	NM_005886	KATNB1	katanin p80 (WD repeat containing) subunit B 1	Q59G59
8149534	-0.306647333333334	-1.23683009872933	9.65341561111111	-3.77819252985839	0.00125981676741706	0.0246491176404863	8149534	NM_004315	ASAH1	N-acylsphingosine amidohydrolase (acid ceramidase) 1	Q13510
8163775	0.348878833333332	1.27357050831739	8.92635205555556	3.7776501508947	0.00126138125830649	0.0246559287424037	8163775	NM_001080497	MEGF9	multiple EGF-like-domains 9	Q9H1U4
8026047	0.415833333333334	1.33406904307593	7.04605177777778	3.77535551052641	0.00126802155680448	0.0247618467788313	8026047	NM_002229	JUNB	jun B proto-oncogene	Q5U079
8069532	0.382139500000001	1.30327316200729	7.75974244444444	3.7743758351459	0.00127086715213634	0.0247935295224288	8069532	NM_006948	HSPA13	heat shock protein 70kDa family, member 13	P48723
7900159	-0.324273666666669	-1.25203393604753	5.90703277777778	-3.77131190625308	0.00127980779736388	0.0249329794093442	7900159	NM_003462	DNALI1	dynein, axonemal, light intermediate chain 1	Q5HYE2
8006940	-0.292534666666667	-1.22479021885326	5.83238344444444	-3.77108405673854	0.00128047516354846	0.0249329794093442	8006940	NM_001030002	GRB7	growth factor receptor-bound protein 7	B2RAV1
7901256	-0.518451166666668	-1.43241662351511	8.41713388888889	-3.76921969508326	0.00128594885693404	0.0250076667789863	7901256	NM_001099772	CYP4B1	cytochrome P450, family 4, subfamily B, polypeptide 1	P13584
7959173	0.352002499999999	1.27633098054009	8.3513965	3.76893786713819	0.00128677831526801	0.0250076667789863	7959173	NM_014868	RNF10	ring finger protein 10	B2RDI7
8121515	-0.374972000000001	-1.29681438567619	6.505399	-3.76692313704295	0.00129272346155696	0.0250991423043674	8121515	NM_018593	SLC16A10	solute carrier family 16, member 10 (aromatic amino acid transporter)	Q8TF71
8124280	0.478200500000001	1.39300506150212	5.37141266666667	3.76631022843339	0.00129453747027909	0.0250997603550726	8124280	NM_014722	FAM65B	family with sequence similarity 65, member B	Q9Y4F9
7982792	0.423594999999998	1.34126564575442	4.80068283333333	3.76607584521973	0.00129523183677385	0.0250997603550726	7982792	NM_002875	RAD51	RAD51 homolog (RecA homolog, E. coli) (S. cerevisiae)	Q06609
7964145	0.531359166666665	1.44529016587553	6.62861694444444	3.76364152681893	0.00130246550672257	0.0252158317299585	7964145	NM_003920	TIMELESS	timeless homolog (Drosophila)	B3KMU4
8140556	-0.436729000000001	-1.35353200381351	3.87598727777778	-3.75575031432927	0.00132619186407328	0.025638094153164	8140556	NM_000601	HGF	hepatocyte growth factor (hepapoietin A; scatter factor)	P14210
8133095	0.316237999999998	1.24507961801639	6.78673466666667	3.75554787489594	0.00132680615523774	0.025638094153164	8133095	NR_027392	INTS4L2	integrator complex subunit 4-like 2	Q2T9F4
7948274	0.459217166666666	1.37479562586929	7.16708088888889	3.75348360476691	0.00133308624007367	0.0257349124631365	7948274	NM_004223	UBE2L6	ubiquitin-conjugating enzyme E2L 6	O14933
7995069	0.332997166666667	1.25962750614108	9.53304933333333	3.75287017704568	0.00133495814749893	0.0257465286867777	7995069	NM_004960	FUS	fused in sarcoma	P35637
8091678	0.324936333333332	1.2526091592981	5.54570427777778	3.75010471992056	0.00134342958438721	0.0258852829615292	8091678	NM_024621	VEPH1	ventricular zone expressed PH domain homolog 1 (zebrafish)	Q14D04
8043310	-0.446901333333335	-1.36310938033281	7.35040833333333	-3.74701025778179	0.00135297223210270	0.0260443942494984	8043310	NM_022780	RMND5A	required for meiotic nuclear division 5 homolog A (S. cerevisiae)	Q9H871
7972890	-0.289574166666668	-1.22227945011578	6.24655005555556	-3.74658835202447	0.00135427850639737	0.0260448058108868	7972890	NM_024719	GRTP1	growth hormone regulated TBC protein 1	Q5TC63
8010260	0.550070833333331	1.46415758128044	7.11114561111111	3.74521639565192	0.00135853493144898	0.0260870144815153	8010260	NM_001168	BIRC5	baculoviral IAP repeat-containing 5	O15392
8033479	0.292161166666666	1.22447317337727	6.24224222222222	3.7447959163116	0.00135984210743854	0.0260870144815153	8033479	NM_001419	ELAVL1	ELAV (embryonic lethal, abnormal vision, Drosophila)-like 1 (Hu antigen R)	Q15717
7968563	0.476483666666664	1.39134834610408	7.9669245	3.74463772780412	0.00136033420359949	0.0260870144815153	7968563	NM_002915	RFC3	replication factor C (activator 1) 3, 38kDa	Q53HK8
8162147	-0.355566333333334	-1.27948774863418	7.44952338888889	-3.74374232291798	0.00136312298634753	0.0261157872715164	8162147	NM_024617	ZCCHC6	zinc finger, CCHC domain containing 6	Q5VYS8
8114185	-0.318544500000001	-1.24707177359935	5.36227244444444	-3.74242357792869	0.00136724063326581	0.0261699411107629	8114185	NM_080656	CDKN2AIPNL	CDKN2A interacting protein N-terminal like	Q96HQ2
7963157	0.474724166666665	1.38965250247536	8.15361611111111	3.74035730296406	0.00137371723930136	0.0262691023024892	7963157	NM_013277	RACGAP1	Rac GTPase activating protein 1	Q9H0H5
7998405	-0.478989333333335	-1.39376693373609	6.90187816666667	-3.73924214178473	0.00137722529910306	0.0263113636313092	7998405	NR_027242	LOC146336	hypothetical LOC146336	Q96MJ9
8066431	0.361052333333332	1.28436239800824	6.02337638888889	3.73833467873331	0.00138008655373169	0.0263412000415643	8066431	NM_000022	ADA	adenosine deaminase	P00813
8135601	-0.425999500000001	-1.34350296009857	8.97562033333333	-3.73472873986820	0.00139151466435632	0.0265343388960514	8135601	NM_001127500	MET	met proto-oncogene (hepatocyte growth factor receptor)	A0PJF7
8111993	-0.379426833333335	-1.30082494950831	3.87363005555556	-3.73421647884056	0.00139314575616688	0.0265348871155065	8111993	NM_004465	FGF10	fibroblast growth factor 10	Q8NFI9
7924733	0.375165333333333	1.2969881814131	8.26258438888889	3.73389775700238	0.00139416155786948	0.0265348871155065	7924733	NM_001618	PARP1	poly (ADP-ribose) polymerase 1	B2R5W3
8099340	0.312656833333332	1.24199282001442	9.444669	3.73031458990558	0.00140563227554159	0.0267281109054672	8099340	NM_017491	WDR1	WD repeat domain 1	O75083
8052654	-0.427056	-1.34448718107971	5.70446777777778	-3.72789789928468	0.00141342167629959	0.0268510378431046	8052654	NM_020651	PELI1	pellino homolog 1 (Drosophila)	Q53T26
8152041	-0.306560166666666	-1.23675537254186	7.68423244444444	-3.72432486753721	0.00142501679584494	0.0270443439036832	8152041	NM_183419	RNF19A	ring finger protein 19A	Q9NV58
8083494	-0.314405333333335	-1.24349898790543	10.0528695555556	-3.72394177434734	0.00142626559610446	0.0270443439036832	8083494	NM_007288	MME	membrane metallo-endopeptidase	P08473
8015635	-0.396246000000001	-1.31607891604949	7.46627377777778	-3.72292254670469	0.00142959335211029	0.0270821095768931	8015635	NM_012232	PTRF	polymerase I and transcript release factor	Q6NZI2
8007071	0.551560666666665	1.46567035938507	7.64201172222222	3.71798725977616	0.00144581636356337	0.0273638633888231	8007071	NM_001254	CDC6	cell division cycle 6 homolog (S. cerevisiae)	B2R935
8115147	0.499883833333333	1.41409969363655	4.48329722222222	3.70924869319545	0.00147499105516478	0.0278899894479386	8115147	NM_001025159	CD74	CD74 molecule, major histocompatibility complex, class II invariant chain	P04233
8026579	-0.4190075	-1.33700744595913	6.39772894444444	-3.70882830646838	0.00147640920800447	0.027890787181967	8026579	NM_024074	TMEM38A	transmembrane protein 38A	Q9H6F2
7970498	-0.280110666666667	-1.21428802677826	6.75337894444444	-3.7076824072007	0.00148028171850970	0.0279379054322081	7970498	NM_014572	LATS2	LATS, large tumor suppressor, homolog 2 (Drosophila)	Q59EB4
7946680	0.406193833333332	1.32518505036031	7.20633344444444	3.70725042132149	0.00148174420989362	0.0279394931484127	7946680	NM_032320	BTBD10	BTB (POZ) domain containing 10	Q9BSF8
8049487	-0.343922666666669	-1.26920285063117	6.21094116666667	-3.70620810844966	0.00148527887745552	0.0279801141691667	8049487	NM_024101	MLPH	melanophilin	Q9BV36
7964347	0.433255000000001	1.35027662884344	7.513193	3.70473616399992	0.0014902847653488	0.0280483492976974	7964347	NM_001130963	TMEM194A	transmembrane protein 194A	O14524
8033190	-0.337625333333333	-1.26367488055137	6.92238061111111	-3.70260281060861	0.00149756976331219	0.0281593127108888	8033190	NM_024103	SLC25A23	solute carrier family 25 (mitochondrial carrier; phosphate carrier), member 23	Q9BV35
8041713	-0.348328666666669	-1.27308492928767	6.99306411111111	-3.70113358225824	0.00150260744761487	0.0282026533914297	8041713	NM_177968	PPM1B	protein phosphatase, Mg2+/Mn2+ dependent, 1B	O75688
8149877	0.338531499999999	1.26446885274903	5.5446085	3.70081849801019	0.00150368999608415	0.0282026533914297	8149877	NM_007257	PNMA2	paraneoplastic antigen MA2	Q9UL42
8103706	0.453404666666666	1.36926783003914	5.1174465	3.7007004100456	0.00150409591540418	0.0282026533914297	8103706	NM_016228	AADAT	aminoadipate aminotransferase	Q8N5Z0
7958410	0.395255	1.31517520020769	5.60152266666667	3.70030959044306	0.00150544010703142	0.0282026533914297	7958410	NM_007076	FICD	FIC domain containing	Q9BVA6
7903703	0.290914833333332	1.22341581705148	8.14936183333333	3.69827191618685	0.00151246786020891	0.0283081473004937	7903703	NM_006496	GNAI3	guanine nucleotide binding protein (G protein), alpha inhibiting activity polypeptide 3	Q5TZX1
7955624	-0.357607000000002	-1.28129884204501	5.10298988888889	-3.69696783479890	0.00151698259875541	0.0283664550523729	7955624	NM_002284	KRT86	keratin 86	O43790
7959408	0.512548499999998	1.42656798290932	6.33428516666667	3.69624088212377	0.00151950511815138	0.0283874366312705	7959408	NM_014708	KNTC1	kinetochore associated 1	P50748
8094789	-0.404677333333334	-1.32379280375517	6.22540338888889	-3.69261139717366	0.00153216181976486	0.0285975323081342	8094789	NM_014988	LIMCH1	LIM and calponin homology domains 1	Q9UPQ0
7956978	0.288203999999999	1.22111916918494	7.17119461111111	3.68827712001436	0.00154741341222655	0.0288556300513636	7956978	NM_018656	SLC35E3	solute carrier family 35, member E3	Q7Z769
7952179	0.403962666666665	1.32313719998916	7.08760988888889	3.68771868259597	0.00154938938445526	0.0288659217122317	7952179	NM_002105	H2AFX	H2A histone family, member X	P16104
7907702	0.296115333333334	1.22783383668119	7.38417594444444	3.68667736379267	0.00155308067197865	0.0289081223333399	7907702	NM_003101	SOAT1	sterol O-acyltransferase 1	P35610
8026915	-0.484850166666667	-1.39944051698003	7.01595155555556	-3.68475257373397	0.00155992669404336	0.029008912007577	8026915	NM_015683	ARRDC2	arrestin domain containing 2	Q8TBH0
7997755	-0.3062965	-1.23652936402242	5.44138483333333	-3.68384494842356	0.00156316528324696	0.0290424933926819	7997755	NM_079837	BANP	BTG3 associated nuclear protein	B2RCF7
8007446	0.524921499999999	1.43885528680970	7.16954916666667	3.68317244559840	0.00156556921046779	0.0290605200514488	8007446	NM_005533	IFI35	interferon-induced protein 35	P80217
7909510	0.310293666666666	1.23996007336035	5.434941	3.68255497139576	0.0015677796625674	0.0290749256726818	7909510	NM_001170580	HHAT	hedgehog acyltransferase	Q5VTY9
8117207	-0.347033166666667	-1.27194224757302	5.27526727777778	-3.68136200160229	0.00157205906507388	0.0291049450921954	8117207	NM_170740	ALDH5A1	aldehyde dehydrogenase 5 family, member A1	Q546H9
8042291	-0.281182333333335	-1.21519036261979	7.29189055555556	-3.68130325545627	0.00157227009748169	0.0291049450921954	8042291	NM_203437	AFTPH	aftiphilin	Q6ULP2
8167601	-0.363606833333334	-1.28663856173295	4.12808083333333	-3.68078240535898	0.00157414236487604	0.0291130161825158	8167601	NM_001145073	USP27X	ubiquitin specific peptidase 27, X-linked	---
8022666	-0.367187500000003	-1.28983587340667	8.04110338888889	-3.67803358062882	0.00158406009705629	0.0292697339720428	8022666	NM_031422	CHST9	carbohydrate (N-acetylgalactosamine 4-0) sulfotransferase 9	Q7L1S5
8091306	-0.296601666666668	-1.22824780994962	7.46582322222222	-3.67705064233878	0.00158762155514876	0.0293026319883275	8091306	NR_033438	PLSCR4	phospholipid scramblase 4	Q9NRQ2
8167347	0.336781499999999	1.26293597234941	6.08786694444444	3.67674468351588	0.00158873174914514	0.0293026319883275	8167347	NM_003173	SUV39H1	suppressor of variegation 3-9 homolog 1 (Drosophila)	O43463
7903592	0.282486333333333	1.21628922588530	3.46158405555556	3.67328868420263	0.00160132570373183	0.0295080654678583	7903592	NM_020775	KIAA1324	KIAA1324	Q6UXG2
8127079	-0.342381333333334	-1.26784759538387	2.21690077777778	-3.67262290937396	0.00160376319576678	0.0295261398530359	8127079	NM_153699	GSTA5	glutathione S-transferase alpha 5	---
7958784	-0.312981166666667	-1.24227206472128	9.20943383333333	-3.67148001125914	0.00160795608558172	0.0295764699226330	7958784	NM_000690	ALDH2	aldehyde dehydrogenase 2 family (mitochondrial)	P05091
8151871	0.578446	1.49323993758347	6.95036666666667	3.66938647343113	0.00161566475698233	0.0296913187887867	8151871	NM_057749	CCNE2	cyclin E2	O96020
7953351	0.448857333333333	1.36495873180998	7.67113761111111	3.66802305206671	0.00162070474459414	0.0297569612073580	7953351	NM_014865	NCAPD2	non-SMC condensin I complex, subunit D2	B3KMS0
7974404	0.572483166666666	1.48708093279450	6.31428538888889	3.66552457983585	0.00162998103320318	0.0299001950615642	7974404	NM_005192	CDKN3	cyclin-dependent kinase inhibitor 3	Q16667
8151816	0.417906666666666	1.33598764556112	4.66618622222222	3.6641637746461	0.00163505553925140	0.0299420903320037	8151816	NM_005261	GEM	GTP binding protein overexpressed in skeletal muscle	P55040
8057677	-0.47278216666667	-1.38778316103756	9.88838244444444	-3.66411994555791	0.00163521924013459	0.0299420903320037	8057677	NM_014585	SLC40A1	solute carrier family 40 (iron-regulated transporter), member 1	Q9NP59
7902074	-0.315243000000001	-1.24422120575626	7.46646888888889	-3.66285382359223	0.00163995520658978	0.0300017076151397	7902074	NM_002303	LEPR	leptin receptor	Q6FHL5
8081838	-0.300918500000001	-1.23192847799828	6.65554216666667	-3.66172344045551	0.00164419492937689	0.0300521471762575	8081838	NM_020754	ARHGAP31	Rho GTPase activating protein 31	Q2M1Z3
7916898	0.625296833333332	1.54252816667837	7.10303055555556	3.65858731410037	0.00165601457570335	0.0302409148193757	7916898	NM_001114120	DEPDC1	DEP domain containing 1	Q5TB30
8111455	0.278517499999998	1.21294782987025	9.68136522222222	3.65810932021712	0.00165782345558684	0.0302466979700678	8111455	NR_027026	GUSBP1	glucuronidase, beta pseudogene 1	B3KTI7
7923534	-0.385079166666666	-1.30593144700322	5.71450416666667	-3.6571614404879	0.00166141632847545	0.030284990088307	7923534	NM_004997	MYBPH	myosin binding protein H	Q13203
8047161	0.3422935	1.26777040936221	9.06599561111111	3.65461822884593	0.00167109438713220	0.0304340370414822	8047161	NM_001031716	OBFC2A	oligonucleotide/oligosaccharide-binding fold containing 2A	Q96AH0
8156026	0.414366833333332	1.33271365043491	6.53820511111111	3.65363035335117	0.00167486874959239	0.0304753945729243	8156026	NM_001098802	CEP78	centrosomal protein 78kDa	Q5JTW2
7921538	-0.333055000000001	-1.25967800185607	6.44477944444444	-3.65214725865042	0.00168055106332909	0.0305513632768436	7921538	NM_052868	IGSF8	immunoglobulin superfamily, member 8	Q969P0
8053429	-0.279668333333332	-1.21391578058441	8.39229033333333	-3.65131424916891	0.00168375102482087	0.0305805214027598	8053429	NM_000821	GGCX	gamma-glutamyl carboxylase	A7YA96
8119408	0.336697833333332	1.2628627326306	7.27230633333333	3.65065241916681	0.00168629771479047	0.0305805214027598	8119408	NM_002505	NFYA	nuclear transcription factor Y, alpha	P23511
8102643	0.653713999999998	1.57321298590249	7.88430933333333	3.65025870742030	0.00168781450964801	0.0305805214027598	8102643	NM_001237	CCNA2	cyclin A2	P20248
7920401	0.2544325	1.19286642357276	7.79068655555556	3.65016139667865	0.00168818961271279	0.0305805214027598	7920401	NM_014437	SLC39A1	solute carrier family 39 (zinc transporter), member 1	Q9NY26
8041592	-0.307752500000002	-1.23777792695768	7.89981305555556	-3.64616286979798	0.00170367437503758	0.0308334639125105	8041592	NM_019063	EML4	echinoderm microtubule associated protein like 4	Q9HC35
8121768	-0.413469500000001	-1.33188498151059	5.56716205555556	-3.64519011390413	0.00170746272693896	0.0308744598350159	8121768	NM_181794	PKIB	protein kinase (cAMP-dependent, catalytic) inhibitor beta	Q9C010
8101945	0.423639666666668	1.34130717275164	10.1037903333333	3.64467633974253	0.00170946696442859	0.030883150952734	8101945	NM_002106	H2AFZ	H2A histone family, member Z	P0C0S5
8044813	-0.330363666666666	-1.25733027551036	8.17486355555556	-3.64394812126090	0.00171231174640631	0.0309069983077969	8044813	NM_183240	TMEM37	transmembrane protein 37	Q86SV2
8051793	-0.3517335	-1.27609302240086	4.82280522222222	-3.64231533260415	0.00171870729293453	0.0309948370353941	8051793	NM_148962	OXER1	oxoeicosanoid (OXE) receptor 1	Q8TDS5
8083240	-0.375589500000002	-1.29736956487886	5.710486	-3.64129709926329	0.00172270763832862	0.0310393634034855	8083240	NM_031850	AGTR1	angiotensin II receptor, type 1	P30556
7957850	0.482550333333333	1.39721141388201	6.84875988888889	3.64029964856757	0.00172663528130038	0.0310601254689036	7957850	NM_174942	GAS2L3	growth arrest-specific 2 like 3	Q86XJ1
8003667	-0.414876666666667	-1.33318470072276	5.5470035	-3.63984922871114	0.00172841179839867	0.0310601254689036	8003667	NM_002615	SERPINF1	serpin peptidase inhibitor, clade F (alpha-2 antiplasmin, pigment epithelium derived factor), member 1	P36955
7993467	0.341357000000000	1.26694772564084	6.10777044444444	3.63983779750599	0.00172845690818566	0.0310601254689036	7993467	NM_001143979	NDE1	nudE nuclear distribution gene E homolog 1 (A. nidulans)	Q9NXR1
8050190	0.298184999999998	1.22959653104879	7.12404338888889	3.63942251518675	0.00173009648534995	0.0310620511585859	8050190	NM_003183	ADAM17	ADAM metallopeptidase domain 17	B2RNB2
8162264	-0.281272500000002	-1.21526631289709	7.18188916666667	-3.63768977409325	0.00173695417222526	0.0311575761690319	8162264	NM_001698	AUH	AU RNA binding protein/enoyl-CoA hydratase	Q13825
8007228	-0.324883833333335	-1.25256357739585	7.43697561111111	-3.63538510773246	0.00174611712879157	0.0312942477458931	8007228	NM_001130020	ATP6V0A1	ATPase, H+ transporting, lysosomal V0 subunit a1	Q5CZH6
8088958	0.308627833333331	1.23852915781623	9.72204472222222	3.63456998603875	0.00174936936482453	0.0313248383613014	8088958	NM_000158	GBE1	glucan (1,4-alpha-), branching enzyme 1	Q59ET0
8084064	0.430223833333333	1.34744261562167	2.37473172222222	3.63262008336753	0.00175717361031925	0.031420001382429	8084064	NM_006636	MTHFD2	methylenetetrahydrofolate dehydrogenase (NADP+ dependent) 2, methenyltetrahydrofolate cyclohydrolase	B2R7W0
7984330	0.377808499999999	1.29936657609659	7.19624483333333	3.63246793994064	0.00175778399445853	0.031420001382429	7984330	NR_003105	ZWILCH	Zwilch, kinetochore associated, homolog (Drosophila)	Q9H900
8091954	-0.271406833333334	-1.20698423571048	9.129927	-3.63023622642353	0.00176676158266028	0.0315526495863647	8091954	NM_014498	GOLIM4	golgi integral membrane protein 4	O00461
8156278	-0.282930500000001	-1.21666374599264	5.83353355555556	-3.62784009457214	0.00177645115499723	0.0316977684082693	8156278	NM_005226	S1PR3	sphingosine-1-phosphate receptor 3	Q99500
8103326	0.51432333333333	1.42832405635925	11.5454944444444	3.62637964190478	0.00178238279386421	0.0317756369671306	8103326	NM_021870	FGG	fibrinogen gamma chain	Q7Z664
8081710	0.494710333333333	1.40903781782421	3.07772722222222	3.62495817092990	0.00178817494855075	0.0318508841890366	8081710	NM_017699	SIDT1	SID1 transmembrane family, member 1	Q9NXL6
8021081	-0.587126666666666	-1.50225181682174	3.939289	-3.62341419366391	0.00179448741290927	0.0318874190436773	8021081	NM_001128588	SLC14A1	solute carrier family 14 (urea transporter), member 1 (Kidd blood group)	B3KXJ3
8102450	-0.385001666666667	-1.30586129567817	5.79315827777778	-3.62333835499836	0.00179479804311681	0.0318874190436773	8102450	NM_022569	NDST4	N-deacetylase/N-sulfotransferase (heparan glucosaminyl) 4	Q9H3R1
8138489	0.319599333333332	1.24798390946701	7.84287766666667	3.62330236063833	0.00179494549229580	0.0318874190436773	8138489	NM_018719	CDCA7L	cell division cycle associated 7-like	Q96GN5
8047403	0.432554333333332	1.34962100579588	4.4030565	3.62208223875157	0.00179995076642786	0.0319264361437999	8047403	NM_032977	CASP10	caspase 10, apoptosis-related cysteine peptidase	Q92851
8025382	-0.343948166666667	-1.26922528431105	6.38027188888889	-3.62199920753901	0.00180029188516839	0.0319264361437999	8025382	NM_024552	LASS4	LAG1 homolog, ceramide synthase 4	Q9HA82
7909862	-0.290375166666666	-1.22295826140337	7.43759783333333	-3.6211441182349	0.00180380859247264	0.0319608393089339	7909862	NM_024709	C1orf115	chromosome 1 open reading frame 115	Q9H7X2
8026991	-0.263363333333333	-1.20027362539415	6.8257685	-3.61778228759793	0.00181770080151887	0.0321788604775437	8026991	NM_017712	PGPEP1	pyroglutamyl-peptidase I	Q9NXJ5
7949454	-0.325541666666668	-1.25313484570645	6.26274672222222	-3.61708948528604	0.00182057683367618	0.0322016513251449	7949454	NM_002419	MAP3K11	mitogen-activated protein kinase kinase kinase 11	B2RDI6
8047926	0.406894999999997	1.32582926233153	8.77424633333333	3.61543441942	0.00182746576843897	0.0322518070305122	8047926	NM_002374	MAP2	microtubule-associated protein 2	P11137
8143144	0.416229833333333	1.33443573947039	6.30633038888889	3.61530809127278	0.00182799264734691	0.0322518070305122	8143144	NM_002825	PTN	pleiotrophin	P21246
7980496	0.555986666666666	1.47017374903573	5.15519672222222	3.61526178735771	0.00182818580552829	0.0322518070305122	7980496	NM_152446	C14orf145	chromosome 14 open reading frame 145	Q6ZU80
8000013	0.299243333333333	1.23049887034293	6.05189494444444	3.61403034644137	0.00183333022154359	0.0323121318092462	8000013	NM_001142725	ERI2	ERI1 exoribonuclease family member 2	A8K979
8073842	-0.350685166666667	-1.27516608712591	7.14211088888889	-3.61368070651467	0.00183479347372681	0.0323121318092462	8073842	NM_017931	TTC38	tetratricopeptide repeat domain 38	Q5R3I4
8012257	0.280073499999998	1.21425674472923	7.49119627777778	3.60879154094678	0.00185537631525696	0.0326235623803152	8012257	NM_000546	TP53	tumor protein p53	Q2XN98
8087839	0.376040999999998	1.29777564794590	5.10785461111111	3.60848706089876	0.00185666567780880	0.0326235623803152	8087839	NM_015426	POC1A	POC1 centriolar protein homolog A (Chlamydomonas)	B2RDV4
8114425	0.590139166666665	1.50539195500538	5.174116	3.60833594706621	0.00185730591943186	0.0326235623803152	8114425	NM_001790	CDC25C	cell division cycle 25 homolog C (S. pombe)	P30307
7943803	0.443447999999999	1.35985045062374	5.269687	3.60440142323356	0.00187405292733827	0.0328892232356250	7943803	NM_001037954	DIXDC1	DIX domain containing 1	B3KP10
7991516	0.426499333333332	1.34396850817724	3.99592311111111	3.60354208319031	0.00187773048791248	0.0329252569117525	7991516	NM_139057	ADAMTS17	ADAM metallopeptidase with thrombospondin type 1 motif, 17	Q8TE56
8108753	0.330751333333333	1.25766817819725	4.2915	3.60232750483184	0.00188294048422801	0.0329666032653238	8108753	NM_018935	PCDHB15	protocadherin beta 15	B2R708
8122634	-0.281459666666667	-1.21542398454187	6.93718427777778	-3.60215152575002	0.00188369654146873	0.0329666032653238	8122634	NM_001030060	SAMD5	sterile alpha motif domain containing 5	---
8077376	-0.328120166666668	-1.25537655124085	4.76590033333333	-3.60185583380640	0.00188496759667046	0.0329666032653238	8077376	NM_001168272	ITPR1	inositol 1,4,5-triphosphate receptor, type 1	B4DER3
8099797	0.277076333333334	1.21173677201125	7.41160827777778	3.60065675152572	0.00189013065434514	0.0330284037617034	8099797	NM_001085399	RELL1	RELT-like 1	Q8IUW5
8076056	0.320749333333333	1.24897909806378	7.12315166666667	3.60022894270519	0.00189197611721172	0.0330296728684213	8076056	NM_001894	CSNK1E	casein kinase 1, epsilon	Q53EZ1
7978706	-0.367570833333335	-1.29017863661314	5.98382861111111	-3.59988473192616	0.00189346225323658	0.0330296728684213	7978706	NM_004496	FOXA1	forkhead box A1	P55317
8133155	0.349788833333332	1.27437408406849	7.25740888888889	3.59840199483969	0.00189987721635642	0.0330819983104363	8133155	NM_003596	TPST1	tyrosylprotein sulfotransferase 1	A4D2M0
8047097	-0.38015316666667	-1.30148002239312	7.77448872222222	-3.59816597838308	0.00190090030850255	0.0330819983104363	8047097	NM_014905	GLS	glutaminase	O94925
8019954	0.468916166666665	1.38406928705582	4.95707488888889	3.59806041893008	0.00190135806766938	0.0330819983104363	8019954	NR_024101	FLJ35776	hypothetical LOC649446	Q8NA74
8082408	0.279876166666666	1.21409066878273	9.6072795	3.59496823407650	0.00191481586089284	0.0332875793313018	8082408	NM_013336	SEC61A1	Sec61 alpha 1 subunit (S. cerevisiae)	P61619
7949075	0.283393166666665	1.21705398787674	10.1304832777778	3.59420374020814	0.00191815759640593	0.0333170989538544	7949075	NM_016404	TRMT112	tRNA methyltransferase 11-2 homolog (S. cerevisiae)	Q9UI30
8071877	-0.665442500000001	-1.58605466954876	4.76839777777778	-3.59231286709564	0.00192644774320824	0.0334324449955745	8071877	NR_003714	POM121L9P	POM121 membrane glycoprotein-like 9 (rat) pseudogene	Q5BKY6
7941749	-0.388287500000001	-1.30883887063538	5.124201	-3.58754660437167	0.00194750210315818	0.0337689201291841	7941749	NM_177963	SYT12	synaptotagmin XII	Q8NDM9
8150138	0.5418125	1.45580033347303	3.48995372222222	3.58507464981107	0.00195851114876771	0.0339227945608114	8150138	NM_031271	TEX15	testis expressed 15	B2RU27
8117225	0.279016666666664	1.21336757753965	6.91312233333333	3.58480330325486	0.00195972335622645	0.0339227945608114	8117225	NM_015895	GMNN	geminin, DNA replication inhibitor	O75496
8007429	0.622887666666667	1.53995443751026	5.18421922222222	3.58389654595350	0.00196377957069423	0.0339482121567245	8007429	NM_000151	G6PC	glucose-6-phosphatase, catalytic subunit	P35575
7951633	0.267877999999999	1.20403555891617	7.05406338888889	3.5836647450472	0.00196481782242013	0.0339482121567245	7951633	NM_024740	ALG9	asparagine-linked glycosylation 9, alpha-1,2-mannosyltransferase homolog (S. cerevisiae)	Q9H6U8
8133074	0.315508333333331	1.24445005780792	6.90286011111111	3.58335274793135	0.00196621613576688	0.0339482121567245	8133074	NR_027393	INTS4L1	integrator complex subunit 4-like 1	Q2T9F4
7940600	0.350466833333332	1.27497312174615	6.77348622222222	3.58067528667526	0.00197825656900589	0.0341270303436165	7940600	NM_001040694	INCENP	inner centromere protein antigens 135/155kDa	B3KPD3
8026090	-0.295127166666668	-1.22699312606203	5.78534666666667	-3.57887096242075	0.0019864116502557	0.0342385749580638	8026090	NM_000159	GCDH	glutaryl-CoA dehydrogenase	Q92947
8041383	0.478551166666667	1.39334369149560	5.88546627777778	3.57734511500084	0.00199333403353632	0.034328700815447	8041383	NM_206943	LTBP1	latent transforming growth factor beta binding protein 1	Q14766
7899911	-0.3539445	-1.27805019608994	3.29466683333333	-3.57505233738046	0.00200378067458714	0.0344412867766525	7899911	NM_001134734	C1orf94	chromosome 1 open reading frame 94	Q6P1W5
8112558	0.290125833333335	1.22274692227521	9.71066016666667	3.57491525289249	0.00200440698893123	0.0344412867766525	8112558	NR_003504	GUSBL1	glucuronidase, beta-like 1	Q15488
7964759	-0.375755666666667	-1.29751900185993	4.70082466666667	-3.57479231373839	0.00200496884047607	0.0344412867766525	7964759	NM_021150	GRIP1	glutamate receptor interacting protein 1	Q1RLM0
7965390	-0.819072833333335	-1.76427179603101	5.18542938888889	-3.57383394644149	0.00200935407530267	0.0344873895905039	7965390	NM_004950	EPYC	epiphycan	Q99645
7962559	-0.367282500000001	-1.28992081058256	7.33927222222222	-3.57149437471491	0.00202009922029431	0.034634331247069	7962559	NM_018018	SLC38A4	solute carrier family 38, member 4	Q969I6
7951485	-0.276808666666668	-1.21151197643951	7.43514422222222	-3.57122659308643	0.00202133270178997	0.034634331247069	7951485	NM_017515	SLC35F2	solute carrier family 35, member F2	Q8IXU6
8146945	0.316307666666666	1.24513974343349	6.74382788888889	3.56815809618593	0.00203552038640090	0.0348215497077917	8146945	NM_018972	GDAP1	ganglioside-induced differentiation-associated protein 1	Q8TB36
7903049	0.549758833333333	1.46384097398652	4.332796	3.56812047609944	0.00203569493851668	0.0348215497077917	7903049	NM_206886	CCDC18	coiled-coil domain containing 18	Q86WF4
7947590	-0.445978	-1.36223726140193	4.79350044444444	-3.56617232150032	0.00204475437080103	0.034947024532999	7947590	NM_020826	SYT13	synaptotagmin XIII	Q7L8C5
7936968	0.769294833333332	1.70443647813081	6.65503911111111	3.5638733705543	0.00205549638892257	0.0351010208959229	7936968	NM_003474	ADAM12	ADAM metallopeptidase domain 12	O43184
8029465	0.318879833333333	1.24736167085907	6.35709066666667	3.56304448038979	0.0020593831094624	0.0351377909333357	8029465	NM_005178	BCL3	B-cell CLL/lymphoma 3	P20749
8155627	0.793168	1.73287549219543	5.67575055555556	3.56116214970443	0.00206823648925238	0.0352591704265313	8155627	AL833349	FAM95B1	family with sequence similarity 95, member B1	---
8089372	0.505296499999998	1.41941504176392	6.35570688888889	3.56055194666444	0.00207111459502851	0.0352785654127965	8089372	NM_020890	KIAA1524	KIAA1524	Q8TCG1
8056977	0.32891633333333	1.25606953539616	8.46303911111111	3.55952504887779	0.00207596703959508	0.0353315297167022	8056977	NM_006164	NFE2L2	nuclear factor (erythroid-derived 2)-like 2	Q16236
7943126	0.439502333333333	1.35613643901556	5.45756638888889	3.55723457996446	0.00208683082015601	0.0354866281246328	7943126	NM_033395	KIAA1731	KIAA1731	Q9C0D2
7897745	0.350645999999998	1.27513146904951	7.23695966666667	3.55650655827444	0.00209029561065075	0.0355157519093804	7897745	NM_020350	AGTRAP	angiotensin II receptor-associated protein	Q6RW13
8065344	0.256263000000000	1.19438090013085	6.68706122222222	3.55530321466948	0.00209603501815373	0.0355834420586064	8065344	NM_021784	FOXA2	forkhead box A2	Q9Y261
8078173	-0.284298333333334	-1.21781782384582	6.702453	-3.55483767064045	0.00209825963026338	0.0355913997535052	8078173	NM_138381	OXNAD1	oxidoreductase NAD-binding domain containing 1	Q96HP4
8082066	-0.544762833333335	-1.45878051354753	7.21216027777778	-3.55252285440304	0.00210935572819107	0.0357495134732522	8082066	NM_014367	FAM162A	family with sequence similarity 162, member A	Q96A26
8019842	0.350131666666664	1.27467695461131	9.84605522222222	3.55203038508158	0.00211172385692309	0.0357495134732522	8019842	NM_001071	TYMS	thymidylate synthetase	Q53Y97
7906720	0.39302	1.31313932927445	2.80799444444444	3.55179179951932	0.00211287208391495	0.0357495134732522	7906720	NM_004106	FCER1G	Fc fragment of IgE, high affinity I, receptor for; gamma polypeptide	P30273
7979204	0.287756999999999	1.22074088014866	7.08296733333333	3.55030050781652	0.00212006313313848	0.0357904486608636	7979204	NM_006832	FERMT2	fermitin family homolog 2 (Drosophila)	Q96AC1
7902789	0.285077333333333	1.21847557633642	7.61978	3.55019851372872	0.00212055583420937	0.0357904486608636	7902789	NM_012262	HS2ST1	heparan sulfate 2-O-sulfotransferase 1	Q7LGA3
7963534	-0.393889166666667	-1.31393068210755	5.37509922222222	-3.550191752953	0.00212058849737036	0.0357904486608636	7963534	NM_002272	KRT4	keratin 4	P19013
7924096	0.479947999999998	1.39469339559910	6.44398338888889	3.54511795745837	0.00214524212654887	0.0361764208861444	7924096	NM_002497	NEK2	NIMA (never in mitosis gene a)-related kinase 2	P51955
7958202	0.307123333333332	1.23723824337764	6.26221811111111	3.54399716532245	0.00215072614450180	0.0362387522436005	7958202	NM_018413	CHST11	carbohydrate (chondroitin 4) sulfotransferase 11	Q9NPF2
8064418	-0.372728333333333	-1.29479915876205	5.33590933333333	-3.54139633128523	0.00216350540996689	0.0364237995515189	8064418	NM_080489	SDCBP2	syndecan binding protein (syntenin) 2	Q9H190
8075005	-0.368694166666667	-1.29118360648702	5.63628372222222	-3.54070452607043	0.00216691722637848	0.0364509644636447	8075005	NR_028484	C22orf45	chromosome 22 open reading frame 45	P86434
8038899	0.480285499999999	1.39501970439628	5.70111738888889	3.53879948578503	0.00217633992393316	0.0365791129835201	8038899	NM_002029	FPR1	formyl peptide receptor 1	B2RC44
8111864	-0.336943666666668	-1.26307794111075	10.1494741111111	-3.53778468825376	0.00218137582234120	0.0366268361681801	8111864	NM_001115131	C6	complement component 6	P13671
8117995	0.307366666666665	1.23744694077255	11.9309933333333	3.53749948673286	0.00218279319640659	0.0366268361681801	8117995	NM_178014	TUBB	tubulin, beta	P09972
7954388	0.300426666666664	1.23150856928287	7.24126683333333	3.5364327500994	0.00218810265784769	0.0366700921682969	7954388	NM_016072	GOLT1B	golgi transport 1 homolog B (S. cerevisiae)	Q9Y3E0
8022009	0.332436499999999	1.25913807911493	6.35889838888889	3.53625487760684	0.00218898922168916	0.0366700921682969	8022009	NM_022840	METTL4	methyltransferase like 4	Q8N3J2
8015642	0.382041166666665	1.30318433462295	6.94463333333333	3.53575621146158	0.00219147659886624	0.0366814456308990	8015642	NM_016556	PSMC3IP	PSMC3 interacting protein	Q9UH92
7901336	-0.265613000000001	-1.2021467322357	7.73692383333333	-3.5351863990713	0.00219432227609533	0.0366987727198452	7901336	NM_018571	STRADB	STE20-related kinase adaptor beta	Q9C0K7
8115397	-0.281983500000001	-1.21586537733822	5.98303155555556	-3.53395384478033	0.00220049021958361	0.0367715884179388	8115397	NM_032385	C5orf4	chromosome 5 open reading frame 4	Q96IV6
8021418	-0.401404500000001	-1.32079311048121	6.87317633333333	-3.52888080516949	0.00222605750999218	0.037161500984557	8021418	NM_006785	MALT1	mucosa associated lymphoid tissue lymphoma translocation gene 1	Q9UDY8
8021470	0.357296833333333	1.28102340374227	5.791667	3.52859826328214	0.00222749006888193	0.037161500984557	8021470	NM_021127	PMAIP1	phorbol-12-myristate-13-acetate-induced protein 1	Q13794
8133670	0.373638333333334	1.29561612900417	8.43527005555556	3.52633391827408	0.00223900380717166	0.0373228677396132	8133670	NM_000941	POR	P450 (cytochrome) oxidoreductase	B2R6E5
8127031	0.271729333333331	1.20725407508398	7.70447255555556	3.52542741270672	0.00224362966267584	0.0373415917440522	8127031	NM_002388	MCM3	minichromosome maintenance complex component 3	B2R7C5
8007323	0.384533833333333	1.30543790308197	4.65114227777778	3.52539182016156	0.00224381148220304	0.0373415917440522	8007323	NM_003632	CNTNAP1	contactin associated protein 1	P78357
7953291	-0.295732333333335	-1.22750792030221	8.66521405555556	-3.52440689972272	0.00224884858658881	0.0373947176785522	7953291	NM_001769	CD9	CD9 molecule	Q56CY1
7966345	-0.310114333333335	-1.23980595045365	7.28193461111111	-3.52179287066786	0.00226227152793143	0.0375870851403033	7966345	NM_139283	PPTC7	PTC7 protein phosphatase homolog (S. cerevisiae)	Q8NI37
8071566	0.295066833333332	1.22694181442979	6.91759944444444	3.5208977740225	0.00226688597426047	0.0376329063867811	8071566	NM_014337	PPIL2	peptidylprolyl isomerase (cyclophilin)-like 2	Q13356
8113039	-0.329691333333335	-1.25674446348113	6.55488905555556	-3.52023385075436	0.00227031466630334	0.0376589838674048	8113039	NM_002397	MEF2C	myocyte enhancer factor 2C	B2R681
7991374	0.319102166666665	1.24755391623389	9.06390116666667	3.51966952745307	0.00227323302076665	0.0376765603687163	7991374	NM_002168	IDH2	isocitrate dehydrogenase 2 (NADP+), mitochondrial	P48735
8081288	-0.554865000000002	-1.46903116244737	8.09077072222222	-3.5188354521838	0.00227755316088636	0.0377173223620642	8081288	NM_018004	TMEM45A	transmembrane protein 45A	Q9NWC5
7926821	0.45248350	1.36839382600329	6.80287816666667	3.51799185420854	0.00228193086979546	0.0377463735383719	7926821	NM_001172303	MASTL	microtubule associated serine/threonine kinase-like	Q96GX5
7923043	-0.424256833333335	-1.34188108972085	6.00262377777778	-3.51777995897940	0.00228303176902042	0.0377463735383719	7923043	NM_198503	KCNT2	potassium channel, subfamily T, member 2	Q6ZS12
7898184	-0.352773833333334	-1.27701355019109	4.06885638888889	-3.51671836556708	0.00228855516470503	0.0378068567144018	7898184	NM_015849	CELA2B	chymotrypsin-like elastase family, member 2B	P08218
7942832	0.450481333333334	1.3664960914178	4.74747688888889	3.51421564033583	0.00230162893397834	0.0379918717359455	7942832	NM_145018	C11orf82	chromosome 11 open reading frame 82	Q8IXT1
8016994	-0.463104500000002	-1.37850499982569	5.05417283333333	-3.51361030853299	0.00230480213120218	0.0380132947107146	8016994	NM_017763	RNF43	ring finger protein 43	Q68DV7
8084206	0.381394333333332	1.30260018197502	5.99203605555556	3.50971066808748	0.00232534812847616	0.0383209809465136	8084206	NM_032047	B3GNT5	UDP-GlcNAc:betaGal beta-1,3-N-acetylglucosaminyltransferase 5	Q9BYG0
7954511	0.325841499999999	1.25339531006922	6.68878427777778	3.50541722964537	0.0023481780505828	0.0386535214686117	7954511	NM_015000	STK38L	serine/threonine kinase 38 like	Q9Y2H1
7996290	0.247526166666666	1.18716969248727	6.58236861111111	3.50519966079957	0.00234934082137788	0.0386535214686117	7996290	NM_052999	CMTM1	CKLF-like MARVEL transmembrane domain containing 1	Q9UBR5
8038177	-0.316533333333334	-1.24533452369169	2.7534925	-3.50456776223062	0.00235272115083218	0.038677743493405	8038177	NM_182575	IZUMO1	izumo sperm-egg fusion 1	Q8IYV9
8097801	-0.409199166666668	-1.32794847142346	6.70524172222222	-3.50265945593439	0.00236295876183546	0.0387987381660001	8097801	NM_001109977	FAM160A1	family with sequence similarity 160, member A1	Q05DH4
8044882	-0.307534499999999	-1.237590905311	6.62108327777778	-3.50248268716789	0.00236390930611791	0.0387987381660001	8044882	NM_020909	EPB41L5	erythrocyte membrane protein band 4.1 like 5	Q9HCM4
7906400	0.528199833333333	1.44212861250157	7.10169566666667	3.50181216507136	0.00236751835730217	0.0388091272236894	7906400	NM_005531	IFI16	interferon, gamma-inducible protein 16	Q16666
8007312	0.341106166666664	1.26672746766021	6.76268294444444	3.50165380727734	0.0023683715034881	0.0388091272236894	8007312	NM_016437	TUBG2	tubulin, gamma 2	Q9NRH3
7907271	-0.3975175	-1.31723933590460	3.61016816666667	-3.50127886841054	0.0023703926810753	0.0388108720883654	7907271	NM_001460	FMO2	flavin containing monooxygenase 2 (non-functional)	Q5JPC7
8096301	0.553134999999997	1.46727063740186	9.56872977777778	3.50086805952660	0.00237260917679718	0.0388158095348497	8096301	NM_001040058	SPP1	secreted phosphoprotein 1	B7Z351
8100760	-0.471722500000004	-1.38676420168030	9.25926394444445	-3.50046016166962	0.00237481198968348	0.0388205153474871	8100760	NM_024743	UGT2A3	UDP glucuronosyltransferase 2 family, polypeptide A3	Q6UWM9
7993458	0.458340833333333	1.37396079011738	5.02428794444444	3.49897344694879	0.00238285794433337	0.0388702947938921	7993458	NM_033201	C16orf45	chromosome 16 open reading frame 45	Q96MC5
8126853	-0.429752666666667	-1.34700262909049	7.48878655555556	-3.49886009736393	0.00238347248357984	0.0388702947938921	8126853	NM_001013732	C6orf138	chromosome 6 open reading frame 138	B4DTR9
8129901	-0.348831500000001	-1.27352872447063	6.96913594444444	-3.49883472116792	0.00238361008528899	0.0388702947938921	8129901	NM_031922	REPS1	RALBP1 associated Eps domain containing 1	B2R7D3
7906501	-0.3372405	-1.26333784510823	5.78677355555556	-3.49426816383830	0.00240850015796268	0.0392281028441864	7906501	NM_000702	ATP1A2	ATPase, Na+/K+ transporting, alpha 2 polypeptide	B2RAQ4
7974229	-0.423895666666668	-1.34154520303071	7.87523455555556	-3.49409989294279	0.00240942220231929	0.0392281028441864	7974229	NM_014315	KLHDC2	kelch domain containing 2	Q9Y2U9
7916219	-0.292230333333334	-1.22453187931003	7.35589544444444	-3.49250924074993	0.00241815544117763	0.0393386924499763	7916219	NM_023077	C1orf163	chromosome 1 open reading frame 163	Q96BR5
8062927	0.503515833333332	1.41766418949325	5.48413422222222	3.48969590423824	0.00243367816805923	0.0395594678961994	8062927	NM_002638	PI3	peptidase inhibitor 3, skin-derived	P19957
8152031	0.651674166666665	1.57099018441523	4.92343027777778	3.48754273582199	0.00244562474557507	0.0397218057634668	8152031	NM_001077528	FBXO43	F-box protein 43	---
7918394	0.303113333333331	1.23380408955622	5.84527422222222	3.48473324204565	0.00246129987278976	0.0399443942525607	7918394	NM_139053	EPS8L3	EPS8-like 3	Q8TE67
8102076	0.650329166666666	1.56952625954148	5.10612033333333	3.48431765931222	0.00246362694828532	0.0399501745933948	8102076	NM_001813	CENPE	centromere protein E, 312kDa	Q02224
7904695	0.279775166666665	1.21400567586192	9.6246105	3.48192373405367	0.0024770741585758	0.0401187104379523	7904695	NM_004892	SEC22B	SEC22 vesicle trafficking protein homolog B (S. cerevisiae) (gene/pseudogene)	O75396
8169683	-0.385343333333335	-1.30617059327720	6.8176955	-3.48176318873476	0.00247797856281777	0.0401187104379523	8169683	NM_006777	ZBTB33	zinc finger and BTB domain containing 33	Q86T24
8056102	-0.342057166666669	-1.26756274810398	8.25907372222222	-3.47912710480283	0.00249287513768218	0.0403276768083143	8056102	NM_014880	CD302	CD302 molecule	Q8IX05
8151952	-0.380399833333333	-1.30170256366188	7.1082875	-3.47679732741013	0.0025061142534055	0.0405095182747444	8151952	NM_024759	NIPAL2	NIPA-like domain containing 2	Q9H841
8101893	-0.961874333333335	-1.94783886222717	8.29744783333333	-3.47586451154237	0.00251143445598071	0.0405540345482812	8101893	NM_000669	ADH1C	alcohol dehydrogenase 1C (class I), gamma polypeptide	P00326
8120411	0.476146166666666	1.39102289607364	6.39616877777778	3.47561320954415	0.00251286962963202	0.0405540345482812	8120411	NM_000947	PRIM2	primase, DNA, polypeptide 2 (58kDa)	P49643
8143885	-0.378672833333334	-1.30014527312223	3.91135055555556	-3.47321448393428	0.00252660939558201	0.0407433352811833	8143885	NM_001098834	GBX1	gastrulation brain homeobox 1	---
7915363	0.302467166666665	1.23325160650062	6.74363527777778	3.47215963805472	0.00253267491540680	0.0408086808706645	7915363	NM_001031694	SCMH1	sex comb on midleg homolog 1 (Drosophila)	Q96GD3
8124211	0.312496333333333	1.24185465584661	3.17522116666667	3.47143640123052	0.00253684192706104	0.0408433565222615	8124211	NM_001503	GPLD1	glycosylphosphatidylinositol specific phospholipase D1	P80108
7977786	-0.309722833333334	-1.23946955352764	8.79633605555555	-3.47035488870691	0.00254308579832213	0.0409113881999917	7977786	NM_003982	SLC7A7	solute carrier family 7 (cationic amino acid transporter, y+ system), member 7	Q9UM01
8046340	0.326762833333333	1.25419600852739	5.45059994444444	3.46977441838926	0.00254644325922362	0.0409329142462036	8046340	NM_001378	DYNC1I2	dynein, cytoplasmic 1, intermediate chain 2	Q13409
8121043	0.267516666666666	1.20373403732466	7.40787688888889	3.4676149508034	0.00255897210406877	0.0411017151739097	8121043	NM_181837	ORC3L	origin recognition complex, subunit 3-like (yeast)	Q9UBD5
7997839	0.381897333333333	1.30305441665827	5.67341688888889	3.46441372128017	0.00257765694240497	0.0413275660172794	7997839	NM_030928	CDT1	chromatin licensing and DNA replication factor 1	Q9H211
7915091	0.278365833333333	1.21282032261507	6.723759	3.46431164766718	0.00257825492944344	0.0413275660172794	7915091	NM_005955	MTF1	metal-regulatory transcription factor 1	Q14872
7972461	-0.427848166666667	-1.34522562569708	3.33726516666667	-3.46415890255985	0.00257915002525202	0.0413275660172794	7972461	NM_005073	SLC15A1	solute carrier family 15 (oligopeptide transporter), member 1	P46059
8009502	-0.402735666666668	-1.32201236132815	4.29426505555556	-3.46291509930946	0.00258645019954848	0.0414118053276839	8009502	NM_000891	KCNJ2	potassium inwardly-rectifying channel, subfamily J, member 2	P63252
8129392	0.542170833333333	1.45616196677829	5.28575244444444	3.46158457285782	0.00259428191648710	0.0415044155068615	8129392	NM_001012279	C6orf174	chromosome 6 open reading frame 174	Q6ZU52
7973014	-0.258993666666667	-1.19664371003450	2.45278022222222	-3.4608963664472	0.0025983419882784	0.0415365868315483	7973014	NM_001005483	OR4K5	olfactory receptor, family 4, subfamily K, member 5	B9EIS6
8034583	0.297141333333333	1.22870734462097	4.114347	3.46038734903378	0.00260134896288084	0.0415459314741553	8034583	NM_001105578	SYCE2	synaptonemal complex central element protein 2	Q6PIF2
8043036	0.673491166666665	1.59492785510867	8.16643211111111	3.4601037475739	0.00260302580030475	0.0415459314741553	8043036	NR_033423	LOC1720	dihydrofolate reductase pseudogene	---
8117608	0.509515333333332	1.42357187292881	3.99781966666667	3.45760826531920	0.00261782672005442	0.0417492900200654	8117608	NM_003511	HIST1H2AL	histone cluster 1, H2al	P0C0S8
8086467	0.298359333333332	1.22974512282170	7.89954733333333	3.45708390147607	0.0026209472943653	0.0417661962710571	8086467	NM_018075	ANO10	anoctamin 10	Q9NW15
7961239	-0.285402666666667	-1.21875037829320	2.16566333333333	-3.45635306815841	0.00262530271718432	0.0417757856206103	7961239	NM_023919	TAS2R7	taste receptor, type 2, member 7	Q9NYW3
7970624	0.447077666666666	1.36327599649466	5.77268905555556	3.45629132804607	0.00262567098572558	0.0417757856206103	7970624	NM_018451	CENPJ	centromere protein J	Q5JPD5
8132725	0.317624499999999	1.24627677516859	5.91884155555556	3.45351590423032	0.00264227856182159	0.0420070481946068	8132725	NM_003364	UPP1	uridine phosphorylase 1	Q16831
8160024	0.279590666666666	1.21385043187807	8.20936216666667	3.45230866671335	0.00264953468658172	0.0420893950603538	8160024	NM_000170	GLDC	glycine dehydrogenase (decarboxylating)	P23378
8084067	0.266876833333333	1.20320030124321	6.41536244444444	3.44799866273952	0.00267560055617042	0.0424293775810388	8084067	NM_178042	ACTL6A	actin-like 6A	O96019
7925492	-0.322049666666667	-1.25010533835829	8.29172866666667	-3.44791266723484	0.00267612319838125	0.0424293775810388	7925492	NM_014322	OPN3	opsin 3	O15229
8173176	0.520086666666666	1.43404139224649	3.60430944444444	3.44737902050518	0.00267936871352535	0.0424293775810388	8173176	AJ318895	XAGE-4	XAGE-4 protein	Q8WWM0
7905067	0.440661166666666	1.35722618244470	7.47472838888889	3.44731429449702	0.00267976262558612	0.0424293775810388	7905067	NM_003548	HIST2H4A	histone cluster 2, H4a	---
8008754	0.355495833333332	1.27942522559240	6.80975288888889	3.44704490531098	0.00268140269764729	0.0424293775810388	8008754	NM_058216	RAD51C	RAD51 homolog C (S. cerevisiae)	O43502
8018922	0.306172333333333	1.23642294574404	5.97433116666667	3.44583966131159	0.00268875247562605	0.0425124903907489	8018922	NM_004762	CYTH1	cytohesin 1	Q15438
8117368	0.38728283333333	1.30792773626406	8.98615511111111	3.44449077969291	0.00269700171245034	0.0426096841086269	8117368	NM_003542	HIST1H4C	histone cluster 1, H4c	P62805
8089729	-0.379444500000001	-1.30084087898809	5.15660872222222	-3.44335622266966	0.00270395952042426	0.0426863391580995	8089729	NM_001015887	IGSF11	immunoglobulin superfamily, member 11	Q5DX21
8085571	0.309325	1.23912780817738	6.96933044444444	3.44156203466828	0.00271499869512287	0.0428272556810432	8085571	NM_152396	METTL6	methyltransferase like 6	Q8TCB7
8156247	-0.273734999999999	-1.20893359367585	3.48650622222222	-3.44050136252163	0.00272154559950070	0.0428773478226056	8156247	NM_178828	C9orf79	chromosome 9 open reading frame 79	Q6ZUB1
8101260	-0.377695666666668	-1.29926495647170	7.72381955555556	-3.44036233814996	0.00272240486668443	0.0428773478226056	8101260	NM_058172	ANTXR2	anthrax toxin receptor 2	P58335
8156575	-0.335488833333335	-1.26180487810271	6.51256872222222	-3.43832174733731	0.00273504791774360	0.0430430289539307	8156575	NM_015251	ATMIN	ATM interactor	O43313
8091757	0.518917999999999	1.43288020591481	3.89340594444444	3.43580201885559	0.00275073939809628	0.0432563906900012	8091757	NM_173084	TRIM59	tripartite motif-containing 59	Q8IWR1
7958565	0.241109166666666	1.18190097630429	6.27032283333333	3.43135258492653	0.0027786647684188	0.0436616549270148	7958565	NM_000431	MVK	mevalonate kinase	B2RDU6
8033795	0.357503333333333	1.28120677601300	6.12476644444444	3.42999862156423	0.00278721771704532	0.043762124805971	8033795	NM_152289	ZNF561	zinc finger protein 561	Q8N587
8102587	-0.373947000000002	-1.29589335758302	4.37540583333333	-3.42832406489338	0.00279783169982609	0.0438947744237421	8102587	NM_024574	C4orf31	chromosome 4 open reading frame 31	Q8TB73
8037283	-0.677004500000002	-1.5988166476658	4.7203895	-3.42617953236618	0.00281148269129574	0.0440748291976525	8037283	NM_002780	PSG4	pregnancy specific beta-1-glycoprotein 4	Q8WYY6
8119926	-0.340066333333334	-1.26581479323066	6.56904311111111	-3.42344551786832	0.00282898112360174	0.044293280393694	8119926	NM_018426	TMEM63B	transmembrane protein 63B	Q5T3F8
7921344	-0.328021500000002	-1.25529069831923	8.834172	-3.42331988628005	0.00282978777058874	0.044293280393694	7921344	NM_012081	ELL2	elongation factor, RNA polymerase II, 2	Q59FW6
7918323	-0.295066166666668	-1.22694124746242	10.0114063888889	-3.41046994078035	0.00291350060588149	0.0455684083960013	7918323	NM_002959	SORT1	sortilin 1	Q99523
7981377	-0.318876833333334	-1.24735907704610	5.47508111111111	-3.40915698311218	0.00292219003656782	0.0456690763617808	7981377	NM_152326	ANKRD9	ankyrin repeat domain 9	Q96BM1
8095744	0.314883833333332	1.24391148876959	7.14038883333333	3.40730371412354	0.00293449876688613	0.0458261094027594	8095744	NM_001657	AREG	amphiregulin	P15514
7928531	-0.511869333333334	-1.42589656630741	4.55457966666667	-3.40640759384649	0.00294046874613924	0.0458839888254369	7928531	NR_024421	C10orf41	chromosome 10 open reading frame 41	Q9H7I8
7900167	0.682921666666666	1.60538760809038	6.55492783333333	3.39943184599937	0.00298735162577614	0.0465797057342172	7900167	NM_018101	CDCA8	cell division cycle associated 8	Q53HL2
7898115	0.340237166666665	1.26596469058100	4.65801388888889	3.39521211611559	0.00301606777787201	0.0469913096521642	7898115	NM_001136218	TMEM51	transmembrane protein 51	Q9NW97
7901123	0.305111666666665	1.23551426400325	6.56918727777778	3.3934616271083	0.00302805972039078	0.0471419128512451	7901123	NM_172164	NASP	nuclear autoantigenic sperm protein (histone-binding)	P49321
7922174	-0.321725500000003	-1.24982447723074	9.11430866666667	-3.39258833411449	0.00303405983780279	0.0471990736087971	7922174	NM_000130	F5	coagulation factor V (proaccelerin, labile factor)	P12259
7919984	0.596308833333332	1.51184352941850	9.41130766666667	3.39183430243156	0.00303924995135831	0.047243555608921	7919984	NM_003944	SELENBP1	selenium binding protein 1	Q13228
7954985	-0.360459166666668	-1.28383443863627	4.92930922222222	-3.39122635021165	0.0030434409330549	0.0472520503256429	7954985	NM_032256	TMEM117	transmembrane protein 117	Q9H0C3
8001924	0.242841666666665	1.18332114713744	9.24621927777778	3.39107883598922	0.00304445869389688	0.0472520503256429	8001924	NR_024525	FAM96B	family with sequence similarity 96, member B	Q9Y3D0
7975292	0.447004	1.36320638688792	4.84946766666667	3.38812664779349	0.00306489754250511	0.0475328792552245	7975292	NM_002877	RAD51L1	RAD51-like 1 (S. cerevisiae)	O15315
8130567	0.250325	1.18947504123647	10.9009688888889	3.38585025048168	0.00308074974475507	0.0477133147982008	8130567	NM_030752	TCP1	t-complex 1	P17987
7952145	0.270668999999998	1.20636710909052	8.96936766666667	3.38578007334415	0.00308123971735791	0.0477133147982008	7952145	NM_006389	HYOU1	hypoxia up-regulated 1	A8C1Z0
8069553	-0.271870166666667	-1.20737193083980	6.99773455555556	-3.38464417041148	0.00308918118610964	0.0477679799086454	8069553	NM_003489	NRIP1	nuclear receptor interacting protein 1	P48552
8097252	-0.441737000000001	-1.35823865818381	5.68166705555556	-3.38420682699719	0.00309224415798107	0.0477679799086454	8097252	NM_001178007	BBS12	Bardet-Biedl syndrome 12	Q6ZW61
8095826	-0.328349833333333	-1.25557641406013	6.09816022222222	-3.38404196649204	0.00309339954710272	0.0477679799086454	8095826	NM_003943	STBD1	starch binding domain 1	O95210
7917875	0.395523833333332	1.31542029419267	5.74560772222222	3.38392832414949	0.00309419623187230	0.0477679799086454	7917875	NM_001993	F3	coagulation factor III (thromboplastin, tissue factor)	B2R6M5
7899075	-0.331304000000001	-1.25815005718819	4.16741944444444	-3.37996713143928	0.00312209237713119	0.0481619577507224	7899075	NM_004455	EXTL1	exostoses (multiple)-like 1	Q92935
7898337	0.323010833333330	1.25093847349315	7.78185622222222	3.37920757999959	0.00312746958234338	0.0482082193415211	7898337	NM_018090	NECAP2	NECAP endocytosis associated 2	Q53FE5
8082797	-0.338913333333336	-1.26480355983653	11.9645144444444	-3.37857712586893	0.00313193976117361	0.0482404399384416	8082797	NM_001063	TF	transferrin	P02787
7946025	0.245918166666666	1.18584723323102	2.36072766666667	3.37729741282917	0.00314103276806194	0.0483437617377491	7946025	NM_012375	OR52A1	olfactory receptor, family 52, subfamily A, member 1	Q9UKL2
8091867	-0.582845166666667	-1.49780017845518	5.24521527777778	-3.37652607020662	0.00314652607181309	0.0483915656112681	8091867	NM_000055	BCHE	butyrylcholinesterase	P06276
8129861	0.538192666666665	1.45215219659053	8.78576955555556	3.37395488053036	0.00316490569007892	0.0486373300514782	8129861	NM_000416	IFNGR1	interferon gamma receptor 1	B2R6Q9
8103563	0.336149166666666	1.26238254871956	5.355544	3.37361506214997	0.00316734268994149	0.0486379063069046	8103563	NM_017631	DDX60	DEAD (Asp-Glu-Ala-Asp) box polypeptide 60	Q9H616
7910111	-0.296657833333333	-1.22829562873756	9.82908994444444	-3.37262221322826	0.00317447345096788	0.0487105048078114	7910111	NM_000120	EPHX1	epoxide hydrolase 1, microsomal (xenobiotic)	P07099
8086451	0.346172333333334	1.27118352611427	9.62929577777778	3.37189598679723	0.00317969928249665	0.0487537855190674	8086451	NM_001099669	HIGD1A	HIG1 hypoxia inducible domain family, member 1A	Q9Y241
7912898	-0.445541166666667	-1.36182485230280	7.01407272222222	-3.3712908080168	0.00318406052611617	0.0487837542436695	7912898	NM_022089	ATP13A2	ATPase type 13A2	Q8NBS1
8082523	0.248377499999999	1.18787044722855	6.20430644444444	3.37094462547890	0.00318655794536926	0.0487851431666427	8082523	NM_052985	IFT122	intraflagellar transport 122 homolog (Chlamydomonas)	Q7L8K0
8051215	-0.390374333333335	-1.31073345325210	6.573073	-3.37052693677375	0.00318957378398548	0.0487944608312344	8051215	NM_022128	RBKS	ribokinase	Q9H477
7964522	0.255981499999997	1.19414787415211	8.50848727777778	3.36991404459703	0.00319400412716707	0.0488219371603668	7964522	NM_000075	CDK4	cyclin-dependent kinase 4	B2R9A0
7968734	-0.255493333333334	-1.19374387707983	6.72684827777778	-3.36900887113257	0.00320055830973819	0.0488219371603668	7968734	NM_014252	SLC25A15	solute carrier family 25 (mitochondrial carrier; ornithine transporter) member 15	B2R921
8083901	0.401947666666667	1.3212904753701	8.91810027777778	3.36900071366607	0.00320061743637377	0.0488219371603668	8083901	NM_022763	FNDC3B	fibronectin type III domain containing 3B	Q53EP0
7965964	-0.379318166666669	-1.30072697246972	7.9333825	-3.36894736148856	0.00320100416803786	0.0488219371603668	7965964	NM_032148	SLC41A2	solute carrier family 41, member 2	Q96JW4
7970329	-0.320780833333334	-1.24900636874121	7.99419805555556	-3.36758783003306	0.00321087444903170	0.0489356579562951	7970329	NM_000820	GAS6	growth arrest-specific 6	B3KVL4
7947396	0.257739666666666	1.19560403137967	6.97199577777778	3.36636334660025	0.00321978985843991	0.0490346659884124	7947396	NM_001326	CSTF3	cleavage stimulation factor, 3' pre-RNA, subunit 3, 77kDa	Q12996
7957654	-0.462698666666666	-1.37811727783018	4.98728477777778	-3.36440371411135	0.00323410847503485	0.0492157498415589	7957654	NM_152435	AMDHD1	amidohydrolase domain containing 1	Q96NU7
8104166	-0.250472333333335	-1.1895965210133	10.1514985555556	-3.36354412807575	0.00324040900338195	0.0492746365330474	8104166	NM_004168	SDHA	succinate dehydrogenase complex, subunit A, flavoprotein (Fp)	Q0QF12
7938629	-0.374502500000001	-1.29639242866030	5.13381616666667	-3.36136678924177	0.00325642228755921	0.0494606195479664	7938629	NM_000922	PDE3B	phosphodiesterase 3B, cGMP-inhibited	Q13370
8146130	0.446076	1.36232979917473	6.08665333333333	3.36088761735275	0.00325995678713802	0.0494606195479664	8146130	NM_032336	GINS4	GINS complex subunit 4 (Sld5 homolog)	Q9BRT9
7985134	-0.260198666666669	-1.19764361506545	9.8560915	-3.36088719193684	0.00325995992679246	0.0494606195479664	7985134	NM_005530	IDH3A	isocitrate dehydrogenase 3 (NAD+) alpha	Q53GF8
8062576	-0.276014333333335	-1.21084511376970	6.37317216666667	-3.3605085183352	0.00326275579172983	0.0494616126126595	8062576	NM_021931	DHX35	DEAH (Asp-Glu-Ala-His) box polypeptide 35	Q9H5Z1
8104912	0.389648666666665	1.31007432822818	7.65342711111111	3.36021755591756	0.00326490565741186	0.0494616126126595	8104912	NM_005983	SKP2	S-phase kinase-associated protein 2 (p45)	Q13309
8166335	-0.240634500000002	-1.18151217846337	9.18439788888889	-3.35868075254457	0.0032762839022613	0.0495969191178765	8166335	NM_000284	PDHA1	pyruvate dehydrogenase (lipoamide) alpha 1	B2R5P7
8105828	0.558215000000001	1.47244627954550	8.32277133333333	3.35752731148022	0.00328484936591986	0.0496894751098475	8105828	NM_031966	CCNB1	cyclin B1	A8K066
8037251	-0.393589333333334	-1.31365763806862	4.82570811111111	-3.35488105915487	0.00330458363753908	0.0499507161319292	8037251	NM_002783	PSG7	pregnancy specific beta-1-glycoprotein 7 (gene/pseudogene)	Q8WYY6
7988970	-0.386415333333334	-1.30714150894728	6.68551527777778	-3.354398964928	0.00330819134126871	0.0499679869504596	7988970	NM_019600	KIAA1370	KIAA1370	Q32MH5
7965245	-0.298497	-1.22986247471154	2.70014355555556	-3.35396875979476	0.00331141400313068	0.0499794205833647	7965245	NR_033410	MKRN9P	makorin ring finger protein 9, pseudogene	Q6NVV0
8038326	-0.384915	-1.30578285134785	4.28725405555556	-3.35289705530108	0.00331945553863688	0.0500635147084595	8038326	NM_014037	SLC6A16	solute carrier family 6, member 16	Q9GZN6
7926410	-0.348773666666667	-1.27347767353269	2.78519572222222	-3.35168279367654	0.0033285899205937	0.0501639536731854	7926410	NM_002438	MRC1	mannose receptor, C type 1	P22897
8166408	0.273507666666666	1.20874311041801	4.02553272222222	3.35023149551297	0.00333953980563624	0.050291583848623	8166408	NM_000444	PHEX	phosphate regulating endopeptidase homolog, X-linked	P78562
8024900	0.566777333333333	1.48121116910175	6.52001772222222	3.34790900037241	0.00335713639084792	0.0505190457627969	8024900	NM_001048201	UHRF1	ubiquitin-like with PHD and ring finger domains 1	B2RBA9
7904364	-0.295069833333334	-1.22694436578623	6.82884488888889	-3.3474657533121	0.00336050501808611	0.0505322230835353	7904364	NM_006784	WDR3	WD repeat domain 3	B3KMW5
8042283	-0.268810333333334	-1.20481391141422	7.06450361111111	-3.34654061317314	0.0033675466709613	0.0506005715495816	8042283	NM_014181	HSPC159	galectin-related protein	Q3ZCW2
7947599	0.272344833333332	1.20776923829752	6.11036522222222	3.34560110797828	0.00337471248431834	0.0506380496691627	7947599	NM_003654	CHST1	carbohydrate (keratan sulfate Gal-6) sulfotransferase 1	O43916
7900699	0.544981833333331	1.45900197211812	7.57119983333333	3.34555857426028	0.00337503725224661	0.0506380496691627	7900699	NM_001255	CDC20	cell division cycle 20 homolog (S. cerevisiae)	Q12834
7931683	-0.316103333333334	-1.24496340295232	6.24929522222222	-3.34516280301046	0.00337806065076579	0.050645924105786	7931683	NM_014974	DIP2C	DIP2 disco-interacting protein 2 homolog C (Drosophila)	Q9Y2E4
8129666	-0.420713333333333	-1.33858924993340	3.90591583333333	-3.34190997860085	0.00340301072836331	0.050982281939338	8129666	NM_145176	SLC2A12	solute carrier family 2 (facilitated glucose transporter), member 12	Q8TD20
7911038	0.365958500	1.28873755863240	6.37180205555556	3.34106196320526	0.00340954490927688	0.0510424485310505	7911038	NM_205768	ZNF238	zinc finger protein 238	Q99592
8110123	-0.45425	-1.37007037450062	5.32519688888889	-3.33938217916145	0.00342252445599605	0.0511989451830552	8110123	NM_001079529	FAM153B	family with sequence similarity 153, member B	P0C7A2
8120431	-0.400968499999999	-1.32039401103760	9.95409405555556	-3.33817126688757	0.00343191113341907	0.051301503447201	8120431	NM_003463	PTP4A1	protein tyrosine phosphatase type IVA, member 1	Q93096
7957715	0.322564833333333	1.25055181358668	7.19956588888889	3.33602481788009	0.00344861196264359	0.0515131646888618	7957715	NM_001135175	NEDD1	neural precursor cell expressed, developmentally down-regulated 1	Q05CT8
8071981	-0.395204666666667	-1.31512931663900	6.31277355555556	-3.33569278848214	0.00345120248831331	0.0515138987025852	8071981	NM_001145206	KIAA1671	KIAA1671	Q9BY89
7981249	-0.230720000000001	-1.17342041732492	6.83265122222222	-3.33376025675178	0.00346631822835768	0.0517014499549743	7981249	NM_032233	SETD3	SET domain containing 3	Q86TU7
7936346	0.284280333333333	1.21780262965477	7.58358177777778	3.33239610906455	0.00347702731019082	0.0518230467482117	7936346	NM_022494	ZDHHC6	zinc finger, DHHC-type containing 6	Q9H6R6
8034608	-0.330806500000002	-1.25771627061161	5.69137705555556	-3.33205193950714	0.00347973429660538	0.0518252859604636	8034608	NM_005583	LYL1	lymphoblastic leukemia derived sequence 1	P12980
7941122	-0.240660166666669	-1.18153319867079	7.07495544444444	-3.32819951159252	0.00351017612574551	0.0522402863941714	7941122	NM_013299	SAC3D1	SAC3 domain containing 1	A6NKF1
8178070	0.308956666666666	1.23881148781518	4.40893277777778	3.32763422009935	0.00351466497378494	0.0522636511193709	8178070	NM_021246	LY6G6D	lymphocyte antigen 6 complex, locus G6D	O95868
7973336	0.284087666666666	1.21764000740934	8.1687795	3.32735266739972	0.00351690281829413	0.0522636511193709	7973336	NM_004995	MMP14	matrix metallopeptidase 14 (membrane-inserted)	B2R6P3
8052585	0.381378666666665	1.30258603671808	4.49170138888889	3.32680246433682	0.00352127999152021	0.0522903629509997	8052585	NM_198276	TMEM17	transmembrane protein 17	---
8108873	-0.318188500000001	-1.24676408363872	5.61140894444444	-3.3246605332702	0.00353837120066617	0.052505698563326	8108873	NM_015071	ARHGAP26	Rho GTPase activating protein 26	Q9UNA1
8139500	-0.343969666666668	-1.26924419929043	8.4504785	-3.32341211009842	0.00354837030358861	0.0526155567328025	8139500	NM_022748	TNS3	tensin 3	Q8NDL6
8018803	0.296244999999999	1.22794419699382	8.46392727777778	3.32232682388893	0.00355708529233721	0.0527062272483007	8018803	NM_003016	SFRS2	splicing factor, arginine/serine-rich 2	Q53FN0
7984779	0.303216833333334	1.23389260674132	6.003038	3.32084957760883	0.00356898151059770	0.052812046199949	7984779	NM_033240	PML	promyelocytic leukemia	Q15959
8050240	0.221518166666666	1.16595989581597	9.63904177777778	3.32079301837240	0.00356943775500396	0.052812046199949	8050240	NM_002539	ODC1	ornithine decarboxylase 1	P11926
7926545	-0.281497666666667	-1.21545599873640	8.74219011111111	-3.32029973927686	0.00357341929753621	0.052832391802377	7926545	NM_032812	PLXDC2	plexin domain containing 2	Q6UX71
8020495	-0.395311166666668	-1.31522640329838	5.76650766666667	-3.31989147030851	0.00357671796757006	0.0528426189523653	8020495	NM_138375	CABLES1	Cdk5 and Abl enzyme substrate 1	Q8TDN4
7906777	0.580918333333333	1.49580108312436	2.66511766666667	3.31952297286426	0.00357969786132915	0.0528481250175834	7906777	NM_004001	FCGR2B	Fc fragment of IgG, low affinity IIb, receptor (CD32)	P31994
7901951	-0.243687833333336	-1.18401538990956	9.47531661111111	-3.31888117291206	0.0035848936582383	0.0528863132841996	7901951	NM_002633	PGM1	phosphoglucomutase 1	P36871
8056327	-0.385933833333334	-1.30670532278107	5.86942705555556	-3.31763821111355	0.00359497729686472	0.052996501678144	8056327	NM_004490	GRB14	growth factor receptor-bound protein 14	B2R7X4
8041867	0.402713166666666	1.32199174363325	6.77366566666667	3.31610884296128	0.00360742259955418	0.053139941249038	8041867	NM_000251	MSH2	mutS homolog 2, colon cancer, nonpolyposis type 1 (E. coli)	P43246
8107234	-0.383350166666668	-1.30436728900501	7.75722905555556	-3.31543776727158	0.00361289683367698	0.053139941249038	8107234	NM_002372	MAN2A1	mannosidase, alpha, class 2A, member 1	Q16706
7991777	0.587833333333334	1.50298783607230	7.04089338888889	3.31526741815642	0.00361428773550863	0.053139941249038	7991777	NM_001008393	C4orf46	chromosome 4 open reading frame 46	Q504U0
7911138	-0.3733245	-1.29533432079456	4.81701322222222	-3.31515647954509	0.00361519383238398	0.053139941249038	7911138	NM_152609	CNST	consortin, connexin sorting protein	Q6PJW8
8117600	0.603187166666667	1.51906875196873	5.27673705555556	3.31427690554185	0.00362238568577692	0.0531863585122266	8117600	NM_003520	HIST1H2BN	histone cluster 1, H2bn	Q99877
8097991	-0.636755833333336	-1.55482890490894	9.79423005555556	-3.31402841565109	0.00362442000787403	0.0531863585122266	8097991	NM_005651	TDO2	tryptophan 2,3-dioxygenase	P48775
8132592	-0.239760666666667	-1.18079675899786	8.82246427777778	-3.31380825301746	0.00362622335786370	0.0531863585122266	8132592	NM_002541	OGDH	oxoglutarate (alpha-ketoglutarate) dehydrogenase (lipoamide)	Q02218
8013094	0.235759166666664	1.17752620526882	8.18306705555556	3.31283464257341	0.00363420874343940	0.0532649394284284	8013094	NM_003653	COPS3	COP9 constitutive photomorphogenic homolog subunit 3 (Arabidopsis)	Q9UNS2
7946781	-0.476244833333333	-1.39111803210852	5.96870733333333	-3.31223222066948	0.00363915833505462	0.0532989446904314	7946781	NM_175058	PLEKHA7	pleckstrin homology domain containing, family A member 7	Q6IQ23
7964575	0.532505833333333	1.44643935180132	5.40117288888889	3.31152310905423	0.00364499297379984	0.0533458538475976	7964575	AK022448	AVIL	advillin	---
7960984	0.329441499999999	1.25652685028828	3.2661535	3.31070718570708	0.0036517178164902	0.053382315795566	7960984	NM_002864	PZP	pregnancy-zone protein	B2R950
8104788	0.349302166666665	1.27394426988323	6.49405344444444	3.31052323661774	0.0036532356046724	0.053382315795566	8104788	NM_001145525	RAI14	retinoic acid induced 14	Q9P0K7
8096919	0.352729999999998	1.27697475133985	6.26435405555556	3.31026286547517	0.00365538501846303	0.053382315795566	8096919	NM_025144	ALPK1	alpha-kinase 1	Q96QP1
8020183	0.378713833333333	1.30018222252050	7.59253377777778	3.30985844671409	0.00365872603131395	0.0533926397802259	8020183	NM_014214	IMPA2	inositol(myo)-1(or 4)-monophosphatase 2	O14732
7982712	0.402846833333331	1.32211423273244	7.58239688888889	3.30815926628435	0.00367279615875748	0.0535594087323843	7982712	NM_033286	C15orf23	chromosome 15 open reading frame 23	Q9Y448
8053025	0.550698999999998	1.46479523180401	5.25826155555556	3.30742618787436	0.00367888280594035	0.0536096006300581	8053025	NM_003960	NAT8	N-acetyltransferase 8 (GCN5-related, putative)	Q9UHE5
7908543	-0.325208166666668	-1.25284519878960	7.83356994444444	-3.30690151119466	0.00368324519191007	0.0536259373912863	7908543	NM_133494	NEK7	NIMA (never in mitosis gene a)-related kinase 7	B2R8K8
7929487	-0.978875	-1.97092789859107	7.406143	-3.30665517845797	0.00368529505604647	0.0536259373912863	7929487	NM_000771	CYP2C9	cytochrome P450, family 2, subfamily C, polypeptide 9	P11712
7939507	0.276620166666666	1.2113536927534	4.82390022222222	3.30222657629116	0.00372233909663423	0.0541050831862983	7939507	NM_032592	ACCS	1-aminocyclopropane-1-carboxylate synthase homolog (Arabidopsis)(non-functional)	Q96QU6
7999553	0.347343999999997	1.27221632118628	7.44952105555556	3.30208117891309	0.00372356147236734	0.0541050831862983	7999553	NM_018340	CPPED1	calcineurin-like phosphoesterase domain containing 1	Q9BRF8
8105523	0.261249333333332	1.19851613662977	7.55008411111111	3.30169825719383	0.00372678263033688	0.0541130973616966	8105523	NM_004520	KIF2A	kinesin heavy chain member 2A	O00139
7938989	-0.410998333333334	-1.32960557216024	6.20671955555556	-3.30134332282762	0.0037297707956429	0.0541177194185266	7938989	NM_005256	GAS2	growth arrest-specific 2	O43903
8162940	-0.433597333333334	-1.35059707047035	8.08418688888889	-3.29921592270270	0.00374773048518385	0.0543394112551334	8162940	NM_005502	ABCA1	ATP-binding cassette, sub-family A (ABC1), member 1	Q9NS76
7984540	0.631343999999999	1.54900736106486	8.34337205555556	3.29867460067369	0.00375231387825883	0.0543483606612463	7984540	NM_138555	KIF23	kinesin family member 23	Q02241
8130173	0.427982833333333	1.34535120005687	4.85849872222222	3.29850982154352	0.00375371015913887	0.0543483606612463	8130173	NM_130900	RAET1L	retinoic acid early transcript 1L	Q5VY80
7926786	0.328725499999999	1.25590339904924	4.94114688888889	3.29461366683913	0.00378687353327554	0.0547893836684476	7926786	NM_019043	APBB1IP	amyloid beta (A4) precursor protein-binding, family B, member 1 interacting protein	B4E100
8150126	0.55563883333333	1.46981933332074	8.7911655	3.29279859410303	0.00380242095314055	0.0549750875322104	8150126	NM_001009552	PPP2CB	protein phosphatase 2, catalytic subunit, beta isozyme	B3KRM2
8056545	-0.271167000000002	-1.20678360357096	8.92761394444445	-3.29053361804864	0.00382190984233083	0.0552160076965444	8056545	NM_013233	STK39	serine threonine kinase 39 (STE20/SPS1 homolog, yeast)	Q9UEW8
7931840	0.455923666666666	1.37166071178028	5.67802755555556	3.29022967396089	0.0038245325508608	0.0552160076965444	7931840	NR_027916	AKR1CL1	aldo-keto reductase family 1, member C-like 1	Q5T2L2
8095870	0.304351499999998	1.23486343389593	7.513801	3.28892177430246	0.00383583843779470	0.0553144714288148	8095870	NM_004354	CCNG2	cyclin G2	Q8N5D4
8047248	-0.458129833333335	-1.37375985747425	5.98510272222222	-3.28880951093017	0.00383681040103175	0.0553144714288148	8047248	NM_006226	PLCL1	phospholipase C-like 1	Q15111
7898211	-0.311785500000001	-1.24124292972016	7.11864455555556	-3.28768967825683	0.00384651899584970	0.055339490180456	7898211	NM_032341	DDI2	DNA-damage inducible 1 homolog 2 (S. cerevisiae)	Q92681
8048146	0.240208333333333	1.18116321577156	10.26232	3.28767572995093	0.00384664007483235	0.055339490180456	8048146	NM_021141	XRCC5	X-ray repair complementing defective repair in Chinese hamster cells 5 (double-strand-break rejoining)	P13010
8001651	0.321012833333333	1.24920723778805	4.95620033333333	3.28751674502723	0.00384802041537135	0.055339490180456	8001651	NM_020807	ZNF319	zinc finger protein 319	Q9P2F9
7917741	0.22742783333333	1.17074577637988	9.10094211111111	3.28716887918689	0.00385104235196780	0.055339490180456	7917741	NM_016040	TMED5	transmembrane emp24 protein transport domain containing 5	Q9Y3A6
8029507	0.272346833333333	1.20777091262237	6.57545816666667	3.28703610533933	0.00385219638108651	0.055339490180456	8029507	NM_002856	PVRL2	poliovirus receptor-related 2 (herpesvirus entry mediator B)	Q92692
7907370	-0.288568500000001	-1.22142772654236	3.69505238888889	-3.28523064676461	0.00386792252299925	0.0555260549158603	7907370	NM_015569	DNM3	dynamin 3	Q9UQ16
7955736	0.481195	1.39589942630332	5.93158577777778	3.28366317393511	0.0038816267046697	0.055683349825658	7955736	NM_012291	ESPL1	extra spindle pole bodies homolog 1 (S. cerevisiae)	Q14674
7944530	0.371088999999997	1.29332871500310	6.95330422222222	3.28227357905606	0.00389381547787494	0.0558186985406824	7944530	NM_178507	OAF	OAF homolog (Drosophila)	Q86UD1
8015655	0.324797666666667	1.25248876878963	7.6208055	3.28081865675146	0.00390661742977559	0.0559626397890821	8015655	NM_178126	FAM134C	family with sequence similarity 134, member C	Q86VR2
8133860	-0.284462000000000	-1.21795598713351	7.95103538888889	-3.27885250297438	0.00392398323684790	0.0561717091884935	8133860	NM_002069	GNAI1	guanine nucleotide binding protein (G protein), alpha inhibiting activity polypeptide 1	P63096
8080121	-0.234265666666666	-1.17630784285081	6.75067316666667	-3.27850866994512	0.00392702785363423	0.0561756207432363	8080121	NM_015926	TEX264	testis expressed 264	Q9Y6I9
8169365	0.332112666666666	1.25885547945912	7.6881335	3.27595529624071	0.00394971026995014	0.05646024483208	8169365	NM_032227	TMEM164	transmembrane protein 164	Q9H617
8101324	0.260342333333332	1.19776288492398	9.49740672222222	3.27497586636308	0.00395844484391236	0.0565452269105733	8101324	NM_031370	HNRNPD	heterogeneous nuclear ribonucleoprotein D (AU-rich element RNA binding protein 1, 37kDa)	Q14103
7944913	0.5313905	1.44532155591225	4.06549294444444	3.27254222579768	0.00398023004112773	0.0568163823476473	7944913	NM_025004	CCDC15	coiled-coil domain containing 15	Q0P6D6
8011774	-0.255325000000002	-1.19360459943798	6.26720561111111	-3.27165063600330	0.00398824061504807	0.0568528545158218	8011774	NM_015099	CAMTA2	calmodulin binding transcription activator 2	O94983
8140085	-0.409561333333335	-1.32828187455371	5.71973772222222	-3.27128544513703	0.00399152626098107	0.0568528545158218	8140085	NM_032951	MLXIPL	MLX interacting protein-like	Q9NP71
8032265	0.277393999999998	1.21200361341022	6.72380616666667	3.2710187545032	0.00399392736766634	0.0568528545158218	8032265	NM_203304	MEX3D	mex-3 homolog D (C. elegans)	Q86XN8
8144995	-0.299550166666668	-1.23076060148627	4.44982144444444	-3.27101022499875	0.00399400418502862	0.0568528545158218	8144995	NM_003867	FGF17	fibroblast growth factor 17	O60258
7947332	0.471341166666666	1.38639770043232	3.95761311111111	3.26990002099668	0.0040040151199156	0.0569391975923313	7947332	NM_144981	IMMP1L	IMP1 inner mitochondrial membrane peptidase-like (S. cerevisiae)	Q96LU5
8158539	-0.360814500000000	-1.28415068381735	3.60476933333333	-3.26971476497533	0.00400568800032879	0.0569391975923313	8158539	NM_001012715	C9orf106	chromosome 9 open reading frame 106	Q8NAJ2
8081431	-0.271100000000002	-1.2067275608026	10.6101294444444	-3.26882531828902	0.00401372932407359	0.0570135202515568	8081431	NM_001627	ALCAM	activated leukocyte cell adhesion molecule	Q13740
7980080	-0.324518000000002	-1.25224599717095	6.57162244444444	-3.26841539280132	0.00401744070150835	0.0570262766243517	7980080	NM_001249	ENTPD5	ectonucleoside triphosphate diphosphohydrolase 5	O75356
8089647	-0.372509166666666	-1.29460247460238	6.44978433333333	-3.26674705559738	0.00403258014939925	0.0572011194040047	8089647	NM_001009899	KIAA2018	KIAA2018	Q68DE3
8081055	-0.314783333333335	-1.24382483930668	8.06027066666667	-3.26475199455229	0.0040507577919069	0.0574187835258412	8081055	NM_014043	CHMP2B	chromatin modifying protein 2B	Q9UQN3
8082133	0.341560333333335	1.26712630174440	7.91063644444444	3.26368744971526	0.00406048998398979	0.0575165143085066	8082133	NM_006810	PDIA5	protein disulfide isomerase family A, member 5	Q9BV43
8091737	-0.340634166666666	-1.26631310596000	8.60594838888889	-3.26199562906868	0.00407600389670282	0.057667234076246	8091737	NM_020800	IFT80	intraflagellar transport 80 homolog (Chlamydomonas)	Q9P2H3
8009844	-0.349789833333335	-1.27437496739760	5.34617027777778	-3.26190677902420	0.00407682024821216	0.057667234076246	8009844	NM_001031803	LLGL2	lethal giant larvae homolog 2 (Drosophila)	Q6P1M3
7999981	-0.290788833333334	-1.22330897280700	3.54249355555556	-3.26108361742184	0.0040843910425836	0.0577340351695743	7999981	NM_052956	ACSM1	acyl-CoA synthetase medium-chain family member 1	Q08AH1
7934945	-0.334375333333334	-1.26083136837217	6.85660388888889	-3.26024871216177	0.00409208389689428	0.0578024673101373	7934945	NM_148977	PANK1	pantothenate kinase 1	B3KWN3
8086754	-0.310036166666669	-1.23973877834148	7.41846094444444	-3.25945121402204	0.00409944531696753	0.0578661257485597	8086754	NM_012235	SCAP	SREBF chaperone	Q12770
7902883	-0.258727833333334	-1.19642323483253	8.04978761111111	-3.25849030869153	0.00410833230170545	0.0579512148612174	7902883	NM_001134479	LRRC8D	leucine rich repeat containing 8 family, member D	Q658W7
8148572	-0.4152685	-1.33354684042409	8.38370905555556	-3.25628038233649	0.00412884250325032	0.0581839242330384	8148572	NM_002346	LY6E	lymphocyte antigen 6 complex, locus E	Q16553
8003503	0.496577833333331	1.41086293115868	5.65619305555556	3.25578107261246	0.00413349042250432	0.0581839242330384	8003503	NM_000135	FANCA	Fanconi anemia, complementation group A	Q8N554
7915926	0.540413500000001	1.4543893093564	5.83655227777778	3.25548231726572	0.00413627389029122	0.0581839242330384	7915926	NM_001048166	STIL	SCL/TAL1 interrupting locus	Q15468
7982757	0.599557333333334	1.51525156576134	6.82063594444444	3.25547827810101	0.00413631153526435	0.0581839242330384	7982757	NM_170589	CASC5	cancer susceptibility candidate 5	Q05C46
8072645	0.254591333333331	1.19299775928471	7.48342872222222	3.253935540091	0.00415071437375405	0.0583460335339769	8072645	NR_027780	HMGXB4	HMG box domain containing 4	Q9UGU5
7999253	-0.337256666666668	-1.26335200199911	6.879454	-3.25256433121799	0.00416355700317623	0.0584839015476962	7999253	NM_002705	PPL	periplakin	O60437
8014974	0.551346499999999	1.46545279820363	8.72786188888889	3.25227277087258	0.00416629273975694	0.0584839015476962	8014974	NM_001067	TOP2A	topoisomerase (DNA) II alpha 170kDa	P11388
8101648	-0.400828333333337	-1.32026573289728	10.2093986666667	-3.25170509619522	0.00417162432657211	0.0585182180620184	8101648	NM_016245	HSD17B11	hydroxysteroid (17-beta) dehydrogenase 11	Q8NBQ5
8037290	-0.367130166666668	-1.28978461578216	5.016391	-3.24877043521797	0.00419929318336401	0.0588577952783825	8037290	NM_002784	PSG9	pregnancy specific beta-1-glycoprotein 9	Q00887
7923347	-0.362007333333334	-1.28521287029174	7.07206911111111	-3.24852246177647	0.00420163935707052	0.0588577952783825	7923347	NM_005558	LAD1	ladinin 1	O00515
8052526	0.322588999999999	1.25057276182668	8.65804672222222	3.24787422720775	0.00420777861500365	0.058880157396109	8052526	NM_003400	XPO1	exportin 1 (CRM1 homolog, yeast)	O14980
7934936	-0.278253833333334	-1.21272617201513	5.65190272222222	-3.24774059589668	0.00420904529190735	0.058880157396109	7934936	NM_213606	SLC16A12	solute carrier family 16, member 12 (monocarboxylic acid transporter 12)	Q6ZSM3
8160238	0.290019833333333	1.22265708595589	6.29921311111111	3.24711127469724	0.00421501557494758	0.0589230108304742	8160238	NM_033222	PSIP1	PC4 and SFRS1 interacting protein 1	Q05CM9
8112865	-0.297459500000002	-1.22897834910894	7.683518	-3.24374838240032	0.00424705949419718	0.0593300454496049	8112865	NM_178276	SERINC5	serine incorporator 5	Q86VE9
8108697	0.271603166666665	1.20714850283329	8.32352905555556	3.24286753233801	0.00425549212100365	0.0594069044715868	8108697	NM_015669	PCDHB5	protocadherin beta 5	Q9Y5E4
8122099	-0.244031500000002	-1.18429746968358	8.15747911111111	-3.24219168371103	0.00426197330760409	0.0594564342361561	8122099	NM_006208	ENPP1	ectonucleotide pyrophosphatase/phosphodiesterase 1	B2RBY8
7912968	0.35964	1.28310568042169	4.10591827777778	3.24103505948775	0.00427308738579444	0.059570482331536	7912968	NM_152232	TAS1R2	taste receptor, type 1, member 2	---
8108301	0.6094795	1.52570865974073	7.51824472222222	3.23965183683047	0.00428641607199614	0.0597152259651971	8108301	NM_005733	KIF20A	kinesin family member 20A	Q9UJX2
8083941	0.535283333333333	1.44922674271395	8.06920688888889	3.23857427730865	0.00429682755433977	0.0598191583286176	8083941	NM_018098	ECT2	epithelial cell transforming sequence 2 oncogene	Q9H8V3
7956949	0.311268333333332	1.24079805786091	7.88082927777778	3.23662732079013	0.00431570195359073	0.0600406853804283	7956949	NM_020401	NUP107	nucleoporin 107kDa	B3KMK0
7959354	-0.320078333333333	-1.24839833075778	5.72546477777778	-3.23466407601284	0.00433481630953469	0.0602652445776874	7959354	NM_020993	BCL7A	B-cell CLL/lymphoma 7A	Q4VC05
8014956	-0.359753833333334	-1.28320692562940	6.155544	-3.23394233983099	0.0043418639888122	0.060321852675273	8014956	NM_021724	NR1D1	nuclear receptor subfamily 1, group D, member 1	P20393
7938366	0.487986166666666	1.40248580279232	6.13329316666667	3.23306981602143	0.00435039904777244	0.0603990333550325	7938366	BX641032	WEE1	WEE1 homolog (S. pombe)	Q6MZL0
7930882	-0.225895166666669	-1.16950267913463	8.74629	-3.23192480804574	0.00436162443871888	0.0605134342045391	7930882	NM_207009	FAM45A	family with sequence similarity 45, member A	Q8TCE6
8088560	0.642999166666666	1.56157208321512	6.84784227777778	3.23145998240861	0.00436618955476551	0.0605353367134726	8088560	NM_182920	ADAMTS9	ADAM metallopeptidase with thrombospondin type 1 motif, 9	Q9P2N4
8103289	0.232053499999999	1.17450552503392	9.14563555555556	3.23047290485391	0.00437589926989146	0.0606284881754613	8103289	NM_002669	PLRG1	pleiotropic regulator 1 (PRL1 homolog, Arabidopsis)	O43660
7922994	-0.380914000000002	-1.3021665642503	7.83131627777778	-3.2299943265496	0.00438061455629741	0.0606523613771506	7922994	NM_199051	FAM5C	family with sequence similarity 5, member C	Q76B58
8160670	-0.3692975	-1.29172369084390	7.19332411111111	-3.22911303783748	0.0043893106194264	0.0607312807206642	8160670	NM_004925	AQP3	aquaporin 3 (Gill blood group)	Q92482
8163807	0.530382499999999	1.44431207348617	6.92430127777778	3.2281500165333	0.00439883246227512	0.0608215102389609	8163807	NM_015651	PHF19	PHD finger protein 19	Q5T6S3
8175288	-0.291161000000002	-1.22362458597377	6.2149905	-3.22560123298817	0.0044241309847013	0.0611133767978769	8175288	NM_019556	MOSPD1	motile sperm domain containing 1	Q9UJG1
8106354	-0.290739666666667	-1.22326728347009	7.98283544444444	-3.22541638585571	0.00442597124515458	0.0611133767978769	8106354	NM_006633	IQGAP2	IQ motif containing GTPase activating protein 2	B7Z7U6
8171001	-0.499066000000001	-1.41329829757004	6.10499483333333	-3.22503474769484	0.004429773040845	0.0611242338583582	8171001	NM_023934	FUNDC2	FUN14 domain containing 2	Q9BWH2
8052689	-0.447485333333334	-1.36366127591586	6.45253516666667	-3.22461457957738	0.00443396235359436	0.0611404196648691	8052689	NM_181784	SPRED2	sprouty-related, EVH1 domain containing 2	B3KPL5
7954356	-0.5842575	-1.49926717517582	6.99666633333333	-3.22166770089892	0.00446345336130414	0.0615052342852719	7954356	NM_006446	SLCO1B1	solute carrier organic anion transporter family, member 1B1	Q9Y6L6
8068866	0.256075333333332	1.19422554442638	5.51554177777778	3.22090328672776	0.00447113451348403	0.0615608381680532	8068866	NM_004571	PKNOX1	PBX/knotted 1 homeobox 1	P55347
7952830	0.435799833333333	1.35266054319638	6.94616822222222	3.22066191132136	0.00447356263549790	0.0615608381680532	7952830	NM_015261	NCAPD3	non-SMC condensin II complex, subunit D3	P42695
7971780	0.291024166666666	1.22350853602127	5.13165755555556	3.21992220045602	0.00448101180080111	0.0616215123488728	7971780	NM_002498	NEK3	NIMA (never in mitosis gene a)-related kinase 3	P51956
7987636	0.445492666666666	1.36177907173707	5.235291	3.21926213456767	0.00448766914026240	0.0616317351977705	7987636	NM_007280	OIP5	Opa interacting protein 5	O43482
7991406	0.509241166666666	1.42330136609199	8.822839	3.21924557639870	0.00448783626797776	0.0616317351977705	7991406	NM_003981	PRC1	protein regulator of cytokinesis 1	O43663
8109305	-0.276769666666668	-1.21147922639385	5.83914422222222	-3.21687860638637	0.00451178962541027	0.0619187377840664	8109305	NM_007286	SYNPO	synaptopodin	Q8N3V7
8133976	0.406193833333333	1.32518505036031	3.31742894444444	3.21629131753266	0.00451775220297296	0.0619586178310296	8133976	NM_006716	DBF4	DBF4 homolog (S. cerevisiae)	B3KMY2
8117395	0.681998333333333	1.604360479274	5.02806755555556	3.2158850547623	0.00452188137657056	0.0619733167701726	8117395	NM_003522	HIST1H2BF	histone cluster 1, H2bf	---
7940737	-0.493549666666667	-1.40790468469643	3.00894911111111	-3.21539705611809	0.00452684617033803	0.0619967387546294	7940737	NM_001039752	SLC22A10	solute carrier family 22, member 10	Q68CJ0
7988753	0.260138833333331	1.19759394585493	8.86137616666667	3.21511605268326	0.00452970745414929	0.0619967387546294	7988753	NM_032802	SPPL2A	signal peptide peptidase-like 2A	Q8TCT8
7976336	0.316147999999998	1.24500194833065	6.41809155555556	3.21043333561714	0.00457764942206814	0.0625781513055029	7976336	NM_175748	UBR7	ubiquitin protein ligase E3 component n-recognin 7 (putative)	B2RDC9
8012126	-0.325202166666667	-1.25283998836373	4.76659255555556	-3.21036409349568	0.00457836203187276	0.0625781513055029	8012126	NM_001307	CLDN7	claudin 7	O95471
8129695	-0.5372045	-1.45115789285346	4.96987794444444	-3.20975349909560	0.00458465069486255	0.0626218797741671	8129695	NM_022568	ALDH8A1	aldehyde dehydrogenase 8 family, member A1	Q9H2A2
7921713	0.242232333333334	1.18282146788976	8.01603872222222	3.20876609161012	0.00459483810102147	0.0627187665371752	7921713	NM_016946	F11R	F11 receptor	Q9Y624
7962884	-0.487003500000001	-1.40153084921167	5.71530916666667	-3.20778926602406	0.00460493807744427	0.0628143303026887	7962884	NM_014470	RND1	Rho family GTPase 1	Q92730
7992795	0.262639333333332	1.19967143292224	7.47521661111111	3.20301176157169	0.00465464858579708	0.0634497154230712	7992795	NM_024339	THOC6	THO complex 6 homolog (Drosophila)	Q86W42
8036284	-0.306882833333335	-1.23703201060569	3.91864188888889	-3.20201528149401	0.00466508291349150	0.0635492141508554	8036284	NM_001864	COX7A1	cytochrome c oxidase subunit VIIa polypeptide 1 (muscle)	Q6FGI7
8119670	-0.257303833333333	-1.19524289796296	6.31349972222222	-3.19973532063749	0.00468904276193288	0.0638327043548552	8119670	NM_201523	KLC4	kinesin light chain 4	Q9NSK0
8047243	-0.230665333333334	-1.17337595486703	6.63573961111111	-3.19884999645139	0.0046983788715319	0.0639168722992964	8047243	NM_138395	MARS2	methionyl-tRNA synthetase 2, mitochondrial	Q96GW9
7927146	0.377630666666665	1.29920641997069	6.03998194444444	3.19832067355612	0.00470396946393504	0.0639500074003777	7927146	NM_018590	CSGALNACT2	chondroitin sulfate N-acetylgalactosaminyltransferase 2	Q8N6G5
8043745	-0.296110666666667	-1.22782986502966	3.77685827777778	-3.1979875075323	0.00470749161916008	0.0639549967294737	8043745	ENST00000429765	TMEM131	transmembrane protein 131	---
8001971	0.277057166666667	1.21172067380625	3.96700938888889	3.19664232749905	0.0047217387491982	0.0641055890463815	8001971	NM_012163	LRRC29	leucine rich repeat containing 29	Q8WV35
7925062	-0.346662499999999	-1.27161549381094	6.80514111111111	-3.19463316252571	0.00474309669835025	0.0643524565432125	7925062	NM_020808	SIPA1L2	signal-induced proliferation-associated 1 like 2	Q9P2F8
7923189	0.868208333333333	1.82539455536565	5.48059905555556	3.19201024348623	0.00477112092854865	0.0646893787435994	7923189	NM_014875	KIF14	kinesin family member 14	Q15058
7959267	0.475490333333332	1.39039069603677	6.90334988888889	3.18975638949864	0.00479533093953783	0.0649416919263715	7959267	NM_002560	P2RX4	purinergic receptor P2X, ligand-gated ion channel, 4	Q99571
8051762	-0.312240166666668	-1.2416341702157	3.79679711111111	-3.18968146716381	0.00479613778065013	0.0649416919263715	8051762	NM_021097	SLC8A1	solute carrier family 8 (sodium/calcium exchanger), member 1	Q59GN4
8154151	0.3453105	1.27042437664622	6.28038672222222	3.18779056606598	0.00481654486609099	0.0651744755912313	8154151	NM_203453	PPAPDC2	phosphatidic acid phosphatase type 2 domain containing 2	Q8IY26
8025621	-0.209503833333334	-1.15629044812119	4.79393216666667	-3.18550668813808	0.0048413060195242	0.0653867854677714	8025621	NM_003259	ICAM5	intercellular adhesion molecule 5, telencephalin	Q8N6I2
7942332	-0.348146166666669	-1.27292389504389	5.61627955555556	-3.1852238789817	0.00484438078246108	0.0653867854677714	7942332	NM_016724	FOLR1	folate receptor 1 (adult)	P15328
8044212	-0.405461833333335	-1.32451284356616	7.59135933333333	-3.18499936389412	0.00484682311584132	0.0653867854677714	8044212	NM_001056	SULT1C2	sulfotransferase family, cytosolic, 1C, member 2	O00338
7929438	0.5516915	1.46580328230259	6.41874572222222	3.18490589560146	0.0048478402422399	0.0653867854677714	7929438	NM_018063	HELLS	helicase, lymphoid-specific	Q9NRZ9
8147344	0.271486833333334	1.20705116698379	8.16186688888889	3.18485777135963	0.00484836401371783	0.0653867854677714	8147344	NM_001161778	PDP1	pyruvate dehyrogenase phosphatase catalytic subunit 1	B3KPZ7
8125500	0.367646166666665	1.29024600774297	7.63488488888889	3.18430018281474	0.00485443668580306	0.0654088033259577	8125500	NM_004159	PSMB8	proteasome (prosome, macropain) subunit, beta type, 8 (large multifunctional peptidase 7)	P28062
7937852	-0.386865666666668	-1.30754959330218	7.10593072222222	-3.18406195982920	0.00485703342316347	0.0654088033259577	7937852	NM_002555	SLC22A18	solute carrier family 22, member 18	Q96BI1
8038150	-0.292983166666667	-1.22517103655314	5.02761294444444	-3.18381954470048	0.00485967724760198	0.0654088033259577	8038150	NM_182574	MAMSTR	MEF2 activating motif and SAP domain containing transcriptional regulator	Q6ZN01
8109344	-0.284754333333334	-1.21820280659226	7.85696827777778	-3.18250857883172	0.00487399922441911	0.06555803867218	8109344	NM_000405	GM2A	GM2 ganglioside activator	B2R699
8144894	0.277240999999999	1.21187508540185	7.3825345	3.18216796335906	0.0048777270964896	0.0655646739030797	8144894	NM_018142	INTS10	integrator complex subunit 10	Q9NVR2
8179638	0.247147833333333	1.18685840911327	6.93697561111111	3.18101562781047	0.00489035948282595	0.0656909123372313	8179638	NM_003449	TRIM26	tripartite motif-containing 26	Q12899
8061114	-0.293420000000003	-1.22554206200668	8.72248833333333	-3.17983161778367	0.00490337233098868	0.0658003649074669	8061114	NM_001011546	DSTN	destrin (actin depolymerizing factor)	P60981
7976621	0.4451685	1.36147312087530	7.22670044444444	3.17956869539758	0.00490626655501778	0.0658003649074669	7976621	NM_003384	VRK1	vaccinia related kinase 1	Q99986
8110417	-0.627058166666668	-1.54441253264704	4.52131566666667	-3.1791171610063	0.00491124088944143	0.0658003649074669	8110417	NM_001079527	FAM153C	family with sequence similarity 153, member C	Q9UHL3
8080938	-0.238082000000001	-1.17942362651739	7.1942965	-3.17881308184925	0.00491459355235589	0.0658003649074669	8080938	NM_198159	MITF	microphthalmia-associated transcription factor	O75030
7989146	0.547581833333334	1.46163373092974	4.0586825	3.17879992622531	0.00491473865169733	0.0658003649074669	7989146	NM_018365	MNS1	meiosis-specific nuclear structural 1	B3KQ70
8002762	0.454207499999996	1.37003001452736	7.8406245	3.176367241133	0.00494164177116816	0.066116883631405	8002762	NM_018124	RFWD3	ring finger and WD repeat domain 3	Q6PCD5
7993281	-0.294409000000002	-1.22638248677249	5.74801327777778	-3.17537940393399	0.00495260723274362	0.0662198869444018	7993281	NM_001080530	SNX29	sorting nexin 29	Q8TEQ0
8162570	-0.307889166666668	-1.23789518735660	3.17904116666667	-3.17367561411028	0.00497157588223457	0.0664296922431738	8162570	NM_000197	HSD17B3	hydroxysteroid (17-beta) dehydrogenase 3	P37058
8010313	-0.358923500	-1.28246859708808	4.97754294444444	-3.17324883703326	0.00497633836354699	0.0664495247886018	8010313	NM_178543	ENPP7	ectonucleotide pyrophosphatase/phosphodiesterase 7	Q6UWV6
7971653	0.653220333333332	1.57267475022093	6.3993515	3.17134569678025	0.00499763004132605	0.0666899018681232	7971653	NR_002612	DLEU2	deleted in lymphocytic leukemia 2 (non-protein coding)	O43262
8044686	0.251528333333333	1.19046758090752	10.3108686666667	3.16895765814427	0.00502447225919827	0.0670039820354927	8044686	NM_005721	ACTR3	ARP3 actin-related protein 3 homolog (yeast)	Q53QM2
8134318	0.278362833333333	1.21281780062873	7.80476505555556	3.16699686720742	0.00504661711777613	0.0672550486372926	8134318	NM_022900	CASD1	CAS1 domain containing 1	B2RAS9
7989951	-0.807788833333334	-1.75052641682017	3.41361016666667	-3.16463666647998	0.00507339904183017	0.0675675417726002	7989951	ENST00000380078	LOC100131796	LP2570	---
7971486	0.290051333333333	1.22268378190865	2.826227	3.16408631160601	0.0050796639764272	0.0676065586357054	7971486	NM_025113	C13orf18	chromosome 13 open reading frame 18	Q9H714
8108683	0.247976666666667	1.18754045931060	7.23211744444444	3.16336750002371	0.00508785788440094	0.0676711806540729	8108683	NM_018936	PCDHB2	protocadherin beta 2	B2RBF7
7937749	-0.245918166666668	-1.18584723323102	5.25001366666667	-3.16257791132127	0.00509687344426141	0.0677466391574943	7937749	NM_006757	TNNT3	troponin T type 3 (skeletal, fast)	P45378
8159109	-0.464580166666667	-1.37991573080298	4.11474966666667	-3.15971904824048	0.00512964648668382	0.0681370578915968	8159109	NR_015427	NCRNA00094	non-protein coding RNA 94	Q6XYD6
8111915	-0.665072333333333	-1.58564777187438	10.7558751666667	-3.15943018783338	0.00513296928468023	0.0681370578915968	8111915	NM_005410	SEPP1	selenoprotein P, plasma, 1	P49908
8052845	0.224359999999998	1.16825887736925	8.05372261111111	3.15732004819268	0.00515730618889093	0.0683712564226557	8052845	NM_022173	TIA1	TIA1 cytotoxic granule-associated RNA binding protein	Q59G98
7921834	0.768714833333334	1.70375138915484	7.63624594444444	3.15731554742911	0.00515735821757477	0.0683712564226557	7921834	NM_001643	APOA2	apolipoprotein A-II	P02652
7965048	-0.273774833333338	-1.20896697323166	9.92816233333333	-3.15694218685872	0.00516167603517856	0.0683754419538444	7965048	NM_004537	NAP1L1	nucleosome assembly protein 1-like 1	P55209
7912956	0.250550166666666	1.18966070142398	7.24565794444444	3.15670503995235	0.00516442040608464	0.0683754419538444	7912956	NM_001136204	RCC2	regulator of chromosome condensation 2	Q9P258
8041781	0.263915999999998	1.20073351350572	8.80321405555556	3.15453073943458	0.0051896487499967	0.0686646084611183	8041781	NM_001430	EPAS1	endothelial PAS domain protein 1	Q99814
8141395	0.342519833333332	1.26796931571698	8.51458205555556	3.15273799700593	0.00521054015819185	0.0688408597232342	8141395	NM_005916	MCM7	minichromosome maintenance complex component 7	B2RBA6
7930422	0.248753999999999	1.18818048613005	7.69451566666667	3.15266182416962	0.00521142963699153	0.0688408597232342	7930422	NM_005445	SMC3	structural maintenance of chromosomes 3	Q9UQE7
8028652	-0.391720000000001	-1.31195660375544	5.97441666666667	-3.15224914639964	0.00521625109377986	0.0688408597232342	8028652	NM_003407	ZFP36	zinc finger protein 36, C3H type, homolog (mouse)	P26651
8156341	0.452657833333333	1.36855919086853	4.65748472222222	3.15222318624508	0.00521655454044834	0.0688408597232342	8156341	NM_001012267	CENPP	centromere protein P	Q6IPU0
7953592	-0.290633666666667	-1.22317740891936	2.51654894444444	-3.15156148755665	0.00522429490373061	0.0688981507473126	7953592	NR_029682	MIR141	microRNA 141	---
8006298	-0.297157000000001	-1.22872068760225	5.83458905555556	-3.15069013558841	0.00523450479938042	0.0689879143585442	8006298	NM_032932	RAB11FIP4	RAB11 family interacting protein 4 (class II)	Q86YS3
8153550	-0.354127999999999	-1.27821276483780	6.51745916666667	-3.14797490776753	0.00526644474321297	0.0693289317428262	8153550	NM_178564	NRBP2	nuclear receptor binding protein 2	Q9NSY0
8102678	-0.251282166666667	-1.19026446907344	3.38839977777778	-3.14790917949992	0.00526722027054526	0.0693289317428262	8102678	NM_001130698	TRPC3	transient receptor potential cation channel, subfamily C, member 3	Q13507
7926334	0.279414333333333	1.21370207813273	2.45216972222222	3.14650245343254	0.00528384490919622	0.0694694564111421	7926334	NM_018324	OLAH	oleoyl-ACP hydrolase	Q9NUW1
8063129	-0.441172333333334	-1.35770715152295	2.82727422222222	-3.14642591082175	0.00528475095145443	0.0694694564111421	8063129	NM_020708	SLC12A5	solute carrier family 12 (potassium/chloride transporter), member 5	Q9H2X9
8170119	0.3478985	1.27270539165246	6.62318461111111	3.14549476729009	0.00529578511006711	0.0695693870259626	8170119	NM_001159702	FHL1	four and a half LIM domains 1	B3KRI9
8151423	0.333685833333332	1.26022892953615	6.08686927777778	3.14439217187126	0.00530888000770079	0.0696952514366443	8151423	NM_020647	JPH1	junctophilin 1	Q7Z682
8101788	-0.348648500000001	-1.27336719277508	5.00241077777778	-3.14388331529202	0.00531493403607208	0.0696952514366443	8101788	NM_003728	UNC5C	unc-5 homolog C (C. elegans)	O95185
8047487	-0.379607666666668	-1.30098801047973	3.90592427777778	-3.14369845772839	0.00531713500950494	0.0696952514366443	8047487	NM_003507	FZD7	frizzled homolog 7 (Drosophila)	O75084
8148333	-0.398271000000001	-1.3179274917876	9.04348588888889	-3.14353041915406	0.00531913650071415	0.0696952514366443	8148333	NM_015137	EFR3A	EFR3 homolog A (S. cerevisiae)	Q14156
8148476	-0.272718333333334	-1.20808195872404	3.53255472222222	-3.14324330988449	0.0053225579291527	0.0696952514366443	8148476	NM_014957	DENND3	DENN/MADD domain containing 3	A2RUS2
7978272	-0.579408833333335	-1.49423683645409	4.88924994444444	-3.14106535266212	0.00534858212174413	0.0699908067190145	7978272	NM_014430	CIDEB	cell death-inducing DFFA-like effector b	Q9NPC1
8128939	0.358636333333332	1.28221334870151	7.05666377777778	3.13962815127503	0.00536582290367694	0.0701147818735354	8128939	NR_028338	TRAF3IP2	TRAF3 interacting protein 2	O43734
7939839	-0.348908000000001	-1.27359625608870	6.5719925	-3.13943504083619	0.00536814359137275	0.0701147818735354	7939839	NM_002843	PTPRJ	protein tyrosine phosphatase, receptor type, J	Q12913
8122756	0.371582333333333	1.29377104775570	4.21358394444444	3.13941094538882	0.00536843322485086	0.0701147818735354	8122756	NM_001029884	PLEKHG1	pleckstrin homology domain containing, family G (with RhoGef domain) member 1	Q9ULL1
8097288	-0.569539333333333	-1.48404962337490	6.75909261111111	-3.13801530382763	0.00538523518143453	0.0702889356907134	8097288	NM_024582	FAT4	FAT tumor suppressor homolog 4 (Drosophila)	Q6V0I7
7976200	-0.238755499999999	-1.17997435084368	7.94513377777778	-3.13756082441512	0.00539071764465263	0.0703152166390662	7976200	NM_006888	CALM1	calmodulin 1 (phosphorylase kinase, delta)	P62158
7932765	-0.302802833333334	-1.23353857609945	5.66096822222222	-3.13664172820511	0.0054018214699466	0.0703850675202751	7932765	NM_173496	MPP7	membrane protein, palmitoylated 7 (MAGUK p55 subfamily member 7)	B3KQ45
8050702	0.272299833333333	1.20773156660214	8.54709155555556	3.13654283765667	0.00540301751660326	0.0703850675202751	8050702	NM_004881	TP53I3	tumor protein p53 inducible protein 3	Q53FA7
8123342	0.285636833333332	1.21894821211664	6.0034715	3.13490807771112	0.00542282676190509	0.0705977511007169	8123342	NM_007045	FGFR1OP	FGFR1 oncogene partner	O95684
7934570	-0.254895666666667	-1.19324944607329	2.91011783333333	-3.13373052056505	0.00543713962450033	0.0707241763297762	7934570	NM_001014797	KCNMA1	potassium large conductance calcium-activated channel, subfamily M, alpha member 1	Q59FH2
7929334	0.588544833333333	1.50372925373349	6.87639666666667	3.13340801160985	0.00544106603655547	0.0707241763297762	7929334	NM_018131	CEP55	centrosomal protein 55kDa	Q53EZ4
8042519	-0.313270166666668	-1.24252094101042	8.17761405555555	-3.13324881683867	0.00544300518374203	0.0707241763297762	8042519	NM_016297	PCYOX1	prenylcysteine oxidase 1	Q9UHG3
7904465	0.43751	1.35426493395357	8.20322461111111	3.12986428505488	0.00548439159889928	0.07118001341741	7904465	NR_027337	HIST2H2BA	histone cluster 2, H2ba	Q5QNW6
8119782	-0.540638499999999	-1.4546161508609	5.47680383333333	-3.12980574975677	0.00548511006206188	0.07118001341741	8119782	NM_006672	SLC22A7	solute carrier family 22 (organic anion transporter), member 7	Q9Y694
8156309	0.472266499999999	1.38728721032296	5.26889333333333	3.128756384864	0.00549800553309372	0.0713017096326357	8156309	NM_006705	GADD45G	growth arrest and DNA-damage-inducible, gamma	Q5MAI3
8011823	0.691279666666666	1.61471513146170	4.61373961111111	3.12687898864840	0.00552115018845065	0.0715121080568313	8011823	NM_032530	ZNF594	zinc finger protein 594	Q96JF6
8105040	0.336331999999997	1.26254254111466	8.32049727777778	3.12686806713503	0.00552128510650918	0.0715121080568313	8105040	NM_003999	OSMR	oncostatin M receptor	Q99650
8114225	0.241949833333331	1.18258987746906	8.32991511111111	3.12596974087718	0.00553239350036529	0.0716102274919568	8114225	NM_004893	H2AFY	H2A histone family, member Y	O75367
7907032	-0.2953935	-1.22721965996269	2.88386705555556	-3.12305920315015	0.00556853377595161	0.0720320227431647	7907032	NM_032858	MAEL	maelstrom homolog (Drosophila)	Q96JY0
8122336	-0.591920333333334	-1.50725167572942	6.80656788888889	-3.12215454865712	0.00557981362809985	0.0721319019397857	8122336	NM_021243	C6orf115	chromosome 6 open reading frame 115	Q9P1F3
8068612	0.240121166666666	1.18109185283821	7.91296688888889	3.11804973396624	0.00563127513026121	0.072750762836453	8068612	NM_004627	WRB	tryptophan rich basic protein	O00258
8106068	-0.257103166666667	-1.19507666135582	8.23580094444444	-3.11465286855814	0.00567420999854736	0.0732587494716911	8106068	NM_022132	MCCC2	methylcrotonoyl-CoA carboxylase 2 (beta)	Q9HCC0
8173208	0.406604166666665	1.32556201494429	5.84674072222222	3.11081760390763	0.00572306871803262	0.0738245198644346	8173208	NM_001012968	SPIN4	spindlin family, member 4	B3KX90
8094184	-0.458091333333335	-1.37372319757919	4.03063416666667	-3.11064200468523	0.00572531550206666	0.0738245198644346	8094184	NM_001135170	C1QTNF7	C1q and tumor necrosis factor related protein 7	Q9BXJ2
7945663	-0.276398000000002	-1.21116716567466	6.73250594444444	-3.10941842306304	0.00574099499981358	0.0739796367744572	7945663	NM_001170820	LOC402778	CD225 family protein FLJ76511	A6NMD0
8021453	0.316069166666666	1.24493391941996	7.58431116666667	3.10799086426544	0.00575934112358931	0.0741276161167174	8021453	NM_033280	SEC11C	SEC11 homolog C (S. cerevisiae)	Q9BY50
8061579	0.588841833333333	1.50403885039060	7.91403738888889	3.10795579186918	0.0057597925695032	0.0741276161167174	8061579	NM_012112	TPX2	TPX2, microtubule-associated, homolog (Xenopus laevis)	Q9ULW0
8017964	-0.501580000000001	-1.41576321865539	5.70425233333333	-3.10711859637948	0.00577057902548844	0.074219312719956	8017964	NM_080284	ABCA6	ATP-binding cassette, sub-family A (ABC1), member 6	Q8N139
8148867	-0.324529833333335	-1.25225626843733	5.58664355555556	-3.10568829393839	0.00578905254493818	0.0744096988496493	8148867	NM_145754	KIFC2	kinesin family member C2	Q6P0Y2
8082165	0.300074499999999	1.23120799062523	4.71491594444444	3.1042031578169	0.00580829512443783	0.0746097225426836	8082165	NM_001024660	KALRN	kalirin, RhoGEF kinase	O60229
7983274	0.214374999999997	1.16020118663311	10.9416438888889	3.1005046860044	0.00585648601221214	0.0751537799099777	7983274	NM_005313	PDIA3	protein disulfide isomerase family A, member 3	B3KQT9
8101207	0.425750333333334	1.34327094485025	4.838261	3.10030797106831	0.00585906005296343	0.0751537799099777	8101207	NM_001029870	ANKRD56	ankyrin repeat domain 56	A6NEL2
7919637	0.254136166666663	1.19262143085253	8.078134	3.10004512263544	0.00586250117547685	0.0751537799099777	7919637	NM_003528	HIST2H2BE	histone cluster 2, H2be	Q16778
8130528	-0.294290500000002	-1.22628175837715	5.98785066666667	-3.09950287128237	0.00586960635330763	0.0751537799099777	8130528	NM_031924	RSPH3	radial spoke 3 homolog (Chlamydomonas)	Q86UC2
8171381	0.483065833333333	1.39771075099756	3.85786055555556	3.09946082302807	0.00587015766562936	0.0751537799099777	8171381	NM_001018113	FANCB	Fanconi anemia, complementation group B	Q8NB91
8082350	0.417228833333331	1.33536009488035	7.31305811111111	3.09925208348728	0.00587289528255573	0.0751537799099777	8082350	NM_004526	MCM2	minichromosome maintenance complex component 2	P49736
8177277	-0.401843333333333	-1.32119492527039	2.36042305555556	-3.09751037315467	0.00589578621650197	0.0753991082703438	8177277	NM_005058	RBMY1A1	RNA binding motif protein, Y-linked, family 1, member A1	Q15415
8164883	0.254646166666664	1.19304310309273	9.74739077777778	3.09578471759978	0.00591855164745894	0.0756425232622905	8164883	NM_033161	SURF4	surfeit 4	O15260
8026468	-0.551671833333335	-1.46578330076301	5.79166094444444	-3.09337921105458	0.00595042848056472	0.0759626431138789	8026468	NM_023944	CYP4F12	cytochrome P450, family 4, subfamily F, polypeptide 12	Q9HCS2
8126629	0.3683	1.29083088328165	6.47910822222222	3.09332911582553	0.00595109409298666	0.0759626431138789	8126629	NM_019096	GTPBP2	GTP binding protein 2	Q9BX10
7902290	-0.429829666666668	-1.34707452368181	5.36334566666667	-3.09211911220486	0.00596719333555229	0.076120206992854	7902290	NM_001902	CTH	cystathionase (cystathionine gamma-lyase)	P32929
7949615	-0.3695025	-1.29190725158519	5.713511	-3.09135254407607	0.00597741450290585	0.0762026364615733	7949615	NM_006876	B3GNT1	UDP-GlcNAc:betaGal beta-1,3-N-acetylglucosaminyltransferase 1	B3KQQ7
7933707	0.553519166666663	1.46766140018233	7.50156522222222	3.0909405187483	0.00598291533936133	0.0762224578627424	7933707	NM_032997	ZWINT	ZW10 interactor	O95229
8021286	0.413467166666666	1.33188282739692	3.37386033333333	3.09067296339578	0.00598649003046304	0.0762224578627424	8021286	NM_173529	C18orf54	chromosome 18 open reading frame 54	Q8IYD9
8140971	0.2503845	1.18952409888372	6.5949475	3.08992253860588	0.00599652720570352	0.0762781942357411	8140971	NM_152703	SAMD9L	sterile alpha motif domain containing 9-like	B4E2J8
8083034	-0.2730185	-1.20833333801826	4.60757155555556	-3.08978312075139	0.00599839376476425	0.0762781942357411	8083034	NM_022131	CLSTN2	calsyntenin 2	Q9H4D0
8180179	0.344125833333332	1.26938159794955	6.28260794444444	3.08933427492395	0.00600440685285498	0.0763067880296994	8180179	NM_001141969	DAXX	death-domain associated protein	B2R7M0
7951004	-0.561628166666669	-1.47593395648458	5.38164911111111	-3.08876140518921	0.00601208996860356	0.0763565561801969	7951004	NM_020179	C11orf75	chromosome 11 open reading frame 75	Q9NRQ5
8151747	-0.255839166666666	-1.19403006778377	8.49252161111111	-3.08667458836949	0.00604015841919772	0.0766650038554401	8151747	NM_001008495	TMEM64	transmembrane protein 64	Q6YI46
7939805	-0.226013333333334	-1.16959847338712	6.5934775	-3.08444354839685	0.0060703075052291	0.0769994575287821	7939805	NM_001128225	SLC39A13	solute carrier family 39 (zinc transporter), member 13	Q96H72
7952557	0.214270999999998	1.16011755386871	9.67620283333333	3.08227938623265	0.0060996924673208	0.077323806324323	7952557	NM_003139	SRPR	signal recognition particle receptor (docking protein)	P08240
8128247	0.332128833333333	1.25886958612087	3.79699361111111	3.08181670448314	0.0061059926538142	0.0773552944330086	8128247	NM_021813	BACH2	BTB and CNC homology 1, basic leucine zipper transcription factor 2	Q9BYV9
8064808	-0.238418833333334	-1.17969902468547	6.89406022222222	-3.078561154625	0.00615050141807903	0.077870495780426	8064808	NM_005116	SLC23A2	solute carrier family 23 (nucleobase transporters), member 2	Q9UGH3
7902977	-0.309579500000000	-1.23934641698617	3.59136438888889	-3.076253108765	0.00618224690763125	0.0782235610597287	7902977	NM_015237	KIAA1107	KIAA1107	Q9UPP5
7961875	0.265278499999999	1.20186803753097	2.59425855555556	3.07473357109414	0.00620323382542818	0.0783566371745371	7961875	NM_001145728	IFLTD1	intermediate filament tail domain containing 1	Q8N9Z9
8160040	-0.373953333333334	-1.29589904647941	5.05126705555556	-3.07464060804993	0.00620452001644594	0.0783566371745371	8160040	NM_002839	PTPRD	protein tyrosine phosphatase, receptor type, D	P23468
8076393	0.389954166666664	1.31035177430952	6.56850416666667	3.07447941237001	0.00620675085439622	0.0783566371745371	8076393	NM_024053	CENPM	centromere protein M	Q9NSP4
7899813	0.273057833333331	1.20836628221264	9.85086688888889	3.07437278718151	0.00620822690193915	0.0783566371745371	7899813	NM_005610	RBBP4	retinoblastoma binding protein 4	Q09028
8049123	-0.346366666666667	-1.27135476810482	5.47133388888889	-3.07182108145460	0.00624365283509706	0.0787547249330538	8049123	NM_001632	ALPP	alkaline phosphatase, placental (Regan isozyme)	P05187
8049394	0.299545999999999	1.23075704691540	3.08652616666667	3.06892082916657	0.00628415600144579	0.0791231585054084	8049394	NM_024080	TRPM8	transient receptor potential cation channel, subfamily M, member 8	C4P721
8111569	-0.724041833333334	-1.65180322594869	7.37497922222222	-3.06852428364042	0.00628971369577321	0.0791231585054084	8111569	NM_001161429	RANBP3L	RAN binding protein 3-like	B7Z866
8070632	-0.324843333333333	-1.25252841534745	7.49627361111111	-3.06831723933846	0.00629261737377648	0.0791231585054084	8070632	NM_001178008	CBS	cystathionine-beta-synthase	P35520
8032755	-0.257567333333334	-1.19546122218120	6.73030644444444	-3.06819776343624	0.00629429354696673	0.0791231585054084	8032755	NM_015898	ZBTB7A	zinc finger and BTB domain containing 7A	O95365
8174375	-0.340278333333334	-1.26600081484047	4.36118811111111	-3.06811814542750	0.00629541077909638	0.0791231585054084	8174375	NM_031273	TEX13B	testis expressed 13B	Q9BXU2
7964927	-0.598529833333334	-1.51417277457890	2.87358672222222	-3.06805600345642	0.00629628291412056	0.0791231585054084	7964927	NM_004616	TSPAN8	tetraspanin 8	Q53GA9
7953100	-0.236195166666667	-1.17788212179784	7.38557944444444	-3.06690683217611	0.00631243217395487	0.0792769517757529	7953100	NM_002014	FKBP4	FK506 binding protein 4, 59kDa	B2R9U2
7926728	0.468035833333332	1.38322498481382	3.96516216666667	3.06598255597015	0.00632545015296836	0.079391253622705	7926728	NM_017433	MYO3A	myosin IIIA	Q8NEV4
8139488	-0.250583666666667	-1.18968832617841	6.43674044444444	-3.06541775134936	0.00633341797083306	0.079442068235635	8139488	NM_001013398	IGFBP3	insulin-like growth factor binding protein 3	A6XND1
8005603	-0.243646500000001	-1.18398146825575	5.86000355555556	-3.06287420981542	0.00636942110058296	0.079844258323325	8005603	NM_018242	SLC47A1	solute carrier family 47, member 1	Q96FL8
7958677	0.435454333333333	1.35233664365520	2.73029227777778	3.06240900618562	0.00637602737743197	0.0798776730164067	7958677	NM_152442	RAD9B	RAD9 homolog B (S. pombe)	Q6WBX8
8143327	0.275388499999998	1.21031996959578	7.39888944444444	3.06028055612368	0.00640633802010588	0.0802078268483917	8143327	NM_022750	PARP12	poly (ADP-ribose) polymerase family, member 12	Q7Z2T1
7937247	-0.327442833333334	-1.25478730071678	6.32920783333333	-3.05785912065272	0.00644099097894071	0.0805919056439063	7937247	NM_130784	SYCE1	synaptonemal complex central element protein 1	Q6ZTH4
7964810	0.315497166666667	1.24444042562316	4.67759177777778	3.0569799939559	0.00645361702498239	0.0806759347892918	7964810	NM_017440	MDM1	Mdm1 nuclear protein homolog (mouse)	Q8TC05
8079407	0.340882666666666	1.26653124347397	4.13618172222222	3.0568374289407	0.00645566680948354	0.0806759347892918	8079407	NM_003965	CCRL2	chemokine (C-C motif) receptor-like 2	O00421
7914141	0.513211166666667	1.42722339251817	6.207466	3.05464965354784	0.00648720172704553	0.0810200733254546	7914141	NM_002946	RPA2	replication protein A2, 32kDa	B2R7E8
8156571	-0.424199166666667	-1.34182745380972	5.78296816666667	-3.05397112356441	0.00649701247853606	0.0810926372782796	8156571	NR_029665	MIR27B	microRNA 27b	---
8004867	0.257803166666664	1.19565665686509	7.47303655555556	3.05209638080317	0.00652419393621441	0.0813817914381945	8004867	NM_001025579	NDEL1	nudE nuclear distribution gene E homolog (A. nidulans)-like 1	Q9GZM8
8117535	0.594259333333333	1.50969732153774	6.11909838888889	3.05142006906868	0.00653402666601614	0.0814543176630671	8117535	NM_021064	HIST1H2AG	histone cluster 1, H2ag	B2R5B3
8164535	-0.227207166666669	-1.17056671926511	7.29530561111111	-3.04768353608867	0.00658861076775203	0.0820842902657245	8164535	NM_000755	CRAT	carnitine O-acetyltransferase	P43155
7911870	0.318044333333333	1.24663950232626	6.730939	3.04733657657445	0.00659370160534202	0.082097255245874	7911870	NM_014704	KIAA0562	KIAA0562	O60308
8151824	0.343586666666666	1.26890729093922	4.752216	3.04640339181662	0.00660741288956639	0.0822174703938064	8151824	NM_012415	RAD54B	RAD54 homolog B (S. cerevisiae)	Q9UF71
8051622	0.256086833333332	1.19423506386612	7.80143383333333	3.04581991738722	0.00661599992144019	0.0822738149739832	8051622	NM_001031684	SFRS7	splicing factor, arginine/serine-rich 7, 35kDa	Q8NB80
8114536	0.304816166666668	1.23526122571936	6.01089711111111	3.04496337033227	0.00662862538473005	0.0823802799193611	8114536	NM_198282	TMEM173	transmembrane protein 173	---
8046726	-0.303919500000001	-1.23449372226137	7.69739972222222	-3.04431347434745	0.00663822040313708	0.0824489752276891	8046726	NM_001130445	SSFA2	sperm specific antigen 2	P28290
8129773	0.242031166666665	1.18265654900064	8.14002016666667	3.04138976862844	0.00668155258251425	0.082887086880415	8129773	NM_014739	BCLAF1	BCL2-associated transcription factor 1	Q9NYF8
8033754	0.326001499999999	1.25353432376569	4.76645361111111	3.04138170844672	0.00668167242045378	0.082887086880415	8033754	NM_006631	ZNF266	zinc finger protein 266	Q14584
8020164	-0.273067333333334	-1.20837423920781	6.57905905555556	-3.04034189920343	0.00669714967946071	0.0830282715612651	8020164	NM_182978	GNAL	guanine nucleotide binding protein (G protein), alpha activating activity polypeptide, olfactory type	Q8N2B4
8167603	-0.313739500000002	-1.24292522004661	6.02134933333333	-3.03913333751040	0.00671518243940117	0.0832009462387908	8167603	NM_001127899	CLCN5	chloride channel 5	B3KPN6
8161865	0.518515499999999	1.43248049993263	6.72451305555556	3.03836935193732	0.00672660601728523	0.0832663655329109	8161865	NM_015225	PRUNE2	prune homolog 2 (Drosophila)	Q58A63
8085774	-0.351050166666667	-1.27548874332897	5.842724	-3.03823090456457	0.00672867818169255	0.0832663655329109	8085774	NM_024697	ZNF385D	zinc finger protein 385D	Q9H6B1
7952056	0.452852999999999	1.36874434101808	3.40280383333333	3.03792736510075	0.00673322347175212	0.0832717753339935	7952056	NM_000732	CD3D	CD3d molecule, delta (CD3-TCR complex)	B0YIY4
8019183	0.228859999999997	1.17190855544092	12.1641694444444	3.03603111975847	0.00676168584664542	0.0835727878728675	8019183	NM_001614	ACTG1	actin, gamma 1	Q6PJ43
7917255	0.302956166666666	1.23366968671392	6.30490288888889	3.03552040580621	0.00676937150009366	0.0836167948244354	7917255	NM_014021	SSX2IP	synovial sarcoma, X breakpoint 2 interacting protein	Q9Y2D8
8169928	-0.361948833333334	-1.28516075711019	4.27911838888889	-3.03490592218783	0.00677862998796928	0.0836801643460032	8169928	NR_027141	FAM45B	family with sequence similarity 45, member A pseudogene	Q6NSW5
8102135	-0.364930833333334	-1.28781988649307	3.66629	-3.03104430330427	0.00683709487255586	0.0842934080585282	8102135	NM_025212	CXXC4	CXXC finger 4	---
8027510	0.344133333333334	1.26938819697877	5.34029311111111	3.03092154030946	0.00683896149369121	0.0842934080585282	8027510	NM_152266	C19orf40	chromosome 19 open reading frame 40	Q9BTP7
8037005	-0.296076666666668	-1.22780092909912	7.47061983333333	-3.03075554013849	0.00684148632478392	0.0842934080585282	8037005	NM_000660	TGFB1	transforming growth factor, beta 1	P01137
8069565	0.374108999999999	1.29603888141528	6.52733827777778	3.030528515892	0.00684494078265108	0.0842934080585282	8069565	NM_001130914	BTG3	BTG family, member 3	Q14201
8047709	-0.465133166666668	-1.38044476822739	6.15529472222222	-3.0294241790002	0.00686176876794843	0.0844493338957587	8047709	NM_152526	PARD3B	par-3 partitioning defective 3 homolog B (C. elegans)	Q8TEW8
7899829	0.290493833333334	1.22305885809560	6.81896961111111	3.02704747809193	0.00689812120941707	0.0848452165745655	7899829	NM_022753	S100PBP	S100P binding protein	Q96BU1
8123767	0.200006666666665	1.14870366312281	10.4063277777778	3.02642666731383	0.00690764740775457	0.0849108629200638	8123767	NM_003144	SSR1	signal sequence receptor, alpha	B2R6N9
7924712	0.333306833333332	1.25989790737325	4.46547816666667	3.02572813936086	0.0069183813946063	0.0849862669198485	7924712	NM_173083	LIN9	lin-9 homolog (C. elegans)	Q5TKA1
8018305	0.315098499999999	1.24409659109025	6.79054344444444	3.02548203150717	0.00692216707867143	0.0849862669198485	8018305	NM_016185	HN1	hematological and neurological expressed 1	Q9UK76
8164918	0.385106166666667	1.30595588770483	5.23457944444444	3.02486486044322	0.00693166936418007	0.0850514152614589	8164918	NM_017585	SLC2A6	solute carrier family 2 (facilitated glucose transporter), member 6	Q9UGQ3
8158123	0.358654166666666	1.28222919839859	6.39916944444444	3.02434493484128	0.00693968421231346	0.0850982449991493	8158123	NM_004957	FPGS	folylpolyglutamate synthase	B2RDF7
7991049	-0.345516000000001	-1.27060535100093	5.62282188888889	-3.02190001559699	0.00697749406124134	0.0854865280207281	7991049	NM_144597	C15orf40	chromosome 15 open reading frame 40	Q8WUR7
7974109	-0.288373833333335	-1.22126292717969	5.95971977777778	-3.02161702390737	0.0069818832933796	0.0854865280207281	7974109	NM_152447	LRFN5	leucine rich repeat and fibronectin type III domain containing 5	Q96NI6
8156838	0.236389833333332	1.17804106727850	9.12825755555555	3.02148057970834	0.00698400051318825	0.0854865280207281	8156838	NM_006808	SEC61B	Sec61 beta subunit	Q53FA5
7949320	-0.341745000000000	-1.26728850578633	4.14603544444444	-3.01976375462454	0.00701069386795556	0.0857614753792753	7949320	NM_130769	GPHA2	glycoprotein hormone alpha 2	Q96T91
7930927	-0.270796333333334	-1.20647358864439	5.12312844444444	-3.0192147751684	0.0070192502789911	0.0858143565471349	7930927	NM_014937	INPP5F	inositol polyphosphate-5-phosphatase F	Q9Y2H2
7979916	-0.373596500000001	-1.29557856101228	7.46363844444444	-3.01875487193255	0.00702642612875891	0.0858503059854992	7979916	NM_018373	SYNJ2BP	synaptojanin 2 binding protein	P57105
8129181	0.238001499999997	1.17935781846340	7.93561933333333	3.01836973506684	0.00703244086692618	0.0858720339593937	8129181	NM_020399	GOPC	golgi-associated PDZ and coiled-coil motif containing	Q9HD26
7995843	0.326508499999999	1.25397492525808	7.30639005555556	3.01725394086110	0.00704989454441615	0.0860307600890817	7995843	NM_014669	NUP93	nucleoporin 93kDa	Q8N1F7
8051866	0.443446333333333	1.3598488796638	3.58575305555556	3.01699645850564	0.0070539281335991	0.0860307600890817	8051866	NM_022436	ABCG5	ATP-binding cassette, sub-family G (WHITE), member 5	Q9H222
7968484	0.586113166666666	1.50119684851213	5.42086455555556	3.01642659264889	0.00706286331277668	0.0860879370715474	7968484	NM_000059	BRCA2	breast cancer 2, early onset	P51587
8010901	-0.763674000000001	-1.69780880251345	4.83403611111111	-3.01513004370812	0.0070832333255716	0.0862843386474377	8010901	NM_003585	DOC2B	double C2-like domains, beta	Q14184
7906954	-0.263213000000002	-1.20014855964639	7.26324677777778	-3.01441394624964	0.00709450826620127	0.0863697793128527	7906954	NM_002585	PBX1	pre-B-cell leukemia homeobox 1	A8K5V0
8103745	0.315306666666666	1.24427611491062	3.71411422222222	3.01359181764537	0.00710747409033316	0.0864442162126172	8103745	NM_021973	HAND2	heart and neural crest derivatives expressed 2	B3KV85
7926259	0.308755999999999	1.23863919160747	5.95092633333333	3.01348554012089	0.0071091518710623	0.0864442162126172	7926259	NM_182751	MCM10	minichromosome maintenance complex component 10	Q7L590
8010832	0.305237833333334	1.23562231700692	7.17748361111111	3.01268815715746	0.00712175222238949	0.086545514117407	8010832	NM_024619	FN3KRP	fructosamine 3 kinase related protein	Q9HA64
7918188	0.255424333333333	1.19368678507113	7.1279895	3.00723576284662	0.0072084928166507	0.0875471236629777	7918188	NM_013386	SLC25A24	solute carrier family 25 (mitochondrial carrier; phosphate carrier), member 24	Q6NUK1
7908481	-0.661887833333334	-1.58215158845337	4.502863	-3.00656315783964	0.00721926368628103	0.0876049716756319	7908481	NM_021023	CFHR3	complement factor H-related 3	Q02985
7920515	-0.222254500000002	-1.16655513891469	7.34456283333333	-3.00619977824630	0.00722508920305561	0.0876049716756319	7920515	NM_017582	UBE2Q1	ubiquitin-conjugating enzyme E2Q family member 1	Q7Z7E8
8154012	-0.3048775	-1.23531374152958	6.00817805555556	-3.006129172889	0.00722622163994359	0.0876049716756319	8154012	NM_153186	KANK1	KN motif and ankyrin repeat domains 1	Q8WUM7
7969414	0.255847833333333	1.19403724067296	6.85817116666667	3.00560203445838	0.00723468182519729	0.0876551109364908	7969414	NM_001730	KLF5	Kruppel-like factor 5 (intestinal)	Q13887
8013947	-0.313150166666667	-1.24241759532205	4.24488155555556	-3.00467756429406	0.00724954204403829	0.0877826865189104	8013947	NM_032854	CORO6	coronin 6	Q6QEF8
7993754	-0.713436166666666	-1.63970486854021	4.20971605555556	-3.00183096806604	0.0072954848368066	0.0882862553086984	7993754	ENST00000438973	LOC100129488	hypothetical protein LOC100129488	Q8NAW3
8017766	-0.544573333333336	-1.45858891328208	11.081785	-3.00122175473312	0.00730535380135289	0.0883529364877226	8017766	NM_000042	APOH	apolipoprotein H (beta-2-glycoprotein I)	P02749
8147693	-0.2953705	-1.22720009531016	4.74168844444444	-2.99956789811969	0.00733221065972396	0.0886150536056995	8147693	NR_002182	NACAP1	nascent-polypeptide-associated complex alpha polypeptide pseudogene 1	Q6NT22
7948908	0.414965499999998	1.33326679353087	7.26216144444444	2.99925295835793	0.00733733575947498	0.0886150536056995	7948908	NR_002564	SNORD26	small nucleolar RNA, C/D box 26	---
7903884	-0.315332666666667	-1.24429853924119	3.68475261111111	-2.99908061383518	0.0073401418354203	0.0886150536056995	7903884	NM_032414	PROK1	prokineticin 1	P58294
8107044	0.228612333333333	1.17170739180907	8.845527	2.99570749150363	0.00739527173284298	0.0892274750147186	8107044	NM_022350	ERAP2	endoplasmic reticulum aminopeptidase 2	B2R769
8100827	0.252090333333333	1.19093141636186	2.51680111111111	2.99508438527480	0.00740549943866517	0.0892446774133096	8100827	NM_144646	IGJ	immunoglobulin J polypeptide, linker protein for immunoglobulin alpha and mu polypeptides	---
8055314	0.320506666666666	1.24876903280588	5.84302394444444	2.99508416364803	0.00740550307889426	0.0892446774133096	8055314	NM_144586	LYPD1	LY6/PLAUR domain containing 1	Q8N2G4
8053449	-0.247393333333334	-1.18706039118417	5.41090222222222	-2.99220884600059	0.00745287624317788	0.0897622111997716	8053449	NM_001031738	TMEM150A	transmembrane protein 150A	Q86TG1
8163964	0.234691333333331	1.17665496327433	6.45361455555556	2.99057139959141	0.00747998532486011	0.0900352152820157	8163964	NM_005388	PDCL	phosducin-like	Q13371
8162352	0.302528999999999	1.23330446430472	6.42583072222222	2.99020564769024	0.00748605362153226	0.0900547815480468	8162352	NR_024020	NOL8	nucleolar protein 8	Q76FK4
8054054	0.418300166666666	1.33635209045411	6.96381938888889	2.98874925640926	0.00751026428781635	0.0902504558196335	8054054	NM_025190	ANKRD36B	ankyrin repeat domain 36B	Q8N2N9
7934898	0.258697499999999	1.19639807974275	2.41645122222222	2.98854728950456	0.00751362770461091	0.0902504558196335	7934898	NM_144590	ANKRD22	ankyrin repeat domain 22	Q5VYY1
8046048	-0.272108000000001	-1.20757098674084	5.62226405555556	-2.98842428596112	0.00751567683391916	0.0902504558196335	8046048	NM_001172173	CSRNP3	cysteine-serine-rich nuclear protein 3	Q8WYN3
7942674	0.328125499999997	1.25538119210658	8.80991166666667	2.98665235991499	0.00754525556658456	0.0905520013822789	7942674	NM_015516	TSKU	tsukushi small leucine rich proteoglycan homolog (Xenopus laevis)	Q8WUA8
8067903	-0.261956666666667	-1.19910389651252	7.68273194444444	-2.9853676138203	0.00756677216695029	0.090707447003063	8067903	NM_013396	USP25	ubiquitin specific peptidase 25	Q9UHP3
7905999	0.290113333333332	1.22273632802633	5.52935683333333	2.98534460750684	0.007567158010961	0.090707447003063	7905999	NM_001105203	RUSC1	RUN and SH3 domain containing 1	Q9BVN2
8175102	0.262481166666666	1.19953991681846	6.54327044444444	2.98409679518051	0.007588113866888	0.0909048865731795	8175102	NM_182314	ENOX2	ecto-NOX disulfide-thiol exchanger 2	Q16206
8123920	0.456282	1.37200144408092	6.66135861111111	2.9806782449087	0.00764581304732869	0.0915420144532502	8123920	NM_017770	ELOVL2	elongation of very long chain fatty acids (FEN1/Elo2, SUR4/Elo3, yeast)-like 2	Q9NXB9
8124510	0.383866666666666	1.30483434981615	4.13801261111111	2.97889632157180	0.00767605671826509	0.0918498640373278	8124510	NM_003519	HIST1H2BL	histone cluster 1, H2bl	Q99880
8021635	0.423621666666666	1.3412904378369	6.23188361111111	2.97839305486644	0.00768461932392904	0.0918980729770157	8021635	NM_001143818	SERPINB2	serpin peptidase inhibitor, clade B (ovalbumin), member 2	B2R7Y0
8044375	-0.232107833333334	-1.17454975891570	4.41849188888889	-2.97792290797257	0.00769262676681586	0.0919395899548098	8044375	NM_138621	BCL2L11	BCL2-like 11 (apoptosis facilitator)	O43521
8029214	0.383251666666667	1.30427823637196	3.24808261111111	2.97555885476240	0.00773301319095584	0.0923678122455362	8029214	NM_199285	PRR19	proline rich 19	A6NJB7
7939365	-0.283975166666668	-1.21754506069078	5.30365261111111	-2.97511173483667	0.00774067459353234	0.092404872797939	7939365	NM_014344	FJX1	four jointed box 1 (Drosophila)	Q86VR8
8084607	0.235262833333333	1.17712116819063	7.18962561111111	2.97483050068087	0.00774549729953955	0.0924080225201098	8084607	NM_021627	SENP2	SUMO1/sentrin/SMT3 specific peptidase 2	Q9HC62
7914880	-0.275446833333334	-1.21036890816117	4.93600283333333	-2.97398172042032	0.0077600701042363	0.0925274241252176	7914880	NM_005202	COL8A2	collagen, type VIII, alpha 2	P25067
8085754	0.514327333333333	1.42832801651992	3.66097394444444	2.97264765845370	0.00778302832289433	0.0927466102910453	8085754	NM_001012410	SGOL1	shugoshin-like 1 (S. pombe)	B5BUA4
8032214	-0.363557	-1.28659411964425	8.25902616666667	-2.97148041568415	0.00780316952440789	0.0929245979589923	8032214	NM_000156	GAMT	guanidinoacetate N-methyltransferase	Q14353
7995772	0.402243333333333	1.32156128907182	3.56371133333333	2.97125105064259	0.00780713321776832	0.0929245979589923	7995772	NM_032935	MT4	metallothionein 4	P47944
8040211	0.343566166666666	1.26888926050734	6.71304905555556	2.97024581889699	0.00782452774114255	0.0930769819911734	8040211	NM_003597	KLF11	Kruppel-like factor 11	B2RCZ6
8020411	0.382338999999999	1.30345339481204	7.12382188888889	2.96930704037799	0.00784080616406943	0.0931925949910536	8020411	NM_006938	SNRPD1	small nuclear ribonucleoprotein D1 polypeptide 16kDa	Q7Z5A3
7996041	-0.266681333333334	-1.20303726628766	8.87569466666667	-2.96915521505307	0.00784344188725887	0.0931925949910536	7996041	NM_020312	COQ9	coenzyme Q9 homolog (S. cerevisiae)	O75208
8161648	-0.367352333333336	-1.28998325042436	7.32476883333333	-2.96866339147562	0.00785198593812771	0.093239458093643	8161648	NM_001206	KLF9	Kruppel-like factor 9	Q13886
8092564	0.314188666666666	1.24331225090091	9.06931777777778	2.96765471197888	0.00786953704307687	0.0933931591704732	8092564	NM_004593	TRA2B	transformer 2 beta homolog (Drosophila)	B2RDQ3
8083707	-0.260450000000001	-1.19785227592193	2.69474583333333	-2.96714428594560	0.00787843293151602	0.093444023125705	8083707	NM_001168214	LOC401097	Similar to LOC166075	Q8N5S4
7982854	-0.338295833333333	-1.26426231650009	4.01754383333333	-2.96644747049758	0.00789059296462386	0.0934548405366054	7982854	NM_019074	DLL4	delta-like 4 (Drosophila)	B2R9L8
7947189	0.277627333333333	1.21219965186994	5.62178266666667	2.96631006208884	0.00789299299933345	0.0934548405366054	7947189	NM_030771	CCDC34	coiled-coil domain containing 34	Q96HJ3
8008310	0.348430166666665	1.27317449961424	4.90186544444444	2.966299559699	0.00789317646762055	0.0934548405366054	8008310	NM_001166131	EME1	essential meiotic endonuclease 1 homolog 1 (S. pombe)	Q96AY2
8102024	0.245616499999999	1.18559929920902	6.57304766666667	2.96489376118025	0.00791777184703012	0.0936913224397552	8102024	NM_181886	UBE2D3	ubiquitin-conjugating enzyme E2D 3 (UBC4/5 homolog, yeast)	P61077
8160786	0.232563499999999	1.17492079207765	7.04576933333333	2.96386755770925	0.0079357726801399	0.093849540388819	8160786	NM_020702	KIAA1161	KIAA1161	Q6NSJ0
7909261	-0.220906666666667	-1.16546579735800	2.95749433333333	-2.96227447069751	0.0079637956542267	0.0941260279365453	7909261	NM_018724	IL20	interleukin 20	Q9NYY1
7924508	-0.241057666666666	-1.18185878664385	4.14140716666667	-2.96125529300372	0.00798177345443024	0.0942551820474554	7924508	NM_017982	SUSD4	sushi domain containing 4	B3KTY0
8010379	-0.268249166666667	-1.20434536476191	4.61217222222222	-2.96112791649848	0.00798402306736463	0.0942551820474554	8010379	NM_024110	CARD14	caspase recruitment domain family, member 14	Q9BXL6
8072817	-0.217326000000002	-1.16257678064197	6.74081294444444	-2.96025748818731	0.0079994122094298	0.0943818891066018	8072817	NM_152243	CDC42EP1	CDC42 effector protein (Rho GTPase binding) 1	Q00587
7946757	-0.305530000000001	-1.23587257378365	6.32268316666667	-2.95754891891896	0.0080474830683104	0.09483039039476	7946757	NM_017508	SOX6	SRY (sex determining region Y)-box 6	P35712
8042942	0.399010499999998	1.31860321131147	4.91850483333333	2.95729810808684	0.00805194846460293	0.09483039039476	8042942	NM_000189	HK2	hexokinase 2	P52789
7916862	0.215092666666665	1.16077847069263	9.85749766666667	2.95724572854122	0.00805288132364198	0.09483039039476	7916862	NM_024911	WLS	wntless homolog (Drosophila)	Q5T9L3
8052010	0.4999035	1.41411897062585	7.09314877777778	2.95706287225264	0.00805613873999886	0.09483039039476	8052010	NM_001743	CALM2	calmodulin 2 (phosphorylase kinase, delta)	B2RDW0
8153405	-0.225992166666668	-1.16958131361412	4.4401275	-2.95130688011785	0.00815932913582026	0.0959715960410492	8153405	NR_026785	C8orf51	chromosome 8 open reading frame 51	Q9BWJ2
8087611	-0.337290500000002	-1.26338162982023	8.10866888888889	-2.95112796118177	0.00816255705844938	0.0959715960410492	8087611	NM_007312	HYAL1	hyaluronoglucosaminidase 1	B3KUI5
8003322	-0.345306833333334	-1.27042114781638	4.79315133333333	-2.95025966370192	0.00817823974953735	0.096100243317752	8003322	NM_000101	CYBA	cytochrome b-245, alpha polypeptide	B4DT46
8102371	0.508713500000001	1.42278088786315	4.22452316666667	2.94957301566348	0.00819066217976226	0.0961904532930365	8102371	NM_018392	C4orf21	chromosome 4 open reading frame 21	Q86YA3
8102862	-0.369515666666667	-1.29191904215027	5.16021661111111	-2.94850213623129	0.00821007225116115	0.0963072241777023	8102862	NM_018717	MAML3	mastermind-like 3 (Drosophila)	Q9NPV6
8053030	0.287880333333333	1.22084524349176	5.58236616666667	2.94830376502903	0.00821367266962575	0.0963072241777023	8053030	NM_016347	NAT8B	N-acetyltransferase 8B (GCN5-related, putative, gene/pseudogene)	Q9UHF3
8096635	0.309929999999998	1.23964755040545	7.75978911111111	2.9482384241163	0.00821485893454599	0.0963072241777023	8096635	NM_003998	NFKB1	nuclear factor of kappa light polypeptide gene enhancer in B-cells 1	P19838
7907058	0.215656833333333	1.16123248249887	5.95059488888889	2.94788452132778	0.0082212869165836	0.0963268704041328	7907058	NM_002697	POU2F1	POU class 2 homeobox 1	P14859
8098204	-0.263907666666666	-1.20072657781701	7.98531088888889	-2.9419927586927	0.00832901541450818	0.0975327223871062	8098204	NM_001873	CPE	carboxypeptidase E	B3KR42
8142270	0.305428833333333	1.23578591324796	6.24743983333333	2.94139026749171	0.00834010816688479	0.0975840443974312	8142270	NM_001037132	NRCAM	neuronal cell adhesion molecule	Q92823
7951873	-0.389401166666668	-1.30984959910940	5.93617438888889	-2.94099409266942	0.00834741009567135	0.0975840443974312	7951873	NM_025164	SIK3	SIK family kinase 3	Q9Y2K2
7939383	0.379599	1.30098019510972	4.35751644444444	2.94072472506592	0.0083523783524892	0.0975840443974312	7939383	NM_024841	PRR5L	proline rich 5 like	Q6MZQ0
7935692	0.277696666666664	1.21225790940859	8.2664173888889	2.94061145436639	0.00835446838624893	0.0975840443974312	7935692	NM_001100626	ERLIN1	ER lipid raft associated 1	O75477
8128322	-0.352715166666668	-1.27696162195753	7.64667683333333	-2.94044887011747	0.00835746921923732	0.0975840443974312	8128322	NM_014165	NDUFAF4	NADH dehydrogenase (ubiquinone) 1 alpha subcomplex, assembly factor 4	Q9P032
7946167	-0.326514000000003	-1.25397970580771	10.0676709444444	-2.93927717101143	0.00837912614924787	0.0977805912753335	7946167	NM_000613	HPX	hemopexin	P02790
7961767	0.295230999999999	1.22708143812207	5.63869788888889	2.93826529807558	0.0083978725073538	0.0979429664695405	7961767	AK295862	KIAA0528	KIAA0528	B4DJ03
8103728	0.502675333333333	1.41683851276105	7.34660216666667	2.93784214462824	0.0084057240056329	0.0979781630788839	8103728	NM_001130688	HMGB2	high-mobility group box 2	P26583
7949650	-0.233277333333335	-1.17550227681705	6.86351455555556	-2.93748541587158	0.0084123485115619	0.0979990254766436	7949650	NM_003793	CTSF	cathepsin F	Q9UBX1
8156982	0.380323166666663	1.30163339135443	7.22141383333333	2.93621239062305	0.00843602985086672	0.0982184520833247	8156982	NM_001042551	SMC2	structural maintenance of chromosomes 2	Q6P712
7939298	-0.396857333333331	-1.31663671473618	8.27996833333333	-2.93255994114817	0.00850433161089583	0.0989117472645298	7939298	NM_001752	CAT	catalase	P04040
7928318	0.251794166666667	1.19068695860991	6.80171788888889	2.93231203068072	0.00850898687715577	0.0989117472645298	7928318	NM_138357	CCDC109A	coiled-coil domain containing 109A	B2RDF3
8061542	0.230100999999999	1.17291705977711	7.86586244444444	2.93190931068664	0.00851655439722775	0.0989117472645298	8061542	NM_178580	HM13	histocompatibility (minor) 13	Q8TCT9
8081362	0.400643000000000	1.32009613812769	6.76156683333333	2.93177740162575	0.0085190345138462	0.0989117472645298	8081362	NM_024548	CEP97	centrosomal protein 97kDa	Q8IW35
7966929	0.255963833333333	1.19413325118421	6.731036	2.93172734417502	0.0085199758620557	0.0989117472645298	7966929	NM_006861	RAB35	RAB35, member RAS oncogene family	Q15286
8097128	0.269974499999999	1.20578651492056	7.43547638888889	2.93059564498321	0.0085412846538055	0.0990481284750658	8097128	NM_001034194	EXOSC9	exosome component 9	Q06265
8139421	0.253859999999998	1.19239315616253	9.68704	2.93031784095699	0.0085465232824022	0.0990481284750658	8139421	NM_012412	H2AFV	H2A histone family, member V	Q71UI9
7958031	0.353799999999999	1.2779221932898	3.80744416666667	2.93018071183884	0.0085491103065717	0.0990481284750658	7958031	AK302724	C12orf48	chromosome 12 open reading frame 48	B4DZ31
8022380	0.282875333333332	1.21661722334013	4.80889766666667	2.93006631190051	0.00855126910860213	0.0990481284750658	8022380	NM_024899	CEP76	centrosomal protein 76kDa	Q8TAP6
8030946	-0.243143833333335	-1.18356901494310	7.58974188888889	-2.92938932953473	0.00856405497265812	0.0990768179869036	8030946	NM_001039886	ZNF808	zinc finger protein 808	Q7Z749
8142136	0.294272499999998	1.22626645858521	6.65277344444444	2.92917097151803	0.00856818293296279	0.0990768179869036	8142136	NM_175884	FLJ36031	hypothetical protein FLJ36031	Q8N9Z2
8053551	0.462628666666666	1.37805041278496	4.80506655555556	2.92915898610246	0.0085684095673923	0.0990768179869036	8053551	NM_022912	REEP1	receptor accessory protein 1	Q9H902
8073422	-0.305440833333335	-1.23579619226896	5.450229	-2.92866785195412	0.00857770148571653	0.0991277132927447	8073422	NM_003216	TEF	thyrotrophic embryonic factor	Q10587
7933228	0.337028333333332	1.26315206886056	6.79524583333333	2.92658168706243	0.00861727866206715	0.0995095106419357	7933228	NM_001002265	MARCH8	membrane-associated ring finger (C3HC4) 8	Q5T0T0
8129618	0.649901499999999	1.56906106449643	8.50668538888889	2.92617831638449	0.00862495139442937	0.0995095106419357	8129618	NM_004666	VNN1	vanin 1	B2RAN2
7946446	-0.248688000000000	-1.18812613083241	2.61490722222222	-2.92615123766144	0.00862546670931826	0.0995095106419357	7946446	NM_020645	NRIP3	nuclear receptor interacting protein 3	Q9NQ35
8036004	-0.318562500000001	-1.24708733297352	5.38106877777778	-2.92588465773151	0.00863054137673501	0.099511418490568	8036004	NM_004364	CEBPA	CCAAT/enhancer binding protein (C/EBP), alpha	P49715
8089261	-0.292199666666667	-1.22450585030820	6.51310722222222	-2.92550913407598	0.0086376948008218	0.0995372789156669	8089261	NM_170662	CBLB	Cas-Br-M (murine) ecotropic retroviral transforming sequence b	B3KSS7
7997381	0.354940666666667	1.27893298186091	7.44752944444444	2.92412436516666	0.0086641229638263	0.0997850979981587	7997381	NM_001100624	CENPN	centromere protein N	Q96H22
8134122	-0.314752333333334	-1.24379811282973	6.332635	-2.92195162563960	0.00870574660267058	0.100207543234601	8134122	NM_005751	AKAP9	A kinase (PRKA) anchor protein (yotiao) 9	Q99996
8062658	-0.348216333333335	-1.27298580625599	5.56648722222222	-2.9182546919041	0.00877701285277345	0.100970516756934	8062658	NM_022896	LPIN3	lipin 3	Q9NT22
7909441	0.524667166666664	1.43860165274556	7.66632183333333	2.91710800166638	0.0087992317357779	0.101168705209426	7909441	NM_015714	G0S2	G0/G1switch 2	P27469
7915032	-0.347676666666667	-1.27250971150757	4.82375927777778	-2.91684676522283	0.00880430116714577	0.101169605815218	7915032	NM_001038633	RSPO1	R-spondin homolog (Xenopus laevis)	Q2MKA7
8160531	0.243512999999999	1.18387191342355	4.67792094444444	2.91573892582419	0.00882583066368268	0.101359539689999	8160531	NM_018325	C9orf72	chromosome 9 open reading frame 72	Q9NUW0
8152946	0.330432499999999	1.25739026621954	5.54300477777778	2.91483944400417	0.00884334828812364	0.101503210532427	8152946	NM_004519	KCNQ3	potassium voltage-gated channel, KQT-like subfamily, member 3	A2VCT8
8149555	0.410632499999998	1.32926845838472	7.53433316666667	2.91268175663408	0.00888550642208228	0.101929380404985	8149555	NM_015310	PSD3	pleckstrin and Sec7 domain containing 3	Q7L3Y3
7938181	0.358567999999999	1.28215261803100	2.34531022222222	2.91188709528497	0.00890108169914774	0.102050297534912	7938181	NM_001004684	OR2D3	olfactory receptor, family 2, subfamily D, member 3	Q8NGH3
8052908	-0.358660000000000	-1.28223438292147	3.77053122222222	-2.91115738639968	0.00891540707426077	0.102156756017674	8052908	NM_173535	CLEC4F	C-type lectin domain family 4, member F	Q8N1N0
7961654	0.355840166666666	1.27973062716242	7.08058905555556	2.90944521409230	0.0089491070431883	0.102464316311792	7961654	NM_002907	RECQL	RecQ protein-like (DNA helicase Q1-like)	P46063
8121418	0.332435166666666	1.25913691542478	5.77499633333333	2.908669534091	0.0089644147779859	0.102464316311792	8121418	NM_003080	SMPD2	sphingomyelin phosphodiesterase 2, neutral membrane (neutral sphingomyelinase)	B2R8U8
7974851	0.309454999999998	1.23923946994123	10.4508038888889	2.90857541374947	0.00896627392002398	0.102464316311792	7974851	NM_001530	HIF1A	hypoxia inducible factor 1, alpha subunit (basic helix-loop-helix transcription factor)	B2R617
8156126	0.3065635	1.23675823005682	6.00966533333333	2.90852184857358	0.00896733214902607	0.102464316311792	8156126	NM_024945	RMI1	RMI1, RecQ mediated genome instability 1, homolog (S. cerevisiae)	Q9H9A7
7905085	0.647852166666665	1.56683381180716	7.61898988888889	2.90851217397389	0.00896752329240842	0.102464316311792	7905085	NM_001005464	HIST2H3A	histone cluster 2, H3a	Q71DI3
8144036	0.390224	1.31059687784465	6.24318922222222	2.90774448335165	0.00898270325541413	0.102529432890864	8144036	NM_005431	XRCC2	X-ray repair complementing defective repair in Chinese hamster cells 2	O43543
8095139	0.206958833333330	1.15425248096148	6.80396505555556	2.90771238106869	0.00898333857001354	0.102529432890864	8095139	NM_024592	SRD5A3	steroid 5 alpha-reductase 3	Q9H8P0
7930398	-0.252098333333333	-1.1909380203062	6.51533155555556	-2.90703387610009	0.00899677653056974	0.102625019850675	7930398	NM_005962	MXI1	MAX interactor 1	P50539
7929078	0.664781666666665	1.58532833601783	5.46176194444444	2.90618879950112	0.00901354055514387	0.102758417914942	7929078	NM_016195	KIF20B	kinesin family member 20B	Q96Q89
8065552	-0.261550666666666	-1.19876649486321	2.41166411111111	-2.9051584865896	0.00903401986015244	0.102901794894335	8065552	NM_001037731	DEFB116	defensin, beta 116	Q30KQ4
8147172	-0.217153166666668	-1.16243751352084	8.43006094444444	-2.90504541433077	0.0090362700992559	0.102901794894335	8147172	NM_003909	CPNE3	copine III	O75131
8097841	-0.207033166666666	-1.15431195412968	6.22527972222222	-2.90472077916448	0.00904273362902286	0.102917580381973	8097841	NM_015271	TRIM2	tripartite motif-containing 2	Q9C040
8113542	-0.246253666666668	-1.18612303511530	8.8782926111111	-2.90195635860495	0.00909795425919512	0.103484332233619	8113542	NM_005669	REEP5	receptor accessory protein 5	B2R6C4
7975121	0.281259166666666	1.21525508150341	6.35885738888889	2.90146343098903	0.00910783477207563	0.103484332233619	7975121	NM_002028	FNTB	farnesyltransferase, CAAX box, beta	Q86TX8
7898679	0.305519833333333	1.23586386462484	6.01410511111111	2.90146284583366	0.0091078465073891	0.103484332233619	7898679	NM_032264	NBPF3	neuroblastoma breakpoint family, member 3	Q9H094
7963212	0.271741000000000	1.20726383784564	6.575246	2.90107056054664	0.00911571708089795	0.103515734022298	7963212	NM_001174126	SLC11A2	solute carrier family 11 (proton-coupled divalent metal ion transporters), member 2	P49281
8130641	0.3864175	1.30714347203856	3.46989416666667	2.89951559887725	0.00914697935081	0.103812581993796	8130641	NR_024277	C6orf59	chromosome 6 open reading frame 59	Q9H0P7
8010624	-0.273642833333334	-1.20885636334143	4.12878322222222	-2.89810121010891	0.00917550503761217	0.104078056582204	8010624	NM_031945	TSPAN10	tetraspanin 10	Q6PJ65
8101881	-0.727745	-1.65604858601977	9.97294366666667	-2.89719200968812	0.00919388717450844	0.104228239948147	8101881	NM_000668	ADH1B	alcohol dehydrogenase 1B (class I), beta polypeptide	P00325
7933640	-0.315561499999999	-1.24449591953108	8.81894855555556	-2.89516319688834	0.00923503342021416	0.104595407033032	7933640	NM_138933	A1CF	APOBEC1 complementation factor	B4E1E3
7901091	0.304320333333333	1.23483675732173	6.14052222222222	2.89508637597759	0.00923659489832897	0.104595407033032	7901091	NM_025077	TOE1	target of EGR1, member 1 (nuclear)	Q96GM8
7968035	0.557296166666665	1.47150879660985	5.87755427777778	2.89445873864057	0.00924936190978215	0.104681499671292	7968035	NM_001166271	SPATA13	spermatogenesis associated 13	Q96N96
7993776	0.377115333333333	1.29874242391284	5.83626516666667	2.89412855883411	0.0092560850390619	0.104699131552335	7993776	NM_030941	LOC81691	exonuclease NEF-sp	Q96IC2
8022612	-0.320841833333334	-1.24905918031752	3.97055377777778	-2.89172440468618	0.00930518046741634	0.105156671631103	8022612	NM_015461	ZNF521	zinc finger protein 521	Q96K83
8063970	-0.272179666666667	-1.20763097498125	6.587611	-2.89152854381737	0.00930919117835233	0.105156671631103	8063970	NM_001853	COL9A3	collagen, type IX, alpha 3	Q96IF4
8029884	0.246125833333334	1.18601794059454	8.85959188888889	2.89138664364391	0.00931209795647906	0.105156671631103	8029884	NR_027280	SAE1	SUMO1 activating enzyme subunit 1	Q9UBE0
7902267	-0.191789166666667	-1.14217931824428	6.09436294444444	-2.89109687376702	0.00931803650948473	0.105165144792459	7902267	NR_023916	PIN1L	peptidylprolyl cis/trans isomerase, NIMA-interacting 1-like (pseudogene)	O15428
8147132	-0.413680500000002	-1.33207978933543	7.36730755555556	-2.88978055181322	0.00934505915852763	0.105411435249502	8147132	NM_000067	CA2	carbonic anhydrase II	P00918
7999079	-0.378008666666667	-1.29954686916814	6.47447316666667	-2.88716013219218	0.00939907812680557	0.105917402556734	7999079	NM_001116	ADCY9	adenylate cyclase 9	O60503
7907893	-0.254158166666669	-1.19263961755921	7.55266783333333	-2.88709786315106	0.00940036542671755	0.105917402556734	7907893	NM_001531	MR1	major histocompatibility complex, class I-related	Q95460
8141066	-0.277939166666666	-1.21246169277427	8.867508	-2.88356461964590	0.00947368733950465	0.106684245762088	8141066	NM_000940	PON3	paraoxonase 3	Q15166
7974166	0.373966333333333	1.29591072376604	4.43038811111111	2.88270665574722	0.00949157464930628	0.106826328784808	7974166	NM_020937	FANCM	Fanconi anemia, complementation group M	Q8IYD8
8149264	0.293836666666665	1.22589606355110	6.76300511111111	2.88221571820336	0.0095018245956611	0.106882344369617	8149264	NM_024607	PPP1R3B	protein phosphatase 1, regulatory (inhibitor) subunit 3B	Q86XI6
8146357	0.404648833333333	1.32376665289086	7.76033444444444	2.88139690738084	0.00951894367051021	0.107015523128809	8146357	NM_005914	MCM4	minichromosome maintenance complex component 4	B3KMX0
8106931	0.262706000000001	1.19972687079454	4.03775627777778	2.881023575778	0.00952675884584238	0.107044014304448	8106931	NM_032290	ANKRD32	ankyrin repeat domain 32	Q9BQI6
8158961	0.215295833333335	1.16094194813738	6.78962777777778	2.87920020802974	0.0095650172486074	0.107414348825081	8158961	NM_001122823	GTF3C5	general transcription factor IIIC, polypeptide 5, 63kDa	Q9Y5Q8
8158446	0.351843333333332	1.27619017590981	7.45612	2.87854339958953	0.00957883474529423	0.107509955862189	8158446	NM_015354	NUP188	nucleoporin 188kDa	Q5SRE5
8023154	-0.255263333333335	-1.19355358100248	4.53249	-2.87498463308394	0.00965403605243995	0.108289650246561	8023154	NM_001100817	TCEB3CL	transcription elongation factor B polypeptide 3C-like	Q3SY89
7917954	-0.320667666666667	-1.24890839908036	7.95190094444444	-2.87475122528828	0.00965898804369916	0.108289650246561	7917954	NM_001013660	FRRS1	ferric-chelate reductase 1	Q6ZNA5
7988537	0.456053833333333	1.37178447498206	4.50345833333333	2.87233570380592	0.0097103794753034	0.108805634032283	7988537	NM_014985	CEP152	centrosomal protein 152kDa	O94986
8038117	-0.267672000000002	-1.20386364897612	5.82561088888889	-2.87178095667798	0.00972221905895785	0.108878110676837	8038117	NM_001352	DBP	D site of albumin promoter (albumin D-box) binding protein	Q10586
8051361	-0.394494500000001	-1.31448210351140	4.27021055555556	-2.86994940129079	0.00976140728960682	0.109256612788697	8051361	NM_000348	SRD5A2	steroid-5-alpha-reductase, alpha polypeptide 2 (3-oxo-5 alpha-steroid delta 4-dehydrogenase alpha 2)	P31213
8098414	0.232553166666667	1.17491237671310	8.47776477777778	2.86597296601539	0.00984701095768348	0.110122915170764	8098414	NM_021928	SPCS3	signal peptidase complex subunit 3 homolog (S. cerevisiae)	P61009
7937039	-0.268961833333333	-1.2049404377324	5.09117644444444	-2.86584990342032	0.00984967169238257	0.110122915170764	7937039	NM_001005463	EBF3	early B-cell factor 3	Q658Y5
8108703	0.356336166666666	1.28017067547396	7.65021683333333	2.86446826947900	0.00987959143834376	0.110396537185903	8108703	NM_018939	PCDHB6	protocadherin beta 6	Q9Y5E3
8022572	-0.211488000000001	-1.15788181102312	6.24504866666667	-2.86216222303324	0.0099297242585928	0.110895598193761	8022572	NM_080597	OSBPL1A	oxysterol binding protein-like 1A	Q6DKJ0
8155883	0.223066999999999	1.16721230690441	7.4799235	2.86084850421473	0.00995839333042755	0.111154533484453	8155883	NM_012383	OSTF1	osteoclast stimulating factor 1	Q92882
8134098	-0.366789000000002	-1.28947964523699	8.51812383333333	-2.85951825982203	0.00998750405316406	0.111393928959219	8134098	NM_012395	CDK14	cyclin-dependent kinase 14	O94921
8008784	0.577140999999999	1.49188982755762	6.71013861111111	2.85932193218384	0.0099918073527825	0.111393928959219	8008784	NM_018304	PRR11	proline rich 11	Q96HE9
8024995	-0.2814935	-1.21545248836689	6.29894872222222	-2.85911580255128	0.00999632741868867	0.111393928959219	8024995	NM_004558	NRTN	neurturin	Q99748
8038126	-0.2710945	-1.20672296039243	5.73371694444444	-2.85762065870800	0.0100291721757021	0.111698527473341	8038126	NM_001217	CA11	carbonic anhydrase XI	O75493
7951987	-0.357528666666667	-1.28122927385376	3.03395916666667	-2.85574810718522	0.0100704539040453	0.112071456547683	7951987	NM_001077263	TMPRSS13	transmembrane protease, serine 13	Q9BYE2
7904881	0.191201666666666	1.14171429014120	10.9645355555556	2.85560051784158	0.0100737145451346	0.112071456547683	7904881	NR_002305	PDIA3P	protein disulfide isomerase family A, member 3 pseudogene	B3KQT9
7983828	0.468358499999999	1.38353438527421	4.70283616666667	2.85343123357716	0.0101217569301696	0.112544165098485	7983828	NM_198524	TEX9	testis expressed 9	Q8N6V9
7957966	-0.250919166666667	-1.18996502141610	3.09505305555556	-2.85305215176149	0.0101301748761920	0.112576011370840	7957966	NM_002465	MYBPC1	myosin binding protein C, slow type	Q00872
8117458	0.331306999999999	1.25815267344041	6.512038	2.85216048577002	0.0101500018532075	0.112734541131242	8117458	NM_001145009	BTN3A1	butyrophilin, subfamily 3, member A1	O00481
7963770	-0.341794833333334	-1.26733228101219	2.85837966666667	-2.85129159021934	0.0101693583529294	0.112887674596867	7963770	NM_020370	GPR84	G protein-coupled receptor 84	Q9NQS5
8056222	0.255454833333332	1.19371202105708	8.84100072222222	2.85084951762564	0.0101792200607480	0.112919764090449	8056222	NM_001935	DPP4	dipeptidyl-peptidase 4	P27487
7901788	-0.245945166666669	-1.18586942653868	7.10509466666667	-2.85066268494453	0.0101833906639043	0.112919764090449	7901788	NM_001134673	NFIA	nuclear factor I/A	Q12857
8041967	0.299288666666666	1.23053753651305	7.22685544444444	2.84765233122795	0.0102508163801924	0.113605275028157	8041967	NM_015701	ERLEC1	endoplasmic reticulum lectin 1	Q96DZ1
8047127	0.246025833333332	1.18593573494444	9.42623544444444	2.84660695079738	0.0102743308448900	0.113796149670409	8047127	NM_001130158	MYO1B	myosin IB	B3KQI2
8117054	-0.220259000000000	-1.16494270417544	8.32417711111111	-2.84615545221685	0.0102845027177744	0.113796149670409	8117054	NM_006366	CAP2	CAP, adenylate cyclase-associated protein, 2 (yeast)	Q5JPJ8
8131326	-0.430669000000002	-1.34785845478021	5.75476183333333	-2.84613865146135	0.0102848814107642	0.113796149670409	8131326	NM_001040661	SLC29A4	solute carrier family 29 (nucleoside transporters), member 4	Q7RTT9
8170326	0.253907833333331	1.19243269125708	6.60587427777778	2.84548654277008	0.0102995904410293	0.11389672571722	8170326	NM_002024	FMR1	fragile X mental retardation 1	Q06787
7935865	-0.296863500000002	-1.22847074369097	5.14606561111111	-2.84506596471404	0.0103090877514195	0.113939590360564	7935865	NM_001174084	POLL	polymerase (DNA directed), lambda	Q9HAJ3
8089457	-0.246223833333334	-1.18609850766008	2.23419916666667	-2.84449403016598	0.0103220164168568	0.114001488302191	8089457	ENST00000414444	LOC644950	similar to histone H3.3B	---
8177222	-0.333253833333336	-1.25985162360525	9.03279794444444	-2.84432075123411	0.0103259364836123	0.114001488302191	8177222	NM_013230	CD24	CD24 molecule	P25063
7913571	0.241323999999999	1.18207698760625	9.23512044444444	2.84344078074920	0.0103458660052744	0.114159338011384	7913571	NM_001102398	HNRNPR	heterogeneous nuclear ribonucleoprotein R	B2R7W4
8044417	0.269589499999999	1.20546477965546	6.29722977777778	2.84236660235558	0.0103702439767088	0.114366074759459	8044417	NM_032824	TMEM87B	transmembrane protein 87B	Q96K49
7948229	0.213511499999999	1.15950697618598	8.07446772222222	2.84117463339039	0.0103973596747841	0.1146027627014	7948229	NM_017611	SLC43A3	solute carrier family 43, member 3	Q8NBI5
8170859	0.350299833333333	1.27482554503562	9.13525438888889	2.83815085148036	0.0104664522292622	0.115301623199535	8170859	NR_026898	RPL10	ribosomal protein L10	P27635
7953483	0.252314499999999	1.19111647824957	7.00870211111111	2.83766343225090	0.010477630769617	0.115331968763331	7953483	NM_001098536	USP5	ubiquitin specific peptidase 5 (isopeptidase T)	P45974
8169049	0.297550333333333	1.22905572908959	6.825683	2.83753464066015	0.0104805864066135	0.115331968763331	8169049	NM_004780	TCEAL1	transcription elongation factor A (SII)-like 1	Q15170
7952453	-0.215994166666667	-1.16150403553895	4.80167561111111	-2.83685232176033	0.0104962582864700	0.115441755543541	7952453	NM_019055	ROBO4	roundabout homolog 4, magic roundabout (Drosophila)	Q8WZ75
8095187	0.416243166666665	1.33444807233232	4.49802083333333	2.83584833141662	0.0105193593824673	0.115593379194254	8095187	NM_025009	CEP135	centrosomal protein 135kDa	Q66GS9
7983928	-0.439489166666668	-1.35612406237708	5.63418411111111	-2.8357025190238	0.0105227184745862	0.115593379194254	7983928	NM_000236	LIPC	lipase, hepatic	P11150
8100070	-0.303898333333334	-1.23447561037723	5.28812666666667	-2.83545125907603	0.0105285091852593	0.115593379194254	8100070	NM_198353	KCTD8	potassium channel tetramerisation domain containing 8	Q6ZWB6
8132318	0.570074833333333	1.48460057562685	9.27928011111111	2.8351254610937	0.0105360223031832	0.115593379194254	8132318	NM_018685	ANLN	anillin, actin binding protein	Q9NQW6
7973158	-0.328832	-1.25599611347966	6.11357355555556	-2.83501556636459	0.0105385577084845	0.115593379194254	7973158	NM_018071	FLJ10357	protein SOLO	Q8TER5
7901765	-0.217279833333334	-1.16253957843747	5.81551644444444	-2.83459423712787	0.0105482837121176	0.115637485583897	7901765	NM_015888	HOOK1	hook homolog 1 (Drosophila)	Q32Q39
8165064	-0.222277333333335	-1.16657360196638	6.95607972222222	-2.83363699803771	0.0105704127240405	0.115817441035838	8165064	NM_016172	UBAC1	UBA domain containing 1	Q9BSL1
8038904	-0.323728500000001	-1.25156090591998	4.53692972222222	-2.83313195315736	0.0105821060577571	0.115882922631409	8038904	NM_032679	ZNF577	zinc finger protein 577	Q9BSK1
8152582	0.374698166666667	1.29656826484207	5.3420925	2.83230959909112	0.0106011726245485	0.115994358357163	8152582	NM_024094	DSCC1	defective in sister chromatid cohesion 1 homolog (S. cerevisiae)	Q9BVC3
8016390	-0.304761500000001	-1.23521442003112	8.09152455555556	-2.83219953545012	0.0106037269874605	0.115994358357163	8016390	NM_016429	COPZ2	coatomer protein complex, subunit zeta 2	Q9P299
7914643	-0.371983333333334	-1.29413070401235	3.68158272222222	-2.83120922915635	0.0106267366363667	0.116183361175379	7914643	ENST00000442999	A3GALT2	alpha 1,3-galactosyltransferase 2	---
8015946	0.295892166666667	1.22764392101307	5.41179822222222	2.83061285632345	0.0106406163834258	0.116272395736949	8015946	NM_178542	C17orf65	chromosome 17 open reading frame 65	B3KP44
8069269	-0.314430000000001	-1.24352024897335	6.57280411111111	-2.82905456184469	0.0106769656344510	0.116606731363320	8069269	NM_001848	COL6A1	collagen, type VI, alpha 1	Q05BT9
8166925	-0.347275000000002	-1.27215547615355	10.5436872222222	-2.82812362514037	0.0106987377361429	0.116781590690155	8166925	NM_000240	MAOA	monoamine oxidase A	Q53EZ0
8143307	-0.313518833333335	-1.242735123607	8.98959338888889	-2.82724354955471	0.0107193594779476	0.116941112899294	8143307	NM_022740	HIPK2	homeodomain interacting protein kinase 2	Q9H2X6
7923824	-0.325400833333335	-1.25301252287403	7.15508955555556	-2.82700778111312	0.0107248904232752	0.116941112899294	7923824	NM_173854	SLC41A1	solute carrier family 41, member 1	Q8IVJ1
8076441	-0.204031333333334	-1.15191266002141	5.346033	-2.82602106846942	0.0107480676444201	0.117130823200212	8076441	NM_145912	NFAM1	NFAT activating protein with ITAM motif 1	Q8NET5
8042495	0.274159166666665	1.20928908441234	7.58400322222222	2.82524497370191	0.0107663313279203	0.117266811400830	8042495	NM_006857	SNRNP27	small nuclear ribonucleoprotein 27kDa (U4/U6.U5)	A8K513
8044473	-0.235412166666666	-1.17724301828422	6.996	-2.82447594454413	0.0107844580866677	0.11740116295207	8044473	NM_019014	POLR1B	polymerase (RNA) I polypeptide B, 128kDa	Q9H9Y6
7927389	0.2436795	1.18400855078823	6.44316516666667	2.82316474195923	0.0108154318911244	0.117675149990924	7927389	NM_002750	MAPK8	mitogen-activated protein kinase 8	A1L4K2
8045674	0.395212166666666	1.31513615349311	4.25800211111111	2.82179559559077	0.0108478654829820	0.117781508343394	8045674	NM_194317	LYPD6	LY6/PLAUR domain containing 6	Q4G121
7916282	0.324797833333331	1.25248891348281	6.97474466666667	2.82177285441948	0.0108484049830597	0.117781508343394	7916282	NM_004631	LRP8	low density lipoprotein receptor-related protein 8, apolipoprotein e receptor	Q14114
8030251	-0.236344166666669	-1.17800377848511	6.14490277777778	-2.82161504396683	0.0108521495072475	0.117781508343394	8030251	NM_017636	TRPM4	transient receptor potential cation channel, subfamily M, member 4	Q8TD43
8033362	-0.384152666666668	-1.30509304594097	7.26123	-2.82140135904401	0.0108572217947934	0.117781508343394	8033362	NM_000208	INSR	insulin receptor	P06213
7951467	0.294160499999999	1.22617126416885	5.53002616666667	2.82130700005174	0.0108594623389027	0.117781508343394	7951467	NM_138775	ALKBH8	alkB, alkylation repair homolog 8 (E. coli)	Q96BT7
8062571	0.436909666666664	1.35370151533233	6.73320727777778	2.82128137008511	0.0108600709962409	0.117781508343394	8062571	NM_030919	FAM83D	family with sequence similarity 83, member D	Q9H4H8
7973894	-0.2960915	-1.22781355302417	3.81935594444444	-2.82020488714670	0.0108856647336663	0.117995948744073	7973894	CR595167	RPL23AP71	ribosomal protein L23a pseudogene 71	---
7936798	0.478231833333331	1.39303531596663	3.7050145	2.81880095621348	0.010919130535206	0.118185722320668	7936798	NM_022034	CUZD1	CUB and zona pellucida-like domains 1	Q86UP6
8067167	0.428201	1.34555466161472	7.61378427777778	2.81877419635141	0.0109197693724777	0.118185722320668	8067167	NM_198433	AURKA	aurora kinase A	B2R6Z3
8046815	-0.312753500000000	-1.2420760415719	5.74072666666667	-2.81873672720834	0.0109206639322452	0.118185722320668	8046815	NM_194250	ZNF804A	zinc finger protein 804A	Q7Z570
7998033	0.236129666666665	1.17782864582028	8.27603822222222	2.81845455541088	0.0109274029197911	0.118195548123888	7998033	NM_014972	TCF25	transcription factor 25 (basic helix-loop-helix)	Q9BQ70
8148124	0.357024666666667	1.28078175947578	4.62829194444444	2.81820591917677	0.0109333442950862	0.118196740726079	8148124	NM_022045	MTBP	Mdm2, transformed 3T3 cell double minute 2, p53 binding protein (mouse) binding protein, 104kDa	Q96DY7
8132843	0.451504666666666	1.36746571911325	6.21157994444444	2.81639057563712	0.0109768173997198	0.118589234138794	8132843	NM_017645	HAUS6	HAUS augmin-like complex, subunit 6	Q7Z4H7
8024485	0.383509333333332	1.30451120247287	7.62960016666667	2.81620164328332	0.0109813513802919	0.118589234138794	8024485	NM_015675	GADD45B	growth arrest and DNA-damage-inducible, beta	O75293
8110821	-0.257419000000001	-1.19533831496439	4.63260777777778	-2.8150497291064	0.0110090337588219	0.11876340023937	8110821	NM_001044	SLC6A3	solute carrier family 6 (neurotransmitter transporter, dopamine), member 3	Q01959
8172453	0.231148666666665	1.1737691264706	6.83906638888889	2.81501966992597	0.0110097570245236	0.11876340023937	8172453	NM_001167947	TIMM17B	translocase of inner mitochondrial membrane 17 homolog B (yeast)	O60830
7978093	-0.271902333333333	-1.20739885098737	5.14584205555556	-2.81467469426976	0.0110180608793360	0.11876340023937	7978093	NM_032452	JPH4	junctophilin 4	Q96JJ6
7966098	0.199113499999999	1.14799272542148	7.45698705555556	2.81455616207788	0.0110209154341517	0.11876340023937	7966098	NM_014706	SART3	squamous cell carcinoma antigen recognized by T cells 3	Q15020
8051963	0.275800666666664	1.21066579792359	7.51256522222222	2.81430108688244	0.0110270606932378	0.118766482599326	8051963	NM_018079	SRBD1	S1 RNA binding domain 1	Q8N5C6
8092169	-0.447135500000002	-1.36333064725120	7.91506811111111	-2.81336112258791	0.0110497346224702	0.118947488474494	8092169	NM_003810	TNFSF10	tumor necrosis factor (ligand) superfamily, member 10	Q6IBA9
7905929	0.493671833333333	1.40802391038172	7.06581411111111	2.81296621239825	0.0110592740133497	0.118986987394161	7905929	NM_004428	EFNA1	ephrin-A1	B2R7U1
8058570	-0.197973166666666	-1.14708568886559	5.25221577777778	-2.81196716160854	0.0110834421776026	0.119183752222814	8058570	NM_152519	C2orf67	chromosome 2 open reading frame 67	A0AUZ9
7949496	0.242589999999996	1.18311474418524	10.2602031111111	2.81078882508917	0.0111120125056686	0.119427621150531	7949496	NM_005507	CFL1	cofilin 1 (non-muscle)	P23528
8026106	0.207426666666667	1.15462683959887	10.1048759444444	2.80902524857999	0.0111549046106550	0.119797615203027	8026106	NM_004343	CALR	calreticulin	Q53G71
8162117	0.205902166666666	1.15340738650914	9.32535038888889	2.80888762673944	0.011158258386942	0.119797615203027	8162117	NM_016548	GOLM1	golgi membrane protein 1	Q8NBJ4
7954527	0.390710666666666	1.31103905819945	5.29822833333333	2.80780661701438	0.0111846356720316	0.1200172393182	7954527	NM_020183	ARNTL2	aryl hydrocarbon receptor nuclear translocator-like 2	Q8WYA1
8165817	-0.241812500000002	-1.18247730947968	6.18663472222222	-2.80723382130825	0.0111986364285567	0.120049127998494	8165817	NM_001079855	GYG2	glycogenin 2	B3KUV6
8036341	0.262173833333334	1.19928440936451	4.49787694444444	2.80720045782103	0.0111994524442601	0.120049127998494	8036341	NM_153257	ZNF461	zinc finger protein 461	Q8TAF7
7927033	-0.368448833333334	-1.29096405666052	3.57613722222222	-2.80660027346479	0.0112141416920964	0.120143050792174	7927033	NM_052997	ANKRD30A	ankyrin repeat domain 30A	Q9BXX3
7990273	0.329156166666666	1.25627836150013	5.45308355555556	2.80567055941816	0.0112369324726346	0.120323624522084	7990273	NM_004809	STOML1	stomatin (EPB72)-like 1	Q9UBI4
8113761	-0.2641735	-1.20094784603301	7.28541561111111	-2.80515022335985	0.0112497072172919	0.120396813777459	8113761	NM_020747	ZNF608	zinc finger protein 608	Q9ULD9
8136811	-0.410009000000001	-1.3286941028958	6.98347938888889	-2.8014845250048	0.0113400985299484	0.121300156834857	8136811	NM_004445	EPHB6	EPH receptor B6	O15197
8068024	-0.237810333333333	-1.17920155607934	3.52197188888889	-2.80120295774523	0.0113470702972014	0.121310714622507	8068024	NM_021219	JAM2	junctional adhesion molecule 2	P57087
8152628	0.218539500000000	1.16355507500093	8.41948872222222	2.79986916370849	0.0113801516082932	0.121577572236570	8152628	NM_024295	DERL1	Der1-like domain family, member 1	Q9BUN8
8042566	-0.290809333333334	-1.22332635556040	3.24214883333333	-2.79971314654536	0.0113840272375437	0.121577572236570	8042566	NM_144582	TEX261	testis expressed 261	B3KQF1
7951224	-0.223270166666667	-1.16737669045409	2.84439133333333	-2.79943669014303	0.0113908978070004	0.121586887071037	7951224	NM_004771	MMP20	matrix metallopeptidase 20	O60882
7927803	-0.325537333333334	-1.25313108174894	4.29364661111111	-2.79890701170056	0.0114040726107149	0.121663448325891	7927803	NM_178011	LRRTM3	leucine rich repeat transmembrane neuronal 3	Q86VH5
8040742	0.267907833333333	1.20406045729355	5.632598	2.79856506105058	0.0114125857693643	0.121690222801165	8040742	NM_012326	MAPRE3	microtubule-associated protein, RP/EB family, member 3	B2R5W6
8123929	0.277004166666666	1.21167615988316	3.61788955555556	2.79804006393809	0.0114256678710283	0.121706248306253	8123929	NM_207582	ERVFRDE1	HERV-FRD provirus ancestral Env polyprotein	Q8NC12
8022106	-0.324891166666668	-1.25256994429206	4.67051744444444	-2.79745844505113	0.0114401776601837	0.121706248306253	8022106	NR_026849	C18orf18	chromosome 18 open reading frame 18	Q96FQ7
7956937	0.343079999999999	1.26846173582977	8.92998983333333	2.79734140797870	0.0114430995439437	0.121706248306253	7956937	NM_015646	RAP1B	RAP1B, member of RAS oncogene family	P61224
8018600	0.187884333333333	1.13909204796799	8.86831822222222	2.79731993474037	0.0114436357106638	0.121706248306253	8018600	NM_014230	SRP68	signal recognition particle 68kDa	Q9UHB9
7997048	0.328236833333333	1.25547807409604	6.49842544444444	2.79730094131267	0.0114441099788711	0.121706248306253	7997048	NM_007242	DDX19B	DEAD (Asp-Glu-Ala-As) box polypeptide 19B	Q9UMR2
8039586	-0.269907666666667	-1.20573065774824	2.39115177777778	-2.79672669959918	0.0114584577519139	0.121794933734292	8039586	NM_144690	ZNF582	zinc finger protein 582	Q96NG8
7932495	-0.2840825	-1.21763564673117	5.3688915	-2.79551282161776	0.0114888439133794	0.122026075519618	7932495	NM_001010911	C10orf114	chromosome 10 open reading frame 114	Q5T4H9
7947248	0.493416666666666	1.40777489795231	5.56501222222222	2.79537720006558	0.0114922436194845	0.122026075519618	7947248	NM_031217	KIF18A	kinesin family member 18A	Q8NI77
7979351	-0.261503666666667	-1.19872744218339	4.78091444444444	-2.79489050213565	0.0115044518962094	0.122091748657678	7979351	NR_027123	C14orf33	chromosome 14 open reading frame 33	Q86SY8
7987869	0.220962166666667	1.16551063330331	7.88798022222222	2.79393051396869	0.0115285685323852	0.122283665176059	7987869	NM_015497	TMEM87A	transmembrane protein 87A	Q8NBN3
8078305	-0.248081500000001	-1.18762675498956	3.58288855555556	-2.79338961025676	0.0115421783155276	0.122363992916185	8078305	NM_052953	LRRC3B	leucine rich repeat containing 3B	Q96PB8
8076515	0.208705333333334	1.1556506438443	7.4241825	2.79176470696641	0.0115831553644791	0.122734218106634	8076515	NM_014570	ARFGAP3	ADP-ribosylation factor GTPase activating protein 3	Q9NP61
7896859	-0.254902166666668	-1.19325482221908	3.65082666666667	-2.79080355754025	0.0116074592648287	0.122927481346958	7896859	NR_029639	MIR200B	microRNA 200b	---
7970716	-0.298036999999999	-1.22947039839604	8.262106	-2.78980517798923	0.0116327562448082	0.123131054351051	7970716	NM_153371	LNX2	ligand of numb-protein X 2	B2R8J5
8083310	-0.255374166666667	-1.19364527786121	7.47720438888889	-2.78820857830575	0.0116733206230865	0.123445447381795	8083310	NM_007282	RNF13	ring finger protein 13	Q6IBJ9
8106923	-0.345345166666666	-1.27045490417025	6.03611083333333	-2.78811364963260	0.0116757367082799	0.123445447381795	8106923	NM_005654	NR2F1	nuclear receptor subfamily 2, group F, member 1	P10589
7918008	-0.327731166666667	-1.25503810435241	6.92046683333333	-2.78791757755546	0.0116807285682428	0.123445447381795	7918008	NM_001918	DBT	dihydrolipoamide branched chain transacylase E2	P11182
8103043	0.218198499999999	1.16328008591325	5.98735811111111	2.78472458583454	0.0117623078799504	0.124242824766334	8103043	NM_001029998	SLC10A7	solute carrier family 10 (sodium/bile acid cotransporter family), member 7	Q0GE19
7903369	0.260397166666666	1.19780840984629	7.91480172222222	2.78241039491591	0.0118217746513395	0.124805923011798	7903369	NM_133496	SLC30A7	solute carrier family 30 (zinc transporter), member 7	Q8NEW0
7904930	0.272525333333332	1.20792035546322	6.34077472222222	2.78206883359130	0.0118305759236192	0.124833822994149	7904930	NM_016334	GPR89B	G protein-coupled receptor 89B	Q9Y302
8017634	0.214204166666665	1.16006381227738	9.74606861111111	2.78174582738834	0.0118389048374634	0.124856712307692	8017634	NM_004396	DDX5	DEAD (Asp-Glu-Ala-Asp) box polypeptide 5	P17844
8178399	0.352737833333333	1.27698168488836	6.40858183333333	2.78035411406663	0.0118748552043037	0.125170730624668	8178399	NM_007243	NRM	nurim (nuclear envelope membrane protein)	B0S7R0
8091648	0.212638666666663	1.15880568435086	8.542561	2.77972684035118	0.011891092883989	0.125276742597951	8091648	NM_007107	SSR3	signal sequence receptor, gamma (translocon-associated protein gamma)	Q9UNL2
8090577	0.256711999999998	1.19475267688789	6.84441816666667	2.77908782907129	0.011907656236296	0.12538491323724	8090577	NM_003925	MBD4	methyl-CpG binding domain protein 4	Q2MD36
8135341	-0.329093666666668	-1.25622393856622	3.60453622222222	-2.77885364924677	0.0119137317659065	0.12538491323724	8135341	NM_152750	CDHR3	cadherin-related family member 3	Q6ZTQ4
8116128	-0.322470000000001	-1.25046961319373	5.09907333333333	-2.77692685533024	0.0119638329017823	0.125785183717424	8116128	NR_026921	LOC202181	hypothetical protein LOC202181	---
8090469	-0.225048333333334	-1.16881640572547	4.859695	-2.77691371225426	0.0119641753432261	0.125785183717424	8090469	NM_032638	GATA2	GATA binding protein 2	P23769
8011968	0.241682333333331	1.18237062568166	6.99294344444444	2.77614626265453	0.011984187420219	0.125928376444305	8011968	NM_016060	MED31	mediator complex subunit 31	Q9Y3C7
8165345	-0.372495000000001	-1.29458976220568	6.59855277777778	-2.77591514417427	0.0119902203521218	0.125928376444305	8165345	NM_001606	ABCA2	ATP-binding cassette, sub-family A (ABC1), member 2	Q9BZC7
8038949	0.302271166666666	1.23308407220593	6.47443333333333	2.77517325564006	0.0120096056439348	0.126066652720123	8038949	NM_001136499	ZNF841	zinc finger protein 841	Q6ZN19
8024537	0.367411166666666	1.29003585721922	3.2743205	2.77442127178412	0.0120292853006910	0.126207874246897	8024537	NM_001143986	TLE6	transducin-like enhancer of split 6 (E(sp1) homolog, Drosophila)	Q9H808
8036136	0.3412895	1.26688844979357	4.42010755555556	2.77396923198534	0.0120411301593216	0.126266791686213	8036136	NM_024660	TMEM149	transmembrane protein 149	Q9H665
8013606	-0.341103000000000	-1.26672468723945	10.2421231111111	-2.77284605427200	0.0120706092242423	0.126510469997617	8013606	NM_000638	VTN	vitronectin	P04004
8102342	-0.262426666666667	-1.19949460322910	6.99622538888889	-2.77242733396291	0.0120816166552258	0.126560397726836	8102342	NM_024090	ELOVL6	ELOVL family member 6, elongation of long chain fatty acids (FEN1/Elo2, SUR4/Elo3-like, yeast)	Q9H5J4
8000899	-0.207003333333335	-1.15428808448553	6.7446695	-2.77045781756556	0.012133520665944	0.127026280256061	8000899	NM_024671	ZNF768	zinc finger protein 768	B2RD90
8166015	0.326905666666667	1.25432018575102	5.97212877777778	2.77026461152127	0.0121386238212131	0.127026280256061	8166015	NM_006800	MSL3	male-specific lethal 3 homolog (Drosophila)	Q8N5Y2
8041048	0.378076166666665	1.29960767305483	7.26502655555556	2.76950320234708	0.0121587549174532	0.127123253615961	8041048	NM_005253	FOSL2	FOS-like antigen 2	B2RD58
8035506	-0.236071999999999	-1.17778156719830	6.05966766666667	-2.76943976532781	0.0121604335846744	0.127123253615961	8035506	NM_004750	CRLF1	cytokine receptor-like factor 1	O75462
7966035	0.213925500000000	1.15983975945437	7.86510588888889	2.76914471615310	0.0121682440725805	0.127139333686189	7966035	NM_006825	CKAP4	cytoskeleton-associated protein 4	Q6NWZ1
7985767	0.213104666666667	1.15918004667646	7.21496322222222	2.76825126646315	0.0121919245620276	0.127292733391475	7985767	NM_022767	AEN	apoptosis enhancing nuclease	Q8WYW8
7902452	-0.324706666666667	-1.25240976880682	2.73913833333333	-2.7681170633054	0.0121954853599529	0.127292733391475	7902452	NM_174858	AK5	adenylate kinase 5	Q9Y6K8
8018849	0.442278333333332	1.35874839711002	7.875376	2.76695747322213	0.0122262940614406	0.127548626158209	8018849	NM_003258	TK1	thymidine kinase 1, soluble	P04183
8017711	0.243712833333332	1.18403590751056	7.53988261111111	2.76429278478498	0.0122973732179861	0.128169158557899	8017711	NM_006572	GNA13	guanine nucleotide binding protein (G protein), alpha 13	Q14344
8025828	0.302532166666666	1.23330717136915	9.11678488888889	2.76419258741328	0.0123000536176982	0.128169158557899	8025828	NM_000527	LDLR	low density lipoprotein receptor	Q59FQ1
8090343	-0.305278833333334	-1.23565743269904	5.69067644444444	-2.76401726410343	0.0123047450692487	0.128169158557899	8090343	NM_014079	KLF15	Kruppel-like factor 15	Q9UIH9
8164293	0.286962500000000	1.22006879658832	7.9454885	2.76369991316414	0.0123132413665573	0.128189642566392	8164293	NM_000476	AK1	adenylate kinase 1	Q53EY8
7973468	-0.227567666666667	-1.17085925650824	4.40738244444444	-2.76347150792575	0.0123193598282848	0.128189642566392	7973468	NM_138360	LRRC16B	leucine rich repeat containing 16B	Q8ND23
8042896	-0.303091333333334	-1.23378527512750	5.908217	-2.76257303439127	0.0123434561089977	0.128374476823696	8042896	NM_016170	TLX2	T-cell leukemia homeobox 2	O43763
8113551	0.276763999999999	1.21147446791387	6.31029088888889	2.7621111392257	0.0123558612549959	0.128437593660906	8113551	NM_001085377	MCC	mutated in colorectal cancers	P23508
8004741	0.347692166666667	1.27252338314705	5.76395255555556	2.76118522590709	0.0123807644423372	0.128630494744323	8004741	NM_001037144	CNTROB	centrobin, centrosomal BRCA2 interacting protein	Q8N137
7950641	0.331636999999999	1.25844049439987	6.81302177777778	2.76006331479931	0.0124110033996412	0.128878605999348	7950641	NM_023930	KCTD14	potassium channel tetramerisation domain containing 14	Q9BQ13
8075720	0.254485499999999	1.19291024647362	7.28820127777778	2.75939940890905	0.0124289309210885	0.128998683958251	8075720	NM_030882	APOL2	apolipoprotein L, 2	Q9BQE5
8103736	-0.245353833333334	-1.18538346075428	2.36735138888889	-2.75715223174098	0.0124897954222421	0.129564049748642	8103736	NM_007281	SCRG1	stimulator of chondrogenesis 1	O75711
8151768	-0.269178	-1.20512099388959	4.11833811111111	-2.75540089214295	0.0125374275012820	0.129946355605132	8151768	NM_175634	RUNX1T1	runt-related transcription factor 1; translocated to, 1 (cyclin D-related)	Q06455
8109001	-0.267095666666667	-1.20338282096867	3.24005261111111	-2.75532590902377	0.0125394707234158	0.129946355605132	8109001	NM_001127698	SPINK5	serine peptidase inhibitor, Kazal type 5	B4DWS3
8026456	-0.266350166666667	-1.20276114409476	7.61602316666667	-2.75357252467263	0.0125873396143213	0.130375765959271	8026456	NM_000896	CYP4F3	cytochrome P450, family 4, subfamily F, polypeptide 3	Q08477
7912481	0.276286666666666	1.21107370304317	7.88193455555556	2.75301090634535	0.0126027091368461	0.130468291217503	7912481	NM_001127325	MAD2L2	MAD2 mitotic arrest deficient-like 2 (yeast)	Q9UI95
7963410	0.215769999999998	1.16132357448974	7.26975977777778	2.75185563340226	0.0126343812639555	0.130729406952720	7963410	NM_173086	KRT6C	keratin 6C	B2R853
8000236	-0.212934833333336	-1.15904359661698	7.43590872222222	-2.75111147875099	0.0126548226968914	0.130874110237749	8000236	NM_001802	CDR2	cerebellar degeneration-related protein 2, 62kDa	Q01850
8108693	0.399664499999998	1.31920109372496	5.78001794444444	2.75058718735235	0.0126692435889372	0.130910849206895	8108693	NM_018938	PCDHB4	protocadherin beta 4	Q9Y5E5
7918504	-0.376617500000001	-1.29829434187872	4.61598722222222	-2.75048635639963	0.0126720187919829	0.130910849206895	7918504	NM_002557	OVGP1	oviductal glycoprotein 1, 120kDa	B2RA77
7914270	0.233026999999998	1.17529832389137	7.0303315	2.75014514336777	0.0126814144147742	0.130910849206895	7914270	NM_006762	LAPTM5	lysosomal protein transmembrane 5	Q13571
8174853	-0.255483000000001	-1.19373532689502	4.60179994444444	-2.750043716682	0.0126842085763366	0.130910849206895	8174853	NM_001080141	CT47A6	cancer/testis antigen family 47, member A6	Q5JQC4
8013307	-0.209991666666667	-1.15668150263164	9.26914244444444	-2.74899647766291	0.0127130929126484	0.131142184905539	8013307	NR_026718	FOXO3B	forkhead box O3B pseudogene	O43524
8017039	-0.257367166666667	-1.19529536946686	4.76024094444444	-2.74874139642811	0.012720137918618	0.131148115773340	8017039	NM_080415	SEPT4	septin 4	O43236
7976512	-0.2792965	-1.21360295204078	3.54497355555556	-2.74844093962037	0.0127284409180854	0.131167004275339	7976512	NR_015415	FLJ45244	hypothetical locus FLJ45244	Q6ZSS4
8032576	-0.236463333333335	-1.17810108566191	8.405058	-2.74762379273752	0.0127510486110469	0.131283234610156	8032576	NM_198969	AES	amino-terminal enhancer of split	Q08117
8111234	-0.266594000000001	-1.20296444280687	5.97390505555556	-2.74756512015998	0.0127526733570497	0.131283234610156	8111234	NM_004061	CDH12	cadherin 12, type 2 (N-cadherin 2)	P55289
7951796	-0.220089666666667	-1.16480597946967	2.37750116666667	-2.74562240384916	0.0128065822936413	0.131771280757416	7951796	NM_001077639	FAM55D	family with sequence similarity 55, member D	Q6UWF7
8073397	-0.232569333333332	-1.17492554271329	7.34969294444444	-2.74428850799256	0.0128437227820158	0.131987875908631	8073397	NM_017590	ZC3H7B	zinc finger CCCH-type containing 7B	Q9UGR2
7985044	0.254633999999999	1.19303304185586	6.714054	2.74420734944456	0.0128459858441277	0.131987875908631	7985044	NM_173469	UBE2Q2	ubiquitin-conjugating enzyme E2Q family member 2	Q8WVN8
8125780	0.271064833333331	1.20669814636123	6.65058466666667	2.74416498871797	0.0128471672011706	0.131987875908631	8125780	NM_054111	IP6K3	inositol hexakisphosphate kinase 3	Q96PC2
7991453	-0.201077500000001	-1.14955659929952	6.83541716666667	-2.74334954213739	0.0128699286149711	0.132098951692340	7991453	NM_207446	FAM174B	family with sequence similarity 174, member B	Q3ZCQ3
8155602	0.394974666666665	1.31491967036984	6.68483455555556	2.74301762091015	0.0128792044886316	0.132098951692340	8155602	NM_001012421	ANKRD20A2	ankyrin repeat domain 20 family, member A2	Q5TYW2
8076819	-0.345911833333334	-1.27095401578496	3.30195372222222	-2.74276031887819	0.0128863994429539	0.132098951692340	8076819	NR_033377	FLJ46257	hypothetical LOC400932 // hypothetical LOC400932	---
8048847	0.232229500000001	1.17464881628809	9.18506927777778	2.74239446086769	0.0128966365602820	0.132098951692340	8048847	NM_001135187	AGFG1	ArfGAP with FG repeats 1	P52594
7987472	-0.307038833333334	-1.23716577929690	5.11793755555556	-2.74210011101762	0.0129048784321473	0.132098951692340	7987472	NM_001039905	C15orf56	chromosome 15 open reading frame 56	Q8N910
8121861	0.279634166666666	1.21388703232955	5.70673688888889	2.74201549232009	0.0129072487075253	0.132098951692340	8121861	NM_181782	NCOA7	nuclear receptor coactivator 7	Q3LID7
7966046	-0.233275500000001	-1.17550078302517	5.77634666666667	-2.74195165365893	0.0129090371830616	0.132098951692340	7966046	NM_001033050	MTERFD3	MTERF domain containing 3	Q49AM1
8110708	-0.305295333333334	-1.23567156490553	4.820039	-2.74172512377525	0.0129153854520845	0.132098951692340	8110708	NM_007030	TPPP	tubulin polymerization promoting protein	O94811
7999889	0.226610833333333	1.17008296927932	6.89276733333333	2.74164002967262	0.0129177708971498	0.132098951692340	7999889	NM_016641	GDE1	glycerophosphodiester phosphodiesterase 1	B2R7B1
7944035	-0.300196666666666	-1.23131225309272	10.6599144444444	-2.74144825171723	0.0129231485548056	0.132098951692340	7944035	NM_000040	APOC3	apolipoprotein C-III	P02656
7992685	0.233571333333331	1.17574185127724	6.51054016666667	2.74098493817629	0.0129361491745022	0.132134205829245	7992685	NM_018992	KCTD5	potassium channel tetramerisation domain containing 5	Q9NXV2
7998072	0.197168499999999	1.14644607742272	5.912927	2.74086079160077	0.0129396348579700	0.132134205829245	7998072	NM_207514	DEF8	differentially expressed in FDCP 8 homolog (mouse)	Q6ZN54
8098556	0.375512166666667	1.29730002334638	5.796649	2.74039907467774	0.0129526064247110	0.13220006658051	8098556	NM_152683	CCDC111	coiled-coil domain containing 111	Q96LW4
8051707	-0.224128833333333	-1.16807169929794	7.61922761111111	-2.74011324471623	0.0129606428051768	0.132215515682403	8051707	NM_003618	MAP4K3	mitogen-activated protein kinase kinase kinase kinase 3	Q8IVH8
7983502	0.226508500000000	1.16999997582569	8.29465227777778	2.73826653509105	0.0130126795708634	0.132679584960464	7983502	NM_012388	PLDN	pallidin homolog (mouse)	B2RDK7
7991542	0.504400999999999	1.41853426535210	3.65286977777778	2.73759164971476	0.0130317462425609	0.132807187700708	7991542	NR_028139	FLJ42289	hypothetical LOC388182	Q6ZVN6
7992782	-0.337672166666668	-1.26371590312775	5.24202694444444	-2.73667720721495	0.0130576233393415	0.132983094671412	7992782	NM_020982	CLDN9	claudin 9	O95484
8053975	0.238567	1.17982018753916	6.87342861111111	2.73651818654189	0.0130621283419232	0.132983094671412	8053975	NM_001142292	LMAN2L	lectin, mannose-binding 2-like	Q9H0V9
7952022	-0.361142000000001	-1.284442226434	3.68801161111111	-2.73535687162362	0.0130950729845176	0.133251570982014	7952022	NM_001098526	AMICA1	adhesion molecule, interacts with CXADR antigen 1	Q86YT9
8108359	-0.222250666666667	-1.16655203930692	4.61442344444444	-2.73488524298390	0.0131084749501765	0.133292628650845	8108359	NM_016606	REEP2	receptor accessory protein 2	A8K3D2
8006187	0.446069666666666	1.36232381865248	5.00939016666667	2.73475214160746	0.0131122595722637	0.133292628650845	8006187	NM_024857	ATAD5	ATPase family, AAA domain containing 5	Q96QE3
8171260	-0.249096333333334	-1.18846245982336	2.24225116666667	-2.73443032047426	0.013121414583683	0.133318833890353	8171260	NM_174951	FAM9A	family with sequence similarity 9, member A	Q8IZU1
8143575	0.290993166666666	1.22348224608747	4.90032766666667	2.73248891106663	0.0131767723115254	0.133788442592607	8143575	NM_005232	EPHA1	EPH receptor A1	P21709
7911287	-0.286534666666667	-1.21970703703753	2.8458255	-2.73229839757212	0.0131822166358841	0.133788442592607	7911287	NM_001013355	OR2G6	olfactory receptor, family 2, subfamily G, member 6	Q5TZ20
7905938	0.305752999999999	1.236063619623	7.50933788888889	2.73211586006681	0.0131874350419353	0.133788442592607	7905938	NM_018845	RAG1AP1	recombination activating gene 1 activating protein 1	Q9BRV3
8100615	0.243204833333333	1.18361905964015	7.93673105555556	2.73155600971292	0.0132034524069634	0.133883932110630	8100615	NM_018227	UBA6	ubiquitin-like modifier activating enzyme 6	A0AVT1
[truncated: 18,271 more rows]
