# Supplementary material for: System analysis of cross-talk between nuclear receptors reveals an opposite regulation of the cell cycle by LXR and FXR in human HepaRG liver cells
Source: PLoS One. 2019 Aug 22;14(8):e0220894. doi: 10.1371/journal.pone.0220894 (PMC6705839; doi:10.1371/journal.pone.0220894)
Supplement: S1 Archive — (ZIP) [file pone.0220894.s009.zip › data_and_code/genes/LXR_24h.txt]

ID	logFC	FoldChange	AveExpr	t	P.Value	adj.P.Val	afxID	Gene.Accession	Gene.Symbol	Gene.Description	SwissProt.accession
8013135	1.78379383333333	3.44330465672464	7.16800538888889	21.277950665469	8.95951550794162e-15	1.81609379345977e-10	8013135	NM_001005291	SREBF1	sterol regulatory element binding transcription factor 1	B3KR77
7960730	1.2356545	2.35488155908440	9.52658377777778	19.7375214352217	3.55167243503914e-14	3.59962001291216e-10	7960730	NM_005768	LPCAT3	lysophosphatidylcholine acyltransferase 3	Q6P1A2
8062041	1.32433500000000	2.50417432986321	9.09021561111111	14.8631195593232	5.84757697437686e-12	3.95101284235396e-08	8062041	NM_018677	ACSS2	acyl-CoA synthetase short-chain family member 2	Q68CU9
8103951	1.04735333333333	2.06673488157116	11.0591438888889	13.9147039557581	1.86356800274145e-11	9.4436308538923e-08	8103951	NM_001995	ACSL1	acyl-CoA synthetase long-chain family member 1	Q108N2
8162940	1.56899266666667	2.96697478627572	8.08418688888889	11.9383704430926	2.61191476021067e-10	9.06790614343976e-07	8162940	NM_005502	ABCA1	ATP-binding cassette, sub-family A (ABC1), member 1	Q9NS76
7942964	0.942232833333334	1.92149980945109	7.07003322222222	11.8612421837040	2.91527461304476e-10	9.06790614343976e-07	7942964	NM_022918	TMEM135	transmembrane protein 135	Q86UB9
8144917	0.974111	1.96443032667955	7.39227294444444	11.8112298708197	3.13149200809464e-10	9.06790614343976e-07	8144917	NM_000237	LPL	lipoprotein lipase	P06858
7942793	1.26660866666667	2.40595334479281	3.98109855555556	11.6093019626313	4.19030292537166e-10	1.06171800371605e-06	7942793	NM_003251	THRSP	thyroid hormone responsive (SPOT14 homolog, rat)	Q92748
7915472	0.884915999999997	1.84665709789506	8.50987961111111	10.8144455251996	1.37078996404352e-09	3.08732361901802e-06	7915472	NM_006516	SLC2A1	solute carrier family 2 (facilitated glucose transporter), member 1	P11166
8137526	1.11692016666667	2.168834799181	9.05204705555555	10.7039739770416	1.62447668336724e-09	3.2928142371854e-06	8137526	NM_005542	INSIG1	insulin induced gene 1	O15503
8117020	1.00873983333333	2.01215275514035	6.71063266666667	10.5776841256461	1.97559530083920e-09	3.64048334072823e-06	8117020	NM_013262	MYLIP	myosin regulatory light chain interacting protein	B2RBG2
8019392	1.71143166666667	3.27485644477829	9.38928177777778	10.2701118602422	3.20462735780481e-09	5.41314971189196e-06	8019392	NM_004104	FASN	fatty acid synthase	P49327
8077441	0.843102499999998	1.79390376732874	7.50581233333333	10.1135236256864	4.11581491484161e-09	6.41750525567996e-06	8077441	NM_003670	BHLHE40	basic helix-loop-helix family, member e40	Q6IB83
8004266	0.860197166666667	1.81528638073816	6.66027588888889	9.08738728255295	2.27436306454443e-08	3.29295280845111e-05	8004266	NM_201566	SLC16A13	solute carrier family 16, member 13 (monocarboxylic acid transporter 13)	Q7RTY0
8161865	1.51125116666667	2.85057145666930	6.72451305555556	8.85554863428291	3.40547530045940e-08	4.60193228935414e-05	8161865	NM_015225	PRUNE2	prune homolog 2 (Drosophila)	Q58A63
8048733	0.928607166666668	1.903437456933	9.28476516666667	8.8180881104626	3.63728880950594e-08	4.60799026054284e-05	8048733	NM_004457	ACSL3	acyl-CoA synthetase long-chain family member 3	B2RBE0
8171901	0.7739385	1.70993146232870	7.62127011111111	8.75541968058289	4.06250707827999e-08	4.84394226333738e-05	8171901	NM_152787	TAB3	TGF-beta activated kinase 1/MAP3K7 binding protein 3	Q8N5C8
8051583	1.21036116666667	2.31395557477988	8.00865233333333	8.6383419746148	5.00120396052836e-08	5.63191134888389e-05	8051583	NM_000104	CYP1B1	cytochrome P450, family 1, subfamily B, polypeptide 1	Q53TK1
8102342	0.807688333333333	1.7504044771362	6.99622538888889	8.53288745804393	6.04002747099123e-08	6.44375562299959e-05	8102342	NM_024090	ELOVL6	ELOVL family member 6, elongation of long chain fatty acids (FEN1/Elo2, SUR4/Elo3-like, yeast)	Q9H5J4
7950067	0.588405999999997	1.50358455392232	9.6668655	8.10839007929205	1.31000155585359e-07	0.000130655963920128	7950067	NM_001360	DHCR7	7-dehydrocholesterol reductase	B2R6Z2
8166797	0.778573499999998	1.71543385685713	7.07951666666667	8.09071271480888	1.35361383439699e-07	0.000130655963920128	8166797	NM_021242	MID1IP1	MID1 interacting protein 1 (gastrulation specific G12 homolog (zebrafish))	Q9NPA3
7901883	1.08347700000000	2.11913720644006	8.44353361111111	8.05611719697778	1.44338283040449e-07	0.000132988045328632	7901883	NM_014495	ANGPTL3	angiopoietin-like 3	B2RCW1
8068761	1.2712785	2.41375374908983	3.89709577777778	8.00573872878055	1.58530601488469e-07	0.000139713708355272	8068761	NM_207627	ABCG1	ATP-binding cassette, sub-family G (WHITE), member 1	P45844
8040340	0.769098833333333	1.70420493449306	8.67414694444444	7.87132237153799	2.03940626620638e-07	0.000172244854233347	8040340	NM_145693	LPIN1	lipin 1	Q14693
8070961	0.922953166666665	1.89599238080857	7.87706088888889	7.64241278562416	3.14918945199819e-07	0.000255336280768013	8070961	NM_002340	LSS	lanosterol synthase (2,3-oxidosqualene-lanosterol cyclase)	B2R694
7901696	0.856192833333332	1.81025487166779	6.69456755555556	7.60538398895483	3.38071511818519e-07	0.000263565751713900	7901696	NM_174936	PCSK9	proprotein convertase subtilisin/kexin type 9	Q8NBP7
8025828	0.81145783333333	1.75498394603622	9.11678488888889	7.41417268984104	4.89080410972347e-07	0.000367172590015166	8025828	NM_000527	LDLR	low density lipoprotein receptor	Q59FQ1
8106280	0.627395666666667	1.54477387041307	9.16176005555556	7.29891017936464	6.12473008706283e-07	0.000439426389707533	8106280	NM_000859	HMGCR	3-hydroxy-3-methylglutaryl-CoA reductase	B2R649
8077490	0.5758985	1.49060551239544	7.1823475	7.28558785852168	6.2868107062252e-07	0.000439426389707533	8077490	NM_014583	LMCD1	LIM and cysteine-rich domains 1	Q9NZU5
8073633	0.742604666666667	1.67319392693879	7.60013672222222	7.15212351460476	8.17796392415383e-07	0.000547198295676358	8073633	NM_025225	PNPLA3	patatin-like phospholipase domain containing 3	Q9NST1
8034084	0.560514333333332	1.47479490079281	6.16887622222222	7.14048732173815	8.36859751651066e-07	0.000547198295676358	8034084	NM_005498	AP1M2	adaptor-related protein complex 1, mu 2 subunit	Q9Y6Q5
8174474	0.516672166666668	1.43065138651073	8.95013544444445	6.78540969136184	1.70549474424196e-06	0.00108032432705577	8174474	NM_022977	ACSL4	acyl-CoA synthetase long-chain family member 4	O60488
8113491	0.684873999999997	1.60756157648158	7.6398735	6.63913311652506	2.29810469810110e-06	0.00141159340092452	8113491	NM_139164	STARD4	StAR-related lipid transfer (START) domain containing 4	Q96DR4
8037755	0.835245666666665	1.78416082551317	4.427986	6.48323482744302	3.16791575532599e-06	0.00188863683413111	8037755	NM_207393	IGFL3	IGF-like family member 3	Q6UXB1
8101828	0.505084833333334	1.41920680592533	7.638789	6.36531815179576	4.04707813868146e-06	0.00234383639631638	8101828	NM_005723	TSPAN5	tetraspanin 5	P62079
7935776	1.9195495	3.78304909692243	5.76024166666667	6.29792100924054	4.65900594110065e-06	0.00262327917850306	7935776	NM_005063	SCD	stearoyl-CoA desaturase (delta-9-desaturase)	O00767
7953291	0.525261	1.43919392306842	8.66521405555556	6.25982783718355	5.0462643472744e-06	0.00276453454916897	7953291	NM_001769	CD9	CD9 molecule	Q56CY1
8138888	0.626024333333332	1.54330620513914	5.59445738888889	6.22946286239668	5.37861045103408e-06	0.00280009440787466	8138888	NM_005020	PDE1C	phosphodiesterase 1C, calmodulin-dependent 70kDa	Q14123
8003332	0.687299333333333	1.61026634195603	7.4827955	6.22868153286013	5.38745347346382e-06	0.00280009440787466	8003332	NM_002461	MVD	mevalonate (diphospho) decarboxylase	P53602
8100393	-0.764865333333335	-1.69921137999267	7.88928294444444	-6.16672871130007	6.13849589642063e-06	0.00311068279551115	8100393	NM_002253	KDR	kinase insert domain receptor (a type III receptor tyrosine kinase)	P35968
7948775	0.551754833333333	1.46586763148447	6.90670266666667	6.15014011972523	6.35732722569727e-06	0.00314300055768009	7948775	NM_024099	C11orf48	chromosome 11 open reading frame 48	Q9BQE6
8103975	0.824617166666665	1.77106500630702	5.17509116666667	6.01455235938201	8.47587705436882e-06	0.00409061971171562	8103975	NR_003542	SLED1	RTFV9368	Q6UXS7
8046408	0.481949999999999	1.39663012811684	6.65561816666667	5.90835002233095	1.06346328369548e-05	0.00501311645593195	8046408	NM_002610	PDK1	pyruvate dehydrogenase kinase, isozyme 1	Q15118
7954511	0.545251833333332	1.45927504950843	6.68878427777778	5.86584327368489	1.16501343118869e-05	0.00536700505686243	7954511	NM_015000	STK38L	serine/threonine kinase 38 like	Q9Y2H1
8015460	0.76571133333333	1.70020809402823	9.19690766666667	5.84030006985293	1.23077462646669e-05	0.00554395592855105	8015460	NM_001096	ACLY	ATP citrate lyase	Q8N9C4
8141317	1.48551916666666	2.80017921934787	9.66995727777778	5.66973976576111	1.77945991049995e-05	0.00784122877952912	8141317	NM_017460	CYP3A4	cytochrome P450, family 3, subfamily A, polypeptide 4	P08684
8104901	-0.636059166666668	-1.5540782708887	5.32050961111111	-5.61333305147635	2.01171192561763e-05	0.00867604270899347	8104901	NM_002185	IL7R	interleukin 7 receptor	P16871
8134420	0.583405333333333	1.49838185415007	2.94972888888889	5.53113764424254	2.40704766088734e-05	0.0100655150875466	8134420	NM_003182	TAC1	tachykinin, precursor 1	P20366
7944769	0.568352833333331	1.48282961432331	7.65528583333333	5.5261975249653	2.43320295653570e-05	0.0100655150875466	7944769	NM_020716	GRAMD1B	GRAM domain containing 1B	B3KXJ5
8160452	0.449361333333331	1.36543565822880	6.93710244444444	5.19571662582382	5.0438627476362e-05	0.0199081398874728	8160452	NM_078487	CDKN2B	cyclin-dependent kinase inhibitor 2B (p15, inhibits CDK4)	Q86WJ4
8113369	0.643456166666666	1.56206681804316	3.66334088888889	5.19267067971079	5.07813051890927e-05	0.0199081398874728	8113369	NM_180991	SLCO4C1	solute carrier organic anion transporter family, member 4C1	Q63HP3
8022488	0.4699965	1.38510610781847	6.25682622222222	5.19010585925034	5.10716958139412e-05	0.0199081398874728	8022488	NM_138340	ABHD3	abhydrolase domain containing 3	Q8WU67
7926259	-0.528179333333334	-1.44210812069584	5.95092633333333	-5.15507644739114	5.52115805255777e-05	0.0211158252311974	7926259	NM_182751	MCM10	minichromosome maintenance complex component 10	Q7L590
8075310	0.507647999999997	1.42173048336241	4.60343455555556	5.1114252091578	6.08531670995335e-05	0.0228424758723619	8075310	NM_002309	LIF	leukemia inhibitory factor (cholinergic differentiation factor)	P15018
8014487	0.897861	1.86330132561452	7.55999044444444	5.06684975426993	6.72219320344916e-05	0.0247743374970754	8014487	NM_198839	ACACA	acetyl-CoA carboxylase alpha	Q13085
8123606	0.567377	1.48182697324958	4.85280766666667	5.03205104587931	7.2662886379752e-05	0.0263013697663852	8123606	BC025340	MGC39372	hypothetical protein MGC39372	Q8TB02
7909568	-0.413929666666667	-1.33230987160163	7.47031361111111	-4.97588982122007	8.24069292151871e-05	0.0293050606174008	7909568	NM_016448	DTL	denticleless homolog (Drosophila)	Q9NZJ0
7925876	0.450041999999998	1.36608002574528	5.40846222222222	4.96181262608388	8.50513347042008e-05	0.0297239750767957	7925876	NM_002627	PFKP	phosphofructokinase, platelet	Q01813
8060344	0.551185166666667	1.46528892908434	5.57642433333333	4.90589783120044	9.64359308015014e-05	0.0331314630058718	8060344	NM_021158	TRIB3	tribbles homolog 3 (Drosophila)	Q96RU7
7897620	0.429253999999998	1.34653711890426	9.91909938888889	4.88600283163286	0.000100850532847024	0.0340706716801528	7897620	NM_002631	PGD	phosphogluconate dehydrogenase	P52209
8150920	-1.40309933333333	-2.64469129794126	3.77044966666667	-4.84891094335891	0.000109637098160078	0.0364318685197506	8150920	NM_000780	CYP7A1	cytochrome P450, family 7, subfamily A, polypeptide 1	P22680
7983306	-0.438950666666667	-1.35561797029723	6.59579911111111	-4.81470917429521	0.000118427270226510	0.0387180768950218	7983306	NM_024908	WDR76	WD repeat domain 76	Q9H967
7991598	-0.7575985	-1.69067399708292	4.3406015	-4.77990241308427	0.000128108576093508	0.0412184259907207	7991598	NM_003090	SNRPA1	small nuclear ribonucleoprotein polypeptide A'	P09661
7897774	0.492464833333333	1.40684640987673	6.8387495	4.74188131970914	0.000139604897756327	0.0442154887112618	7897774	NM_001286	CLCN6	chloride channel 6	P51797
8108753	0.434057666666667	1.35102808605851	4.2915	4.72747261683944	0.000144230262346462	0.0448388985455642	8108753	NM_018935	PCDHB15	protocadherin beta 15	B2R708
8036602	0.360621666666667	1.28397905329154	10.8856755555556	4.72209103855071	0.000145997400296361	0.0448388985455642	8036602	NM_001398	ECH1	enoyl CoA hydratase 1, peroxisomal	Q13011
8127145	0.514795833333331	1.42879192630109	10.0144568888889	4.6766142055807	0.000161834825719477	0.0489610733930418	8127145	NM_021814	ELOVL5	ELOVL family member 5, elongation of long chain fatty acids (FEN1/Elo2, SUR4/Elo3-like, yeast)	Q9NYP7
8042283	0.374307666666666	1.29621736504912	7.06450361111111	4.65992431462358	0.000168074492610296	0.0501010289001574	8042283	NM_014181	HSPC159	galectin-related protein	Q3ZCW2
8007323	0.503004499999999	1.41716181685905	4.65114227777778	4.61152646682010	0.000187581359414197	0.0551054225409531	8007323	NM_003632	CNTNAP1	contactin associated protein 1	P78357
8066074	-0.421144166666668	-1.33898905375353	7.1185835	-4.59673288972221	0.000193989816884883	0.0561739084036654	8066074	NM_001145316	DSN1	DSN1, MIND kinetochore complex component, homolog (S. cerevisiae)	Q9H410
8155849	0.335355	1.26168783069108	10.7065777777778	4.56467886223246	0.000208645883550284	0.059566930416398	8155849	NM_000700	ANXA1	annexin A1	P04083
8095870	0.416231833333332	1.33443758939241	7.513801	4.49793721998358	0.00024285776680015	0.0674455785289586	8095870	NM_004354	CCNG2	cyclin G2	Q8N5D4
8167305	0.455316666666665	1.37108372017830	9.50049355555556	4.49786582238234	0.000242897248772273	0.0674455785289586	8167305	NM_006579	EBP	emopamil binding protein (sterol isomerase)	Q15125
8134339	0.498861666666667	1.41309814196248	11.25431	4.4788321321536	0.000253657299890985	0.0687657502573715	8134339	NM_001040152	PEG10	paternally expressed 10	Q86TG7
8145490	0.374086333333333	1.29601851907279	6.5396635	4.47748531936795	0.000254436668441187	0.0687657502573715	8145490	NM_173174	PTK2B	PTK2B protein tyrosine kinase 2 beta	Q14289
7940147	-0.459995166666668	-1.37553720979162	8.1994205	-4.39178445312991	0.000309340887729181	0.0825044709772434	7940147	NM_198947	FAM111B	family with sequence similarity 111, member B	Q6SJ93
8173551	0.465564999999998	1.38085803040310	5.77928827777778	4.37753420400349	0.000319566556490053	0.0841248584422517	8173551	NM_002637	PHKA1	phosphorylase kinase, alpha 1 (muscle)	P46020
7931754	0.411842666666665	1.33038394793973	9.66257805555556	4.36801727897178	0.000326584811794592	0.0848701812189279	7931754	NM_004508	IDI1	isopentenyl-diphosphate delta isomerase 1	Q13907
7948612	0.745333333333333	1.67636154635400	8.98703522222222	4.35821203626038	0.000333978220482624	0.0854251667304537	7948612	NM_013402	FADS1	fatty acid desaturase 1	O60427
8015349	0.440008166666667	1.35661200680220	9.95664072222222	4.35407354528094	0.000337149153351569	0.0854251667304537	8015349	NM_002276	KRT19	keratin 19	P08727
7948229	-0.326353833333334	-1.25384049787019	8.07446772222222	-4.34275546177319	0.00034597691396818	0.0865796548905556	7948229	NM_017611	SLC43A3	solute carrier family 43, member 3	Q8NBI5
8096440	0.430609666666666	1.34780302290567	4.00154716666667	4.33148458545193	0.000354999278566718	0.0869712866118393	8096440	NM_001510	GRID2	glutamate receptor, ionotropic, delta 2	O43424
7943827	0.409628	1.32834325562766	8.40596638888889	4.33010084638182	0.000356123176555632	0.0869712866118393	7943827	NM_001931	DLAT	dihydrolipoamide S-acetyltransferase	Q9HAN0
8015769	-0.508450833333335	-1.42252187047973	6.00705872222222	-4.32033505144618	0.000364157683450504	0.0878747171850204	8015769	NR_027676	BRCA1	breast cancer 1, early onset	B7ZA85
8062823	-0.390529166666668	-1.31087413171469	7.54254005555556	-4.26615045036907	0.000412169151140615	0.0982902199249444	8062823	NM_000457	HNF4A	hepatocyte nuclear factor 4, alpha	P41235
8062461	-0.431201333333336	-1.34835588656958	10.4606795	-4.20382233367982	0.000475327922191873	0.112033685846852	8062461	NM_004139	LBP	lipopolysaccharide binding protein	P18428
7982792	-0.471456333333334	-1.38650837744332	4.80068283333333	-4.19159883625289	0.000488811650385064	0.1127834924825	7982792	NM_002875	RAD51	RAD51 homolog (RecA homolog, E. coli) (S. cerevisiae)	Q06609
8086880	-0.530569333333335	-1.44449912834190	5.01979088888889	-4.19086143001952	0.000489637263860878	0.1127834924825	8086880	NM_001789	CDC25A	cell division cycle 25 homolog A (S. pombe)	P30304
7923958	0.384486166666667	1.30539477210581	4.48289777777778	4.11119713818312	0.000587599810757806	0.133827507461356	7923958	NM_023938	C1orf116	chromosome 1 open reading frame 116	Q9BW04
7942674	0.450918166666662	1.36690991513460	8.80991166666667	4.10433144209621	0.000596911787810678	0.134437799321360	7942674	NM_015516	TSKU	tsukushi small leucine rich proteoglycan homolog (Xenopus laevis)	Q8WUA8
7934920	0.319827	1.24818086498996	9.04256083333333	4.09820055058748	0.000605352131473363	0.134840524230385	7934920	NM_001127605	LIPA	lipase A, lysosomal acid, cholesterol esterase	P38571
7979281	-0.404096833333334	-1.32326025382755	6.34000077777778	-4.09006620946216	0.000616735569742828	0.135882934768338	7979281	NM_007086	WDHD1	WD repeat and HMG-box DNA binding protein 1	B3KMD2
8077499	0.709406333333333	1.63513112485471	4.16717422222222	4.05656073053463	0.000665930622285354	0.145144233480904	8077499	AF086709	LOH3CR2A	loss of heterozygosity, 3, chromosomal region 2, gene A	Q9Y6C7
7918052	0.430312666666666	1.34752558638186	2.70564727777778	4.04472549505914	0.00068423185098393	0.147546591696216	7918052	NM_058170	OLFM3	olfactomedin 3	Q5T3V6
8070129	-0.378382	-1.29988320285636	6.5658605	-4.03864461449459	0.000693829923778425	0.148041395315670	8070129	NM_017613	DONSON	downstream neighbor of SON	Q9NYP3
8151532	1.21381916666667	2.31950855404175	5.71381527777778	4.02533590186287	0.000715309364649532	0.151034591890063	8151532	NM_001442	FABP4	fatty acid binding protein 4, adipocyte	P15090
8047243	-0.289493333333334	-1.22221096845362	6.63573961111111	-4.0146724040574	0.000732998896007133	0.152910876571054	8047243	NM_138395	MARS2	methionyl-tRNA synthetase 2, mitochondrial	Q96GW9
7912145	0.414558333333333	1.332890563501	4.69464488888889	4.0109461607357	0.000739282975035188	0.152910876571054	7912145	NM_001561	TNFRSF9	tumor necrosis factor receptor superfamily, member 9	Q07011
8058390	0.462289499999999	1.37772648165864	5.94588944444444	3.99473103014313	0.000767262432050033	0.156976838097443	8058390	NM_213589	RAPH1	Ras association (RalGDS/AF-6) and pleckstrin homology domains 1	Q70E73
8090277	0.357258500000000	1.28098936658032	6.12893561111111	3.99067266220363	0.000774429393672632	0.156976838097443	8090277	NM_022776	OSBPL11	oxysterol binding protein-like 11	Q9BXB4
8071212	-0.418139666666667	-1.33620342938981	6.71103044444444	-3.97208538495965	0.000808119005562227	0.162183883591548	8071212	NM_001178010	CDC45	cell division cycle 45 homolog (S. cerevisiae)	O75419
8083743	0.397362833333332	1.31709812650751	5.58408911111111	3.95540730175621	0.000839593419681626	0.166848613891633	8083743	NM_025047	ARL14	ADP-ribosylation factor-like 14	Q8N4G2
7925759	0.576309333333334	1.49103004954075	3.04110572222222	3.94447365032145	0.000860888927288732	0.169419597632452	7925759	NM_001001824	OR2T27	olfactory receptor, family 2, subfamily T, member 27	---
8140782	0.305923166666666	1.23620942259947	8.64909616666667	3.92757126003409	0.000894876423819448	0.173558792969439	8140782	NM_000927	ABCB1	ATP-binding cassette, sub-family B (MDR/TAP), member 1	Q6TBL4
8145470	0.280053833333332	1.21424019222215	9.62216533333333	3.92374983318287	0.000902744459360269	0.173558792969439	8145470	NM_001386	DPYSL2	dihydropyrimidinase-like 2	---
8140420	0.488578333333332	1.40306158338816	7.082303	3.9187766651918	0.000913087373136873	0.173558792969439	8140420	NR_003262	FDPSL2A	MGC44478 // MGC44478 // MGC44478 // MGC44478 // MGC44478 // MGC44478 // MGC44478 // MGC44478	---
8106516	-0.483159166666668	-1.39780117705405	4.94829438888889	-3.9173047395557	0.000916171230771088	0.173558792969439	8106516	NM_152405	JMY	junction mediating and regulatory protein, p53 cofactor	Q8N9B5
7980146	0.386151666666665	1.30690263784658	10.3939127777778	3.90469526716063	0.000943019245155032	0.176990741660116	7980146	NM_006432	NPC2	Niemann-Pick disease, type C2	B2R4S5
8031223	-0.345217666666667	-1.27034263107152	3.82091083333333	-3.89074902988749	0.000973628875000697	0.181059241250130	8031223	NM_006669	LILRB1	leukocyte immunoglobulin-like receptor, subfamily B (with TM and ITIM domains), member 1	---
8099467	0.632445	1.55018994503850	4.34786038888889	3.87214359304977	0.00101601335859673	0.187223552534142	8099467	NM_005130	FGFBP1	fibroblast growth factor binding protein 1	Q14512
8055426	-0.369183000000001	-1.29162117680635	8.35930488888889	-3.86076752897308	0.00104283024395808	0.190433955360632	8055426	NM_005915	MCM6	minichromosome maintenance complex component 6	Q14566
8103932	-0.337181666666667	-1.26328632704035	6.18833577777778	-3.82899563363829	0.00112152179902702	0.202975418448909	8103932	NM_024629	MLF1IP	MLF1 interacting protein	Q71F23
8121794	0.497653833333333	1.41191558243069	7.27621433333333	3.81241382265333	0.00116491261086997	0.208962642675524	8121794	NM_006714	SMPDL3A	sphingomyelin phosphodiesterase, acid-like 3A	Q92484
7986675	-0.284652833333334	-1.21811710363225	6.38628	-3.807506238722	0.00117807235113444	0.209469531206098	7986675	NM_144599	NIPA1	non imprinted in Prader-Willi/Angelman syndrome 1	Q7RTP0
8054607	-0.433044000000001	-1.35007915985164	2.55484844444444	-3.78362092197847	0.00124426454154244	0.219315150061437	8054607	AK125994	FLJ44006	hypothetical FLJ44006	---
8129392	0.5820505	1.49697538590114	5.28575244444444	3.71620328418782	0.00145172543708894	0.253676505256835	8129392	NM_001012279	C6orf174	chromosome 6 open reading frame 174	Q6ZU52
8072687	-0.371069333333333	-1.29331108460261	8.00211138888889	-3.70813711943982	0.00147874383521290	0.255020429119583	8072687	NM_006739	MCM5	minichromosome maintenance complex component 5	B1AHB0
8098195	0.493284999999998	1.40764642411343	10.2602563888889	3.70641437739868	0.00148457871909772	0.255020429119583	8098195	NM_006745	SC4MOL	sterol-C4-methyl oxidase-like	Q15800
7912239	-0.416160333333334	-1.33437145627304	5.05444655555556	-3.69730522109134	0.00151581328397821	0.258197775346540	7912239	NM_024980	GPR157	G protein-coupled receptor 157	Q5UAW9
7958565	0.256738833333332	1.19477489883644	6.27032283333333	3.65378667094513	0.0016742709467156	0.282812267416043	7958565	NM_000431	MVK	mevalonate kinase	B2RDU6
8066214	0.291748166666666	1.22412269387273	9.58723572222222	3.63805611595994	0.00173550205546682	0.288899700902908	8066214	NM_004613	TGM2	transglutaminase 2 (C polypeptide, protein-glutamine-gamma-glutamyltransferase)	P21980
7928944	-0.333768333333333	-1.26030099733739	8.90877705555556	-3.63688937501529	0.00174013100805737	0.288899700902908	7928944	NM_004670	PAPSS2	3'-phosphoadenosine 5'-phosphosulfate synthase 2	Q5TB52
8177277	-0.471396666666667	-1.38645103571819	2.36042305555556	-3.63364511427472	0.00175306675930231	0.288899700902908	8177277	NM_005058	RBMY1A1	RNA binding motif protein, Y-linked, family 1, member A1	Q15415
8032755	-0.304039666666667	-1.23459655145926	6.73030644444444	-3.62178624591071	0.00180116709231103	0.292897278949351	8032755	NM_015898	ZBTB7A	zinc finger and BTB domain containing 7A	O95365
7925672	0.330389333333332	1.25735264459269	4.71282344444444	3.62043937001057	0.00180671210934372	0.292897278949351	7925672	NM_033213	ZNF670	zinc finger protein 670	Q9BS34
8136065	-0.283021666666667	-1.21674063173752	6.04830166666667	-3.6162086498555	0.00182423995628613	0.292897278949351	8136065	NR_002144	LOC407835	mitogen-activated protein kinase kinase 2 pseudogene	---
8016540	-0.282930166666667	-1.21666346488366	3.90243894444444	-3.61020386091438	0.00184940723614094	0.292897278949351	8016540	NM_001143804	PHOSPHO1	phosphatase, orphan 1	Q8TCT1
8130628	0.352937833333331	1.27715872441042	5.01287855555556	3.61016449751890	0.00184957334511677	0.292897278949351	8130628	NM_020133	AGPAT4	1-acylglycerol-3-phosphate O-acyltransferase 4 (lysophosphatidic acid acyltransferase, delta)	Q6AI25
8017671	-0.625439000000001	-1.54268017863296	5.85970611111111	-3.59893807987535	0.00189755540120547	0.298166263429727	8017671	NR_027487	LOC146880	hypothetical LOC146880	A8MYJ9
8127031	-0.275497000000001	-1.21041099691004	7.70447255555556	-3.57430927314365	0.00200717792183258	0.312965357504204	8127031	NM_002388	MCM3	minichromosome maintenance complex component 3	B2R7C5
8174361	0.514997666666666	1.42899182856869	8.327127	3.56140796933366	0.0020670781651101	0.317611679829600	8174361	NM_198057	TSC22D3	TSC22 domain family, member 3	Q5JRI9
8086899	0.368540166666667	1.29104578688033	5.47714883333333	3.56114552774369	0.00206831483658151	0.317611679829600	8086899	NM_005793	NME6	non-metastatic cells 6, protein expressed in (nucleoside-diphosphate kinase)	O75414
7912157	-0.354283666666667	-1.2783506913225	9.05050261111111	-3.54228765542747	0.00215911743788774	0.32906248470665	7912157	NM_018948	ERRFI1	ERBB receptor feedback inhibitor 1	Q9UJM3
8108256	0.437870833333333	1.35460369234089	2.63395205555556	3.51549051942504	0.00229496001676452	0.347155518953858	8108256	NM_006790	MYOT	myotilin	B2R6V7
8045075	-0.318604166666667	-1.24712335078817	3.69702261111111	-3.51139612261453	0.00231644590097023	0.347810062316049	8045075	NM_001161415	GPR17	G protein-coupled receptor 17	Q13304
8115562	0.412567666666666	1.33105267606906	7.06007961111111	3.49128300496255	0.00242490921492119	0.355403791572554	8115562	NM_144726	RNF145	ring finger protein 145	Q8NC08
7904396	-0.680346833333333	-1.60252496636759	8.54522394444444	-3.49046824561029	0.00242940697390022	0.355403791572554	7904396	NM_001005783	HAO2	hydroxyacid oxidase 2 (long chain)	Q9NYQ3
7925550	0.3465605	1.27152559248622	6.90872272222222	3.48969746491286	0.00243366952976843	0.355403791572554	7925550	NM_001126	ADSS	adenylosuccinate synthase	P30520
7935188	-0.3524825	-1.27675570009643	6.968373	-3.48463562131577	0.00246184630987824	0.355403791572554	7935188	NM_001034954	SORBS1	sorbin and SH3 domain containing 1	Q9BX66
8012598	0.306422499999999	1.23663736294061	2.939849	3.48239617873448	0.00247441461129922	0.355403791572554	8012598	NM_002903	RCVRN	recoverin	P35243
7928695	0.271341666666663	1.2069297173537	8.25381338888889	3.48151567995876	0.0024793734986548	0.355403791572554	7928695	NM_032333	C10orf58	chromosome 10 open reading frame 58	B2RD81
8001816	0.567777	1.48223787988613	4.53660444444444	3.47967791336223	0.00248975522463259	0.355403791572554	8001816	ENST00000456054	FLJ27243	FLJ27243 protein	Q6ZNS3
7985134	-0.269099666666669	-1.20505556177881	9.8560915	-3.47585802279722	0.00251147150272672	0.355996694827067	7985134	NM_005530	IDH3A	isocitrate dehydrogenase 3 (NAD+) alpha	Q53GF8
7979658	0.338173999999999	1.26415555603839	6.75986022222222	3.46725011969440	0.00256109478051764	0.357260316137216	7979658	NM_002083	GPX2	glutathione peroxidase 2 (gastrointestinal)	P18283
8008588	-0.441893833333334	-1.35838631840929	6.19908255555556	-3.46630233169655	0.00256661735675799	0.357260316137216	8008588	NM_002126	HLF	hepatic leukemia factor	Q6FHS9
7922412	0.337820666666667	1.26384598707818	2.53460694444444	3.4651647574699	0.00257326128051473	0.357260316137216	7922412	NR_003943	SNORD77	small nucleolar RNA, C/D box 77	---
8112668	0.527924833333332	1.44185374666926	4.70163716666667	3.45766930961630	0.00261746367353271	0.359742702176171	8112668	NM_016591	GCNT4	glucosaminyl (N-acetyl) transferase 4, core 2	Q9P109
8146669	0.294058666666666	1.22608471732644	5.25039666666667	3.45612951634286	0.00262663640464101	0.359742702176171	8146669	NM_033058	TRIM55	tripartite motif-containing 55	Q9BYV6
7934997	0.363875499999999	1.28687818900879	8.61355316666667	3.44702719121149	0.00268151057774172	0.364793418864594	7934997	NM_005398	PPP1R3C	protein phosphatase 1, regulatory (inhibitor) subunit 3C	Q9UQK1
8081838	0.282677166666667	1.21645012189764	6.65554216666667	3.43975397745529	0.00272616810191691	0.368396182839038	8081838	NM_020754	ARHGAP31	Rho GTPase activating protein 31	Q2M1Z3
8058869	-0.284099666666667	-1.21765013549632	6.55962694444444	-3.4334697249518	0.00276534261800418	0.371215197794335	8058869	NM_022648	TNS1	tensin 1	Q9UFN8
7909628	0.438224500000000	1.3549358047313	5.171692	3.42581468981149	0.00281381160807760	0.372789315093113	7909628	NM_014053	FLVCR1	feline leukemia virus subgroup C cellular receptor 1	B2RB38
8149885	-0.440806333333335	-1.35736275594639	6.1235725	-3.42279648149746	0.00283315085023072	0.372789315093113	8149885	NM_000680	ADRA1A	adrenergic, alpha-1A-, receptor	P35348
8169365	-0.346750666666667	-1.27169320775744	7.6881335	-3.42034434983409	0.00284895920852557	0.372789315093113	8169365	NM_032227	TMEM164	transmembrane protein 164	Q9H617
7925870	-0.344527500000001	-1.26973506090921	3.69457216666667	-3.42008540352609	0.00285063363786051	0.372789315093113	7925870	NR_015376	NCRNA00200	non-protein coding RNA 200	---
8097282	0.279406	1.21369506753487	6.440087	3.40872090551826	0.00292508172617685	0.375003229753257	8097282	NM_005841	SPRY1	sprouty homolog 1, antagonist of FGF signaling (Drosophila)	O43609
8139087	0.3535505	1.27770120825172	4.14325216666667	3.40841491475362	0.00292711247280245	0.375003229753257	8139087	NM_003014	SFRP4	secreted frizzled-related protein 4	Q6FHJ7
7933446	0.434986666666666	1.35189833877676	3.26209605555556	3.40695348171102	0.00293683060473622	0.375003229753257	7933446	NM_001018071	FRMPD2	FERM and PDZ domain containing 2	Q68DX3
7982131	0.298458833333334	1.22982993898576	6.2017485	3.4062433024989	0.00294156455504528	0.375003229753257	7982131	NR_033353	GOLGA8G	golgin A8 family, member G	Q08AF8
8039034	0.318852333333332	1.24733789444199	5.75519938888889	3.39120031029732	0.00304362056873961	0.385588680802199	8039034	NM_001102603	ZNF160	zinc finger protein 160	Q9HCG1
8109819	-0.356582	-1.28038883345604	4.082317	-3.38519993196984	0.00308529316494692	0.388440325797976	8109819	NR_024356	FBLL1	fibrillarin-like 1	---
8048026	-0.682111333333333	-1.60448614674296	8.12367083333333	-3.38244898861472	0.00310458546736585	0.388456465577196	8048026	NM_001875	CPS1	carbamoyl-phosphate synthase 1, mitochondrial	P31327
7956097	0.292656500000000	1.22489365483360	5.58348422222222	3.37308217473974	0.00317116799296984	0.394353222193243	7956097	NM_000456	SUOX	sulfite oxidase	B2R6Y2
7907092	0.275788333333335	1.21065544820962	8.36242111111111	3.36337254477836	0.00324166810418945	0.400049380908364	7907092	NM_003953	MPZL1	myelin protein zero-like 1	A8K5D4
8162601	-0.444098333333333	-1.36046357772602	6.79956461111111	-3.36136365696189	0.00325644537986581	0.400049380908364	8162601	NM_153695	ZNF367	zinc finger protein 367	Q7RTV3
8018482	0.357876999999999	1.28153865922872	7.45541011111111	3.35528726410505	0.00330154684246978	0.403146713836521	8018482	NM_012478	WBP2	WW domain binding protein 2	Q659G5
7990442	-0.273895333333336	-1.20906795549072	4.98901855555556	-3.35152894733259	0.00332974900214631	0.40392028420651	7990442	NM_017793	RPP25	ribonuclease P/MRP 25kDa subunit	Q9BUL9
7992775	-0.290030833333335	-1.22266640828586	6.55845033333333	-3.34914823171252	0.00334773595198292	0.40392028420651	7992775	NM_152341	PAQR4	progestin and adipoQ receptor family member IV	Q8N4S7
7973014	-0.250145666666667	-1.18932719345109	2.45278022222222	-3.34266177235678	0.00339722823823524	0.407466369165848	7973014	NM_001005483	OR4K5	olfactory receptor, family 4, subfamily K, member 5	B9EIS6
8150186	-0.326317833333334	-1.25380921080434	3.64978622222222	-3.33229413161138	0.00347782917491874	0.410188022930939	8150186	NM_024787	RNF122	ring finger protein 122	Q9H9V4
8068478	-0.289965000000000	-1.22261061661372	5.43469738888889	-3.32907472920438	0.00350323731785198	0.410188022930939	8068478	NM_005441	CHAF1B	chromatin assembly factor 1, subunit B (p60)	B2R7X3
7983763	0.299855999999999	1.23102153502128	7.66872216666667	3.32819283111226	0.0035102291410325	0.410188022930939	7983763	NM_002748	MAPK6	mitogen-activated protein kinase 6	B2R945
7924445	-0.247226	-1.18692271603630	2.922812	-3.32794680268825	0.00351218213279887	0.410188022930939	7924445	AK128488	LOC400804	hypothetical LOC400804	Q5VVS0
7905986	0.482373166666665	1.39703984325676	9.08287272222222	3.32344643015738	0.00354809505091448	0.410188022930939	7905986	NM_002004	FDPS	farnesyl diphosphate synthase (farnesyl pyrophosphate synthetase, dimethylallyltranstransferase, geranyltranstransferase)	P14324
8173059	-0.339629000000001	-1.26543113688602	2.68547083333333	-3.32271664241569	0.00355395258599706	0.410188022930939	8173059	NM_020922	WNK3	WNK lysine deficient protein kinase 3	Q9BYP7
8164918	0.422845833333334	1.34056933043221	5.23457944444444	3.32129582267097	0.00356538380623349	0.410188022930939	8164918	NM_017585	SLC2A6	solute carrier family 2 (facilitated glucose transporter), member 6	Q9UGQ3
8160431	0.377714666666667	1.29928206763937	3.93890472222222	3.31919657157962	0.00358233937309813	0.410188022930939	8160431	NR_027054	LOC554202	hypothetical LOC554202	Q8WTY6
8053484	0.251083833333333	1.19010084967568	5.75963111111111	3.31676894871744	0.0036020457859747	0.410188022930939	8053484	NM_003896	ST3GAL5	ST3 beta-galactoside alpha-2,3-sialyltransferase 5	Q9UNP4
7909400	0.228513166666666	1.17162685481426	9.22551111111111	3.30560689224727	0.00369403090721169	0.418312885414419	7909400	NM_002389	CD46	CD46 molecule, complement regulatory protein	P15529
8015642	-0.356415833333336	-1.28024136937914	6.94463333333333	-3.29859608472805	0.00375297913151574	0.42203995260579	8015642	NM_016556	PSMC3IP	PSMC3 interacting protein	Q9UH92
8027402	-0.434977	-1.35188928051673	5.35318505555556	-3.29675803881811	0.00376858566461016	0.42203995260579	8027402	NM_001238	CCNE1	cyclin E1	P24864
7971369	-0.351485666666667	-1.27587382761904	2.97443611111111	-3.28917773294724	0.00383362327924458	0.424962945178287	7971369	NM_198404	KCTD4	potassium channel tetramerisation domain containing 4	Q8WVF5
8154823	-0.563586166666667	-1.47793842765710	4.99379888888889	-3.28782375521168	0.00384535532435744	0.424962945178287	8154823	ENST00000290943	ANKRD18B	ankyrin repeat domain 18B	---
8151042	-0.330887833333334	-1.25778717758592	5.67133733333333	-3.28641702111203	0.0038575817421216	0.424962945178287	8151042	NM_000370	TTPA	tocopherol (alpha) transfer protein	P49638
7959052	-0.262107333333335	-1.19922913047817	6.16884761111111	-3.27791573030251	0.00393228372584058	0.430202301963687	7959052	NM_181578	RFC5	replication factor C (activator 1) 5, 36.5kDa	A8MZ62
7933180	0.282354833333333	1.21617836756832	2.61729588888889	3.27582612364629	0.00395086115254401	0.430202301963687	7933180	NM_001099282	ZNF239	zinc finger protein 239	Q16600
8073766	-0.319165333333333	-1.247608540077	4.68369538888889	-3.27381605108772	0.00396881255388306	0.430202301963687	8073766	NM_015653	RIBC2	RIB43A domain with coiled-coils 2	Q9H4K1
8078272	-0.258492500000001	-1.19622808942950	6.40714111111111	-3.26782915005631	0.00402275425446232	0.433729940095485	8078272	NM_005126	NR1D2	nuclear receptor subfamily 1, group D, member 2	Q14995
7920278	0.4145055	1.33284175224151	7.07066372222222	3.26224305498916	0.00407373139764905	0.436902303864266	7920278	NM_002960	S100A3	S100 calcium binding protein A3	P33764
7975412	0.239987833333332	1.1809827018171	6.40840788888889	3.25634637531077	0.0041282285777756	0.43919665010628	7975412	NM_015351	TTC9	tetratricopeptide repeat domain 9	Q92623
8040103	-0.463907333333335	-1.37927232606001	7.22276816666667	-3.25524794257772	0.00413845881451897	0.43919665010628	8040103	NM_002166	ID2	inhibitor of DNA binding 2, dominant negative helix-loop-helix protein	Q02363
7916629	-0.242904500000000	-1.18337268514729	2.75490977777778	-3.24333876238805	0.00425097886822904	0.448788237807305	7916629	BC027878	C1orf87	chromosome 1 open reading frame 87	Q8N0U7
7984259	0.668619833333333	1.58955158165810	2.64140677777778	3.23527186311863	0.00432889000478826	0.44982304427865	7984259	NR_002757	RNU5B-1	RNA, U5B small nuclear 1	---
8148158	-0.288274333333333	-1.22117870184616	6.01635122222222	-3.23345255759133	0.00434665303913333	0.44982304427865	8148158	NM_145647	WDR67	WD repeat domain 67	Q96DN5
7920196	-0.266309833333334	-1.20272751904812	2.35376622222222	-3.23328087395310	0.00434833296928063	0.44982304427865	7920196	NM_006945	SPRR2D	small proline-rich protein 2D	P22532
8031374	-0.334273833333333	-1.26074266640912	3.2342725	-3.23315684923102	0.00434954695010436	0.44982304427865	8031374	NM_002000	FCAR	Fc fragment of IgA, receptor for	P24071
8129134	0.31758183333333	1.24623991797567	8.34721722222222	3.22728110491267	0.00440744111816409	0.453496606422264	8129134	NM_002944	ROS1	c-ros oncogene 1 , receptor tyrosine kinase	P08922
8055688	0.331250833333332	1.25810369228759	8.19134166666667	3.21495434035401	0.00453135487119591	0.463891733531016	8055688	NM_005168	RND3	Rho family GTPase 3	P61587
8029301	-0.343714500000001	-1.26901973038813	4.80545372222222	-3.20929076486331	0.00458942212648230	0.467475309064303	8029301	NM_174945	ZNF575	zinc finger protein 575	Q86XF7
8152668	-0.429486833333334	-1.34675445106205	7.16340372222222	-3.20071500328963	0.00467873270749273	0.474189559904388	8152668	NM_014109	ATAD2	ATPase family, AAA domain containing 2	Q6PL18
8154841	-0.345445333333334	-1.27054311522466	2.90682027777778	-3.19449746216421	0.00474454262252858	0.478467059495792	8154841	ENST00000390389	TRBV23OR9-2	T cell receptor beta variable 23/OR9-2 (non-functional)	---
8175319	0.229702499999999	1.17259312236305	5.36621427777778	3.18928074245322	0.00480045544750718	0.481709068915696	8175319	NM_007131	ZNF75D	zinc finger protein 75D	P51815
8022531	0.316014666666667	1.24488689103547	7.82355105555556	3.18504841032381	0.00484628947354184	0.483912746939374	8022531	NM_000271	NPC1	Niemann-Pick disease, type C1	Q59GR1
7945033	-0.246283833333333	-1.18614783713604	2.65854144444444	-3.17361027191673	0.00497230475918797	0.489687921866608	7945033	NM_138294	PATE1	prostate and testis expressed 1	Q8WXA2
8051422	-0.337909500000001	-1.26392381025306	4.53862483333333	-3.17190263499593	0.0049913900330874	0.489687921866608	8051422	NR_003143	MYADML	myeloid-associated differentiation marker-like	Q96M12
8175933	-0.237416833333334	-1.17887996868633	3.73353761111111	-3.16634361745153	0.00505401592086171	0.489687921866608	8175933	NM_002910	RENBP	renin binding protein	P51606
8174527	-0.247847500000001	-1.18743414177857	3.20078788888889	-3.16613112490442	0.0050564249209341	0.489687921866608	8174527	NM_014289	CAPN6	calpain 6	Q9Y6Q1
8087839	-0.329849666666668	-1.25688239662287	5.10785461111111	-3.16523531797981	0.00506659287611469	0.489687921866608	8087839	NM_015426	POC1A	POC1 centriolar protein homolog A (Chlamydomonas)	B2RDV4
7983638	0.304320499999999	1.23483689997567	3.40992433333333	3.1622451629955	0.00510067744101597	0.489687921866608	7983638	NM_020234	DTWD1	DTW domain containing 1	Q8N5C7
7963009	-0.264509166666667	-1.20122729875764	2.92935077777778	-3.16049528059711	0.00512072776761385	0.489687921866608	7963009	NM_144593	RHEBL1	Ras homolog enriched in brain like 1	Q8TAI7
7913415	-0.266802500000002	-1.20313830921963	7.16269055555556	-3.16013841832297	0.00512482614935921	0.489687921866608	7913415	NM_032236	USP48	ubiquitin specific peptidase 48	Q86UV5
7922550	0.241991000000001	1.18262362263106	7.07554488888889	3.15847205500232	0.00514400583080165	0.489687921866608	7922550	NM_033127	SEC16B	SEC16 homolog B (S. cerevisiae)	Q96PW0
8097857	-0.4626235	-1.37804547763638	4.52254533333333	-3.15832434820550	0.00514570929243155	0.489687921866608	8097857	NM_032117	MND1	meiotic nuclear divisions 1 homolog (S. cerevisiae)	Q9BWT6
8080562	-0.300751000000001	-1.23178545675265	5.40551994444444	-3.15596453908534	0.00517299896911719	0.48998452852339	8080562	NM_018725	IL17RB	interleukin 17 receptor B	Q9NRM6
8134655	0.255999499999999	1.19416277320924	2.80568438888889	3.15341789091726	0.00520260750850084	0.490404580195468	8134655	NM_022820	CYP3A43	cytochrome P450, family 3, subfamily A, polypeptide 43	Q9HB55
8063382	0.320670166666666	1.24891056327557	3.34501138888889	3.15065217209423	0.00523495007072486	0.490404580195468	8063382	NM_005985	SNAI1	snail homolog 1 (Drosophila)	B2R842
8006433	0.394733833333332	1.31470018527568	8.34725011111111	3.14876346793381	0.00525714919399737	0.490404580195468	8006433	NM_002982	CCL2	chemokine (C-C motif) ligand 2	P13500
8003619	-0.331815833333334	-1.25859649760986	3.2633015	-3.14731736346788	0.00527420811458372	0.490404580195468	8003619	NR_024120	ELP2P	endozepine-like peptide 2 pseudogene	Q9NRE4
8143781	0.307012166666666	1.23714291182899	2.9137295	3.14410669085161	0.00531227563871494	0.491688708660967	8143781	NM_024711	GIMAP6	GTPase, IMAP family member 6	B2RBH7
7899029	-0.229576500000002	-1.17249071660329	5.53704961111111	-3.13976987057347	0.00536412042594879	0.494230550154464	7899029	NM_020379	MAN1C1	mannosidase, alpha, class 1C, member 1	Q9NR34
8041888	-0.289473833333334	-1.22219444870957	6.93232527777778	-3.13437074783793	0.00542935329423157	0.497977336081783	8041888	NM_000179	MSH6	mutS homolog 6 (E. coli)	Q6LAI4
8026468	0.556565166666665	1.47076338581325	5.79166094444444	3.12081750804833	0.00559652548077831	0.508199278007379	8026468	NM_023944	CYP4F12	cytochrome P450, family 4, subfamily F, polypeptide 12	Q9HCS2
8025402	0.258076666666665	1.19588334586389	5.45136533333333	3.12075600324101	0.00559729540805099	0.508199278007379	8025402	NM_139314	ANGPTL4	angiopoietin-like 4	Q9BY76
8020630	0.275128166666667	1.21010158788913	6.98013088888889	3.11914710255676	0.00561747253193456	0.508199278007379	8020630	NM_153211	TTC39C	tetratricopeptide repeat domain 39C	Q8N584
8038427	-0.296996166666668	-1.22858371601551	3.9941915	-3.11727122014619	0.00564108720037791	0.508199278007379	8038427	NM_021733	TSKS	testis-specific serine kinase substrate	Q9UJT2
8107706	-0.374408500000002	-1.29630796388087	7.59791911111111	-3.11350204825608	0.00568882792742433	0.510232487118987	8107706	NM_005573	LMNB1	lamin B1	P20700
7957386	0.251012333333332	1.19004186971125	8.07842972222222	3.10596192675426	0.00578551391274256	0.516618356877937	7957386	NM_024560	ACSS3	acyl-CoA synthetase short-chain family member 3	Q9H6R3
8090193	-0.377725500000002	-1.29929182410777	8.87717866666667	-3.10234962518210	0.00583239817436844	0.516743852997626	8090193	NM_020733	HEG1	HEG homolog 1 (zebrafish)	Q7Z2S9
8072710	-0.224372833333334	-1.16826926953242	7.53842972222222	-3.10192716321397	0.00583790539400377	0.516743852997626	8072710	NM_030641	APOL6	apolipoprotein L, 6	Q9BWW8
8140504	-0.414301833333333	-1.33265360695144	5.05602894444444	-3.09953942713730	0.00586912709503313	0.517248722679659	8140504	NM_012301	MAGI2	membrane associated guanylate kinase, WW and PDZ domain containing 2	Q86UL8
8020724	0.328990666666666	1.25613425471535	2.61692461111111	3.09677731505526	0.00590544655127902	0.518196543698813	8020724	NM_001942	DSG1	desmoglein 1	Q02413
7904018	0.239010666666666	1.18018306906999	6.3850925	3.09170760525125	0.00597267812102125	0.521837006521986	7904018	NM_018704	CTTNBP2NL	CTTNBP2 N-terminal like	B3KMS5
8122099	-0.232215833333335	-1.17463768887908	8.15747911111111	-3.08520926052317	0.00605994364214105	0.52605799094085	8122099	NM_006208	ENPP1	ectonucleotide pyrophosphatase/phosphodiesterase 1	B2RBY8
8171006	0.267136833333332	1.20341715945661	6.36488305555556	3.08425261773752	0.00607289441934676	0.52605799094085	8171006	NM_024332	BRCC3	BRCA1/BRCA2-containing complex, subunit 3	P46736
8044804	0.389004166666664	1.30948920503123	9.83802105555556	3.08197080801564	0.006103893574712	0.526493288337924	8044804	NM_020548	DBI	diazepam binding inhibitor (GABA receptor modulator, acyl-CoA binding protein)	B8ZWD2
8091637	-0.233746333333334	-1.17588447830357	8.8821805	-3.07850250413252	0.00615130614943398	0.528334642580622	8091637	NM_004733	SLC33A1	solute carrier family 33 (acetyl-CoA transporter), member 1	O00400
7921970	0.217688999999998	1.16286933621055	9.40145377777778	3.07595105817245	0.00618641314728085	0.529107993651405	7921970	NM_000696	ALDH9A1	aldehyde dehydrogenase 9 family, member A1	P49189
7901054	0.327333000000000	1.25469177656093	5.52452177777778	3.07021722229727	0.00626601993830434	0.533664807350542	7901054	NM_004073	PLK3	polo-like kinase 3 (Drosophila)	Q9H4B4
8010778	-0.291011333333334	-1.22349765248553	4.1980925	-3.06168129008881	0.00638637488495679	0.541096915500688	8010778	NM_001893	CSNK1D	casein kinase 1, delta	P48730
7910997	-0.420814	-1.33868265568817	7.1499465	-3.06025709493577	0.0064066729018335	0.541096915500688	7910997	NM_130398	EXO1	exonuclease 1	Q9UQ84
8008664	-0.245438500000000	-1.18545302875619	7.29952472222222	-3.05738426341136	0.00644780791501602	0.542311478993256	8008664	NM_003488	AKAP1	A kinase (PRKA) anchor protein 1	Q92667
8152264	-0.350511500000001	-1.27501259625699	5.66463816666667	-3.05234228607005	0.00652062233872769	0.54296238605221	8152264	NM_001385	DPYS	dihydropyrimidinase	Q14117
7981752	0.276597833333333	1.21133494079568	6.30231022222222	3.05079160386904	0.0065431766481637	0.54296238605221	7981752	NR_027411	GOLGA8C	golgin A8 family, member C	Q08AF8
8084064	0.361313500	1.28459492324731	2.37473172222222	3.05077165605303	0.0065434672767781	0.54296238605221	8084064	NM_006636	MTHFD2	methylenetetrahydrofolate dehydrogenase (NADP+ dependent) 2, methenyltetrahydrofolate cyclohydrolase	B2R7W0
7982060	0.243370500000000	1.18375498405766	1.91430127777778	3.04698439202355	0.00659887300893068	0.54296238605221	7982060	NR_003496	HBII-52-27	HBII-52-27 snoRNA	---
7977780	0.379206166666667	1.30062599772306	4.34403727777778	3.04557157830312	0.00661965802594863	0.54296238605221	7977780	NM_022060	ABHD4	abhydrolase domain containing 4	Q8TB40
8056545	0.250934666666666	1.18997780620872	8.92761394444445	3.04502006734037	0.00662778895207363	0.54296238605221	8056545	NM_013233	STK39	serine threonine kinase 39 (STE20/SPS1 homolog, yeast)	Q9UEW8
8035813	0.313642333333332	1.24284151085637	3.66291105555556	3.04398653648782	0.0066430523799185	0.54296238605221	8035813	NM_003423	ZNF43	zinc finger protein 43	P17038
8154962	0.234264166666666	1.17630661981975	6.42838894444444	3.03106468844222	0.00683678496269891	0.556552735718502	8154962	NM_001135004	DNAJB5	DnaJ (Hsp40) homolog, subfamily B, member 5	O75953
8058927	0.211946499999998	1.15824985358554	9.84827311111111	3.02710947637576	0.00689717055925654	0.556975778058648	8058927	NM_022152	TMBIM1	transmembrane BAX inhibitor motif containing 1	Q7Z4D9
8113278	-0.286859166666667	-1.21998141203569	2.59033555555556	-3.02642424985886	0.00690768452794062	0.556975778058648	8113278	NM_153234	LIX1	Lix1 homolog (chicken)	Q8N485
7972890	-0.233828500000001	-1.17595145105711	6.24655005555556	-3.02533594262157	0.00692441519836109	0.556975778058648	7972890	NM_024719	GRTP1	growth hormone regulated TBC protein 1	Q5TC63
7980115	0.310142833333333	1.23983044268354	5.95965877777778	3.02055640856	0.00699835735665974	0.558107547766719	7980115	NM_005050	ABCD4	ATP-binding cassette, sub-family D (ALD), member 4	Q86TW9
7965769	-0.255613166666667	-1.19384303611558	2.31344677777778	-3.020325249943	0.0070019528329441	0.558107547766719	7965769	NM_145913	SLC5A8	solute carrier family 5 (iodide transporter), member 8	B2R9H8
7957608	0.361556666666665	1.28481146034158	6.33509922222222	3.01909704346845	0.00702108656539286	0.558107547766719	7957608	NR_030171	MIR492	microRNA 492	A0A4R5
7942332	0.329502166666665	1.25657968952055	5.61627955555556	3.01464807006692	0.00709082008083661	0.558562728457943	7942332	NM_016724	FOLR1	folate receptor 1 (adult)	P15328
7947040	0.246236499999999	1.18610892148973	5.58451555555556	3.01331030119065	0.0071119191682217	0.558562728457943	7947040	NM_194285	SPTY2D1	SPT2, Suppressor of Ty, domain containing 1 (S. cerevisiae)	Q68D10
8094759	0.2366755	1.17827435316031	2.43535327777778	3.01189381495698	0.0071343260178459	0.558562728457943	8094759	NM_024677	NSUN7	NOP2/Sun domain family, member 7	Q8NE18
8082574	-0.391842	-1.31206755268706	3.71310616666667	-3.00601394966377	0.00722807007017172	0.558562728457943	8082574	NM_007117	TRH	thyrotropin-releasing hormone	P20396
8161526	-0.290721833333333	-1.22325216260409	2.8647035	-3.00407861666322	0.00725918547586922	0.558562728457943	8161526	AK127288	LOC440896	hypothetical LOC440896	Q6ZSN1
7928589	-0.262939000000003	-1.19992064628223	8.33384377777778	-3.00290372489199	0.00727813803734824	0.558562728457943	7928589	NM_005729	PPIF	peptidylprolyl isomerase F	B2R6X6
8150879	-0.307373666666667	-1.23745294491713	3.24484016666667	-3.00172958240562	0.00729712634078928	0.558562728457943	8150879	NM_005372	MOS	v-mos Moloney murine sarcoma viral oncogene homolog	P00540
7914878	-0.499507666666667	-1.41373103095268	6.92944527777778	-2.99905529686746	0.0073405541282144	0.558562728457943	7914878	AY605064	LOC100289612	arsenic transactivated protein 1	Q695H4
8138381	0.377570499999999	1.29915223853427	6.29984833333333	2.99765950407009	0.00736331964248238	0.558562728457943	8138381	NM_006408	AGR2	anterior gradient homolog 2 (Xenopus laevis)	O95994
7941214	-0.274230500000002	-1.20934887858336	6.81328666666667	-2.99749825627861	0.00736595400612468	0.558562728457943	7941214	NM_002689	POLA2	polymerase (DNA directed), alpha 2 (70kD subunit)	Q14181
7960529	0.264204999999999	1.2009740679781	8.01896555555556	2.99713117344675	0.0073719545721636	0.558562728457943	7960529	NM_001038	SCNN1A	sodium channel, nonvoltage-gated 1 alpha	P37088
8179238	0.374481333333333	1.29637340862880	6.09129361111111	2.99512491343227	0.00740483379108144	0.558562728457943	8179238	NM_000247	MICA	MHC class I polypeptide-related sequence A	Q96QC4
8149438	0.336404666666667	1.26260613533656	6.79951955555556	2.99451223518021	0.00741490279527897	0.558562728457943	8149438	NM_139167	SGCZ	sarcoglycan, zeta	Q96LD1
8070482	0.233164	1.17540993688732	3.570157	2.99347448649170	0.00743198779915169	0.558562728457943	8070482	NR_027272	C21orf129	chromosome 21 open reading frame 129	Q96M42
8090630	0.324775166666666	1.25246923536312	6.22510566666667	2.99297923835351	0.00744015474512306	0.558562728457943	8090630	NM_001017395	TMCC1	transmembrane and coiled-coil domain family 1	O94876
7902353	0.395984499999998	1.31584038785171	5.92046744444444	2.98818303406598	0.00751969744465164	0.562451170491103	7902353	NM_001001933	LHX8	LIM homeobox 8	Q68G74
7932864	0.309730999999999	1.23947656981525	2.21551038888889	2.97886984081322	0.00767650703333408	0.57206910869736	7932864	NM_183058	LYZL2	lysozyme-like 2	Q7Z4W2
7920291	0.288624333333333	1.22147499758656	9.12811027777778	2.97573663893464	0.00772996889459944	0.573943111697914	7920291	NM_080388	S100A16	S100 calcium binding protein A16	Q96FQ6
8086600	0.324533000000000	1.25225901710036	2.77529716666667	2.97267742467311	0.0077825153532294	0.575735716094744	8086600	NM_001295	CCR1	chemokine (C-C motif) receptor 1	P32246
8027323	0.570395833333333	1.48493093636990	2.81924216666667	2.97006581077759	0.00782764655051006	0.57587436388102	8027323	NM_033468	ZNF257	zinc finger protein 257	Q9Y2Q1
8066521	-0.307262166666667	-1.23735731093504	3.11447355555556	-2.9692837815036	0.00784120988806914	0.57587436388102	8066521	NM_014477	TP53TG5	TP53 target 5	Q9Y2B4
7925342	-0.285654666666668	-1.21896327978064	5.22806261111111	-2.96640765708747	0.0078912882903278	0.576426724668936	7925342	NM_019891	ERO1LB	ERO1-like beta (S. cerevisiae)	B2RD00
8110606	-0.545185333333334	-1.45920778681497	5.96161483333333	-2.96541232282398	0.00790869066228087	0.576426724668936	8110606	NM_024850	BTNL8	butyrophilin-like 8	Q6UX41
8176865	0.496517166666666	1.41080360430918	5.77936944444444	2.9639660539334	0.00793404322558625	0.576426724668936	8176865	BC032332	PCMTD2	protein-L-isoaspartate (D-aspartate) O-methyltransferase domain containing 2	Q6PIM4
8087513	-0.313950833333334	-1.24310730341285	4.96437355555556	-2.95791651659309	0.00804094273733533	0.582106818877811	8087513	NM_005879	TRAIP	TRAF interacting protein	A4UCT7
8046428	-0.321619500000001	-1.24973265149903	5.71167227777778	-2.94385780331524	0.00829476734381988	0.598344961064872	8046428	NM_007023	RAPGEF4	Rap guanine nucleotide exchange factor (GEF) 4	Q8WZA2
8147661	0.249519166666667	1.18881083226336	5.49029105555556	2.93531929855844	0.00845268187795073	0.605764674033789	8147661	NM_003114	SPAG1	sperm associated antigen 1	Q07617
7902400	0.353235000000001	1.27742182096278	6.70905805555556	2.9350668133751	0.00845739530101442	0.605764674033789	7902400	NR_002748	SNORD45B	small nucleolar RNA, C/D box 45B	P53611
7910950	0.526879000000001	1.44080890196223	4.93287688888889	2.93186525295075	0.00851738268079526	0.605803104329174	7910950	NM_003679	KMO	kynurenine 3-monooxygenase (kynurenine 3-hydroxylase)	O15229
7942592	0.430139166666667	1.34736354130309	5.39320227777778	2.93184809788729	0.00851770521627107	0.605803104329174	7942592	NR_000005	SNORD15A	small nucleolar RNA, C/D box 15A	---
7930498	0.217042500000000	1.16234834834919	9.12178966666667	2.92884664070650	0.00857431780223533	0.607031215621748	7930498	NM_016234	ACSL5	acyl-CoA synthetase long-chain family member 5	Q9ULC5
8095467	0.247473833333333	1.18712662904098	2.51691222222222	2.92776188558067	0.00859486723647961	0.607031215621748	8095467	NM_152997	C4orf7	chromosome 4 open reading frame 7	Q540F3
8177186	0.250057666666666	1.18925465032997	2.3569305	2.91598587854847	0.00882102705235977	0.620841035942127	8177186	NM_170723	CDY1	chromodomain protein, Y-linked, 1	Q9Y6F7
8065230	0.283069166666665	1.21678069296308	5.19665766666667	2.90797905906661	0.00897806223897436	0.625874623974096	8065230	NM_006606	RBBP9	retinoblastoma binding protein 9	O75884
8112376	-0.353045500000001	-1.27725404084938	6.20742944444444	-2.9079170883342	0.00897928808849082	0.625874623974096	8112376	NM_022145	CENPK	centromere protein K	Q9BS16
7919088	0.210756666666667	1.15729500442386	2.51901122222222	2.90761955335324	0.00898517590411752	0.625874623974096	7919088	NM_021794	ADAM30	ADAM metallopeptidase domain 30	Q8TBZ7
8120300	0.442787999999998	1.35922849240656	4.98950416666667	2.90534685318139	0.00903027239458145	0.626861717253993	8120300	NM_138569	C6orf142	chromosome 6 open reading frame 142	Q5VWP3
8145570	-0.367432666666668	-1.29005508233389	6.14840316666667	-2.90328073050709	0.00907145890184175	0.627571576588165	8145570	NM_001017420	ESCO2	establishment of cohesion 1 homolog 2 (S. cerevisiae)	Q56NI9
8104627	0.292203999999999	1.22450952828576	2.02789055555556	2.90042013391902	0.00912878127582124	0.628876430137454	8104627	NR_003921	PMCHL1	pro-melanin-concentrating hormone-like 1	Q16048
7914851	-0.560468833333335	-1.47474838915457	5.84423922222222	-2.89924797219655	0.00915237034487168	0.628876430137454	7914851	NM_022111	CLSPN	claspin homolog (Xenopus laevis)	Q9HAW4
8150529	0.235889166666666	1.17763231591551	3.08513638888889	2.89457481667241	0.00924699944277212	0.633232022651996	8150529	NM_014420	DKK4	dickkopf homolog 4 (Xenopus laevis)	Q9UBT3
8153002	-0.248861000000001	-1.18826861288112	7.529479	-2.88808191087254	0.00938004184341072	0.640135541921436	8153002	NM_001135242	NDRG1	N-myc downstream regulated 1	Q92597
8034772	-0.455774000000002	-1.37151842166873	7.42809316666667	-2.88658514199883	0.00941097145992046	0.640135541921436	8034772	NM_018154	ASF1B	ASF1 anti-silencing function 1 homolog B (S. cerevisiae)	Q9NVP2
7901087	0.329674999999999	1.25673023544994	3.50455022222222	2.88055673337860	0.00953654022184273	0.646507258517565	7901087	NM_032756	HPDL	4-hydroxyphenylpyruvate dioxygenase-like	Q96IR7
8155026	0.295361999999999	1.22719286497402	2.79573327777778	2.87802428990451	0.00958976900520076	0.647047967298804	8155026	NR_003581	ATP8B5P	ATPase, class I, type 8B, member 5, pseudogene	---
8160521	0.213262833333332	1.15930713777296	6.75298783333333	2.87599791096798	0.00963256658299132	0.647047967298804	8160521	NM_024761	MOBKL2B	MOB1, Mps One Binder kinase activator-like 2B (yeast)	Q86TA1
8144036	-0.385914666666667	-1.30668796289677	6.24318922222222	-2.87563359261474	0.0096402805192027	0.647047967298804	8144036	NM_005431	XRCC2	X-ray repair complementing defective repair in Chinese hamster cells 2	O43543
8069472	-0.283372833333334	-1.21703683484764	2.02706472222222	-2.87156713436889	0.00972678622429794	0.650650751059972	8069472	NM_199261	TPTE	transmembrane phosphatase with tensin homology	B2RAP7
7928959	0.268582499999999	1.20462365977524	8.79003116666667	2.86884434934747	0.00978512453088062	0.650650751059972	7928959	NM_000314	PTEN	phosphatase and tensin homolog	P60484
7959777	-0.295401833333335	-1.22722674868189	6.36846577777778	-2.86829646016820	0.00979690416128394	0.650650751059972	7959777	NM_080626	BRI3BP	BRI3 binding protein	Q8WY22
8170076	-0.232583833333335	-1.17493735151938	6.01388894444444	-2.86711487375325	0.00982235470273071	0.650650751059972	8170076	NM_018666	SAGE1	sarcoma antigen 1	Q9NXZ1
8070173	0.274267166666666	1.20937961505535	3.55316572222222	2.86442604386260	0.009880507222084	0.652370949158445	8070173	NM_000219	KCNE1	potassium voltage-gated channel, Isk-related family, member 1	Q5DI96
8027862	0.2683365	1.20441827183914	2.87810422222222	2.86013124884682	0.00997407941939153	0.656265779384008	8027862	NM_005306	FFAR2	free fatty acid receptor 2	O15552
8114245	-0.282167833333334	-1.21602073854093	4.00142266666667	-2.85741934527956	0.0100336024634445	0.656265779384008	8114245	NM_006161	NEUROG1	neurogenin 1	B2RAP3
8064739	-0.254427166666668	-1.19286201381025	5.43947533333333	-2.85719917442115	0.0100384498971328	0.656265779384008	8064739	NM_001039140	C20orf27	chromosome 20 open reading frame 27	Q9GZN8
8063723	-0.289738000000002	-1.22241826080105	3.85281738888889	-2.85512127685565	0.0100843092459211	0.656265779384008	8063723	NM_178457	ZNF831	zinc finger protein 831	Q5JPB2
7905938	0.319432333333332	1.24783945672756	7.50933788888889	2.85435022425993	0.0101013775613128	0.656265779384008	7905938	NM_018845	RAG1AP1	recombination activating gene 1 activating protein 1	Q9BRV3
8056837	-0.3415275	-1.26709746439094	6.1439795	-2.85014018094615	0.0101950630569694	0.657075373193124	8056837	NM_001033045	GPR155	G protein-coupled receptor 155	Q7Z3F1
7983393	-0.245999166666667	-1.18591381440007	8.57965	-2.84981872328494	0.0102022505894071	0.657075373193124	7983393	NM_003104	SORD	sorbitol dehydrogenase	Q00796
7929653	0.221169833333332	1.16567841313344	5.68188222222222	2.84942379849416	0.0102110874472538	0.657075373193124	7929653	NM_020349	ANKRD2	ankyrin repeat domain 2 (stretch responsive muscle)	B2RBQ4
8032392	0.269787666666666	1.20563037206235	6.89372977777778	2.83791764449937	0.0104717992021062	0.668643370739597	8032392	NM_199054	MKNK2	MAP kinase interacting serine/threonine kinase 2	Q9NT28
8091120	-0.272249166666668	-1.20768915246993	5.03210716666667	-2.83731865649282	0.0104855448209358	0.668643370739597	8091120	NR_033289	GK5	glycerol kinase 5 (putative)	Q6ZS86
8132725	0.260894166666666	1.19822111891864	5.91884155555556	2.83668971979255	0.0104999963349740	0.668643370739597	8132725	NM_003364	UPP1	uridine phosphorylase 1	Q16831
8102532	0.246908666666664	1.18666167076303	6.69560994444444	2.83569881098035	0.0105228039105048	0.668643370739597	8102532	NM_001083	PDE5A	phosphodiesterase 5A, cGMP-specific	Q9P0K6
8079407	0.315878000000000	1.24476896834303	4.13618172222222	2.83261012600307	0.0105942009853795	0.671076418667636	8079407	NM_003965	CCRL2	chemokine (C-C motif) receptor-like 2	O00421
7998405	-0.362582666666668	-1.28572550341337	6.90187816666667	-2.83051060374487	0.0106429979152439	0.672067189227396	7998405	NR_027242	LOC146336	hypothetical LOC146336	Q96MJ9
7902452	-0.331212	-1.25806982809514	2.73913833333333	-2.82357488432074	0.0108057341729116	0.677057670917762	7902452	NM_174858	AK5	adenylate kinase 5	Q9Y6K8
7901765	-0.216376833333334	-1.16181215875047	5.81551644444444	-2.82281385900046	0.0108237350569867	0.677057670917762	7901765	NM_015888	HOOK1	hook homolog 1 (Drosophila)	Q32Q39
7954382	-0.411116666666667	-1.32971463409478	4.3811685	-2.82143175752709	0.0108565000804664	0.677057670917762	7954382	NM_024854	PYROXD1	pyridine nucleotide-disulphide oxidoreductase domain 1	Q8WU10
8004832	-0.247501166666667	-1.18714912058238	4.59966144444444	-2.82125088036268	0.0108607951050612	0.677057670917762	8004832	NM_001177802	RANGRF	RAN guanine nucleotide release factor	Q9HD47
7897378	-0.368263500000002	-1.29079822583853	5.89115955555556	-2.81965005578776	0.0108988786012739	0.677057670917762	7897378	NM_016831	PER3	period homolog 3 (Drosophila)	P56645
7951479	0.319361166666666	1.24777790360519	3.29359122222222	2.81866234516774	0.0109224399797784	0.677057670917762	7951479	NM_003063	SLN	sarcolipin	Q6ICV3
7978846	-0.255729833333334	-1.19393958272828	4.25285177777778	-2.81405935279437	0.0110328875692524	0.681818997038862	7978846	NM_002692	POLE2	polymerase (DNA directed), epsilon 2 (p59 subunit)	Q86SY9
8005043	-0.372563000000000	-1.29465078284831	2.53344538888889	-2.80802477344808	0.0111793077183771	0.688039110707155	8005043	AK092009	FLJ34690	hypothetical protein FLJ34690	Q8NAV9
8156873	-0.258380833333335	-1.19613550324180	5.23010983333333	-2.80711977391013	0.0112014260746601	0.688039110707155	8156873	NM_014425	INVS	inversin	Q9Y283
8031157	-0.227366833333334	-1.1706962759792	4.82092488888889	-2.80286825976531	0.0113058960289792	0.69163385675418	8031157	NM_020659	TTYH1	tweety homolog 1 (Drosophila)	Q9H313
8144995	-0.256593833333335	-1.19465482241715	4.44982144444444	-2.80193819233938	0.0113288740934234	0.69163385675418	8144995	NM_003867	FGF17	fibroblast growth factor 17	O60258
8005959	0.290373666666665	1.22295698986892	5.01891411111111	2.80058795085362	0.0113623124962576	0.69163385675418	8005959	NM_178170	NEK8	NIMA (never in mitosis gene a)- related kinase 8	Q86SG6
8011968	0.243617666666665	1.18395780574203	6.99294344444444	2.79837696659645	0.0114172711377384	0.692168960553718	8011968	NM_016060	MED31	mediator complex subunit 31	Q9Y3C7
8044301	0.264184499999999	1.20095700283767	6.0601325	2.7960743719745	0.011474777439249	0.692168960553718	8044301	NM_023016	ANKRD57	ankyrin repeat domain 57	Q53LP3
8025933	-0.209250666666667	-1.15608755803915	2.792425	-2.79393886072156	0.0115283586385032	0.692168960553718	8025933	NR_028594	ZNF833	zinc finger protein 833	Q6ZTB9
8081959	-0.247303833333335	-1.18698675219143	3.16544655555556	-2.79357855296479	0.0115374225447650	0.692168960553718	8081959	NM_014980	STXBP5L	syntaxin binding protein 5-like	Q9Y2K9
7978692	-0.377294833333333	-1.29890402339280	3.38751666666667	-2.79340302552592	0.0115418405854542	0.692168960553718	7978692	NM_030631	SLC25A21	solute carrier family 25 (mitochondrial oxodicarboxylate carrier), member 21	Q9BQT8
8115355	-0.266957166666667	-1.20326730069857	2.43190038888889	-2.78960008332945	0.0116379594691691	0.692942389058324	8115355	NM_001146040	GLRA1	glycine receptor, alpha 1	P23415
8057004	-0.362409166666668	-1.28557089002971	4.67375538888889	-2.78900388589259	0.0116530975684815	0.692942389058324	8057004	NM_001077197	PDE11A	phosphodiesterase 11A	Q9HCR9
7923596	-0.219073333333334	-1.16398569921484	9.48389783333333	-2.78850328433024	0.0116658229350966	0.692942389058324	7923596	NM_018208	ETNK2	ethanolamine kinase 2	Q68CK3
7921873	0.358823166666666	1.28237940992703	2.81269866666667	2.78749555600621	0.0116914798745904	0.692942389058324	7921873	NM_000569	FCGR3A	Fc fragment of IgG, low affinity IIIa, receptor (CD16a)	O75015
8088247	0.249118333333333	1.18848058310842	5.48551333333333	2.77909157161436	0.0119075591643245	0.703691615920867	8088247	NM_001128615	ARHGEF3	Rho guanine nucleotide exchange factor (GEF) 3	Q9NR81
8114612	0.323980833333333	1.25177982824673	6.217114	2.77670710827425	0.0119695596196951	0.705244971661572	8114612	NM_000591	CD14	CD14 molecule	B2R888
7898184	-0.278242833333334	-1.21271692547539	4.06885638888889	-2.77373656890866	0.0120472310063529	0.705244971661572	7898184	NM_015849	CELA2B	chymotrypsin-like elastase family, member 2B	P08218
7998940	0.257590999999999	1.19548083326567	4.62599022222222	2.77271263789025	0.0120741154684971	0.705244971661572	7998940	NM_000243	MEFV	Mediterranean fever	O15553
7994292	0.355351000000001	1.27929678949617	3.75868694444444	2.77108403085657	0.0121169945720009	0.705244971661572	7994292	NM_181078	IL21R	interleukin 21 receptor	Q9HBE5
8113083	0.202899333333332	1.15100917477007	7.08086805555556	2.76982713390464	0.0121501865092981	0.705244971661572	8113083	NM_032042	FAM172A	family with sequence similarity 172, member A	Q8WUF8
8103822	-0.271674166666666	-1.20720791223742	5.562652	-2.76843632631371	0.0121870160186904	0.705244971661572	8103822	NM_005429	VEGFC	vascular endothelial growth factor C	P49767
7916167	-0.329060000000001	-1.25619462372287	5.83467405555556	-2.76768387749005	0.0122069858155249	0.705244971661572	7916167	NM_004153	ORC1L	origin recognition complex, subunit 1-like (yeast)	Q13415
8160670	-0.316258500000001	-1.24509731012234	7.19332411111111	-2.76534351214651	0.0122692985957015	0.705244971661572	8160670	NM_004925	AQP3	aquaporin 3 (Gill blood group)	Q92482
7902687	0.264711333333329	1.20139564004122	8.69918211111111	2.76497458175868	0.0122791491463943	0.705244971661572	7902687	NM_001554	CYR61	cysteine-rich, angiogenic inducer, 61	Q6FI18
7979455	-0.230933500000002	-1.17359408105159	7.41036066666667	-2.76487647652965	0.0122817698567605	0.705244971661572	7979455	NM_021136	RTN1	reticulon 1	Q2L7A7
7907572	0.280227666666666	1.21438650736919	3.0963925	2.75924586249641	0.0124330806718778	0.711916794403851	7907572	NM_020318	PAPPA2	pappalysin 2	Q9BXP8
8110090	-0.189957166666668	-1.1407298473198	8.60673416666667	-2.75567889505851	0.0125298549477054	0.713089825506112	8110090	NM_022754	SFXN1	sideroflexin 1	Q9H9B4
8050557	0.208662666666665	1.15561646681430	9.26304316666667	2.75534710498041	0.0125388931205432	0.713089825506112	8050557	NM_001006946	SDC1	syndecan 1	P18827
8034122	-0.277966666666667	-1.21248480439065	6.49375544444444	-2.75278055516016	0.0126090182211135	0.713089825506112	8034122	NM_182513	SPC24	SPC24, NDC80 kinetochore complex component, homolog (S. cerevisiae)	Q8NBT2
7955217	-0.211036666666669	-1.15751963543691	7.095793	-2.75243370182535	0.0126185238702468	0.713089825506112	7955217	NM_023071	SPATS2	spermatogenesis associated, serine-rich 2	Q86XZ4
8006187	-0.448888666666668	-1.36498837714054	5.00939016666667	-2.75203479242029	0.0126294645957915	0.713089825506112	8006187	NM_024857	ATAD5	ATPase family, AAA domain containing 5	Q96QE3
7914214	0.270676999999999	1.20637379862875	4.76596633333333	2.75056461643422	0.0126698647652328	0.713383774420189	7914214	NR_002976	SNORA44	small nucleolar RNA, H/ACA box 44	---
8093413	-0.246233	-1.18610604397503	5.55839955555556	-2.74924720168682	0.0127061718771079	0.713446271326808	8093413	NM_032326	TMEM175	transmembrane protein 175	Q9BSA9
7923332	0.2660775	1.20253384596635	4.06480838888889	2.74792985965518	0.0127425762876229	0.713513871132915	7923332	NM_000364	TNNT2	troponin T type 2 (cardiac)	P45379
8059580	-0.218173666666668	-1.16326006236518	6.31237622222222	-2.74378147700927	0.0128578673052004	0.717986144012157	8059580	NM_139072	DNER	delta/notch-like EGF repeat containing	Q8NFT8
8140151	-0.177898500000000	-1.13123487265152	7.72115916666667	-2.73988491254813	0.0129670659985788	0.722094581843935	8140151	NM_181471	RFC2	replication factor C (activator 1) 2, 40kDa	B5BUD2
8151756	-0.204315000000000	-1.15213917452486	5.96170722222222	-2.73677999005199	0.0130547123245129	0.724983613199663	8151756	NM_018710	TMEM55A	transmembrane protein 55A	Q8N4L2
8152582	-0.361348166666667	-1.28462579128095	5.3420925	-2.73139815486326	0.0132079719992681	0.730768226098441	8152582	NM_024094	DSCC1	defective in sister chromatid cohesion 1 homolog (S. cerevisiae)	Q9BVC3
7945896	-0.322924833333333	-1.25086390645074	3.49848988888889	-2.73043811544672	0.0132354909795073	0.730768226098441	7945896	NM_020402	CHRNA10	cholinergic receptor, nicotinic, alpha 10	Q9GZZ6
7982597	-0.29231166666667	-1.22460091542933	11.4016416666667	-2.72934015353207	0.0132670304491478	0.730768226098441	7982597	NM_003246	THBS1	thrombospondin 1	A0PJG0
7964271	-0.218269166666666	-1.16333706756015	7.24979905555556	-2.72762597472482	0.0133164143568349	0.731500593531284	7964271	NM_000946	PRIM1	primase, DNA, polypeptide 1 (49kDa)	B2RBY4
8121588	0.215483499999998	1.16109297400935	8.21069044444444	2.72116606447827	0.0135040976021865	0.737988823631627	8121588	NM_013352	DSE	dermatan sulfate epimerase	Q9UL01
8029360	0.291102833333332	1.22357525279759	3.67587927777778	2.71975374873825	0.0135454649059850	0.737988823631627	8029360	NM_013361	ZNF223	zinc finger protein 223	Q8TBJ3
8035980	-0.2300575	-1.17288169462962	6.81127272222222	-2.71890463259107	0.0135703939623023	0.737988823631627	8035980	NM_033103	RHPN2	rhophilin, Rho GTPase binding protein 2	B2RCG8
7985636	-0.259425666666669	-1.19700208618016	4.75764361111111	-2.71857241387981	0.0135801594087122	0.737988823631627	7985636	NM_004213	SLC28A1	solute carrier family 28 (sodium-coupled nucleoside transporter), member 1	O00337
8091799	0.3292075	1.25632306263335	5.00701394444444	2.71222083551661	0.0137681544300241	0.740620894617254	8091799	NM_001040100	C3orf57	chromosome 3 open reading frame 57	Q8NFR3
8038874	-0.329201166666667	-1.25631754747246	3.08529216666667	-2.71086124458428	0.0138087166949552	0.740620894617254	8038874	ENST00000301439	FLJ30403	hypothetical protein LOC729975	Q96NP5
7936096	-0.325404500000000	-1.25301570745910	4.52095672222222	-2.71073145607139	0.013812594773032	0.740620894617254	7936096	NM_014976	PDCD11	programmed cell death 11	Q14690
8161654	-0.215181000000000	-1.16084954501379	3.65485566666667	-2.70986230198836	0.0138385918243295	0.740620894617254	8161654	NM_206946	TRPM3	transient receptor potential cation channel, subfamily M, member 3	Q9HCF6
8120043	-0.362749666666668	-1.28587434192792	6.89075905555556	-2.70926965419079	0.0138563450785846	0.740620894617254	8120043	NM_001024630	RUNX2	runt-related transcription factor 2	Q13950
8040090	-0.250237000000001	-1.18940248909736	4.25623422222222	-2.70913096036542	0.0138605028975342	0.740620894617254	8040090	NM_014746	RNF144A	ring finger protein 144A	P50876
8108737	0.327340499999998	1.25469829922339	6.51330694444444	2.70833597690465	0.0138843581625336	0.740620894617254	8108737	NM_018933	PCDHB13	protocadherin beta 13	Q9HAB4
8124495	0.2516665	1.19058159725142	2.50200833333333	2.70302912629607	0.0140446065599797	0.744859279889955	8124495	NM_033482	POM121L2	POM121 membrane glycoprotein-like 2 (rat)	---
8176558	0.247725333333334	1.18733359472944	2.72926833333333	2.70222497040003	0.0140690423624749	0.744859279889955	8176558	NR_001536	TTTY2	testis-specific transcript, Y-linked 2 (non-protein coding)	O14606
8030007	0.282096833333332	1.21596089543789	8.03473111111111	2.70117600491752	0.0141009780014897	0.744859279889955	8030007	NM_001425	EMP3	epithelial membrane protein 3	P54852
7981874	0.254551499999999	1.19296482063861	6.12579944444444	2.70068641894811	0.0141159070003973	0.744859279889955	7981874	NR_033350	GOLGA8E	golgin A8 family, member E	Q08AF8
8027297	-0.352994000000001	-1.27720844742374	3.81739	-2.69859589739161	0.0141798229385800	0.744859279889955	8027297	NR_027130	ZNF738	zinc finger protein 738	B3KNJ0
7927033	0.354197833333333	1.27827463794053	3.57613722222222	2.69804555194403	0.0141966950330808	0.744859279889955	7927033	NM_052997	ANKRD30A	ankyrin repeat domain 30A	Q9BXX3
8080781	-0.261392666666667	-1.19863521643663	5.84192838888889	-2.69659668588154	0.0142412047309305	0.744859279889955	8080781	NM_017771	PXK	PX domain containing serine/threonine kinase	Q7Z7A4
7999550	-0.251021666666667	-1.19004956856171	2.72319533333333	-2.69605791339873	0.0142577898666652	0.744859279889955	7999550	ENST00000312019	hCG_1983896	hCG1983896	Q96M66
8091511	0.232799833333333	1.17511327606345	2.39484783333333	2.69311764214720	0.0143486251153175	0.747677714877856	8091511	NM_014879	P2RY14	purinergic receptor P2Y, G-protein coupled, 14	Q15391
7952673	-0.794672	-1.73468294535426	3.068387	-2.69137836565996	0.0144026163369630	0.748194841271895	7952673	AK127847	FLJ45950	FLJ45950 protein	Q6ZRZ7
7989647	-0.283821833333334	-1.2174156637519	8.12818794444444	-2.69042246031588	0.0144323721232023	0.748194841271895	7989647	NM_014736	KIAA0101	KIAA0101	Q15004
8082350	-0.361707166666668	-1.28494549713064	7.31305811111111	-2.68682698879621	0.0145448177882757	0.750486669790649	8082350	NM_004526	MCM2	minichromosome maintenance complex component 2	P49736
8142692	-0.254260500000000	-1.19272421694625	2.27847311111111	-2.68583271281314	0.014576059785148	0.750486669790649	8142692	BC130604	LOC154872	hypothetical LOC154872	---
8077366	-0.220448500000000	-1.16509573106967	2.19752005555556	-2.68546424060968	0.0145876540649983	0.750486669790649	8077366	NM_020873	LRRN1	leucine rich repeat neuronal 1	Q6UXK5
7951686	0.326278999999998	1.25377546220581	7.40443722222222	2.67945510883286	0.0147779784196536	0.756667554823971	7951686	NM_001562	IL18	interleukin 18 (interferon-gamma-inducing factor)	Q6WWJ7
8151871	-0.422244666666668	-1.34001083561031	6.95036666666667	-2.67851946135872	0.0148078243023474	0.756667554823971	8151871	NM_057749	CCNE2	cyclin E2	O96020
8162449	0.270793833333332	1.20647149798678	5.66733577777778	2.67606374866167	0.0148864309646784	0.756667554823971	8162449	NM_031486	ZNF484	zinc finger protein 484	B1AL89
8172493	0.316102500000000	1.24496268383346	3.151013	2.67551556358037	0.0149040322782768	0.756667554823971	8172493	NM_004979	KCND1	potassium voltage-gated channel, Shal-related subfamily, member 1	Q9NSA2
7926679	0.240789666666666	1.18163926087542	6.90843016666667	2.6749538713979	0.0149220877965605	0.756667554823971	7926679	NM_019590	KIAA1217	KIAA1217	Q5T5P2
7998367	0.267802000000000	1.20397213297397	5.81393111111111	2.67270222645492	0.0149946755033355	0.756667554823971	7998367	NM_058192	RPUSD1	RNA pseudouridylate synthase domain containing 1	Q96E34
8026735	-0.233263000000002	-1.17549059813113	5.59022694444444	-2.67173501277958	0.0150259590912495	0.756667554823971	8026735	NM_133644	GTPBP3	GTP binding protein 3 (mitochondrial)	Q96H44
7942613	-0.272258000000002	-1.20769654693182	6.831576	-2.66972897096243	0.0150910403609846	0.756667554823971	7942613	NM_032564	DGAT2	diacylglycerol O-acyltransferase homolog 2 (mouse)	Q96PD7
7978538	0.311032666666667	1.24059538796042	5.18222216666667	2.66939153531135	0.0151020139383972	0.756667554823971	7978538	NR_027263	C14orf128	chromosome 14 open reading frame 128	Q96IT6
8119974	-0.209125833333335	-1.15598752856944	6.85190566666667	-2.66895239368770	0.0151163063975756	0.756667554823971	8119974	NM_001078175	SLC29A1	solute carrier family 29 (nucleoside transporters), member 1	Q99808
8149142	-0.190279166666667	-1.14098447909895	3.00009494444444	-2.66869387513759	0.0151247262418148	0.756667554823971	8149142	NM_021010	DEFA5	defensin, alpha 5, Paneth cell-specific	Q01523
8001133	-0.426947333333334	-1.34438591543864	6.90458622222222	-2.66774255424351	0.0151557487547377	0.756667554823971	8001133	NM_024745	SHCBP1	SHC SH2-domain binding protein 1	B2RDX0
7952402	-0.251685333333334	-1.19059713952876	2.35544322222222	-2.66412570102845	0.0152742466987402	0.757184666099798	7952402	NM_001005196	OR8B4	olfactory receptor, family 8, subfamily B, member 4	Q96RC9
8053200	-0.256620166666667	-1.19467662850221	3.22396472222222	-2.66377798033371	0.0152856852220059	0.757184666099798	8053200	NM_133637	DQX1	DEAQ box RNA-dependent ATPase 1	Q8TE96
7955290	-0.214884666666667	-1.16061112796877	4.60999066666667	-2.66365574985815	0.0152897080137279	0.757184666099798	7955290	NM_000486	AQP2	aquaporin 2 (collecting duct)	P41181
8049128	-0.315225500000001	-1.24420611335043	5.97807144444444	-2.66287200808207	0.0153155260533260	0.757184666099798	8049128	NM_031313	ALPPL2	alkaline phosphatase, placental-like 2	Q9UIL6
7947129	0.232060833333332	1.17451149515385	4.45052477777778	2.65793655751981	0.0154790633615882	0.76340782077711	7947129	NM_001029865	DBX1	developing brain homeobox 1	---
8086595	-0.249597000000000	-1.18887497028503	3.69062822222222	-2.65244367881504	0.0156630198979958	0.769095437857484	8086595	NM_005283	XCR1	chemokine (C motif) receptor 1	Q689E2
8069553	0.213039166666666	1.15912741977517	6.99773455555556	2.65222838669064	0.0156702721181619	0.769095437857484	8069553	NM_003489	NRIP1	nuclear receptor interacting protein 1	P48552
8027621	-0.191295833333335	-1.14178881381718	9.93198827777778	-2.64634996643421	0.015869525185679	0.77352655137318	8027621	NM_000175	GPI	glucose-6-phosphate isomerase	---
8040802	-0.5406145	-1.45459195274817	6.40324916666667	-2.64582279333296	0.0158875110386654	0.77352655137318	8040802	NM_000221	KHK	ketohexokinase (fructokinase)	Q53G56
7970317	-0.296890000000001	-1.22849330894057	8.59041255555556	-2.64539629958861	0.0159020761064452	0.77352655137318	7970317	NM_007111	TFDP1	transcription factor Dp-1	Q14186
8143702	0.263161166666666	1.20010544132887	4.90563433333333	2.64507080822397	0.0159132003908543	0.77352655137318	8143702	NM_001001661	ZNF425	zinc finger protein 425	B3KPM1
8147721	0.359251000000000	1.28275975781811	4.69131394444444	2.64096960776893	0.0160540005802844	0.778503808043934	8147721	AK127183	FLJ45248	FLJ45248 protein	Q6ZSS2
7974198	-0.4183875	-1.33643298878105	5.08135244444444	-2.63700920353494	0.0161910876147922	0.783277675302714	7974198	NM_152329	PPIL5	peptidylprolyl isomerase (cyclophilin)-like 5	Q6P393
7968898	0.208949333333331	1.15584611315395	6.75251605555556	2.63588263133991	0.0162302855305819	0.783304494535466	7968898	BC039586	KIAA1704	KIAA1704	Q8IXQ4
8162610	-0.261789166666669	-1.19896468605024	5.71497166666667	-2.63006782066726	0.0164340402585678	0.791254147366196	8162610	NM_033331	CDC14B	CDC14 cell division cycle 14 homolog B (S. cerevisiae)	A8MQ20
7976578	0.241205333333333	1.18197976167626	4.60479116666667	2.62616696591612	0.0165720846513326	0.794796752204946	7976578	NM_152327	AK7	adenylate kinase 7	Q96M32
7951467	0.2737735	1.20896585590944	5.53002616666667	2.62577433740651	0.0165860397722098	0.794796752204946	7951467	NM_138775	ALKBH8	alkB, alkylation repair homolog 8 (E. coli)	Q96BT7
8132660	0.295642666666666	1.22743163035871	5.36452672222222	2.62204505049812	0.0167191452559739	0.797564478682124	8132660	NM_005856	RAMP3	receptor (G protein-coupled) activity modifying protein 3	A4D2L1
7903334	0.2622595	1.19935562451752	4.40942444444444	2.62017019166802	0.0167864441510242	0.797564478682124	7903334	NM_003672	CDC14A	CDC14 cell division cycle 14 homolog A (S. cerevisiae)	Q9UNH5
8002891	-0.313885333333334	-1.24305086620490	3.98573983333333	-2.61977406455246	0.0168006960994788	0.797564478682124	8002891	NM_024533	CHST5	carbohydrate (N-acetylglucosamine 6-O) sulfotransferase 5	Q9GZS9
7917120	0.217238166666665	1.16250600346268	7.9363625	2.61976046434634	0.0168011856140733	0.797564478682124	7917120	NM_015017	USP33	ubiquitin specific peptidase 33	Q9Y417
8128007	0.286071166666666	1.21931524016302	2.33336394444444	2.61842966769041	0.0168491505826014	0.797972622218063	8128007	NM_198568	GJB7	gap junction protein, beta 7, 25kDa	Q6PEY0
7903393	0.278128666666666	1.21262096176368	4.58902822222222	2.61406269219676	0.0170074587728232	0.803095388306667	7903393	NM_001400	S1PR1	sphingosine-1-phosphate receptor 1	P21453
8150881	0.401585666666666	1.32095897970725	4.07275727777778	2.61326418927208	0.0170365573247098	0.803095388306667	8150881	NM_002655	PLAG1	pleiomorphic adenoma gene 1	B2R968
8166289	-0.260619	-1.19799260280064	4.4805865	-2.61161173534802	0.0170969247613028	0.803352288361592	8166289	NM_001037343	CDKL5	cyclin-dependent kinase-like 5	O76039
8084717	-0.322578166666666	-1.25056337119294	7.91221288888889	-2.61094682722442	0.0171212722531923	0.803352288361592	8084717	NM_173216	ST6GAL1	ST6 beta-galactosamide alpha-2,6-sialyltranferase 1	B2R513
8029759	-0.239159333333334	-1.18030469070058	5.73063394444444	-2.60905562028602	0.0171907036655224	0.80411814045845	8029759	NM_001080402	CCDC61	coiled-coil domain containing 61	C8CAP4
8144786	-0.199061833333335	-1.14795161354840	8.71399266666667	-2.60834299832574	0.0172169350251094	0.80411814045845	8144786	NM_003046	SLC7A2	solute carrier family 7 (cationic amino acid transporter, y+ system), member 2	P52569
8071907	0.291239333333333	1.22369102634549	6.19225211111111	2.60598441122263	0.0173040241386304	0.806327745494343	8071907	NM_016327	UPB1	ureidopropionase, beta	A4QPH4
8058477	0.271413166666664	1.206989534301	6.27423344444444	2.60358522042750	0.0173930399956333	0.807247208485597	8058477	NM_003709	KLF7	Kruppel-like factor 7 (ubiquitous)	Q7Z3H8
8111941	0.275309999999999	1.21025411539228	9.82952672222222	2.60330659980754	0.0174034055307452	0.807247208485597	8111941	NM_001098272	HMGCS1	3-hydroxy-3-methylglutaryl-CoA synthase 1 (soluble)	Q01581
7937944	-0.352990166666666	-1.27720505380342	3.61507955555556	-2.60127060569581	0.0174793282505393	0.808917770863998	7937944	NM_001004137	OR52M1	olfactory receptor, family 52, subfamily M, member 1	---
8084524	0.246064333333333	1.18596738344515	3.80416527777778	2.59794820139427	0.0176038945509558	0.81048792743036	8084524	NM_004443	EPHB3	EPH receptor B3	P54753
8034555	0.253876833333333	1.19240706906027	4.0777135	2.59673137958584	0.0176497262842193	0.81048792743036	8034555	NM_031429	RTBDN	retbindin	Q8N210
7936904	-0.219260500000000	-1.16413671758649	3.96640744444444	-2.59395975774140	0.0177545412185243	0.81048792743036	7936904	NM_022802	CTBP2	C-terminal binding protein 2	P56545
8157800	0.306949166666667	1.23708888911490	2.89724527777778	2.59333587154107	0.0177782158359094	0.81048792743036	8157800	NR_029611	MIR181A2	microRNA 181a-2	---
8154034	-0.244221666666668	-1.18445358635380	3.32795894444444	-2.59246959047473	0.0178111381010372	0.81048792743036	8154034	NM_021951	DMRT1	doublesex and mab-3 related transcription factor 1	Q9Y5R6
7942832	-0.331903666666667	-1.25867312509368	4.74747688888889	-2.58918843063747	0.0179363589542360	0.81048792743036	7942832	NM_145018	C11orf82	chromosome 11 open reading frame 82	Q8IXT1
7914557	0.248008333333332	1.18756652570684	5.83019077777778	2.58857698648182	0.0179597856353654	0.81048792743036	7914557	NM_030786	SYNC	syncoilin, intermediate filament protein	Q9H7C4
8114977	0.191389666666666	1.14186307853116	2.84719372222222	2.58856641946111	0.0179601907509533	0.81048792743036	8114977	NM_001040172	HTR4	5-hydroxytryptamine (serotonin) receptor 4	Q8IXH9
8163181	-0.216489000000001	-1.16190249084388	2.2567835	-2.58807330145929	0.0179791053823035	0.81048792743036	8163181	NM_001012993	C9orf152	chromosome 9 open reading frame 152	Q5JTZ5
8152812	0.248775833333333	1.18819846784911	4.50577561111111	2.58775264127224	0.0179914151105678	0.81048792743036	8152812	NM_174911	FAM84B	family with sequence similarity 84, member B	Q96KN1
7957737	-0.212108666666667	-1.15838005440382	8.69618305555556	-2.58671767833631	0.0180312003474020	0.81048792743036	7957737	NM_001032283	TMPO	thymopoietin	Q9P1N8
7964246	0.362543666666666	1.28569074719985	5.18671411111111	2.58623609404118	0.0180497413602834	0.81048792743036	7964246	NR_003046	SNORD59B	small nucleolar RNA, C/D box 59B	---
8014063	-0.270504500000002	-1.20622956368384	4.00298172222222	-2.58575175747559	0.0180684065020795	0.81048792743036	8014063	NM_006495	EVI2B	ecotropic viral integration site 2B	B2R732
7935892	-0.259930500000001	-1.19742101899375	4.53695005555556	-2.58494884688991	0.0180993888812775	0.81048792743036	7935892	NM_033163	FGF8	fibroblast growth factor 8 (androgen-induced)	---
8015337	0.262651333333332	1.19968141155020	3.55757405555556	2.58377966147913	0.0181445946866007	0.81048792743036	8015337	NM_002275	KRT15	keratin 15	P19012
8041940	-0.226749500000000	-1.17019543885760	2.31920122222222	-2.5823199323243	0.0182011838917893	0.81048792743036	8041940	NM_172311	STON1-GTF2A1L	STON1-GTF2A1L readthrough	Q5D050
8069332	0.272763833333333	1.20812006005132	4.31166205555556	2.58186354283434	0.0182189108880233	0.81048792743036	8069332	NR_002776	MCM3APAS	MCM3AP antisense RNA (non-protein coding)	O60318
7984606	-0.215962500000001	-1.16147854119925	4.02898127777778	-2.58150163795182	0.018232979521867	0.81048792743036	7984606	NM_014249	NR2E3	nuclear receptor subfamily 2, group E, member 3	Q8IVZ9
7952145	-0.206213666666669	-1.15365645175248	8.96936766666667	-2.57951270168082	0.0183104804413641	0.812151944302954	7952145	NM_006389	HYOU1	hypoxia up-regulated 1	A8C1Z0
7924058	-0.352374333333335	-1.27665997838997	5.25040833333333	-2.57680832063601	0.0184163585693911	0.815010965531224	7924058	NM_006147	IRF6	interferon regulatory factor 6	B2R762
8102482	-0.214348333333334	-1.16017974175980	7.55799827777778	-2.57581597221961	0.0184553543748807	0.815010965531224	8102482	NM_014822	SEC24D	SEC24 family, member D (S. cerevisiae)	O94855
7996403	-0.258332500000002	-1.19609543084539	6.47494783333333	-2.57280572339125	0.0185741240220194	0.816753581360122	7996403	NM_025187	C16orf70	chromosome 16 open reading frame 70	Q6UX72
8066939	0.289377166666664	1.22211255925823	7.57773116666667	2.57277342853547	0.0185754021217078	0.816753581360122	8066939	NM_004776	B4GALT5	UDP-Gal:betaGlcNAc beta 1,4- galactosyltransferase, polypeptide 5	Q8WZ36
8099633	-0.260588666666669	-1.19796741471452	7.61178944444444	-2.56944830770575	0.0187074421291119	0.820532106327174	8099633	NM_013261	PPARGC1A	peroxisome proliferator-activated receptor gamma, coactivator 1 alpha	Q9UBK2
8011747	-0.209641833333332	-1.15640105757727	7.92307088888889	-2.56773393183997	0.018775865301896	0.820532106327174	8011747	NM_003562	SLC25A11	solute carrier family 25 (mitochondrial carrier; oxoglutarate carrier), member 11	Q02978
8173430	0.241808333333332	1.18247389435622	6.76320666666667	2.56756107453926	0.0187827773722649	0.820532106327174	8173430	NM_013346	SNX12	sorting nexin 12	Q3SYF1
8144230	0.305841833333333	1.23613973205775	3.48503788888889	2.56487991908141	0.0188902970361114	0.823454453595651	8144230	NM_001042416	ZNF596	zinc finger protein 596	Q8TC21
8001387	-0.222602500000002	-1.16683656370841	6.77059566666667	-2.56368199842687	0.0189385234758025	0.823785130589092	8001387	NM_002968	SALL1	sal-like 1 (Drosophila)	Q9NSC2
8092836	-0.316551333333334	-1.24535006139067	7.75144122222222	-2.55990494209452	0.0190913434353589	0.82865424290091	8092836	NM_001080513	CPN2	carboxypeptidase N, polypeptide 2	P22792
8057990	-0.268621833333333	-1.20465650282836	4.86738311111111	-2.55707529307753	0.0192065924146247	0.830110245840009	8057990	NM_153697	ANKRD44	ankyrin repeat domain 44	Q8N8A2
8017039	-0.239420833333333	-1.18051864974402	4.76024094444444	-2.55707036866517	0.0192067935519963	0.830110245840009	8017039	NM_080415	SEPT4	septin 4	O43236
7960635	0.278375166666666	1.21282816882833	3.9190385	2.55488471247225	0.0192962628891221	0.830976193843091	7960635	NR_003012	SCARNA11	small Cajal body-specific RNA 11	---
7929732	-0.285394666666667	-1.21874362012483	4.31371966666667	-2.55346212120739	0.0193547072739039	0.830976193843091	7929732	NM_020348	CNNM1	cyclin M1	B3KPD2
8005733	0.300984499999997	1.23198483719900	7.06752288888889	2.55267490788626	0.0193871200723123	0.830976193843091	8005733	NR_003678	C20orf191	nuclear receptor co-repressor 1 pseudogene	Q9H4R4
8022655	0.376741166666667	1.29840563540272	3.44460927777778	2.55258534373756	0.0193908110354111	0.830976193843091	8022655	NM_001650	AQP4	aquaporin 4	Q53H97
8070716	0.328974666666666	1.25612032381792	4.25754838888889	2.55034956730599	0.0194831629067506	0.832389600345854	8070716	ENST00000430662	C21orf32	chromosome 21 open reading frame 32	---
8003204	-0.308833333333333	-1.23870558863671	6.371731	-2.54980009391973	0.0195059230470785	0.832389600345854	8003204	NM_016095	GINS2	GINS complex subunit 2 (Psf2 homolog)	Q9Y248
8046488	-0.252380166666666	-1.19117069513299	4.27359805555556	-2.54811928808767	0.0195757005877045	0.833328274905024	8046488	NM_031942	CDCA7	cell division cycle associated 7	Q9BWT1
8019563	-0.317983333333333	-1.24658679305656	3.07366666666667	-2.54726433868474	0.0196112834288235	0.833328274905024	8019563	NR_003682	MGC70870	C-terminal binding protein 2 pseudogene	Q8NAS8
7938750	0.271608166666667	1.20715268649845	4.36389866666667	2.54533015910872	0.0196920086520723	0.833328274905024	7938750	NR_026541	LOC494141	mitochondrial carrier triple repeat 1 pseudogene	Q7Z469
8142554	-0.283947500000002	-1.21752171196538	8.10373538888889	-2.54532163151923	0.0196923652530590	0.833328274905024	8142554	NM_005763	AASS	aminoadipate-semialdehyde synthase	Q9UDR5
8100210	-0.209821500000000	-1.15654507946350	2.75168127777778	-2.54317476521398	0.0197823352722709	0.835391533268604	8100210	NM_003328	TXK	TXK tyrosine kinase	P42681
8120983	0.236648666666667	1.17825243810996	2.71896555555556	2.54070986504892	0.0198861107728404	0.838027994522818	8120983	NM_000865	HTR1E	5-hydroxytryptamine (serotonin) receptor 1E	P28566
7951413	0.392004333333332	1.31221519600518	3.52834155555556	2.53750538419985	0.0200217902223534	0.841995202919303	7951413	NM_001007232	CARD17	caspase recruitment domain family, member 17	Q5XLA6
7943319	0.188885666666667	1.13988293358781	6.66106377777778	2.5340688491112	0.0201682633202294	0.846398959629503	7943319	NM_014361	CNTN5	contactin 5	B7ZM08
8009243	0.294625	1.22656611424809	4.05254794444444	2.53194477027192	0.020259300283133	0.848462844502285	8009243	NM_001085423	C17orf60	chromosome 17 open reading frame 60	Q7Z6M3
8120833	-0.182220500000002	-1.13462888717582	7.18841161111111	-2.52645003015695	0.020496599639982	0.853261041917164	8120833	NM_031469	SH3BGRL2	SH3 domain binding glutamic acid-rich protein like 2	Q9UJC5
7934783	-0.276616666666667	-1.21135075399458	3.67160572222222	-2.5249645210424	0.0205612014530541	0.853261041917164	7934783	NM_015613	LRIT1	leucine-rich repeat, immunoglobulin-like and transmembrane domains 1	Q9P2V4
8173176	0.380578	1.30186332828735	3.60430944444444	2.52264996769606	0.0206622385781767	0.853261041917164	8173176	AJ318895	XAGE-4	XAGE-4 protein	Q8WWM0
8060813	-0.257549333333333	-1.19544630692388	7.10479533333333	-2.52258694243258	0.0206649963384791	0.853261041917164	8060813	NM_032485	MCM8	minichromosome maintenance complex component 8	Q9UJA3
7997712	0.300365166666667	1.23145607297520	6.91547144444444	2.52183088806120	0.0206981055732030	0.853261041917164	7997712	NM_002163	IRF8	interferon regulatory factor 8	Q02556
7981730	0.200788166666666	1.14932607816826	6.23595616666667	2.52032058428502	0.0207643944294663	0.853261041917164	7981730	AB001736	IGLJ3	immunoglobulin lambda joining 3	A2J1M5
8041015	0.301873833333331	1.23274451469103	7.757076	2.52024284242577	0.0207678120004755	0.853261041917164	8041015	NM_018158	SLC4A1AP	solute carrier family 4 (anion exchanger), member 1, adaptor protein	Q9BWU0
7976836	-0.266533500000000	-1.20291399706419	2.07965316666667	-2.52009779506245	0.0207741897692900	0.853261041917164	7976836	NR_030175	MIR495	microRNA 495	---
8037205	-0.253028666666667	-1.19170625380325	7.19006205555556	-2.52003124209151	0.0207771167364533	0.853261041917164	8037205	NM_001712	CEACAM1	carcinoembryonic antigen-related cell adhesion molecule 1 (biliary glycoprotein)	Q3KRG8
8057887	-0.242910666666668	-1.18337774337531	6.07022161111111	-2.51962894791852	0.0207948176964519	0.853261041917164	8057887	NM_004226	STK17B	serine/threonine kinase 17b	O94768
7999468	0.216917833333333	1.16224791143818	8.65743316666667	2.51774409056011	0.0208779405229211	0.854941119999215	7999468	NM_004862	LITAF	lipopolysaccharide-induced TNF factor	Q99732
8031029	0.456123833333333	1.37185103599471	2.18427716666667	2.51521147622523	0.0209901216162516	0.85511990175862	8031029	NR_030198	MIR520C	microRNA 520c // microRNA 520c // microRNA 520c // microRNA 520c // microRNA 520c	---
8159004	0.320870499999999	1.24908399964378	5.53746972222222	2.51406874016212	0.0210409239356589	0.85511990175862	8159004	NR_002447	SNORD24	small nucleolar RNA, C/D box 24	---
8091411	0.205826666666667	1.15334702726715	11.3854766666667	2.51363154355172	0.0210603908219399	0.85511990175862	8091411	NM_014220	TM4SF1	transmembrane 4 L six family member 1	P30408
8092241	-0.257836833333334	-1.19568455898069	3.94204211111111	-2.51360521316522	0.0210615637653104	0.85511990175862	8092241	NM_171830	KCNMB3	potassium large conductance calcium-activated channel, subfamily M beta member 3	Q9NPA1
8084757	-0.290341666666667	-1.22292986411569	3.49445811111111	-2.51220704895424	0.0211239362511315	0.85511990175862	8084757	NM_198485	TPRG1	tumor protein p63 regulated 1	Q6ZUI0
7980680	-0.260940166666665	-1.19825932453288	7.16343122222222	-2.51194992959348	0.0211354252975367	0.85511990175862	7980680	NM_001085471	FOXN3	forkhead box N3	Q9P1I8
7963760	0.195196666666666	1.14488021882576	3.52244583333333	2.51057976408067	0.0211967484687596	0.855892612473619	7963760	NM_001136023	NFE2	nuclear factor (erythroid-derived 2), 45kDa	Q16621
8023575	0.259654333333334	1.19719182563462	6.56460166666667	2.50610284362437	0.0213982853224426	0.862312611303999	8023575	NM_133459	CCBE1	collagen and calcium binding EGF domains 1	Q6UXH8
8041000	0.214911166666664	1.16063244673434	7.37817738888889	2.49939511705813	0.0217036176686629	0.869582007288338	8041000	NM_007266	GPN1	GPN-loop GTPase 1	Q53RZ9
7905067	-0.319444166666669	-1.24784969185029	7.47472838888889	-2.49902765513419	0.0217204619953043	0.869582007288338	7905067	NM_003548	HIST2H4A	histone cluster 2, H4a	---
7922162	0.266560833333333	1.20293678771626	6.11984605555556	2.49781585620249	0.0217760974603361	0.869582007288338	7922162	NM_006996	SLC19A2	solute carrier family 19 (thiamine transporter), member 2	O60779
7932744	0.342959333333333	1.26835564643160	3.63761161111111	2.49706942475074	0.0218104337813285	0.869582007288338	7932744	NM_018076	ARMC4	armadillo repeat containing 4	Q5T2S8
8143307	-0.276789166666669	-1.21149560130602	8.98959338888889	-2.49602353301995	0.0218586309779170	0.869582007288338	8143307	NM_022740	HIPK2	homeodomain interacting protein kinase 2	Q9H2X6
7999160	0.248636499999998	1.1880837189561	6.34010816666667	2.48906624466298	0.0221817926747568	0.869582007288338	7999160	NM_013399	C16orf5	chromosome 16 open reading frame 5	Q9H305
7929438	-0.430934833333334	-1.34810683625291	6.41874572222222	-2.48777965820277	0.0222420428435393	0.869582007288338	7929438	NM_018063	HELLS	helicase, lymphoid-specific	Q9NRZ9
8160441	0.290993666666666	1.22348267011418	6.23740872222222	2.48684992413153	0.0222856773259372	0.869582007288338	8160441	NM_058197	CDKN2A	cyclin-dependent kinase inhibitor 2A (melanoma, p16, inhibits CDK4)	P42771
8038505	-0.303154166666667	-1.23383901103665	2.98549266666667	-2.48585012894972	0.0223326895315428	0.869582007288338	8038505	NM_052884	SIGLEC11	sialic acid binding Ig-like lectin 11	Q96RL6
8100808	-0.5051535	-1.41927435625102	4.00267766666667	-2.48498823780468	0.0223732918843476	0.869582007288338	8100808	NM_005420	SULT1E1	sulfotransferase family 1E, estrogen-preferring, member 1	Q53X91
8005879	-0.242731833333334	-1.18323106354032	4.06906322222222	-2.48462155777229	0.0223905865965152	0.869582007288338	8005879	NR_027384	SLC13A2	solute carrier family 13 (sodium-dependent dicarboxylate transporter), member 2	B3KRN0
7909418	0.2469125	1.18666482380346	3.41060172222222	2.48457822871137	0.0223926310692223	0.869582007288338	7909418	NR_026817	LOC148696	hypothetical LOC148696	---
7916808	-0.256735333333336	-1.19477200029798	7.90670027777778	-2.48122911642325	0.0225511890745207	0.869582007288338	7916808	NM_015139	SLC35D1	solute carrier family 35 (UDP-glucuronic acid/UDP-N-acetylgalactosamine dual transporter), member D1	Q9NTN3
8179228	-0.272927666666666	-1.20825726269628	7.44066766666667	-2.47916712055719	0.0226493337391047	0.869582007288338	8179228	NM_007109	TCF19	transcription factor 19	Q9Y242
7920175	-0.2161105	-1.16159769849633	2.69723716666667	-2.47916275772407	0.0226495418204649	0.869582007288338	7920175	NM_001014342	FLG2	filaggrin family member 2	Q5D862
8005132	0.250420166666665	1.18955350695872	5.47909	2.47877386758925	0.0226680967836113	0.869582007288338	8005132	NR_002211	MEIS3P1	Meis homeobox 3 pseudogene 1	Q99687
8156103	-0.236375500000000	-1.17802936336954	2.59648694444444	-2.47700456484368	0.0227526948784484	0.869582007288338	8156103	NM_001001670	FLJ46321	FAM75-like protein FLJ46321	Q6ZQQ2
7963567	0.203903333333335	1.15181046359345	11.8610311111111	2.47481542892701	0.0228577766638808	0.869582007288338	7963567	NM_002273	KRT8	keratin 8	P05787
8116658	-0.198727500000001	-1.14768561553019	4.42790494444444	-2.47470532809775	0.0228630736630234	0.869582007288338	8116658	NM_012135	FAM50B	family with sequence similarity 50, member B	Q9Y247
8169836	-0.280056833333334	-1.21424271716627	3.39121816666667	-2.47419104049767	0.0228878315059345	0.869582007288338	8169836	NM_003399	XPNPEP2	X-prolyl aminopeptidase (aminopeptidase P) 2, membrane-bound	O43895
7995354	-0.330855000000001	-1.25775855277294	6.09010627777778	-2.47355014116903	0.0229187196126065	0.869582007288338	7995354	NM_014321	ORC6L	origin recognition complex, subunit 6 like (yeast)	Q9Y5N6
7928208	0.177676666666666	1.13106094378689	7.06472655555556	2.47326547536908	0.0229324515899527	0.869582007288338	7928208	NM_018344	SLC29A3	solute carrier family 29 (nucleoside transporters), member 3	Q9BZD2
7898939	0.236093666666667	1.1777992554772	6.83452766666667	2.47276625294092	0.0229565521713834	0.869582007288338	7898939	NM_020448	NIPAL3	NIPA-like domain containing 3	A2A298
8051322	-0.377653166666668	-1.29922668230720	4.70127355555556	-2.47262007180052	0.0229636137383880	0.869582007288338	8051322	NM_000379	XDH	xanthine dehydrogenase	P47989
8168691	-0.244725666666667	-1.18486744297380	6.5218715	-2.47245198727893	0.0229717359070486	0.869582007288338	8168691	NM_006729	DIAPH2	diaphanous homolog 2 (Drosophila)	B3KMJ1
7984759	-0.229181166666667	-1.17216946980651	3.50753183333333	-2.4720033281047	0.0229934291694550	0.869582007288338	7984759	NM_153356	TBC1D21	TBC1 domain family, member 21	Q8IYX1
8070757	0.211576833333333	1.15795310929806	5.06126266666667	2.47086530809378	0.0230485400633994	0.869582007288338	8070757	NM_144991	C21orf29	chromosome 21 open reading frame 29	Q8WU66
7996211	-0.267453333333334	-1.20368119537711	6.7895815	-2.46869021230189	0.02315421791201	0.869582007288338	7996211	NM_001126129	GINS3	GINS complex subunit 3 (Psf3 homolog)	Q9BRX5
8124684	0.288673333333334	1.22151648472668	3.35684577777778	2.46745072168772	0.0232146418921171	0.869582007288338	8124684	NM_001109809	ZFP57	zinc finger protein 57 homolog (mouse)	B7ZW61
7921422	-0.226831333333334	-1.17026181720275	2.20477388888889	-2.46652232756566	0.0232599969312001	0.869582007288338	7921422	NM_001005327	OR6K3	olfactory receptor, family 6, subfamily K, member 3	---
8149762	0.233733499999998	1.17587401840045	6.98994816666667	2.46614989853027	0.0232782146024345	0.869582007288338	8149762	NM_003844	TNFRSF10A	tumor necrosis factor receptor superfamily, member 10a	C1K3N4
8115261	-0.245211500000001	-1.18526651902233	6.04605366666667	-2.46585524827372	0.0232926371291094	0.869582007288338	8115261	NM_015621	CCDC69	coiled-coil domain containing 69	Q9Y4P0
8011293	-0.240812833333335	-1.18165823568430	7.75415211111111	-2.46570949744594	0.0232997744271238	0.869582007288338	8011293	NM_015229	KIAA0664	KIAA0664	O75153
7971602	-0.207642500000000	-1.15479958962200	7.14234833333333	-2.46471016310836	0.0233487662018247	0.869582007288338	7971602	NM_018191	RCBTB1	regulator of chromosome condensation (RCC1) and BTB (POZ) domain containing protein 1	Q8NDN9
7978407	-0.240181833333335	-1.18114151989207	6.09953288888889	-2.46439213827693	0.0233643774061003	0.869582007288338	7978407	NM_002742	PRKD1	protein kinase D1	Q15139
7947338	-0.227350333333334	-1.17068288688619	2.61154877777778	-2.46386701783122	0.0233901759178624	0.869582007288338	7947338	NM_000280	PAX6	paired box 6	P26367
8114647	-0.198630833333334	-1.14760871831841	3.90286488888889	-2.46300077648031	0.0234327915789448	0.869582007288338	8114647	NM_031947	SLC25A2	solute carrier family 25 (mitochondrial carrier; ornithine transporter) member 2	Q9BXI2
8084766	0.244701000000000	1.18484718472131	2.97894272222222	2.46269748564382	0.0234477294693536	0.869582007288338	8084766	NM_003722	TP63	tumor protein p63	Q9H3D4
7922391	-0.269211000000001	-1.20514855997009	6.16064244444444	-2.46241628108535	0.023461587516943	0.869582007288338	7922391	NM_001127181	CENPL	centromere protein L	Q8N0S6
7965357	0.261437666666666	1.19867260439766	6.31256822222222	2.46225238896029	0.0234696678250756	0.869582007288338	7965357	NM_003774	GALNT4	UDP-N-acetyl-alpha-D-galactosamine:polypeptide N-acetylgalactosaminyltransferase 4 (GalNAc-T4)	B2R775
8173120	0.406657666666666	1.32561117216792	3.92682516666667	2.46176106090246	0.0234939071941779	0.869582007288338	8173120	NM_002625	PFKFB1	6-phosphofructo-2-kinase/fructose-2,6-biphosphatase 1	Q4VBA8
8041781	-0.205930000000000	-1.15342963894713	8.80321405555556	-2.46143665094867	0.0235099246062504	0.869582007288338	8041781	NM_001430	EPAS1	endothelial PAS domain protein 1	Q99814
7908003	-0.234744000000001	-1.17669791873209	4.03822816666667	-2.46046074503668	0.0235581706318775	0.869582007288338	7908003	NM_030769	NPL	N-acetylneuraminate pyruvate lyase (dihydrodipicolinate synthase)	Q9BXD5
8019376	-0.207377000000001	-1.1545870907416	6.99650894444444	-2.46026521538613	0.0235678482039675	0.869582007288338	8019376	NM_022156	DUS1L	dihydrouridine synthase 1-like (S. cerevisiae)	Q6P1R4
8129615	-0.260257666666667	-1.19769259452137	2.123873	-2.46003856139767	0.0235790709060235	0.869582007288338	8129615	NM_138327	TAAR1	trace amine associated receptor 1	Q96RJ0
8168345	0.309909333333333	1.23962979252975	3.13877266666667	2.46000811700996	0.0235805787315366	0.869582007288338	8168345	NM_052957	ACRC	acidic repeat containing	Q96QF7
8059565	-0.302717500000001	-1.23346561622746	5.36475588888889	-2.45971757386872	0.0235949730640644	0.869582007288338	8059565	NM_017933	PID1	phosphotyrosine interaction domain containing 1	Q7Z2X4
8160935	-0.2390865	-1.18024510544339	5.54777183333333	-2.4572381980651	0.0237181434055579	0.870972582605333	8160935	NM_004629	FANCG	Fanconi anemia, complementation group G	Q53XM5
7970954	0.336304333333332	1.26251832947761	5.54046638888889	2.45714296319450	0.0237228864611577	0.870972582605333	7970954	NM_004734	DCLK1	doublecortin-like kinase 1	O15075
7947110	-0.290528	-1.22308782356505	5.90003227777778	-2.45545572936128	0.0238070643897682	0.870972582605333	7947110	NM_024680	E2F8	E2F transcription factor 8	A0AVK6
7925851	0.225212833333333	1.16894968493923	6.26541088888889	2.45467332248072	0.0238461943148501	0.870972582605333	7925851	NM_014023	WDR37	WD repeat domain 37	Q9Y2I8
7944793	0.208579166666666	1.15554958422313	2.46768811111111	2.45464629131719	0.0238475472790311	0.870972582605333	7944793	NM_001005197	OR8D4	olfactory receptor, family 8, subfamily D, member 4	Q8NGM9
8147112	0.181344833333333	1.13394041511425	6.35360122222222	2.45369207620847	0.0238953537170668	0.871010017720768	8147112	NM_198584	CA13	carbonic anhydrase XIII	Q8N1Q1
7981249	-0.169759000000001	-1.12487056108632	6.83265122222222	-2.45291178669351	0.0239345130671173	0.871010017720768	7981249	NM_032233	SETD3	SET domain containing 3	Q86TU7
8113483	0.340300833333333	1.26602055930458	3.58213738888889	2.44916016294069	0.0241236305442744	0.875529175442643	8113483	NM_001039763	TMEM232	transmembrane protein 232	B4DKF4
7961175	0.244654166666666	1.18480872237070	2.404488	2.44831775796784	0.0241662874997727	0.875529175442643	7961175	NM_002261	KLRC3	killer cell lectin-like receptor subfamily C, member 3	Q07444
8091737	0.255620500000001	1.19384910452986	8.60594838888889	2.44788408003803	0.0241882751972314	0.875529175442643	8091737	NM_020800	IFT80	intraflagellar transport 80 homolog (Chlamydomonas)	Q9P2H3
7994981	0.263498166666666	1.20038580742296	6.93007066666667	2.44595713696774	0.0242861986713100	0.876258221213594	7994981	NM_152288	ORAI3	ORAI calcium release-activated calcium modulator 3	Q9BRQ5
8039257	-0.332010833333334	-1.25876662566686	4.21938883333333	-2.44522361082215	0.0243235723628028	0.876258221213594	8039257	NM_002287	LAIR1	leukocyte-associated immunoglobulin-like receptor 1	Q6GTX8
8027304	0.277465166666666	1.21206340178001	3.34814861111111	2.44493867563129	0.0243381045161941	0.876258221213594	8027304	NM_001076678	ZNF493	zinc finger protein 493	Q6ZR52
8173135	0.196269833333333	1.14573216905707	3.88020794444444	2.44037445373064	0.0245719965005958	0.881746134495463	8173135	NM_000032	ALAS2	aminolevulinate, delta-, synthase 2	A8K3F0
8072355	-0.247369666666667	-1.18704091823156	2.99760405555556	-2.43929446565947	0.0246276466983256	0.881746134495463	8072355	NM_174977	SEC14L4	SEC14-like 4 (S. cerevisiae)	B2RMR2
8170704	0.423127166666665	1.34083077419047	5.16255394444444	2.43758925650403	0.0247157535075972	0.881746134495463	8170704	NM_000033	ABCD1	ATP-binding cassette, sub-family D (ALD), member 1	Q6TGM0
8131600	0.175593999999998	1.12942932837644	7.126234	2.43742646799816	0.0247241800467733	0.881746134495463	8131600	NM_014399	TSPAN13	tetraspanin 13	Q6FGK0
8024089	0.278501333333331	1.21293423779929	6.326	2.43648107471997	0.0247731702175337	0.881746134495463	8024089	NM_024100	WDR18	WD repeat domain 18	Q9BV38
8073826	-0.233450500000002	-1.17564338080797	6.64391688888889	-2.43633336638507	0.0247808326350304	0.881746134495463	8073826	NM_005036	PPARA	peroxisome proliferator-activated receptor alpha	B2R4U0
8129379	0.326714499999996	1.25415399101391	9.64341538888889	2.43605976005616	0.0247950319024378	0.881746134495463	8129379	NM_001002030	ECHDC1	enoyl CoA hydratase domain containing 1	Q9NTX5
8139632	-0.229842666666666	-1.17270705250707	6.82841244444444	-2.43415184377828	0.0248942580148419	0.882600554659004	8139632	NM_001042762	FIGNL1	fidgetin-like 1	Q6PIW4
8021623	0.289335333333333	1.22207712259324	5.628157	2.43341756694571	0.024932544749513	0.882600554659004	8021623	NM_003784	SERPINB7	serpin peptidase inhibitor, clade B (ovalbumin), member 7	O75635
7952350	0.212053833333333	1.15833602802902	4.39850072222222	2.43308918361942	0.0249496851415693	0.882600554659004	7952350	NM_018400	SCN3B	sodium channel, voltage-gated, type III, beta	Q9NY72
7957277	0.206117499999998	1.15357955428296	7.10881961111111	2.43220091473407	0.0249961046610173	0.882702162855089	7957277	NM_015336	ZDHHC17	zinc finger, DHHC-type containing 17	Q8IUH5
7985809	-0.205930166666668	-1.15342977219656	9.224092	-2.43110555197177	0.0250534576605400	0.883188846572429	7985809	NM_007011	ABHD2	abhydrolase domain containing 2	P08910
8167640	0.184132666666666	1.13613373603067	3.1039115	2.42966570205853	0.0251290349379628	0.883583756672997	8167640	NR_003933	LOC347376	H3 histone, family 3A	---
8084921	-0.253977166666667	-1.19248999880827	3.1378665	-2.42842793250751	0.0251941752281747	0.883583756672997	8084921	AK094115	LOC100128262	hypothetical LOC100128262	---
8038319	-0.224626000000001	-1.16847429747022	4.03203533333333	-2.42840407681945	0.0251954322327080	0.883583756672997	8038319	NM_002152	HRC	histidine rich calcium binding protein	B4DUM3
8146130	-0.322066000000000	-1.25011949138593	6.08665333333333	-2.42655428978545	0.025293079788022	0.884305166258585	8146130	NM_032336	GINS4	GINS complex subunit 4 (Sld5 homolog)	Q9BRT9
8046922	0.185746500000000	1.13740535362168	5.71124411111111	2.42571035092667	0.0253377473737951	0.884305166258585	8046922	NM_000090	COL3A1	collagen, type III, alpha 1	P02461
8064438	0.159768166666666	1.11710761046356	8.4628255	2.42544511011863	0.0253518011147237	0.884305166258585	8064438	NM_016143	NSFL1C	NSFL1 (p97) cofactor (p47)	Q9UNZ2
8124574	-0.231093666666667	-1.17372437961172	3.03541272222222	-2.42434246715541	0.0254103025207012	0.884305166258585	8124574	NR_028077	ZSCAN12	zinc finger and SCAN domain containing 12	O43309
8157300	0.239157999999999	1.18030359986793	4.14891955555556	2.42316973138781	0.0254726610278528	0.884305166258585	8157300	NM_017688	BSPRY	B-box and SPRY domain containing	Q5W0U4
8138363	-0.187283500000000	-1.13861775370831	2.34941722222222	-2.42307393662388	0.0254777610801684	0.884305166258585	8138363	NM_015464	SOSTDC1	sclerostin domain containing 1	Q6X4U4
8135149	0.203055166666665	1.15113350824235	4.66167027777778	2.42183472477306	0.0255438219057415	0.885082512870734	8135149	NM_020979	SH2B2	SH2B adaptor protein 2	O14492
8088700	0.179307166666667	1.13233996488427	7.250077	2.42026328551118	0.0256278232757255	0.886477777813917	8088700	NM_007114	TMF1	TATA element modulatory factor 1	Q6PII6
7964292	-0.51846	-1.43242539394260	5.09125127777778	-2.41924921785077	0.0256821671026609	0.886844168945377	7964292	NM_003708	RDH16	retinol dehydrogenase 16 (all-trans)	Q59FX7
7998679	-0.227522666666667	-1.17082273607715	5.92634977777778	-2.41831278239989	0.0257324461089210	0.887069188142567	7998679	NM_178167	ZNF598	zinc finger protein 598	Q86UK7
8066498	-0.262552499999999	-1.19959922893485	4.3760225	-2.41730978123598	0.0257864010207300	0.887419946842442	8066498	NM_003833	MATN4	matrilin 4	O95460
8003230	-0.636736166666668	-1.55480770978973	5.03362	-2.41557487151868	0.0258799770997930	0.887731498872895	8003230	NR_024406	LOC732275	similar to hCG1645603	---
7939867	0.219644499999999	1.16444661537127	2.30782077777778	2.41551809725119	0.0258830446884006	0.887731498872895	7939867	NM_001004727	OR4X2	olfactory receptor, family 4, subfamily X, member 2	Q8NGF9
8149250	0.225646999999999	1.16930152323369	5.90054038888889	2.41347992313126	0.0259933948526033	0.89001032713221	8149250	NM_001080826	SGK223	homolog of rat pragma of Rnd2	Q86YV5
8048518	0.246933666666666	1.18668223422099	5.61911677777778	2.41123878760961	0.0261152401547245	0.891578033508454	8048518	NR_003063	TUBA4B	tubulin, alpha 4b (pseudogene)	Q9H853
8070097	0.403941666666666	1.32311794042412	4.02890294444444	2.41101129501387	0.0261276381299569	0.891578033508454	8070097	NM_017833	DNAJC28	DnaJ (Hsp40) homolog, subfamily C, member 28	Q9NX36
7980044	0.207062666666666	1.15433555755925	7.54043555555556	2.41021393753692	0.0261711361587336	0.891578033508454	7980044	NM_006029	PNMA1	paraneoplastic antigen MA1	Q8ND90
8078173	-0.192628666666668	-1.14284414244023	6.702453	-2.40860940928923	0.0262588722999186	0.891801327678557	8078173	NM_138381	OXNAD1	oxidoreductase NAD-binding domain containing 1	Q96HP4
7984112	0.199779833333333	1.14852306792390	7.30686933333333	2.40749815551833	0.0263197966815610	0.891801327678557	7984112	NM_016530	RAB8B	RAB8B, member RAS oncogene family	Q92930
7936856	-0.250434333333334	-1.18956518793792	5.39986794444444	-2.40737363319288	0.0263266318111264	0.891801327678557	7936856	NM_015892	CHST15	carbohydrate (N-acetylgalactosamine 4-sulfate 6-O) sulfotransferase 15	Q7LFX5
8028656	-0.268752166666668	-1.20476533663267	4.69345716666667	-2.40688125326363	0.0263536751494551	0.891801327678557	8028656	NM_022835	PLEKHG2	pleckstrin homology domain containing, family G (with RhoGef domain) member 2	Q9H7P9
7995242	-0.201282	-1.14971955888566	4.674642	-2.40336180971438	0.0265477314740677	0.896870861632254	7995242	BC021555	KIAA0664P3	KIAA0664 pseudogene 3	Q96NS8
7909441	-0.431914500000001	-1.34902258338300	7.66632183333333	-2.40141050180526	0.0266558964548823	0.899026657471655	7909441	NM_015714	G0S2	G0/G1switch 2	P27469
8083494	0.202613333333332	1.15078102121882	10.0528695555556	2.39983287827948	0.0267436474283374	0.900487929190032	8083494	NM_007288	MME	membrane metallo-endopeptidase	P08473
8133335	0.280347833333332	1.21448766170334	5.58987977777778	2.39857490217915	0.0268138116886135	0.9013531723519	8133335	NM_003508	FZD9	frizzled homolog 9 (Drosophila)	Q8TAN2
7968212	-0.211671166666668	-1.15802882671917	6.55652111111111	-2.39552697038087	0.0269845233711650	0.904914111056636	7968212	NM_006646	WASF3	WAS protein family, member 3	Q9UPY6
8003158	0.256347666666667	1.19445099617613	5.036478	2.39509089833984	0.0270090299550698	0.904914111056636	8003158	NM_020947	KIAA1609	KIAA1609	Q6P9B6
7933129	0.197533166666665	1.14673589855577	4.8170835	2.39274424745123	0.0271412644335001	0.907843944005028	7933129	NR_026777	ZNF37B	zinc finger protein 37B (pseudogene)	---
8017262	-0.362067833333335	-1.28526676734332	5.449869	-2.39053899826026	0.0272660801158102	0.908608207202336	8017262	NM_032043	BRIP1	BRCA1 interacting protein C-terminal helicase 1	Q9BX63
8118564	-0.222001166666667	-1.16635031298259	2.73971122222222	-2.38946076064763	0.0273273020040025	0.908608207202336	8118564	NM_020056	HLA-DQA2	major histocompatibility complex, class II, DQ alpha 2	Q8MH01
8001233	0.2183165	1.16337523607322	2.44534333333333	2.38501665607145	0.0275809895083187	0.908608207202336	8001233	AK309475	ITFG1	integrin alpha FG-GAP repeat containing 1	---
7915347	0.244721666666666	1.18486415782824	6.45735733333333	2.38462338959572	0.0276035439911999	0.908608207202336	7915347	NM_133467	CITED4	Cbp/p300-interacting transactivator, with Glu/Asp-rich carboxy-terminal domain, 4	Q96RK1
7965156	0.292576166666666	1.22482545119531	5.35370977777778	2.38427953905968	0.027623278450739	0.908608207202336	7965156	NM_004664	LIN7A	lin-7 homolog A (C. elegans)	O14910
8027348	0.410676166666666	1.32930869252949	2.81818938888889	2.38427330853814	0.0276236361573354	0.908608207202336	8027348	ENST00000327867	ZNF730	zinc finger protein 730	Q6ZMV8
8048283	0.256425833333332	1.19451571448430	3.50443027777778	2.38421964771647	0.0276267171099440	0.908608207202336	8048283	NM_000578	SLC11A1	solute carrier family 11 (proton-coupled divalent metal ion transporters), member 1	Q59F11
8157524	0.262387500000001	1.19946203947428	6.26329161111111	2.38272025793310	0.0277129344339703	0.908608207202336	8157524	NR_024168	TLR4	toll-like receptor 4	O00206
8110147	-0.320973500000001	-1.24917318012964	6.21617094444444	-2.38244148690849	0.0277289917900875	0.908608207202336	8110147	NM_198567	C5orf25	chromosome 5 open reading frame 25	Q8NDZ2
7971731	-0.351052166666667	-1.27549051153305	5.74148377777778	-2.38053096526607	0.027839271986473	0.908608207202336	7971731	NM_000053	ATP7B	ATPase, Cu++ transporting, beta polypeptide	P35670
7954090	0.238657	1.17989379084823	4.81739311111111	2.3802374510738	0.0278562504883578	0.908608207202336	7954090	NM_001423	EMP1	epithelial membrane protein 1	P54849
8132387	-0.346748500000001	-1.27169129790599	3.71978088888889	-2.38006408409071	0.0278662835283416	0.908608207202336	8132387	NM_007252	POU6F2	POU class 6 homeobox 2	P78424
8152041	0.195867833333334	1.14541296080094	7.68423244444444	2.37955064536206	0.027896016816444	0.908608207202336	8152041	NM_183419	RNF19A	ring finger protein 19A	Q9NV58
8151592	0.195492666666667	1.14511513979123	2.517447	2.3792437363404	0.0279138040376774	0.908608207202336	8151592	NM_001738	CA1	carbonic anhydrase I	P00915
7979984	0.199715666666667	1.14847198626361	6.66860588888889	2.37852591574971	0.0279554472508544	0.908608207202336	7979984	NM_021260	ZFYVE1	zinc finger, FYVE domain containing 1	Q9HBF4
8014230	-0.462017333333333	-1.37746659592657	4.2349805	-2.37775826896812	0.0280000449832873	0.908608207202336	8014230	NM_152462	AMAC1	acyl-malonyl condensing enzyme 1	Q8N808
8112740	-0.181508000000001	-1.13406866934380	6.91167966666667	-2.37766616297881	0.0280054004795637	0.908608207202336	8112740	NM_032367	ZBED3	zinc finger, BED-type containing 3	Q53EL5
8021668	0.208686833333333	1.15563582477358	3.19671966666667	2.37711012109733	0.0280377517359733	0.908608207202336	8021668	NM_033646	CDH7	cadherin 7, type 2	Q9ULB5
8063000	0.230359500000000	1.17312724018001	4.44131016666667	2.37664214460764	0.0280650061610651	0.908608207202336	8063000	NM_006103	WFDC2	WAP four-disulfide core domain 2	P13693
8138370	0.220457166666665	1.16510273014180	6.6482465	2.37588749184642	0.0281090081929227	0.908608207202336	8138370	NM_020319	ANKMY2	ankyrin repeat and MYND domain containing 2	Q8IV38
8115068	0.205564000000001	1.1531370603413	4.37461911111111	2.3749079714461	0.0281662174038008	0.908608207202336	8115068	NM_030953	TIGD6	tigger transposable element derived 6	Q17RP2
8150076	0.237510666666667	1.17895664589899	4.02103527777778	2.37479908038181	0.028172583904555	0.908608207202336	8150076	NM_001394	DUSP4	dual specificity phosphatase 4	Q13115
8154892	0.190402000000000	1.14108162845441	3.48619305555556	2.37400648613778	0.0282189646002514	0.908608207202336	8154892	NM_012144	DNAI1	dynein, axonemal, intermediate chain 1	B2RBF4
7921916	0.268019999999999	1.20415407423574	3.73214583333333	2.37270736038267	0.0282951398624406	0.908608207202336	7921916	NM_003617	RGS5	regulator of G-protein signaling 5	B2RD05
8066136	-0.345477166666668	-1.27057115030316	6.34402066666667	-2.37254647658238	0.0283045867022486	0.908608207202336	8066136	NM_002895	RBL1	retinoblastoma-like 1 (p107)	P28749
7932390	0.233481166666667	1.17566837115301	4.17547122222222	2.37172768781663	0.0283527101191117	0.908608207202336	7932390	NM_004412	TRDMT1	tRNA aspartic acid methyltransferase 1	O14717
8105084	-0.295922166666668	-1.22766944941617	3.45817233333333	-2.37135914862098	0.0283743954197868	0.908608207202336	8105084	NM_000587	C7	complement component 7	B2R6W1
7928661	0.240489833333333	1.18139370792446	2.62308016666667	2.36940338222502	0.0284897333392247	0.91086261007269	7928661	NR_002724	MBL1P	mannose-binding lectin (protein A) 1, pseudogene	Q6IPT3
8032473	0.224630166666666	1.16847767216119	4.55688594444444	2.36637310111414	0.0286692997365006	0.913091416273472	8032473	NM_198532	C19orf35	chromosome 19 open reading frame 35	Q6ZS72
8157283	-0.177609166666667	-1.13100802558482	7.99671022222222	-2.36474731477392	0.0287660724128138	0.913091416273472	8157283	NM_004697	PRPF4	PRP4 pre-mRNA processing factor 4 homolog (yeast)	B2R7V4
8144473	0.267330666666667	1.20357885546545	3.05006077777778	2.36345979504781	0.0288429254695430	0.913091416273472	8144473	NM_018661	DEFB103A	defensin, beta 103A	P81534
8044417	0.224154833333333	1.16809275027336	6.29722977777778	2.3633346700196	0.028850404439929	0.913091416273472	8044417	NM_032824	TMEM87B	transmembrane protein 87B	Q96K49
8144669	0.230468333333331	1.17321574132559	9.87871494444444	2.36183559143374	0.0289401475124800	0.913091416273472	8144669	NM_004462	FDFT1	farnesyl-diphosphate farnesyltransferase 1	P37268
7990712	0.270025833333333	1.20582941944339	4.06713644444444	2.36162938494111	0.0289525124311593	0.913091416273472	7990712	NM_004378	CRABP1	cellular retinoic acid binding protein 1	P29762
8164215	-0.301304833333334	-1.23225841520044	4.55421783333333	-2.36089537168622	0.0289965664624227	0.913091416273472	8164215	NR_002449	SNORA65	small nucleolar RNA, H/ACA box 65	---
8017019	-0.210824166666668	-1.15734915255501	7.96828316666667	-2.36003218597129	0.0290484528185210	0.913091416273472	8017019	NM_004687	MTMR4	myotubularin related protein 4	Q9NYA4
8092534	-0.265345166666667	-1.20192357691030	7.600938	-2.35878118105433	0.0291238041473078	0.913091416273472	8092534	NM_080652	TMEM41A	transmembrane protein 41A	Q96HV5
8122744	-0.313804166666667	-1.24298093357581	4.70568633333333	-2.3582819085752	0.0291539272866691	0.913091416273472	8122744	NM_001164694	IYD	iodotyrosine deiodinase	Q6PHW0
7953733	0.236806333333332	1.17838121188448	2.23659094444444	2.35740662930770	0.0292068062678308	0.913091416273472	7953733	NM_001004328	ZNF705A	zinc finger protein 705A	---
7959361	0.285514999999999	1.21884527819841	6.37980333333333	2.35714893663977	0.0292223914307106	0.913091416273472	7959361	NM_014938	MLXIP	MLX interacting protein	Q9HAP2
7972932	0.310855666666665	1.24044319230724	6.02125466666667	2.35548258880973	0.0293233580997428	0.913091416273472	7972932	AK092862	FLJ41484	hypothetical LOC650669	B9EH92
8098904	-0.220709166666667	-1.16530626001034	7.35675122222222	-2.35545749779178	0.0293248808763484	0.913091416273472	8098904	NM_006527	SLBP	stem-loop binding protein	Q53XR2
8168657	-0.173665833333334	-1.12792085063205	2.52765472222222	-2.35424161691886	0.0293987608451238	0.913091416273472	8168657	NM_032967	PCDH11X	protocadherin 11 X-linked	Q9BZA7
7945071	-0.202704166666666	-1.15085347767277	6.89378827777778	-2.35401706304689	0.0294124241867813	0.913091416273472	7945071	NM_017547	FOXRED1	FAD-dependent oxidoreductase domain containing 1	Q96CU9
8033795	0.245202999999999	1.18525953574767	6.12476644444444	2.35255415428316	0.0295015815949958	0.913091416273472	8033795	NM_152289	ZNF561	zinc finger protein 561	Q8N587
7908481	-0.517839833333334	-1.43180977418268	4.502863	-2.35223868177336	0.0295208410081371	0.913091416273472	7908481	NM_021023	CFHR3	complement factor H-related 3	Q02985
7922051	0.195039833333334	1.14475576728428	8.32120972222222	2.35190710824275	0.0295410959553323	0.913091416273472	7922051	NM_003851	CREG1	cellular repressor of E1A-stimulated genes 1	O75629
8127024	-0.208499833333333	-1.15548604267260	3.46006233333333	-2.35040469619649	0.0296330360321151	0.913091416273472	8127024	NM_052872	IL17F	interleukin 17F	Q96PD4
8049079	-0.338996000000001	-1.26487603536805	3.64428661111111	-2.34901091088037	0.0297185660359331	0.913091416273472	8049079	NM_152614	C2orf57	chromosome 2 open reading frame 57	Q53QW1
7975045	-0.203371500000001	-1.15138593984727	9.18336083333333	-2.34815093001098	0.0297714531863019	0.913091416273472	7975045	NM_005956	MTHFD1	methylenetetrahydrofolate dehydrogenase (NADP+ dependent) 1, methenyltetrahydrofolate cyclohydrolase, formyltetrahydrofolate synthetase	P11586
8038326	-0.269529333333334	-1.20541450757220	4.28725405555556	-2.34780174337346	0.0297929523987647	0.913091416273472	8038326	NM_014037	SLC6A16	solute carrier family 6, member 16	Q9GZN6
8137225	-0.180699666666668	-1.13343343548119	7.20848277777778	-2.34775869069845	0.0297956041233433	0.913091416273472	8137225	NM_013400	REPIN1	replication initiator 1	Q9BWE0
7898300	-0.323019833333334	-1.25094627727778	3.70231594444444	-2.34733944923166	0.0298214377288756	0.913091416273472	7898300	NM_004070	CLCNKA	chloride channel Ka	P51800
8152335	-0.226538833333334	-1.17002457587723	3.65163644444444	-2.34731167610946	0.0298231498387138	0.913091416273472	8152335	NM_153015	TMEM74	transmembrane protein 74	Q96NL1
7959023	0.235491833333334	1.17730802829258	7.21916438888889	2.34716182169665	0.0298323893801273	0.913091416273472	7959023	NM_001085481	MAP1LC3B2	microtubule-associated protein 1 light chain 3 beta 2	Q658J6
8135734	0.206089666666665	1.15355729895275	7.58127133333333	2.34654749378037	0.0298702946267400	0.913091416273472	8135734	NM_024913	C7orf58	chromosome 7 open reading frame 58	A4D0V7
7915498	-0.246998666666667	-1.18673570087935	2.60168561111111	-2.34621290128237	0.0298909584325407	0.913091416273472	7915498	AK096139	LOC100131756	hypothetical LOC100131756	---
8111417	0.337776	1.26380685828662	3.35063755555556	2.34589119846621	0.0299108386978582	0.913091416273472	8111417	NM_016180	SLC45A2	solute carrier family 45, member 2	Q9UMX9
8155284	-0.274921666666667	-1.20992839252353	2.96156922222222	-2.34324575334597	0.030074784902489	0.9157674041462	8155284	NM_014907	FRMPD1	FERM and PDZ domain containing 1	Q5SYB0
8176570	-0.3446685	-1.26985916294572	5.86088672222222	-2.34301934076755	0.0300888550153611	0.9157674041462	8176570	NM_001177376	LOC441056	double homeobox, 4-like	---
8075483	0.370013333333332	1.29236477456896	5.38709716666667	2.34145111262523	0.0301864781753595	0.91735535820278	8075483	NM_052880	PIK3IP1	phosphoinositide-3-kinase interacting protein 1	Q96FE7
8075910	0.240645833333332	1.18152146006729	7.23258005555556	2.34027719986949	0.0302597470655408	0.91735535820278	8075910	NM_002872	RAC2	ras-related C3 botulinum toxin substrate 2 (rho family, small GTP binding protein Rac2)	P15153
7991602	-0.220705833333334	-1.16530356758429	8.12372233333333	-2.33970109906394	0.0302957642458353	0.91735535820278	7991602	NM_002570	PCSK6	proprotein convertase subtilisin/kexin type 6	A2RQD9
8154725	0.185576666666668	1.13727146671722	11.62224	2.33928094711453	0.0303220567338857	0.91735535820278	8154725	NM_000224	KRT18	keratin 18	---
8037408	0.206701333333333	1.15404648213132	4.34858777777778	2.33568302167533	0.0305480772097067	0.919923733092109	8037408	NM_002250	KCNN4	potassium intermediate/small conductance calcium-activated channel, subfamily N, member 4	O15554
8014891	-0.278899166666668	-1.21326875909177	5.2825235	-2.33510224334746	0.0305847075351448	0.919923733092109	8014891	NM_012481	IKZF3	IKAROS family zinc finger 3 (Aiolos)	Q9UKT9
7968556	0.202853333333333	1.15097247569199	3.14302005555556	2.33382951348745	0.0306651223742213	0.919923733092109	7968556	NM_004795	KL	klotho	Q9UEF7
7967337	0.240610999999999	1.18149293301698	3.80169305555556	2.33376512044246	0.0306691961193643	0.919923733092109	7967337	NM_019625	ABCB9	ATP-binding cassette, sub-family B (MDR/TAP), member 9	Q5W9G7
8155083	0.203299333333334	1.15132834652034	7.52600433333333	2.33103063078073	0.0308426536286681	0.919923733092109	8155083	NM_001216	CA9	carbonic anhydrase IX	Q16790
7923929	0.266797166666666	1.20313386148423	3.53342472222222	2.33098188216641	0.0308457541397025	0.919923733092109	7923929	NM_002644	PIGR	polymeric immunoglobulin receptor	P01833
8073422	-0.243095500000001	-1.18352936354356	5.450229	-2.33088015127221	0.0308522253614695	0.919923733092109	8073422	NM_003216	TEF	thyrotrophic embryonic factor	Q10587
8140037	-0.191017833333333	-1.14156881811410	8.34155072222222	-2.33049555170944	0.0308767015576295	0.919923733092109	8140037	NM_032408	BAZ1B	bromodomain adjacent to zinc finger domain, 1B	Q9UIG0
7942123	-0.192304166666670	-1.14258711568852	8.43054755555556	-2.33024711173448	0.0308925220192552	0.919923733092109	7942123	NM_053056	CCND1	cyclin D1	Q6FI00
7915229	-0.220076833333334	-1.16479561811367	4.53510622222222	-2.33009668040889	0.0309021050166262	0.919923733092109	7915229	NM_014571	HEYL	hairy/enhancer-of-split related with YRPW motif-like	Q9NQ87
7947147	-0.313312166666670	-1.24255711403221	5.92379838888889	-2.32860203823415	0.0309974686048020	0.919923733092109	7947147	NM_148893	SVIP	small VCP/p97-interacting protein	Q8NHG7
7937698	0.304959499999999	1.23538395637244	6.20758627777778	2.32823176180444	0.0310211356713205	0.919923733092109	7937698	NM_001005922	KRTAP5-1	keratin associated protein 5-1	Q6L8H4
8021418	-0.264824500000001	-1.20148988260016	6.87317633333333	-2.32816048347393	0.0310256935095223	0.919923733092109	8021418	NM_006785	MALT1	mucosa associated lymphoid tissue lymphoma translocation gene 1	Q9UDY8
7997832	-0.198853166666668	-1.14778558960871	4.74833616666667	-2.32790054475255	0.0310423203470647	0.919923733092109	7997832	ENST00000333666	FLJ40448	hypothetical protein FLJ40448	Q8N7R2
8015884	-0.294194166666667	-1.22619987838026	2.91599344444444	-2.32646426959687	0.0311343397513864	0.92130374709577	8015884	NM_002722	PPY	pancreatic polypeptide	P01298
8051573	-0.242556166666667	-1.18308699871928	8.20471288888889	-2.32533041376040	0.0312071620624637	0.922112500008948	8051573	NM_006449	CDC42EP3	CDC42 effector protein (Rho GTPase binding) 3	Q9UKI2
8007904	-0.202615000000000	-1.15078235065396	7.01841872222222	-2.32342433292209	0.0313299362851378	0.922878784201803	8007904	NM_004287	GOSR2	golgi SNAP receptor complex member 2	O14653
8141676	-0.243479000000001	-1.18384401343803	4.11533066666667	-2.32311339669162	0.0313500066371475	0.922878784201803	8141676	NM_178176	MOGAT3	monoacylglycerol O-acyltransferase 3	Q86VF5
7903294	0.173308999999998	1.12764190742139	8.51951477777778	2.32280873705621	0.0313696833899873	0.922878784201803	7903294	NM_033055	HIAT1	hippocampus abundant transcript 1	Q96MC6
7976128	0.184402833333333	1.13634651433624	5.54314827777778	2.32100510452539	0.0314864071928644	0.924970251883131	7976128	NM_144596	TTC8	tetratricopeptide repeat domain 8	Q8TAM2
7950899	-0.177648333333333	-1.13103873090672	3.50168144444444	-2.31958021000839	0.0315789046836534	0.925699598298014	7950899	NM_022337	RAB38	RAB38, member RAS oncogene family	P57729
8172220	-0.213014333333333	-1.15910746770697	3.11387088888889	-2.31921625252064	0.0316025713873816	0.925699598298014	8172220	NM_000266	NDP	Norrie disease (pseudoglioma)	Q00604
8007071	-0.343815666666668	-1.26910872147345	7.64201172222222	-2.31760954983155	0.0317072451382721	0.927425481894336	8007071	NM_001254	CDC6	cell division cycle 6 homolog (S. cerevisiae)	B2R935
7967039	-0.261167500000001	-1.19844815567319	4.78093027777778	-2.31677810223937	0.0317615382984424	0.927674901022229	7967039	NM_002442	MSI1	musashi homolog 1 (Drosophila)	O43347
8054837	0.381018333333333	1.30226073820046	3.75840066666667	2.31244837511752	0.0320456602349124	0.934626666131906	8054837	BC126397	C2orf76	chromosome 2 open reading frame 76	Q3KRA6
8011200	-0.196346666666668	-1.14579318872049	5.94564	-2.31046416698133	0.0321766502439082	0.93709870753451	8011200	NM_052928	SMYD4	SET and MYND domain containing 4	Q8IYR2
8171758	0.310197999999999	1.23987785299448	4.42675711111111	2.30811023900453	0.0323326897709734	0.938687210243388	8171758	NR_023358	SCARNA9L	small Cajal body-specific RNA 9-like (retrotransposed)	---
8049471	0.246096166666667	1.18599355232387	3.53006027777778	2.30810935421739	0.0323327485539278	0.938687210243388	8049471	NM_020311	CXCR7	chemokine (C-X-C motif) receptor 7	P25106
7986068	-0.299028333333334	-1.23031550688942	4.6603425	-2.30754712837258	0.0323701213596511	0.938687210243388	7986068	NM_000057	BLM	Bloom syndrome, RecQ helicase-like	B2RAN0
7947027	0.226693999999999	1.17015042269285	7.67965716666667	2.30558695949950	0.0325007320761951	0.940178231858179	7947027	NM_001040697	UEVLD	UEV and lactate/malate dehyrogenase domains	Q8IX04
7921364	-0.181006333333334	-1.13367438952114	2.09049422222222	-2.30446280212333	0.0325758569609869	0.940178231858179	7921364	NM_001004477	OR10X1	olfactory receptor, family 10, subfamily X, member 1	---
8063071	0.302267166666666	1.23308065337567	3.283845	2.30390062574630	0.0326134860962969	0.940178231858179	8063071	NM_080752	ZSWIM3	zinc finger, SWIM-type containing 3	Q96MP5
7981020	-0.255714166666667	-1.19392661744361	2.80240816666667	-2.30321997022712	0.0326590993598497	0.940178231858179	7981020	NM_016150	ASB2	ankyrin repeat and SOCS box-containing 2	Q96Q27
8010673	-0.210254333333333	-1.15689211494100	6.9394735	-2.30308533768109	0.0326681285690353	0.940178231858179	8010673	NM_012140	SLC25A10	solute carrier family 25 (mitochondrial carrier; dicarboxylate transporter), member 10	Q9UBX3
7928789	0.240845333333333	1.18168485553406	3.99335077777778	2.30261284375828	0.0326998349018261	0.940178231858179	7928789	NM_002921	RGR	retinal G protein coupled receptor	P47804
7940116	-0.291313500000001	-1.22375393597972	2.87768177777778	-2.30186699526552	0.0327499423503101	0.940285172012446	7940116	AK128188	LOC399898	hypothetical gene supported by AK128188	---
7934026	-0.293494333333334	-1.22560520838962	5.80664616666667	-2.30047237605703	0.0328438257753952	0.941070423081566	7934026	NM_001080449	DNA2	DNA replication helicase 2 homolog (yeast)	P51530
8168291	0.333916666666666	1.26043058415477	2.69928505555556	2.29934163261859	0.0329201279771473	0.941070423081566	8168291	NM_012278	ITGB1BP2	integrin beta 1 binding protein (melusin) 2	Q32N04
7975687	-0.231879500000001	-1.17436387927225	6.39812738888889	-2.29795357984725	0.0330140171971219	0.941070423081566	7975687	NM_001024674	LIN52	lin-52 homolog (C. elegans)	B3KN83
7993737	-0.439601166666666	-1.35622934574360	9.38323888888889	-2.29696091061936	0.0330813139106783	0.941070423081566	7993737	NM_001010845	ACSM2A	acyl-CoA synthetase medium-chain family member 2A	Q68CK6
8135697	-0.1670085	-1.12272803688820	2.00083088888889	-2.2962614004083	0.0331288123602465	0.941070423081566	8135697	NM_019644	ANKRD7	ankyrin repeat domain 7	Q92527
8059720	0.192676000000000	1.14288163859057	4.70881677777778	2.29470319980105	0.0332348444631550	0.941070423081566	8059720	NM_006056	NMUR1	neuromedin U receptor 1	Q9HB89
8077376	-0.209008166666668	-1.15589324970348	4.76590033333333	-2.29433409128520	0.0332600073447403	0.941070423081566	8077376	NM_001168272	ITPR1	inositol 1,4,5-triphosphate receptor, type 1	B4DER3
8124416	-0.298094833333334	-1.22951968517845	7.37437172222222	-2.2942514143597	0.0332656460104552	0.941070423081566	8124416	NM_003530	HIST1H3D	histone cluster 1, H3d	P68431
7947230	0.294303333333332	1.22629266667870	3.2666175	2.29402845765296	0.0332808563256392	0.941070423081566	7947230	NM_170732	BDNF	brain-derived neurotrophic factor	Q96TC2
8170200	-0.223493500000000	-1.16755741770471	2.72506077777778	-2.29370444551383	0.0333029721836671	0.941070423081566	8170200	NM_003413	ZIC3	Zic family member 3 (odd-paired homolog, Drosophila)	O60481
8006005	-0.297803833333336	-1.22927170890039	6.19452522222222	-2.29369730395517	0.0333034597925742	0.941070423081566	8006005	NM_016518	PIPOX	pipecolic acid oxidase	Q9P0Z9
7960850	0.276185500000000	1.21098878142739	2.916017	2.29324414942796	0.0333344136049612	0.941070423081566	7960850	NM_153449	SLC2A14	solute carrier family 2 (facilitated glucose transporter), member 14	Q8TDB8
7955663	-0.2011025	-1.14957651977001	7.05314961111111	-2.29195877395715	0.0334223588530798	0.942240909529802	7955663	NM_170754	TENC1	tensin like C1 domain containing phosphatase (tensin 2)	Q63HR2
7976698	-0.221513000000001	-1.16595572021740	5.52973883333333	-2.28939371129923	0.0335985006625246	0.943759985197524	7976698	NM_001008707	EML1	echinoderm microtubule associated protein like 1	O00423
8165911	-0.240378333333334	-1.18130240636414	5.9548885	-2.28785432421371	0.0337046207070815	0.943759985197524	8165911	NM_005647	TBL1X	transducin (beta)-like 1X-linked	O60907
8033738	-0.306205666666666	-1.23645151351003	2.89403877777778	-2.28723262685449	0.0337475659954018	0.943759985197524	8033738	NM_001001958	OR7G3	olfactory receptor, family 7, subfamily G, member 3	---
8038093	-0.177452333333335	-1.13088508198783	4.83134094444444	-2.28491366905769	0.0339081995411871	0.943759985197524	8038093	NM_001080434	LMTK3	lemur tyrosine kinase 3	Q96Q04
8111524	-0.215312166666667	-1.16095509170453	3.03567105555556	-2.28301612987971	0.0340401659533259	0.943759985197524	8111524	NM_174914	UGT3A2	UDP glycosyltransferase 3 family, polypeptide A2	Q3SY77
7953166	0.306133666666666	1.23638980796240	4.66850672222222	2.28041507210246	0.0342218291223312	0.943759985197524	7953166	NM_006675	TSPAN9	tetraspanin 9	Q9HBT2
8048870	0.307587333333333	1.23763622829906	3.24268922222222	2.27934433166526	0.0342968712500943	0.943759985197524	8048870	NM_178821	WDR69	WD repeat domain 69	Q8N136
8005267	-0.203795000000000	-1.15172397630503	5.40277022222222	-2.27884687987729	0.03433178642081	0.943759985197524	8005267	NM_030665	RAI1	retinoic acid induced 1	Q7Z5J4
7920852	-0.198930833333334	-1.14784738165612	5.6509255	-2.27847976885014	0.0343575742416567	0.943759985197524	7920852	BC062637	KIAA0907	KIAA0907	Q7Z7F0
8109001	0.220779999999999	1.16536347553461	3.24005261111111	2.27753921202116	0.0344237254417376	0.943759985197524	8109001	NM_001127698	SPINK5	serine peptidase inhibitor, Kazal type 5	B4DWS3
7914643	-0.299087666666667	-1.23036610678692	3.68158272222222	-2.27639167219008	0.0345045931762061	0.943759985197524	7914643	ENST00000442999	A3GALT2	alpha 1,3-galactosyltransferase 2	---
8055323	-0.263461333333333	-1.20035516085878	3.34955938888889	-2.27551693172660	0.0345663541781985	0.943759985197524	8055323	NM_207363	NCKAP5	NCK-associated protein 5	O14513
8023220	0.179343666666665	1.13236861330294	4.72828544444444	2.27529297424946	0.0345821830590157	0.943759985197524	8023220	NM_005904	SMAD7	SMAD family member 7	O15105
7951417	0.234182333333333	1.17623989860775	3.05418894444444	2.27518561779872	0.0345897731737416	0.943759985197524	7951417	NM_021571	CARD18	caspase recruitment domain family, member 18	P57730
8028058	0.296090666666667	1.22781284381146	3.63785494444444	2.27513102942997	0.0345936331671947	0.943759985197524	8028058	NM_199180	KIRREL2	kin of IRRE like 2 (Drosophila)	Q6UWL6
8061471	-0.244445333333336	-1.18463723107083	7.56901166666667	-2.27470305131234	0.0346239096519735	0.943759985197524	8061471	NM_021067	GINS1	GINS complex subunit 1 (Psf1 homolog)	Q14691
8152703	-0.426061833333334	-1.34356100897560	7.68997305555556	-2.27417346628487	0.0346614079284383	0.943759985197524	8152703	NM_058229	FBXO32	F-box protein 32	Q969P5
7956076	-0.215406000000002	-1.16103060303972	8.03298361111111	-2.27285298410980	0.0347550702500814	0.943759985197524	7956076	NM_001798	CDK2	cyclin-dependent kinase 2	P24941
7908694	-0.206546333333333	-1.15392250056147	4.26468688888889	-2.27282429906017	0.0347571074778543	0.943759985197524	7908694	NM_020443	NAV1	neuron navigator 1	Q8NEY1
7937749	-0.176714166666669	-1.13030660343020	5.25001366666667	-2.27259469153038	0.034773418295125	0.943759985197524	7937749	NM_006757	TNNT3	troponin T type 3 (skeletal, fast)	P45378
7968678	0.277059833333334	1.21172291354370	4.16285638888889	2.27247788207117	0.0347817188905150	0.943759985197524	7968678	NM_207361	FREM2	FRAS1 related extracellular matrix protein 2	Q5SZK8
8082643	0.385535333333332	1.30634443558988	4.46871866666667	2.27223049561367	0.0347993044445755	0.943759985197524	8082643	NM_024800	NEK11	NIMA (never in mitosis gene a)- related kinase 11	Q8NG66
7955135	0.191432833333333	1.14189724455996	2.25265372222222	2.27212192316379	0.0348070249422236	0.943759985197524	7955135	NR_029449	LOC255411	hypothetical LOC255411	---
7962760	-0.274254833333336	-1.20936927633667	6.77956311111111	-2.2718625482936	0.0348254752653854	0.943759985197524	7962760	NM_014554	SENP1	SUMO1/sentrin specific peptidase 1	Q6N001
8067743	-0.189954333333333	-1.14072760702325	4.90589533333333	-2.27154707812388	0.0348479280065384	0.943759985197524	8067743	NM_025224	ZBTB46	zinc finger and BTB domain containing 46	Q6ZMU8
7976856	-0.187340000000001	-1.13866234605872	2.03110438888889	-2.27122507395879	0.0348708595416793	0.943759985197524	7976856	NR_030156	MIR410	microRNA 410	---
7922648	-0.244143000000001	-1.18438900272905	4.29609433333333	-2.27099109839543	0.0348875308383616	0.943759985197524	7922648	NM_015602	TOR1AIP1	torsin A interacting protein 1	Q5JTV8
8074388	0.267179500000003	1.20345275017857	8.10937083333333	2.2707559157005	0.0349042955460055	0.943759985197524	8074388	NM_005984	SLC25A1	solute carrier family 25 (mitochondrial carrier; citrate transporter), member 1	P53007
8168107	-0.289885500000000	-1.22254324626637	3.09519761111111	-2.26997749309841	0.034959837391631	0.943759985197524	8168107	NM_001013579	AWAT1	acyl-CoA wax alcohol acyltransferase 1	Q58HT5
8103311	-0.233086666666669	-1.17534693262814	12.3304705555556	-2.26939331846433	0.0350015727648586	0.943759985197524	8103311	NM_000508	FGA	fibrinogen alpha chain	P02671
8134965	0.2267795	1.17021977264068	5.97187488888889	2.26885729202488	0.0350399086462508	0.943759985197524	8134965	NM_020246	SLC12A9	solute carrier family 12 (potassium/chloride transporters), member 9	Q9BXP2
8099982	-0.217567500000001	-1.16277140652269	8.51783861111111	-2.26675348379464	0.0351907442334657	0.943759985197524	8099982	NM_004307	APBB2	amyloid beta (A4) precursor protein-binding, family B, member 2	B4E2F2
8041542	-0.300366333333334	-1.23145706881930	6.40842183333333	-2.26657995228993	0.0352032124865965	0.943759985197524	8041542	NM_138801	GALM	galactose mutarotase (aldose 1-epimerase)	Q96C23
8120315	0.248740166666666	1.18816909327330	3.19084627777778	2.26632654650373	0.0352214270220177	0.943759985197524	8120315	NM_014464	TINAG	tubulointerstitial nephritis antigen	Q9UJW2
8002057	-0.202082500000001	-1.15035767426199	5.75690683333333	-2.26582771915354	0.0352573075565994	0.943759985197524	8002057	NM_001082486	ACD	adrenocortical dysplasia homolog (mouse)	Q96AP0
8031784	0.282899333333333	1.21663746258363	5.07467983333333	2.26549611445461	0.0352811784277723	0.943759985197524	8031784	NM_003435	ZNF134	zinc finger protein 134	Q6PJ68
7955887	0.309177000000000	1.23900069780125	2.9179755	2.26498196641697	0.0353182192785842	0.943759985197524	7955887	NM_018953	HOXC5	homeobox C5	Q14543
8054486	0.166395333333333	1.12225096230558	2.82315666666667	2.26493787589219	0.0353213973659604	0.943759985197524	8054486	NM_000272	NPHP1	nephronophthisis 1 (juvenile)	O15259
8060963	-0.264330833333334	-1.20107882272991	3.23785177777778	-2.26478079992952	0.0353327216925443	0.943759985197524	8060963	NM_003081	SNAP25	synaptosomal-associated protein, 25kDa	P60880
8128716	0.206216666666664	1.15365885071612	10.5178977777778	2.26443666151166	0.0353575438963613	0.943759985197524	8128716	NM_006016	CD164	CD164 molecule, sialomucin	Q04900
8083523	-0.185029333333334	-1.13684008759441	7.97202344444444	-2.26405377915014	0.035385179514066	0.943759985197524	8083523	NM_003875	GMPS	guanine monphosphate synthetase	Q53F90
8123446	-0.210469833333334	-1.15706493654555	2.87927305555556	-2.26125607355605	0.0355877161792782	0.945660120719938	8123446	NM_022138	SMOC2	SPARC related modular calcium binding 2	Q9H3U7
7940358	-0.171306666666667	-1.12607792560494	3.417306	-2.26114556272408	0.0355957383500023	0.945660120719938	7940358	NM_207341	ZP1	zona pellucida glycoprotein 1 (sperm receptor)	Q6NVU7
8025621	-0.148703833333334	-1.10857304450796	4.79393216666667	-2.26104242628069	0.0356032267028651	0.945660120719938	8025621	NM_003259	ICAM5	intercellular adhesion molecule 5, telencephalin	Q8N6I2
7992863	-0.196949000000000	-1.14627166372858	3.10753761111111	-2.26049447632410	0.0356430356304900	0.945660120719938	7992863	NM_012360	OR1F1	olfactory receptor, family 1, subfamily F, member 1	O43749
7898693	-0.334455166666667	-1.26090113998230	5.17235933333333	-2.2575261467724	0.0358593997283374	0.949947101604992	7898693	NM_000478	ALPL	alkaline phosphatase, liver/bone/kidney	B2R6Q2
7963459	-0.218665666666667	-1.16365683474944	3.43901444444444	-2.25592535964541	0.0359765834982452	0.949947101604992	7963459	NM_080747	KRT72	keratin 72	Q14CN4
8048319	0.190294666666667	1.14099673765251	6.61226238888889	2.25586760481303	0.0359808179518185	0.949947101604992	8048319	NM_007127	VIL1	villin 1	P09327
7910164	-0.248141000000001	-1.18767573640775	5.91077927777778	-2.25538468302577	0.0360162426350253	0.949947101604992	7910164	NM_020247	CABC1	chaperone, ABC1 activity of bc1 complex homolog (S. pombe)	Q8NI60
8053315	0.222283166666666	1.16657831885127	4.52616127777778	2.25491447806009	0.0360507653050859	0.949947101604992	8053315	NM_024993	LRRTM4	leucine rich repeat transmembrane neuronal 4	Q9H9T0
8070632	-0.238645999999999	-1.17988479464193	7.49627361111111	-2.25413779739720	0.0361078562433288	0.949947101604992	8070632	NM_001178008	CBS	cystathionine-beta-synthase	P35520
7933772	-0.235397333333334	-1.17723091430671	4.90025972222222	-2.25332957790204	0.0361673537781773	0.949947101604992	7933772	NM_020987	ANK3	ankyrin 3, node of Ranvier (ankyrin G)	Q9H0P5
8039062	0.288117833333333	1.22104623857708	3.41697833333333	2.25286206114026	0.0362018114448351	0.949947101604992	8039062	NM_024733	ZNF665	zinc finger protein 665	---
8066921	-0.2844555	-1.21795049969794	5.65058655555556	-2.25252870961252	0.036226399089327	0.949947101604992	8066921	NM_004975	KCNB1	potassium voltage-gated channel, Shab-related subfamily, member 1	Q2NLD5
7932492	0.248773	1.18819613432821	2.452075	2.25102866394505	0.0363372309929751	0.950927052201098	7932492	NM_001010896	C10orf113	chromosome 10 open reading frame 113	Q5VZT2
8112107	0.198602166666666	1.14758591530820	6.94422438888889	2.25028167876497	0.0363925387346758	0.950927052201098	8112107	NM_003711	PPAP2A	phosphatidic acid phosphatase type 2A	O14494
8098958	0.201515166666666	1.14990539021785	4.74234166666667	2.24922497466182	0.0364709106780093	0.950927052201098	8098958	NM_181808	POLN	polymerase (DNA directed) nu	O95165
7939080	-0.237359	-1.17883271185814	2.69067688888889	-2.24799251381277	0.0365625138982001	0.950927052201098	7939080	NM_000510	FSHB	follicle stimulating hormone, beta polypeptide	P01225
7948794	-0.189959666666667	-1.14073182405571	3.95628377777778	-2.24772213402024	0.0365826382729803	0.950927052201098	7948794	NM_203422	LRRN4CL	LRRN4 C-terminal like	Q8ND94
7898124	-0.166913333333334	-1.12265397912972	3.26101088888889	-2.24761938862292	0.0365902882852038	0.950927052201098	7898124	NM_052929	FHAD1	forkhead-associated (FHA) phosphopeptide binding domain 1	B1AJZ9
8113214	-0.300432666666667	-1.23151369099368	8.62966361111111	-2.24759424149261	0.0365921608641765	0.950927052201098	8113214	NM_002064	GLRX	glutaredoxin (thioltransferase)	P35754
8049375	0.194515333333332	1.14433966044791	3.579819	2.2454679446745	0.0367508144017402	0.953827154831338	8049375	ENST00000389758	HEATR7B1	HEAT repeat containing 7B1	Q8IUR1
8069565	-0.277052000000000	-1.21171633432672	6.52733827777778	-2.24430309451233	0.0368379974705042	0.95486727458711	8069565	NM_001130914	BTG3	BTG family, member 3	Q14201
7965573	0.242971166666666	1.18342736984011	6.81709477777778	2.24146934497748	0.0370508833215069	0.95533710269185	7965573	NM_021229	NTN4	netrin 4	Q9HB63
8161353	0.217073499999999	1.16237332465042	5.76083677777778	2.24135731358938	0.0370593228787384	0.95533710269185	8161353	AK292642	LOC554249	hypothetical LOC554249	Q5XG85
7905606	-0.223239166666668	-1.16735160664387	5.97455566666667	-2.24055948185549	0.0371194762963631	0.95533710269185	7905606	NM_000906	NPR1	natriuretic peptide receptor A/guanylate cyclase A (atrionatriuretic peptide receptor A)	P16066
8137091	0.182304166666666	1.13469468997331	5.80836616666667	2.24010555137845	0.0371537409176303	0.95533710269185	8137091	NM_170686	ZNF398	zinc finger protein 398	Q8TD17
8082400	-0.277999833333334	-1.21251267898677	3.03055327777778	-2.23936889840069	0.037209408491066	0.95533710269185	8082400	NM_207335	KBTBD12	kelch repeat and BTB (POZ) domain containing 12	Q3ZCT8
8083146	0.173462833333332	1.12776215332039	7.80634516666667	2.23886491064181	0.0372475380920981	0.95533710269185	8083146	NM_001172312	PLS1	plastin 1	Q14651
8101723	0.292103999999999	1.22442465469458	5.17555355555556	2.23878740203902	0.0372534052513159	0.95533710269185	8101723	NM_153757	NAP1L5	nucleosome assembly protein 1-like 5	Q8ND87
8049271	0.166342999999999	1.12221025372420	5.98521566666667	2.23823210331416	0.037295464464396	0.95533710269185	8049271	NM_030803	ATG16L1	ATG16 autophagy related 16-like 1 (S. cerevisiae)	Q676U5
8157684	-0.2151715	-1.16084190096286	2.48522244444444	-2.23801960204660	0.0373115711858309	0.95533710269185	8157684	NM_001005234	OR1L3	olfactory receptor, family 1, subfamily L, member 3	Q8NH93
8030078	0.247095333333332	1.18681521985220	5.16363538888889	2.23750701820715	0.0373504492269367	0.95533710269185	8030078	NM_020126	SPHK2	sphingosine kinase 2	B3KV83
7902267	-0.148397833333333	-1.10833793773251	6.09436294444444	-2.23700076224569	0.0373888838333416	0.95533710269185	7902267	NR_023916	PIN1L	peptidylprolyl cis/trans isomerase, NIMA-interacting 1-like (pseudogene)	O15428
7970624	-0.289304333333335	-1.2220508634167	5.77268905555556	-2.23656901925203	0.0374216901597104	0.95533710269185	7970624	NM_018451	CENPJ	centromere protein J	Q5JPD5
7999952	-0.220718499999999	-1.16531379883638	2.49626372222222	-2.23472372990909	0.0375622040532036	0.955383679090115	7999952	NM_174924	PDILT	protein disulfide isomerase-like, testis expressed	Q8N807
7971388	-0.292185666666667	-1.22449396768697	6.79058572222222	-2.23457229909031	0.0375737565918997	0.955383679090115	7971388	NM_001010875	SLC25A30	solute carrier family 25, member 30	B3KTE8
8059642	0.2699555	1.20577063506219	2.79849327777778	2.23433503831794	0.0375918635907836	0.955383679090115	8059642	NM_152527	SLC16A14	solute carrier family 16, member 14 (monocarboxylic acid transporter 14)	Q7RTX9
8078350	-0.170134000000001	-1.12516298691154	9.09291094444444	-2.23318016591415	0.0376801142956966	0.955383679090115	8078350	NM_001024847	TGFBR2	transforming growth factor, beta receptor II (70/80kDa)	A3QNQ0
8126324	0.180936833333333	1.13361977751371	3.42393622222222	2.23292237099229	0.0376998398970456	0.955383679090115	8126324	NM_002630	PGC	progastricsin (pepsinogen C)	P20142
8004922	0.222941833333333	1.16711104521554	6.25787766666667	2.23283781434196	0.0377063119522492	0.955383679090115	8004922	NM_004246	GLP2R	glucagon-like peptide 2 receptor	Q4VAT1
8061946	-0.213539333333334	-1.15952934630203	4.97065905555556	-2.23200556101295	0.0377700679475377	0.955804341194245	8061946	NM_032819	ZNF341	zinc finger protein 341	Q9BYN7
7916882	-0.205047166666667	-1.15272403269914	2.41451505555556	-2.22959029980165	0.0379556533008014	0.95806149163143	7916882	NM_000329	RPE65	retinal pigment epithelium-specific protein 65kDa	Q16518
7928736	-0.260693333333334	-1.19805432969032	3.02483122222222	-2.22957245726797	0.0379570274053551	0.95806149163143	7928736	NM_001010848	NRG3	neuregulin 3	B9EGV5
7919815	-0.211213666666668	-1.15766165681932	3.48066905555556	-2.22882100811165	0.0380149401210045	0.95806149163143	7919815	NM_000396	CTSK	cathepsin K	P43235
8056376	0.205155333333333	1.15281046190767	2.52646305555556	2.22838832830377	0.0380483226819586	0.95806149163143	8056376	NM_006922	SCN3A	sodium channel, voltage-gated, type III, alpha subunit	Q9NY46
8095680	0.297067166666665	1.22864418034639	7.04421894444444	2.22583314349356	0.0382460120289729	0.95918233624992	8095680	NM_000584	IL8	interleukin 8	P10145
8162884	-0.476424666666668	-1.39129144712574	8.59121172222222	-2.2251173269211	0.0383015620015699	0.95918233624992	8162884	NM_000035	ALDOB	aldolase B, fructose-bisphosphate	P05062
7934384	0.223034999999999	1.16718641759410	3.21276238888889	2.22510300723489	0.0383026740161171	0.95918233624992	7934384	NM_001024593	ZMYND17	zinc finger, MYND-type containing 17	Q4VC12
7899643	-0.205554000000001	-1.15312906743198	4.16007261111111	-2.22501422449112	0.0383095692209157	0.95918233624992	7899643	NM_001525	HCRTR1	hypocretin (orexin) receptor 1	O43613
7959408	-0.308449500000002	-1.23837607114415	6.33428516666667	-2.22438198915936	0.0383587039505590	0.95918233624992	7959408	NM_014708	KNTC1	kinetochore associated 1	P50748
8027854	-0.269606500000001	-1.20547898433587	4.79497244444444	-2.22414987374177	0.0383767575085685	0.95918233624992	8027854	NM_005303	FFAR1	free fatty acid receptor 1	Q0IJ71
8166511	-0.182024166666668	-1.13447448842346	6.56516922222222	-2.22032101423423	0.0386756867028417	0.963197514267082	8166511	NM_005391	PDK3	pyruvate dehydrogenase kinase, isozyme 3	Q15120
8091863	0.167757166666666	1.12331081229569	2.54288761111111	2.21997476862582	0.0387028240159938	0.963197514267082	8091863	NM_014926	SLITRK3	SLIT and NTRK-like family, member 3	O94933
7904158	0.344540999999999	1.26974694249404	7.91334466666667	2.21864779146556	0.0388069887980748	0.963197514267082	7904158	NM_020190	OLFML3	olfactomedin-like 3	Q9NRN5
7967210	0.328850999999999	1.25601265480171	4.65041827777778	2.21855947180812	0.0388139308108423	0.963197514267082	7967210	NR_002809	LOC338799	hypothetical LOC338799	Q8N9G7
7954794	0.19915	1.14802176985800	2.25358738888889	2.21649231292496	0.0389767370430115	0.963197514267082	7954794	NM_001031748	C12orf40	chromosome 12 open reading frame 40	Q86WS4
8148263	0.252521499999999	1.19128739364979	5.69997538888889	2.21624820721222	0.0389960036977963	0.963197514267082	8148263	NM_017956	TRMT12	tRNA methyltransferase 12 homolog (S. cerevisiae)	Q53H54
8093141	-0.210638833333335	-1.15720048523905	5.86482027777778	-2.2161526706562	0.0390035465361669	0.963197514267082	8093141	NM_182627	WDR53	WD repeat domain 53	A0MNP1
8154416	0.285548833333332	1.21887386225877	3.895273	2.21600963661053	0.0390148419140788	0.963197514267082	8154416	AY422473	C9orf93	chromosome 9 open reading frame 93	Q6TFL3
8154622	0.213629166666666	1.15960154980065	2.65363433333333	2.21587427641906	0.0390255340498955	0.963197514267082	8154622	NM_002170	IFNA8	interferon, alpha 8	P32881
7964733	0.242924166666667	1.18338881686890	2.22808616666667	2.21529056812258	0.0390716720834003	0.963197514267082	7964733	NR_026825	RPSAP52	ribosomal protein SA pseudogene 52	---
7943984	-0.175807333333334	-1.12959635101939	8.05247927777778	-2.21491979256502	0.0391010052391504	0.963197514267082	7943984	NM_006006	ZBTB16	zinc finger and BTB domain containing 16	Q05516
8019778	0.219619333333332	1.16442630270409	8.27034538888889	2.21474362519575	0.0391149494343691	0.963197514267082	8019778	NM_002861	PCYT2	phosphate cytidylyltransferase 2, ethanolamine	Q99447
8013804	-0.214744500000001	-1.16049837296088	6.85073611111111	-2.21423614993257	0.0391551431552085	0.963197514267082	8013804	NM_144683	DHRS13	dehydrogenase/reductase (SDR family) member 13	Q6UX07
8000371	0.260172166666666	1.19762161647016	2.80885611111111	2.21325046741931	0.0392333206422286	0.963950799294513	8000371	AK127191	FLJ45256	hypothetical LOC400511	Q6ZSR6
8114425	-0.361782500000002	-1.28501259499404	5.174116	-2.21207619067733	0.0393266427887803	0.96398191911234	8114425	NM_001790	CDC25C	cell division cycle 25 homolog C (S. pombe)	P30307
8049961	0.302346666666664	1.23314860440496	7.36726316666667	2.21201641343527	0.0393313988427064	0.96398191911234	8049961	NM_183421	FBXO25	F-box protein 25	Q8TCJ0
7927186	0.267725000000000	1.20390787588727	6.93444572222222	2.21056207942575	0.0394472724396649	0.96398191911234	7927186	NM_032023	RASSF4	Ras association (RalGDS/AF-6) domain family member 4	Q9H2L5
7990191	-0.182146333333335	-1.13457055920140	4.42895872222222	-2.21018484170871	0.0394773797695555	0.96398191911234	7990191	NM_052840	CELF6	CUGBP, Elav-like family member 6	B3KWE6
8150722	-0.216022666666667	-1.16152698092314	2.336655	-2.20960336019258	0.0395238290204352	0.96398191911234	8150722	NM_014682	ST18	suppression of tumorigenicity 18 (breast carcinoma) (zinc finger protein)	O60284
8042986	-0.308160833333333	-1.23812831113861	3.7993575	-2.20882274461471	0.039586263984046	0.96398191911234	8042986	NM_002909	REG1A	regenerating islet-derived 1 alpha	P05451
8092541	0.220303333333332	1.16497850286143	6.67526172222222	2.20858719034728	0.0396051217496827	0.96398191911234	8092541	NM_139248	LIPH	lipase, member H	Q8WWY8
7957205	-0.173854500000000	-1.12806836273691	2.28948138888889	-2.20770377140796	0.0396759189225883	0.96398191911234	7957205	NM_173353	TPH2	tryptophan hydroxylase 2	Q8IWU9
7938066	-0.220592	-1.16521162496818	3.46630427777778	-2.20756262205663	0.0396872413606301	0.96398191911234	7938066	NM_001003443	OR56A3	olfactory receptor, family 56, subfamily A, member 3	---
8168399	-0.167484166666667	-1.12309826922177	5.75303983333333	-2.20727704840255	0.0397101579900742	0.96398191911234	8168399	NM_001039840	CHIC1	cysteine-rich hydrophobic domain 1	Q5VXU3
8138602	0.202594666666664	1.15076613165024	8.56163427777778	2.20599702607542	0.0398130257981283	0.964523161693814	8138602	NM_004403	DFNA5	deafness, autosomal dominant 5	A4FTY0
8170119	0.243808833333333	1.18411469840248	6.62318461111111	2.20437687851226	0.0399435772992165	0.964523161693814	8170119	NM_001159702	FHL1	four and a half LIM domains 1	B3KRI9
8160274	0.289692666666666	1.22237984975626	2.60248766666667	2.20435005196099	0.0399457422776016	0.964523161693814	8160274	AK021795	MGC24103	hypothetical MGC24103	Q8NEQ3
7900540	-0.234546166666667	-1.17653657201311	4.45408927777778	-2.20425802800482	0.0399531696868612	0.964523161693814	7900540	NM_173642	RIMKLA	ribosomal modification protein rimK-like family member A	Q8IXN7
8026875	0.456142833333334	1.37186910311256	7.35479944444444	2.20371305995306	0.0399971808998307	0.964523161693814	8026875	NR_000012	SNORA68	small nucleolar RNA, H/ACA box 68	---
7967028	0.393130666666666	1.31324006180774	2.52644194444444	2.20345599671606	0.040017956535989	0.964523161693814	7967028	NR_003137	RNU4-2	RNA, U4 small nuclear 2	---
7911283	0.271690999999999	1.20722199799440	3.09493105555556	2.20281008491323	0.0400702021898513	0.96463539000984	7911283	NM_001005495	OR2T3	olfactory receptor, family 2, subfamily T, member 3	Q8NH03
7933190	-0.248697166666667	-1.18813368003061	2.63995644444444	-2.20100225621739	0.0402167635205034	0.96547713076021	7933190	AK097743	LOC100131195	hypothetical protein LOC100131195	---
8138504	-0.199425666666668	-1.14824115203012	5.11887166666667	-2.20081443211195	0.0402320185893587	0.96547713076021	8138504	NM_012294	RAPGEF5	Rap guanine nucleotide exchange factor (GEF) 5	Q92565
7969574	0.174823333333329	1.12882616480316	12.2514205555556	2.20061699709488	0.0402480599650902	0.96547713076021	7969574	NR_030754	MIR622	microRNA 622	---
8162639	0.325651666666666	1.25323039610645	4.60905222222222	2.19917764411071	0.0403651827863256	0.966489665572712	8162639	NM_001001662	ZNF782	zinc finger protein 782	Q6ZMW2
7948324	-0.302631333333334	-1.23339194823548	2.44850111111111	-2.19892673873437	0.0403856313142618	0.966489665572712	7948324	NM_001005469	OR5B3	olfactory receptor, family 5, subfamily B, member 3	---
7993588	0.231636999999998	1.17416649916097	4.19252727777778	2.19730283356651	0.0405182072496094	0.968518939799037	7993588	NM_024847	TMC7	transmembrane channel-like 7	Q7Z402
8159992	-0.178282833333334	-1.13153627327581	7.51502038888889	-2.19637890751687	0.0405938143450774	0.969183294198727	8159992	NM_024896	ERMP1	endoplasmic reticulum metallopeptidase 1	Q7Z2K6
7952392	0.215080166666667	1.16076841335715	2.17834977777778	2.19526785005913	0.0406849057566795	0.969324108212862	7952392	NM_001002917	OR8D1	olfactory receptor, family 8, subfamily D, member 1	Q8WZ84
7929689	-0.226090999999999	-1.16966143975032	4.33761722222222	-2.19514056225616	0.0406953535317783	0.969324108212862	7929689	NM_031484	MARVELD1	MARVEL domain containing 1	Q9BSK0
7969414	0.186597166666668	1.13807620789235	6.85817116666667	2.19207181257156	0.0409479801872452	0.97225753423631	7969414	NM_001730	KLF5	Kruppel-like factor 5 (intestinal)	Q13887
8175782	-0.180293333333333	-1.13311425026043	5.347988	-2.19171578659091	0.0409773817290313	0.97225753423631	8175782	NM_017518	HAUS7	HAUS augmin-like complex, subunit 7	Q99871
7985016	0.265056666666667	1.20168324872339	6.28438538888889	2.19152783447351	0.0409929110822265	0.97225753423631	7985016	NM_153271	SNX33	sorting nexin 33	Q8WV41
7999965	-0.426529	-1.3439961449782	9.23704505555555	-2.19018665648810	0.0411038808368783	0.97225753423631	7999965	NM_182617	ACSM2B	acyl-CoA synthetase medium-chain family member 2B	Q68CK6
8010071	-0.201959166666668	-1.15025933651338	3.89718927777778	-2.18996584340603	0.0411221773322218	0.97225753423631	8010071	NM_001088	AANAT	aralkylamine N-acetyltransferase	Q16613
8176133	0.155279999999999	1.11363773341548	10.4553733333333	2.18972357651572	0.0411422600478879	0.97225753423631	8176133	NM_000402	G6PD	glucose-6-phosphate dehydrogenase	P11413
7956426	-0.253269666666668	-1.19190534313857	4.56343022222222	-2.18957879933618	0.0411542656326963	0.97225753423631	7956426	NM_031479	INHBE	inhibin, beta E	P58166
8143803	-0.215542666666668	-1.16114059281148	4.6437185	-2.18824483360808	0.0412650349457645	0.973130194018823	8143803	NM_173681	ATG9B	ATG9 autophagy related 9 homolog B (S. cerevisiae)	Q674R7
8131965	-0.2168785	-1.16221622458819	4.93525794444444	-2.18779830554003	0.041302174398633	0.973130194018823	8131965	AK056484	LOC441204	hypothetical locus LOC441204	Q96MT5
8106170	0.212542000000000	1.15872804207243	3.77906216666667	2.18740119514473	0.0413352292575336	0.973130194018823	8106170	NM_173490	TMEM171	transmembrane protein 171	Q8WVE6
8065719	-0.287343666666668	-1.22039118696372	5.44333566666667	-2.18626845253225	0.0414296498969509	0.974217857720606	8065719	NM_007238	PXMP4	peroxisomal membrane protein 4, 24kDa	Q9Y6I8
8039078	-0.224291000000000	-1.16820300420644	2.72737377777778	-2.18569466480513	0.0414775535872167	0.974217857720606	8039078	NM_033341	BIRC8	baculoviral IAP repeat-containing 8	Q96P09
8166989	-0.293261166666667	-1.22540714353093	6.25273511111111	-2.1846181902344	0.0415675615557606	0.97520193603619	8166989	NM_001129898	ZNF673	zinc finger family member 673	Q5JUW0
7999319	0.193900833333332	1.14385234541372	7.75388105555556	2.18383742726750	0.0416329556176269	0.975606948403812	7999319	NM_014316	CARHSP1	calcium regulated heat stable protein 1, 24kDa	Q9Y2V2
7997765	0.191393500000000	1.14186611253869	5.16110588888889	2.18105604993072	0.0418666788626167	0.97868333583619	7997765	NM_001127464	ZNF469	zinc finger protein 469	Q96JG9
8137050	-0.272511333333334	-1.20790863378786	2.70816327777778	-2.18083000508898	0.041885726304101	0.97868333583619	8137050	BC021251	C7orf33	chromosome 7 open reading frame 33	Q8WU49
7913644	-0.202674666666668	-1.15082994544349	4.78700933333333	-2.18055062210112	0.0419092791670578	0.97868333583619	7913644	NM_004091	E2F2	E2F transcription factor 2	Q14209
7975995	-0.276271166666668	-1.21106069160206	4.75641677777778	-2.17998065739265	0.0419573664944079	0.97868333583619	7975995	NM_174943	C14orf178	chromosome 14 open reading frame 178	Q8N769
8034583	-0.187086666666667	-1.13846241759534	4.114347	-2.17873537566714	0.0420626049716627	0.979410862993914	8034583	NM_001105578	SYCE2	synaptonemal complex central element protein 2	Q6PIF2
8166576	-0.192139	-1.14245631430797	2.45101888888889	-2.17846846380124	0.0420851929781795	0.979410862993914	8166576	ENST00000379029	MAGEB5	melanoma antigen family B, 5	---
8133983	-0.1866295	-1.13810171446769	2.48482233333333	-2.17712252129243	0.0421992651717881	0.980771144141499	8133983	NM_021723	ADAM22	ADAM metallopeptidase domain 22	Q9P0K1
8001564	0.196629333333332	1.14601770551914	7.02387355555556	2.17631289116103	0.0422680193754485	0.980771144141499	8001564	NM_018110	DOK4	docking protein 4	Q8TEW6
8023990	-0.213799666666667	-1.15973860145887	5.16979911111111	-2.17453980239901	0.0424189483161273	0.980771144141499	8023990	NM_020637	FGF22	fibroblast growth factor 22	Q9HCT0
8044793	-0.167089833333334	-1.12279133355528	8.90871355555556	-2.17380640145593	0.042481520594294	0.980771144141499	8044793	NM_182915	STEAP3	STEAP family member 3	Q658P3
8008263	-0.166874500000000	-1.12262376081732	7.49409066666667	-2.17279410837023	0.0425680257679359	0.980771144141499	8008263	NM_002611	PDK2	pyruvate dehydrogenase kinase, isozyme 2	Q15119
7960052	0.482778333333333	1.39743224320991	5.34807788888889	2.17274503195599	0.0425722236596096	0.980771144141499	7960052	NR_002979	SNORA49	small nucleolar RNA, H/ACA box 49	---
8085665	-0.244301000000002	-1.18451872086398	6.84013044444444	-2.17262682496110	0.0425823363844107	0.980771144141499	8085665	NM_015150	RFTN1	raftlin, lipid raft linker 1	Q14699
7981161	0.293158833333333	1.22532022595875	4.60353572222222	2.17249480730959	0.0425936332157551	0.980771144141499	7981161	NM_152592	C14orf49	chromosome 14 open reading frame 49	Q6ZMZ3
8060187	-0.235183666666667	-1.17705657643719	4.27845333333333	-2.17207288722426	0.0426297555157619	0.980771144141499	8060187	NM_001085437	C2orf54	chromosome 2 open reading frame 54	Q08AI8
8150197	-0.254613666666667	-1.1930162273754	3.69972672222222	-2.17176167123499	0.042656417898384	0.980771144141499	8150197	NM_024025	DUSP26	dual specificity phosphatase 26 (putative)	Q9BV47
7933298	0.248523000000000	1.18799025346683	5.15323155555556	2.16872733363188	0.0429171730653642	0.980771144141499	7933298	NM_031912	SYT15	synaptotagmin XV	Q9BQS2
8151795	0.196733833333333	1.14610071903498	3.38882277777778	2.16819833524037	0.0429627810002322	0.980771144141499	8151795	NM_004063	CDH17	cadherin 17, LI cadherin (liver-intestine)	B2R778
8166433	-0.191296000000000	-1.14178894572180	2.56213716666667	-2.16814855360322	0.0429670752310932	0.980771144141499	8166433	NM_152577	ZNF645	zinc finger protein 645	Q8N7E2
8013222	-0.229078666666668	-1.17208619295364	6.85227216666667	-2.16764607028121	0.0430104420421705	0.980771144141499	8013222	NM_004618	TOP3A	topoisomerase (DNA) III alpha	Q13472
8075316	0.278684	1.21308782305118	3.53459911111111	2.16735788816535	0.0430353316030403	0.980771144141499	8075316	NM_020530	OSM	oncostatin M	B5BUQ7
8082298	0.232292999999999	1.17470051941264	4.30065	2.16690579247181	0.0430744044359071	0.980771144141499	8082298	BC042038	C3orf46	chromosome 3 open reading frame 46	Q8IVU5
8076292	0.195610333333333	1.14520853955527	2.61164288888889	2.16621553105836	0.0431341233979407	0.980771144141499	8076292	NM_145174	DNAJB7	DnaJ (Hsp40) homolog, subfamily B, member 7	Q7Z6W7
7906452	-0.198064	-1.14715791265088	2.48901027777778	-2.16596963173433	0.0431554159666402	0.980771144141499	7906452	NM_012351	OR10J1	olfactory receptor, family 10, subfamily J, member 1	P30954
8029331	-0.241599666666667	-1.18230287758845	4.09285794444444	-2.16563459921322	0.0431844420584659	0.980771144141499	8029331	NM_013359	ZNF221	zinc finger protein 221	Q9UK13
7992967	0.259427833333333	1.19700388386185	6.67772872222222	2.16538294384658	0.043206256341128	0.980771144141499	7992967	NM_138440	VASN	vasorin	Q6EMK4
8074399	0.181222999999999	1.13384465966803	7.12117261111111	2.16429675444445	0.0433005259989831	0.980771144141499	8074399	NM_007098	CLTCL1	clathrin, heavy chain-like 1	P53675
8152222	0.207850166666665	1.15496582755536	8.585083	2.16424046883273	0.043305416097024	0.980771144141499	8152222	NM_015878	AZIN1	antizyme inhibitor 1	B3KTF6
7915592	0.302087833333333	1.23292738555796	2.50088855555556	2.16389823622009	0.0433351601314498	0.980771144141499	7915592	NR_002755	RNU5D	RNA, U5D small nuclear // RNA, U5D small nuclear	---
8003322	-0.253199500000001	-1.19184737524597	4.79315133333333	-2.16330578954513	0.0433866947424544	0.980771144141499	8003322	NM_000101	CYBA	cytochrome b-245, alpha polypeptide	B4DT46
8161488	-0.223612500000001	-1.16765372708340	6.96084766666667	-2.16214385611933	0.0434879290499301	0.980771144141499	8161488	NR_002817	AQP7P1	aquaporin 7 pseudogene 1	O14520
8039706	-0.202690833333334	-1.15084284157734	3.09783838888889	-2.16199471517175	0.0435009386465601	0.980771144141499	8039706	NM_005773	ZNF256	zinc finger protein 256	Q9Y2P7
8141423	-0.313561166666667	-1.24277159000538	3.6593955	-2.16132030728476	0.0435598116940298	0.980771144141499	8141423	NR_029831	MIR106B	microRNA 106b	---
8035782	-0.330477000000001	-1.25742905108274	3.50272361111111	-2.16096933581788	0.0435904787904297	0.980771144141499	8035782	NM_033196	ZNF682	zinc finger protein 682	O95780
8144401	0.256693	1.19473694234196	2.67797394444444	2.16037757028965	0.0436422304947055	0.980771144141499	8144401	NM_152250	DEFB105A	defensin, beta 105A	Q8NG35
8155327	-0.149928666666666	-1.10951461131762	9.37683816666667	-2.16000422473561	0.0436749095075609	0.980771144141499	8155327	NM_000692	ALDH1B1	aldehyde dehydrogenase 1 family, member B1	P30837
8083301	0.244021666666667	1.18428939760198	11.3512594444444	2.15988906614067	0.0436849938623816	0.980771144141499	8083301	NM_004617	TM4SF4	transmembrane 4 L six family member 4	P48230
8088106	0.19931783333333	1.14815533067485	10.1017032777778	2.15941007453177	0.0437269615845148	0.980771144141499	8088106	NM_001135055	TKT	transketolase	P29401
7942896	0.207682000000000	1.15483120767499	2.31298372222222	2.1582437732239	0.0438293028909341	0.980771144141499	7942896	NM_173556	CCDC83	coiled-coil domain containing 83	Q8IWF9
7939920	-0.224853000000000	-1.16865816483401	2.2531825	-2.15814351866456	0.0438381102674602	0.980771144141499	7939920	ENST00000314689	OR4A13P	olfactory receptor, family 4, subfamily A, member 13 pseudogene	---
7953351	-0.264067333333334	-1.20085947258275	7.67113761111111	-2.15793525923112	0.0438564110413737	0.980771144141499	7953351	NM_014865	NCAPD2	non-SMC condensin I complex, subunit D2	B3KMS0
8073068	0.168545666666666	1.12392492175124	7.63379705555556	2.15666883256911	0.0439678480917546	0.980771144141499	8073068	NM_014508	APOBEC3C	apolipoprotein B mRNA editing enzyme, catalytic polypeptide-like 3C	Q9NRW3
7923608	0.261883833333333	1.19904336221605	2.97275538888889	2.15608896096065	0.0440189589562067	0.980771144141499	7923608	NM_000537	REN	renin	Q15296
8139456	0.342012333333333	1.26752335781109	5.07931211111111	2.15547523382969	0.0440731128579767	0.980771144141499	8139456	NR_002952	SNORA9	small nucleolar RNA, H/ACA box 9	A4D2L5
7976333	0.164788499999999	1.12100172642392	7.33645744444444	2.15541084047645	0.0440787982991469	0.980771144141499	7976333	NM_015676	C14orf109	chromosome 14 open reading frame 109	Q8N6I4
8063497	-0.181094833333334	-1.13374393523801	2.90121583333333	-2.15537520519896	0.0440819449090823	0.980771144141499	8063497	NM_001164116	CASS4	Cas scaffolding protein family member 4	Q9NQ75
7903144	0.143951166666666	1.10492708383556	6.90339694444444	2.15461841107478	0.0441488184812551	0.980771144141499	7903144	NM_001114106	SLC44A3	solute carrier family 44, member 3	Q8N4M1
8003844	-0.322260500000001	-1.25028804026507	4.92552838888889	-2.15431303430927	0.0441758290380458	0.980771144141499	8003844	NM_031965	GSG2	germ cell associated 2 (haspin)	A0PJ70
8143939	-0.203798833333334	-1.15172703651363	4.62405444444444	-2.15329184886595	0.0442662621891717	0.981325011709185	8143939	AK127717	LOC401433	hypothetical LOC401433	---
8160756	-0.181441333333335	-1.13401626545455	7.763762	-2.15293840185677	0.0442976016632415	0.981325011709185	8160756	NM_015397	DCAF12	DDB1 and CUL4 associated factor 12	Q5T6F0
8043981	-0.453191666666667	-1.36906568578091	9.43674122222222	-2.15221122054785	0.04436214300713	0.981681920037692	8043981	NM_004633	IL1R2	interleukin 1 receptor, type II	P27930
8091306	0.173495	1.12778729844993	7.46582322222222	2.1508641821272	0.0444819263598473	0.981922870553739	8091306	NR_033438	PLSCR4	phospholipid scramblase 4	Q9NRQ2
8132347	-0.226842333333334	-1.17027074003724	2.58108477777778	-2.15041507705303	0.0445219277610832	0.981922870553739	8132347	NM_181791	GPR141	G protein-coupled receptor 141	Q7Z602
8043564	-0.271451	-1.20702118689205	6.83488888888889	-2.15016798994234	0.0445439495605454	0.981922870553739	8043564	NM_016044	FAHD2A	fumarylacetoacetate hydrolase domain containing 2A	Q6P2I3
8131475	0.200139666666665	1.14880956535804	6.24057488888889	2.14982688105772	0.0445743674074054	0.981922870553739	8131475	NM_020156	C1GALT1	core 1 synthase, glycoprotein-N-acetylgalactosamine 3-beta-galactosyltransferase, 1	Q9NS00
7984298	-0.239402166666667	-1.18050337541026	7.06797411111111	-2.14822155198733	0.0447177741632539	0.981922870553739	7984298	NM_133375	DIS3L	DIS3 mitotic control homolog (S. cerevisiae)-like	Q8TF46
8154953	-0.243974166666668	-1.18425040611817	3.36940177777778	-2.14810045696473	0.0447286088028697	0.981922870553739	8154953	NM_015297	KIAA1045	KIAA1045	Q9UPV7
7965112	-0.179750666666669	-1.13268811189929	6.70707461111111	-2.14689291360854	0.0448367811665346	0.981922870553739	7965112	NM_002583	PAWR	PRKC, apoptosis, WT1, regulator	Q96IZ0
8106929	-0.180254	-1.13308335769361	2.07782488888889	-2.14657800812928	0.044865029678827	0.981922870553739	8106929	XR_078322	LOC100288871	similar to cytochrome b	---
8021228	-0.157796166666667	-1.11558169455646	8.63748594444444	-2.14600783367145	0.0449162182441425	0.981922870553739	8021228	NM_005359	SMAD4	SMAD family member 4	Q13485
8124166	-0.249680000000001	-1.18894336967526	5.47598711111111	-2.14523801375174	0.044985414707987	0.981922870553739	8124166	NM_001080480	MBOAT1	membrane bound O-acyltransferase domain containing 1	Q6ZNC8
8138745	-0.198443333333334	-1.14745957893243	3.01905766666667	-2.14448879874312	0.0450528521982146	0.981922870553739	8138745	NM_006896	HOXA7	homeobox A7	P31268
8014454	-0.262085000000001	-1.19921056621070	6.70803377777778	-2.14420118422998	0.0450787650542895	0.981922870553739	8014454	NM_001163735	MYO19	myosin XIX	Q96H55
8094378	-0.147871666666667	-1.10793378846305	7.32492433333333	-2.14270020118640	0.0452142174811342	0.981922870553739	8094378	NM_018323	PI4K2B	phosphatidylinositol 4-kinase type 2 beta	Q8TCG2
7947248	-0.378125000000001	-1.29965166381310	5.56501222222222	-2.14220976951489	0.0452585554415237	0.981922870553739	7947248	NM_031217	KIF18A	kinesin family member 18A	Q8NI77
8122202	-0.1453800	-1.10602193663223	3.49429211111111	-2.14170524727792	0.0453042085427014	0.981922870553739	8122202	NM_001130173	MYB	v-myb myeloblastosis viral oncogene homolog (avian)	Q708E2
8160435	0.202520666666667	1.15070710704185	2.28863377777778	2.14163130926544	0.0453109025481049	0.981922870553739	8160435	NM_176891	IFNE	interferon, epsilon	Q86WN2
7936706	-0.170905666666669	-1.12576497346637	8.10627094444444	-2.14053123690127	0.0454106043354934	0.981922870553739	7936706	NM_024834	C10orf119	chromosome 10 open reading frame 119	Q9BTE3
7984011	-0.228060833333334	-1.17125956803966	4.81382994444444	-2.14014854131899	0.0454453355661587	0.981922870553739	7984011	NM_012182	FOXB1	forkhead box B1	Q99853
8060501	0.434802333333333	1.35172561758443	3.90440244444444	2.14004187138683	0.0454550206148318	0.981922870553739	8060501	NR_002981	SNORA51	small nucleolar RNA, H/ACA box 51	---
7958577	-0.222255166666667	-1.16655567797775	5.48372772222222	-2.13998814729210	0.0454598991806981	0.981922870553739	7958577	NM_032829	C12orf34	chromosome 12 open reading frame 34	Q5U5X8
8037762	0.242549833333333	1.18308180505903	4.67348522222222	2.1390529356894	0.0455449000009644	0.981922870553739	8037762	NM_032040	CCDC8	coiled-coil domain containing 8	Q9H0W5
8108749	0.308385166666666	1.23832085012929	3.77351266666667	2.13893178970181	0.0455559214545931	0.981922870553739	8108749	NR_001281	PCDHB18	protocadherin beta 18 pseudogene	Q96TA0
8124594	0.175213999999999	1.12913188046469	4.78752483333333	2.13822276514957	0.0456204747680587	0.981922870553739	8124594	NM_052923	SCAND3	SCAN domain containing 3	Q6R2W3
8002403	-0.269068166666667	-1.2050292507188	6.0106725	-2.13758432598451	0.0456786727736595	0.981922870553739	8002403	NM_138383	MTSS1L	metastasis suppressor 1-like	Q765P7
8104663	0.196028166666666	1.14554026288353	3.2398445	2.13746149584819	0.0456898773032329	0.981922870553739	8104663	NM_004932	CDH6	cadherin 6, type 2, K-cadherin (fetal kidney)	P55285
8104998	0.220645333333332	1.16525470113253	6.69817311111111	2.13696361396382	0.0457353195423293	0.981922870553739	8104998	NM_018034	WDR70	WD repeat domain 70	Q9NW82
7940333	0.196547166666667	1.14595243755142	3.63272111111111	2.1363497101067	0.0457914078055429	0.981922870553739	7940333	NM_001098835	MS4A15	membrane-spanning 4-domains, subfamily A, member 15	---
8120279	0.217464500000001	1.16268839439864	6.0088365	2.13628884143546	0.0457969723724609	0.981922870553739	8120279	NM_018214	LRRC1	leucine rich repeat containing 1	Q9BTT6
8101881	-0.536611333333335	-1.45056136930922	9.97294366666667	-2.13627859654333	0.0457979090130276	0.981922870553739	8101881	NM_000668	ADH1B	alcohol dehydrogenase 1B (class I), beta polypeptide	P00325
8119403	0.309508833333333	1.23928571231003	2.77094905555556	2.13596818408203	0.0458262967707862	0.981922870553739	8119403	NM_006789	APOBEC2	apolipoprotein B mRNA editing enzyme, catalytic polypeptide-like 2	Q9Y235
8013120	0.194803000000000	1.14456785919249	7.28340683333333	2.13462221509374	0.0459495731126613	0.982888343772076	8013120	NM_148172	PEMT	phosphatidylethanolamine N-methyltransferase	Q9UBM1
8101624	-0.254839500000001	-1.19320299166859	5.83887288888889	-2.13441765520034	0.0459683349726654	0.982888343772076	8101624	NM_020803	KLHL8	kelch-like 8 (Drosophila)	Q9P2G9
7968703	0.198544333333333	1.14753991293997	6.61965722222222	2.13196952713468	0.0461934137257248	0.98666016461585	7968703	NM_001012754	NHLRC3	NHL repeat containing 3	Q68DP7
7991695	0.225376666666665	1.16908243911979	6.21015383333333	2.12831753804906	0.0465310359319465	0.992276797804322	7991695	NR_027407	GOLGA8DP	golgin A8 family, member D (pseudogene)	Q08AF8
7975167	0.188771999999998	1.13979312833737	6.9880005	2.1278744717522	0.0465721490181684	0.992276797804322	7975167	NM_020806	GPHN	gephyrin	B2RDJ7
8085571	0.191221666666666	1.14173011777173	6.96933044444444	2.12753973395616	0.0466032319442385	0.992276797804322	8085571	NM_152396	METTL6	methyltransferase like 6	Q8TCB7
8036143	-0.267357833333334	-1.20360151966856	4.93483383333333	-2.12620813938744	0.0467270671761892	0.992473157317858	8036143	NM_001040425	U2AF1L4	U2 small nuclear RNA auxiliary factor 1-like 4	Q8WU68
8058695	-0.267457000000002	-1.20368425458450	6.46184833333333	-2.12532032283186	0.0468097980343819	0.992473157317858	8058695	NM_000465	BARD1	BRCA1 associated RING domain 1	B2RAM8
8001113	0.204404833333333	1.15221091783998	2.15107561111111	2.12514239440684	0.0468263942198152	0.992473157317858	8001113	NR_026556	ANKRD26P1	ankyrin repeat domain 26 pseudogene 1	Q68DM0
7976425	-0.203365500000001	-1.15138115137772	4.92934188888889	-2.12489264418237	0.046849698561207	0.992473157317858	7976425	NM_023112	OTUB2	OTU domain, ubiquitin aldehyde binding 2	Q8WYS4
7903227	0.276936666666666	1.21161946999017	7.30998455555556	2.12477019088232	0.0468611285982636	0.992473157317858	7903227	NM_017734	PALMD	palmdelphin	Q9NP74
8168447	0.200765833333332	1.14930828640839	6.11220422222222	2.12428726959277	0.0469062301287868	0.992473157317858	8168447	BC001220	CXorf26	chromosome X open reading frame 26	Q9BVG4
7998457	-0.168884666666667	-1.12418904916939	5.343413	-2.12053724499385	0.0472578000546645	0.996857941615057	7998457	NM_023076	UNKL	unkempt homolog (Drosophila)-like	Q9H9P5
8103520	-0.338641500000001	-1.26456526735683	4.4638175	-2.12006600244146	0.0473021484381881	0.996857941615057	8103520	NM_001012414	TRIM61	tripartite motif-containing 61	Q5EBN2
8079796	-0.146450000000001	-1.10684254140866	5.92344816666667	-2.11947158015280	0.0473581430684535	0.996857941615057	8079796	NM_022064	RNF123	ring finger protein 123	Q5XPI4
8049509	0.220601166666666	1.1652190285706	5.37986	2.11922207336167	0.0473816645475098	0.996857941615057	8049509	NM_015893	PRLH	prolactin releasing hormone	P81277
8132592	-0.153260666666666	-1.11208007039916	8.82246427777778	-2.11826430550030	0.0474720536263475	0.996857941615057	8132592	NM_002541	OGDH	oxoglutarate (alpha-ketoglutarate) dehydrogenase (lipoamide)	Q02218
7956229	-0.222965833333334	-1.16713046089057	5.14548666666667	-2.11783426028817	0.0475126898997429	0.996857941615057	7956229	NM_001135195	SLC39A5	solute carrier family 39 (metal ion transporter), member 5	Q6ZMH5
8108359	-0.172095000000001	-1.12669341766936	4.61442344444444	-2.11769927600358	0.0475254514796987	0.996857941615057	8108359	NM_016606	REEP2	receptor accessory protein 2	A8K3D2
8114970	-0.299526500000001	-1.23074041166017	4.89127516666667	-2.11761137485050	0.0475337634345021	0.996857941615057	8114970	NM_206966	C5orf46	chromosome 5 open reading frame 46	Q6UWT4
8105153	-0.184427833333334	-1.13636620589142	9.20333972222222	-2.11737549858081	0.0475560744717198	0.996857941615057	8105153	NM_012343	NNT	nicotinamide nucleotide transhydrogenase	Q13423
7922889	-0.158901333333336	-1.11643660568954	8.29673788888889	-2.11648474106466	0.0476404150521542	0.997594228416494	7922889	NM_006469	IVNS1ABP	influenza virus NS1A binding protein	Q9Y6Y0
8005603	-0.168302166666669	-1.12373524020642	5.86000355555556	-2.11572243286644	0.0477127012526285	0.998076836316594	8005603	NM_018242	SLC47A1	solute carrier family 47, member 1	Q96FL8
7929677	0.175712	1.12952170972343	7.84447188888889	2.11443658927136	0.0478348573993210	0.99916256880414	7929677	NM_018425	PI4K2A	phosphatidylinositol 4-kinase type 2 alpha	Q9BTU6
8068083	0.208605000000000	1.15557027602841	5.82279488888889	2.11405191282425	0.0478714570476133	0.99916256880414	8068083	NM_020152	C21orf7	chromosome 21 open reading frame 7	P57077
7940000	0.181218333333333	1.13384099204156	2.52797261111111	2.11353583696511	0.0479205984507764	0.99916256880414	7940000	NM_001005323	OR5AK2	olfactory receptor, family 5, subfamily AK, member 2	Q8NH90
8075785	-0.257270000000001	-1.19521486807719	5.47586388888889	-2.11281955498661	0.0479888795487729	0.99916256880414	8075785	NM_024955	FOXRED2	FAD-dependent oxidoreductase domain containing 2	Q8IWF2
7938049	-0.192787333333334	-1.14296983861106	2.92823272222222	-2.11236227436837	0.0480325169222841	0.99916256880414	7938049	NM_001005180	OR56B1	olfactory receptor, family 56, subfamily B, member 1	Q8NGI3
8021645	0.149031999999999	1.10882523786110	2.4977155	2.11183739967997	0.0480826490125333	0.99916256880414	8021645	NM_005024	SERPINB10	serpin peptidase inhibitor, clade B (ovalbumin), member 10	B2RC45
8049825	-0.252566000000001	-1.19132413953517	4.55362483333333	-2.11155487756014	0.0481096530415807	0.99916256880414	8049825	NM_005336	HDLBP	high density lipoprotein binding protein	B2R5V9
7945958	-0.251370166666667	-1.19033707379230	2.95198183333333	-2.11048986624221	0.048211572614594	0.999764614568619	7945958	NM_001005161	OR52B4	olfactory receptor, family 52, subfamily B, member 4	B2RU22
7958051	-0.216269000000000	-1.16172532307675	3.54894905555556	-2.10938430980861	0.0483175793080113	0.999764614568619	7958051	NM_004316	ASCL1	achaete-scute complex homolog 1 (Drosophila)	P50553
8155898	-0.221714500000002	-1.16611857964276	5.69699511111111	-2.10928477005830	0.0483271340750566	0.999764614568619	8155898	NM_006200	PCSK5	proprotein convertase subtilisin/kexin type 5	Q92824
8116734	-0.212002166666667	-1.15829454574197	2.44342783333333	-2.10919314066886	0.0483359310447581	0.999764614568619	8116734	NM_004271	LY86	lymphocyte antigen 86	O95711
8172698	0.229851166666666	1.17271396182542	3.46307527777778	2.10800544517221	0.0484500883336939	0.999990647585944	8172698	NR_027121	SHROOM4	shroom family member 4	Q9ULL8
8110327	-0.203622000000001	-1.15158587622403	6.36719127777778	-2.10793119725168	0.0484572329027599	0.999990647585944	8110327	NM_006480	RGS14	regulator of G-protein signaling 14	O43566
7898894	0.168539666666665	1.12392024748862	6.80393794444444	2.10748566567703	0.0485001246155544	0.999990647585944	7898894	NM_020362	C1orf128	chromosome 1 open reading frame 128	Q9GZP4
7976544	-0.211996666666667	-1.15829012997309	3.03686566666667	-2.10691946903270	0.0485546825063903	0.999990647585944	7976544	NM_199206	TCL1B	T-cell leukemia/lymphoma 1B	O95988
8139917	-0.179431333333334	-1.13243742479474	3.54288983333333	-2.10603368626329	0.048640146827802	0.999990647585944	8139917	NM_022479	WBSCR17	Williams-Beuren syndrome chromosome region 17	Q2L4S5
8003410	-0.165847500000001	-1.12182489182436	6.35676244444444	-2.10428622961455	0.0488091491565716	0.999990647585944	8003410	NM_000512	GALNS	galactosamine (N-acetyl)-6-sulfate sulfatase	B2R6P1
7903592	0.161768666666667	1.11865771207351	3.46158405555556	2.10354605730265	0.048880893934225	0.999990647585944	7903592	NM_020775	KIAA1324	KIAA1324	Q6UXG2
8080868	0.219197333333332	1.1640857483767	2.48769566666667	2.10342352377633	0.0488927803010117	0.999990647585944	8080868	NR_026866	C3orf49	chromosome 3 open reading frame 49	Q96BT1
8149399	0.230060166666665	1.17288386257733	6.189643	2.10310934625627	0.0489232690611305	0.999990647585944	8149399	NM_152271	LONRF1	LON peptidase N-terminal domain and ring finger 1	Q17RB8
7919133	-0.195985500000000	-1.14550638485635	2.32545927777778	-2.10285393396004	0.0489480677523426	0.999990647585944	7919133	NM_001017986	FCGR1B	Fc fragment of IgG, high affinity Ib, receptor (CD64)	P12314
7935627	-0.284078833333336	-1.21763255206581	9.20106383333333	-2.10273462851342	0.0489596553515637	0.999990647585944	7935627	NM_002079	GOT1	glutamic-oxaloacetic transaminase 1, soluble (aspartate aminotransferase 1)	P17174
8037267	-0.275415666666667	-1.21034276073862	2.33012605555556	-2.10221501700438	0.0490101518536851	0.999990647585944	8037267	NM_031246	PSG2	pregnancy specific beta-1-glycoprotein 2	Q9UML9
7997166	-0.200221666666667	-1.14887486333085	2.34681811111111	-2.10131413987707	0.0490978120335397	0.999990647585944	7997166	AY358233	LOC100127951	ISPF6484	Q6UXR9
8039044	0.2684935	1.20454934871448	5.66713061111111	2.10088265596781	0.0491398480076848	0.999990647585944	8039044	NR_028343	ZNF415	zinc finger protein 415	Q09FC8
8080998	-0.192996333333335	-1.14313543008631	7.13516655555556	-2.10035782572427	0.0491910218890008	0.999990647585944	8080998	ENST00000455344	FRG2C	FSHD region gene 2 family, member C	---
8064866	0.495184166666666	1.40950067291082	3.24161361111111	2.09889367391468	0.0493340400832315	0.999990647585944	8064866	NR_015406	LOC149837	hypothetical LOC149837	Q6ZU70
8060061	0.225293499999999	1.16901504727026	4.13567122222222	2.09842121628625	0.0493802699772256	0.999990647585944	8060061	NR_026664	MGC16025	hypothetical LOC85009	---
8178298	-0.291825666666668	-1.22418845417153	4.862385	-2.09792390837195	0.0494289738350979	0.999990647585944	8178298	NM_001470	GABBR1	gamma-aminobutyric acid (GABA) B receptor, 1	Q9UBS5
8049044	0.305425000000001	1.23578262968982	5.54148911111111	2.09478275451809	0.0497376088860847	0.999990647585944	8049044	NM_025139	ARMC9	armadillo repeat containing 9	Q7Z3E5
8151824	-0.236258000000001	-1.17793342291803	4.752216	-2.09477620166814	0.0497382545574655	0.999990647585944	8151824	NM_012415	RAD54B	RAD54 homolog B (S. cerevisiae)	Q9UF71
7975863	0.195718333333333	1.14529427295582	6.46419444444444	2.09421322503959	0.0497937546125662	0.999990647585944	7975863	NM_017926	C14orf118	chromosome 14 open reading frame 118	Q9NWQ4
8138834	0.170691666666667	1.12559799719585	7.37311661111111	2.09358525414195	0.0498557281303764	0.999990647585944	8138834	NM_017946	FKBP14	FK506 binding protein 14, 22 kDa	Q9NWM8
8101852	-0.635820500000001	-1.55382119923317	4.53074961111111	-2.09337761996064	0.0498762345894676	0.999990647585944	8101852	NM_000670	ADH4	alcohol dehydrogenase 4 (class II), pi polypeptide	P08319
8006602	-0.3574485	-1.28115808138165	2.3595605	-2.09282025965287	0.0499313186023928	0.999990647585944	8006602	NM_002984	CCL4	chemokine (C-C motif) ligand 4	P13236
7928531	-0.314455333333334	-1.24354208504311	4.55457966666667	-2.09264936505709	0.0499482191670942	0.999990647585944	7928531	NR_024421	C10orf41	chromosome 10 open reading frame 41	Q9H7I8
8158987	-0.198448166666668	-1.14746342317100	4.90503116666667	-2.09196685869530	0.0500157670331411	0.999990647585944	8158987	NR_001275	CELP	carboxyl ester lipase pseudogene	Q14018
8004195	0.182237833333333	1.13464251931449	3.34853355555556	2.09169854847515	0.0500423444028633	0.999990647585944	8004195	NM_153230	FBXO39	F-box protein 39	Q8N4B4
7982046	0.204933333333333	1.15263308261011	2.02935266666667	2.09163194808597	0.0500489434588853	0.999990647585944	7982046	NR_003312	SNORD115-20	small nucleolar RNA, C/D box 115-20	---
7985240	0.207252999999998	1.15448785795665	4.26983172222222	2.09100825274185	0.0501107801226666	0.999990647585944	7985240	NM_007364	TMED3	transmembrane emp24 protein transport domain containing 3	Q9Y3Q3
8091354	-0.212244500000000	-1.15848912390715	7.47491544444444	-2.09054841761167	0.0501564150176996	0.999990647585944	8091354	NM_003071	HLTF	helicase-like transcription factor	Q05DF7
8026051	-0.252403833333335	-1.19119023583301	7.75143916666667	-2.09049477323452	0.0501617412335968	0.999990647585944	8026051	NM_006397	RNASEH2A	ribonuclease H2, subunit A	O75792
7940349	-0.212558833333334	-1.15874156216407	6.1848135	-2.09047986743479	0.0501632212839643	0.999990647585944	7940349	NM_024098	CCDC86	coiled-coil domain containing 86	Q9H6F5
8038117	-0.194792000000001	-1.14455913233193	5.82561088888889	-2.08987102167286	0.0502237095358735	0.999990647585944	8038117	NM_001352	DBP	D site of albumin promoter (albumin D-box) binding protein	Q10586
8114536	0.209205166666667	1.15605109769728	6.01089711111111	2.08985657273512	0.0502251458253004	0.999990647585944	8114536	NM_198282	TMEM173	transmembrane protein 173	---
8109044	-0.240393000000001	-1.18131441573286	2.33765644444444	-2.08526001180008	0.050683954876516	0.999990647585944	8109044	NM_205841	SPINK6	serine peptidase inhibitor, Kazal type 6	Q6UWN8
8028652	-0.259123333333335	-1.19675126691231	5.97441666666667	-2.08521726312731	0.050688239594173	0.999990647585944	8028652	NM_003407	ZFP36	zinc finger protein 36, C3H type, homolog (mouse)	P26651
8150364	0.151605666666666	1.11080506965434	6.52647566666667	2.08505615918321	0.0507043900536765	0.999990647585944	8150364	NM_031940	TM2D2	TM2 domain containing 2	Q9BX73
8098177	0.266968166666666	1.20327647518825	6.44278116666667	2.08481091617900	0.0507289842749458	0.999990647585944	8098177	NM_007246	KLHL2	kelch-like 2, Mayven (Drosophila)	B2RD18
8147344	0.177691166666666	1.13107231172373	8.16186688888889	2.08452500665270	0.0507576703575419	0.999990647585944	8147344	NM_001161778	PDP1	pyruvate dehyrogenase phosphatase catalytic subunit 1	B3KPZ7
7938072	-0.207740000000000	-1.15487763575199	2.52942294444444	-2.08437403114843	0.0507728240570456	0.999990647585944	7938072	NM_001005181	OR56B4	olfactory receptor, family 56, subfamily B, member 4	Q8NH76
8110486	0.210448666666666	1.15704796065843	3.50218177777778	2.08419371686794	0.0507909279044565	0.999990647585944	8110486	NM_001136116	ZNF879	zinc finger protein 879	---
7907171	0.166954166666668	1.12268575462738	7.49467866666667	2.08344244943932	0.0508664191965293	0.999990647585944	7907171	NM_003666	BLZF1	basic leucine zipper nuclear factor 1	Q9H2G9
8109697	0.172011999999999	1.12662859949155	8.98346127777778	2.08321500490988	0.0508892940077974	0.999990647585944	8109697	NM_004060	CCNG1	cyclin G1	P51959
8017704	0.546295166666666	1.46033075491978	5.07785394444444	2.08304049607734	0.0509068512128736	0.999990647585944	8017704	NR_026903	AMZ2P1	archaelysin family metallopeptidase 2 pseudogene 1	---
8007388	-0.163393333333334	-1.11991817916595	2.90185083333333	-2.08277937939349	0.0509331321950116	0.999990647585944	8007388	NM_173478	CNTD1	cyclin N-terminal domain containing 1	Q8N815
8029918	-0.183209666666668	-1.13540709870971	5.29912605555556	-2.08253225111767	0.0509580165601576	0.999990647585944	8029918	NM_014681	DHX34	DEAH (Asp-Glu-Ala-His) box polypeptide 34	Q14147
8073943	-0.247084833333334	-1.18680658218859	5.82492033333333	-2.08237832218272	0.0509735218523706	0.999990647585944	8073943	NM_014838	ZBED4	zinc finger, BED-type containing 4	O75132
7955348	-0.429998166666667	-1.34723186484299	6.08808388888889	-2.08092056275187	0.0511205737778053	0.999990647585944	7955348	NM_005276	GPD1	glycerol-3-phosphate dehydrogenase 1 (soluble)	B2R6C0
8089372	-0.295252500000002	-1.22709972504117	6.35570688888889	-2.08048514809137	0.0511645706546544	0.999990647585944	8089372	NM_020890	KIAA1524	KIAA1524	Q8TCG1
7986428	0.200083666666665	1.14876497375325	4.1179975	2.07858364680205	0.0513571108413563	0.999990647585944	7986428	AK127420	LOC400464	similar to FLJ43276 protein	Q6ZSI0
7931683	-0.196371000000001	-1.14581251449754	6.24929522222222	-2.07809565898272	0.0514066284233536	0.999990647585944	7931683	NM_014974	DIP2C	DIP2 disco-interacting protein 2 homolog C (Drosophila)	Q9Y2E4
8034897	-0.1606685	-1.11780497413872	1.99732216666667	-2.07525085730140	0.051696158442188	0.999990647585944	8034897	NM_001005190	OR7A10	olfactory receptor, family 7, subfamily A, member 10	---
7907404	-0.165591666666668	-1.12162597608128	6.08822477777778	-2.07505590547548	0.0517160535017172	0.999990647585944	7907404	NM_014283	C1orf9	chromosome 1 open reading frame 9	Q9UBS9
8014326	-0.262803166666667	-1.19980767608144	3.88020394444444	-2.07451770559894	0.0517710133177165	0.999990647585944	8014326	NR_027997	RDM1	RAD52 motif 1	Q8NG50
8010287	-0.251298000000001	-1.19027753209575	6.40062505555556	-2.07358482320614	0.0518664022111829	0.999990647585944	8010287	NM_030968	C1QTNF1	C1q and tumor necrosis factor related protein 1	Q9BXJ1
8088285	0.247681	1.18729710909265	2.81062827777778	2.07303679195572	0.051922513351829	0.999990647585944	8088285	NM_003865	HESX1	HESX homeobox 1	Q9UBX0
7938128	-0.214116666666667	-1.15999345610190	4.36857872222222	-2.07284038224155	0.0519426364413721	0.999990647585944	7938128	NM_144666	DNHD1	dynein heavy chain domain 1	B0I1S4
7918694	0.242547833333332	1.18308016496053	3.29242772222222	2.07253299804152	0.0519741435157546	0.999990647585944	7918694	NM_001010922	BCL2L15	BCL2-like 15	Q5TBC7
7963471	-0.167971500000000	-1.12347770885335	3.130374	-2.07182179519098	0.052047108405794	0.999990647585944	7963471	NM_175068	KRT73	keratin 73	Q86Y46
8005957	0.196359333333333	1.14580324867334	3.78256688888889	2.07179904101259	0.0520494443655719	0.999990647585944	8005957	NR_000009	SNORD4B	small nucleolar RNA, C/D box 4B	---
7918235	-0.241931000000001	-1.18257443972002	2.63009938888889	-2.07157657524541	0.0520722878422476	0.999990647585944	7918235	NM_152763	AKNAD1	AKNA domain containing 1	B2R9G3
7931951	0.232196500000001	1.17462194784638	5.63767272222222	2.07109616513142	0.0521216487213782	0.999990647585944	7931951	NM_001029880	SFMBT2	Scm-like with four mbt domains 2	Q5VUG0
7965652	0.197283166666666	1.14653720158332	5.36211183333333	2.06995933131369	0.0522386236740102	0.999990647585944	7965652	NM_002595	CDK17	cyclin-dependent kinase 17	Q00537
7921344	-0.198299500000001	-1.14734518558907	8.834172	-2.06950648597543	0.0522852853182062	0.999990647585944	7921344	NM_012081	ELL2	elongation factor, RNA polymerase II, 2	Q59FW6
8063174	-0.564126666666668	-1.4784922351872	4.17029333333333	-2.06712292743899	0.0525315101832946	0.999990647585944	8063174	ENST00000442886	ZNF840P	zinc finger protein 840 (pseudogene)	---
7931859	0.200793999999999	1.14933072531508	4.49697672222222	2.06663081199779	0.0525824764936455	0.999990647585944	7931859	NM_017422	CALML5	calmodulin-like 5	Q53H37
7951593	-0.190852	-1.14143760585019	3.49178655555556	-2.06660670641454	0.0525849741524434	0.999990647585944	7951593	NM_207429	C11orf92	chromosome 11 open reading frame 92	Q6ZS62
8167103	-0.207289333333334	-1.15451693334625	7.26834266666667	-2.06534072257400	0.0527162974085695	0.999990647585944	8167103	NM_006201	CDK16	cyclin-dependent kinase 16	Q00536
8153380	-0.181991500000000	-1.13444880102637	5.24038861111111	-2.06440668877446	0.0528133763330262	0.999990647585944	8153380	NM_001135655	LY6H	lymphocyte antigen 6 complex, locus H	O94772
8048071	-0.336763000000000	-1.26291977754384	2.89301255555556	-2.06428393114257	0.0528261471448634	0.999990647585944	8048071	NR_002763	LOC29034	hypothetical LOC29034	Q9UI83
8056812	-0.183623666666668	-1.13573296521419	7.03662688888889	-2.06381840909365	0.0528746019869608	0.999990647585944	8056812	NM_013341	OLA1	Obg-like ATPase 1	Q9NTK5
8060675	-0.247781500000001	-1.1873798206237	6.20831333333333	-2.06205592800970	0.0530584168962990	0.999990647585944	8060675	NM_021873	CDC25B	cell division cycle 25 homolog B (S. pombe)	P30305
8110708	-0.229513000000001	-1.17243911074073	4.820039	-2.06115681973421	0.053152409609107	0.999990647585944	8110708	NM_007030	TPPP	tubulin polymerization promoting protein	O94811
7952290	0.194519833333334	1.14434322983461	6.17202077777778	2.06083868227019	0.0531857036165282	0.999990647585944	7952290	NM_012101	TRIM29	tripartite motif-containing 29	Q53G41
8129254	-0.186301499999999	-1.13784299386494	9.09408405555556	-2.05948431213548	0.0533276528700323	0.999990647585944	8129254	NM_005907	MAN1A1	mannosidase, alpha, class 1A, member 1	---
8142852	-0.137122166666666	-1.09970926818146	8.85064394444444	-2.0587552095982	0.0534042102051206	0.999990647585944	8142852	NM_012470	TNPO3	transportin 3	B2R6H7
7922807	-0.257945833333334	-1.19577489999993	3.89367238888889	-2.05872763978284	0.0534071070378763	0.999990647585944	7922807	NM_015101	GLT25D2	glycosyltransferase 25 domain containing 2	Q8IYK4
8160360	0.240546333333333	1.18143997553449	2.14773638888889	2.05847667556601	0.0534334830190986	0.999990647585944	8160360	NM_002176	IFNB1	interferon, beta 1, fibroblast	P01574
7954503	0.240760499999999	1.18161537216084	6.75642144444444	2.05843918615305	0.0534374241106874	0.999990647585944	7954503	NM_004264	MED21	mediator complex subunit 21	Q13503
8077731	-0.308412333333334	-1.23834416854763	6.13286116666667	-2.05822992929965	0.0534594271454988	0.999990647585944	8077731	NM_033084	FANCD2	Fanconi anemia, complementation group D2	Q9BXW9
8007846	-0.256084833333334	-1.19423340830593	3.11106472222222	-2.05797547869090	0.0534861932348509	0.999990647585944	8007846	NM_001007532	STH	saitohin	Q8IWL8
8113073	-0.375472000000002	-1.29726390518505	7.21680966666667	-2.05797400576967	0.0534863482090778	0.999990647585944	8113073	NM_020801	ARRDC3	arrestin domain containing 3	Q96B67
8025053	0.174756499999998	1.12877387276238	6.73226738888889	2.0573833195976	0.0535485302160987	0.999990647585944	8025053	NM_003811	TNFSF9	tumor necrosis factor (ligand) superfamily, member 9	B2RA14
8159127	-0.237084000000002	-1.17860802951588	6.90148872222222	-2.05712363695104	0.0535758878272587	0.999990647585944	8159127	NM_002957	RXRA	retinoid X receptor, alpha	Q6P3U7
8162183	0.232543833333332	1.17490477579047	6.51630822222222	2.0569439237882	0.053594828013542	0.999990647585944	8162183	NR_027471	LOC440173	hypothetical LOC440173	---
8030931	0.227255333333332	1.17060580114769	4.905517	2.05682530517386	0.0536073326773667	0.999990647585944	8030931	NM_032423	ZNF528	zinc finger protein 528	Q3MIS6
8052994	0.178177166666667	1.13145339970635	5.84267616666667	2.05680886200571	0.0536090663083092	0.999990647585944	8052994	NM_015470	RAB11FIP5	RAB11 family interacting protein 5 (class I)	Q9BXF6
8007188	-0.166571500000002	-1.12238800809613	7.07969466666667	-2.05649669110473	0.0536419885983361	0.999990647585944	8007188	NM_033133	CNP	2',3'-cyclic nucleotide 3' phosphodiesterase	P09543
7925732	0.212380166666666	1.15859806983363	2.38752194444444	2.05597414992081	0.053697137815138	0.999990647585944	7925732	NM_012353	OR1C1	olfactory receptor, family 1, subfamily C, member 1	Q15619
8059158	0.184028666666665	1.13605183816143	4.55771794444444	2.05581522251052	0.053713921210212	0.999990647585944	8059158	NM_024506	GLB1L	galactosidase, beta 1-like	Q6UWU2
7993281	-0.190457666666667	-1.14112565815877	5.74801327777778	-2.05420130517293	0.0538846254862276	0.999990647585944	7993281	NM_001080530	SNX29	sorting nexin 29	Q8TEQ0
8090030	-0.263446666666668	-1.20034295791981	4.76127944444444	-2.05411006357558	0.0538942907038621	0.999990647585944	8090030	NM_024610	HSPBAP1	HSPB (heat shock 27kDa) associated protein 1	Q96EW2
8023843	0.214198499999999	1.16005925574821	2.55054633333333	2.05352381955277	0.0539564287651484	0.999990647585944	8023843	NM_152676	FBXO15	F-box protein 15	B3KST3
7911241	0.371842333333332	1.29400422994297	2.50258044444444	2.05266202283279	0.0540478907909046	0.999990647585944	7911241	NM_001001963	OR2L8	olfactory receptor, family 2, subfamily L, member 8	B9EIN6
8095566	0.197813333333333	1.14695861254774	6.27208161111111	2.05219290305313	0.0540977368985196	0.999990647585944	8095566	NM_173468	MOBKL1A	MOB1, Mps One Binder kinase activator-like 1A (yeast)	Q7L9L4
8156090	0.230641166666666	1.17335629974431	2.42263305555556	2.05216030064235	0.0541012025910118	0.999990647585944	8156090	NR_026851	FLJ43950	FAM75-like protein FLJ46321 pseudogene	Q6ZU75
8015268	0.463819666666667	1.37918851587829	4.09896955555556	2.05207044745724	0.0541107551745719	0.999990647585944	8015268	NM_021013	KRT34	keratin 34	O76011
7955963	-0.194599333333333	-1.14440629083562	3.57164366666667	-2.05204907399324	0.0541130276804991	0.999990647585944	7955963	NM_058173	MUCL1	mucin-like 1	Q96DR8
7968746	0.176521166666666	1.13015540405874	5.53479127777778	2.05200800751599	0.0541173942618397	0.999990647585944	7968746	NM_007187	WBP4	WW domain binding protein 4 (formin binding protein 21)	B2RB72
7921449	-0.633040166666667	-1.55082958937811	6.19556083333333	-2.04969176635448	0.054364193498645	0.999990647585944	7921449	NM_000567	CRP	C-reactive protein, pentraxin-related	P02741
8112687	0.166259666666664	1.12214543419016	7.55968238888889	2.04892319488867	0.0544463096827623	0.999990647585944	8112687	NM_005713	COL4A3BP	collagen, type IV, alpha 3 (Goodpasture antigen) binding protein	B3KUB7
8037018	0.222919333333332	1.16709284331354	5.83173361111111	2.04843004177437	0.0544990582483519	0.999990647585944	8037018	NM_030578	B9D2	B9 protein domain 2	Q9BPU9
8074780	-0.287070500000001	-1.22016013422965	3.92866761111111	-2.0472888987586	0.0546212934459136	0.999990647585944	8074780	NM_013313	YPEL1	yippee-like 1 (Drosophila)	Q13356
8100328	0.160174999999998	1.11742267406755	7.10236544444444	2.04698783186917	0.0546535837816231	0.999990647585944	8100328	NM_022832	USP46	ubiquitin specific peptidase 46	P62068
7987623	0.240353333333333	1.18128193613069	2.4539745	2.04676566492272	0.0546774228762891	0.999990647585944	7987623	NM_152596	EXD1	exonuclease 3'-5' domain containing 1	Q8NHP7
7977476	-0.221207333333334	-1.16570871302869	2.78169166666667	-2.04575288469747	0.054786215466945	0.999990647585944	7977476	NM_001004712	OR4K14	olfactory receptor, family 4, subfamily K, member 14	---
7898627	-0.212296833333333	-1.15853114851762	3.95561238888889	-2.04509964828536	0.0548564892658197	0.999990647585944	7898627	NM_001039500	VWA5B1	von Willebrand factor A domain containing 5B1	B4DIV5
8054731	0.188937000000000	1.13992349311699	2.54760316666667	2.04470535832521	0.0548989453979285	0.999990647585944	8054731	NM_014438	IL1F8	interleukin 1 family, member 8 (eta)	Q9NZH7
8039025	-0.238911500000002	-1.18010194950177	4.47087844444444	-2.04349640971845	0.0550293062648688	0.999990647585944	8039025	NR_003578	ZNF702P	zinc finger protein 702 (pseudogene)	Q9H963
8145454	0.151717999999999	1.11089156422920	8.4492625	2.04311133775356	0.0550708870022738	0.999990647585944	8145454	NM_004331	BNIP3L	BCL2/adenovirus E1B 19kDa interacting protein 3-like	O60238
8080320	0.183372833333332	1.13553551882838	5.98473705555556	2.04306597338190	0.0550757873864373	0.999990647585944	8080320	NM_007184	NISCH	nischarin	Q9Y2I1
7906564	0.238378666666666	1.17966618065639	8.92017777777778	2.04245304089496	0.0551420365091958	0.999990647585944	7906564	NM_003768	PEA15	phosphoprotein enriched in astrocytes 15	B1AKZ4
7959986	0.20374	1.15168006985948	5.78259561111111	2.04243136922076	0.0551443802149157	0.999990647585944	7959986	NM_025215	PUS1	pseudouridylate synthase 1	Q9Y606
7900365	-0.263784666666667	-1.20062421171102	7.06880022222222	-2.0409671619213	0.0553029361451177	0.999990647585944	7900365	NM_001136493	MFSD2A	major facilitator superfamily domain containing 2A	Q8NA29
7985044	0.189362999999998	1.140260140223	6.714054	2.04077749362955	0.0553235048981229	0.999990647585944	7985044	NM_173469	UBE2Q2	ubiquitin-conjugating enzyme E2Q family member 2	Q8WVN8
8157751	-0.195129499999999	-1.14482691858154	4.953415	-2.04059897330016	0.0553428709859498	0.999990647585944	8157751	NM_004789	LHX2	LIM homeobox 2	P50458
8010897	-0.224449500000000	-1.16833135451090	5.84026788888889	-2.03943996491702	0.055468749890678	0.999990647585944	8010897	NM_001004431	METRNL	meteorin, glial cell differentiation regulator-like	Q641Q3
7915955	-0.152957833333334	-1.11184666031477	2.39905133333333	-2.03914548140964	0.0555007744877204	0.999990647585944	7915955	NM_019073	SPATA6	spermatogenesis associated 6	Q9NWH7
8005743	0.161964166666666	1.11880931195780	3.11714722222222	2.03901652057269	0.0555148040008961	0.999990647585944	8005743	NR_027084	FLJ36000	hypothetical FLJ36000	---
8131044	-0.159246166666668	-1.11670348854316	6.33812838888889	-2.03720126220182	0.055712622694265	0.999990647585944	8131044	NM_015949	GET4	golgi to ER traffic protein 4 homolog (S. cerevisiae)	Q7L5D6
7996837	-0.234637833333334	-1.17661132974712	7.03052027777778	-2.03627784523307	0.0558134955250188	0.999990647585944	7996837	NM_004360	CDH1	cadherin 1, type 1, E-cadherin (epithelial)	A8K1U7
8103503	-0.225415000000000	-1.16911350280335	3.20613288888889	-2.03593188190435	0.0558513303558523	0.999990647585944	8103503	NM_032136	TKTL2	transketolase-like 2	Q8ND81
8138289	-0.206010500000002	-1.15349400021117	7.2440945	-2.03560358229915	0.0558872547857691	0.999990647585944	8138289	NM_004956	ETV1	ets variant 1	P50549
7992678	-0.327082166666667	-1.25447364926853	5.54400627777778	-2.03490174474836	0.0559641235589171	0.999990647585944	7992678	NR_015441	LOC652276	hypothetical LOC652276	Q8N8P3
8070780	-0.283523666666668	-1.21716408233501	4.20128277777778	-2.03400756546119	0.0560621962237209	0.999990647585944	8070780	NM_198696	KRTAP10-3	keratin associated protein 10-3	P60369
8159086	-0.204383500000001	-1.15219388006197	5.11121122222222	-2.03393038532158	0.0560706684993802	0.999990647585944	8159086	NM_014694	ADAMTSL2	ADAMTS-like 2	Q86TH1
8155200	-0.210821333333334	-1.15734687961955	2.87105383333333	-2.03356413261696	0.0561108887519687	0.999990647585944	8155200	NM_005893	CCIN	calicin	Q8WX35
8059345	0.207746833333333	1.15488310584949	2.52342111111111	2.03318442099552	0.0561526143758031	0.999990647585944	8059345	NM_003469	SCG2	secretogranin II	P13521
8142471	-0.158486333333334	-1.11611550209797	2.78462133333333	-2.03252004922094	0.0562256877180017	0.999990647585944	8142471	NM_003391	WNT2	wingless-type MMTV integration site family member 2	A4D0V1
8047577	0.245555999999999	1.18554958166539	4.42134194444444	2.03226266835259	0.0562540196436232	0.999990647585944	8047577	NM_024744	ALS2CR8	amyotrophic lateral sclerosis 2 (juvenile) chromosome region, candidate 8	Q8N187
8124689	-0.246714166666667	-1.18650169923001	5.07128561111111	-2.03033966679704	0.0564661057381575	0.999990647585944	8124689	NR_002139	HCG4	HLA complex group 4	O95141
8174141	-0.271607333333334	-1.20715198921992	4.08176072222222	-2.03021201217204	0.0564802100437295	0.999990647585944	8174141	NM_001012978	BEX5	brain expressed, X-linked 5	Q5H9J7
8036103	0.215629833333333	1.16121075026666	4.00694666666667	2.03013413837581	0.056488815718703	0.999990647585944	8036103	NM_001166034	SBSN	suprabasin	Q6UWP8
8089647	-0.231432500000000	-1.17400007450091	6.44978433333333	-2.02956465396478	0.0565517840946294	0.999990647585944	8089647	NM_001009899	KIAA2018	KIAA2018	Q68DE3
8044375	-0.158156500000000	-1.11586036153987	4.41849188888889	-2.02913386261457	0.0565994589401947	0.999990647585944	8044375	NM_138621	BCL2L11	BCL2-like 11 (apoptosis facilitator)	O43521
7953665	0.341173166666666	1.26678629694062	2.74075222222222	2.02817652564739	0.0567055348462274	0.999990647585944	7953665	NM_199286	DPPA3	developmental pluripotency associated 3	Q6W0C5
8020973	-0.175154000000001	-1.12908492216641	4.08147705555556	-2.02746664848508	0.0567843066860108	0.999990647585944	8020973	NM_025135	FHOD3	formin homology 2 domain containing 3	Q2V2M9
8122129	-0.156156666666666	-1.11431465108518	2.32374672222222	-2.02673382568609	0.0568657277688397	0.999990647585944	8122129	NM_053278	TAAR8	trace amine associated receptor 8	Q969N4
8008310	-0.237775500000001	-1.17917308504158	4.90186544444444	-2.02426032081191	0.0571413238753178	0.999990647585944	8008310	NM_001166131	EME1	essential meiotic endonuclease 1 homolog 1 (S. pombe)	Q96AY2
7953592	-0.186654333333334	-1.13812130495749	2.51654894444444	-2.02403463840125	0.0571665288405831	0.999990647585944	7953592	NR_029682	MIR141	microRNA 141	---
8101788	-0.224419500000001	-1.16830705999597	5.00241077777778	-2.02366773892954	0.0572075267006804	0.999990647585944	8101788	NM_003728	UNC5C	unc-5 homolog C (C. elegans)	O95185
7952884	0.213909000000000	1.15982649452584	3.83529855555556	2.02330315386244	0.057248292087151	0.999990647585944	7952884	NM_054025	B3GAT1	beta-1,3-glucuronyltransferase 1 (glucuronosyltransferase P)	Q8ND18
7905789	-0.186659000000001	-1.13812498642946	6.92694166666667	-2.02316291175062	0.0572639799350045	0.999990647585944	7905789	NM_000565	IL6R	interleukin 6 receptor	P08887
7993296	0.233724166666663	1.17586641125663	7.11357955555555	2.02315493510924	0.0572648723388486	0.999990647585944	7993296	NM_001145204	SHISA9	shisa homolog 9 (Xenopus laevis)	B4DS77
7919340	-0.202395	-1.15060687849419	2.40740344444444	-2.02303135225152	0.0572787000307744	0.999990647585944	7919340	NM_005266	GJA5	gap junction protein, alpha 5, 40kDa	P36382
8145244	-0.148902833333333	-1.1087259675063	3.20767788888889	-2.0222557193756	0.0573655540807421	0.999990647585944	8145244	NM_003841	TNFRSF10C	tumor necrosis factor receptor superfamily, member 10c, decoy without an intracellular domain	B2R831
7898988	0.154395666666664	1.11295531255284	9.61141622222222	2.02077173462752	0.0575320576354062	0.999990647585944	7898988	NM_013943	CLIC4	chloride intracellular channel 4	Q9Y696
7983650	-0.228165000000001	-1.17134413934978	7.41778	-2.02023638560489	0.0575922303223381	0.999990647585944	7983650	NM_003645	SLC27A2	solute carrier family 27 (fatty acid transporter), member 2	O14975
8103206	0.185805333333333	1.13745173813877	6.18965638888889	2.02008395816166	0.057609373337233	0.999990647585944	8103206	NM_033632	FBXW7	F-box and WD repeat domain containing 7	Q969H0
8149877	0.184730499999999	1.13660463206082	5.5446085	2.0194695369461	0.0576785217098959	0.999990647585944	8149877	NM_007257	PNMA2	paraneoplastic antigen MA2	Q9UL42
8071658	0.188616666666666	1.13967041471461	2.8893025	2.01779907997283	0.0578668953422916	0.999990647585944	8071658	ENST00000390295	IGLV7-46	immunoglobulin lambda variable 7-46 (gene/pseudogene)	---
8010946	-0.230554166666669	-1.17328554402860	6.76592811111111	-2.01530451781972	0.0581492288706767	0.999990647585944	8010946	NM_015721	GEMIN4	gem (nuclear organelle) associated protein 4	Q8WUM5
8099850	0.222378333333332	1.16665527415271	6.03597672222222	2.01434084760217	0.058258627030445	0.999990647585944	8099850	NM_024943	TMEM156	transmembrane protein 156	Q8N614
8112007	0.171132500000000	1.12594199015414	5.93541811111111	2.01350669236355	0.0583534713026168	0.999990647585944	8112007	NM_198449	EMB	embigin homolog (mouse)	Q6PCB8
8011480	-0.189444833333334	-1.14032482051369	3.86238161111111	-2.01321868108112	0.0583862506045584	0.999990647585944	8011480	NM_032294	CAMKK1	calcium/calmodulin-dependent protein kinase kinase 1, alpha	Q8N5S9
8025488	0.169731166666666	1.12484885962178	2.64002555555556	2.01161879930246	0.0585686379565397	0.999990647585944	8025488	NM_003451	ZNF177	zinc finger protein 177	Q13360
7949273	-0.196662000000000	-1.14604365487168	3.46353444444444	-2.01049332626438	0.0586972482813129	0.999990647585944	7949273	NR_029578	MIR192	microRNA 192	---
7903851	-0.181159833333333	-1.13379501673052	3.09009994444444	-2.01041497157899	0.058706211463598	0.999990647585944	7903851	NM_203412	UBL4B	ubiquitin-like 4B	Q8N7F7
8047262	-0.209984500000002	-1.15667575676717	6.13565533333333	-2.01036211695311	0.0587122583250624	0.999990647585944	8047262	NM_153689	C2orf69	chromosome 2 open reading frame 69	Q8N8R5
7970158	-0.257850666666667	-1.19569602390009	2.89679616666667	-2.01034259221071	0.058714492204735	0.999990647585944	7970158	NM_207440	C13orf35	chromosome 13 open reading frame 35	Q6ZP68
8119473	0.228417333333333	1.17154903020504	4.78225616666667	2.01033817901402	0.0587149971413045	0.999990647585944	8119473	NM_013397	PRICKLE4	prickle homolog 4 (Drosophila)	Q2TBC4
8081158	0.210419333333332	1.15702443543132	4.85223233333333	2.00809287525334	0.0589723991015294	0.999990647585944	8081158	NM_032146	ARL6	ADP-ribosylation factor-like 6	Q9H0F7
8117225	-0.156281333333335	-1.11441094579162	6.91312233333333	-2.00790098549818	0.058994444198795	0.999990647585944	8117225	NM_015895	GMNN	geminin, DNA replication inhibitor	O75496
7993821	0.267275499999999	1.20353283315153	4.13462572222222	2.00753125800904	0.0590369408570712	0.999990647585944	7993821	NR_026675	NCRNA00169	non-protein coding RNA 169	A6NIL9
7964347	-0.234769333333333	-1.17671858140957	7.513193	-2.00749775397434	0.0590407931820859	0.999990647585944	7964347	NM_001130963	TMEM194A	transmembrane protein 194A	O14524
8102050	-0.204247500000001	-1.15208527014951	5.38411805555556	-2.00721747673834	0.0590730285417287	0.999990647585944	8102050	NM_178833	NHEDC2	Na+/H+ exchanger domain containing 2	Q86UD5
7951826	-0.205667500000001	-1.15321979020699	5.64743872222222	-2.00721661247487	0.0590731279671311	0.999990647585944	7951826	NM_032725	BUD13	BUD13 homolog (S. cerevisiae)	Q9BRD0
8083136	-0.231075333333334	-1.17370946437117	5.90096144444444	-2.00639157775866	0.0591681088737631	0.999990647585944	8083136	NM_001679	ATP1B3	ATPase, Na+/K+ transporting, beta 3 polypeptide	Q58I18
8079966	0.246171166666667	1.18605520903303	6.35789961111111	2.00581388347072	0.0592346964819542	0.999990647585944	8079966	NM_004636	SEMA3B	sema domain, immunoglobulin domain (Ig), short basic domain, secreted, (semaphorin) 3B	Q59FY7
7917052	0.149149166666667	1.10891529336766	7.77363561111111	2.00573309690378	0.0592440136479278	0.999990647585944	7917052	NM_152697	SLC44A5	solute carrier family 44, member 5	Q8NCS7
8025998	0.205054833333334	1.15273015843892	5.71208605555556	2.005023970117	0.0593258540357623	0.999990647585944	8025998	NM_003437	ZNF136	zinc finger protein 136	P52737
8133477	-0.240123333333335	-1.18109362662560	5.58733688888889	-2.00420329612796	0.0594206944816743	0.999990647585944	8133477	NM_016328	GTF2IRD1	GTF2I repeat domain containing 1	Q9UHL9
7920297	0.478398499999999	1.39319625501293	5.59180616666667	2.00372677959458	0.0594758249681561	0.999990647585944	7920297	NM_020672	S100A14	S100 calcium binding protein A14	Q9HCY8
8167642	-0.264001	-1.20080425981901	2.87101977777778	-2.00257398549458	0.0596093867332705	0.999990647585944	8167642	NM_005448	BMP15	bone morphogenetic protein 15	O95972
7899187	0.209321666666666	1.15614445449620	10.4479894444444	2.00256585254366	0.0596103299634172	0.999990647585944	7899187	NM_005517	HMGN2	high-mobility group nucleosomal binding domain 2	P05204
8032009	-0.2412335	-1.18200283845549	4.51101638888889	-2.00245854086851	0.0596227768337193	0.999990647585944	8032009	NM_017550	MIER2	mesoderm induction early response 1, family member 2	Q8N344
7969129	0.263149999999999	1.20009615237647	5.31981433333333	2.00222563718697	0.0596497988797692	0.999990647585944	7969129	NM_001040443	PHF11	PHD finger protein 11	Q9UIL8
8031516	0.142929166666665	1.10414463462146	5.77070355555556	2.00217435102579	0.0596557506965643	0.999990647585944	8031516	NM_016202	ZNF580	zinc finger protein 580	Q9UK33
8054166	0.244294499999999	1.18451338407822	2.92485633333333	2.00161579977858	0.0597206056333229	0.999990647585944	8054166	NM_025244	TSGA10	testis specific, 10	Q9BZW7
8058670	0.199552333333333	1.14834197047075	3.91951555555556	2.00129087195954	0.0597583629384259	0.999990647585944	8058670	NM_016260	IKZF2	IKAROS family zinc finger 2 (Helios)	Q9UKS7
7907286	0.330312499999999	1.25728568378691	2.96876833333333	2.00127584950067	0.0597601090968864	0.999990647585944	7907286	NM_002021	FMO1	flavin containing monooxygenase 1	B2RCG5
7968999	-0.193602500000001	-1.14361583389013	5.94987505555556	-2.00026861966314	0.059877290242895	0.999990647585944	7968999	NM_018283	NUDT15	nudix (nucleoside diphosphate linked moiety X)-type motif 15	Q9NV35
7973403	0.155378500000000	1.11371376962436	3.60884444444444	2.00024440197822	0.0598801102592907	0.999990647585944	7973403	NM_138460	CMTM5	CKLF-like MARVEL transmembrane domain containing 5	Q8N1V5
8095760	0.168353500000000	1.12377522516534	5.63340811111111	1.99972773938368	0.0599403011086717	0.999990647585944	8095760	NM_144721	THAP6	THAP domain containing 6	Q8TBB0
7909283	-0.305801666666667	-1.23610531666158	2.69726272222222	-1.99841780166081	0.0600931507457548	0.999990647585944	7909283	NM_018566	YOD1	YOD1 OTU deubiquinating enzyme 1 homolog (S. cerevisiae)	Q5VVQ6
8168650	-0.278683333333333	-1.21308726248571	2.95515405555556	-1.99778069740635	0.0601676170402035	0.999990647585944	8168650	NM_080832	PABPC5	poly(A) binding protein, cytoplasmic 5	Q96DU9
7965226	0.189135333333334	1.14008021394908	4.63681888888889	1.99717829832587	0.0602381028446903	0.999990647585944	7965226	NM_005447	RASSF9	Ras association (RalGDS/AF-6) domain family (N-terminal) member 9	O75901
7968563	-0.25396266666667	-1.19247801358784	7.9669245	-1.99586732889849	0.0603917527941684	0.999990647585944	7968563	NM_002915	RFC3	replication factor C (activator 1) 3, 38kDa	Q53HK8
8083673	-0.195176333333334	-1.14486408300606	2.77359205555556	-1.99539182826214	0.0604475696299934	0.999990647585944	8083673	NM_001042706	IQCJ	IQ motif containing J	Q1A5X6
8177261	0.202724666666666	1.15086983086124	2.50272427777778	1.99521250063715	0.0604686320573443	0.999990647585944	8177261	NR_001542	TTTY10	testis-specific transcript, Y-linked 10 (non-protein coding)	Q9BZA0
8121563	0.158768833333333	1.11633407462561	8.99866722222222	1.9951959162308	0.0604705802642619	0.999990647585944	8121563	NM_002356	MARCKS	myristoylated alanine-rich protein kinase C substrate	Q6NVI1
7997321	-0.215392333333333	-1.16101960463560	6.09121916666667	-1.99468454661761	0.0605306795478929	0.999990647585944	7997321	NM_014940	MON1B	MON1 homolog B (yeast)	Q9H8Q7
7902965	0.250702500000000	1.18978632364012	3.483993	1.99413094079679	0.0605958029119855	0.999990647585944	7902965	NM_183242	BTBD8	BTB (POZ) domain containing 8	Q5XKL5
8154151	0.215970166666666	1.16148471346173	6.28038672222222	1.99376404671070	0.0606389969809423	0.999990647585944	8154151	NM_203453	PPAPDC2	phosphatidic acid phosphatase type 2 domain containing 2	Q8IY26
8126303	-0.163145500000001	-1.11972581057163	2.75259122222222	-1.99328768370992	0.0606951198006448	0.999990647585944	8126303	NM_018643	TREM1	triggering receptor expressed on myeloid cells 1	Q9NP99
8065607	-0.198686500000001	-1.14765299987666	5.49652155555556	-1.99278839322432	0.0607539936839343	0.999990647585944	8065607	NM_002657	PLAGL2	pleiomorphic adenoma gene-like 2	Q9UPG8
7906930	-0.285814333333334	-1.21909819295947	6.849127	-1.99166141826292	0.0608870688014277	0.999990647585944	7906930	NM_145697	NUF2	NUF2, NDC80 kinetochore complex component, homolog (S. cerevisiae)	Q9BZD4
8140859	0.167814500000000	1.12335545404681	5.33333872222222	1.99154629632584	0.0609006772564886	0.999990647585944	8140859	NM_006980	MTERF	mitochondrial transcription termination factor	B2R952
8088425	-0.174571166666667	-1.12862887608475	4.43837377777778	-1.99151298442035	0.0609046155325418	0.999990647585944	8088425	NM_138805	FAM3D	family with sequence similarity 3, member D	Q96BQ1
8139699	0.230474333333333	1.17322062060284	2.39771972222222	1.99149925691514	0.0609062385232186	0.999990647585944	8139699	AK127870	FLJ45974	FLJ45974 protein	Q6ZRY6
8008289	0.144927833333332	1.10567534371051	6.38538077777778	1.99079928709805	0.0609890466029874	0.999990647585944	8008289	NM_153229	TMEM92	transmembrane protein 92	Q6UXU6
8167973	0.184156500000000	1.13615250512389	2.49406011111111	1.98882848539285	0.0612227380037308	0.999990647585944	8167973	NM_138737	HEPH	hephaestin	Q9BQS7
8162490	0.211306333333332	1.15773601771277	4.11153305555556	1.98756450186927	0.0613730381049707	0.999990647585944	8162490	NM_032558	HIATL1	hippocampus abundant transcript-like 1	Q5SR56
8162006	-0.192307166666667	-1.14258949163410	3.31044083333333	-1.98674981483253	0.0614700871059961	0.999990647585944	8162006	NM_025211	GKAP1	G kinase anchoring protein 1	Q5VSY0
8162147	-0.188674666666667	-1.13971623327703	7.44952338888889	-1.98654728708599	0.0614942343496396	0.999990647585944	8162147	NM_024617	ZCCHC6	zinc finger, CCHC domain containing 6	Q5VYS8
8100675	-0.171283666666667	-1.12605997338004	2.31151061111111	-1.98548787353096	0.0616206856820432	0.999990647585944	8100675	NM_182606	TMPRSS11A	transmembrane protease, serine 11A	Q6ZMR5
8179224	-0.232587833333334	-1.17494060914194	5.38369994444444	-1.98434843892257	0.061756947561299	0.999990647585944	8179224	NM_001010909	MUC21	mucin 21, cell surface associated	Q5SSG8
7958439	0.178248166666666	1.13150908380166	5.94287488888889	1.98359876362955	0.0618467459333823	0.999990647585944	7958439	NM_032663	USP30	ubiquitin specific peptidase 30	Q70CQ3
8156919	0.283341666666666	1.21701054337884	4.03344311111111	1.98301516689655	0.0619167316318755	0.999990647585944	8156919	NM_001018116	MURC	muscle-related coiled-coil protein	Q5BKX8
7970513	-0.298159666666666	-1.22957493985702	5.55076088888889	-1.98289022589931	0.0619317239126213	0.999990647585944	7970513	NM_145061	SKA3	spindle and kinetochore associated complex subunit 3	Q8IX90
8067822	-0.211002333333334	-1.15749208905082	2.84652288888889	-1.98280472501426	0.0619419854501167	0.999990647585944	8067822	ENST00000302092	IGHV1OR15-5	immunoglobulin heavy variable 1/OR15-5 pseudogene	---
7972923	-0.208901166666667	-1.15580752403878	3.76500838888889	-1.98259488982451	0.0619671756224269	0.999990647585944	7972923	NM_000705	ATP4B	ATPase, H+/K+ exchanging, beta polypeptide	P51164
7981051	-0.406435833333334	-1.32540735768898	6.51407972222222	-1.98115946704775	0.0621397399140401	0.999990647585944	7981051	NM_016186	SERPINA10	serpin peptidase inhibitor, clade A (alpha-1 antiproteinase, antitrypsin), member 10	B2RBZ5
7929026	0.304679666666666	1.23514435751357	3.758428	1.98086846959833	0.0621747754451515	0.999990647585944	7929026	NM_001141945	ACTA2	actin, alpha 2, smooth muscle, aorta	P62736
8083739	-0.182769500000001	-1.13506073852145	2.16620472222222	-1.97983690108886	0.0622991164355555	0.999990647585944	8083739	NR_029525	MIR16-2	microRNA 16-2	---
8005726	0.226415333333333	1.16992442175843	5.93349633333333	1.97978684078144	0.0623051561419786	0.999990647585944	8005726	NM_021012	KCNJ12	potassium inwardly-rectifying channel, subfamily J, member 12	Q14500
8134257	0.355194666666666	1.27915816983635	5.56185383333333	1.97900108386784	0.0624000251428878	0.999990647585944	8134257	NM_004126	GNG11	guanine nucleotide binding protein (G protein), gamma 11	Q53Y01
7921346	0.190296	1.14099779215789	2.38667394444444	1.97885721150385	0.0624174096510568	0.999990647585944	7921346	NM_001764	CD1B	CD1b molecule	P29016
8130539	0.1538155	1.11250783769375	3.31052122222222	1.9786290578826	0.0624449869687508	0.999990647585944	8130539	NM_054114	TAGAP	T-cell activation RhoGTPase activating protein	Q96DM2
7977440	0.373955000000000	1.29590054356156	4.683587	1.97758908372723	0.0625708282484235	0.999990647585944	7977440	NR_026800	KIAA0125	KIAA0125	Q05C13
8015969	-0.146652666666666	-1.10699803916721	7.75601088888889	-1.97747150681196	0.0625850697863263	0.999990647585944	8015969	NM_014233	UBTF	upstream binding transcription factor, RNA polymerase I	P17480
8163839	-0.205447833333334	-1.15304421279435	9.33975394444444	-1.97710347197507	0.0626296668157813	0.999990647585944	8163839	NM_001735	C5	complement component 5	P01031
8030171	0.123569999999999	1.08942735641324	11.5192383333333	1.9762824809247	0.0627292535359973	0.999990647585944	8030171	NM_000146	FTL	ferritin, light polypeptide	Q69YG1
7942279	0.185811333333334	1.13745646867740	5.9772365	1.97547878500974	0.0628268792024943	0.999990647585944	7942279	NM_018172	FAM86C	family with sequence similarity 86, member C	B2RD94
8036284	-0.189274500000002	-1.14019019479141	3.91864188888889	-1.97489000871823	0.0628984844065508	0.999990647585944	8036284	NM_001864	COX7A1	cytochrome c oxidase subunit VIIa polypeptide 1 (muscle)	Q6FGI7
7948906	0.279484499999999	1.21376110897273	4.89698661111111	1.97451694493149	0.0629438929821518	0.999990647585944	7948906	NR_002563	SNORD27	small nucleolar RNA, C/D box 27	---
8119882	0.265069833333333	1.20169421586095	2.64506311111111	1.9743447019226	0.0629648679233455	0.999990647585944	8119882	NM_152732	RSPH9	radial spoke head 9 homolog (Chlamydomonas)	Q9H1X1
7917850	0.198751000000000	1.14770431028609	7.45363738888889	1.97391492357381	0.063017231498438	0.999990647585944	7917850	NM_004815	ARHGAP29	Rho GTPase activating protein 29	Q52LW3
8075695	0.233874833333332	1.17598921830795	4.0466485	1.9738970592459	0.0630194089031885	0.999990647585944	8075695	NR_027833	APOL3	apolipoprotein L, 3	O95236
7949320	0.223381	1.16746637622704	4.14603544444444	1.97386310632718	0.0630235474608802	0.999990647585944	7949320	NM_130769	GPHA2	glycoprotein hormone alpha 2	Q96T91
8056877	0.144664333333333	1.10547341687210	3.59015705555556	1.97384209699188	0.0630261084327376	0.999990647585944	8056877	NM_001039523	CHRNA1	cholinergic receptor, nicotinic, alpha 1 (muscle)	Q53SH4
8168762	-0.285587166666667	-1.21890624894998	5.81383127777778	-1.97370868563463	0.0630423730240676	0.999990647585944	8168762	NM_001325	CSTF2	cleavage stimulation factor, 3' pre-RNA, subunit 2, 64kDa	P33240
8175808	-0.293088500000001	-1.22526049139755	5.12384355555556	-1.97350109556355	0.0630676884182233	0.999990647585944	8175808	NM_080701	TREX2	three prime repair exonuclease 2	Q9BQ50
8040522	0.282985166666666	1.21670984874457	2.75131733333333	1.97341992438514	0.063077589625422	0.999990647585944	8040522	NM_001080473	MFSD2B	major facilitator superfamily domain containing 2B	---
8038989	0.231469166666667	1.17402991255761	4.32586433333333	1.97340954198185	0.0630788561642006	0.999990647585944	8038989	NM_198457	ZNF600	zinc finger protein 600	Q6ZNG1
7905079	-0.217290000000002	-1.16254777087848	9.480445	-1.97331005614187	0.0630909934905168	0.999990647585944	7905079	NM_003516	HIST2H2AA3	histone cluster 2, H2aa3	Q6FI13
8119423	0.466695833333334	1.3819408180965	3.28806861111111	1.97318074461498	0.0631067726806354	0.999990647585944	8119423	NR_026938	LOC221442	adenylate cyclase 10 pseudogene	---
8008716	0.190373	1.14105869149705	5.52260505555556	1.97232608940432	0.063211150211492	0.999990647585944	8008716	NR_002307	MSX2P1	msh homeobox 2 pseudogene 1	Q14561
8167645	-0.176794666666668	-1.13036967443106	6.59780672222222	-1.97205498656028	0.0632442916787029	0.999990647585944	8167645	NM_153183	NUDT10	nudix (nucleoside diphosphate linked moiety X)-type motif 10	Q8NFP7
7945781	0.148509833333332	1.10842398409993	7.20126016666667	1.97171287586941	0.063286135749559	0.999990647585944	7945781	NM_003311	PHLDA2	pleckstrin homology-like domain, family A, member 2	Q53GA4
7971361	-0.257787500000002	-1.19564367293429	7.01509622222222	-1.97156570694047	0.0633041437961724	0.999990647585944	7971361	NM_012345	NUFIP1	nuclear fragile X mental retardation protein interacting protein 1	Q9UHK0
7937915	-0.189542333333335	-1.14040188837895	8.98988733333333	-1.97104104744077	0.0633683799535092	0.999990647585944	7937915	NM_001033	RRM1	ribonucleotide reductase M1	P23921
7917019	0.153567000000000	1.11231622797607	2.44485583333333	1.97088662552985	0.0633872975141566	0.999990647585944	7917019	NM_001002912	C1orf173	chromosome 1 open reading frame 173	Q5RHP9
8121334	-0.142910333333334	-1.10413022091127	2.56443194444444	-1.96984087945069	0.0635155399357821	0.999990647585944	8121334	NM_003269	NR2E1	nuclear receptor subfamily 2, group E, member 1	Q9Y466
7934114	-0.154637666666667	-1.11314201713602	5.58634822222222	-1.96978484309684	0.0635224183383441	0.999990647585944	7934114	NM_173555	TYSND1	trypsin domain containing 1	Q2T9J0
8119782	-0.340239833333333	-1.26596703058278	5.47680383333333	-1.96967953015361	0.0635353471867711	0.999990647585944	8119782	NM_006672	SLC22A7	solute carrier family 22 (organic anion transporter), member 7	Q9Y694
8078818	0.180154166666667	1.13300495195190	5.20012855555556	1.96939933283664	0.0635697573165256	0.999990647585944	8078818	NM_005107	EXOG	endo/exonuclease (5'-3'), endonuclease G-like	B3KN09
8172800	0.195479333333334	1.14510455672906	2.593935	1.96919619830991	0.0635947140023428	0.999990647585944	8172800	NM_001009616	SPANXN5	SPANX family, member N5	---
8055104	-0.170786333333333	-1.12567185903323	7.08997061111111	-1.96905198527246	0.0636124370184539	0.999990647585944	8055104	NM_001145928	SAP130	Sin3A-associated protein, 130kDa	Q9H0E3
8021565	-0.172401000000000	-1.12693241811077	6.31719138888889	-1.96830140228139	0.0637047508041984	0.999990647585944	8021565	NM_194449	PHLPP1	PH domain and leucine rich repeat protein phosphatase 1	O60346
8167815	0.244946666666666	1.18504896142000	8.27476366666667	1.96754708682082	0.0637976439493819	0.999990647585944	8167815	NM_014599	MAGED2	melanoma antigen family D, 2	Q9UNF1
8010967	-0.214177166666667	-1.16004210191659	6.93349316666667	-1.96748218770822	0.0638056418445901	0.999990647585944	8010967	NM_022463	NXN	nucleoredoxin	Q6DKJ4
7904361	0.181712666666665	1.13422956441329	6.50898444444444	1.96673798724634	0.0638974179033706	0.999990647585944	7904361	NM_017709	FAM46C	family with sequence similarity 46, member C	Q5VWP2
8149749	0.183442333333330	1.13559022312643	7.65266811111111	1.96661123225684	0.06391306126488	0.999990647585944	8149749	NM_003840	TNFRSF10D	tumor necrosis factor receptor superfamily, member 10d, decoy with truncated death domain	Q9UBN6
8157933	0.184337999999999	1.13629544915969	5.75280377777778	1.96657872821362	0.0639170732741875	0.999990647585944	8157933	NM_014007	ZBTB43	zinc finger and BTB domain containing 43	O43298
8054580	-0.241472000000001	-1.18219825811948	7.32513416666667	-1.96621353320410	0.0639621651216817	0.999990647585944	8054580	NM_004336	BUB1	budding uninhibited by benzimidazoles 1 homolog (yeast)	A0JLU2
8016562	0.179750000000000	1.13268758848636	8.13538077777778	1.96565086997064	0.0640316945245511	0.999990647585944	8016562	NM_001007230	SPOP	speckle-type POZ protein	O43791
8027260	-0.300590666666666	-1.23164857037770	3.90686622222222	-1.96556258504325	0.0640426101783338	0.999990647585944	8027260	NM_052852	ZNF486	zinc finger protein 486	Q4G180
7966293	-0.229650666666667	-1.17255099404305	4.02714322222222	-1.96548225576002	0.064052543627685	0.999990647585944	7966293	BC133010	C12orf76	chromosome 12 open reading frame 76	Q8N812
8006562	-0.182552000000001	-1.13488963021711	5.08396733333333	-1.96513997586367	0.064094885054032	0.999990647585944	8006562	NM_033315	RASL10B	RAS-like, family 10, member B	B3KV31
7926239	0.138050833333333	1.10041738186935	8.13418883333333	1.96430437519505	0.064198357072791	0.999990647585944	7926239	NM_001008211	OPTN	optineurin	Q96CV9
8173493	-0.151556500000001	-1.11076721435545	4.92223211111111	-1.96353040565826	0.06429433009249	0.999990647585944	8173493	NM_001142797	CXCR3	chemokine (C-X-C motif) receptor 3	B2R982
8092888	-0.180327333333333	-1.13314095468333	4.96570833333333	-1.96305263763226	0.0643536376109212	0.999990647585944	8092888	NM_138399	TMEM44	transmembrane protein 44	Q6PL43
8014115	0.163184166666666	1.11975582151896	6.98879327777778	1.96269939133539	0.064397519016191	0.999990647585944	8014115	NM_015194	MYO1D	myosin ID	O94832
8036151	-0.205625833333333	-1.15318648439436	4.3847405	-1.96255392221491	0.0644155974116694	0.999990647585944	8036151	NM_144617	HSPB6	heat shock protein, alpha-crystallin-related, B6	O14558
8039070	0.177123333333333	1.13062721822506	2.23257761111111	1.9622425849337	0.0644543045182466	0.999990647585944	8039070	NM_182609	ZNF677	zinc finger protein 677	---
7981911	-0.153659333333334	-1.11238741914868	5.47184588888889	-1.96116507633375	0.0645884261065374	0.999990647585944	7981911	NM_005664	MKRN3	makorin ring finger protein 3	Q13064
7905047	-0.2334705	-1.17565967879883	2.15813827777778	-1.96052364588035	0.0646683853773515	0.999990647585944	7905047	NM_000566	FCGR1A	Fc fragment of IgG, high affinity Ia, receptor (CD64)	P12314
8150565	0.180463999999999	1.13324830234036	6.42126405555556	1.96042185718640	0.0646810822280551	0.999990647585944	8150565	NM_001160223	RNF170	ring finger protein 170	Q96K19
7919269	0.422388333333330	1.34014428340796	8.06025427777778	1.95953196079081	0.0647921801204051	0.999990647585944	7919269	NR_004430	RNU1-1	RNA, U1 small nuclear 1	B4DRY4
7982252	0.323575	1.25142774931122	3.37024411111111	1.95953009227908	0.0647924135708546	0.999990647585944	7982252	NR_026771	DKFZP434L187	hypothetical LOC26082	Q9UFV3
7934755	-0.360313833333333	-1.28370511501939	8.37206644444444	-1.95874461396788	0.0648906170054216	0.999990647585944	7934755	NM_000429	MAT1A	methionine adenosyltransferase I, alpha	Q00266
8103986	0.221134333333334	1.1656497299583	2.66342855555556	1.958692672654	0.0648971155720825	0.999990647585944	8103986	NM_018409	LRP2BP	LRP2 binding protein	Q9P2M1
7903935	0.193077500000000	1.14319974520480	2.68036994444444	1.95826110094244	0.064951133492498	0.999990647585944	7903935	NR_003928	LOC149620	CHIA-like pseudogene	---
8092640	-0.349844666666668	-1.27442340421437	7.22504544444444	-1.95776373949803	0.0650134356719112	0.999990647585944	8092640	NM_002916	RFC4	replication factor C (activator 1) 4, 37kDa	P35249
7942783	0.227134333333333	1.1705076256094	4.83423611111111	1.95756920536627	0.0650378185390406	0.999990647585944	7942783	BC002752	C11orf67	chromosome 11 open reading frame 67	Q9H7C9
8134992	-0.165358000000003	-1.12144432620219	7.0241535	-1.95755826791428	0.065039189678677	0.999990647585944	8134992	NM_015908	SRRT	serrate RNA effector molecule homolog (Arabidopsis)	Q9BXP5
8000346	-0.291155500000000	-1.22361992114704	3.46740927777778	-1.95745201282152	0.0650525113572433	0.999990647585944	8000346	NM_033266	ERN2	endoplasmic reticulum to nucleus signaling 2	Q76MJ5
8143766	0.261302166666666	1.19856002862373	5.97276577777778	1.95741247543243	0.0650574689575172	0.999990647585944	8143766	NM_001164458	ACTR3C	ARP3 actin-related protein 3 homolog C (yeast)	Q9C0K3
7929072	0.238970166666666	1.18014993889206	6.73770016666667	1.95707945182646	0.0650992401969376	0.999990647585944	7929072	NM_012420	IFIT5	interferon-induced protein with tetratricopeptide repeats 5	B2R5X9
8149592	0.172304833333333	1.12685730194327	2.95200944444444	1.95705576086342	0.0651022126702069	0.999990647585944	8149592	NM_001135691	SLC18A1	solute carrier family 18 (vesicular monoamine), member 1	B2R9B6
8156247	-0.155652666666667	-1.11392543750871	3.48650622222222	-1.95635637294023	0.0651900183829417	0.999990647585944	8156247	NM_178828	C9orf79	chromosome 9 open reading frame 79	Q6ZUB1
8163916	-0.172390833333335	-1.12692447665013	5.1007305	-1.95612298766787	0.0652193425391129	0.999990647585944	8163916	NM_001139442	TTLL11	tubulin tyrosine ligase-like family, member 11	Q6ZUZ3
8049582	-0.210650500000002	-1.15720984322985	6.2296405	-1.95531168239670	0.065321371972623	0.999990647585944	8049582	NM_016510	SCLY	selenocysteine lyase	Q96I15
8016094	0.188017666666666	1.13919732729171	3.39201783333333	1.95516216211827	0.0653401910803138	0.999990647585944	8016094	NM_005497	GJC1	gap junction protein, gamma 1, 45kDa	Q5H9P2
7926900	0.186953833333332	1.13835760071317	5.81731272222222	1.95463773728341	0.0654062350411651	0.999990647585944	7926900	NM_005204	MAP3K8	mitogen-activated protein kinase kinase kinase 8	B2R8A5
7950743	0.237616166666665	1.17904286264646	6.07839833333333	1.95343870001312	0.0655574602292464	0.999990647585944	7950743	NM_014488	RAB30	RAB30, member RAS oncogene family	Q15771
8166525	-0.228704666666667	-1.17178238417282	6.68987538888889	-1.95311717877720	0.0655980640508518	0.999990647585944	8166525	NM_016937	POLA1	polymerase (DNA directed), alpha 1, catalytic subunit	P09884
7934979	-0.167088333333338	-1.12279016616642	11.4187855555556	-1.95267329545623	0.0656541573337348	0.999990647585944	7934979	NM_014391	ANKRD1	ankyrin repeat domain 1 (cardiac muscle)	Q15327
8004416	0.171583666666666	1.12629415531629	3.89048522222222	1.95238830294077	0.0656901941681706	0.999990647585944	8004416	NM_000747	CHRNB1	cholinergic receptor, nicotinic, beta 1 (muscle)	P11230
7993800	0.212457166666666	1.15865990856574	6.58127483333333	1.95233868713841	0.0656964698029874	0.999990647585944	7993800	NM_001128301	LYRM1	LYR motif containing 1	O43325
8121216	-0.144613499999999	-1.10543446622273	5.19274883333333	-1.95206508877063	0.0657310853638886	0.999990647585944	8121216	NM_021620	PRDM13	PR domain containing 13	Q7Z5E7
8128329	-0.267093666666667	-1.20338115272701	5.76661911111111	-1.95198780437986	0.0657408662941662	0.999990647585944	8128329	NM_198468	C6orf167	chromosome 6 open reading frame 167	Q6ZRQ5
7955297	-0.233427333333334	-1.17562450258431	4.69551711111111	-1.95144520606963	0.0658095727212056	0.999990647585944	7955297	NM_001651	AQP5	aquaporin 5	P55064
7937813	-0.189603166666669	-1.14044997609596	5.70225561111111	-1.95115740170958	0.0658460418243504	0.999990647585944	7937813	NM_005706	TSSC4	tumor suppressing subtransferable candidate 4	Q9Y5U2
7962455	0.277612666666666	1.21218732851861	5.34597483333333	1.95101500601718	0.065864092128384	0.999990647585944	7962455	NM_006159	NELL2	NEL-like 2 (chicken)	B7Z2U7
8050253	-0.275957	-1.21079699521023	6.03505516666667	-1.95085615239050	0.0658842338601755	0.999990647585944	8050253	NR_028374	SNORA80B	small nucleolar RNA, H/ACA box 80B	---
7956842	0.204222666666666	1.15206543929788	6.29062922222222	1.95014497269384	0.0659744745672465	0.999990647585944	7956842	NM_014319	LEMD3	LEM domain containing 3	Q9Y2U8
8023252	0.171661999999999	1.12635531083997	7.38397972222222	1.94984848931134	0.0660121274324621	0.999990647585944	8023252	NM_000985	RPL17	ribosomal protein L17	P18621
8055697	0.211762666666666	1.15810227467237	5.3806965	1.94949623528035	0.0660568879138942	0.999990647585944	8055697	NM_198557	RBM43	RNA binding motif protein 43	Q6ZSC3
8097056	0.250989833333331	1.19002331018722	7.92367733333333	1.94948383709040	0.0660584638280953	0.999990647585944	8097056	NR_002963	SNORA24	small nucleolar RNA, H/ACA box 24	---
8011396	-0.182502666666668	-1.13485082303361	6.24047644444444	-1.94931305801338	0.0660801746875118	0.999990647585944	8011396	NM_013276	SHPK	sedoheptulokinase	Q9UHJ6
8122717	0.273461	1.20870401199601	5.27938338888889	1.9489764650328	0.0661229837719535	0.999990647585944	8122717	NM_032832	LRP11	low density lipoprotein receptor-related protein 11	Q86VZ4
7912692	0.181009833333333	1.13367713983570	3.03553711111111	1.94776296435657	0.0662775258842375	0.999990647585944	7912692	NM_014424	HSPB7	heat shock 27kDa protein family, member 7 (cardiovascular)	Q68DG0
7950023	0.223296333333333	1.16739786376714	4.091192	1.94615941726929	0.0664822338584247	0.999990647585944	7950023	NM_005117	FGF19	fibroblast growth factor 19	O95750
8179221	0.270010666666666	1.20581674294821	3.60084266666667	1.94599521742948	0.0665032272158433	0.999990647585944	8179221	NM_080870	DPCR1	diffuse panbronchiolitis critical region 1	Q3MIW9
8029098	0.218965333333333	1.16389856662844	2.56910188888889	1.94582415656511	0.0665251040396102	0.999990647585944	8029098	NM_002483	CEACAM6	carcinoembryonic antigen-related cell adhesion molecule 6 (non-specific cross reacting antigen)	P40199
7981895	0.222862999999999	1.16704727238918	6.27852188888889	1.94528746153312	0.0665937830231825	0.999990647585944	7981895	NR_033351	GOLGA8F	golgin A8 family, member F	Q08AF8
8159670	-0.160674666666667	-1.11780975210303	6.27544444444444	-1.94492303237621	0.0666404536655402	0.999990647585944	8159670	NM_006647	NOXA1	NADPH oxidase activator 1	Q86UR1
7968658	0.163638499999999	1.12010851040708	6.71914722222222	1.94396224266998	0.0667636366432973	0.999990647585944	7968658	NM_181503	EXOSC8	exosome component 8	Q96B26
7923426	-0.225486833333334	-1.16917171566772	7.11954822222222	-1.94361925476771	0.0668076601589836	0.999990647585944	7923426	NM_014176	UBE2T	ubiquitin-conjugating enzyme E2T (putative)	Q9NPD8
8101874	-0.534993166666667	-1.44893529164831	7.930401	-1.94263908335201	0.066933610301669	0.999990647585944	8101874	NM_000667	ADH1A	alcohol dehydrogenase 1A (class I), alpha polypeptide	P07327
8010188	-0.279426833333334	-1.21371259410546	5.46534438888889	-1.94246337641411	0.0669562105937233	0.999990647585944	8010188	NM_001142640	TNRC6C	trinucleotide repeat containing 6C	Q9HCJ0
7928308	0.399609833333332	1.31915110744365	7.81962411111111	1.94224453705454	0.0669843682717188	0.999990647585944	7928308	NM_019058	DDIT4	DNA-damage-inducible transcript 4	Q9NX09
8148621	-0.162953833333334	-1.11957706128495	4.25669938888889	-1.93959327376802	0.0673263384399738	0.999990647585944	8148621	NM_052924	RHPN1	rhophilin, Rho GTPase binding protein 1	Q8TCX5
7930882	-0.135526833333335	-1.09849388090264	8.74629	-1.93900799768867	0.0674020382335467	0.999990647585944	7930882	NM_207009	FAM45A	family with sequence similarity 45, member A	Q8TCE6
7976037	-0.182856666666667	-1.13512932020173	2.68823505555556	-1.93781885244683	0.0675560755136663	0.999990647585944	7976037	NM_000369	TSHR	thyroid stimulating hormone receptor	Q59GA2
8098697	-0.212527166666667	-1.15871612845905	2.53392327777778	-1.93769129070290	0.0675726179207658	0.999990647585944	8098697	NM_178556	TRIML1	tripartite motif family-like 1	Q8N9V2
7979743	0.199306666666665	1.14814644382221	8.33618261111111	1.93768254018684	0.0675737528332444	0.999990647585944	7979743	NM_016026	RDH11	retinol dehydrogenase 11 (all-trans/9-cis/11-cis)	Q8TC12
8121087	-0.154666666666668	-1.11316439292718	7.51577827777778	-1.93733801204528	0.0676184504280997	0.999990647585944	8121087	NM_001010853	PM20D2	peptidase M20 domain containing 2	Q8IYS1
8133770	-0.310515000000001	-1.24015031838214	2.901182	-1.93721134735433	0.0676348899576717	0.999990647585944	8133770	NM_020879	CCDC146	coiled-coil domain containing 146	Q96MS1
8028613	-0.233961833333334	-1.17606013707043	4.56618477777778	-1.936832191522	0.0676841209660848	0.999990647585944	8028613	NM_172140	IL29	interleukin 29 (interferon, lambda 1)	Q8IU54
8034379	0.261735166666665	1.19891980970455	4.56717	1.93622344127613	0.0677632299223995	0.999990647585944	8034379	NM_030824	ZNF442	zinc finger protein 442	Q9H7R0
7984330	-0.201341500000001	-1.14976697689327	7.19624483333333	-1.93581283568147	0.067816635723556	0.999990647585944	7984330	NR_003105	ZWILCH	Zwilch, kinetochore associated, homolog (Drosophila)	Q9H900
7948121	0.218317333333333	1.16337590806530	2.10852744444444	1.93545729931361	0.0678629090760406	0.999990647585944	7948121	NM_001004058	OR8K5	olfactory receptor, family 8, subfamily K, member 5	---
8013384	-0.174809833333334	-1.12881560187649	7.67214038888889	-1.93530746464472	0.0678824185759248	0.999990647585944	8013384	NM_000691	ALDH3A1	aldehyde dehydrogenase 3 family, member A1	Q6PKA6
7965094	-0.398333499999999	-1.31798458788216	6.80564361111111	-1.93521230538286	0.0678948115484016	0.999990647585944	7965094	NM_203394	E2F7	E2F transcription factor 7	Q96AV8
8015232	0.336782333333332	1.26293670185005	3.102502	1.93508134375400	0.0679118704908256	0.999990647585944	8015232	NM_033188	KRTAP4-5	keratin associated protein 4-5	Q9BYR2
8164967	-0.226774666666667	-1.17021585216366	6.21660411111111	-1.93475019203741	0.0679550229866181	0.999990647585944	8164967	NM_001134398	VAV2	vav 2 guanine nucleotide exchange factor	P52735
8126296	-0.239648666666667	-1.18070509437022	3.50577816666667	-1.93407638023161	0.0680429027911087	0.999990647585944	8126296	NR_027256	TREML3	triggering receptor expressed on myeloid cells-like 3	Q8IWX9
8038707	-0.169812666666667	-1.12491240581064	4.99961905555556	-1.93383788564125	0.0680740318659307	0.999990647585944	8038707	NM_144505	KLK8	kallikrein-related peptidase 8	B3FQ95
8021826	-0.217613166666667	-1.16280821314720	4.81431133333333	-1.93359225976334	0.0681061049507423	0.999990647585944	8021826	NM_171999	SALL3	sal-like 3 (Drosophila)	A9JR48
8112763	-0.208089500000000	-1.15515744445504	3.17484355555556	-1.93347589489424	0.0681213042049535	0.999990647585944	8112763	NM_032109	OTP	orthopedia homeobox	Q5XKR4
7917037	0.231079499999996	1.17371285418192	9.78481455555556	1.93344069930840	0.0681259019469999	0.999990647585944	7917037	NM_001130042	CRYZ	crystallin, zeta (quinone reductase)	Q5HYE7
8096032	-0.151768666666669	-1.11093057882297	5.41871361111111	-1.93261674432553	0.0682336172467352	0.999990647585944	8096032	NM_020226	PRDM8	PR domain containing 8	Q05CA1
8066569	0.159249000000000	1.11670568165829	2.25756383333333	1.93211968318677	0.0682986709102584	0.999990647585944	8066569	NM_147197	WFDC11	WAP four-disulfide core domain 11	Q8NEX6
8042391	-0.165886833333333	-1.12185547743856	2.33857438888889	-1.93136901730558	0.0683970198121985	0.999990647585944	8042391	NM_002664	PLEK	pleckstrin	P08567
8095663	-0.428649833333335	-1.34597333896519	8.830994	-1.93020504585665	0.0685497666468652	0.999990647585944	8095663	NM_001133	AFM	afamin	P43652
7958410	-0.206164666666667	-1.15361726938575	5.60152266666667	-1.93007828687092	0.0685664193633325	0.999990647585944	7958410	NM_007076	FICD	FIC domain containing	Q9BVA6
8175638	-0.295330333333333	-1.22716592880262	5.06235116666667	-1.92904095317498	0.0687028319723445	0.999990647585944	8175638	ENST00000432041	FLJ16423	hypothetical LOC642889	---
7939465	0.162088333333331	1.11890560729202	8.16068311111111	1.92869201125494	0.068748772997446	0.999990647585944	7939465	NM_016142	HSD17B12	hydroxysteroid (17-beta) dehydrogenase 12	Q53GQ0
7963203	0.163324833333333	1.11986500606151	2.33872138888889	1.92790519420563	0.0688524638219865	0.999990647585944	7963203	NM_001145475	FAM186A	family with sequence similarity 186, member A	A6NE01
8104590	0.221083833333332	1.16560892834781	4.68632688888889	1.92711519179867	0.0689567139438619	0.999990647585944	8104590	NM_054027	ANKH	ankylosis, progressive homolog (mouse)	Q9HCJ1
7966779	-0.225816333333334	-1.16943877562554	3.18485522222222	-1.92701377424696	0.0689701073171116	0.999990647585944	7966779	NM_000620	NOS1	nitric oxide synthase 1 (neuronal)	P29475
7978391	0.157561166666666	1.11539999271356	2.55478983333333	1.92644419621823	0.0690453696181861	0.999990647585944	7978391	NM_002515	NOVA1	neuro-oncological ventral antigen 1	---
8025129	0.145841333333333	1.10637566792122	3.18588488888889	1.92611242985043	0.0690892417664017	0.999990647585944	8025129	NM_144614	MBD3L2	methyl-CpG binding domain protein 3-like 2	Q8NHZ7
7948310	-0.215458333333333	-1.16107271984326	2.4092395	-1.92540553615799	0.0691828024764386	0.999990647585944	7948310	NM_001005211	OR9I1	olfactory receptor, family 9, subfamily I, member 1	---
8050007	-0.141073500000001	-1.10272534143352	3.49215611111111	-1.92518449467085	0.0692120814030036	0.999990647585944	8050007	NM_012293	PXDN	peroxidasin homolog (Drosophila)	Q92626
8077595	-0.227377000000001	-1.17070452590064	5.45601722222222	-1.92480416243064	0.0692624855299972	0.999990647585944	8077595	NM_001003694	BRPF1	bromodomain and PHD finger containing, 1	P55201
8077503	0.179491166666666	1.13248439169286	4.1378455	1.92444518754191	0.0693100890879231	0.999990647585944	8077503	NM_033337	CAV3	caveolin 3	P56539
8004394	-0.204219666666668	-1.15206304364764	3.90089944444444	-1.92225420362394	0.0696012640028294	0.999990647585944	8004394	NM_199339	SPEM1	spermatid maturation 1	Q8N4L4
7934278	0.247701666666666	1.18731411729510	6.87383205555556	1.92163522143342	0.0696837209499131	0.999990647585944	7934278	NM_000917	P4HA1	prolyl 4-hydroxylase, alpha polypeptide I	Q5VSQ6
8058535	-0.243118333333334	-1.18354809524607	2.8210135	-1.92112477034276	0.0697517851735279	0.999990647585944	8058535	NM_014617	CRYGA	crystallin, gamma A	P11844
8075897	-0.203009499999999	-1.15109707115986	4.75321	-1.92107841802632	0.069757968769156	0.999990647585944	8075897	NM_031910	C1QTNF6	C1q and tumor necrosis factor related protein 6	B2RA69
8156116	0.186575333333334	1.13805898470347	6.02933061111111	1.92072559398582	0.0698050529141014	0.999990647585944	8156116	NM_001001551	C9orf103	chromosome 9 open reading frame 103	Q5T6J7
8115099	-0.189437833333333	-1.14031928763657	3.59217844444444	-1.92026756256789	0.0698662189182375	0.999990647585944	8115099	NM_002609	PDGFRB	platelet-derived growth factor receptor, beta polypeptide	Q59F04
8129763	-0.205920166666667	-1.15342177725832	4.99457905555556	-1.92014930739615	0.0698820185501615	0.999990647585944	8129763	NM_001099286	FAM54A	family with sequence similarity 54, member A	Q6P444
7950683	0.188200666666665	1.13934183900591	6.65329711111111	1.91997721353066	0.0699050170239528	0.999990647585944	7950683	NM_024678	NARS2	asparaginyl-tRNA synthetase 2, mitochondrial (putative)	B3KPX5
8176782	-0.226305166666667	-1.16983508773477	2.90830916666667	-1.9199066491597	0.0699144491230274	0.999990647585944	8176782	NR_001527	TTTY6	testis-specific transcript, Y-linked 6 (non-protein coding)	---
8165817	-0.165367166666668	-1.12145145171291	6.18663472222222	-1.91976966947773	0.0699327619490118	0.999990647585944	8165817	NM_001079855	GYG2	glycogenin 2	B3KUV6
8151542	0.176030166666667	1.12977083776351	2.14963833333333	1.91964571115471	0.0699493376107896	0.999990647585944	8151542	NM_001105281	FABP12	fatty acid binding protein 12	B7SUN0
7969171	0.208067833333332	1.15514009621259	7.07300333333333	1.91908346152936	0.0700245651278671	0.999990647585944	7969171	NR_002605	DLEU1	deleted in lymphocytic leukemia 1 (non-protein coding)	O43261
7948836	0.170501666666667	1.12544976799195	6.55183116666667	1.91845044885159	0.0701093463076682	0.999990647585944	7948836	NM_001080501	TMEM223	transmembrane protein 223	A0PJW6
7943738	-0.245921666666667	-1.18585011011784	2.119224	-1.91807131148496	0.07016016877155	0.999990647585944	7943738	NR_029840	MIR34C	microRNA 34c	---
8070269	0.137457666666667	1.09996503627690	7.8673025	1.91790130980701	0.0701829676864774	0.999990647585944	8070269	NM_006052	DSCR3	Down syndrome critical region gene 3	O14972
8007429	-0.333293000000000	-1.25988582685473	5.18421922222222	-1.91766139452188	0.0702151538749826	0.999990647585944	8007429	NM_000151	G6PC	glucose-6-phosphatase, catalytic subunit	P35575
8158059	0.154206666666664	1.11280951959565	6.92202527777778	1.9170357918735	0.0702991440144088	0.999990647585944	8158059	NM_003165	STXBP1	syntaxin binding protein 1	Q68CM6
7956524	0.165325666666666	1.12141919294404	6.69135472222222	1.91690689469816	0.0703164601248573	0.999990647585944	7956524	NM_024779	PIP4K2C	phosphatidylinositol-5-phosphate 4-kinase, type II, gamma	Q8TBX8
7917976	-0.253545500000000	-1.19213324899914	4.70143283333333	-1.91679673913281	0.0703312614712345	0.999990647585944	7917976	NM_194292	SASS6	spindle assembly 6 homolog (C. elegans)	Q6UVJ0
8165258	0.267989500000000	1.20412861749678	8.02145927777778	1.91651506630198	0.0703691217402034	0.999990647585944	8165258	NM_006412	AGPAT2	1-acylglycerol-3-phosphate O-acyltransferase 2 (lysophosphatidic acid acyltransferase, beta)	Q96IS9
7975705	0.157418833333334	1.11528995506643	6.60980488888889	1.91569382046404	0.0704796102445834	0.999990647585944	7975705	NM_194279	ISCA2	iron-sulfur cluster assembly 2 homolog (S. cerevisiae)	Q86U28
7912496	0.250431166666664	1.18956257688556	5.01922561111111	1.91568099503023	0.0704813369660542	0.999990647585944	7912496	NM_005957	MTHFR	methylenetetrahydrofolate reductase (NAD(P)H)	P42898
7991453	-0.140396500000001	-1.10220799722682	6.83541716666667	-1.91546380869413	0.0705105830146884	0.999990647585944	7991453	NM_207446	FAM174B	family with sequence similarity 174, member B	Q3ZCQ3
7915695	-0.236656166666668	-1.17825856339355	4.8798235	-1.9151497724995	0.0705528897471886	0.999990647585944	7915695	NM_012222	MUTYH	mutY homolog (E. coli)	Q9UIF7
8101086	-0.184445500000002	-1.13638012146285	6.25078877777778	-1.91372009038516	0.0707457796735575	0.999990647585944	8101086	NM_014435	NAAA	N-acylethanolamine acid amidase	Q02083
8156529	0.210587833333332	1.15715957833915	3.77079588888889	1.91370790393074	0.0707474258507482	0.999990647585944	8156529	NM_194320	ZNF169	zinc finger protein 169	Q14929
7906904	0.198514999999999	1.14751658103154	6.53951344444444	1.91322030235490	0.0708133201335483	0.999990647585944	7906904	NM_016371	HSD17B7	hydroxysteroid (17-beta) dehydrogenase 7	P56937
7958147	0.266773999999998	1.20311454182447	4.58873666666667	1.91296998959849	0.070847168396218	0.999990647585944	7958147	NM_003211	TDG	thymine-DNA glycosylase	B2R848
7925749	0.232606	1.17495540429142	3.10855422222222	1.91181676394919	0.0710032970678824	0.999990647585944	7925749	NM_001001821	OR2T34	olfactory receptor, family 2, subfamily T, member 34	B9EGY8
8046906	-0.266149666666669	-1.20259400076506	6.45226383333333	-1.91074544934715	0.0711486089905449	0.999990647585944	8046906	NM_016315	GULP1	GULP, engulfment adaptor PTB domain containing 1	Q9UBP9
8169231	0.196026833333333	1.14553920418001	3.37904166666667	1.91041473412337	0.0711935199574197	0.999990647585944	8169231	ENST00000372451	LOC100293553	similar to L-myc-2 protein	---
8033587	-0.200951	-1.14945580701114	5.36126283333333	-1.91036530777866	0.0712002341850182	0.999990647585944	8033587	NM_032152	PRAM1	PML-RARA regulated adaptor molecule 1	Q96QH2
8132250	-0.240935000000000	-1.18175830212662	6.11758655555556	-1.91026809748777	0.0712134411662119	0.999990647585944	8132250	NM_133468	BMPER	BMP binding endothelial regulator	Q8N8U9
8041138	0.199548166666667	1.14833865393387	2.51158883333333	1.91003413390661	0.0712452363228727	0.999990647585944	8041138	NM_182756	SPDYA	speedy homolog A (Xenopus laevis)	Q9BVS5
7948904	0.3850495	1.30590459293254	8.08606394444444	1.90981592274075	0.0712749020781286	0.999990647585944	7948904	NR_002562	SNORD28	small nucleolar RNA, C/D box 28	---
8037283	-0.377244500000001	-1.29885870748967	4.7203895	-1.90915626793871	0.0713646484501574	0.999990647585944	8037283	NM_002780	PSG4	pregnancy specific beta-1-glycoprotein 4	Q8WYY6
8075192	-0.150176000000001	-1.10970484103618	2.24724905555556	-1.90912143094405	0.0713693908188732	0.999990647585944	8075192	BC126262	C22orf31	chromosome 22 open reading frame 31	O95567
7995421	-0.157101333333335	-1.11504453549479	8.49014322222222	-1.90892000924850	0.0713968158701421	0.999990647585944	7995421	NM_031490	LONP2	lon peptidase 2, peroxisomal	Q86WA8
8012376	-0.217017333333334	-1.16232807228428	5.29104694444444	-1.90837850628896	0.0714705917208003	0.999990647585944	8012376	NM_014232	VAMP2	vesicle-associated membrane protein 2 (synaptobrevin 2)	Q69Z01
7974689	0.161107333333334	1.11814503539924	4.92925755555556	1.90810312871295	0.071508135776763	0.999990647585944	7974689	NM_016651	DACT1	dapper, antagonist of beta-catenin, homolog 1 (Xenopus laevis)	Q5DM88
7996819	-0.168333166666667	-1.12375938679716	3.14816633333333	-1.90703013900275	0.0716545900489516	0.999990647585944	7996819	NM_001793	CDH3	cadherin 3, type 1, P-cadherin (placental)	P22223
8003667	-0.217352	-1.16259773258803	5.5470035	-1.90690046734890	0.0716723071171207	0.999990647585944	8003667	NM_002615	SERPINF1	serpin peptidase inhibitor, clade F (alpha-2 antiplasmin, pigment epithelium derived factor), member 1	P36955
8135218	-0.1952725	-1.14494039950334	3.11382233333333	-1.90657490150188	0.0717168063284476	0.999990647585944	8135218	NM_005824	LRRC17	leucine rich repeat containing 17	Q8N6Y2
8060850	0.210155666666665	1.15681299719106	6.2245695	1.90566888106516	0.071840772251461	0.999990647585944	8060850	NM_001200	BMP2	bone morphogenetic protein 2	P12643
8175442	-0.246919000000001	-1.18667017028245	2.59205755555556	-1.90522431709773	0.0719016688205341	0.999990647585944	8175442	NR_026935	LOC158696	hypothetical LOC158696	Q969H1
7986336	-0.216312833333334	-1.16176062025701	3.89663783333333	-1.90472465281240	0.0719701675252778	0.999990647585944	7986336	ENST00000444787	LOC728800	similar to FLJ00402 protein	Q8NF02
7948937	-0.206008833333334	-1.15349266764342	3.43696333333333	-1.90328374387635	0.0721680241119207	0.999990647585944	7948937	NM_004254	SLC22A8	solute carrier family 22 (organic anion transporter), member 8	B2R807
7946149	0.2106085	1.15717615481713	3.90548955555556	1.90178742373148	0.0723739981405388	0.999990647585944	7946149	NM_001164	APBB1	amyloid beta (A4) precursor protein-binding, family B, member 1 (Fe65)	Q8TEY4
7942562	-0.244670833333335	-1.18482240989685	5.49012672222222	-1.90175783971385	0.0723780757225551	0.999990647585944	7942562	NM_006656	NEU3	sialidase 3 (membrane sialidase)	A8K327
8154367	0.207971666666666	1.15506309985012	4.01949005555556	1.90029993698352	0.0725792709625958	0.999990647585944	8154367	NM_000550	TYRP1	tyrosinase-related protein 1	P17643
7965873	-0.301217333333334	-1.23218368052776	4.46033305555556	-1.90016779517123	0.0725975313570163	0.999990647585944	7965873	NM_001111283	IGF1	insulin-like growth factor 1 (somatomedin C)	P01343
8098328	0.177660666666665	1.13104839998918	6.46431755555556	1.89943826027025	0.0726984173056699	0.999990647585944	8098328	NM_017423	GALNT7	UDP-N-acetyl-alpha-D-galactosamine:polypeptide N-acetylgalactosaminyltransferase 7 (GalNAc-T7)	Q68VJ4
8149180	0.152813499999999	1.11173543202121	2.46571855555556	1.89867326209047	0.072804340413655	0.999990647585944	8149180	NM_016512	SPAG11B	sperm associated antigen 11B	Q08648
7958455	-0.162710833333334	-1.11938850146633	7.15821827777778	-1.8983887860149	0.0728437642742933	0.999990647585944	7958455	NM_003362	UNG	uracil-DNA glycosylase	Q68DM5
8009493	0.182886666666667	1.13515292479778	8.48727438888889	1.89830936853786	0.0728547736402498	0.999990647585944	8009493	NM_170742	KCNJ16	potassium inwardly-rectifying channel, subfamily J, member 16	Q8N538
8141395	-0.206210166666668	-1.15365365296786	8.51458205555556	-1.89807002266710	0.0728879622076039	0.999990647585944	8141395	NM_005916	MCM7	minichromosome maintenance complex component 7	B2RBA6
8114119	-0.199235833333335	-1.14809007359773	3.40377822222222	-1.89754985894010	0.0729601360485136	0.999990647585944	8114119	NM_015082	FSTL4	follistatin-like 4	Q6MZW2
7929947	-0.168373333333334	-1.1237906742805	3.70500455555556	-1.8964285068581	0.0731159408081907	0.999990647585944	7929947	NM_005521	TLX1	T-cell leukemia homeobox 1	P31314
8001197	0.168289666666667	1.12372550382468	2.30078411111111	1.89605488935389	0.0731679178078893	0.999990647585944	8001197	NM_018092	NETO2	neuropilin (NRP) and tolloid (TLL)-like 2	Q8NC67
8133728	0.234728999999999	1.17668568442302	3.41988977777778	1.89583469862128	0.073198565627526	0.999990647585944	8133728	NM_001110354	ZP3	zona pellucida glycoprotein 3 (sperm receptor)	P21754
8006298	-0.178643666666668	-1.13181931789545	5.83458905555556	-1.89411939934786	0.0734377023472553	0.999990647585944	8006298	NM_032932	RAB11FIP4	RAB11 family interacting protein 4 (class II)	Q86YS3
8091342	-0.165053166666667	-1.12120739636664	3.59578094444444	-1.89367552549955	0.0734996967928633	0.999990647585944	8091342	NM_032153	ZIC4	Zic family member 4	Q8N9L1
8167013	-0.178175833333334	-1.13145235402186	6.0122025	-1.89354012839228	0.07351861646819	0.999990647585944	8167013	NM_014735	PHF16	PHD finger protein 16	Q92613
8168875	-0.161899499999999	-1.11875916411274	6.65991488888889	-1.89340820040305	0.0735370555223072	0.999990647585944	8168875	NM_016607	ARMCX3	armadillo repeat containing, X-linked 3	Q9UH62
7970376	-0.160987833333335	-1.11805242206502	6.30571961111111	-1.89319859314653	0.0735663598960698	0.999990647585944	7970376	NM_032436	ZNF828	zinc finger protein 828	Q96JM3
7996164	-0.148633500000001	-1.10851900139093	4.07944044444444	-1.89307785124995	0.0735832450286508	0.999990647585944	7996164	NM_199046	TEPP	testis, prostate and placenta expressed	Q6URK8
8098379	-0.190068000000000	-1.14081748590204	2.29017511111111	-1.89243392055713	0.073673353200589	0.999990647585944	8098379	NM_170710	WDR17	WD repeat domain 17	Q0QD35
8158714	-0.167554333333333	-1.12315289336342	7.69274811111111	-1.89224652957760	0.0736995939666605	0.999990647585944	8158714	NM_014285	EXOSC2	exosome component 2	Q13868
8068383	-0.154092666666667	-1.11272159022070	2.67117238888889	-1.89197758710225	0.0737372689802451	0.999990647585944	8068383	NM_053277	CLIC6	chloride intracellular channel 6	Q96NY7
7953993	-0.163350666666667	-1.11988505888223	3.26506294444444	-1.89111827019417	0.073857760987775	0.999990647585944	7953993	NM_030766	BCL2L14	BCL2-like 14 (apoptosis facilitator)	Q53F74
7899502	0.215744666666665	1.16130318214203	5.01754794444444	1.88940220657113	0.0740989046341241	0.999990647585944	7899502	NR_004407	RNU11	RNA, U11 small nuclear	---
7983734	-0.267211500000001	-1.20347944391079	5.76873172222222	-1.88927935831287	0.0741161940548207	0.999990647585944	7983734	NM_014548	TMOD2	tropomodulin 2 (neuronal)	Q4G0W6
7897132	-0.216462833333335	-1.16188141720142	4.54130966666667	-1.88883599370501	0.0741786219148949	0.999990647585944	7897132	NM_022114	PRDM16	PR domain containing 16	Q9HAZ2
8073474	-0.167314833333334	-1.12296645563140	2.90668688888889	-1.88867767825124	0.074200924725133	0.999990647585944	8073474	NM_152513	MEI1	meiosis inhibitor 1	Q4G0I1
7975598	0.226619499999999	1.17008999831126	6.70803022222222	1.88856261057864	0.0742171386830797	0.999990647585944	7975598	NM_001037161	ACOT1	acyl-CoA thioesterase 1	Q86TX2
8127534	0.194774999999999	1.14454564549649	2.23920961111111	1.88812426602244	0.0742789335795873	0.999990647585944	8127534	NM_138441	C6orf150	chromosome 6 open reading frame 150	Q8N884
7948328	0.172960166666666	1.12736928464087	2.48511838888889	1.88788953692264	0.0743120427793051	0.999990647585944	7948328	NM_001004733	OR5B12	olfactory receptor, family 5, subfamily B, member 12	Q96R08
8173600	0.205879166666665	1.15338899859092	6.05920405555556	1.88785128177763	0.0743174400085297	0.999990647585944	8173600	NM_021963	NAP1L2	nucleosome assembly protein 1-like 2	Q9ULW6
8114365	-0.144477000000002	-1.1053298809415	6.619039	-1.88749553292906	0.0743676474138302	0.999990647585944	8114365	NM_139199	BRD8	bromodomain containing 8	Q9H0E9
7916432	0.151353333333331	1.11061080224011	11.0490972222222	1.88735752514785	0.0743871327255735	0.999990647585944	7916432	NM_014762	DHCR24	24-dehydrocholesterol reductase	Q3LIE7
8072757	-0.19497	-1.14470035697644	4.00624966666667	-1.8869396316127	0.0744461625555772	0.999990647585944	8072757	NM_000395	CSF2RB	colony stimulating factor 2 receptor, beta, low-affinity (granulocyte-macrophage)	Q6NSJ8
7944447	0.206116166666666	1.15357848814957	4.367382	1.88687986375243	0.0744546084803909	0.999990647585944	7944447	NM_022169	ABCG4	ATP-binding cassette, sub-family G (WHITE), member 4	Q9NT30
8144874	0.190130833333333	1.14086717272033	2.79018666666667	1.88669942045666	0.0744801124372948	0.999990647585944	8144874	AY176665	NSAP11	nervous system abundant protein 11	Q86YR2
8100578	0.240350666666668	1.18127975266006	5.48636422222222	1.88553604668364	0.0746447293722569	0.999990647585944	8100578	NM_004439	EPHA5	EPH receptor A5	P54756
8033043	-0.186357333333335	-1.13788703005741	3.77818738888889	-1.88493971670456	0.0747292341343079	0.999990647585944	8033043	NM_000150	FUT6	fucosyltransferase 6 (alpha (1,3) fucosyltransferase)	B2R7V3
8002878	0.171292166666666	1.1260666078646	6.67122688888889	1.88412830730484	0.0748443528406495	0.999990647585944	8002878	NM_145254	TMEM170A	transmembrane protein 170A	Q8WVE7
7960099	0.170865166666666	1.12573337091685	4.23021616666667	1.88384118506620	0.0748851257393555	0.999990647585944	7960099	NM_170683	P2RX2	purinergic receptor P2X, ligand-gated ion channel, 2	Q32MC3
8068578	-0.203082000000000	-1.15115491889084	3.30326516666667	-1.88365121261773	0.0749121136087224	0.999990647585944	8068578	NR_027695	DSCR10	Down syndrome critical region gene 10	P59022
8068006	0.181819333333333	1.13431342756946	2.94390488888889	1.88271062361042	0.075045861929153	0.999990647585944	8068006	AY077696	C21orf74	chromosome 21 open reading frame 74	Q8TCZ7
8143557	-0.173395166666667	-1.12770925917856	2.66299733333333	-1.88218301628260	0.0751209778685741	0.999990647585944	8143557	NR_002140	OR6W1P	olfactory receptor, family 6, subfamily W, member 1 pseudogene	---
8121118	-0.210287833333334	-1.15691897878590	5.62165238888889	-1.88188129624246	0.0751639638026538	0.999990647585944	8121118	NM_012115	CASP8AP2	caspase 8 associated protein 2	Q9UKL3
8175444	-0.166136833333334	-1.12204989702354	4.38213688888889	-1.88147891909982	0.0752213240444896	0.999990647585944	8175444	NM_004114	FGF13	fibroblast growth factor 13	Q9NZH9
8103240	0.199272499999997	1.14811925313311	7.13786311111111	1.88124388055653	0.0752548474391336	0.999990647585944	8103240	NR_001562	ANXA2P1	annexin A2 pseudogene 1	---
7910727	-0.211689500000001	-1.15804354269364	3.13149127777778	-1.87915060388217	0.0755539913195447	0.999990647585944	7910727	NM_001103	ACTN2	actinin, alpha 2	B2RCS5
7906417	0.176743333333332	1.13032945483556	5.76042988888889	1.87895249041949	0.0755823573117468	0.999990647585944	7906417	NM_021189	CADM3	cell adhesion molecule 3	Q8N126
8169263	-0.249110500000002	-1.18847413008887	6.03080811111111	-1.87862478422479	0.075629299055096	0.999990647585944	8169263	NM_001170553	VSIG1	V-set and immunoglobulin domain containing 1	Q86XK7
8166469	0.271853333333331	1.20735784333341	10.0571517777778	1.87806536469140	0.075709491540515	0.999990647585944	8166469	NR_027783	SAT1	spermidine/spermine N1-acetyltransferase 1	Q6ICU9
8139891	0.200873999999997	1.14939445951030	9.49633316666667	1.87797871968402	0.0757219187513181	0.999990647585944	8139891	NM_016038	SBDS	Shwachman-Bodian-Diamond syndrome	Q9Y3A5
7945014	-0.165256833333334	-1.12136568948177	7.35413905555556	-1.8773476020805	0.075812492108274	0.999990647585944	7945014	NM_001274	CHEK1	CHK1 checkpoint homolog (S. pombe)	B5BTY6
8093839	0.194953666666666	1.14468739743466	4.7311795	1.87718676657905	0.0758355892875018	0.999990647585944	8093839	NM_014392	D4S234E	DNA segment on chromosome 4 (unique) 234 expressed sequence	B2R5R8
8048782	0.1952175	1.14489675166380	4.10041733333333	1.87642726547938	0.0759447430672478	0.999990647585944	8048782	NM_000091	COL4A3	collagen, type IV, alpha 3 (Goodpasture antigen)	Q01955
8129804	-0.1864235	-1.13793921843835	6.30671166666667	-1.87621080630779	0.0759758774134665	0.999990647585944	8129804	NM_005923	MAP3K5	mitogen-activated protein kinase kinase kinase 5	B4DF67
8012166	-0.186126166666667	-1.13770471815396	5.03385538888889	-1.87521383460190	0.0761194217092272	0.999990647585944	8012166	NM_032442	NEURL4	neuralized homolog 4 (Drosophila)	Q96JN8
7939973	-0.1590735	-1.11656984565572	2.03556733333333	-1.87514026984316	0.0761300230398114	0.999990647585944	7939973	NM_001004747	OR5T3	olfactory receptor, family 5, subfamily T, member 3	---
8136662	0.197834166666666	1.14697517539918	6.32436283333333	1.87479663606079	0.0761795609189612	0.999990647585944	8136662	NM_004668	MGAM	maltase-glucoamylase (alpha-glucosidase)	O43451
8082926	0.238396499999999	1.17968076274731	3.49426922222222	1.87469100204028	0.0761947947083082	0.999990647585944	8082926	NM_004189	SOX14	SRY (sex determining region Y)-box 14	O95416
8117594	-0.317715666666667	-1.24635553227671	3.98759038888889	-1.87395769241110	0.0763006213733276	0.999990647585944	8117594	NM_003521	HIST1H2BM	histone cluster 1, H2bm	Q99879
7914880	-0.173552166666667	-1.12783198780984	4.93600283333333	-1.87383156654917	0.0763188361051265	0.999990647585944	7914880	NM_005202	COL8A2	collagen, type VIII, alpha 2	P25067
7954701	0.186678999999999	1.13814076430133	3.1313255	1.87335312741565	0.0763879657030523	0.999990647585944	7954701	NM_173802	C12orf72	chromosome 12 open reading frame 72	Q8IXQ9
7930804	0.179937999999999	1.13283520051512	3.32790588888889	1.87270860677453	0.0764811795271641	0.999990647585944	7930804	NM_005396	PNLIPRP2	pancreatic lipase-related protein 2	P54317
7924508	-0.152421000000000	-1.11143301412103	4.14140716666667	-1.87240463767973	0.076525175801017	0.999990647585944	7924508	NM_017982	SUSD4	sushi domain containing 4	B3KTY0
7933092	0.183458333333332	1.13560281729485	4.63972988888889	1.87159328307641	0.0766427197912522	0.999990647585944	7933092	NM_021045	ZNF248	zinc finger protein 248	Q8NDV8
8155345	0.173698333333333	1.12794625991086	3.02935566666667	1.87097027124202	0.076733085669282	0.999990647585944	8155345	ENST00000377629	FAM74A3	family with sequence similarity 74, member A3	Q5RGS3
8041763	-0.234186	-1.1762428880719	6.53206127777778	-1.87089583306135	0.0767438889574382	0.999990647585944	8041763	NM_005400	PRKCE	protein kinase C, epsilon	B2R9M7
8123739	0.197737999999999	1.14689872327303	3.289344	1.87055747182537	0.0767930125342941	0.999990647585944	8123739	NM_016588	NRN1	neuritin 1	Q9NPD7
8075637	-0.191240666666668	-1.14174515422397	5.38630366666667	-1.87038976713331	0.0768173702995167	0.999990647585944	8075637	NM_004737	LARGE	like-glycosyltransferase	O95461
7970146	0.181868333333333	1.13435195428528	4.8610635	1.87036629077546	0.0768207805950735	0.999990647585944	7970146	NM_005986	SOX1	SRY (sex determining region Y)-box 1	---
8171348	0.209364666666666	1.15617891427531	2.37105016666667	1.86950562494167	0.0769458972989527	0.999990647585944	8171348	NM_001135995	ATXN3L	ataxin 3-like	Q9H3M9
8027354	0.324545333333333	1.25226972247708	2.81464438888889	1.86879900781705	0.07704875361084	0.999990647585944	8027354	NR_003662	RPSAP58	ribosomal protein SA pseudogene 58	---
7970691	-0.277696833333334	-1.21225804945413	3.24412172222222	-1.86860594264747	0.0770768775126724	0.999990647585944	7970691	NM_005288	GPR12	G protein-coupled receptor 12	A8K2F5
8052654	-0.214043666666668	-1.15993476221473	5.70446777777778	-1.86845035621057	0.0770995484386516	0.999990647585944	8052654	NM_020651	PELI1	pellino homolog 1 (Drosophila)	Q53T26
8130785	-0.302083666666668	-1.23292382472919	3.95056594444444	-1.86792381963192	0.0771763150446896	0.999990647585944	8130785	NM_005299	GPR31	G protein-coupled receptor 31	Q4VBL3
8023855	0.149683333333332	1.10932595206018	10.3110583333333	1.86775906743963	0.0772003489597712	0.999990647585944	8023855	NM_148923	CYB5A	cytochrome b5 type A (microsomal)	Q59F44
7979574	0.187739499999998	1.13897769932692	6.5901965	1.86716102907936	0.077287645631249	0.999990647585944	7979574	NM_030791	SGPP1	sphingosine-1-phosphate phosphatase 1	Q9BX95
8096905	0.155414000000000	1.11374117480990	6.50686611111111	1.86681871294084	0.0773376531551867	0.999990647585944	8096905	NM_018569	AP1AR	adaptor-related protein complex 1 associated regulatory protein	Q63HQ0
8103508	0.200695333333333	1.14925212467484	4.91122988888889	1.86643062151521	0.0773943822123637	0.999990647585944	8103508	NM_017923	MARCH1	membrane-associated ring finger (C3HC4) 1	Q8TCQ1
8128087	-0.177513333333334	-1.13093289905690	2.79944788888889	-1.86623416318707	0.0774231133514396	0.999990647585944	8128087	NM_002042	GABRR1	gamma-aminobutyric acid (GABA) receptor, rho 1	P24046
8036622	-0.181186166666667	-1.13381571193896	4.306299	-1.86552933992127	0.0775262677517109	0.999990647585944	8036622	NM_198445	RINL	Ras and Rab interactor-like	Q6ZS11
8084589	-0.212966166666668	-1.15906876970811	5.15185777777778	-1.86469973397019	0.0776478395287211	0.999990647585944	8084589	NM_004721	MAP3K13	mitogen-activated protein kinase kinase kinase 13	O43283
7930994	0.191261500000000	1.14176164178957	4.11339188888889	1.86382536006968	0.0777761530513488	0.999990647585944	7930994	BC108662	C10orf85	chromosome 10 open reading frame 85	Q8N1V8
8058524	-0.171936666666668	-1.1265697717632	3.66766483333333	-1.86373976126401	0.0777887246043287	0.999990647585944	8058524	NM_020989	CRYGC	crystallin, gamma C	P07315
7960397	-0.211844333333333	-1.15816783324622	3.85344222222222	-1.86349034082425	0.0778253661687004	0.999990647585944	7960397	NM_020638	FGF23	fibroblast growth factor 23	Q9GZV9
8104930	0.224936333333333	1.16872567112631	6.58385255555556	1.86273527286897	0.0779363832982492	0.999990647585944	8104930	NM_004172	SLC1A3	solute carrier family 1 (glial high affinity glutamate transporter), member 3	P43003
7946211	-0.163407333333335	-1.11992904697248	5.84548388888889	-1.86266121758075	0.0779472790884898	0.999990647585944	7946211	NM_015324	RRP8	ribosomal RNA processing 8, methyltransferase, homolog (yeast)	O43159
7995755	-0.129662166666667	-1.09403748245015	7.51429605555556	-1.86226663194147	0.0780053572372246	0.999990647585944	7995755	NM_018233	OGFOD1	2-oxoglutarate and iron-dependent oxygenase domain containing 1	Q8N543
8138067	0.178442666666665	1.13166164088850	7.53873844444444	1.86185108408655	0.0780665618771909	0.999990647585944	8138067	NM_004227	CYTH3	cytohesin 3	B2R9C3
7972936	-0.205487666666667	-1.15307604920277	3.95846922222222	-1.86095457874714	0.0781987488692539	0.999990647585944	7972936	NM_182614	FAM70B	family with sequence similarity 70, member B	Q8WV15
7935296	0.198719166666667	1.14767898625727	3.76651411111111	1.86085984772781	0.07821272815297	0.999990647585944	7935296	NM_012465	TLL2	tolloid-like 2	Q9Y6L7
8049722	-0.150127666666667	-1.10966766420115	4.14014033333333	-1.85976979649455	0.0783737430894931	0.999990647585944	8049722	NM_005301	GPR35	G protein-coupled receptor 35	Q9HC97
8094372	-0.197184333333334	-1.14645865954298	5.37996616666667	-1.8594550669582	0.0784202869377905	0.999990647585944	8094372	NM_003102	SOD3	superoxide dismutase 3, extracellular	B2R9V7
7960881	-0.206737500000000	-1.15407541308098	4.11495877777778	-1.85916436117075	0.0784632995992823	0.999990647585944	7960881	NM_018088	FAM90A1	family with sequence similarity 90, member A1	Q86YD7
7956937	0.227896666666666	1.17112629604938	8.92998983333333	1.85818113095192	0.0786089313958495	0.999990647585944	7956937	NM_015646	RAP1B	RAP1B, member of RAS oncogene family	P61224
8112980	0.138145000000000	1.10048920995202	9.1778745	1.85800281014642	0.0786353689187364	0.999990647585944	8112980	NM_005711	EDIL3	EGF-like repeats and discoidin I-like domains 3	O43854
7904254	-0.131988333333338	-1.09580290496377	11.0027472222222	-1.85794826141735	0.0786434577751635	0.999990647585944	7904254	NM_000701	ATP1A1	ATPase, Na+/K+ transporting, alpha 1 polypeptide	P05023
8018694	-0.149162666666665	-1.10892567007658	7.0532425	-1.8573879902732	0.0787265808982045	0.999990647585944	8018694	NM_002766	PRPSAP1	phosphoribosyl pyrophosphate synthetase-associated protein 1	Q14558
8078784	-0.193788166666668	-1.14376302023049	6.3432695	-1.85708503955335	0.0787715595004239	0.999990647585944	8078784	NM_005108	XYLB	xylulokinase homolog (H. influenzae)	O75191
7897227	-0.154084833333334	-1.11271554854507	3.14588472222222	-1.85706463034202	0.0787745904341408	0.999990647585944	7897227	NM_018836	AJAP1	adherens junctions associated protein 1	Q9UKB5
8121838	0.2408925	1.18172348951090	6.94758516666667	1.85701031375202	0.078782657388093	0.999990647585944	8121838	NM_001003395	TPD52L1	tumor protein D52-like 1	Q16890
8039859	-0.163988166666667	-1.12038002452880	2.86281405555556	-1.8569087776805	0.0787977391981148	0.999990647585944	8039859	NM_002255	KIR2DL4	killer cell immunoglobulin-like receptor, two domains, long cytoplasmic tail, 4	Q86VF1
8054740	-0.154179000000002	-1.11278817937200	5.23551211111111	-1.85667759535957	0.0788320876633407	0.999990647585944	8054740	NM_003466	PAX8	paired box 8	Q06710
8071783	-0.180281500000000	-1.13310495622167	4.44176088888889	-1.85614573800615	0.0789111595613852	0.999990647585944	8071783	NM_030807	SLC2A11	solute carrier family 2 (facilitated glucose transporter), member 11	Q8WYM4
8087473	-0.186333000000000	-1.13786783795505	6.19661072222222	-1.85593547327376	0.0789424390853292	0.999990647585944	8087473	NM_153273	IP6K1	inositol hexakisphosphate kinase 1	Q92551
8035083	0.248863333333333	1.18827053472109	6.68012311111111	1.85591678028375	0.0789452204296123	0.999990647585944	8035083	NM_001082	CYP4F2	cytochrome P450, family 4, subfamily F, polypeptide 2	P78329
8035795	0.226033333333332	1.16961468757719	5.81432772222222	1.85583846552425	0.0789568738779493	0.999990647585944	8035795	NM_145297	ZNF626	zinc finger protein 626	Q68DY1
8063476	0.283812999999999	1.21740820978198	3.31437538888889	1.85581234277214	0.078960761350132	0.999990647585944	8063476	NM_019888	MC3R	melanocortin 3 receptor	P41968
8084895	-0.254503500000001	-1.19292513008920	4.96769377777778	-1.8558116058841	0.0789608710129806	0.999990647585944	8084895	NM_152673	MUC20	mucin 20, cell surface associated	Q8N307
8112807	-0.198597333333334	-1.14758207065926	6.08552588888889	-1.85526505559127	0.0790422448529081	0.999990647585944	8112807	NM_000046	ARSB	arylsulfatase B	P15848
7952086	-0.151785666666667	-1.11094366955287	3.47323366666667	-1.85513406180613	0.0790617589645891	0.999990647585944	7952086	NM_007180	TREH	trehalase (brush-border membrane glycoprotein)	O43280
8149725	-0.230827333333334	-1.17350772046691	4.10587461111111	-1.85486593774484	0.0791017145286015	0.999990647585944	8149725	NM_144962	PEBP4	phosphatidylethanolamine-binding protein 4	Q96S96
8167476	-0.149030333333333	-1.1088239568967	5.46720444444444	-1.85483767986565	0.0791059265202715	0.999990647585944	8167476	NM_033215	PPP1R3F	protein phosphatase 1, regulatory (inhibitor) subunit 3F	Q6ZSY5
7923628	-0.210893000000001	-1.15740437288795	6.44136588888889	-1.85482609717597	0.0791076530405021	0.999990647585944	7923628	NM_198447	GOLT1A	golgi transport 1 homolog A (S. cerevisiae)	Q6ZVE7
7971780	0.167621166666666	1.12320492500441	5.13165755555556	1.85457833965565	0.0791445917954208	0.999990647585944	7971780	NM_002498	NEK3	NIMA (never in mitosis gene a)-related kinase 3	P51956
7981377	-0.173451166666667	-1.12775303346377	5.47508111111111	-1.85439076865296	0.0791725672701128	0.999990647585944	7981377	NM_152326	ANKRD9	ankyrin repeat domain 9	Q96BM1
8021297	0.184787333333333	1.13664940819193	2.3583385	1.85376303672182	0.0792662541551797	0.999990647585944	8021297	NM_173629	C18orf26	chromosome 18 open reading frame 26	Q8N1N2
8033241	0.226778833333332	1.17021923188445	8.26357527777778	1.85228167021264	0.079487728999549	0.999990647585944	8033241	NM_001252	CD70	CD70 molecule	P32970
8081779	-0.169287833333335	-1.1245032520147	6.73032455555556	-1.85213038344809	0.079510377982544	0.999990647585944	8081779	NM_173570	ZDHHC23	zinc finger, DHHC-type containing 23	B3KXV3
8167924	-0.138260000000002	-1.10057693556257	7.50889416666667	-1.85212936944005	0.0795105298077302	0.999990647585944	8167924	NM_013444	UBQLN2	ubiquilin 2	Q9UHD9
8085206	-0.178463666666668	-1.13167811357798	6.20936761111111	-1.85192516889816	0.079541109488849	0.999990647585944	8085206	NM_003656	CAMK1	calcium/calmodulin-dependent protein kinase I	B0YIY3
8148982	0.280605666666666	1.21470473002071	4.01686772222222	1.85154144100739	0.0795986018818914	0.999990647585944	8148982	AK128318	LOC389607	hypothetical LOC389607	Q6ZRD0
7924092	0.151120999999999	1.11043196255005	7.39751705555556	1.85140145512643	0.0796195844741966	0.999990647585944	7924092	NM_021194	SLC30A1	solute carrier family 30 (zinc transporter), member 1	Q96KD7
8051793	-0.178775500000000	-1.13192274816093	4.82280522222222	-1.85127872307862	0.0796379848687878	0.999990647585944	8051793	NM_148962	OXER1	oxoeicosanoid (OXE) receptor 1	Q8TDS5
8146092	-0.184888500000000	-1.13672911669610	2.35021527777778	-1.85099413071537	0.079680666255029	0.999990647585944	8146092	NM_002164	IDO1	indoleamine 2,3-dioxygenase 1	P14902
8178590	0.364684000000000	1.28759956988091	6.36871138888889	1.85044412989455	0.0797632088221932	0.999990647585944	8178590	NM_013974	DDAH2	dimethylarginine dimethylaminohydrolase 2	O95865
7911371	0.166572666666665	1.12238891573992	4.55477544444444	1.84879281563183	0.0800114842845926	0.999990647585944	7911371	NR_027693	C1orf170	chromosome 1 open reading frame 170	B2R5K7
7969796	0.134255499999997	1.09752629129230	9.96628516666667	1.84873759244014	0.0800197988043052	0.999990647585944	7969796	NM_004800	TM9SF2	transmembrane 9 superfamily member 2	Q99805
8038292	0.155516666666666	1.11382043491639	5.12006038888889	1.84768024321944	0.0801791417516272	0.999990647585944	8038292	NM_033043	CGB5	chorionic gonadotropin, beta polypeptide 5	P01233
7955361	-0.171345833333334	-1.12610849708138	8.61637188888889	-1.84710282097795	0.0802662769337781	0.999990647585944	7955361	NM_052879	LARP4	La ribonucleoprotein domain family, member 4	Q71RC2
8133215	0.366508333333334	1.28922881000028	5.40184472222222	1.84687167868259	0.0803011804397915	0.999990647585944	8133215	NM_022906	STAG3L4	stromal antigen 3-like 4	Q8TBR4
7897196	-0.179628166666667	-1.13259193883493	4.24924166666667	-1.84681316596189	0.0803100182293966	0.999990647585944	7897196	NM_152492	CCDC27	coiled-coil domain containing 27	Q2M243
7916526	-0.379016666666668	-1.30045516990894	5.45119788888889	-1.84614966343762	0.0804102936559907	0.999990647585944	7916526	NM_000066	C8B	complement component 8, beta polypeptide	A1L4K7
8166723	-0.151423500000000	-1.11066481902870	3.15687816666667	-1.84562268788164	0.0804900139038788	0.999990647585944	8166723	NM_021083	XK	X-linked Kx blood group (McLeod syndrome)	P51811
8166632	-0.260391000000001	-1.19780328993585	6.59938738888889	-1.84510618767999	0.0805682166836291	0.999990647585944	8166632	NM_001128127	GK	glycerol kinase	P32189
8027128	-0.220921166666668	-1.16547751108717	6.08008627777778	-1.84497430330112	0.0805881958380948	0.999990647585944	8027128	NM_178526	SLC25A42	solute carrier family 25, member 42	Q8NHH2
7982516	-0.171945333333334	-1.12657653939859	3.30030955555556	-1.84480306642217	0.0806141429801435	0.999990647585944	7982516	NM_175741	C15orf55	chromosome 15 open reading frame 55	Q86Y26
8163618	-0.173243166666667	-1.12759045182634	2.74226822222222	-1.84453376357072	0.0806549646556175	0.999990647585944	8163618	NM_005118	TNFSF15	tumor necrosis factor (ligand) superfamily, member 15	O95150
8176471	0.189921999999999	1.14070204159770	2.27484727777778	1.84381683110269	0.080763727614686	0.999990647585944	8176471	NR_001551	TTTY12	testis-specific transcript, Y-linked 12 (non-protein coding)	Q9BZ98
8170135	-0.182451833333334	-1.13481083729011	2.44462672222222	-1.84351683219087	0.0808092773878436	0.999990647585944	8170135	NM_153834	GPR112	G protein-coupled receptor 112	Q8IZF6
7994216	-0.171800000000001	-1.12646305673417	3.18108488888889	-1.84237277998099	0.0809831891249185	0.999990647585944	7994216	NM_052944	SLC5A11	solute carrier family 5 (sodium/glucose cotransporter), member 11	Q8WWX8
8030220	0.233458499999999	1.17564989997720	3.78742494444444	1.84216785302879	0.0810143754653398	0.999990647585944	8030220	NM_003660	PPFIA3	protein tyrosine phosphatase, receptor type, f polypeptide (PTPRF), interacting protein (liprin), alpha 3	O75145
7914342	-0.250182500000000	-1.18935755845751	2.79879688888889	-1.84214346860854	0.0810180870532056	0.999990647585944	7914342	NM_004102	FABP3	fatty acid binding protein 3, muscle and heart (mammary-derived growth inhibitor)	P05413
7945864	0.251942833333332	1.19080966269983	5.95985255555556	1.84081807858729	0.0812200508598855	0.999990647585944	7945864	NM_001130520	ZNF195	zinc finger protein 195	O14628
8020123	0.179940166666666	1.13283690182970	2.9660265	1.84069419035938	0.0812389515529615	0.999990647585944	8020123	NM_001098529	TXNDC2	thioredoxin domain containing 2 (spermatozoa)	Q86VQ3
8060196	0.179387999999999	1.13240341098721	5.14394983333333	1.84040911171096	0.0812824584892733	0.999990647585944	8060196	NR_028049	MTERFD2	MTERF domain containing 2	Q7Z6M4
8170468	0.185424333333333	1.13715138922166	7.32581611111111	1.84007078167384	0.0813341188083368	0.999990647585944	8170468	NM_005342	HMGB3	high-mobility group box 3	O15347
8162870	-0.245389666666668	-1.18541290340639	9.10280772222222	-1.83958246801947	0.0814087311520553	0.999990647585944	8162870	NM_001701	BAAT	bile acid CoA: amino acid N-acyltransferase (glycine N-choloyltransferase)	Q14032
8153835	-0.255114166666668	-1.19343018056070	4.19054016666667	-1.8389336130765	0.081507966309952	0.999990647585944	8153835	NM_032902	PPP1R16A	protein phosphatase 1, regulatory (inhibitor) subunit 16A	Q96I34
7973727	-0.183708166666667	-1.13579948810601	4.47254616666667	-1.83843789696107	0.0815838519603489	0.999990647585944	7973727	NM_025081	NYNRIN	NYN domain and retroviral integrase containing	Q9P2P1
8037495	0.202667333333332	1.15082409569845	5.629855	1.83840584900101	0.0815887600831314	0.999990647585944	8037495	NM_145288	ZNF296	zinc finger protein 296	Q8WUU4
8023191	0.243482999999998	1.18384729575514	6.85722755555556	1.83810840393169	0.0816343259278795	0.999990647585944	8023191	NM_005901	SMAD2	SMAD family member 2	Q53XR6
8146462	-0.165427000000001	-1.12149796297695	5.58236827777778	-1.83809718240309	0.0816360453988535	0.999990647585944	8146462	NM_022454	SOX17	SRY (sex determining region Y)-box 17	Q9H6I2
8124518	0.195718666666667	1.14529453757502	2.24555788888889	1.83698700000138	0.0818063151291203	0.999990647585944	8124518	NM_021066	HIST1H2AJ	histone cluster 1, H2aj	---
7973613	0.187287333333332	1.13862077909279	4.391902	1.83677118285212	0.0818394512878593	0.999990647585944	7973613	NM_017999	RNF31	ring finger protein 31	Q96EP0
8070720	-0.191071833333334	-1.14161154777499	4.32473972222222	-1.83596105429881	0.0819639417761742	0.999990647585944	8070720	NM_015259	ICOSLG	inducible T-cell co-stimulator ligand	A0N0L8
7902874	0.212152500000000	1.15841524994340	3.184915	1.8359152925067	0.0819709788240815	0.999990647585944	7902874	NM_032270	LRRC8C	leucine rich repeat containing 8 family, member C	Q8TDW0
8163491	-0.183420666666668	-1.13557316874600	5.40978966666667	-1.83542584611014	0.0820462768342793	0.999990647585944	8163491	NM_001012361	WDR31	WD repeat domain 31	Q8NC90
8010313	-0.207599833333333	-1.15476543776095	4.97754294444444	-1.83539369724551	0.082051224837727	0.999990647585944	8010313	NM_178543	ENPP7	ectonucleotide pyrophosphatase/phosphodiesterase 7	Q6UWV6
8179564	-0.246878500000002	-1.18663685799818	7.42110133333333	-1.83537158377573	0.0820546284540217	0.999990647585944	8179564	NM_002263	KIFC1	kinesin family member C1	Q9BW19
8013671	-0.272326000000001	-1.20775347185240	7.16053511111111	-1.83511792832526	0.0820936789210723	0.999990647585944	8013671	NM_006461	SPAG5	sperm associated antigen 5	Q96R06
8086981	-0.190868833333334	-1.14145092419623	4.70072744444444	-1.83505018248702	0.082104111201335	0.999990647585944	8086981	NM_033199	UCN2	urocortin 2	Q96RP3
8086530	-0.152532000000001	-1.11151853033004	7.213396	-1.83504079435090	0.0821055569856319	0.999990647585944	8086530	NM_015444	TMEM158	transmembrane protein 158 (gene/pseudogene)	Q8WZ71
8102371	-0.316488166666666	-1.24529553643017	4.22452316666667	-1.83503083007784	0.0821070915200912	0.999990647585944	8102371	NM_018392	C4orf21	chromosome 4 open reading frame 21	Q86YA3
7915841	0.174431833333332	1.12851988005618	5.346175	1.83481856862634	0.0821397865232833	0.999990647585944	7915841	NM_001097611	KNCN	kinocilin	Q96MR4
8063590	-0.171292500000001	-1.12606686804126	3.23560966666667	-1.83480146721018	0.0821424211803658	0.999990647585944	8063590	NM_002591	PCK1	phosphoenolpyruvate carboxykinase 1 (soluble)	P35558
7965200	0.315468166666666	1.24441541104377	5.48974994444444	1.83454077610542	0.0821825926079311	0.999990647585944	7965200	NR_033192	CCDC59	coiled-coil domain containing 59	Q9P031
8133670	0.194276000000000	1.14414983799646	8.43527005555556	1.83354326146037	0.0823364643373174	0.999990647585944	8133670	NM_000941	POR	P450 (cytochrome) oxidoreductase	B2R6E5
7967486	-0.141080166666666	-1.10273043711837	5.65788638888889	-1.83346409534228	0.0823486869077007	0.999990647585944	7967486	NM_025140	CCDC92	coiled-coil domain containing 92	Q53HC0
7902476	0.133529833333332	1.09697438118334	6.79252188888889	1.83302901740295	0.0824158875605012	0.999990647585944	7902476	BX537792	FAM73A	family with sequence similarity 73, member A	Q8NAN2
8067709	-0.164735833333334	-1.12096080416041	5.53703444444444	-1.83279783370689	0.0824516149256644	0.999990647585944	8067709	NM_012384	GMEB2	glucocorticoid modulatory element binding protein 2	Q659E7
7957570	-0.3100325	-1.23973562750020	7.13480033333333	-1.83204000585767	0.0825688254626857	0.999990647585944	7957570	NM_005761	PLXNC1	plexin C1	O60486
8081925	-0.218900166666668	-1.16384599441132	5.81150838888889	-1.83108017175468	0.0827174888289407	0.999990647585944	8081925	NM_003889	NR1I2	nuclear receptor subfamily 1, group I, member 2	O75469
8018761	-0.221687000000001	-1.16609635182996	4.93441133333333	-1.83032444492937	0.0828347038691158	0.999990647585944	8018761	NM_006456	ST6GALNAC2	ST6 (alpha-N-acetyl-neuraminyl-2,3-beta-galactosyl-1,3)-N-acetylgalactosaminide alpha-2,6-sialyltransferase 2	Q9UJ37
8116532	0.231312999999998	1.17390283482462	8.45760977777778	1.83011778656920	0.0828667823635711	0.999990647585944	8116532	NR_002591	SNORD95	small nucleolar RNA, C/D box 95	---
7912975	-0.169484166666669	-1.12465629371014	7.05902744444444	-1.82866606485956	0.0830924319387792	0.999990647585944	7912975	NM_003748	ALDH4A1	aldehyde dehydrogenase 4 family, member A1	P30038
8168794	-0.256083833333335	-1.19423258052670	7.1914895	-1.82832687387129	0.0831452317536308	0.999990647585944	8168794	NM_006733	CENPI	centromere protein I	Q92674
8096528	0.261215499999999	1.19848802998260	3.96759827777778	1.82811023794365	0.0831789695129418	0.999990647585944	8096528	NM_005390	PDHA2	pyruvate dehydrogenase (lipoamide) alpha 2	P29803
8143494	-0.162984166666667	-1.11960060116015	2.45172666666667	-1.82811015741808	0.0831789820558027	0.999990647585944	8143494	BC039387	LOC730441	similar to trypsin X5	Q4G0S1
7900146	0.218166499999998	1.16325428382143	6.4138625	1.82755413188649	0.083265629406559	0.999990647585944	7900146	NM_025079	ZC3H12A	zinc finger CCCH-type containing 12A	Q5D1E8
7940622	0.183379666666666	1.13554089731161	2.24569872222222	1.82731136628049	0.0833034851418814	0.999990647585944	7940622	NM_006552	SCGB1D1	secretoglobin, family 1D, member 1	O95968
8029446	-0.223696333333335	-1.16772158005682	4.07478905555556	-1.82691626915411	0.0833651269178348	0.999990647585944	8029446	NM_001127893	CEACAM19	carcinoembryonic antigen-related cell adhesion molecule 19	Q5XJ15
8150962	-0.171804666666667	-1.12646670049529	2.6457395	-1.82653155589644	0.0834251869531848	0.999990647585944	8150962	NM_014729	TOX	thymocyte selection-associated high mobility group box	B3KM29
7904314	-0.209509833333335	-1.15629525700797	6.73732961111111	-1.82648424579864	0.083432575445099	0.999990647585944	7904314	NM_003594	TTF2	transcription termination factor, RNA polymerase II	Q9UNY4
7979269	0.151672166666666	1.11085627260266	6.65247972222222	1.82597772638259	0.0835117152295905	0.999990647585944	7979269	NM_000161	GCH1	GTP cyclohydrolase 1	Q96T74
8151644	0.204424166666664	1.15222635854392	7.62945977777778	1.82580025108137	0.0835394599085358	0.999990647585944	8151644	NM_016033	FAM82B	family with sequence similarity 82, member B	Q6N086
8062539	0.254694833333332	1.19308334888875	3.73448233333333	1.82573326841425	0.0835499333899279	0.999990647585944	8062539	NM_080552	SLC32A1	solute carrier family 32 (GABA vesicular transporter), member 1	B3KR68
8146357	-0.2563635	-1.19446410514512	7.76033444444444	-1.82549641866095	0.0835869766759126	0.999990647585944	8146357	NM_005914	MCM4	minichromosome maintenance complex component 4	B3KMX0
8146625	0.131515666666667	1.09544394852894	2.61066822222222	1.82476822672353	0.0837009557806447	0.999990647585944	8146625	NM_173688	NKAIN3	Na+/K+ transporting ATPase interacting 3	Q8N8D7
8010086	-0.188767500000002	-1.13978957314315	6.82824961111111	-1.82463587139338	0.0837216870746671	0.999990647585944	8010086	ENST00000341249	C17orf95	chromosome 17 open reading frame 95	Q86XA0
7955981	-0.136547833333334	-1.09927156376761	2.22481572222222	-1.82407417576538	0.083809717435438	0.999990647585944	7955981	NM_001005243	OR9K2	olfactory receptor, family 9, subfamily K, member 2	Q8NGE7
7931500	-0.174502000000001	-1.12857476788877	4.92065022222222	-1.82365289566185	0.0838757945958977	0.999990647585944	7931500	NM_001083909	GPR123	G protein-coupled receptor 123	Q86SQ6
7982497	0.181467333333333	1.13403670268331	3.16740866666667	1.82272364531797	0.0840217071151622	0.999990647585944	7982497	NM_012125	CHRM5	cholinergic receptor, muscarinic 5	Q8IVW0
8054154	-0.214711000000000	-1.16047142600187	5.58767322222222	-1.82271014037303	0.0840238293193755	0.999990647585944	8054154	NM_207362	C2orf55	chromosome 2 open reading frame 55	Q6NV74
8086698	0.18768283333333	1.13893296305192	6.98791877777778	1.82243432104731	0.0840671825745414	0.999990647585944	8086698	NM_144716	CCDC12	coiled-coil domain containing 12	Q8WUD4
8011341	0.128907833333333	1.09346559913217	2.23047811111111	1.822415797876	0.0840700947450324	0.999990647585944	8011341	NM_003554	OR1E2	olfactory receptor, family 1, subfamily E, member 2	P47887
8056572	-0.243465833333333	-1.18383320920849	6.01288688888889	-1.82197742141050	0.0841390410178847	0.999990647585944	8056572	NM_020675	SPC25	SPC25, NDC80 kinetochore complex component, homolog (S. cerevisiae)	Q9HBM1
7904717	-0.304986000000001	-1.23540664860787	5.75705816666667	-1.82182417015440	0.084163155474533	0.999990647585944	7904717	NM_213653	HFE2	hemochromatosis type 2 (juvenile)	Q6ZVN8
8062782	-0.208384166666668	-1.15539340642058	4.1176	-1.82143601389696	0.0842242598175199	0.999990647585944	8062782	NM_032883	TOX2	TOX high mobility group box family member 2	Q96NM4
8092682	0.218830166666666	1.16378952562139	3.52913644444444	1.82121927076528	0.0842583968188702	0.999990647585944	8092682	NM_001048	SST	somatostatin	P61278
8081826	-0.170203333333334	-1.12521706152383	2.78774083333333	-1.82056254315777	0.0843619050926564	0.999990647585944	8081826	NM_006952	UPK1B	uroplakin 1B	B2R9H7
8131803	0.266239499999999	1.20266888588508	4.01985355555556	1.81994032979316	0.0844600759477017	0.999990647585944	8131803	NM_000600	IL6	interleukin 6 (interferon, beta 2)	P05231
8005865	-0.172275333333334	-1.12683426037898	4.528579	-1.81956209718996	0.0845198010387592	0.999990647585944	8005865	NM_015077	SARM1	sterile alpha and TIR motif containing 1	Q6SZW1
7992388	0.218776166666667	1.16374596585548	6.69384783333333	1.81875258422954	0.084647751724044	0.999990647585944	7992388	NM_012225	NUBP2	nucleotide binding protein 2 (MinD homolog, E. coli)	B2RDN3
8092596	-0.228089666666667	-1.17128297676712	4.44104361111111	-1.81800327526730	0.0847663373436323	0.999990647585944	8092596	NM_001346	DGKG	diacylglycerol kinase, gamma 90kDa	P49619
8027482	0.174776333333333	1.12878939059653	2.51749338888889	1.81791510952189	0.0847802999859623	0.999990647585944	8027482	NM_001110822	TDRD12	tudor domain containing 12	Q587J7
8035236	-0.206891333333334	-1.15419847771226	5.04231533333333	-1.81732611056591	0.0848736301645102	0.999990647585944	8035236	NM_033417	HAUS8	HAUS augmin-like complex, subunit 8	Q9BT25
8027368	0.135546833333333	1.09850910936693	3.13572988888889	1.81690288281355	0.0849407483400377	0.999990647585944	8027368	NM_203282	ZNF254	zinc finger protein 254	O75437
8129071	-0.162465000000002	-1.11919777539136	7.19598483333333	-1.81640836618202	0.0850192306596249	0.999990647585944	8129071	NM_002031	FRK	fyn-related kinase	P42685
8129901	-0.181082166666668	-1.13373398116382	6.96913594444444	-1.81628256656194	0.0850392057997749	0.999990647585944	8129901	NM_031922	REPS1	RALBP1 associated Eps domain containing 1	B2R7D3
7939150	-0.200050333333334	-1.14873843195312	5.29655144444444	-1.81611082581792	0.0850664823324527	0.999990647585944	7939150	NM_024081	PRRG4	proline rich Gla (G-carboxyglutamic acid) 4 (transmembrane)	Q9BZD6
8128553	0.1470995	1.10734095310158	2.46351194444444	1.81511931331621	0.0852241075640219	0.999990647585944	8128553	NM_147147	BVES	blood vessel epicardial substance	Q8NE79
7980485	0.230537166666666	1.17327171869742	3.125631	1.81489601846801	0.0852596409050052	0.999990647585944	7980485	NM_013989	DIO2	deiodinase, iodothyronine, type II	Q92813
8099242	-0.187377333333334	-1.13869181216885	3.572121	-1.81487193385304	0.0852634743087544	0.999990647585944	8099242	NM_153376	CCDC96	coiled-coil domain containing 96	Q2M329
8104570	-0.170395	-1.12536656015243	2.333279	-1.81477732782747	0.0852785336384748	0.999990647585944	8104570	NM_019018	FAM105A	family with sequence similarity 105, member A	Q9NUU6
8161026	-0.177416666666667	-1.13085712431034	5.87788555555556	-1.81415873739531	0.0853770577072914	0.999990647585944	8161026	NM_032818	C9orf100	chromosome 9 open reading frame 100	Q8N4T4
8024056	0.175167999999998	1.12909587892799	5.71196916666667	1.81354853186515	0.085474343599352	0.999990647585944	8024056	NM_001972	ELANE	elastase, neutrophil expressed	P08246
7926983	0.163240833333332	1.11979980453288	4.33275644444444	1.81345666656023	0.0854889981831086	0.999990647585944	7926983	NM_183013	CREM	cAMP responsive element modulator	Q03060
7923360	0.145708666666667	1.10627393302974	4.949579	1.81316780572479	0.085535092272898	0.999990647585944	7923360	NM_003281	TNNI1	troponin I type 1 (skeletal, slow)	P19237
8054479	-0.200395833333334	-1.14901356747709	4.13986511111111	-1.81294775019945	0.0855702215146669	0.999990647585944	8054479	NM_005434	MALL	mal, T-cell differentiation protein-like	B3KPQ3
8035847	0.265461166666666	1.20202022154848	3.13284988888889	1.81272135590022	0.0856063758020458	0.999990647585944	8035847	NM_138330	ZNF675	zinc finger protein 675	Q8TD23
8160771	-0.333525000000001	-1.26008844556948	4.13505411111111	-1.81204656764363	0.0857142159255796	0.999990647585944	8160771	NM_194313	KIF24	kinesin family member 24	Q5T7B8
8036755	-0.188436666666667	-1.13952823090443	2.51172372222222	-1.81089527683795	0.0858984810705408	0.999990647585944	8036755	NM_001828	CLC	Charcot-Leyden crystal protein	Q05315
8131844	0.217844833333332	1.16299495083253	3.3122985	1.81089068781779	0.0858992162382069	0.999990647585944	8131844	NM_001005340	GPNMB	glycoprotein (transmembrane) nmb	Q14956
8127756	0.147056500000000	1.10730794893227	2.90123794444444	1.81077313410399	0.0859180503840524	0.999990647585944	8127756	NM_181714	LCA5	Leber congenital amaurosis 5	Q86VQ0
8139276	-0.172854166666666	-1.12728645580261	5.53780344444444	-1.81067080389799	0.0859344483917817	0.999990647585944	8139276	NM_000290	PGAM2	phosphoglycerate mutase 2 (muscle)	P15259
8143663	-0.215241500000000	-1.16089822672967	7.74766683333333	-1.81000578543219	0.0860410814737593	0.999990647585944	8143663	NM_004456	EZH2	enhancer of zeste homolog 2 (Drosophila)	Q15910
7963054	0.299644166666665	1.23084079533343	7.26166277777778	1.80992633287049	0.0860538290914369	0.999990647585944	7963054	NM_006009	TUBA1A	tubulin, alpha 1a	Q71U36
7963375	-0.196477	-1.14589670456205	3.711956	-1.80963464246948	0.0861006429359199	0.999990647585944	7963375	NM_033045	KRT84	keratin 84	Q9NSB2
7941148	-0.176892500000001	-1.13044633067492	6.54154661111111	-1.80959031973808	0.0861077583030617	0.999990647585944	7941148	NM_003273	TM7SF2	transmembrane 7 superfamily member 2	O76062
8034151	0.201719166666667	1.15006800066485	4.65236694444444	1.80944695334718	0.0861307771948768	0.999990647585944	8034151	NM_020812	DOCK6	dedicator of cytokinesis 6	Q96HP0
7965398	-0.154324833333334	-1.11290067009748	2.30952238888889	-1.80906809590702	0.0861916323305096	0.999990647585944	7965398	NM_007035	KERA	keratocan	B2RC89
8138776	0.128213499999998	1.09293946788271	9.408385	1.8089333736668	0.086213281537163	0.999990647585944	8138776	NM_152740	HIBADH	3-hydroxyisobutyrate dehydrogenase	Q546Z2
8025452	0.170880333333333	1.12574520551256	2.24920227777778	1.80891309425247	0.086216540750628	0.999990647585944	8025452	NM_145208	MBD3L1	methyl-CpG binding domain protein 3-like 1	Q8WWY6
8160981	0.198856666666665	1.14778837415730	5.47903483333333	1.80841218382316	0.0862970788586918	0.999990647585944	8160981	BC004406	KIAA1539	KIAA1539	Q7L5A3
8076851	-0.175787166666668	-1.12958056110314	6.937231	-1.80814930166318	0.0863393721990165	0.999990647585944	8076851	NM_024105	ALG12	asparagine-linked glycosylation 12, alpha-1,6-mannosyltransferase homolog (S. cerevisiae)	Q9BV10
8133809	-0.146854833333334	-1.10715317506116	6.39397322222222	-1.80810884649469	0.0863458823628193	0.999990647585944	8133809	NM_198467	RSBN1L	round spermatid basic protein 1-like	Q6PCB5
8035789	-0.234156000000000	-1.17621842904296	3.97791411111111	-1.80774627330378	0.0864042478066749	0.999990647585944	8035789	NM_001039884	ZNF826	zinc finger protein 826	Q6ZT77
8153363	-0.148767166666667	-1.10862171118058	4.34343683333333	-1.80742310135734	0.0864562995976796	0.999990647585944	8153363	NM_000497	CYP11B1	cytochrome P450, family 11, subfamily B, polypeptide 1	P15538
8111677	-0.181506666666668	-1.13406762124228	7.285613	-1.8072140686143	0.0864899820785805	0.999990647585944	8111677	NM_002310	LIFR	leukemia inhibitory factor receptor alpha	P42702
8098985	-0.197201000000002	-1.14647190402928	5.8377895	-1.80677488873750	0.0865607865714225	0.999990647585944	8098985	NM_024511	HAUS3	HAUS augmin-like complex, subunit 3	Q68CZ6
7991406	-0.285776166666666	-1.21906594200027	8.822839	-1.80657755225048	0.0865926175685358	0.999990647585944	7991406	NM_003981	PRC1	protein regulator of cytokinesis 1	O43663
7906163	0.212430999999999	1.15863889373461	4.17467416666667	1.80645161060105	0.0866129376863854	0.999990647585944	7906163	NM_020407	RHBG	Rh family, B glycoprotein (gene/pseudogene)	Q9H310
7981724	0.259932166666665	1.19742240230955	5.3236275	1.80610436631144	0.0866689855167736	0.999990647585944	7981724	BC021276	IGHD	immunoglobulin heavy constant delta	P01880
8139680	-0.147812666666667	-1.1078884796798	5.87081883333333	-1.80587448184210	0.0867061079808368	0.999990647585944	8139680	NM_015198	COBL	cordon-bleu homolog (mouse)	O75128
7981106	-0.179716666666667	-1.13266141814842	5.49799788888889	-1.80569916999979	0.0867344271989818	0.999990647585944	7981106	NM_173849	GSC	goosecoid homeobox	P56915
7995834	-0.173630166666667	-1.12789296623611	5.16495294444444	-1.80520501064297	0.086814295237283	0.999990647585944	7995834	NR_003669	MT1IP	metallothionein 1I (pseudogene)	Q86YX3
8067125	-0.252957833333333	-1.19164774493497	3.71302211111111	-1.80477144559692	0.086884422553127	0.999990647585944	8067125	NM_003657	BCAS1	breast carcinoma amplified sequence 1	B2RCQ5
8095585	0.302343499999999	1.23314589768858	7.19958933333333	1.8046104037668	0.086910482958934	0.999990647585944	8095585	NM_001098484	SLC4A4	solute carrier family 4, sodium bicarbonate cotransporter, member 4	Q68DB0
8167656	0.139272166666666	1.10134934977135	9.34005911111111	1.80444274407715	0.086937621528484	0.999990647585944	8167656	NM_001005333	MAGED1	melanoma antigen family D, 1	Q9Y5V3
8046333	0.171303499999997	1.12607545390481	8.59872694444444	1.80412198966863	0.0869895616558496	0.999990647585944	8046333	NM_024843	CYBRD1	cytochrome b reductase 1	Q53TN4
8018620	0.144333666666665	1.10522007066149	6.81834311111111	1.80350303903228	0.087089865466265	0.999990647585944	8018620	NM_001145297	EXOC7	exocyst complex component 7	Q9UPT5
8077970	0.190759999999999	1.14136481921924	4.61482866666667	1.80349416251437	0.0870913046795846	0.999990647585944	8077970	NM_001004019	FBLN2	fibulin 2	Q9Y3V7
7972177	-0.157824666666667	-1.11560373274987	3.76097755555556	-1.80284880353535	0.0871959968761443	0.999990647585944	7972177	NM_006237	POU4F1	POU class 4 homeobox 1	Q01851
7938366	-0.272093500000000	-1.20755884994767	6.13329316666667	-1.80270946612004	0.0872186150220248	0.999990647585944	7938366	BX641032	WEE1	WEE1 homolog (S. pombe)	Q6MZL0
8062844	-0.127631666666669	-1.09249877849015	6.89305705555556	-1.80255547251653	0.0872436181998878	0.999990647585944	8062844	NM_024331	TTPAL	tocopherol (alpha) transfer protein-like	B2RA57
8108403	-0.160752500000001	-1.11787005951625	8.13895155555556	-1.80177832374078	0.0873698952765486	0.999990647585944	8108403	NM_199189	MATR3	matrin 3	Q68D11
7901948	0.182071000000000	1.13451131677786	2.05603705555556	1.80135126167935	0.0874393553398289	0.999990647585944	7901948	NR_002771	DLEU2L	deleted in lymphocytic leukemia 2-like	---
7934842	-0.189644833333334	-1.14048291405850	3.153947	-1.80116625159411	0.0874694614726088	0.999990647585944	7934842	NM_024756	MMRN2	multimerin 2	Q9H8L6
7993622	0.212457166666666	1.15865990856574	6.18204205555556	1.80058735416465	0.0875637220268669	0.999990647585944	7993622	NM_001034841	ITPRIPL2	inositol 1,4,5-triphosphate receptor interacting protein-like 2	Q3MIP1
8040889	-0.247369	-1.18704036970231	2.83754377777778	-1.80014778638116	0.08763535492313	0.999990647585944	8040889	NM_173650	DNAJC5G	DnaJ (Hsp40) homolog, subfamily C, member 5 gamma	Q8N7S2
8126360	0.164141	1.12049871938738	6.54241966666667	1.79982050268896	0.0876887229009954	0.999990647585944	8126360	NM_004275	MED20	mediator complex subunit 20	Q9H944
7988414	-0.178738333333337	-1.13189358797643	10.9882653333333	-1.79863792229155	0.0878817943503667	0.999990647585944	7988414	NM_001482	GATM	glycine amidinotransferase (L-arginine:glycine amidinotransferase)	P50440
8141127	-0.166491000000001	-1.12232538244664	2.50719261111111	-1.79812477702028	0.0879656869775947	0.999990647585944	8141127	ENST00000356686	FLJ42280	hypothetical LOC401388	Q6ZVN7
7981530	-0.206703	-1.15404781533886	3.36091044444444	-1.79772628112079	0.0880308839933764	0.999990647585944	7981530	NM_013345	GPR132	G protein-coupled receptor 132	A8K7X7
7934271	-0.290431166666667	-1.22300573296866	5.89294772222222	-1.79756443946483	0.0880573745493882	0.999990647585944	7934271	NM_032562	PLA2G12B	phospholipase A2, group XIIB	Q9BX93
8014259	-0.207021500000000	-1.15430261957319	2.37881183333333	-1.7968997643405	0.0881662426388753	0.999990647585944	8014259	NM_001129820	SLFN14	schlafen family member 14	P0C7P3
8166278	0.200759333333334	1.14930310826136	5.61025227777778	1.79686299329075	0.088172268839807	0.999990647585944	8166278	NM_001037540	SCML1	sex comb on midleg-like 1 (Drosophila)	Q9UN30
7910640	0.204152666666666	1.15200954209019	6.24959327777778	1.79661936146293	0.0882122053490847	0.999990647585944	7910640	NM_004837	GGPS1	geranylgeranyl diphosphate synthase 1	---
7912374	-0.123157000000003	-1.08911553091277	8.31174411111111	-1.79615002847387	0.0882891835191462	0.999990647585944	7912374	NM_003132	SRM	spermidine synthase	P19623
8026170	-0.183229500000002	-1.13542270773422	6.15172838888889	-1.79593324854266	0.0883247586512604	0.999990647585944	8026170	NM_030818	CCDC130	coiled-coil domain containing 130	B3KUZ1
7902398	0.343858666666664	1.26914654823984	8.96552488888889	1.79581716159847	0.0883438144743136	0.999990647585944	7902398	NR_002749	SNORD45A	small nucleolar RNA, C/D box 45A	P53611
8005048	-0.177681166666667	-1.13106447175506	2.88650572222222	-1.79460364719375	0.0885432286979037	0.999990647585944	8005048	NM_001146312	MYOCD	myocardin	Q6N065
8166015	0.211694999999999	1.15804795752244	5.97212877777778	1.79394616470193	0.088651434870115	0.999990647585944	8166015	NM_006800	MSL3	male-specific lethal 3 homolog (Drosophila)	Q8N5Y2
7926403	0.121453166666667	1.08783003679001	2.81382905555556	1.79332005627302	0.0887545845215637	0.999990647585944	7926403	NM_001098844	FAM23A	family with sequence similarity 23, member A	Q5W0B7
7946067	0.176169166666666	1.12987969355587	2.59370816666667	1.79320644627388	0.0887733126444578	0.999990647585944	7946067	NM_033179	OR51B4	olfactory receptor, family 51, subfamily B, member 4	A4FU14
8034370	0.205824666666667	1.15334542838977	4.29531838888889	1.79284966769497	0.0888321484172122	0.999990647585944	8034370	NM_145276	ZNF563	zinc finger protein 563	Q8TA94
7931469	-0.156554166666667	-1.11462171604874	4.68600511111111	-1.79247573027351	0.0888938502257454	0.999990647585944	7931469	NM_138499	PWWP2B	PWWP domain containing 2B	Q8WYT6
8099524	-0.191382166666667	-1.14185714245279	3.80778633333333	-1.79220774572215	0.088938092131141	0.999990647585944	8099524	NM_001130834	LDB2	LIM domain binding 2	O43679
8153269	0.221991833333333	1.16634276745097	4.11401322222222	1.79166673780798	0.0890274661602763	0.999990647585944	8153269	NM_005293	GPR20	G protein-coupled receptor 20	Q59GP3
7981949	0.285297999999999	1.21866196188585	5.71112011111111	1.79118305692232	0.0891074359308966	0.999990647585944	7981949	NR_003316	SNORD116-1	small nucleolar RNA, C/D box 116-1	---
7920594	-0.202362333333335	-1.15058082581863	5.15108444444444	-1.79100292102436	0.0891372348047198	0.999990647585944	7920594	NM_138300	PYGO2	pygopus homolog 2 (Drosophila)	Q9BRQ0
8112731	0.176298500000000	1.12998098846103	4.84053744444444	1.79039834250654	0.0892373101977986	0.999990647585944	8112731	NM_004101	F2RL2	coagulation factor II (thrombin) receptor-like 2	O00254
7901376	0.224403999999998	1.16829450802785	7.41359816666667	1.78918546819749	0.0894383708932613	0.999990647585944	7901376	NM_014372	RNF11	ring finger protein 11	Q9Y3C5
7947462	0.177377999999999	1.13082681583331	5.67704644444444	1.78827123949800	0.089590184660366	0.999990647585944	7947462	NM_145804	ABTB2	ankyrin repeat and BTB (POZ) domain containing 2	B3KPV6
8084165	0.235674000000000	1.17745669437501	3.56861977777778	1.78699974003859	0.0898016979509745	0.999990647585944	8084165	NM_003106	SOX2	SRY (sex determining region Y)-box 2	B2R6J0
8174837	-0.180020666666667	-1.13290011402097	4.48487622222222	-1.78691449329773	0.0898158942124974	0.999990647585944	8174837	NM_001080146	CT47A1	cancer/testis antigen family 47, member A1	Q5JQC4
8174862	-0.180020666666667	-1.13290011402097	4.48487622222222	-1.78691449329773	0.0898158942124974	0.999990647585944	8174862	NM_001080137	CT47A10	cancer/testis antigen family 47, member A10	Q5JQC4
8026198	0.242316166666666	1.18289020226860	4.76484294444444	1.78656677111215	0.0898738210873066	0.999990647585944	8026198	NM_023072	ZSWIM4	zinc finger, SWIM-type containing 4	Q9HA55
8165808	-0.178645000000000	-1.13182036391909	4.14545322222222	-1.78620637572993	0.0899338934403115	0.999990647585944	8165808	NM_001141919	XG	Xg blood group	P55808
7955063	-0.166541166666667	-1.12236440961502	8.5353315	-1.78619213146082	0.0899362684568629	0.999990647585944	7955063	NM_001143842	TMEM106C	transmembrane protein 106C	Q9BVX2
8068363	0.206859833333333	1.15417327706063	2.69176566666667	1.78549984293919	0.09005176280659	0.999990647585944	8068363	NR_027267	C21orf82	chromosome 21 open reading frame 82	P59036
8053046	0.134415499999998	1.09764801760282	8.1845391111111	1.7849330840036	0.090146410985007	0.999990647585944	8053046	NM_003584	DUSP11	dual specificity phosphatase 11 (RNA/RNP complex 1-interacting)	O75319
8153043	-0.262270666666667	-1.19936490773811	4.32176938888889	-1.78477875142692	0.0901721993371995	0.999990647585944	8153043	NM_001029939	ZFAT	zinc finger and AT hook domain containing	Q9P243
8173621	0.148234666666666	1.10821259344594	2.89170294444444	1.78455926750336	0.0902088852545462	0.999990647585944	8173621	NM_001008537	KIAA2022	KIAA2022	Q5QGS0
7960874	0.166823833333333	1.12258433557256	2.49290133333333	1.78443497439058	0.0902296661330367	0.999990647585944	7960874	NM_004054	C3AR1	complement component 3a receptor 1	A8K2H7
7918255	-0.151611166666668	-1.11080930439513	7.78888744444444	-1.78440130628236	0.090235295904521	0.999990647585944	7918255	NM_001048210	CLCC1	chloride channel CLIC-like 1	Q96S66
7944195	-0.119701833333334	-1.08651028656188	8.66748305555556	-1.78421244836788	0.0902668812057449	0.999990647585944	7944195	NM_004788	UBE4A	ubiquitination factor E4A (UFD2 homolog, yeast)	Q14139
7918157	0.140344499999999	1.10216827033976	2.26034855555556	1.78392330323111	0.0903152575217737	0.999990647585944	7918157	NM_006113	VAV3	vav 3 guanine nucleotide exchange factor	O60498
8168359	0.167707499999999	1.12327214151512	3.36019277777778	1.78391052662339	0.0903173956708125	0.999990647585944	8168359	NM_001013627	NHSL2	NHS-like 2	Q5HYW2
7958396	-0.211499166666667	-1.15789077322920	2.68499983333333	-1.78368593540865	0.0903549879043252	0.999990647585944	7958396	NM_203436	ASCL4	achaete-scute complex homolog 4 (Drosophila)	Q6XD76
7987454	-0.170846333333335	-1.12571867538326	4.96800644444444	-1.78284420060852	0.0904959989918327	0.999990647585944	7987454	NM_001003940	BMF	Bcl2 modifying factor	Q96LC9
8046124	0.210586499999999	1.15715850889712	4.440209	1.78265218256537	0.0905281934505694	0.999990647585944	8046124	NM_005771	DHRS9	dehydrogenase/reductase (SDR family) member 9	B2R835
7960947	-0.154455000000000	-1.11300108570975	10.9017994444444	-1.78206673620149	0.0906264129606633	0.999990647585944	7960947	NM_000014	A2M	alpha-2-macroglobulin	P01023
8102745	0.228105499999998	1.17129583146963	8.72602977777778	1.78160995145584	0.0907031113422876	0.999990647585944	8102745	NM_006320	PGRMC2	progesterone receptor membrane component 2	O15173
8078971	0.214081833333333	1.15996544883094	2.72341072222222	1.78134733567286	0.0907472324702828	0.999990647585944	8078971	NM_001248	ENTPD3	ectonucleoside triphosphate diphosphohydrolase 3	O75355
8045637	0.216695499999999	1.16206881153519	3.35775505555556	1.78053254765391	0.0908842406667728	0.999990647585944	8045637	NM_004522	KIF5C	kinesin family member 5C	Q9UFW7
8003875	0.165736999999998	1.12173897144627	4.92356594444444	1.78024195266703	0.0909331482053433	0.999990647585944	8003875	NM_001124758	SPNS2	spinster homolog 2 (Drosophila)	Q8IVW8
8071312	0.1670925	1.12279340891626	5.71692327777778	1.77923474199911	0.0911028400144206	0.999990647585944	8071312	NR_029706	MIR185	microRNA 185	---
8121009	-0.170402000000001	-1.12537202047828	2.84133172222222	-1.77909830028049	0.0911258484274268	0.999990647585944	8121009	NM_001010868	C6orf163	chromosome 6 open reading frame 163	---
8047288	-0.279289166666667	-1.21359678321638	5.77794477777778	-1.77835461334042	0.0912513463744435	0.999990647585944	8047288	NM_152524	SGOL2	shugoshin-like 2 (S. pombe)	Q562F6
7924491	-0.258738166666668	-1.1964318042696	3.27883555555556	-1.77822898589862	0.0912725609380843	0.999990647585944	7924491	NM_022831	AIDA	axin interactor, dorsalization associated	Q96BJ3
8115464	0.195626	1.14522097579256	2.74608111111111	1.77800498233735	0.0913103987850514	0.999990647585944	8115464	NM_032782	HAVCR2	hepatitis A virus cellular receptor 2	Q8TDQ0
8165131	-0.170834500000001	-1.12570944200454	4.7884785	-1.77798119838453	0.091314417080976	0.999990647585944	8165131	NM_003086	SNAPC4	small nuclear RNA activating complex, polypeptide 4, 190kDa	Q5SXM2
8024728	-0.136179166666668	-1.09899069151439	5.1137035	-1.77754055128099	0.0913888921165984	0.999990647585944	8024728	NM_170678	ITGB1BP3	integrin beta 1 binding protein 3	Q9NPI5
8135015	-0.197219833333333	-1.14648687048293	3.23500816666667	-1.77725553501989	0.091437091600328	0.999990647585944	8135015	AB038783	MUC3B	mucin 3B, cell surface associated	Q9H195
8132404	0.171376666666667	1.12613256457223	2.81652672222222	1.77723939934731	0.0914398209852157	0.999990647585944	8132404	NR_024390	LOC646999	hypothetical LOC646999	---
8174761	-0.242111500000001	-1.18272240449002	4.00167822222222	-1.77711009961072	0.0914616948759792	0.999990647585944	8174761	NR_027131	CXorf42	NFKB activating protein pseudogene	Q8N9T2
8117522	0.243647666666665	1.18398242570845	6.35080033333333	1.77696530383683	0.091486195650382	0.999990647585944	8117522	NM_013375	ABT1	activator of basal transcription 1	Q9ULW3
8036908	0.205027999999999	1.15270871849212	5.55457916666667	1.77668807167872	0.0915331217658543	0.999990647585944	8036908	NM_013368	SERTAD3	SERTA domain containing 3	Q9UJW9
8105731	-0.185910166666667	-1.13753439399210	2.72349972222222	-1.77585004954957	0.0916750978200261	0.999990647585944	8105731	AK127903	FLJ46010	FLJ46010 protein	Q6ZRX4
7930861	0.184992666666666	1.13681119471985	2.69447894444444	1.77555674493226	0.0917248340197526	0.999990647585944	7930861	NR_026939	CASC2	cancer susceptibility candidate 2	Q8IU53
8129105	0.189693333333333	1.14052125504500	2.84120327777778	1.77531860396638	0.091765233233195	0.999990647585944	8129105	NM_001139444	BET3L	BET3 like (S. cerevisiae)	---
8028607	-0.230473166666668	-1.1732196718529	4.15132355555556	-1.77523702481525	0.0917790762047806	0.999990647585944	8028607	NM_172138	IL28A	interleukin 28A (interferon, lambda 2)	Q8IZJ0
8063729	-0.178357500000000	-1.13159483743921	4.09258877777778	-1.77470097659459	0.0918700820093371	0.999990647585944	8063729	NM_207032	EDN3	endothelin 3	P14138
8044813	-0.160839666666666	-1.11793760251585	8.17486355555556	-1.77407947758852	0.0919756928994255	0.999990647585944	8044813	NM_183240	TMEM37	transmembrane protein 37	Q86SV2
8091009	-0.174305833333337	-1.12842132333304	7.66961894444444	-1.77398105833735	0.0919924268667245	0.999990647585944	8091009	NM_006219	PIK3CB	phosphoinositide-3-kinase, catalytic, beta polypeptide	P42338
7979204	0.143777999999999	1.10479446741144	7.08296733333333	1.77391030074974	0.0920044592252365	0.999990647585944	7979204	NM_006832	FERMT2	fermitin family homolog 2 (Drosophila)	Q96AC1
7921852	-0.195700833333334	-1.14528038053390	3.69905905555556	-1.77368652792676	0.0920425208744139	0.999990647585944	7921852	NM_000530	MPZ	myelin protein zero	P25189
7930818	-0.144188500000000	-1.10510886695082	3.01786433333333	-1.77350737768779	0.0920730024831087	0.999990647585944	7930818	ENST00000341276	C10orf134	chromosome 10 open reading frame 134	A6NNW6
7933537	-0.228878833333335	-1.17192385395371	5.82446372222222	-1.77342803381021	0.0920865052842127	0.999990647585944	7933537	NM_018245	OGDHL	oxoglutarate dehydrogenase-like	Q9ULD0
8115516	-0.160186666666667	-1.11743171038514	2.780144	-1.7733929306317	0.0920924797175473	0.999990647585944	8115516	NM_178424	SOX30	SRY (sex determining region Y)-box 30	O94993
8128123	-0.136196833333335	-1.09900414939741	7.77864338888889	-1.77338017053981	0.0920946515220784	0.999990647585944	8128123	NM_021244	RRAGD	Ras-related GTP binding D	Q9NQL2
7975482	-0.183934833333334	-1.13597795140004	2.85926133333333	-1.77335319552997	0.0920992428929221	0.999990647585944	7975482	NM_004296	RGS6	regulator of G-protein signaling 6	P49758
8098895	-0.150834500000000	-1.11021146746184	5.16169355555556	-1.77332057031622	0.0921047962406245	0.999990647585944	8098895	NM_001013622	FAM53A	family with sequence similarity 53, member A	Q6NSI3
8068952	-0.136627500000001	-1.09933226801681	6.19991055555556	-1.77273006642705	0.0922053599072725	0.999990647585944	8068952	NM_020132	AGPAT3	1-acylglycerol-3-phosphate O-acyltransferase 3	Q9NRZ7
8044008	0.187953499999999	1.13914666040264	3.29679372222222	1.77271335765246	0.0922082068202108	0.999990647585944	8044008	NM_003854	IL1RL2	interleukin 1 receptor-like 2	B2RCY7
7997740	0.222116499999998	1.16644355822340	4.57921033333333	1.77074392679657	0.0925443012318032	0.999990647585944	7997740	NM_022818	MAP1LC3B	microtubule-associated protein 1 light chain 3 beta	Q658J6
8085350	0.143626166666666	1.10467820181460	5.45105944444444	1.77073741934783	0.0925454135221895	0.999990647585944	8085350	NM_138807	C3orf31	chromosome 3 open reading frame 31	---
7916425	-0.233160333333334	-1.17540694954014	3.85328066666667	-1.77050289918146	0.0925855067855628	0.999990647585944	7916425	NM_017904	TTC22	tetratricopeptide repeat domain 22	Q5TAA0
8080810	-0.220357333333334	-1.16502210876200	7.75336983333333	-1.77021245663930	0.0926351813321187	0.999990647585944	8080810	NM_002841	PTPRG	protein tyrosine phosphatase, receptor type, G	P23470
8143629	0.217194499999999	1.16247081792971	6.728621	1.76988521399729	0.0926911774919838	0.999990647585944	8143629	NR_002157	OR2A9P	olfactory receptor, family 2, subfamily A, member 9 pseudogene	Q9BZC5
7982878	0.115903833333332	1.08365373062197	9.88505138888889	1.76861421426761	0.0929089430519122	0.999990647585944	7982878	NM_007236	CHP	calcium binding protein P22	Q99653
8018652	-0.177255833333333	-1.13073106206019	3.91378016666667	-1.76857250101493	0.0929160974602539	0.999990647585944	8018652	NM_052916	RNF157	ring finger protein 157	Q96PX1
7977674	-0.152653500000001	-1.11161214345307	8.83236183333333	-1.76813239187027	0.0929916114476207	0.999990647585944	7977674	NM_007192	SUPT16H	suppressor of Ty 16 homolog (S. cerevisiae)	Q9Y5B9
7975453	-0.170627333333334	-1.12554780512159	2.26891283333333	-1.76801006679134	0.0930126094422562	0.999990647585944	7975453	NR_001276	SNORD56B	small nucleolar RNA, C/D box 56B	---
8151931	0.181632499999999	1.13416654009104	2.61544583333333	1.76781092801249	0.0930468018574229	0.999990647585944	8151931	NM_033512	TSPYL5	TSPY-like 5	Q86VY4
8021113	-0.177838166666667	-1.13118756553421	5.723774	-1.76767194478097	0.0930706719300948	0.999990647585944	8021113	NM_145055	C18orf25	chromosome 18 open reading frame 25	Q96B23
8079237	-0.286592500000001	-1.21975593242812	3.93492172222222	-1.76752534670001	0.0930958555856434	0.999990647585944	8079237	NM_020242	KIF15	kinesin family member 15	Q9NS87
8091550	0.281374666666666	1.21535237689618	3.86016638888889	1.76708970081817	0.0931707287576573	0.999990647585944	8091550	NM_020776	KIAA1328	KIAA1328	A8K8C3
7962013	0.211548166666666	1.15793010074458	4.79836372222222	1.76695791186531	0.0931933892105248	0.999990647585944	7962013	NM_016570	ERGIC2	ERGIC and golgi 2	Q86TD3
8102200	0.1433505	1.10446714275007	3.0725945	1.76689856835585	0.0932035945896402	0.999990647585944	8102200	NM_014421	DKK2	dickkopf homolog 2 (Xenopus laevis)	Q9UBU2
7927803	-0.205498000000000	-1.15308430816361	4.29364661111111	-1.76683204719103	0.0932150354700648	0.999990647585944	7927803	NM_178011	LRRTM3	leucine rich repeat transmembrane neuronal 3	Q86VH5
8126760	0.189531333333333	1.14039319328220	6.701469	1.76659705819859	0.0932554606316307	0.999990647585944	8126760	NM_005822	RCAN2	regulator of calcineurin 2	B2R612
7938396	0.211914999999998	1.15822456447658	3.88402688888889	1.76573964634464	0.0934030900222488	0.999990647585944	7938396	NM_000480	AMPD3	adenosine monophosphate deaminase 3	Q01432
7982102	-0.193451666666666	-1.14349627544809	3.21555977777778	-1.76569983478968	0.0934099497004425	0.999990647585944	7982102	NM_000810	GABRA5	gamma-aminobutyric acid (GABA) A receptor, alpha 5	P31644
8157216	0.269024999999999	1.20499319575477	7.12025855555556	1.76566317979867	0.0934162658767716	0.999990647585944	8157216	NM_003358	UGCG	UDP-glucose ceramide glucosyltransferase	Q16739
8109975	-0.183708333333333	-1.13579961931872	3.28759727777778	-1.76491787982979	0.0935447719023039	0.999990647585944	8109975	NM_001037738	NPM1	nucleophosmin (nucleolar phosphoprotein B23, numatrin)	Q9NX34
8083616	0.119593833333334	1.08642895355970	2.23662366666667	1.76463348356922	0.0935938483777234	0.999990647585944	8083616	NM_001130157	MLF1	myeloid leukemia factor 1	B2RD48
8094789	-0.193356666666667	-1.14342097986135	6.22540338888889	-1.76434648605517	0.0936433963347202	0.999990647585944	8094789	NM_014988	LIMCH1	LIM and calponin homology domains 1	Q9UPQ0
7967736	-0.259610833333333	-1.19715572856779	5.8333585	-1.76413685602769	0.0936796017302595	0.999990647585944	7967736	NM_006231	POLE	polymerase (DNA directed), epsilon	Q9H736
8064779	0.152031333333333	1.11113286065614	4.71857977777778	1.76350771437995	0.093788334144212	0.999990647585944	8064779	NM_000678	ADRA1D	adrenergic, alpha-1D-, receptor	P25100
8169709	-0.173734333333334	-1.12797440624175	8.53333244444444	-1.76348515611579	0.09379223484061	0.999990647585944	8169709	NM_016417	GLRX5	glutaredoxin 5	Q86SX6
8158637	-0.227415833333334	-1.17073603843077	4.20401788888889	-1.76274877224745	0.0939196449183595	0.999990647585944	8158637	AL834139	HMCN2	hemicentin 2	Q8NDA2
7996571	-0.2101245	-1.15678800672903	5.73977588888889	-1.76263613562832	0.093939146655461	0.999990647585944	7996571	NM_024519	FAM65A	family with sequence similarity 65, member A	Q6ZS17
8123405	0.156442333333332	1.11453531731083	3.46916961111111	1.76211416570129	0.0940295655195482	0.999990647585944	8123405	AB016901	C6orf123	chromosome 6 open reading frame 123	Q9Y6Z2
7982040	0.160563833333333	1.11772388099472	1.95586555555556	1.76138742420886	0.0941555816305736	0.999990647585944	7982040	NR_003309	SNORD115-17	small nucleolar RNA, C/D box 115-17	---
8124402	-0.251364166666668	-1.19033212332988	3.67684055555556	-1.76130178689372	0.0941704406613862	0.999990647585944	8124402	NM_005323	HIST1H1T	histone cluster 1, H1t	P22492
8131719	-0.258218500000002	-1.19600092057947	6.31638172222222	-1.76094072202632	0.0942331117672578	0.999990647585944	8131719	NM_003777	DNAH11	dynein, axonemal, heavy chain 11	Q96NT7
8069859	0.212384500000000	1.15860154984780	2.2710595	1.76079474207286	0.094258460187706	0.999990647585944	8069859	NM_181619	KRTAP21-1	keratin associated protein 21-1	Q3LI58
7967863	-0.194881333333335	-1.14463000694180	3.96978622222222	-1.76067414579627	0.0942794053568645	0.999990647585944	7967863	NM_183238	ZNF605	zinc finger protein 605	B3KVG4
8081822	0.1424575	1.103783710738	2.15093438888889	1.76054792788709	0.0943013312049388	0.999990647585944	8081822	NM_152539	C3orf30	chromosome 3 open reading frame 30	Q96M34
8135585	0.412242166666666	1.33075239862872	3.74781933333333	1.76048804184945	0.0943117358057521	0.999990647585944	8135585	AY143171	LOC100128868	testin-related protein TRG	Q8IWT5
7904927	-0.194443666666667	-1.14428281616014	3.17065933333333	-1.76035490251315	0.0943348709946849	0.999990647585944	7904927	NM_005267	GJA8	gap junction protein, alpha 8, 50kDa	---
7982002	0.190403499999999	1.14108281486130	2.88980861111111	1.76027719882803	0.094348375580281	0.999990647585944	7982002	NR_003341	SNORD116-27	small nucleolar RNA, C/D box 116-27	---
8000244	-0.308785666666668	-1.23866466246083	6.60729505555556	-1.76021589460829	0.0943590311857302	0.999990647585944	8000244	NM_020718	USP31	ubiquitin specific peptidase 31	Q70CQ4
8007976	-0.194731833333334	-1.14451140022647	8.48564705555555	-1.76000960159188	0.0943948956965404	0.999990647585944	8007976	NM_006310	NPEPPS	aminopeptidase puromycin sensitive	P55786
8126710	0.204535833333332	1.15231554596928	3.91880155555556	1.75913229452495	0.094547549295075	0.999990647585944	8126710	NM_181356	SUPT3H	suppressor of Ty 3 homolog (S. cerevisiae)	Q5U608
8070953	0.168433166666666	1.12383728256185	5.36362938888889	1.75862859122399	0.0946352913927009	0.999990647585944	8070953	NM_001142854	C21orf56	chromosome 21 open reading frame 56	Q9H0A9
7982663	-0.284066166666667	-1.21762186146418	6.88246844444444	-1.7585427961882	0.0946502433926177	0.999990647585944	7982663	NM_001211	BUB1B	budding uninhibited by benzimidazoles 1 homolog beta (yeast)	O60566
8139057	-0.176795333333335	-1.13037019677288	7.09676461111111	-1.75853053244011	0.094652380834255	0.999990647585944	8139057	NM_014800	ELMO1	engulfment and cell motility 1	Q92556
8064904	-0.182693500000001	-1.13500094602092	2.69927744444444	-1.75827744647776	0.0946965003648477	0.999990647585944	8064904	NM_017671	FERMT1	fermitin family homolog 1 (Drosophila)	B2RAX1
8169928	-0.209681166666667	-1.15643258588161	4.27911838888889	-1.75815628034327	0.0947176291008027	0.999990647585944	8169928	NR_027141	FAM45B	family with sequence similarity 45, member A pseudogene	Q6NSW5
8056491	0.368039166666666	1.29059752745931	6.03404572222222	1.75801726202462	0.09474187589219	0.999990647585944	8056491	NM_002977	SCN9A	sodium channel, voltage-gated, type IX, alpha subunit	Q15858
7973156	-0.231980666666668	-1.1744462325357	2.97091166666667	-1.75714890352489	0.0948934516232594	0.999990647585944	7973156	NM_138331	RNASE8	ribonuclease, RNase A family, 8	Q8TDE3
8172425	-0.172941166666667	-1.12735443751465	3.15019583333333	-1.75620334615868	0.095058741233081	0.999990647585944	8172425	NM_033518	SLC38A5	solute carrier family 38, member 5	Q8WUX1
8032491	-0.297181000000001	-1.22874112819499	6.64246661111111	-1.75614447550047	0.095069040436959	0.999990647585944	8032491	NM_032737	LMNB2	lamin B2	Q03252
7937483	0.159090166666666	1.11658274485091	5.53369533333333	1.75549839615030	0.0951821330451865	0.999990647585944	7937483	NR_002585	SNORA52	small nucleolar RNA, H/ACA box 52	---
7981798	-0.147776500000001	-1.10786070656769	6.0877685	-1.75498694708820	0.0952717418378874	0.999990647585944	7981798	NM_052903	TUBGCP5	tubulin, gamma complex associated protein 5	Q96RT8
8029701	0.193864000000000	1.14382314218247	4.40420977777778	1.75479639096870	0.0953051470015413	0.999990647585944	8029701	NM_001080401	PPM1N	protein phosphatase, Mg2+/Mn2+ dependent, 1N (putative)	Q8N819
8015247	-0.153430333333334	-1.11221086312293	4.41096133333333	-1.75476370213627	0.0953108784872307	0.999990647585944	8015247	NM_033060	KRTAP4-1	keratin associated protein 4-1	Q9BYQ7
8112274	-0.165054333333334	-1.12120830305571	7.85884455555556	-1.75454667311340	0.095348938756793	0.999990647585944	8112274	NM_024930	ELOVL7	ELOVL family member 7, elongation of long chain fatty acids (yeast)	A1L3X0
8080938	0.131403666666665	1.09535890979482	7.1942965	1.75446986585693	0.0953624115537961	0.999990647585944	8080938	NM_198159	MITF	microphthalmia-associated transcription factor	O75030
8090533	0.192793166666666	1.14297446005727	6.33078144444444	1.75438836805239	0.0953767089215495	0.999990647585944	8090533	NM_020701	ISY1	ISY1 splicing factor homolog (S. cerevisiae)	Q9ULR0
8000236	-0.135758166666670	-1.09867003637465	7.43590872222222	-1.75399132591048	0.0954463895444312	0.999990647585944	8000236	NM_001802	CDR2	cerebellar degeneration-related protein 2, 62kDa	Q01850
7900340	-0.22743	-1.17074753462932	3.84991266666667	-1.75341434704364	0.0955477273747554	0.999990647585944	7900340	NM_181809	BMP8A	bone morphogenetic protein 8a	Q9H7R1
8072216	-0.173580500000003	-1.12785413771161	6.19686566666667	-1.75325745141362	0.0955752998559902	0.999990647585944	8072216	NM_006478	GAS2L1	growth arrest-specific 2 like 1	Q99501
8085272	-0.186974000000000	-1.13837351331984	4.37790033333333	-1.75319553457144	0.0955861828733628	0.999990647585944	8085272	AK022260	LOC401052	hypothetical LOC401052	B3KMQ7
7913869	-0.195561166666667	-1.14516951181517	8.1314895	-1.75298588404932	0.0956230407403575	0.999990647585944	7913869	NM_203401	STMN1	stathmin 1	P16949
8158912	0.177473833333333	1.13090193531424	4.73016372222222	1.75270737386342	0.0956720235619798	0.999990647585944	8158912	NM_020064	BARHL1	BarH-like homeobox 1	Q9BZE3
7956395	-0.171439333333335	-1.12618148170632	6.59728227777778	-1.75248943244947	0.0957103690073888	0.999990647585944	7956395	NM_007224	NXPH4	neurexophilin 4	O95158
7924996	0.123160000000000	1.08911779566720	8.24328322222222	1.75132765782510	0.0959150002551514	0.999990647585944	7924996	NM_032800	C1orf198	chromosome 1 open reading frame 198	Q9H425
7981960	0.470855166666666	1.38593074394705	4.29773222222222	1.75110145355196	0.0959548870868169	0.999990647585944	7981960	NR_003321	SNORD116-6	small nucleolar RNA, C/D box 116-6	---
8129773	0.139328166666665	1.10139210084407	8.14002016666667	1.75081278340223	0.0960058094041796	0.999990647585944	8129773	NM_014739	BCLAF1	BCL2-associated transcription factor 1	Q9NYF8
8106962	-0.172435833333333	-1.12695962780190	6.0157665	-1.75006408097804	0.0961379916720494	0.999990647585944	8106962	NM_198150	ARSK	arylsulfatase family, member K	Q6UWY0
8005202	0.253353999999999	1.19197501849317	5.3019015	1.74999962812664	0.0961493780705553	0.999990647585944	8005202	NR_002744	SNORD49A	small nucleolar RNA, C/D box 49A	---
8063444	0.293807333333332	1.22587113849675	5.75804377777778	1.74999208834665	0.096150710142652	0.999990647585944	8063444	ENST00000371497	TSHZ2	teashirt zinc finger homeobox 2	Q9NRE2
8138735	-0.132937666666667	-1.09652421094827	3.23165488888889	-1.74924140665156	0.0962834148179769	0.999990647585944	8138735	NM_019102	HOXA5	homeobox A5	P20719
8091922	-0.144888333333334	-1.10564507149292	2.36256477777778	-1.74858118764846	0.0964002583215683	0.999990647585944	8091922	NM_178824	WDR49	WD repeat domain 49	Q8IV35
8084923	-0.191101166666667	-1.14163475961919	2.64260494444444	-1.74803084586539	0.0964977496627223	0.999990647585944	8084923	BC151150	FLJ25996	FLJ25996 protein	Q6ZPD5
8016457	-0.175068833333334	-1.12901827082415	2.9185935	-1.74758076652492	0.096577543100811	0.999990647585944	8016457	NM_002147	HOXB5	homeobox B5	P09067
8104912	-0.202631000000001	-1.1507951133094	7.65342711111111	-1.74743121642865	0.0966040690704679	0.999990647585944	8104912	NM_005983	SKP2	S-phase kinase-associated protein 2 (p45)	Q13309
8099721	-0.201735500000002	-1.15008102112296	8.89036261111111	-1.74719538234665	0.0966459121684634	0.999990647585944	8099721	NM_015187	SEL1L3	sel-1 suppressor of lin-12-like 3 (C. elegans)	Q68CR1
8159111	-0.137659833333335	-1.10011918655828	7.26439638888889	-1.74663256285867	0.096745834221235	0.999990647585944	8159111	NM_017588	WDR5	WD repeat domain 5	P61964
8173179	-0.214336833333334	-1.16017049378051	5.34388266666667	-1.74653851029664	0.096762540854713	0.999990647585944	8173179	NR_002308	LOC442454	ubiquinol-cytochrome c reductase binding protein pseudogene	---
7997735	0.192354500000000	1.14262697942947	6.60037377777778	1.74631662155141	0.0968019650039634	0.999990647585944	7997735	NM_005250	FOXL1	forkhead box L1	Q498Y4
8089627	-0.246336833333334	-1.18619141321300	4.72285627777778	-1.74612901403806	0.096835309043471	0.999990647585944	8089627	NM_144718	CCDC52	coiled-coil domain containing 52	Q8N0Z3
8113037	-0.134314833333333	-1.09757142989092	1.95164294444444	-1.74571192772778	0.0969094745573108	0.999990647585944	8113037	NR_030741	MIR9-2	microRNA 9-2	---
8171876	0.382784333333333	1.30385580892473	4.84498061111111	1.74570858227825	0.096910069637117	0.999990647585944	8171876	NM_005371	METTL1	methyltransferase like 1	Q9UBP6
7951554	0.144408333333333	1.10527727279486	9.33901272222222	1.74566523755997	0.0969177799673575	0.999990647585944	7951554	NM_002906	RDX	radixin	B0YJ88
8056303	-0.221486166666667	-1.16593403428472	4.08652961111111	-1.74441863507342	0.0971397572841636	0.999990647585944	8056303	NM_033272	KCNH7	potassium voltage-gated channel, subfamily H (eag-related), member 7	Q9NS40
7955613	0.172258499999999	1.12682111257884	5.094345	1.7442734216289	0.0971656433503397	0.999990647585944	7955613	NM_005556	KRT7	keratin 7	P08729
8038565	0.187055	1.13843742900578	3.43443655555556	1.74425929917257	0.0971681611679076	0.999990647585944	8038565	NM_206538	C19orf63	chromosome 19 open reading frame 63	Q6IPT2
8088142	-0.142637500000000	-1.10392143455155	6.05044188888889	-1.74422766615709	0.0971738010541758	0.999990647585944	8088142	NM_018397	CHDH	choline dehydrogenase	Q8NE62
8151457	-0.209693166666667	-1.15644220485745	3.10600733333333	-1.74411789905422	0.0971933737467644	0.999990647585944	8151457	NM_012258	HEY1	hairy/enhancer-of-split related with YRPW motif 1	Q9Y5J3
8087461	-0.177550333333333	-1.13096190383799	6.77631566666667	-1.74384886214497	0.0972413604025757	0.999990647585944	8087461	NM_013334	GMPPB	GDP-mannose pyrophosphorylase B	Q9Y5P6
7943943	-0.183968666666668	-1.13600459207618	4.55312588888889	-1.74339500395491	0.0973223589679493	0.999990647585944	7943943	NM_178510	ANKK1	ankyrin repeat and kinase domain containing 1	Q8NFD2
8166140	0.191513999999999	1.14196149001562	5.46250333333333	1.74306735359241	0.0973808698215204	0.999990647585944	8166140	NM_152581	MOSPD2	motile sperm domain containing 2	Q8NHP6
7977841	-0.137512000000002	-1.10000646283670	7.06753388888889	-1.74249012982187	0.0974840226120331	0.999990647585944	7977841	NM_001166269	HAUS4	HAUS augmin-like complex, subunit 4	Q9H6D7
7968892	-0.196648000000001	-1.14603253364864	3.99418455555556	-1.74245804191467	0.0974897596474324	0.999990647585944	7968892	NM_001010897	SERP2	stress-associated endoplasmic reticulum protein family member 2	Q8N6R1
7999727	0.211595500000000	1.15796809185774	5.58937455555556	1.74227212300206	0.0975230060465454	0.999990647585944	7999727	NM_001171	ABCC6	ATP-binding cassette, sub-family C (CFTR/MRP), member 6	O95255
7966003	-0.135710666666668	-1.09863386381833	7.895438	-1.74119826085010	0.0977152277419863	0.999990647585944	7966003	NM_018171	APPL2	adaptor protein, phosphotyrosine interaction, PH domain and leucine zipper containing 2	Q8NEU8
8135587	0.131000999999998	1.09505322982637	9.90238916666667	1.74116221746785	0.0977216851848301	0.999990647585944	8135587	NM_001233	CAV2	caveolin 2	Q53X57
7916393	-0.203388166666667	-1.15139924125607	4.79688438888889	-1.74094485759735	0.0977606346431243	0.999990647585944	7916393	NM_001031672	CYB5RL	cytochrome b5 reductase-like	Q6IPT4
8027431	0.186551333333334	1.13804005264391	2.57009155555556	1.74085503837927	0.0977767335654663	0.999990647585944	8027431	NM_014717	ZNF536	zinc finger protein 536	O15090
8059989	0.164604499999999	1.12085876401053	5.87662427777778	1.74062475516575	0.0978180192728466	0.999990647585944	8059989	NM_018645	HES6	hairy and enhancer of split 6 (Drosophila)	Q96HZ4
8096538	0.151442666666665	1.11067957466532	7.54913322222222	1.74055147645292	0.097831160003245	0.999990647585944	8096538	NM_001100426	RAP1GDS1	RAP1, GTP-GDP dissociation stimulator 1	B3KNU0
8091352	-0.429524666666667	-1.34678976890588	4.59489344444444	-1.74043609850603	0.0978518532792531	0.999990647585944	8091352	NM_020131	UBQLN4	ubiquilin 4	Q9NRR5
8138489	0.153494666666666	1.11226046045677	7.84287766666667	1.74017130223069	0.0978993593195993	0.999990647585944	8138489	NM_018719	CDCA7L	cell division cycle associated 7-like	Q96GN5
8032265	0.147570666666666	1.10770265625959	6.72380616666667	1.74014729331278	0.0979036676468795	0.999990647585944	8032265	NM_203304	MEX3D	mex-3 homolog D (C. elegans)	Q86XN8
7976850	-0.156245833333334	-1.11438352412542	2.07384266666667	-1.74000001214331	0.097930100383137	0.999990647585944	7976850	NR_029704	MIR154	microRNA 154	---
8174755	-0.147858833333334	-1.10792393300505	3.04748588888889	-1.73971293682012	0.0979816398418033	0.999990647585944	8174755	NM_139282	RHOXF1	Rhox homeobox family, member 1	Q8NHV9
8004699	-0.173137333333334	-1.12750773699353	6.40285044444444	-1.73961191027343	0.097999782992071	0.999990647585944	8004699	NM_001005273	CHD3	chromodomain helicase DNA binding protein 3	Q12873
7948898	0.162429166666667	1.11916997735521	5.13938272222222	1.73953862060734	0.098012946746031	0.999990647585944	7948898	NR_002560	SNORD31	small nucleolar RNA, C/D box 31	---
8085581	-0.230188166666667	-1.17298792878002	3.92309433333333	-1.73948582067948	0.0980224312279776	0.999990647585944	8085581	NM_005677	COLQ	collagen-like tail subunit (single strand of homotrimer) of asymmetric acetylcholinesterase	Q9Y215
8050255	-0.146102500000000	-1.10657596985087	6.99884155555556	-1.73900990983543	0.0981079550940536	0.999990647585944	8050255	NM_024894	NOL10	nucleolar protein 10	Q9BSC4
7950885	-0.152949666666668	-1.11184036650000	6.31825461111111	-1.73893663005955	0.0981211295984695	0.999990647585944	7950885	NM_012193	FZD4	frizzled homolog 4 (Drosophila)	Q9ULV1
7989335	0.151434999999999	1.11067367238715	10.7951561111111	1.73884959540054	0.0981367789876208	0.999990647585944	7989335	NM_001002858	ANXA2	annexin A2	P07355
7970602	-0.137536333333335	-1.10002501634171	8.56498872222222	-1.73871185697672	0.0981615496364634	0.999990647585944	7970602	NM_006437	PARP4	poly (ADP-ribose) polymerase family, member 4	Q9UKK3
8145532	-0.271403000000000	-1.20698102868015	6.49621233333333	-1.73867954305820	0.0981673616984582	0.999990647585944	8145532	NM_001979	EPHX2	epoxide hydrolase 2, cytoplasmic	B3KUA0
7897801	0.367165833333333	1.28981650255331	6.31178583333333	1.73856884670464	0.0981872740700542	0.999990647585944	7897801	NR_002754	RNU5E	RNA, U5E small nuclear	---
8113385	0.190757833333333	1.14136310509728	2.38825766666667	1.73856439088119	0.0981880756690229	0.999990647585944	8113385	NM_173488	SLCO6A1	solute carrier organic anion transporter family, member 6A1	Q86UG4
8117929	-0.119781833333334	-1.08657053715571	8.44216777777778	-1.73847668495009	0.0982038550424484	0.999990647585944	8117929	NM_001025091	ABCF1	ATP-binding cassette, sub-family F (GCN20), member 1	Q8NE71
8175706	-0.238333000000001	-1.17962884042293	2.89940961111111	-1.73840729466015	0.0982163407564104	0.999990647585944	8175706	NR_029521	MIR105-1	microRNA 105-1	---
8151191	0.169392833333333	1.12458509685017	3.17343155555556	1.73834703602785	0.0982271844795685	0.999990647585944	8151191	NM_020361	CPA6	carboxypeptidase A6	Q8N4T0
7968234	0.209930666666666	1.15663259688370	4.22145505555556	1.73813449185936	0.0982654406874953	0.999990647585944	7968234	NR_002575	SNORA27	small nucleolar RNA, H/ACA box 27	---
7901426	-0.136323500000000	-1.09910064470625	4.72366233333333	-1.73759373492534	0.0983628304235624	0.999990647585944	7901426	NM_004799	ZFYVE9	zinc finger, FYVE domain containing 9	Q59GI4
8097356	-0.306638166666668	-1.23682224012242	5.66114894444444	-1.73757712894889	0.0983658224582999	0.999990647585944	8097356	NM_014264	PLK4	polo-like kinase 4 (Drosophila)	O00444
7911269	-0.148848833333334	-1.10868446872792	2.64768944444444	-1.73673205685284	0.098518189642889	0.999990647585944	7911269	NM_017504	OR2M4	olfactory receptor, family 2, subfamily M, member 4	Q96R27
8025237	0.147737499999999	1.10783075846200	5.511743	1.73662684507475	0.0985371736452985	0.999990647585944	8025237	NM_001080429	KIAA1543	KIAA1543	Q9P1Y5
8108744	0.213715333333333	1.15967081044224	7.29759822222222	1.73658460635785	0.098544795921428	0.999990647585944	8108744	NM_018934	PCDHB14	protocadherin beta 14	---
8012464	-0.212637833333334	-1.15880501499865	5.1422715	-1.73657200997048	0.0985470691272713	0.999990647585944	8012464	NR_024447	LOC100128288	hypothetical protein LOC100128288	Q8N1U9
7988563	0.190227833333333	1.14094388181890	2.67191633333333	1.73642725788900	0.0985731950420172	0.999990647585944	7988563	NM_203349	SHC4	SHC (Src homology 2 domain containing) family, member 4	B3KWT2
7917912	-0.179554333333334	-1.13253397724498	7.8214215	-1.73617313835790	0.0986190748340162	0.999990647585944	7917912	NM_000110	DPYD	dihydropyrimidine dehydrogenase	Q12882
8144047	-0.129193333333334	-1.09368201030112	6.59234233333333	-1.73533254809831	0.0987709696323854	0.999990647585944	8144047	NM_007349	PAXIP1	PAX interacting (with transcription-activation domain) protein 1	Q6ZW49
7925735	0.149020000000001	1.10881601495041	2.45340544444444	1.73515738621733	0.0988026467840963	0.999990647585944	7925735	NM_001001966	OR14A16	olfactory receptor, family 14, subfamily A, member 16	---
7931852	0.192834666666667	1.14300733888542	3.46765233333333	1.73439497226618	0.098940627542066	0.999990647585944	7931852	NM_024803	TUBAL3	tubulin, alpha-like 3	A6NHL2
7951633	0.129615666666666	1.09400222072008	7.05406338888889	1.73399493440717	0.0990130923024452	0.999990647585944	7951633	NM_024740	ALG9	asparagine-linked glycosylation 9, alpha-1,2-mannosyltransferase homolog (S. cerevisiae)	Q9H6U8
8117485	0.129690333333333	1.09405884225872	6.09843822222222	1.73377708111791	0.0990525745116058	0.999990647585944	8117485	NM_078476	BTN2A1	butyrophilin, subfamily 2, member A1	Q96AV7
8010248	-0.249549500000001	-1.18883582782606	6.511644	-1.73368264479841	0.0990696937046737	0.999990647585944	8010248	NM_001010982	AFMID	arylformamidase	Q63HM1
7962375	-0.313658833333335	-1.24285572522713	6.44474255555556	-1.73366522331546	0.099072852108455	0.999990647585944	7962375	NM_153026	PRICKLE1	prickle homolog 1 (Drosophila)	Q96MT3
8044111	-0.206496500000001	-1.15388264264982	6.32864016666667	-1.73198348597225	0.099378148995773	0.999990647585944	8044111	NM_182640	MRPS9	mitochondrial ribosomal protein S9	Q86WV4
8156415	-0.157196500000001	-1.11511809128351	4.13287583333333	-1.73175656557882	0.0994194053349599	0.999990647585944	8156415	NM_006648	WNK2	WNK lysine deficient protein kinase 2	Q9Y3S1
8065242	-0.5265645	-1.44049484736306	2.79306827777778	-1.73168729159254	0.0994320029594203	0.999990647585944	8065242	AF161557	HSPC072	hypothetical LOC29075	Q9NZW7
8104788	-0.182697833333334	-1.13500435515777	6.49405344444444	-1.73152496676866	0.0994615274652892	0.999990647585944	8104788	NM_001145525	RAI14	retinoic acid induced 14	Q9P0K7
7948148	0.274184166666666	1.20931003997689	2.37463961111111	1.73146570469787	0.0994723082484221	0.999990647585944	7948148	NM_001004741	OR5M10	olfactory receptor, family 5, subfamily M, member 10	Q6IEU7
7909866	-0.193510166666668	-1.14354264414452	7.14666255555556	-1.73114523841952	0.0995306239760278	0.999990647585944	7909866	NM_017898	MOSC2	MOCO sulphurase C-terminal domain containing 2	Q969Z3
8034747	0.166845833333334	1.12260145425876	5.09338894444444	1.73104871966459	0.0995481934060149	0.999990647585944	8034747	ENST00000343945	C19orf67	chromosome 19 open reading frame 67	---
8134814	-0.190447166666668	-1.14111735302466	4.05367788888889	-1.73035041290851	0.099675386637932	0.999990647585944	8134814	NM_013439	PILRA	paired immunoglobin-like type 2 receptor alpha	Q9UKJ1
8136140	-0.134856666666668	-1.09798372248188	5.61402522222222	-1.72987453735809	0.099762145242601	0.999990647585944	8136140	NM_005011	NRF1	nuclear respiratory factor 1	Q16656
7896865	-0.146944000000000	-1.10722160546824	5.41820088888889	-1.72959953464669	0.0998123116253295	0.999990647585944	7896865	NM_153254	TTLL10	tubulin tyrosine ligase-like family, member 10	Q6ZVT0
7941260	-0.173748500000001	-1.12798548253676	5.13719477777778	-1.72959876041103	0.0998124528931446	0.999990647585944	7941260	NM_031904	FRMD8	FERM domain containing 8	Q9BZ67
8091764	0.144655166666665	1.10546639288308	7.90884822222222	1.72914341557117	0.0998955653953672	0.999990647585944	8091764	NM_002268	KPNA4	karyopherin alpha 4 (importin alpha 3)	O00629
8117045	-0.180462500000001	-1.13324712407917	4.61528722222222	-1.72909715841244	0.0999040118855804	0.999990647585944	8117045	NM_001143942	RBM24	RNA binding motif protein 24	Q9BX46
8013307	0.132039000000001	1.09584138964270	9.26914244444444	1.72851976307377	0.100009495181626	0.999990647585944	8013307	NR_026718	FOXO3B	forkhead box O3B pseudogene	O43524
8139131	-0.137204666666668	-1.09977215646081	6.634218	-1.72797494959904	0.100109114049486	0.999990647585944	8139131	NM_001635	AMPH	amphiphysin	Q8NFL3
7897277	0.197791500000000	1.14694125493612	3.35955122222222	1.72662731314935	0.100355895669899	0.999990647585944	7897277	BC030279	C1orf211	chromosome 1 open reading frame 211	Q8N6G1
8038177	-0.155944000000001	-1.11415040284819	2.7534925	-1.72656797108244	0.100366774519510	0.999990647585944	8038177	NM_182575	IZUMO1	izumo sperm-egg fusion 1	Q8IYV9
7898713	-0.148921833333334	-1.10874056929774	5.0268795	-1.72599128286406	0.100472548407638	0.999990647585944	7898713	NM_007352	CELA3B	chymotrypsin-like elastase family, member 3B	P08861
8109663	-0.164942666666667	-1.12112152328242	2.6920055	-1.72563680550568	0.100537612838419	0.999990647585944	8109663	NM_000806	GABRA1	gamma-aminobutyric acid (GABA) A receptor, alpha 1	Q53F42
7974109	-0.164605166666667	-1.12085928195738	5.95971977777778	-1.72475348430171	0.100699904460385	0.999990647585944	7974109	NM_152447	LRFN5	leucine rich repeat and fibronectin type III domain containing 5	Q96NI6
8012696	-0.140353333333334	-1.10217501871641	2.36964888888889	-1.72441901465339	0.100761414993675	0.999990647585944	8012696	NM_017533	MYH4	myosin, heavy chain 4, skeletal muscle	Q9Y623
7971461	0.164243333333332	1.12057820149031	5.78552855555556	1.72315994153176	0.100993254333913	0.999990647585944	7971461	NM_002298	LCP1	lymphocyte cytosolic protein 1 (L-plastin)	P13796
8169447	-0.183395833333333	-1.13555362211728	3.28879455555556	-1.72315979955133	0.100993280503319	0.999990647585944	8169447	NM_000868	HTR2C	5-hydroxytryptamine (serotonin) receptor 2C	P28335
8080714	0.299541833333333	1.23075349235480	8.85216961111111	1.72306542314662	0.101010676967899	0.999990647585944	8080714	NM_001164317	FLNB	filamin B, beta	Q68CT4
8166805	0.128672833333331	1.09328749947754	9.24616927777778	1.72292955528974	0.101035726104599	0.999990647585944	8166805	NM_005765	ATP6AP2	ATPase, H+ transporting, lysosomal accessory protein 2	O75787
8072529	-0.168874000000002	-1.12418073742977	5.50944294444444	-1.72272320175601	0.101073780477846	0.999990647585944	8072529	NM_014662	DEPDC5	DEP domain containing 5	O75140
7942135	-0.138687833333335	-1.10090336166796	3.33975238888889	-1.72237872908717	0.101137333342617	0.999990647585944	7942135	NM_018043	ANO1	anoctamin 1, calcium activated chloride channel	Q9NW72
8063057	-0.157445833333334	-1.11531082788412	5.48010988888889	-1.72191397590768	0.101223131595163	0.999990647585944	8063057	NM_033421	SNX21	sorting nexin family member 21	Q969T3
8166104	0.225289166666665	1.16901153597777	5.85607433333333	1.72189435925671	0.101226754408315	0.999990647585944	8166104	NM_003611	OFD1	oral-facial-digital syndrome 1	O75665
8010614	-0.242053833333334	-1.18267513026114	4.59818572222222	-1.72153988177205	0.101292238703437	0.999990647585944	8010614	NM_012418	FSCN2	fascin homolog 2, actin-bundling protein, retinal (Strongylocentrotus purpuratus)	O14926
8031732	-0.209079333333334	-1.15595027013831	3.8226185	-1.72100651208004	0.101390839228032	0.999990647585944	8031732	NM_173631	ZNF547	zinc finger protein 547	Q8IVP9
7984908	-0.173927500000000	-1.12812544415162	4.00201227777778	-1.72093219743352	0.101404583832054	0.999990647585944	7984908	NM_001030005	CPLX3	complexin 3	Q7L876
8079305	0.183071833333332	1.13529862847508	6.21648561111111	1.71988051869087	0.101599265164038	0.999990647585944	8079305	NM_003278	CLEC3B	C-type lectin domain family 3, member B	B2R582
8109629	-0.175699833333333	-1.12951218417867	4.92773761111111	-1.71982526132634	0.101609502999107	0.999990647585944	8109629	NM_001040442	FABP6	fatty acid binding protein 6, ileal	P51161
8095504	-0.152230333333333	-1.11128613677037	2.88496977777778	-1.71887462309062	0.101785771853724	0.999990647585944	8095504	NM_001145006	MUC7	mucin 7, secreted	Q8TAX7
8041727	-0.161285666666667	-1.11828325924445	3.56833422222222	-1.71879172512050	0.101801155377097	0.999990647585944	8041727	NM_000341	SLC3A1	solute carrier family 3 (cystine, dibasic and neutral amino acid transporters, activator of cystine, dibasic and neutral amino acid transport), member 1	Q4J6C6
8041422	-0.264123166666668	-1.20090594760536	4.00737155555556	-1.71877495860058	0.101804267012855	0.999990647585944	8041422	NM_170672	RASGRP3	RAS guanyl releasing protein 3 (calcium and DAG-regulated)	Q8IV61
8064967	-0.232755166666667	-1.17507689444503	6.89272666666667	-1.71858580683917	0.101839376643848	0.999990647585944	8064967	NM_018848	MKKS	McKusick-Kaufman syndrome	Q9H6M6
8020267	-0.216630166666667	-1.16201618772503	6.1525175	-1.71855699858054	0.101844724836265	0.999990647585944	8020267	NM_032142	CEP192	centrosomal protein 192kDa	Q8TEP8
7898679	0.180930500000001	1.13361480101074	6.01410511111111	1.71826201166900	0.101899502424143	0.999990647585944	7898679	NM_032264	NBPF3	neuroblastoma breakpoint family, member 3	Q9H094
7926127	-0.153141666666667	-1.11198834479750	5.02840227777778	-1.71821741698785	0.101907785635004	0.999990647585944	7926127	NM_001025077	CELF2	CUGBP, Elav-like family member 2	O95319
8178554	0.190745999999999	1.14135374339969	3.86337861111111	1.71800594745671	0.101947072786855	0.999990647585944	8178554	NM_025262	LY6G5C	lymphocyte antigen 6 complex, locus G5C	Q5SRR4
8066822	-0.14779666666667	-1.10787619287152	8.56097677777778	-1.71774978207927	0.101994681035566	0.999990647585944	8066822	NM_018837	SULF2	sulfatase 2	Q8IWU5
8049299	0.250663333333332	1.18975402344467	6.22216722222222	1.71766747079279	0.102009982614952	0.999990647585944	8049299	NR_003006	SCARNA6	small Cajal body-specific RNA 6	---
7962358	0.190031333333334	1.14078849194161	5.61764627777778	1.71748417741051	0.102044063743571	0.999990647585944	7962358	NM_005748	YAF2	YY1 associated factor 2	Q8IY57
7922976	-0.187673333333334	-1.13892546331898	4.12869694444444	-1.71727146527517	0.102083627187808	0.999990647585944	7922976	NM_000963	PTGS2	prostaglandin-endoperoxide synthase 2 (prostaglandin G/H synthase and cyclooxygenase)	Q6ZYK7
8003948	0.177260666666667	1.13073485025460	5.40441533333333	1.71723624616262	0.102090179046513	0.999990647585944	8003948	NM_001014985	GLTPD2	glycolipid transfer protein domain containing 2	A6NH11
7989023	-0.150724333333334	-1.11012669304765	7.8424335	-1.71655274503555	0.102217403234410	0.999990647585944	7989023	NM_004580	RAB27A	RAB27A, member RAS oncogene family	A2RU94
8048673	-0.185385333333334	-1.13712064931926	4.72643133333333	-1.71648042507864	0.102230872548815	0.999990647585944	8048673	NM_201574	SLC4A3	solute carrier family 4, anion exchanger, member 3	P48751
8092970	0.161613	1.11853701551751	4.93397488888889	1.71556929911769	0.102400696905830	0.999990647585944	8092970	NM_001647	APOD	apolipoprotein D	P05090
7982868	-0.175381500000000	-1.12926298271723	4.2425285	-1.71501571786542	0.102503996954990	0.999990647585944	7982868	NM_024111	CHAC1	ChaC, cation transport regulator homolog 1 (E. coli)	Q9BUX1
7901363	-0.200810333333334	-1.14934373742616	5.68090022222222	-1.71497687292467	0.102511248905510	0.999990647585944	7901363	NM_001262	CDKN2C	cyclin-dependent kinase inhibitor 2C (p18, inhibits CDK4)	Q6ICV4
7973694	-0.203166333333334	-1.15122221209297	4.53920866666667	-1.71496634863514	0.102513213757874	0.999990647585944	7973694	NM_001164692	LTB4R2	leukotriene B4 receptor 2	Q9NPC1
8066431	0.165628	1.12165422385539	6.02337638888889	1.7149117704153	0.102523403861814	0.999990647585944	8066431	NM_000022	ADA	adenosine deaminase	P00813
8098423	-0.232908666666668	-1.17520192703630	6.48283894444444	-1.71465224589061	0.102571870659914	0.999990647585944	8098423	NM_018248	NEIL3	nei endonuclease VIII-like 3 (E. coli)	Q8TAT5
7901091	-0.180211666666668	-1.13305010985511	6.14052222222222	-1.71440513108081	0.102618038201450	0.999990647585944	7901091	NM_025077	TOE1	target of EGR1, member 1 (nuclear)	Q96GM8
8102986	0.179773500000000	1.13270603893803	2.48186605555556	1.71440279599045	0.102618474542796	0.999990647585944	8102986	NM_001168235	FREM3	FRAS1 related extracellular matrix 3	---
7977621	-0.164958666666667	-1.12113395698694	8.24897866666667	-1.71350110507107	0.102787086098149	0.999990647585944	7977621	NM_201540	NDRG2	NDRG family member 2	Q9UN36
8008052	-0.170659500000001	-1.12557290087895	4.87244055555556	-1.71347399800312	0.102792158661052	0.999990647585944	8008052	NM_003110	SP2	Sp2 transcription factor	Q02086
7916403	-0.179353	-1.13237593904235	6.47049238888889	-1.71346143344553	0.102794509947623	0.999990647585944	7916403	NM_145716	SSBP3	single stranded DNA binding protein 3	Q9NW25
8174853	-0.159164666666667	-1.11664040607521	4.60179994444444	-1.71326386289676	0.102831488669094	0.999990647585944	8174853	NM_001080141	CT47A6	cancer/testis antigen family 47, member A6	Q5JQC4
8096602	0.168112000000000	1.12358712650578	2.49848283333333	1.71315078894785	0.102852657538995	0.999990647585944	8096602	NM_014395	DAPP1	dual adaptor of phosphotyrosine and 3-phosphoinositides	Q9UN19
7963157	-0.217187833333334	-1.16246544618632	8.15361611111111	-1.71122549801365	0.103213670860191	0.999990647585944	7963157	NM_013277	RACGAP1	Rac GTPase activating protein 1	Q9H0H5
8030871	0.151993499999999	1.11110372261413	4.56453722222222	1.71111562235208	0.103234306526115	0.999990647585944	8030871	NM_001031721	ZNF613	zinc finger protein 613	Q6PF04
8032834	-0.269376333333335	-1.20528667831146	6.82337833333333	-1.71068339558056	0.103315517077885	0.999990647585944	8032834	NM_052972	LRG1	leucine-rich alpha-2-glycoprotein 1	Q68CK4
8077781	0.165611333333334	1.12164126607252	6.52776727777778	1.71068228688059	0.103315725460623	0.999990647585944	8077781	NM_000551	VHL	von Hippel-Lindau tumor suppressor	P40337
8090162	0.111388333333331	1.08026729857860	8.28980227777778	1.71055776260834	0.103339132382663	0.999990647585944	8090162	NM_002213	ITGB5	integrin, beta 5	P18084
7951781	0.216748999999999	1.16211190576677	4.86726405555556	1.71050345210643	0.103349342594124	0.999990647585944	7951781	BC071695	C11orf71	chromosome 11 open reading frame 71	Q6IPW1
8014787	-0.158646000000001	-1.11623903222626	2.55857016666667	-1.71036690097375	0.103375017622173	0.999990647585944	8014787	NM_001143968	ARL5C	ADP-ribosylation factor-like 5C	---
7917697	-0.161882666666667	-1.11874611053209	3.81728905555556	-1.71036499912364	0.103375375256203	0.999990647585944	7917697	NM_005263	GFI1	growth factor independent 1 transcription repressor	Q59F55
7962608	-0.162262166666667	-1.11904043468409	2.82491905555556	-1.71032756565190	0.103382414661838	0.999990647585944	7962608	NM_001172439	ENDOU	endonuclease, polyU-specific	P21128
8092627	-0.193576500000002	-1.14359522402948	6.17473577777778	-1.71027750232321	0.103391829768935	0.999990647585944	8092627	NM_018138	TBCCD1	TBCC domain containing 1	Q9NVR7
7994804	-0.142083166666666	-1.10349735123392	4.72312711111111	-1.70992365872516	0.103458395972656	0.999990647585944	7994804	NM_013292	MYLPF	myosin light chain, phosphorylatable, fast skeletal muscle	Q96A32
8106098	0.257453166666665	1.19536662393351	5.79055683333333	1.70879342157939	0.103671266225765	0.999990647585944	8106098	NM_005909	MAP1B	microtubule-associated protein 1B	Q5H9P1
8096556	0.141058333333332	1.10271374883821	8.27773411111111	1.70878382317195	0.103673075609540	0.999990647585944	8096556	NM_015143	METAP1	methionyl aminopeptidase 1	P53582
7914184	0.160633166666666	1.11777759808835	4.09892422222222	1.70855815705247	0.103715623454100	0.999990647585944	7914184	NM_001164721	PTAFR	platelet-activating factor receptor	P25105
8155214	-0.257941500000001	-1.19577130833066	7.75980866666667	-1.70847279113662	0.103731722533961	0.999990647585944	8155214	NM_014791	MELK	maternal embryonic leucine zipper kinase	Q14680
8003656	-0.233633833333335	-1.17579278751488	6.60753083333333	-1.70831742566588	0.103761028267022	0.999990647585944	8003656	NM_001165920	SERPINF2	serpin peptidase inhibitor, clade F (alpha-2 antiplasmin, pigment epithelium derived factor), member 2	P08697
8128991	0.171232333333333	1.12601990712768	5.18574555555556	1.7082315465779	0.103777230214116	0.999990647585944	8128991	NM_001105206	LAMA4	laminin, alpha 4	B7Z938
8120838	-0.239471333333333	-1.18055997326253	6.43219927777778	-1.70809440847040	0.103803107186593	0.999990647585944	8120838	NM_003318	TTK	TTK protein kinase	P33981
8059770	-0.156880666666668	-1.1148739974827	5.28920383333333	-1.70663291389423	0.104079224642963	0.999990647585944	8059770	NM_145702	TIGD1	tigger transposable element derived 1	Q96MW7
8104220	-0.163030000000001	-1.11963617059182	4.88540216666667	-1.70632477804183	0.104137520511960	0.999990647585944	8104220	NM_018140	CEP72	centrosomal protein 72kDa	Q9P209
7966839	0.137547499999998	1.10003353072616	5.47557527777778	1.70619734076594	0.104161638407836	0.999990647585944	7966839	NM_019086	VSIG10	V-set and immunoglobulin domain containing 10	Q8N0Z9
8076757	-0.201233500000001	-1.14968090867910	4.45174016666667	-1.70534069798085	0.104323885031065	0.999990647585944	8076757	NM_014246	CELSR1	cadherin, EGF LAG seven-pass G-type receptor 1 (flamingo homolog, Drosophila)	Q9NYQ6
8071861	-0.160983000000001	-1.11804867635935	6.64940866666667	-1.70527970190168	0.104335445839495	0.999990647585944	8071861	NM_019601	SUSD2	sushi domain containing 2	Q9UGT4
8123520	0.189850666666667	1.14064564155123	5.03169722222222	1.70526445809551	0.104338335224998	0.999990647585944	8123520	BC118988	C20orf69	chromosome 20 open reading frame 69	Q0VF47
7967993	0.1728535	1.12728593488578	2.52186872222222	1.70525598885108	0.104339940556614	0.999990647585944	7967993	NM_002010	FGF9	fibroblast growth factor 9 (glia-activating factor)	P31371
7952011	-0.224116833333333	-1.16806198359108	3.65160633333333	-1.70461147483294	0.104462169289748	0.999990647585944	7952011	NM_004588	SCN2B	sodium channel, voltage-gated, type II, beta	Q5U0K8
8174317	0.230418833333333	1.17317548806259	3.83130705555556	1.70445826979148	0.104491241880307	0.999990647585944	8174317	NM_138382	RIPPLY1	ripply1 homolog (zebrafish)	P57739
8039692	0.363093833333332	1.28618113433049	4.69873944444444	1.7042044860386	0.104539415812315	0.999990647585944	8039692	NM_001144989	ZNF814	zinc finger protein 814	Q9H707
8102232	-0.209155166666667	-1.15601103271361	5.08715572222222	-1.70415919559056	0.104548014971821	0.999990647585944	8102232	NM_016269	LEF1	lymphoid enhancer-binding factor 1	Q659G9
7962579	0.147790666666666	1.10787158535354	5.27918888888889	1.70309818973700	0.104749638475871	0.999990647585944	7962579	NM_001143668	AMIGO2	adhesion molecule with Ig-like domain 2	Q86SJ2
8105267	0.172278833333332	1.12683699409926	6.81771833333333	1.70274135277201	0.104817523240731	0.999990647585944	8105267	NM_002203	ITGA2	integrin, alpha 2 (CD49B, alpha 2 subunit of VLA-2 receptor)	P17301
8054308	-0.172249166666666	-1.12681382277557	7.12020805555556	-1.70213806802510	0.104932378055584	0.999990647585944	8054308	NM_001102426	TBC1D8	TBC1 domain family, member 8 (with GRAM domain)	O95759
7982294	-0.357354333333334	-1.28107446118097	4.23525644444444	-1.70197841593896	0.104962791048063	0.999990647585944	7982294	NM_130901	OTUD7A	OTU domain containing 7A	Q8TE49
8171802	0.139357166666667	1.10141424044464	7.56197444444444	1.70111631663096	0.105127147568637	0.999990647585944	8171802	NM_001037171	ACOT9	acyl-CoA thioesterase 9	---
8023528	0.306956166666666	1.23709489152219	5.32005066666667	1.70105349790010	0.105139132376379	0.999990647585944	8023528	NM_052947	ALPK2	alpha-kinase 2	Q86TB3
8172110	0.152282000000000	1.11132593553373	6.44655894444444	1.70089461226342	0.105169450435883	0.999990647585944	8172110	NM_144970	CXorf38	chromosome X open reading frame 38	B2RD30
8071881	-0.149711999999999	-1.10934799482899	8.25152777777778	-1.70009479391259	0.105322183043563	0.999990647585944	8071881	NM_015330	CYTSA	cytospin A	Q69YQ0
7936614	-0.139135000000001	-1.10124464210026	10.2232722222222	-1.69946898401768	0.105441819607690	0.999990647585944	7936614	NM_003750	EIF3A	eukaryotic translation initiation factor 3, subunit A	Q14152
8070708	0.193474999999999	1.14351476985943	4.02852422222222	1.69932609483173	0.105469152161412	0.999990647585944	8070708	NR_026961	LOC284837	hypothetical LOC284837	Q8N4G5
8172806	0.180204666666667	1.13304461227502	4.79708083333333	1.69843028339012	0.105640645738731	0.999990647585944	8172806	NM_133179	XAGE3	X antigen family, member 3	Q8WTP9
8163678	-0.131673333333334	-1.09556367198332	4.95470411111111	-1.69817183634234	0.105690167043284	0.999990647585944	8163678	NM_198186	ASTN2	astrotactin 2	B2RCB6
8100853	-0.213176666666669	-1.15923789885150	11.1130105555556	-1.69805543080124	0.105712478121070	0.999990647585944	8100853	NM_000583	GC	group-specific component (vitamin D binding protein)	P02774
8093360	0.170450166666666	1.12540959343883	4.37428322222222	1.69800952286595	0.105721278257076	0.999990647585944	8093360	NM_000283	PDE6B	phosphodiesterase 6B, cGMP-specific, rod, beta	P35913
8037389	-0.152693166666666	-1.11164270746922	6.20814583333333	-1.69774956906782	0.105771120883043	0.999990647585944	8037389	NM_019108	C19orf61	chromosome 19 open reading frame 61	Q9H0W8
8121066	0.140438666666666	1.10224021270903	2.36968333333333	1.69757238218656	0.10580510560198	0.999990647585944	8121066	NM_030960	SPACA1	sperm acrosome associated 1	Q9HBV2
8053842	0.134155499999999	1.09745021920335	5.01947716666667	1.6974576064043	0.105827124764653	0.999990647585944	8053842	NM_207328	GPAT2	glycerol-3-phosphate acyltransferase 2, mitochondrial	Q6NUI2
8150419	-0.164391166666667	-1.12069303331127	2.98319933333333	-1.69742598045713	0.105833192734708	0.999990647585944	8150419	NM_024645	ZMAT4	zinc finger, matrin type 4	Q9H898
8053025	0.282611999999999	1.21639517597558	5.25826155555556	1.69733071933588	0.105851471983645	0.999990647585944	8053025	NM_003960	NAT8	N-acetyltransferase 8 (GCN5-related, putative)	Q9UHE5
8079590	0.152407000000000	1.11142222876012	3.91356505555556	1.69718138721567	0.105880132125303	0.999990647585944	8079590	NM_004345	CAMP	cathelicidin antimicrobial peptide	P49913
8150249	0.255551166666666	1.19379173166405	3.50260777777778	1.69690640327347	0.105932925016471	0.999990647585944	8150249	NM_000025	ADRB3	adrenergic, beta-3-, receptor	A8KAG8
8100664	0.160806833333333	1.11791216040977	2.250089	1.69682358389390	0.105948829540094	0.999990647585944	8100664	NM_004262	TMPRSS11D	transmembrane protease, serine 11D	O60235
7943162	-0.230288000000002	-1.17306910140722	8.73692661111111	-1.69652653524192	0.106005891185306	0.999990647585944	7943162	NM_014039	C11orf54	chromosome 11 open reading frame 54	Q9H0W9
8032208	-0.230290833333334	-1.17307140521984	3.10244088888889	-1.69609122789073	0.106089559200615	0.999990647585944	8032208	NR_027271	C19orf23	chromosome 19 open reading frame 23	Q8TBR5
7898881	-0.154681666666669	-1.11317596678876	7.211863	-1.69600526456631	0.106106088417384	0.999990647585944	7898881	NM_003198	TCEB3	transcription elongation factor B (SIII), polypeptide 3 (110kDa, elongin A)	Q14241
7983206	-0.173041333333335	-1.12743271272403	6.39823872222222	-1.69584064168472	0.106137748619750	0.999990647585944	7983206	NM_014444	TUBGCP4	tubulin, gamma complex associated protein 4	Q9UGJ1
7940749	-0.252729000000001	-1.19145874650304	5.343593	-1.69547241263329	0.106208595547746	0.999990647585944	7940749	NM_080866	SLC22A9	solute carrier family 22 (organic anion transporter), member 9	Q8IVM8
7910022	-0.140349833333334	-1.10217234482638	3.01679044444444	-1.69534044185369	0.106233996454446	0.999990647585944	7910022	NM_152495	CNIH3	cornichon homolog 3 (Drosophila)	Q8TBE1
8162039	-0.131055333333333	-1.09509447139916	8.12023216666667	-1.69534033210468	0.106234017580408	0.999990647585944	8162039	NM_032307	C9orf64	chromosome 9 open reading frame 64	Q5T6V5
8161418	-0.562036000000001	-1.47635124505651	3.544875	-1.69530885607232	0.106240076658339	0.999990647585944	8161418	NM_015234	GPR116	G protein-coupled receptor 116	Q8IZF2
8131195	0.157400333333332	1.11527565354650	5.43084977777778	1.69497789857013	0.106303803271783	0.999990647585944	8131195	NM_133463	AMZ1	archaelysin family metallopeptidase 1	Q400G9
7945241	0.181923499999999	1.13439533116732	3.51668616666667	1.69466504873408	0.106364073289951	0.999990647585944	7945241	AK096377	C11orf44	chromosome 11 open reading frame 44	Q8N8P7
7917548	-0.220892500000000	-1.16545435302366	4.42100305555556	-1.69415833267602	0.106461753364297	0.999990647585944	7917548	NM_207398	GBP7	guanylate binding protein 7	Q8N8V2
8122279	0.128038500000000	1.09280690153871	3.09705944444444	1.69385463911920	0.106520333405681	0.999990647585944	8122279	NM_020340	KIAA1244	KIAA1244	Q5TH69
8069943	-0.188171166666667	-1.13931854216239	6.73696283333333	-1.69340131427269	0.106607827430480	0.999990647585944	8069943	NM_014825	URB1	URB1 ribosome biogenesis 1 homolog (S. cerevisiae)	O60287
8129097	0.233673833333333	1.17582538786504	4.25865838888889	1.69320319837604	0.106646084120976	0.999990647585944	8129097	NM_003309	TSPYL1	TSPY-like 1	Q9H0U9
7929373	0.159704333333333	1.11705818413096	2.38599022222222	1.69302624415623	0.106680264367565	0.999990647585944	7929373	NM_005097	LGI1	leucine-rich, glioma inactivated 1	O95970
7910387	-0.126652166666667	-1.09175729166241	8.00239866666667	-1.69280045276244	0.106723891548214	0.999990647585944	7910387	NM_021205	RHOU	ras homolog gene family, member U	Q7L0Q8
8031908	-0.160139000000001	-1.11739479103390	4.63296305555556	-1.69186544074160	0.106904716119727	0.999990647585944	8031908	NM_181846	ZSCAN22	zinc finger and SCAN domain containing 22	P10073
8124897	-0.1872365	-1.13858066051729	3.46011416666667	-1.69180974865295	0.106915494832398	0.999990647585944	8124897	AY484516	PSORS1C3	psoriasis susceptibility 1 candidate 3 (non-protein coding)	---
8104234	-0.229971500000000	-1.17281178046443	6.98871322222222	-1.69132418408716	0.107009510962968	0.999990647585944	8104234	NM_004237	TRIP13	thyroid hormone receptor interactor 13	Q9H8M2
8046186	-0.193047166666668	-1.14317570915186	5.84502755555556	-1.69093929140554	0.107084085002915	0.999990647585944	8046186	NM_144711	KLHL23	kelch-like 23 (Drosophila)	Q8NBE8
8103894	0.240344000000000	1.18127429400114	3.13843583333333	1.69090473376607	0.107090782816795	0.999990647585944	8103894	NM_153343	ENPP6	ectonucleotide pyrophosphatase/phosphodiesterase 6	Q6UWR7
8054020	-0.196693833333334	-1.14606894281621	4.42357916666667	-1.69080801489182	0.107109530359996	0.999990647585944	8054020	NM_001122646	FAM178B	family with sequence similarity 178, member B	Q8IXR5
8148968	-0.202328166666668	-1.15055357747789	3.66598638888889	-1.69063449645514	0.107143171413225	0.999990647585944	8148968	BC037297	FAM87A	family with sequence similarity 87, member A	P0C7U9
8082916	-0.228989000000000	-1.17201334748523	3.6468605	-1.69062957586205	0.107144125529667	0.999990647585944	8082916	NM_144717	IL20RB	interleukin 20 receptor beta	Q6UXL0
7903561	-0.152291000000000	-1.11133286836730	2.30972638888889	-1.69060724837759	0.107148454981188	0.999990647585944	7903561	AY312144	LOC642864	spermatogenesis-related protein 7	---
8029894	-0.122329333333334	-1.08849089017188	5.92776983333333	-1.69041329818381	0.107186069541391	0.999990647585944	8029894	NM_015603	CCDC9	coiled-coil domain containing 9	Q9Y3X0
7972750	0.191244833333333	1.14174845171804	5.72108466666667	1.69025588818652	0.107216605823228	0.999990647585944	7972750	NM_001845	COL4A1	collagen, type IV, alpha 1	P02462
7898211	-0.160290833333334	-1.11751239503122	7.11864455555556	-1.69022138062606	0.107223301008360	0.999990647585944	7898211	NM_032341	DDI2	DNA-damage inducible 1 homolog 2 (S. cerevisiae)	Q92681
8129618	-0.375362166666667	-1.29716514738014	8.50668538888889	-1.69006631449705	0.107253391478850	0.999990647585944	8129618	NM_004666	VNN1	vanin 1	B2RAN2
8133788	0.176693333333332	1.13029028128065	7.13008305555556	1.68992571794407	0.107280680379946	0.999990647585944	8133788	NM_002835	PTPN12	protein tyrosine phosphatase, non-receptor type 12	Q05209
7921492	0.149274499999999	1.10901163395484	4.52162072222222	1.68990463182058	0.107284773575006	0.999990647585944	7921492	NM_001135050	IGSF9	immunoglobulin superfamily, member 9	Q9P2J2
7961239	-0.139518666666667	-1.1015375432573	2.16566333333333	-1.68963302701693	0.107337508881887	0.999990647585944	7961239	NM_023919	TAS2R7	taste receptor, type 2, member 7	Q9NYW3
8115689	-0.203610833333334	-1.15157696281857	2.55415222222222	-1.68954527409341	0.1073545518937	0.999990647585944	8115689	NR_029520	MIR103-1	microRNA 103-1	---
8138353	-0.177289	-1.13075705716674	4.33999166666667	-1.68950397132081	0.107362574349066	0.999990647585944	8138353	NM_005924	MEOX2	mesenchyme homeobox 2	B2R8I7
7985690	0.172822666666666	1.12726184274532	4.72365005555556	1.68856211012413	0.107545656185573	0.999990647585944	7985690	BX648930	LOC440300	chondroitin sulfate proteoglycan 4 pseudogene	Q6ZUQ5
8034698	0.147704833333333	1.10780567434694	3.47693566666667	1.68652068107625	0.107943391668583	0.999990647585944	8034698	NR_029495	MIR23A	microRNA 23a	---
8069200	0.206540166666666	1.15391756823689	3.744122	1.68641331126309	0.107964345484943	0.999990647585944	8069200	AF426268	C21orf89	chromosome 21 open reading frame 89	P59042
7935421	-0.194571833333334	-1.14438447688869	5.53922266666667	-1.68634933463419	0.107976832532557	0.999990647585944	7935421	NM_012083	FRAT2	frequently rearranged in advanced T-cell lymphomas 2	O75474
[truncated: 18,271 more rows]
