# Supplementary material for: System analysis of cross-talk between nuclear receptors reveals an opposite regulation of the cell cycle by LXR and FXR in human HepaRG liver cells
Source: PLoS One. 2019 Aug 22;14(8):e0220894. doi: 10.1371/journal.pone.0220894 (PMC6705839; doi:10.1371/journal.pone.0220894)
Supplement: S1 Archive — (ZIP) [file pone.0220894.s009.zip › data_and_code/pathways/with_leading_edge/subpathways_weightedp_sampleperm_4h.txt]

geneset	ks.pos	p.pos	ks.neg	p.neg	p.best	gene.regulation	desc	le.rnk	p.pos.adj	p.neg.adj	p.best.adj	genes
KEGG_FC_GAMMA_R_MEDIATED_PHAGOCYTOSIS	0.47015509	0	-0.001189591	0.9264	0	NA	CDCA	4502	0	0.9996	0	RPS6KB1,GAB2,SYK,PLD1,PIK3CB,ASAP2,ASAP3,RAC2,RAC1,VAV3,PLCG1,PLCG2,MARCKSL1,PIP5K1C,PAK1,LIMK2,LYN,LIMK1,PRKCE,PRKCB,CFL2,WASL,AMPH,INPP5D,PPAP2A,PPAP2B,PIK3R1,DNM1L,HCK,FCGR2C,DNM1
KEGG_ADIPOCYTOKINE_SIGNALING_PATHWAY	0.643679918	0	-0.000296971	0.9825	0	NA	CDCA	1549	0	0.9996	0	NFKB1,IRS2,SOCS3,RXRB,PRKAB2,PPARGC1A,G6PC,NFKBIE,NFKBIA,TNFRSF1A,TNFRSF1B,ACSL4,ACSL3,AGRP
KEGG_ERBB_SIGNALING_PATHWAY	0.535259753	1.00E-04	-0.00118912	0.9195	1.00E-04	NA	CDCA	3573	0.003963636	0.9996	0.003963636	NRG4,RPS6KB1,GAB1,TGFA,SHC1,PAK1,SHC2,MAP2K7,NRG2,SHC4,EGFR,PIK3CB,PRKCB,NCK2,EREG,JUN,NCK1,ERBB3,CAMK2G,KRAS,SOS1,CAMK2D,EGF,CAMK2A,PIK3R1,CBL,CDKN1A,CBLB,PLCG1,PLCG2,AREG,ABL2
BIOCARTA_RACCYCD_PATHWAY	0.650188	1.00E-04	-0.001185536	0.9766	1.00E-04	NA	CDCA	2064	0.003963636	0.9996	0.003963636	NFKBIA,NFKB1,RAC1,PAK1,PIK3R1,CCND1,CDKN1A
KEGG_NATURAL_KILLER_CELL_MEDIATED_CYTOTOXICITY	0.451857559	2.00E-04	-0.000347636	0.9562	2.00E-04	NA	CDCA	7216	0.006380488	0.9996	0.006380488	MICA,KLRC3,KLRD1,SYK,PIK3CG,PIK3CB,HLA-B,HLA-E,HLA-G,HCST,IFNB1,MAPK3,KIR2DL1,KIR2DL3,KIR2DL2,KIR3DL1,ITGAL,KRAS,RAC2,IFNA6,RAC1,ZAP70,FCER1G,VAV3,VAV1,TNFSF10,PLCG1,PLCG2,IFNA21,CASP3,SHC1,PAK1,SHC2,IFNGR2,SH2D1B,IFNGR1,SHC4,ICAM1,GZMB,NCR2,NCR1,NCR3,PRKCB,TNFRSF10A,IFNAR2,TNFRSF10B,ULBP3,TNFRSF10D,ULBP1,ULBP2,BID,PRF1,PPP3R1,PPP3R2,SOS1,NFAT5,PPP3CA,PIK3R3,PIK3R1,IFNA10,IFNA13
KEGG_INSULIN_SIGNALING_PATHWAY	0.459978989	3.00E-04	-0.000298003	0.9682	3.00E-04	NA	CDCA	3485	0.008008163	0.9996	0.008008163	RPS6KB1,IRS2,SOCS2,PIK3CB,SOCS3,PRKAB2,FBP2,PPARGC1A,PHKA1,PPP1R3C,PPP1R3B,KRAS,GYS1,CBLB,EIF4E,RHEB,PTPN1,PHKB,SHC1,SHC2,SHC4,PHKG1,G6PC,MKNK2,SOS1,FASN,CALML5,PIK3R1,CBL,PDE3A
BIOCARTA_NKCELLS_PATHWAY	0.661577844	3.00E-04	-0.001185185	0.9717	3.00E-04	NA	CDCA	2073	0.008008163	0.9996	0.008008163	KLRC3,RAC1,PAK1,KLRD1,PIK3R1,SYK
BIOCARTA_CDC42RAC_PATHWAY	0.677510298	3.00E-04	-0.001184951	0.9891	3.00E-04	NA	CDCA	2075	0.008008163	0.9996	0.008008163	RAC1,PDGFRA,WASL,PAK1,PIK3R1
KEGG_LEUKOCYTE_TRANSENDOTHELIAL_MIGRATION	0.451579126	6.00E-04	-0.000347326	0.9774	6.00E-04	NA	CDCA	3544	0.0122625	0.9996	0.0122625	OCLN,RAPGEF4,PIK3CB,ACTN1,CTNNA2,ITGAL,GNAI1,PXN,ITGAM,RAC2,RAC1,ITK,VAV3,MYL12A,PLCG1,PLCG2,CLDN7,CLDN6,MSN,ICAM1,PRKCB,CLDN2,CLDN17,CLDN10,CLDN14,PIK3R1,CLDN23,CYBA,CYBB,MAPK14,PECAM1
BIOCARTA_ERK5_PATHWAY	0.661235798	6.00E-04	-0.00118501	0.9907	6.00E-04	NA	CDCA	2665	0.0122625	0.9996	0.0122625	MEF2C,CREB1,MEF2D,PLCG1,SHC1,PIK3R1
BIOCARTA_KERATINOCYTE_PATHWAY	0.641954955	7.00E-04	-0.003461234	0.8753	7.00E-04	NA	CDCA	3568	0.013872727	0.9996	0.013872727	NFKBIA,NFKB1,TNFRSF1A,TNFRSF1B,MAP3K5,MAP3K1,BCL2,EGF,MAP2K7,MAP2K6,EGFR,MAP2K3,PRKCE,PRKCB,ETS1,ETS2,MAPK14,JUN
KEGG_CHEMOKINE_SIGNALING_PATHWAY	0.458772678	8.00E-04	-0.001194922	0.8279	8.00E-04	NA	CDCA	4822	0.014738028	0.9996	0.014738028	ADCY7,STAT5B,CXCL11,CXCL10,TIAM2,TIAM1,GNG2,PRKACB,GNG4,GNG7,PIK3CB,CCR2,CCL2,GNAI2,GNAI1,CCL8,NFKBIA,ADRBK1,CX3CL1,CCL7,PXN,KRAS,RAC2,RAC1,ITK,VAV3,CXCL13,GRK5,XCL1,GRK1,PREX1,NFKB1,PLCB4,CXCR6,SHC1,PAK1,PLCB1,SHC2,SHC4,LYN,PRKCB,GNB4,WASL,GNB3,CXCL1,CXCL5,CXCL2,PF4,GNG12,CCL28,CCL20,SOS1,PIK3R1,IL8,HCK,CCL16,STAT2,JAK3
BIOCARTA_HDAC_PATHWAY	0.602863135	8.00E-04	-0.001185595	0.9786	8.00E-04	NA	CDCA	1145	0.014738028	0.9996	0.014738028	MEF2C,MYOD1,PIK3R1,MAP2K6,IGF1,MEF2D
BIOCARTA_CXCR4_PATHWAY	0.586621833	8.00E-04	-0.001185419	0.987	8.00E-04	NA	CDCA	3233	0.014738028	0.9996	0.014738028	PIK3C2G,GNAI1,NFKB1,PXN,PRKCB,PLCG1,PIK3R1
KEGG_ABC_TRANSPORTERS	0.571468011	9.00E-04	-4.94E-05	0.9928	9.00E-04	NA	CDCA	1030	0.016126027	0.9996	0.016126027	ABCA8,ABCA4,ABCB11,ABCB1,ABCB4,ABCC2
BIOCARTA_RELA_PATHWAY	0.711300527	0.0012	-0.003456107	0.9562	0.0012	NA	CDCA	1592	0.019868354	0.9996	0.019868354	NFKBIA,NFKB1,FADD,TNFRSF1A,TNFRSF1B
BIOCARTA_HCMV_PATHWAY	0.681182183	0.0012	-0.00118501	0.9891	0.0012	NA	CDCA	756	0.019868354	0.9996	0.019868354	MAP2K3,CREB1,NFKB1,PIK3R1,MAP2K6
BIOCARTA_FCER1_PATHWAY	0.548006516	0.0014	-0.00118624	0.9667	0.0014	NA	CDCA	6073	0.0218	0.9996	0.0218	ELK1,BTK,SOS1,MAP3K1,FCER1G,SHC1,PPP3CA,MAP2K7,PIK3R1,SYK,FCER1A,LYN,VAV1,PRKCB,PLCG1,JUN,MAPK3,CALM3
BIOCARTA_EDG1_PATHWAY	0.602150993	0.0014	-0.001185595	0.9687	0.0014	NA	CDCA	2148	0.0218	0.9996	0.0218	GNAI1,ITGB3,S1PR1,RAC1,PLCB1,PIK3R1,PDGFRA,SMPD2
BIOCARTA_NFKB_PATHWAY	0.688841915	0.0016	-0.001037191	0.9771	0.0016	NA	CDCA	1884	0.023514607	0.9996	0.023514607	IL1R1,NFKBIA,NFKB1,TLR4,FADD,TNFRSF1A,TNFRSF1B,TNFAIP3
BIOCARTA_HER2_PATHWAY	0.646890005	0.0016	-0.001185302	0.9808	0.0016	NA	CDCA	2626	0.023514607	0.9996	0.023514607	EGFR,IL6,ERBB3,IL6R,SOS1,SHC1,PIK3R1
BIOCARTA_VEGF_PATHWAY	0.565769739	0.0016	-0.001185712	0.9823	0.0016	NA	CDCA	3365	0.023514607	0.9996	0.023514607	PXN,ARNT,SHC1,PIK3R1,VHL,ELAVL1,PRKCB,KDR,PLCG1,EIF2S2
BIOCARTA_MAPK_PATHWAY	0.519818285	0.0018	-0.002824019	0.8589	0.0018	NA	CDCA	4364	0.024525	0.9996	0.024525	MEF2C,NFKB1,RPS6KB1,MAP3K6,MAP3K5,MAP3K8,SHC1,PAK1,RAPGEF2,MYC,MAP2K7,MAP2K6,MAP4K3,MAPK6,JUN,MAP3K13,MAP3K12,MKNK2,MAPKAPK3,NFKBIA,MAP4K1,MAPKAPK2,MAP3K1,RAC1,MAP2K3,CREB1,MEF2D,RPS6KA1,MAPK14
KEGG_CELL_ADHESION_MOLECULES_CAMS	0.437225829	0.0019	-0.000347602	0.9624	0.0019	NA	CDCA	2227	0.025620619	0.9996	0.025620619	PVR,OCLN,NEGR1,SPN,PDCD1LG2,ITGAL,ITGAM,HLA-DOA,ITGA9,ITGA6,CLDN7,CLDN6,SDC4,SDC3,ICAM1,SIGLEC1,CLDN2,CLDN17,CDH1,CLDN10,CDH3,CLDN14,CTLA4,CLDN23
KEGG_STEROID_BIOSYNTHESIS	0.787610879	0.0026	-0.007554436	0.8925	0.0026	NA	CDCA	988	0.033671287	0.9996	0.033671287	SOAT1,CYP51A1,SC4MOL,FDFT1,CEL,SQLE,DHCR7,HSD17B7,NSDHL
KEGG_ARRHYTHMOGENIC_RIGHT_VENTRICULAR_CARDIOMYOPATHY_ARVC	0.459529665	0.0029	-0.001237808	0.9399	0.0029	NA	CDCA	5437	0.036473077	0.9996	0.036473077	ACTG1,CACNG8,CACNG7,CACNG6,CACNG5,LEF1,ACTN1,ACTN3,CACNG1,CTNNA2,RYR2,ITGA2B,ITGB4,ITGA10,CACNB2,ITGB5,ITGB3,TCF7L2,TCF7L1,ITGB6,ACTB,CACNA2D1,TCF7,ITGA2,CACNA1S,CACNA2D4,ITGA9,ITGA6,ITGA7,DSC2
KEGG_GLYCEROLIPID_METABOLISM	0.544193635	0.0032	-0.001384699	0.9488	0.0032	NA	CDCA	3147	0.0384	0.9996	0.0384	PNLIP,AGPAT9,PNPLA3,ALDH7A1,ALDH9A1,DGKD,PPAP2A,PPAP2B,DGKH,AWAT2,CEL,GLA,AKR1B1,LIPG
KEGG_PROSTATE_CANCER	0.480689	0.0032	-0.001189178	0.9079	0.0032	NA	CDCA	6040	0.0384	0.9996	0.0384	E2F1,E2F2,E2F3,PDGFB,NFKB1,CCNE2,CCNE1,CASP9,CREB3L2,TGFA,CREB3L1,SRD5A2,CREB3L3,PDGFD,EGFR,AR,PIK3CB,LEF1,CCND1,MAPK3,PDGFRA,MDM2,FGFR1,NFKBIA,TCF7L2,TCF7L1,KRAS,BCL2,SOS1,EGF,PIK3R1,TCF7,CREB1,IGF1,CREB5,CDKN1A,GSK3B
BIOCARTA_LAIR_PATHWAY	0.691263053	0.0032	-0.000345628	0.9952	0.0032	NA	CDCA	1855	0.0384	0.9996	0.0384	ITGAL,ICAM1,IL6,IL8,C6
BIOCARTA_HIF_PATHWAY	0.639893048	0.0033	-0.014317452	0.8256	0.0033	NA	CDCA	2656	0.03924	0.9996	0.03924	P4HB,VHL,CREB1,EDN1,ARNT,JUN
BIOCARTA_41BB_PATHWAY	0.684268962	0.0037	-0.004888165	0.947	0.0037	NA	CDCA	3568	0.043210714	0.9996	0.043210714	NFKBIA,NFKB1,TNFRSF9,MAP3K5,JUN,MAPK14,MAP3K1
KEGG_B_CELL_RECEPTOR_SIGNALING_PATHWAY	0.486401564	0.0038	-0.001188413	0.9444	0.0038	NA	CDCA	6542	0.043985841	0.9996	0.043985841	NFKB1,BTK,PIK3AP1,SYK,BCL10,LYN,PIK3CB,PRKCB,JUN,MAPK3,IFITM1,NFKBIE,PPP3R1,PPP3R2,NFKBIA,KRAS,RAC2,DAPP1,RASGRP3,SOS1,RAC1,NFAT5,CD22,PPP3CA,INPP5D,PIK3R3,PIK3R1,BLNK,VAV3,MALT1,VAV1,GSK3B,PLCG2
KEGG_MAPK_SIGNALING_PATHWAY	0.429871037	0.0039	-0.00194961	0.6442	0.0039	NA	CDCA	4466	0.044358261	0.9996	0.044358261	MEF2C,MAP3K6,MAP3K5,BDNF,MAP3K8,RAPGEF2,MAP2K7,MAP2K6,PTPRR,JUN,PDGFRA,PLA2G2E,IL1R1,DUSP10,CACNB2,KRAS,RAC2,RAC1,TAOK2,MAP2K3,FGF5,NFKB1,NFKB2,MYC,FGF3,CACNG7,CACNG5,CACNG1,ECSIT,GADD45G,MAP3K13,GADD45A,PLA2G5,MAP3K12,MKNK2,GNG12,SOS1,DUSP5,RPS6KA1,MAPK14,CD14,DUSP7,DUSP6,PDGFB,FGF10,IL1B,PRKACB,EGFR,RELB,FGF20,DDIT3,MAP4K3,RASGRF2,PPP5C,MRAS,MAPKAPK3,MAP4K1,MAPKAPK2,SRF,ELK4,JUND,EGF,CACNA2D1,P…
KEGG_T_CELL_RECEPTOR_SIGNALING_PATHWAY	0.443027743	0.0039	-0.001190358	0.9054	0.0039	NA	CDCA	2716	0.044358261	0.9996	0.044358261	MAP3K8,MAP2K7,BCL10,PIK3CB,JUN,NFKBIE,NFKBIA,KRAS,ZAP70,TEC,ITK,VAV3,MALT1,CBLB,PLCG1,NFKB1,PAK1,NCK2,NCK1,PPP3R1,RASGRP1,SOS1,PIK3R1,CTLA4
KEGG_AXON_GUIDANCE	0.434687252	0.0041	-0.004369197	0.6538	0.0041	NA	CDCA	6252	0.045065546	0.9996	0.045065546	PLXNA2,EFNA1,EFNA2,LRRC4C,SEMA7A,ROBO3,UNC5C,PLXNB2,RND1,MAPK3,PLXNC1,GNAI2,GNAI1,KRAS,RAC2,RAC1,EPHA1,EPHA2,EPHA5,EPHA4,SEMA6C,SEMA6D,RGS3,ABL1,SEMA3G,SEMA3C,PAK1,SEMA3A,LIMK2,LIMK1,CDK5,NCK2,SEMA4F,CFL2,NCK1,SRGAP3,SEMA4B,SEMA4A,SRGAP1,SRGAP2,PPP3R1,PPP3R2,NFAT5,PPP3CA,NGEF,NTNG1,DPYSL5,GSK3B
KEGG_APOPTOSIS	0.500921067	0.0042	-0.00118912	0.9322	0.0042	NA	CDCA	2058	0.045401653	0.9996	0.045401653	NFKB1,IL1B,IRAK2,PIK3CB,FADD,TNFRSF10A,TNFRSF10D,IL1R1,PPP3R1,NFKBIA,BCL2L1,TNFRSF1A,BCL2,PIK3R1,IL3,BIRC3,TNFSF10,ENDOG
BIOCARTA_AT1R_PATHWAY	0.538613553	0.0043	-0.009338867	0.8352	0.0043	NA	CDCA	4038	0.045726829	0.9996	0.045726829	MEF2C,SOS1,MAP3K1,RAC1,SHC1,PAK1,EGFR,PRKCB,MEF2D,JUN,CALM3
BIOCARTA_BCR_PATHWAY	0.524709998	0.0045	-0.045809449	0.3067	0.0045	NA	CDCA	6073	0.045984375	0.9996	0.045984375	ELK1,BTK,SOS1,MAP3K1,RAC1,SHC1,PPP3CA,SYK,BLNK,LYN,VAV1,PRKCB,PLCG1,MAPK14,JUN,MAPK3,CALM3
BIOCARTA_P38MAPK_PATHWAY	0.531255714	0.0045	-0.009342099	0.8043	0.0045	NA	CDCA	3568	0.045984375	0.9996	0.045984375	MEF2C,MAPKAPK2,MAP3K5,MAP3K1,RAC1,SHC1,RAPGEF2,MAP2K6,CREB1,DDIT3,MEF2D,MAPK14,HSPB2
BIOCARTA_AKT_PATHWAY	0.599061735	0.0051	-0.001185302	0.9764	0.0051	NA	CDCA	756	0.050156391	0.9996	0.050156391	NFKBIA,NFKB1,PIK3R1
KEGG_GLIOMA	0.488623253	0.0054	-0.001187825	0.9341	0.0054	NA	CDCA	4363	0.051935294	0.9996	0.051935294	E2F1,E2F3,PDGFB,TGFA,SHC1,SHC2,SHC4,EGFR,PIK3CB,PRKCB,CCND1,PDGFRA,CAMK2G,KRAS,SOS1,CAMK2D,CALML5,EGF,CAMK2A,PIK3R1,IGF1,CDKN1A,PLCG1,PLCG2,CALM3
BIOCARTA_CREB_PATHWAY	0.544633014	0.0054	-0.001185595	0.9799	0.0054	NA	CDCA	5962	0.051935294	0.9996	0.051935294	ADCY1,CAMK2G,PRKAR2A,SOS1,RAC1,CAMK2D,PRKACB,CAMK2A,PIK3R1,CREB1,PRKCB,RPS6KA1,MAPK14,MAPK3
KEGG_P53_SIGNALING_PATHWAY	0.54114024	0.0056	-0.003564004	0.8223	0.0056	NA	CDCA	2554	0.052696403	0.9996	0.052696403	ZMAT3,RPRM,PMAIP1,CCNE2,SERPINE1,CDK1,RFWD2,CCND1,GADD45G,GADD45A,BID,SFN,RRM2B,CHEK2,CCNG2,SESN1,SESN3,IGF1,CDKN1A,CCNB2
BIOCARTA_PML_PATHWAY	0.628856317	0.0056	-0.003456278	0.9499	0.0056	NA	CDCA	1549	0.052696403	0.9996	0.052696403	SP100,PML,TNFRSF1A,TNFRSF1B,RARA
BIOCARTA_ETS_PATHWAY	0.70068457	0.0058	-0.003505827	0.9362	0.0058	NA	CDCA	1315	0.053804255	0.9996	0.053804255	RBL1,SIN3A,ETS1,ETS2,JUN,ETV3
BIOCARTA_EGF_PATHWAY	0.547086807	0.006	-0.001185829	0.9725	0.006	NA	CDCA	4509	0.054881119	0.9996	0.054881119	STAT5B,SRF,STAT4,SOS1,MAP3K1,SHC1,EGF,PIK3R1,EGFR,PRKCB,STAT2,PLCG1,JUN
KEGG_PATHWAYS_IN_CANCER	0.438556114	0.0061	-0.001203309	0.7134	0.0061	NA	CDCA	4667	0.055408333	0.9996	0.055408333	PTGS2,STAT5B,SHH,RARA,PLD1,WNT10B,BCR,PIK3CB,RXRB,SKP2,RXRG,CTNNA2,VEGFB,VEGFC,PIAS3,JUN,PDGFRA,PIAS1,NFKBIA,BCL2L1,KRAS,RAC2,RAC1,FH,BMP2,SMAD3,CBLB,ETS1,FGF5,PPARD,PPARG,MITF,NFKB1,NFKB2,GLI3,GLI1,CCNE2,TGFA,MYC,FGF3,AR,CCND1,BID,PML,TFG,ZBTB16,SOS1,BCL2,IL6,IL8,FZD1,IGF1,FZD3,BIRC3,FZD5,FZD4,WNT7B,PTCH1,PDGFB,FGF10,MMP1,SLC2A1,EGFR,FADD,FGF20,TRAF1,WNT5A,ARNT,EGF,AXIN2,RUNX1,TRAF4,TRAF3,AXIN1,…
BIOCARTA_RAS_PATHWAY	0.583520686	0.0066	-0.001185361	0.9865	0.0066	NA	CDCA	756	0.057552	0.9996	0.057552	NFKB1,BCL2L1,RALGDS,PIK3R1
BIOCARTA_CD40_PATHWAY	0.702383805	0.0071	-0.001036781	0.9868	0.0071	NA	CDCA	946	0.061097368	0.9996	0.061097368	NFKBIA,NFKB1,TNFAIP3,TRAF3
KEGG_SMALL_CELL_LUNG_CANCER	0.496617184	0.0073	-0.001188943	0.9216	0.0073	NA	CDCA	4442	0.062407843	0.9996	0.062407843	E2F1,E2F3,PTGS2,NFKB1,CCNE2,CASP9,MYC,PIK3CB,RXRB,SKP2,RXRG,CCND1,PIAS3,PIAS1,TRAF1,CKS1B,NFKBIA,BCL2L1,BCL2,PIK3R1,TRAF4,TRAF3,ITGA2,BIRC3,ITGA6
KEGG_FC_EPSILON_RI_SIGNALING_PATHWAY	0.45121851	0.0075	-0.00118859	0.9311	0.0075	NA	CDCA	4325	0.063701299	0.9996	0.063701299	BTK,GAB2,MAP2K7,MAP2K6,SYK,LYN,PIK3CB,PRKCE,PRKCB,PLA2G2E,PLA2G5,KRAS,RAC2,SOS1,RAC1,FCER1G,INPP5D,PIK3R1,FCER1A,IL3,VAV3,MAP2K3,PLCG1,MAPK14,PLCG2
BIOCARTA_PYK2_PATHWAY	0.527430249	0.0078	-0.018772849	0.7154	0.0078	NA	CDCA	4038	0.065821935	0.9996	0.065821935	SOS1,MAP3K1,RAC1,SHC1,PAK1,MAP2K3,PRKCB,PLCG1,MAPK14,JUN,CALM3
KEGG_AMYOTROPHIC_LATERAL_SCLEROSIS_ALS	0.493438869	0.0082	-0.003462433	0.8521	0.0082	NA	CDCA	5924	0.067456604	0.9996	0.067456604	MAP3K5,CASP3,CASP9,MAP2K6,GRIN2A,BID,PPP3R1,PPP3R2,BCL2L1,TNFRSF1A,TNFRSF1B,BCL2,RAC1,PPP3CA,NEFM,NOS1,MAP2K3,GRIN1,PRPH2,GRIA2,GRIA1,MAPK14
BIOCARTA_TNFR2_PATHWAY	0.703349254	0.0089	-0.001036935	0.9712	0.0089	NA	CDCA	946	0.070127711	0.9996	0.070127711	NFKBIA,NFKB1,TNFRSF1B,TNFAIP3,TRAF3
KEGG_HISTIDINE_METABOLISM	0.536330598	0.0093	-0.013685095	0.74	0.0093	NA	CDCA	5850	0.072407143	0.9996	0.072407143	ASPA,HDC,HEMK1,MAOA,LCMT2,METTL6,MAOB,HAL,FTCD,ALDH3B2,ALDH3B1,ALDH7A1,ALDH1B1,ALDH9A1
KEGG_TERPENOID_BACKBONE_BIOSYNTHESIS	0.712157892	0.0102	-0.000888669	0.9816	0.0102	NA	CDCA	720	0.07848	0.9996	0.07848	MVD,HMGCR,HMGCS1,ACAT2,IDI1
KEGG_TOLL_LIKE_RECEPTOR_SIGNALING_PATHWAY	0.481916669	0.0104	-0.001189886	0.8989	0.0104	NA	CDCA	2036	0.079088372	0.9996	0.079088372	TLR2,TLR4,CXCL10,MAP3K8,IL1B,MAP2K6,PIK3CB,FADD,JUN,NFKBIA,IFNA6,RAC1,TRAF3,MAP2K3,NFKB1,IL12A,PIK3R1,IL6,IL8,IFNA10,CD14
KEGG_ALDOSTERONE_REGULATED_SODIUM_REABSORPTION	0.514881457	0.0106	-0.001186416	0.9538	0.0106	NA	CDCA	3329	0.079974857	0.9996	0.079974857	ATP1B3,ATP1B4,SFN,KRAS,NEDD4L,PIK3R1,IRS2,PIK3CB,IGF1,ATP1A4,ATP1A2,PRKCB
BIOCARTA_IL6_PATHWAY	0.611781879	0.0107	-0.007062426	0.8984	0.0107	NA	CDCA	2757	0.079974857	0.9996	0.079974857	IL6,CEBPB,IL6R,SRF,SOS1,JUN,SHC1,JAK3
KEGG_SPHINGOLIPID_METABOLISM	0.489200409	0.0112	-0.002619742	0.9297	0.0112	NA	CDCA	3714	0.082766102	0.9996	0.082766102	SGMS2,SGMS1,UGT8,PPAP2A,PPAP2B,GAL3ST1,ACER3,ACER2,UGCG,GLA,KDSR,SMPD2,DEGS1
KEGG_NOD_LIKE_RECEPTOR_SIGNALING_PATHWAY	0.539333939	0.0115	-0.001039192	0.9464	0.0115	NA	CDCA	2192	0.083827624	0.9996	0.083827624	NFKB1,NLRC4,NOD1,IL1B,NAIP,TNFAIP3,CXCL1,CCL2,CXCL2,CCL8,NFKBIA,CCL7,IL6,IL8,BIRC3
BIOCARTA_SPRY_PATHWAY	0.581623701	0.0117	-0.016985977	0.7529	0.0117	NA	CDCA	3355	0.084085714	0.9996	0.084085714	EGFR,CBL,SPRY4,SPRY1,SOS1,SHC1,EGF
KEGG_PHOSPHATIDYLINOSITOL_SIGNALING_SYSTEM	0.457294707	0.012	-0.001188472	0.9478	0.012	NA	CDCA	4639	0.085770492	0.9996	0.085770492	PIP5K1C,ITPKA,PLCB4,SYNJ2,PLCB1,PIK3C2G,PIK3CB,INPPL1,PIK3C2B,PI4KB,PRKCB,INPP1,DGKD,INPP5J,DGKG,PLCD3,PLCD4,CALML5,INPP5D,INPP5B,PIK3R1,DGKH,PLCG1,PLCG2,CALM3,PIP4K2A
KEGG_TGF_BETA_SIGNALING_PATHWAY	0.465013826	0.0125	-0.000990835	0.9229	0.0125	NA	CDCA	4409	0.088378378	0.9996	0.088378378	LTBP1,RPS6KB1,ACVR1C,ZFYVE9,MYC,RBL1,SKP1,INHBB,ACVR2B,INHBE,INHBC,COMP,PPP2CB,THBS2,THBS3,BMP2,SMAD6,SMAD3,ID2,ID1,SMURF1,ID3,BMPR1B,CHRD
BIOCARTA_IGF1_PATHWAY	0.58784592	0.0132	-0.001185244	0.9802	0.0132	NA	CDCA	2626	0.092044444	0.9996	0.092044444	IGF1,SRF,SOS1,JUN,SHC1,PIK3R1
KEGG_THYROID_CANCER	0.518483116	0.0134	-0.02875352	0.6099	0.0134	NA	CDCA	5614	0.092248421	0.9996	0.092248421	PPARG,TFG,CDH1,TCF7L2,TCF7L1,KRAS,PAX8,MYC,TCF7,RXRB,RXRG,LEF1,CCND1,NCOA4,MAPK3
KEGG_CELL_CYCLE	0.450463221	0.0143	-0.008934333	0.3772	0.0143	NA	CDCA	6019	0.09483	0.9996	0.09483	CCNA1,STAG2,ANAPC5,RBL1,ANAPC4,SKP2,ESPL1,SKP1,ORC1L,WEE1,MAD2L1,ANAPC7,CHEK2,ORC6L,TFDP2,SMAD3,CDC23,CDC20,CDC26,CDKN1C,CDKN1A,ABL1,SMC1B,E2F1,E2F2,E2F3,CCNE2,CCNE1,CDC45,MCM7,ORC4L,MYC,CDC6,CDK1,MCM3,MCM4,MCM5,MCM6,CCND1,GADD45G,ORC5L,MDM2,GADD45A,SFN,ORC2L,CDC25C,CDC25B,CCNB2,ORC3L,GSK3B
KEGG_MATURITY_ONSET_DIABETES_OF_THE_YOUNG	0.566761656	0.0144	-0.003259903	0.9108	0.0144	NA	CDCA	6695	0.09483	0.9996	0.09483	ONECUT1,FOXA2,FOXA3,PAX6,SLC2A2,NKX2-2,HNF4G,NEUROG3,NKX6-1,HES1,HHEX,HNF4A,MNX1,NEUROD1,MAFA,NR5A2
BIOCARTA_FMLP_PATHWAY	0.500100205	0.0144	-0.004892513	0.897	0.0144	NA	CDCA	4038	0.09483	0.9996	0.09483	NFKBIA,NFKB1,MAP3K1,RAC1,PAK1,PLCB1,MAP2K6,PIK3C2G,MAP2K3,MAPK14,CALM3
BIOCARTA_IL10_PATHWAY	0.582528855	0.0146	-0.007060682	0.8687	0.0146	NA	CDCA	413	0.095008955	0.9996	0.095008955	IL6,STAT4,HMOX1
KEGG_MELANOGENESIS	0.43426487	0.0153	-0.006594278	0.5293	0.0153	NA	CDCA	6040	0.097621463	0.9996	0.097621463	ADCY1,ADCY7,EDN1,WNT2,WNT3,CREB3L2,CREB3L1,PRKACB,CREB3L3,WNT10B,MAPK3,WNT5A,GNAI2,GNAI1,KRAS,TCF7,MITF,PLCB4,PLCB1,LEF1,PRKCB,WNT16,TYRP1,CAMK2G,TCF7L2,TCF7L1,DCT,CAMK2D,CALML6,CALML5,CAMK2A,WNT8B,CREB1,FZD1,FZD3,FZD5,FZD4,WNT7B,GSK3B,CALM3,WNT7A
BIOCARTA_TOLL_PATHWAY	0.561326779	0.0159	-0.004892997	0.8539	0.0159	NA	CDCA	6433	0.099986538	0.9996	0.099986538	TLR2,TIRAP,PGLYRP1,NFKBIA,TLR3,ELK1,NFKB1,TLR4,TLR7,TLR9,MYD88,MAP3K1,TRAF6,MAP2K6,MAP2K3,ECSIT,MAPK14,JUN,MAP3K14,CD14
BIOCARTA_NTHI_PATHWAY	0.650763784	0.0174	-0.002864763	0.9382	0.0174	NA	CDCA	2426	0.108377143	0.9996	0.108377143	IL8,MAP2K3,TLR2,NFKBIA,SMAD3,NFKB1,NR3C1,IL1B,MAP2K6
BIOCARTA_RAC1_PATHWAY	0.556417692	0.0178	-0.001185361	0.974	0.0178	NA	CDCA	6855	0.109822642	0.9996	0.109822642	PIK3CG,PLD1,CDK5R1,LIMK1,PPP1R12B,ARFIP2,TRIO,RPS6KB1,CDK5,VAV1,MAP3K1,RAC1,PDGFRA,CHN1,PAK1,PIK3R1
BIOCARTA_HIVNEF_PATHWAY	0.486018083	0.018	-0.003463118	0.8562	0.018	NA	CDCA	6720	0.110535211	0.9996	0.110535211	NFKB1,ACTG1,MAP3K5,CASP3,CASP9,GSN,CASP7,MAP2K7,DFFA,DFFB,FADD,CDK11A,MDM2,MAP3K14,BID,TRAF1,LMNB1,NFKBIA,TNFRSF1A,TNFRSF1B,MAP3K1,BCL2,ARHGDIB,CFLAR,BIRC3,SPTAN1
KEGG_ACUTE_MYELOID_LEUKEMIA	0.48932976	0.0189	-0.001187355	0.9585	0.0189	NA	CDCA	6855	0.114982326	0.9996	0.114982326	PPARD,STAT5A,STAT5B,RPS6KB1,NFKB1,RARA,CCNA1,MYC,PIK3CG,PIK3CB,RUNX1T1,LEF1,PIM2,CCND1,MAPK3,PML,ZBTB16,TCF7L2,TCF7L1,KRAS,SOS1,PIK3R3,RUNX1,PIK3R1,TCF7
BIOCARTA_PDGF_PATHWAY	0.514425951	0.0194	-0.001185888	0.9653	0.0194	NA	CDCA	4509	0.115936364	0.9996	0.115936364	STAT5B,SRF,STAT4,SOS1,MAP3K1,SHC1,PIK3R1,PRKCB,STAT2,PLCG1,JUN,PDGFRA
BIOCARTA_PAR1_PATHWAY	0.499783292	0.0195	-0.001186181	0.9708	0.0195	NA	CDCA	3256	0.115936364	0.9996	0.115936364	GNA13,GNAI1,PPP1R12B,PLCB1,PIK3R1,ARHGEF2,ARHGEF18,ARHGEF5,ARHGEF16,ARHGEF9,PRKCB
KEGG_PRIMARY_BILE_ACID_BIOSYNTHESIS	0.601036439	0.0201	-0.00617162	0.8717	0.0201	NA	CDCA	2004	0.118962896	0.9996	0.118962896	ACOX2,BAAT,CYP7A1,CYP8B1
KEGG_RIG_I_LIKE_RECEPTOR_SIGNALING_PATHWAY	0.436959164	0.0205	-0.002871287	0.8595	0.0205	NA	CDCA	3568	0.119705357	0.9996	0.119705357	NFKB1,CXCL10,FADD,IL12A,OTUD5,NFKBIA,AZI2,RNF125,CYLD,IFNA6,MAP3K1,TRAF3,IL8,IFNA10,TRIM25,MAPK14,IFNA13
BIOCARTA_PGC1A_PATHWAY	0.571921735	0.0205	-0.000938364	0.9818	0.0205	NA	CDCA	3029	0.119705357	0.9996	0.119705357	MEF2C,CAMK2G,PPARGC1A,MEF2D,CAMK2D,CAMK2A
KEGG_CHRONIC_MYELOID_LEUKEMIA	0.463441447	0.0214	-0.001188295	0.9455	0.0214	NA	CDCA	4631	0.12170087	0.9996	0.12170087	E2F1,E2F3,STAT5B,NFKB1,GAB2,SHC1,SHC2,MYC,SHC4,BCR,PIK3CB,CCND1,NFKBIA,BCL2L1,KRAS,SOS1,RUNX1,PIK3R1,CBL,SMAD3,CBLB,CDKN1A,ABL1
BIOCARTA_TID_PATHWAY	0.606409498	0.0214	-0.003456619	0.9477	0.0214	NA	CDCA	3501	0.12170087	0.9996	0.12170087	NFKBIA,NFKB1,TNFRSF1A,TNFRSF1B,USH1C,IFNGR2,IFNGR1
KEGG_ENDOMETRIAL_CANCER	0.464258774	0.0215	-0.001187061	0.9543	0.0215	NA	CDCA	7756	0.12174026	0.9996	0.12174026	FOXO3,PTEN,CTNNB1,CASP9,ILK,MYC,EGFR,PIK3CG,PIK3CB,LEF1,CTNNA2,CCND1,MAPK3,ERBB2,ELK1,CDH1,TCF7L2,TCF7L1,KRAS,SOS1,AXIN2,EGF,PIK3R3,PIK3R1,AXIN1,APC,TCF7,GSK3B
KEGG_JAK_STAT_SIGNALING_PATHWAY	0.427776256	0.0228	-0.001193021	0.8485	0.0228	NA	CDCA	7615	0.125832911	0.9996	0.125832911	IL6ST,OSMR,STAT5A,STAT5B,IL19,IL13,IL11,SPRED2,IL15RA,CSF3R,SPRED1,PIK3CG,IL29,SOCS2,PIK3CB,SOCS3,SOCS1,SOCS7,IL26,SOCS4,SOCS5,PIAS4,IFNB1,PIAS3,PIAS2,PIAS1,IL22RA1,STAM2,CNTFR,BCL2L1,LIF,IL12RB2,IL23A,IFNA6,CREBBP,GH2,CBLC,CBLB,IL22RA2,IFNA21,SPRY4,SPRY3,SPRY1,IL4R,IL13RA1,IFNGR2,PRL,MYC,IFNGR1,GHR,IL6R,IFNAR2,CCND1,IL20RA,CCND2,IL12A,STAT4,SOS1,PIK3R3,PIK3R1,IL3,IL6,IL7,CBL,IL9,IFNA10,CISH,STAT…
BIOCARTA_CARDIACEGF_PATHWAY	0.5989505	0.024	-0.014319573	0.7661	0.024	NA	CDCA	4493	0.130257261	0.9996	0.130257261	EGFR,EDN1,NFKB1,PRKCB,PLCG1,JUN,ADAM12,EGF,MYC
KEGG_REGULATION_OF_ACTIN_CYTOSKELETON	0.374601736	0.0246	-0.001196411	0.8343	0.0246	NA	CDCA	7899	0.131333878	0.9996	0.131333878	ACTG1,PIK3CG,PIK3CB,ROCK2,MYLK3,MAPK3,PDGFRA,ITGA2B,ITGA11,ITGA10,BDKRB1,BDKRB2,PXN,PFN2,KRAS,RAC2,RAC1,GIT1,NCKAP1,FGF6,FGF5,BCAR1,FGF3,TMSB4X,ABI2,GNG12,SOS1,CD14,GNA13,ENAH,PDGFB,GNA12,IQGAP3,FGF10,VCL,TIAM2,TIAM1,PDGFD,EGFR,ACTN4,BAIAP2,ACTN1,FGF21,ACTN3,PPP1CC,FGF20,ARPC1B,FGFR1,FGD1,ITGAL,MYL5,SSH1,MRAS,SSH3,ITGB4,ITGB5,ARPC4,ITGB3,ITGAM,ITGAX,ITGB6,EGF,TMSL3,VAV3,ITGA2,MYL12B,MYL12A,VAV1,I…
BIOCARTA_GSK3_PATHWAY	0.55632298	0.0246	-0.001185595	0.9696	0.0246	NA	CDCA	2064	0.131333878	0.9996	0.131333878	GNAI1,NFKB1,TLR4,PIK3R1,AXIN1,LEF1,CCND1,CD14
BIOCARTA_BAD_PATHWAY	0.508928195	0.0246	-0.001185536	0.9803	0.0246	NA	CDCA	1699	0.131333878	0.9996	0.131333878	BCL2L1,BCL2,PIK3R1,IL3,IGF1
BIOCARTA_NGF_PATHWAY	0.559380855	0.0264	-0.001185068	0.9815	0.0264	NA	CDCA	2665	0.13923871	0.9996	0.13923871	PLCG1,SOS1,JUN,SHC1,PIK3R1
BIOCARTA_INSULIN_PATHWAY	0.539403852	0.0266	-0.001185244	0.9776	0.0266	NA	CDCA	2626	0.1396944	0.9996	0.1396944	SRF,SOS1,JUN,SHC1,PIK3R1
BIOCARTA_IL1R_PATHWAY	0.566156123	0.0291	-0.002520136	0.9249	0.0291	NA	CDCA	4022	0.148682813	0.9996	0.148682813	IL1R1,NFKBIA,NFKB1,MYD88,MAP3K1,IL1B,MAP2K6,IRAK2,IL6,MAP2K3,ECSIT,MAPK14,JUN
BIOCARTA_CCR5_PATHWAY	0.585906244	0.0296	-0.00375253	0.9342	0.0296	NA	CDCA	4038	0.150649027	0.9996	0.150649027	CCL2,PRKCB,PLCG1,JUN,MAPK14,CALM3
BIOCARTA_IL2RB_PATHWAY	0.512920861	0.0307	-0.00118624	0.9504	0.0307	NA	CDCA	6855	0.155040927	0.9996	0.155040927	E2F1,NMI,STAT5A,STAT5B,RPS6KB1,BCL2L1,SOS1,BCL2,SHC1,MYC,PIK3R1,SYK,PIK3CG,CFLAR,SOCS3,SOCS1,CBL,PPIA,MAPK3,JAK3
KEGG_NITROGEN_METABOLISM	0.544136053	0.032	-0.027806589	0.5325	0.032	NA	CDCA	4451	0.160367816	0.9996	0.160367816	CA14,CA13,GLUD1,CA12,CA5B,HAL,ASNS,CPS1,CTH
BIOCARTA_STRESS_PATHWAY	0.558386107	0.0322	-0.004890096	0.8924	0.0322	NA	CDCA	1549	0.160754198	0.9996	0.160754198	NFKBIA,NFKB1,TNFRSF1A,MAP2K6,MAP2K3,JUN
KEGG_HYPERTROPHIC_CARDIOMYOPATHY_HCM	0.419428014	0.0333	-0.001238359	0.9145	0.0333	NA	CDCA	5286	0.16411236	0.9996	0.16411236	ACTG1,CACNG8,CACNG7,PRKAB2,CACNG6,CACNG5,CACNG1,RYR2,ITGA2B,ITGB4,ITGA10,CACNB2,ITGB5,ITGB3,TPM1,ITGB6,ACTB,IL6,CACNA2D1,ITGA2,IGF1,CACNA1S,CACNA2D4,ITGA9,ITGA6,ITGA7
BIOCARTA_UCALPAIN_PATHWAY	0.532514697	0.0342	-0.006813805	0.9441	0.0342	NA	CDCA	5198	0.165904412	0.9996	0.165904412	ACTA1,ACTN1,ACTN3,ITGB3,PXN,RAC1,SPTAN1
KEGG_DORSO_VENTRAL_AXIS_FORMATION	0.519427328	0.0345	-0.003506866	0.9455	0.0345	NA	CDCA	3107	0.165904412	0.9996	0.165904412	CPEB1,KRAS,SOS1,PIWIL1,EGFR,SPIRE2,ETS1,ETS2
BIOCARTA_MCM_PATHWAY	0.628197167	0.0349	-0.014220818	0.7563	0.0349	NA	CDCA	6019	0.16660292	0.9996	0.16660292	CDC6,MCM3,MCM4,MCM5,ORC1L,MCM6,CDT1,CCNE1,ORC2L,ORC3L,MCM7,ORC4L,ORC6L,ORC5L
BIOCARTA_DEATH_PATHWAY	0.549118913	0.0355	-0.004891788	0.8786	0.0355	NA	CDCA	7168	0.168713043	0.9996	0.168713043	BID,NFKBIA,NFKB1,CASP3,CASP9,CASP7,BCL2,CFLAR,DFFA,DFFB,FADD,BIRC3,TNFRSF10A,TNFSF10,TNFRSF10B,APAF1,MAP3K14,SPTAN1
KEGG_PANCREATIC_CANCER	0.447270539	0.0358	-0.001188119	0.9408	0.0358	NA	CDCA	4589	0.169048375	0.9996	0.169048375	E2F1,E2F3,NFKB1,CASP9,TGFA,EGFR,PLD1,PIK3CB,VEGFB,VEGFC,CCND1,BCL2L1,KRAS,RAC2,RAC1,EGF,PIK3R1,BRCA2,SMAD3,RALGDS
KEGG_PYRUVATE_METABOLISM	0.465756781	0.0367	-0.01255561	0.7055	0.0367	NA	CDCA	2681	0.17267482	0.9996	0.17267482	LDHB,LDHD,ACAT2,ACSS1,LDHAL6B,DLAT,ALDH7A1,AKR1B1,ALDH9A1
KEGG_VEGF_SIGNALING_PATHWAY	0.412936231	0.0371	-0.001188413	0.9449	0.0371	NA	CDCA	6897	0.173931183	0.9996	0.173931183	PTGS2,CASP9,PLA2G1B,SHC2,PIK3CG,PIK3CB,PRKCB,SH2D2A,MAPK3,PLA2G2A,PLA2G2E,PLA2G3,PLA2G5,PPP3R1,MAPKAPK3,PPP3R2,MAPKAPK2,PXN,KRAS,RAC2,RAC1,NFAT5,PPP3CA,PIK3R3,PIK3R1,SPHK1,KDR,PLCG1,MAPK14,PLCG2
BIOCARTA_IL17_PATHWAY	0.594719565	0.0386	-0.00286349	0.941	0.0386	NA	CDCA	1699	0.179038298	0.9996	0.179038298	IL3,IL6,IL8
BIOCARTA_TCR_PATHWAY	0.460709666	0.0395	-0.001186592	0.9617	0.0395	NA	CDCA	4038	0.181922535	0.9996	0.181922535	NFKBIA,NFKB1,MAP3K1,SOS1,RAC1,ZAP70,SHC1,PIK3R1,PRKCB,PLCG1,JUN,CALM3
KEGG_CALCIUM_SIGNALING_PATHWAY	0.383986176	0.0407	-0.000447917	0.9392	0.0407	NA	CDCA	5981	0.185489895	0.9996	0.185489895	ADCY1,ADCY7,ITPKB,ITPKA,ATP2B1,CHRNA7,PRKACB,EGFR,MYLK3,HTR4,GRIN2A,RYR1,PDGFRA,RYR2,DRD1,ADORA2B,ERBB3,PHKA1,BDKRB2,GRPR,TRPC1,GRIN1,CACNA1S,P2RX4,PLCG1,PLCG2,CACNA1H,ADRA1A,CACNA1D,ADRA1D,CACNA1A,TACR3,PHKB,TACR1,PLCB4,PLCB1,HTR5A,SLC25A4,PHKG1,PRKCB,ADRB2,ADRB1,CHRM2,CAMK2G,PPP3R1,PPP3R2,HRH1,PDE1C,PDE1A,PLCD3,CAMK2D,PLCD4,CALML6,PPP3CA,CALML5,CAMK2A,NOS1,PTGFR,CALM3,HTR2C
BIOCARTA_NFAT_PATHWAY	0.432974344	0.0427	-0.00118712	0.9438	0.0427	NA	CDCA	5982	0.191272603	0.9996	0.191272603	MEF2C,EDN1,RPS6KB1,PRKAR2A,GATA4,PRKACB,ACTA1,MYH2,MAPK3,NPPA,CALR,LIF,PPP3CA,PIK3R1,IGF1,ELSPBP1,MAPK14,GSK3B,CALM3
BIOCARTA_LONGEVITY_PATHWAY	0.560291634	0.0433	-0.001184893	0.9831	0.0433	NA	CDCA	2900	0.193085714	0.9996	0.193085714	IGF1,SOD2,SHC1,PIK3R1
KEGG_BLADDER_CANCER	0.475594141	0.0439	-0.002867313	0.9076	0.0439	NA	CDCA	2919	0.193337374	0.9996	0.193337374	E2F3,CDH1,MMP1,KRAS,EGF,EGFR,IL8,DAPK2,DAPK1,VEGFC,CDKN1A,CCND1
KEGG_ENDOCYTOSIS	0.370805266	0.0469	-0.000248892	0.9738	0.0469	NA	CDCA	7825	0.204484	0.9996	0.204484	WWP1,GIT2,DNAJC6,ITCH,EGFR,RET,PLD1,PSD3,HLA-B,HLA-E,HLA-G,HLA-F,ACAP3,PDGFRA,SH3GL1,ARFGAP1,ARFGAP2,ARFGAP3,ERBB3,STAM2,ASAP2,ADRBK1,ARF6,ASAP3,CHMP2B,EGF,TRAF6,GIT1,PARD6B,KDR,CBLC,CBLB,RABEP1,GRK5,SMURF1,GRK1,LDLR,VPS37A,PIP5K1B,VPS37B,PIP5K1C,VPS37C,AP2B1,SMAP2,EPN3,RAB11FIP4,ADRB2,ADRB1,CHMP1B,RAB5A,MDM2,RAB11FIP1,EPN1,HSPA2,RAB11B,NEDD4L,EHD1,EHD2,HSPA8,EHD4,DNM3,DNM1L,CBL,RUFY1,RAB31,TFRC,…
KEGG_CYTOKINE_CYTOKINE_RECEPTOR_INTERACTION	0.407739447	0.0473	-0.001349056	0.6898	0.0473	NA	CDCA	2326	0.204862252	0.9996	0.204862252	OSMR,VEGFC,PDGFRA,IL1R1,LIF,IFNA6,KDR,IL4R,IL6R,TNFRSF10A,INHBB,TNFRSF10D,INHBE,INHBC,IL12A,CXCL1,CXCL2,CCL28,CCL20,IL3,IL6,IL8,CCL16,IL17RA,CXCL10,IL1B,EGFR,IL29,IL25,IL26,CCL2,CCL8,CNTFR,CX3CL1,CCL7,IL12RB2,EGF,TNFSF10,XCL1,CXCR6,IFNGR1,ACVR2B,PF4,TNFRSF1A,TNFRSF1B,IFNA10,EDA2R,BMPR1B
BIOCARTA_IL12_PATHWAY	0.539296583	0.0492	-0.012988296	0.7349	0.0492	NA	CDCA	3378	0.208687379	0.9996	0.208687379	IL12RB2,STAT4,JUN,MAPK14,IL12A,ETV5,MAP2K6
BIOCARTA_IGF1R_PATHWAY	0.48005147	0.0492	-0.001185361	0.985	0.0492	NA	CDCA	5962	0.208687379	0.9996	0.208687379	ADCY1,PRKAR2A,RPS6KA1,SOS1,MAPK3,SHC1,PRKACB,PIK3R1
BIOCARTA_ACH_PATHWAY	0.532758816	0.0522	-0.001184951	0.981	0.0522	NA	CDCA	1887	0.218838462	0.9996	0.218838462	CHRNB1,PIK3R1
KEGG_PROGESTERONE_MEDIATED_OOCYTE_MATURATION	0.406654161	0.0527	-0.001188943	0.929	0.0527	NA	CDCA	5887	0.220228754	0.9996	0.220228754	ADCY1,ADCY7,PDE3B,CPEB1,PRKACB,CCNA1,CDK1,ANAPC5,PIK3CB,ANAPC4,SPDYA,MAD2L1,MAPK3,ANAPC7,GNAI2,GNAI1,KRAS,PIK3R1,IGF1,CDC23,PDE3A,CDC25C,CDC26,CDC25B,CCNB2,RPS6KA1,MAPK14
BIOCARTA_MPR_PATHWAY	0.435470448	0.054	-0.00459577	0.9175	0.054	NA	CDCA	6196	0.223518987	0.9996	0.223518987	ADCY1,GNAI1,PAQR7,ARPC4,MYT1,PAQR5,PRKAR2A,PRKACB,CDK1,ACTA1,CDC25C,RPS6KA1,MAPK3
BIOCARTA_TPO_PATHWAY	0.503057717	0.054	-0.001185419	0.9775	0.054	NA	CDCA	4137	0.223518987	0.9996	0.223518987	STAT5B,PRKCB,PLCG1,SOS1,JUN,SHC1,PIK3R1
KEGG_NON_SMALL_CELL_LUNG_CANCER	0.438450877	0.0544	-0.001187178	0.9506	0.0544	NA	CDCA	3233	0.224464353	0.9996	0.224464353	E2F3,TGFA,EGFR,RXRB,PIK3CB,RXRG,PRKCB,CCND1,KRAS,SOS1,EGF,PIK3R1,PLCG1,PLCG2
BIOCARTA_CERAMIDE_PATHWAY	0.484793957	0.057	-0.037287633	0.5763	0.057	NA	CDCA	1948	0.230514815	0.9996	0.230514815	NFKB1,FADD,TNFRSF1A,BCL2,NSMAF
BIOCARTA_EIF4_PATHWAY	0.488751226	0.0581	-0.001185419	0.9814	0.0581	NA	CDCA	5897	0.233830154	0.9996	0.233830154	PDK2,RPS6KB1,PRKCB,EIF4G2,EIF4E,EIF4A2,MAPK14,MAPK3,PIK3R1,GHR
BIOCARTA_ATM_PATHWAY	0.570476388	0.0588	-0.004888889	0.909	0.0588	NA	CDCA	1909	0.235280488	0.9996	0.235280488	NFKBIA,NFKB1,CHEK2,CDKN1A,JUN,GADD45A
KEGG_EPITHELIAL_CELL_SIGNALING_IN_HELICOBACTER_PYLORI_INFECTION	0.420196146	0.059	-0.002870861	0.8898	0.059	NA	CDCA	2784	0.235280488	0.9996	0.235280488	NFKB1,NOD1,PAK1,EGFR,JUN,ADAM17,CXCL1,NFKBIA,RAC1,IL8,PLCG1,PLCG2,ATP6V1E2
KEGG_MELANOMA	0.424388608	0.0611	-0.001188178	0.9273	0.0611	NA	CDCA	2844	0.239277844	0.9996	0.239277844	E2F3,MITF,FGF10,PDGFD,FGF3,EGFR,PIK3CB,FGF20,CCND1,PDGFRA,CDH1,KRAS,EGF,PIK3R1,IGF1,CDKN1A
BIOCARTA_BIOPEPTIDES_PATHWAY	0.449850523	0.0617	-0.020367807	0.5425	0.0617	NA	CDCA	4509	0.240906269	0.9996	0.240906269	GNAI1,CAMK2G,STAT5B,STAT4,SOS1,CAMK2D,SHC1,CAMK2A,CDK5,STAT2,PRKCB,PLCG1,MAPK14,CALM3
BIOCARTA_CDMAC_PATHWAY	0.594051583	0.0638	-0.004887923	0.9307	0.0638	NA	CDCA	5572	0.246894675	0.9996	0.246894675	NFKBIA,CUZD1,NFKB1,PRKCB,JUN,MAPK3,PLCB1,MYC
KEGG_DILATED_CARDIOMYOPATHY	0.397276652	0.0659	-0.001238789	0.9111	0.0659	NA	CDCA	5744	0.25130379	0.9996	0.25130379	ADCY1,ADCY7,ACTG1,PRKACB,CACNG8,CACNG7,CACNG6,CACNG5,CACNG1,ADRB1,RYR2,ITGA2B,ITGB4,ITGA10,CACNB2,ITGB5,ITGB3,TPM1,ITGB6,ACTB,CACNA2D1,ITGA2,IGF1,CACNA1S,CACNA2D4,ITGA9,ITGA6,ITGA7,CACNA1D
KEGG_NEUROTROPHIN_SIGNALING_PATHWAY	0.381007975	0.0676	-0.001191422	0.9164	0.0676	NA	CDCA	7463	0.254479083	0.9996	0.254479083	FOXO3,MAGED1,BDNF,MAP3K5,GAB1,MAP2K7,RAPGEF1,IRS4,PIK3CG,IRS2,PIK3CB,PRDM4,JUN,MAPK3,RIPK2,NGF,NFKBIE,NFKBIA,MAPKAPK2,IRAK4,KRAS,RAC1,TRAF6,ARHGDIA,ARHGDIB,NTRK3,PLCG1,PLCG2,ABL1,NFKB1,SHC1,SHC2,SHC4,IRAK2,KIDINS220,CAMK2G,BCL2,MAP3K1,SOS1,CAMK2D,SH2B3,CALML6,CALML5,PIK3R3,CAMK2A,PIK3R1,PDK1,MAPK12,RPS6KA1,GSK3B,MAPK14,CALM3
BIOCARTA_G2_PATHWAY	0.503772	0.0678	-0.026227403	0.523	0.0678	NA	CDCA	7260	0.254479083	0.9996	0.254479083	CDK1,CHEK2,CDC25C,MYT1,CDC25A,BRCA1,WEE1,CDC25B,CDKN1A,RPS6KA1,CDKN2D,MDM2,GADD45A
KEGG_FRUCTOSE_AND_MANNOSE_METABOLISM	0.475861113	0.0697	-0.004200435	0.8739	0.0697	NA	CDCA	3243	0.256088764	0.9996	0.256088764	PFKFB4,ALDOB,PFKFB1,MTMR6,MTMR7,PFKP,FBP2,MPI,AKR1B1,FPGT
KEGG_INOSITOL_PHOSPHATE_METABOLISM	0.43146563	0.0706	-0.021764939	0.4033	0.0706	NA	CDCA	7706	0.257227855	0.9996	0.257227855	IMPA2,PIP5K1B,PIP5K1C,ITPKB,ITPKA,PTEN,PLCB4,MIOX,SYNJ2,PLCB1,ITPK1,PIK3CG,MINPP1,PIK3C2G,INPPL1,PIK3CB,PIK3C2B,PI4KB,PLCE1,INPP1,INPP5J,PLCD3,PLCD4,INPP5B,PLCG1,PLCG2,PIP4K2A
BIOCARTA_PTEN_PATHWAY	0.492895074	0.0714	-0.001185068	0.9802	0.0714	NA	CDCA	2626	0.258701385	0.9996	0.258701385	SOS1,ILK,SHC1,PIK3R1
KEGG_UBIQUITIN_MEDIATED_PROTEOLYSIS	0.368819565	0.0717	-0.001787665	0.8885	0.0717	NA	CDCA	6575	0.259070718	0.9996	0.259070718	CUL5,CUL7,WWP2,WWP1,ITCH,ANAPC5,SOCS3,ANAPC4,SOCS1,SKP2,SKP1,PIAS4,PIAS3,PIAS2,PIAS1,ANAPC7,SYVN1,FBXW8,FBXO4,TRAF6,UBE2D1,CDC23,CDC20,CDC26,BRCA1,UBE2E3,CBLC,CBLB,SMURF1,UBE2G1,FANCL,MGRN1,DDB1,UBE2F,HERC1,RFWD2,MDM2,PML,NHLRC1,MAP3K1,NEDD4L,VHL,CBL,MID1,BIRC3,UBE2Q1
BIOCARTA_IL22BP_PATHWAY	0.537615408	0.072	-0.008936506	0.8674	0.072	NA	CDCA	6611	0.259438017	0.9996	0.259438017	IL22RA1,SOCS3,STAT5A,STAT5B,STAT2,STAT4,JAK3,IL22RA2
BIOCARTA_IGF1MTOR_PATHWAY	0.507106438	0.0729	-0.001185185	0.9796	0.0729	NA	CDCA	3475	0.261241644	0.9996	0.261241644	INPPL1,IGF1,RPS6KB1,EIF4E,EIF2S2,PIK3R1
BIOCARTA_PTDINS_PATHWAY	0.508645955	0.0738	-0.029041339	0.5735	0.0738	NA	CDCA	6374	0.263025613	0.9996	0.263025613	ARHGEF2,LYN,PFKP,RPS6KB1,PRKCE,BTK,PLCG1,AP2A1,GSK3A,GSK3B,RAC1,RAB5A
KEGG_SELENOAMINO_ACID_METABOLISM	0.489189933	0.0767	-0.013683067	0.7795	0.0767	NA	CDCA	1615	0.2675296	0.9996	0.2675296	SCLY,MARS2,HEMK1,MAT2A,CTH
KEGG_OOCYTE_MEIOSIS	0.376128525	0.0797	-0.027977578	0.1088	0.0797	NA	CDCA	5695	0.275787302	0.9996	0.275787302	ADCY1,PPP2R5B,ADCY7,PRKACB,ANAPC5,ANAPC4,ESPL1,SKP1,REC8,MAD2L1,MAPK3,ANAPC7,FBXO5,CDC23,CDC20,CDC26,SMC1B,CPEB1,CCNE2,SLK,CDK1,AR,SPDYA,CAMK2G,PPP3R1,PPP3R2,PPP2CB,CAMK2D,CALML6,PPP3CA,CALML5,CAMK2A,IGF1,CDC25C,CCNB2,RPS6KA1,CALM3
KEGG_COLORECTAL_CANCER	0.431566544	0.0824	-0.001187648	0.943	0.0824	NA	CDCA	6943	0.283629474	0.9996	0.283629474	TGFB3,CASP3,CASP9,MYC,PIK3CG,PIK3CB,LEF1,CCND1,JUN,MAPK3,TCF7L2,TCF7L1,KRAS,RAC2,BCL2,RAC1,AXIN2,PIK3R3,PIK3R1,AXIN1,TCF7,MSH3,MSH2,SMAD3,RALGDS,GSK3B
KEGG_LONG_TERM_DEPRESSION	0.393944882	0.0839	-0.00999901	0.6123	0.0839	NA	CDCA	4822	0.288034646	0.9996	0.288034646	GNA13,PLCB4,GRID2,GUCY1A3,PLCB1,LYN,PRKCB,RYR1,PLA2G2E,PLA2G5,GNAI2,GNAI1,KRAS,PPP2CB,NOS1,IGF1,GRIA2,GRIA1,CACNA1A
KEGG_GALACTOSE_METABOLISM	0.494442245	0.0861	-0.000296369	0.993	0.0861	NA	CDCA	1679	0.290034783	0.9996	0.290034783	PFKP,G6PC,AKR1B1
BIOCARTA_TOB1_PATHWAY	0.524841983	0.0863	-0.014369661	0.7801	0.0863	NA	CDCA	1470	0.290034783	0.9996	0.290034783	SMAD3,TGFBR3,TOB2,TOB1
KEGG_BASAL_CELL_CARCINOMA	0.442661551	0.0866	-0.017165471	0.3506	0.0866	NA	CDCA	6032	0.290034783	0.9996	0.290034783	GLI3,SHH,GLI1,WNT2,WNT3,WNT10B,LEF1,WNT5A,WNT16,TCF7L2,TCF7L1,AXIN2,AXIN1,WNT8B,TCF7,BMP2,FZD1,FZD3,FZD5,FZD4,WNT7B,GSK3B,PTCH1,WNT7A
BIOCARTA_GH_PATHWAY	0.479439376	0.0872	-0.001185595	0.9724	0.0872	NA	CDCA	6855	0.290963265	0.9996	0.290963265	STAT5A,STAT5B,SRF,SOS1,SHC1,PIK3R1,GHR,PIK3CG,SOCS1,PRKCB,RPS6KA1,PLCG1,MAPK3
BIOCARTA_DC_PATHWAY	0.49193988	0.0883	-0.013038325	0.7488	0.0883	NA	CDCA	2743	0.293138071	0.9996	0.293138071	IL3,TLR2,TLR4,ITGAX,IL12A,CD5
KEGG_GLYCEROPHOSPHOLIPID_METABOLISM	0.408041453	0.0897	-0.00198059	0.8887	0.0897	NA	CDCA	1094	0.296281818	0.9996	0.296281818	LCAT,AGPAT9,PLA2G5,CHKA,DGKD,PPAP2A,PPAP2B
BIOCARTA_CTLA4_PATHWAY	0.50424187	0.0901	-0.001185068	0.9778	0.0901	NA	CDCA	1795	0.296853401	0.9996	0.296853401	ITK,CTLA4,PIK3R1
KEGG_GLYCOSAMINOGLYCAN_BIOSYNTHESIS_HEPARAN_SULFATE	0.467017223	0.0923	-0.00597708	0.8691	0.0923	NA	CDCA	7594	0.300872457	0.9996	0.300872457	HS3ST5,NDST4,NDST1,EXTL1,EXTL2,HS6ST3,HS6ST1,HS3ST3A1,GLCE,B3GAT1,B3GAT3,EXT1,EXT2,HS3ST3B1
KEGG_HEMATOPOIETIC_CELL_LINEAGE	0.413234645	0.0923	-0.001238543	0.9021	0.0923	NA	CDCA	1950	0.300872457	0.9996	0.300872457	GYPA,CD44,IL4R,IL1B,IL6R,IL1R1,ITGB3,ITGAM,IL3,IL6,CD1C,ITGA2,ITGA6,CD14
KEGG_BASE_EXCISION_REPAIR	0.46788504	0.0934	-0.013638385	0.6623	0.0934	NA	CDCA	5111	0.301870936	0.9996	0.301870936	APEX2,SMUG1,POLE3,POLL,NEIL3,LIG3,NEIL1,MBD4,POLD3,POLD4,OGG1,PARP2
KEGG_GLYCOLYSIS_GLUCONEOGENESIS	0.419196548	0.0935	-0.000296912	0.985	0.0935	NA	CDCA	5850	0.301870936	0.9996	0.301870936	LDHB,ADH1C,ADH1B,ADH1A,ACSS1,LDHAL6B,PFKP,ALDH3B2,FBP2,ALDH3B1,G6PC,ALDH7A1,ALDH1B1,DLD,ALDH9A1,ALDOB,ADH7,ENO2,GAPDH,DLAT,PGK2
BIOCARTA_WNT_PATHWAY	0.458216537	0.0954	-0.026526378	0.6147	0.0954	NA	CDCA	8720	0.304349268	0.9996	0.304349268	PPARD,CTNNB1,WNT1,FRAT1,MYC,APC,AXIN1,CREBBP,FZD1,LEF1,TAB1,DVL1,CCND1,CSNK1D,HDAC1,GSK3B,WIF1
BIOCARTA_CYTOKINE_PATHWAY	0.50495157	0.0967	-0.002864339	0.9245	0.0967	NA	CDCA	7011	0.30625569	0.9996	0.30625569	IL3,IL6,IL8,IL16,IL18,IL9,IL13,IFNB1,IL12A,LTA
BIOCARTA_PITX2_PATHWAY	0.526355981	0.0975	-0.028931128	0.7387	0.0975	NA	CDCA	8561	0.306973206	0.9996	0.306973206	LDB1,CREBBP,FZD1,LEF1,DVL1,CTNNB1,WNT1,HDAC1,GSK3B,PITX2,APC,AXIN1
KEGG_GLYCOSPHINGOLIPID_BIOSYNTHESIS_LACTO_AND_NEOLACTO_SERIES	0.479976999	0.0984	-0.003606007	0.9153	0.0984	NA	CDCA	5443	0.307068571	0.9996	0.307068571	FUT9,GCNT2,FUT7,B3GALT5,FUT5,ST8SIA1,B3GNT5,FUT3,B3GNT1,B4GALT4
BIOCARTA_STEM_PATHWAY	0.568259394	0.1	-0.00286349	0.949	0.1	NA	CDCA	1699	0.309529078	0.9996	0.309529078	IL3,IL6,IL8
BIOCARTA_TFF_PATHWAY	0.460846045	0.1013	-0.001185244	0.9824	0.1013	NA	CDCA	7756	0.310688112	0.9996	0.310688112	PIK3CG,EGFR,CTNNB1,CASP9,SOS1,MAPK3,SHC1,APAF1,PIK3R1,GHR
KEGG_FOCAL_ADHESION	0.362147536	0.1026	-0.001195695	0.841	0.1026	NA	CDCA	8691	0.312094884	0.9996	0.312094884	PGF,CTNNB1,ACTG1,ILK,RAPGEF1,PIK3CG,ROCK2,PIK3CB,MYLK3,VEGFB,VEGFC,JUN,MAPK3,PDGFRA,PDGFRB,LAMC2,ITGA2B,ERBB2,ITGA11,ITGA10,PXN,LAMB3,LAMB2,RAC2,RAC1,HGF,KDR,BCAR1,PTEN,FLNA,CCND1,CCND2,COL3A1,COL2A1,BCL2,SOS1,SOS2,COL6A1,THBS1,THBS2,THBS3,IGF1,BIRC3,CAPN2,GSK3B,PDGFB,VCL,PDGFD,EGFR,ACTN4,ACTN1,ACTN3,PPP1CC,CAV3,MYL5,ITGB4,ELK1,ITGB5,ITGB3,ITGB6,EGF,VAV3,ITGA2,MYL12B,MYL12A,VAV1,ITGA9,ITGA6,ITGA7…
BIOCARTA_MYOSIN_PATHWAY	0.463841025	0.1075	-0.006077375	0.8565	0.1075	NA	CDCA	3256	0.321762014	0.9996	0.321762014	GNA13,PPP1R12B,PLCB1,ARHGEF2,ARHGEF18,ARHGEF5,ARHGEF16,ARHGEF9,PRKCB
KEGG_ALANINE_ASPARTATE_AND_GLUTAMATE_METABOLISM	0.495291601	0.1079	-0.030240142	0.4235	0.1079	NA	CDCA	3377	0.322221918	0.9996	0.322221918	ADSS,GLUD1,ASNS,PPAT,ASPA,GAD2,GAD1,CPS1,GFPT2,ABAT
KEGG_BUTANOATE_METABOLISM	0.476217853	0.1143	-0.001680091	0.9619	0.1143	NA	CDCA	4415	0.335211659	0.9996	0.335211659	HMGCS1,ACAT2,GAD2,OXCT2,GAD1,ACSM2A,ALDH7A1,ACSM1,HMGCS2,ABAT,ALDH9A1
BIOCARTA_ECM_PATHWAY	0.468012211	0.1146	-0.001185361	0.9896	0.1146	NA	CDCA	727	0.335339597	0.9996	0.335339597	PXN,PIK3R1
KEGG_RENAL_CELL_CARCINOMA	0.399015933	0.1159	-0.001188119	0.9489	0.1159	NA	CDCA	3379	0.337417699	0.9996	0.337417699	GAB1,TGFA,PAK1,PIK3CB,VEGFC,JUN,ARNT,KRAS,SOS1,RAC1,PIK3R1,FH,VHL,ETS1
BIOCARTA_MET_PATHWAY	0.427193999	0.1166	-0.001186122	0.9738	0.1166	NA	CDCA	1856	0.337417699	0.9996	0.337417699	PXN,SOS1,PAK1,PIK3R1,JUN
KEGG_CYTOSOLIC_DNA_SENSING_PATHWAY	0.403481136	0.1173	-0.004896869	0.8181	0.1173	NA	CDCA	2305	0.338236123	0.9996	0.338236123	NFKB1,CXCL10,IL1B,NFKBIA,IFNA6,ZBP1,POLR3G,IL6,POLR3K,IFNA10
BIOCARTA_PPARA_PATHWAY	0.451165807	0.1199	-0.000939896	0.9407	0.1199	NA	CDCA	100	0.342421834	0.9996	0.342421834	NR0B2,PPARGC1A,NFKBIA,PIK3R1
KEGG_STARCH_AND_SUCROSE_METABOLISM	0.430290404	0.1213	-0.000296589	0.9871	0.1213	NA	CDCA	8023	0.345665359	0.9996	0.345665359	AMY2B,AMY2A,UGT1A1,PGM2,G6PC,GAA,UGT2B10,AMY1A,ENPP3,UGDH,HK3,GYS1,AGL,GUSB,SI,GBE1,PYGM,UGT2B4
BIOCARTA_GLEEVEC_PATHWAY	0.484462055	0.1216	-0.001185361	0.976	0.1216	NA	CDCA	7418	0.345766957	0.9996	0.345766957	PIK3CG,BCR,STAT5A,STAT5B,MAP2K4,SOS1,JUN,MAP3K1,MAPK3,MYC,PIK3R1
BIOCARTA_MITOCHONDRIA_PATHWAY	0.50073256	0.123	-0.009185639	0.8463	0.123	NA	CDCA	7168	0.348046652	0.9996	0.348046652	BID,DFFA,DFFB,BCL2L1,BIRC3,CASP3,CASP9,ENDOG,CASP7,BCL2,APAF1
KEGG_PHENYLALANINE_METABOLISM	0.513338903	0.127	-0.058904854	0.4545	0.127	NA	CDCA	5289	0.352026216	0.9996	0.352026216	MAOA,MAOB,ALDH3B2,PAH,TAT,ALDH3B1,AOC3
KEGG_PURINE_METABOLISM	0.360262171	0.1334	-0.010341056	0.2949	0.1334	NA	CDCA	9090	0.365035983	0.9996	0.365035983	ADCY1,GDA,ADCY7,PDE3B,PRIM1,NT5C3,NT5C2,NUDT2,NUDT5,POLE,PDE4D,PDE4C,POLR2J2,POLR2J3,NME6,PDE5A,PRPS2,ADSS,ENPP3,NT5C1A,PNPT1,ZNRD1,RRM2B,PPAT,PDE6B,PDE6C,PDE6D,POLE2,POLE3,ENTPD8,ENTPD5,ENTPD3,ENTPD4,ENTPD2,ALLC,GUCY2F,AK1,AK5,GUCY2C,AK7,PDE6G,POLD3,POLD4,PDE7B,PDE7A,PDE11A,NT5M,GUCY1A3,PDE8B,PDE8A,ADCY10,NT5E,IMPDH2,NT5C,POLR1E,POLR1C,DGUOK,GMPR,PRUNE,RRM2,POLA2,AK3L1,POLR2C,PFAS,POLR2B,ATIC,PD…
KEGG_LEISHMANIA_INFECTION	0.409856437	0.1367	-0.00490099	0.6867	0.1367	NA	CDCA	3544	0.370735404	0.9996	0.370735404	PTGS2,MARCKSL1,TLR2,TLR4,NFKB1,IL1B,IFNGR2,IFNGR1,PRKCB,JUN,IL12A,NFKBIA,ITGAM,HLA-DOA,CYBA,FCGR2C,MAPK14
KEGG_BIOSYNTHESIS_OF_UNSATURATED_FATTY_ACIDS	0.489368727	0.1369	-0.007951403	0.8216	0.1369	NA	CDCA	8611	0.370735404	0.9996	0.370735404	ACOX1,SCD,FADS1,HSD17B12,FADS2,ACOT4,ACOT7,BAAT,PTPLB,ELOVL5,ELOVL2,ELOVL6,YOD1,SCD5,ACAA1
BIOCARTA_IL7_PATHWAY	0.502446146	0.1403	-0.00118501	0.985	0.1403	NA	CDCA	7493	0.375280982	0.9996	0.375280982	PIK3CG,NMI,IL7,STAT5A,CREBBP,STAT5B,BCL2,JAK3,PIK3R1
KEGG_TRYPTOPHAN_METABOLISM	0.432803039	0.1411	-0.02283737	0.5008	0.1411	NA	CDCA	7814	0.376378313	0.9996	0.376378313	KYNU,CYP1B1,OGDHL,KMO,ACAT2,ACAT1,ALDH3A2,AFMID,TDO2,AANAT,AADAT,GCDH,CYP1A1,MAOA,ASMT,MAOB,ACMSD,IDO1,ALDH7A1,ALDH1B1,ALDH9A1,TPH2
KEGG_WNT_SIGNALING_PATHWAY	0.36475423	0.1499	-0.017246521	0.1477	0.1499	NA	CDCA	6252	0.389799602	0.9996	0.389799602	PPP2R5B,WNT2,WNT3,PRKACB,WNT10B,VANGL1,SKP1,JUN,WNT5A,CXXC4,RAC2,RAC1,AXIN2,AXIN1,TCF7,SMAD3,PORCN,PRICKLE1,SFRP2,PRICKLE2,WIF1,PPARD,PLCB4,PLCB1,FOSL1,MYC,TBL1XR1,LEF1,PRKCB,CCND1,CER1,WNT16,CAMK2G,PPP3R1,PPP3R2,TCF7L2,TCF7L1,PPP2CB,NFAT5,CAMK2D,PPP3CA,CAMK2A,WNT8B,FZD1,FZD3,FZD5,FZD4,DKK2,WNT7B,DKK1,GSK3B,WNT7A
BIOCARTA_GPCR_PATHWAY	0.408996393	0.1523	-0.036271991	0.4496	0.1523	NA	CDCA	5962	0.394198821	0.9996	0.394198821	ADCY1,GNAI1,ELK1,PRKAR2A,PRKACB,PPP3CA,CREB1,PRKCB,PLCG1,JUN,MAPK3,CALM3
BIOCARTA_CTCF_PATHWAY	0.46386501	0.1543	-0.001185361	0.9826	0.1543	NA	CDCA	325	0.394959687	0.9996	0.394959687	TGFBR3,PIK3R1
BIOCARTA_INTEGRIN_PATHWAY	0.401363189	0.1582	-0.035881975	0.421	0.1582	NA	CDCA	5572	0.400952308	0.9996	0.400952308	PPP1R12B,PXN,SOS1,SHC1,ZYX,BCR,ACTA1,ACTN1,ACTN3,TNS1,JUN,MAPK3
BIOCARTA_NOS1_PATHWAY	0.434039914	0.1641	-0.0365944	0.5308	0.1641	NA	CDCA	5962	0.410406883	0.9996	0.410406883	NOS1,GRIN1,GRIN2A,PRKCB,PRKAR2A,DLG4,CALM3,PPP3CA,PRKACB
KEGG_TIGHT_JUNCTION	0.344650117	0.1693	-0.004965736	0.6692	0.1693	NA	CDCA	7894	0.419402273	0.9996	0.419402273	OCLN,AMOTL1,CTNNB1,ACTG1,MAGI3,INADL,MAGI2,MAGI1,ACTN4,MYH2,ACTN1,MYH7,ACTN3,CTNNA2,CGN,MYL5,GNAI2,GNAI1,MRAS,TJAP1,LLGL1,KRAS,PPP2R2B,PARD6B,EPB41,MYL12B,MYL12A,MYH14,MYH10,CLDN7,CLDN6,PTEN,PRKCA,MPP5,PRKCH,PRKCE,PRKCB,CLDN1,CLDN2,CLDN16,CLDN17,RAB3B,CLDN10,CLDN11,CLDN14,PPP2CB,EXOC3,YES1,ACTB,CLDN22,CLDN23,TJP2,SPTAN1
KEGG_PATHOGENIC_ESCHERICHIA_COLI_INFECTION	0.384081032	0.1712	-0.008311072	0.7062	0.1712	NA	CDCA	10147	0.421712994	0.9996	0.421712994	OCLN,TUBB2A,TUBB2C,TLR4,CTNNB1,ACTG1,CTTN,TUBB6,PRKCA,ARHGEF2,LY96,ROCK2,ARPC1B,NCK2,ARPC5L,NCK1,CLDN1,TUBA4A,WASL,YWHAZ,CDH1,ARPC4,ITGB1,TUBA3E,ACTB,HCLS1,TUBA8,YWHAQ,TUBAL3,ABL1,CD14
BIOCARTA_HSP27_PATHWAY	0.475783082	0.1735	-0.068921254	0.3867	0.1735	NA	CDCA	5198	0.425774859	0.9996	0.425774859	ACTA1,MAPKAPK3,MAPKAPK2,CASP3,CASP9,BCL2,HSPB2
KEGG_PRION_DISEASES	0.418398925	0.178	-0.007066963	0.812	0.178	NA	CDCA	6448	0.431397778	0.9996	0.431397778	C7,C9,C6,ELK1,C1QC,IL1B,PRKACB,EGR1,IL6,C1QA,C8B,NOTCH1,MAPK3,PRNP
BIOCARTA_INFLAM_PATHWAY	0.462976995	0.1785	-0.00286533	0.904	0.1785	NA	CDCA	1699	0.431567468	0.9996	0.431567468	IL3,IL6,IL8,IL12A
BIOCARTA_G1_PATHWAY	0.447925169	0.1791	-0.02124296	0.6043	0.1791	NA	CDCA	7090	0.432219188	0.9996	0.432219188	E2F1,TGFB3,CCNE1,CCNA1,CDK1,SKP2,SMAD3,CDC25A,CCND1,CDKN1A,DHFR,GSK3B,ABL1
BIOCARTA_NDKDYNAMIN_PATHWAY	0.44264546	0.1846	-0.021725177	0.8039	0.1846	NA	CDCA	648	0.440028261	0.9996	0.440028261	AMPH,SYNJ2,BIN1
KEGG_ECM_RECEPTOR_INTERACTION	0.386026083	0.1861	-0.001238421	0.9204	0.1861	NA	CDCA	5426	0.440178662	0.9996	0.440178662	SDC4,SDC3,CD44,SV2C,ITGA2B,COL3A1,ITGB4,ITGA10,ITGB5,COL2A1,ITGB3,HMMR,COMP,ITGB6,COL6A1,TNN,THBS2,THBS3,TNXB,ITGA2,VWF,ITGA9,ITGA6,ITGA7
BIOCARTA_ATRBRCA_PATHWAY	0.469412118	0.1871	-0.012296296	0.8157	0.1871	NA	CDCA	4499	0.441745126	0.9996	0.441745126	HUS1,BRCA2,RAD9A,CHEK2,FANCD2,FANCG,RAD17
BIOCARTA_SHH_PATHWAY	0.468607931	0.1875	-0.025278957	0.6863	0.1875	NA	CDCA	5982	0.441891892	0.9996	0.441891892	GLI3,SHH,GLI1,PRKAR2A,GSK3B,PTCH1,PRKACB
KEGG_STEROID_HORMONE_BIOSYNTHESIS	0.442892374	0.1894	-0.006180775	0.6737	0.1894	NA	CDCA	2614	0.443969892	0.9996	0.443969892	CYP11B1,CYP7A1,SULT1E1,SRD5A2,CYP11A1,CYP1B1,HSD17B7,CYP21A2,UGT2B4
KEGG_GRAFT_VERSUS_HOST_DISEASE	0.413213801	0.1944	-0.00706871	0.7017	0.1944	NA	CDCA	5031	0.451643339	0.9996	0.451643339	PRF1,HLA-DMB,IL1B,HLA-DOA,KLRD1,CD28,IL6,GZMB,HLA-DQA1,KIR2DL1,KIR2DL3,KIR2DL2,KIR3DL1
KEGG_VIRAL_MYOCARDITIS	0.366962378	0.1955	-0.000346517	0.9861	0.1955	NA	CDCA	10100	0.45259115	0.9996	0.45259115	HLA-DMB,CXADR,HLA-DMA,ACTG1,CASP3,CASP9,CASP8,ICAM1,MYH3,MYH2,MYH7,MYH6,HLA-B,MYH9,HLA-E,HLA-DQA1,HLA-G,HLA-F,EIF4G2,CCND1,CD86,CD80,SGCG,CD40LG,MYH7B,SGCA,BID,ITGAL,PRF1,RAC2,RAC1,HLA-DRB5,HLA-DPB1,HLA-DOA,CD28,ACTB,CD55,MYH14,ABL1,ABL2,MYH10
BIOCARTA_CK1_PATHWAY	0.430621474	0.1986	-0.106008986	0.2285	0.1986	NA	CDCA	5962	0.454033508	0.9996	0.454033508	DRD1,CDK5R1,DRD2,CDK5,PRKAR2A,PRKACB,PPP3CA,PLCB1
KEGG_ADHERENS_JUNCTION	0.367552747	0.1999	-0.018765163	0.4609	0.1999	NA	CDCA	7898	0.455521254	0.9996	0.455521254	LMO7,FER,VCL,CTNNB1,ACTG1,PTPRJ,EGFR,ACTN4,BAIAP2,LEF1,ACTN1,ACTN3,CTNNA2,FARP2,MAPK3,WASL,FGFR1,ERBB2,CDH1,TCF7L2,TCF7L1,PVRL4,RAC2,SORBS1,RAC1,YES1,ACTB,TCF7,CREBBP,SMAD3,SNAI2,PTPN1
BIOCARTA_TGFB_PATHWAY	0.450717575	0.2077	-0.021233519	0.7766	0.2077	NA	CDCA	762	0.470020069	0.9996	0.470020069	SMAD3,CDH1,ZFYVE9
BIOCARTA_BCELLSURVIVAL_PATHWAY	0.476650809	0.2106	-0.001184893	0.9833	0.2106	NA	CDCA	6855	0.473531959	0.9996	0.473531959	PIK3CG,ZBTB7A,CASP3,CASP7,JUND,PIK3R1
BIOCARTA_EPO_PATHWAY	0.451409734	0.2107	-0.045775517	0.5175	0.2107	NA	CDCA	6611	0.473531959	0.9996	0.473531959	STAT5A,STAT5B,ELK1,PLCG1,SOS1,JUN,MAPK3,SHC1
KEGG_GLYOXYLATE_AND_DICARBOXYLATE_METABOLISM	0.469756002	0.2118	-0.088525723	0.3244	0.2118	NA	CDCA	3589	0.473786667	0.9996	0.473786667	MTHFD2L,ACO1,CS,AFMID,HAO2
KEGG_PPAR_SIGNALING_PATHWAY	0.413597199	0.2119	-0.006187506	0.6403	0.2119	NA	CDCA	3884	0.473786667	0.9996	0.473786667	ACOX2,PPARD,PPARG,AQP7,MMP1,CYP7A1,ILK,RXRB,RXRG,ACADL,ACSL4,ACSL3,PLTP,ACSL5,LPL,HMGCS2,CYP8B1
BIOCARTA_BARRESTIN_SRC_PATHWAY	0.443123334	0.2163	-0.059787707	0.5515	0.2163	NA	CDCA	5634	0.478936041	0.9996	0.478936041	ADCY1,HCK,MAPK3,PLCB1,DNM1
BIOCARTA_MAL_PATHWAY	0.430702609	0.2209	-0.040244926	0.6198	0.2209	NA	CDCA	5572	0.486426263	0.9996	0.486426263	ACTA1,LIMK1,MAL,SRF,MAP3K1,RAC1,MAPK3
KEGG_GLYCOSPHINGOLIPID_BIOSYNTHESIS_GANGLIO_SERIES	0.469438608	0.2217	-0.150826956	0.0946	0.2217	NA	CDCA	8399	0.486549664	0.9996	0.486549664	SLC33A1,HEXA,B3GALT4,ST8SIA1,ST6GALNAC5,ST3GAL1,ST6GALNAC3,ST3GAL2,ST3GAL5
KEGG_TYROSINE_METABOLISM	0.424192867	0.2231	-0.013693213	0.6299	0.2231	NA	CDCA	5839	0.487012	0.9996	0.487012	TYRP1,ADH1C,ADH1B,ADH1A,ADH7,DCT,HEMK1,LCMT2,MAOA,METTL6,MAOB,ALDH3B2,TAT,ALDH3B1,AOC3
KEGG_MTOR_SIGNALING_PATHWAY	0.377897369	0.224	-0.001187002	0.9627	0.224	NA	CDCA	5585	0.487507488	0.9996	0.487507488	RPS6KB1,PIK3CB,DDIT4,VEGFB,VEGFC,MAPK3,PIK3R1,STRADA,IGF1,RICTOR,EIF4E1B,EIF4E,RPS6KA1,ULK1,RHEB
KEGG_NICOTINATE_AND_NICOTINAMIDE_METABOLISM	0.432315497	0.2264	-0.069639947	0.1991	0.2264	NA	CDCA	8988	0.489584185	0.9996	0.489584185	NMNAT3,NMNAT2,NAMPT,NT5C1A,ENPP3,NADSYN1,CD38,NNT,NT5M,NT5C3,NT5C2,AOX1,NT5E,NNMT,NT5C
BIOCARTA_ERK_PATHWAY	0.399435986	0.2272	-0.088775813	0.1376	0.2272	NA	CDCA	5869	0.489584185	0.9996	0.489584185	MKNK2,ELK1,SOS1,SHC1,MYC,EGFR,PTPRR,RPS6KA1,MAPK3,PDGFRA
BIOCARTA_FAS_PATHWAY	0.420842897	0.2283	-0.018774704	0.651	0.2283	NA	CDCA	7418	0.491145395	0.9996	0.491145395	LMNB1,CASP3,CASP7,MAP3K1,PAK1,ARHGDIB,CFLAR,DFFA,DFFB,MAP2K4,FADD,JUN,RIPK2,SPTAN1
KEGG_GLYCINE_SERINE_AND_THREONINE_METABOLISM	0.448273839	0.2379	-0.02781758	0.44	0.2379	NA	CDCA	8317	0.505151299	0.9996	0.505151299	GCAT,AGXT,GLDC,ALAS2,GNMT,SARDH,GATM,MAOA,MAOB,GLYCTK,CTH,BHMT,DLD,PSAT1,AOC3
KEGG_HEDGEHOG_SIGNALING_PATHWAY	0.392565992	0.2447	-0.01716632	0.3491	0.2447	NA	CDCA	6032	0.515209003	0.9996	0.515209003	GLI3,SHH,ZIC2,GLI1,WNT2,WNT3,RAB23,PRKACB,WNT10B,CSNK1G1,CSNK1G3,WNT5A,DHH,WNT16,WNT8B,BMP2,WNT7B,GSK3B,PTCH1,WNT7A
KEGG_ASCORBATE_AND_ALDARATE_METABOLISM	0.448437682	0.2483	-0.053224055	0.5765	0.2483	NA	CDCA	7880	0.519021086	0.9996	0.519021086	UGDH,ALDH3A2,MIOX,UGT1A1,ALDH7A1,ALDH1B1,UGT2B4,UGT2B10,ALDH9A1
BIOCARTA_IL2_PATHWAY	0.429864094	0.2484	-0.045782299	0.4337	0.2484	NA	CDCA	6611	0.519021086	0.9996	0.519021086	STAT5A,STAT5B,ELK1,SOS1,JUN,MAPK3,SHC1,JAK3,SYK
KEGG_GLYCOSAMINOGLYCAN_BIOSYNTHESIS_CHONDROITIN_SULFATE	0.448247913	0.2515	-0.039559463	0.4059	0.2515	NA	CDCA	3138	0.52195626	0.9996	0.52195626	CHPF2,B3GAT3,CHPF,CSGALNACT2,CHST11,CHST14
BIOCARTA_GCR_PATHWAY	0.434076507	0.2532	-0.001185127	0.9829	0.2532	NA	CDCA	4038	0.52402654	0.9996	0.52402654	ANXA1,NFKB1,NR3C1,CALM3,PIK3R1
KEGG_O_GLYCAN_BIOSYNTHESIS	0.422706773	0.2536	-0.005879447	0.8365	0.2536	NA	CDCA	4647	0.52402654	0.9996	0.52402654	GALNT3,GCNT4,GALNT2,GCNT3,GALNT5,GCNT1,GALNT13,B4GALT5,WBSCR17
KEGG_RIBOFLAVIN_METABOLISM	0.456125928	0.2573	-0.01915671	0.7731	0.2573	NA	CDCA	2905	0.529164151	0.9996	0.529164151	ACP6,RFK,MTMR6,MTMR7
BIOCARTA_COMP_PATHWAY	0.447745704	0.2584	-0.057969583	0.4037	0.2584	NA	CDCA	7388	0.530592151	0.9996	0.530592151	C7,MBL2,C9,MASP1,MASP2,C6,C1QC,C1QA,C1QB
KEGG_TYPE_II_DIABETES_MELLITUS	0.386118884	0.2598	-0.001186709	0.9503	0.2598	NA	CDCA	7278	0.532630721	0.9996	0.532630721	SLC2A2,PIK3R3,PIK3R1,IRS4,PIK3CG,IRS2,SOCS2,PIK3CB,SOCS3,SOCS1,SOCS4,PRKCE,MAPK3,MAFA,ABCC8,CACNA1D,CACNA1A
KEGG_PYRIMIDINE_METABOLISM	0.357179158	0.2643	-0.002924556	0.8502	0.2643	NA	CDCA	9454	0.540163125	0.9996	0.540163125	CTPS,DTYMK,PRIM1,NT5C3,NT5C2,NUDT2,POLE,POLR2J2,POLR2J3,NME6,NME4,NT5C1A,PNPT1,ZNRD1,CTPS2,RRM2B,CMPK1,TK2,TK1,POLE2,UPRT,POLE3,ENTPD8,ENTPD5,ENTPD3,ENTPD4,UPB1,AK3,POLD3,POLD4,NT5M,NT5E,NT5C,POLR1E,POLR1C,POLR1B,RRM2,TXNRD1,POLA1,UPP1,UPP2,POLA2,POLR2C,POLR2B,UCK1,UCK2,POLR3G,POLR3K,POLR3A,POLR3GL,POLR3C
KEGG_NOTCH_SIGNALING_PATHWAY	0.37973221	0.2658	-0.015427978	0.5581	0.2658	NA	CDCA	8556	0.541536449	0.9996	0.541536449	JAG2,CIR1,MAML3,RBPJL,DTX4,DVL3,CTBP2,DTX2,MAML1,CREBBP,DLL3,DLL1,SNW1,RFNG,DVL1,NUMBL,NCSTN,HES1,NOTCH2,NOTCH1,HDAC1,HES5,ADAM17,RBPJ
BIOCARTA_ALK_PATHWAY	0.400611365	0.2719	-0.016013443	0.5592	0.2719	NA	CDCA	1027	0.551387907	0.9996	0.551387907	MEF2C,BMP10,GATA4,AXIN1,TGFBR3,CHRD
BIOCARTA_CELLCYCLE_PATHWAY	0.448961147	0.2729	-0.019805403	0.6115	0.2729	NA	CDCA	7260	0.552559133	0.9996	0.552559133	E2F1,CDK1,RBL1,CDC25A,CCNE1,CCND1,CDKN1A,CCND2,CDKN2D,CCNA1
BIOCARTA_P53_PATHWAY	0.449742159	0.2764	-0.031845561	0.654	0.2764	NA	CDCA	5963	0.555097546	0.9996	0.555097546	E2F1,CCNE1,CCND1,CDKN1A,BCL2,MDM2,GADD45A
KEGG_COMPLEMENT_AND_COAGULATION_CASCADES	0.38053967	0.2867	-0.008613009	0.6591	0.2867	NA	CDCA	9308	0.570781735	0.9996	0.570781735	A2M,MASP1,MASP2,F13A1,C1QC,SERPINE1,CFI,KNG1,F10,C5AR1,F9,SERPING1,PROC,PLAUR,C1QA,C1QB,C8B,F5,SERPINF2,F3,MBL2,C7,C9,C6,C5,BDKRB1,BDKRB2,F13B,FGA,FGB,KLKB1,PLAT,CR1,PLG,VWF,CD55,CD59
KEGG_VASOPRESSIN_REGULATED_WATER_REABSORPTION	0.378291739	0.2872	-0.006575695	0.7935	0.2872	NA	CDCA	8605	0.570908207	0.9996	0.570908207	DYNC1LI2,AQP4,AQP3,DYNLL1,DYNLL2,DYNC2H1,CREB3L2,RAB11B,CREB3L1,PRKACB,CREB3L3,ARHGDIA,ARHGDIB,DYNC1I1,CREB1,CREB5,DCTN2,RAB5A,VAMP2
KEGG_NEUROACTIVE_LIGAND_RECEPTOR_INTERACTION	0.353909829	0.2881	-0.00340017	0.367	0.2881	NA	CDCA	7741	0.571754545	0.9996	0.571754545	LHCGR,ADORA1,HTR1B,S1PR1,CHRNA9,S1PR4,CHRNA5,GRID2,CHRNA4,CHRNA7,CHRNA6,CHRNA1,CHRNA2,C5AR1,GRIN2A,HTR4,SSTR4,CRHR2,SSTR2,SSTR3,LPAR6,MC2R,PPYR1,BDKRB1,BDKRB2,HCRTR2,GPR156,NPY5R,GH2,CHRNB1,UTS2R,GHSR,CHRNE,MCHR1,GLRA1,EDNRB,KISS1R,MC5R,HTR5A,GHR,NPBWR1,RXFP2,GRM7,GIPR,NPFFR2,NPFFR1,BRS3,PTGFR,PLG,P2RY13,P2RY10,GRIA2,GRIA1,P2RY14,HTR2B,NMBR,HTR2C,F2RL2,F2RL3,THRA,THRB,GABRB3,GABRB1,GRIK4,F2RL1,VI…
BIOCARTA_CARM_ER_PATHWAY	0.39354036	0.2903	-0.000938921	0.9776	0.2903	NA	CDCA	904	0.572915837	0.9996	0.572915837	MEF2C,PPARGC1A,HDAC9
KEGG_RNA_DEGRADATION	0.352737993	0.2952	-0.020778707	0.5478	0.2952	NA	CDCA	10611	0.575132444	0.9996	0.575132444	CNOT8,CNOT3,CNOT2,SKIV2L2,CNOT6,CNOT4,DCPS,PARN,EDC3,LSM5,LSM4,EXOSC9,EXOSC6,EXOSC4,EXOSC5,TTC37,CNOT10,PAPD7,EXOSC3,C1D,SKIV2L,PNPT1,EXOSC10,CNOT6L,ENO2,ENO3,DDX6,DIS3,PAPOLA,WDR61,DCP1B,DCP2,DCP1A,MPHOSPH6
BIOCARTA_TH1TH2_PATHWAY	0.450163042	0.2956	-0.009381789	0.8283	0.2956	NA	CDCA	3255	0.575132444	0.9996	0.575132444	IL12RB2,IL4R,IL12A,IFNGR2,IFNGR1
BIOCARTA_ERYTH_PATHWAY	0.473327489	0.3008	-0.007059985	0.8727	0.3008	NA	CDCA	1699	0.581161595	0.9996	0.581161595	IL3,IL6,IGF1
KEGG_GLYCOSAMINOGLYCAN_BIOSYNTHESIS_KERATAN_SULFATE	0.446233585	0.3076	-0.036089854	0.5895	0.3076	NA	CDCA	7568	0.590808811	0.9996	0.590808811	B4GALT2,FUT8,CHST4,ST3GAL1,ST3GAL2,CHST6,B3GNT1,B4GALT4
BIOCARTA_ARF_PATHWAY	0.43120435	0.3161	-0.00118501	0.9881	0.3161	NA	CDCA	7185	0.603472303	0.9996	0.603472303	PIK3CG,E2F1,POLR1C,RAC1,MDM2,ABL1,MYC,PIK3R1
KEGG_PROXIMAL_TUBULE_BICARBONATE_RECLAMATION	0.424758026	0.3162	-0.032449252	0.47	0.3162	NA	CDCA	4544	0.603472303	0.9996	0.603472303	ATP1B1,SLC38A3,ATP1B3,GLUD1,ATP1B4,ATP1A4,ATP1A2
KEGG_LYSINE_DEGRADATION	0.367927664	0.3184	-0.033076239	0.3736	0.3184	NA	CDCA	3713	0.60566087	0.9996	0.60566087	OGDHL,ACAT2,AASDHPPT,SETMAR,AADAT,GCDH,WHSC1,EHMT2,SUV420H2,ALDH7A1,ALDH9A1,SUV420H1
BIOCARTA_IL3_PATHWAY	0.43515416	0.3195	-0.083831153	0.3266	0.3195	NA	CDCA	6611	0.60566087	0.9996	0.60566087	IL3,STAT5A,STAT5B,SOS1,MAPK3,SHC1
BIOCARTA_GATA3_PATHWAY	0.421616991	0.3205	-0.023057174	0.7658	0.3205	NA	CDCA	3895	0.605800578	0.9996	0.605800578	MAP2K3,JUNB,GATA3,MAPK14,PRKACB
BIOCARTA_TNFR1_PATHWAY	0.396256458	0.3212	-0.018773776	0.6483	0.3212	NA	CDCA	6423	0.606247619	0.9996	0.606247619	LMNB1,TNFRSF1A,CASP3,MAP3K1,PAK1,ARHGDIB,DFFA,DFFB,FADD,JUN,SPTAN1
KEGG_GNRH_SIGNALING_PATHWAY	0.351380502	0.3232	-0.013039167	0.3075	0.3232	NA	CDCA	6045	0.60826705	0.9996	0.60826705	ADCY1,ADCY7,PRKACB,MAP2K7,MAP2K6,EGFR,PLD1,JUN,MAPK3,PLA2G2A,PLA2G2E,ELK1,KRAS,MAP2K3,CACNA1S,CACNA1D,GNRHR,PLCB4,PLCB1,PRKCB,PLA2G3,FSHB,PLA2G5,CAMK2G,MAP3K1,SOS1,CAMK2D,CALML6,CALML5,CAMK2A,MAPK14,CALM3
BIOCARTA_VIP_PATHWAY	0.396177229	0.3246	-0.004890338	0.9122	0.3246	NA	CDCA	5962	0.610024138	0.9996	0.610024138	NFKBIA,NFKB1,PRKAR2A,MAP3K1,PRKACB,PPP3CA,MYC,PLCG1,CALM3
KEGG_PEROXISOME	0.370369772	0.3295	-0.007626405	0.6525	0.3295	NA	CDCA	3912	0.614815977	0.9996	0.614815977	ACOX2,PEX3,PEX7,FAR1,GNPAT,PEX26,HAO2,MVK,CROT,PEX13,ACSL4,ACSL3,PEX10,ACSL5,EPHX2,SOD2,PEX11A,BAAT
BIOCARTA_NO1_PATHWAY	0.400214589	0.3331	-0.014130435	0.6341	0.3331	NA	CDCA	9831	0.618748936	0.9996	0.618748936	PDE3B,PRKG2,BDKRB2,PRKAR2B,PRKAR2A,NOS3,PRKACB,CHRNA1,KNG1,HSP90AA1,ACTA1,FLT4,PDE3A,KDR,SLC7A1,CHRM1,PRKAR1A,VEGFA,CALM3,RYR2
KEGG_CITRATE_CYCLE_TCA_CYCLE	0.386872791	0.3374	-0.012549407	0.8512	0.3374	NA	CDCA	6344	0.623332203	0.9996	0.623332203	OGDHL,IDH2,SUCLA2,FH,ACO1,CS,ACLY,DLAT,IDH3A,DLD
KEGG_ASTHMA	0.412832223	0.3516	-0.011066647	0.6545	0.3516	NA	CDCA	4981	0.639628373	0.9996	0.639628373	HLA-DMB,EPX,FCER1G,HLA-DOA,FCER1A,IL3,RNASE3,IL9,HLA-DQA1
KEGG_BETA_ALANINE_METABOLISM	0.401967364	0.3559	-0.053239826	0.4039	0.3559	NA	CDCA	1723	0.64386888	0.9996	0.64386888	ALDH7A1,GAD2,GAD1,ALDH9A1,AOC3
BIOCARTA_NO2IL12_PATHWAY	0.425529903	0.3591	-0.020342665	0.7322	0.3591	NA	CDCA	2273	0.646083631	0.9996	0.646083631	IL12RB2,STAT4,IL12A
BIOCARTA_CASPASE_PATHWAY	0.420413686	0.3666	-0.012001778	0.7346	0.3666	NA	CDCA	7168	0.651352227	0.9996	0.651352227	PRF1,LMNB1,DFFA,DFFB,GZMB,BIRC3,CASP3,CASP9,CASP7,APAF1,ARHGDIB
KEGG_LONG_TERM_POTENTIATION	0.336066396	0.369	-0.061435644	0.046	0.369	NA	CDCA	5695	0.651352227	0.9996	0.651352227	ADCY1,PLCB4,PRKACB,PLCB1,GRIN2A,PRKCB,MAPK3,CAMK2G,PPP3R1,PPP3R2,KRAS,CAMK2D,CALML6,PPP3CA,CALML5,CAMK2A,GRIN1,GRIA2,RPS6KA1,GRIA1,CALM3
BIOCARTA_MTOR_PATHWAY	0.386881276	0.369	-0.001185361	0.979	0.369	NA	CDCA	5897	0.651352227	0.9996	0.651352227	PDK2,RPS6KB1,EIF4G2,EIF4E,EIF4A2,PIK3R1
KEGG_ARGININE_AND_PROLINE_METABOLISM	0.358059955	0.3779	-0.030271554	0.2993	0.3779	NA	CDCA	11044	0.660819786	0.9996	0.660819786	GOT1,P4HA2,P4HA1,P4HA3,NOS3,GATM,PYCR1,PYCR2,ALDH7A1,GLUL,ALDH1B1,SMS,OAT,ALDH9A1,PRODH,ALDH18A1,SRM,GLUD1,AGMAT,ALDH3A2,GLS2,ARG1,CKMT2,ARG2,ALDH4A1,ODC1,NOS1,ACY1,MAOA,MAOB,CPS1,CKMT1A,ALDH2
BIOCARTA_MCALPAIN_PATHWAY	0.367332031	0.3882	-0.035858935	0.6048	0.3882	NA	CDCA	6353	0.670048021	0.9996	0.670048021	PXN,PRKAR2A,PRKACB,EGF,EGFR,ACTA1,CAPN2,MAPK3
KEGG_FATTY_ACID_METABOLISM	0.388328827	0.3883	-0.007612833	0.7787	0.3883	NA	CDCA	6201	0.670048021	0.9996	0.670048021	ADH1C,ADH1B,ADH1A,ADH7,ACAT2,ACSL4,ACSL3,ACSL5,CPT1C,GCDH,ACAA2,ACADL,ALDH7A1,ALDH1B1,ALDH9A1
KEGG_BASAL_TRANSCRIPTION_FACTORS	0.379675748	0.393	-0.05475661	0.2605	0.393	NA	CDCA	5823	0.675484888	0.9996	0.675484888	STON1,TAF9B,TAF5L,TAF1,GTF2H4,TAF6L,GTF2H2,GTF2H1,TAF10,TAF13,TAF12
KEGG_VALINE_LEUCINE_AND_ISOLEUCINE_DEGRADATION	0.352048551	0.4031	-0.001681005	0.9601	0.4031	NA	CDCA	11044	0.689221961	0.9996	0.689221961	BCAT1,BCAT2,EHHADH,HMGCS1,ACAT2,ACAT1,ALDH3A2,HADHA,HADHB,MCCC2,IVD,MCCC1,OXCT1,OXCT2,ACAA2,ALDH6A1,BCKDHB,DBT,ALDH7A1,HMGCS2,ALDH1B1,DLD,AOX1,ALDH2,ABAT,PCCA,ALDH9A1,ACAA1
KEGG_AMINO_SUGAR_AND_NUCLEOTIDE_SUGAR_METABOLISM	0.362923594	0.4113	-0.022050826	0.4701	0.4113	NA	CDCA	8399	0.6979393	0.9996	0.6979393	GNPDA1,CHIA,GNPDA2,GNE,HEXA,UGDH,CHIT1,NANS,HK3,NANP,UAP1,GMDS,NPL,PGM2,RENBP,MPI,GFPT1,GFPT2,FUK,FPGT
KEGG_PORPHYRIN_AND_CHLOROPHYLL_METABOLISM	0.378313865	0.4188	-0.007115328	0.8387	0.4188	NA	CDCA	8978	0.708176516	0.9996	0.708176516	HCCS,ALAD,COX10,ALAS2,CPOX,HMOX1,UGT2A1,COX15,GUSB,UGT1A1,BLVRA,UGT2B4,UGT2B10,UROD
BIOCARTA_RHO_PATHWAY	0.351684197	0.4196	-0.006077676	0.9203	0.4196	NA	CDCA	7899	0.708176516	0.9996	0.708176516	PPP1R12B,PIP5K1B,ARPC4,VCL,ARHGAP4,ARHGAP6,GSN,ARHGAP1,LIMK1,BAIAP2,ARHGEF5,ARHGEF11,ARPC1B,OPHN1
BIOCARTA_CHEMICAL_PATHWAY	0.392186716	0.4213	-0.009186092	0.8697	0.4213	NA	CDCA	5113	0.710129381	0.9996	0.710129381	BID,BCL2L1,PXN,PRKCB,CASP3,CASP9,BCL2
BIOCARTA_TEL_PATHWAY	0.392466917	0.4251	-0.068931464	0.4049	0.4251	NA	CDCA	4364	0.71286	0.9996	0.71286	EGFR,KRAS,BCL2,MYC,TERF1
KEGG_RETINOL_METABOLISM	0.384307373	0.4264	-0.000692555	0.9382	0.4264	NA	CDCA	8563	0.713211253	0.9996	0.713211253	CYP2C19,ADH1C,ADH1B,ADH1A,CYP1A1,CYP26A1,DHRS9,UGT1A1,RDH5,DHRS3,LRAT,DGAT2,CYP2A7,UGT2B10,CYP2B6,ADH7,CYP2A13,CYP2C9,CYP2C8,AWAT2,RDH12,RDH11,RDH10,UGT2B4,RETSAT
BIOCARTA_SPPA_PATHWAY	0.37721864	0.4285	-0.067509507	0.2991	0.4285	NA	CDCA	7994	0.714895408	0.9996	0.714895408	PRKCA,F2RL3,TBXAS1,GNAI1,PTGS1,PRKCB,MAPK3,PLCB1,SYK
KEGG_GLUTATHIONE_METABOLISM	0.350503187	0.4314	-0.003907023	0.89	0.4314	NA	CDCA	6758	0.718574242	0.9996	0.718574242	GSTM5,GSTM2,GSR,OPLAH,GPX5,GPX7,GSTT1,RRM2,SMS,GCLC,RRM2B,GCLM,IDH2,ODC1,GSTA2,GSTA3,GGT7
BIOCARTA_EIF_PATHWAY	0.372204592	0.4328	-0.126444159	0.2799	0.4328	NA	CDCA	5624	0.718574242	0.9996	0.718574242	EIF4G2,EIF4E,EIF4A2,EIF2S2,EEF2K
KEGG_PROPANOATE_METABOLISM	0.367349667	0.4403	-0.033056626	0.4836	0.4403	NA	CDCA	3155	0.723092597	0.9996	0.723092597	LDHB,ACAT2,ACSS1,LDHAL6B,ALDH7A1,ABAT,ALDH9A1
KEGG_ETHER_LIPID_METABOLISM	0.37990981	0.4526	-0.002618836	0.93	0.4526	NA	CDCA	2897	0.730865185	0.9996	0.730865185	PPAP2A,PPAP2B,PLA2G7,PLA2G2E,PLA2G5
KEGG_TASTE_TRANSDUCTION	0.353722357	0.4533	-0.013353116	0.5242	0.4533	NA	CDCA	4466	0.731092972	0.9996	0.731092972	TAS2R1,TAS2R4,TAS2R9,TAS2R7,PRKACB,TAS2R20,GNB3,TAS2R46,PDE1A,KCNB1,TAS2R38,CACNA1A
BIOCARTA_ACTINY_PATHWAY	0.348429206	0.4555	-0.076	0.4231	0.4555	NA	CDCA	5284	0.733736453	0.9996	0.733736453	ACTA1,ABI2,ARPC4,NCK1,RAC1,WASL
KEGG_SNARE_INTERACTIONS_IN_VESICULAR_TRANSPORT	0.347865847	0.4758	-0.064304073	0.162	0.4758	NA	CDCA	10384	0.752534946	0.9996	0.752534946	SNAP29,STX7,BET1,USE1,STX12,STX19,STX17,STX16,SEC22B,SNAP23,STX11,SNAP25,STX10,STX5,STX1A,STX3,STX2,STX1B,BNIP1,VAMP7,BET1L,VAMP2,YKT6
BIOCARTA_CCR3_PATHWAY	0.345366968	0.4879	-0.042969329	0.5106	0.4879	NA	CDCA	4305	0.764279281	0.9996	0.764279281	PIK3C2G,LIMK1,PPP1R12B,NOX1,PRKCB,PLCB1
BIOCARTA_P53HYPOXIA_PATHWAY	0.370406226	0.4906	-0.004296721	0.9439	0.4906	NA	CDCA	1909	0.766672401	0.9996	0.766672401	ABCB1,CDKN1A,GADD45A
KEGG_DRUG_METABOLISM_OTHER_ENZYMES	0.351756709	0.4973	-0.002916749	0.8892	0.4973	NA	CDCA	7911	0.769357261	0.9996	0.769357261	IMPDH2,UGT1A1,CYP2A7,UGT2B10,UPP1,TK2,TK1,CYP2A13,UCK1,UCK2,CES7,UPB1,GUSB,TPMT,UGT2B4
BIOCARTA_CALCINEURIN_PATHWAY	0.369786556	0.5077	-0.094212917	0.2677	0.5077	NA	CDCA	7801	0.780342656	0.9996	0.780342656	PRKCA,PRKCB,CDKN1A,PLCG1,SP3,CALM3,PPP3CA
KEGG_ONE_CARBON_POOL_BY_FOLATE	0.371835404	0.51	-0.069964943	0.4009	0.51	NA	CDCA	3268	0.78188993	0.9996	0.78188993	MTHFD2L,FTCD,DHFR,MTFMT
KEGG_TYPE_I_DIABETES_MELLITUS	0.34612982	0.5142	-0.011073212	0.6266	0.5142	NA	CDCA	7216	0.786635789	0.9996	0.786635789	PRF1,HLA-DMB,GAD2,IL1B,HLA-DOA,GAD1,LTA,CD28,ICA1,PTPRN2,GZMB,HLA-B,HLA-E,HLA-G,HLA-DQA1,IL12A
KEGG_PENTOSE_AND_GLUCURONATE_INTERCONVERSIONS	0.36869004	0.5266	-0.033183546	0.565	0.5266	NA	CDCA	8978	0.795372748	0.9996	0.795372748	UGDH,UGT2A1,GUSB,UGT1A1,AKR1B1,UGT2B4,UGT2B10,DCXR
KEGG_NUCLEOTIDE_EXCISION_REPAIR	0.34784618	0.5328	-0.054780975	0.1641	0.5328	NA	CDCA	5797	0.802069805	0.9996	0.802069805	POLE3,ERCC4,DDB1,GTF2H4,GTF2H2,GTF2H1,POLD3,POLD4,MNAT1,RFC3,RFC2
KEGG_AUTOIMMUNE_THYROID_DISEASE	0.323853681	0.5394	-0.01107814	0.6274	0.5394	NA	CDCA	11121	0.806325943	0.9996	0.806325943	IFNA21,HLA-DMB,HLA-DMA,GZMB,HLA-B,HLA-E,HLA-G,HLA-DQA1,HLA-F,CD86,CD80,CD40LG,TSHR,TG,PRF1,HLA-DRB3,TSHB,IFNA1,IFNA6,IFNA5,HLA-DRB5,HLA-DPB1,HLA-DOA,HLA-DOB,CD28,IL5,IFNA10,CTLA4,IFNA13,IFNA16
KEGG_ANTIGEN_PROCESSING_AND_PRESENTATION	0.31388236	0.5466	-0.007332177	0.5472	0.5466	NA	CDCA	8658	0.814297039	0.9996	0.814297039	IFNA21,KLRC3,PDIA3,CD8B,HLA-DMB,HLA-DMA,RFXAP,KLRD1,LTA,CIITA,HLA-B,HLA-E,HLA-DQA1,HLA-G,HLA-F,KIR2DL1,KIR2DL3,KIR2DL2,KIR3DL1,IFI30,NFYB,NFYA,CALR,HSPA2,IFNA6,IFNA5,TAP1,HSPA4,HLA-DOA,HSPA8,CREB1,IFNA10,KIR2DS4,IFNA13,IFNA16
BIOCARTA_ARAP_PATHWAY	0.336214655	0.5559	-0.052782304	0.6152	0.5559	NA	CDCA	8936	0.819748816	0.9996	0.819748816	ARFGAP1,KDELR3,ARFGAP3,CYTH1,GPLD1,ASAP2,ARFGEF1
KEGG_DNA_REPLICATION	0.3387561	0.5661	-0.073934961	0.1795	0.5661	NA	CDCA	9358	0.828108361	0.9996	0.828108361	POLA1,POLA2,RPA4,PRIM1,MCM7,POLE2,POLE3,POLE,MCM2,MCM3,MCM4,MCM5,MCM6,POLD3,POLD4,DNA2,RFC3,RFC2
KEGG_VIBRIO_CHOLERAE_INFECTION	0.299308339	0.5821	-0.111144087	0.0202	0.5821	NA	CDCA	9128	0.838819824	0.972162162	0.838819824	ATP6V0E1,ACTG1,PRKACB,PRKCA,KDELR3,ATP6V1D,PRKCB,ATP6V1A,SEC61B,ATP6V1B2,SEC61A1,ACTB,PLCG1,ATP6V1E1,PLCG2,ATP6V1E2,ATP6V0A4,TJP2,ATP6V0A2
BIOCARTA_NKT_PATHWAY	0.353986728	0.6027	-0.009386424	0.7444	0.6027	NA	CDCA	3255	0.851540453	0.9996	0.851540453	IL12RB2,IL4R,IFNGR2,IFNGR1,IL12A
BIOCARTA_AMI_PATHWAY	0.350840249	0.6051	-0.025481481	0.6874	0.6051	NA	CDCA	6176	0.852580728	0.9996	0.852580728	F10,PLG,COL4A5,FGA,FGB,AHSP
KEGG_REGULATION_OF_AUTOPHAGY	0.318178847	0.6125	-0.042494318	0.3963	0.6125	NA	CDCA	9588	0.854243923	0.9996	0.854243923	IFNA21,ATG12,IFNA6,IFNA5,ATG7,IFNA10,GABARAP,ATG4D,ATG4B,ULK1,ULK2,ATG4A,ULK3,IFNA13,IFNA16
KEGG_GLYCOSAMINOGLYCAN_DEGRADATION	0.34493932	0.6151	-0.005975604	0.9368	0.6151	NA	CDCA	4032	0.855905106	0.9996	0.855905106	HS3ST3A1,HPSE,HS3ST3B1,IDUA
BIOCARTA_CHREBP2_PATHWAY	0.299471176	0.6169	-0.027140597	0.5167	0.6169	NA	CDCA	10113	0.857497556	0.9996	0.857497556	YWHAZ,PPP2R3B,PPP2R3A,PPP2R5B,PPP2R5D,PPP2R5C,PRKAR2B,PRKAR2A,PPP2CB,FASN,PRKACB,PPP2R2B,PRKAB2,PRKAB1,YWHAB,MLX,PRKAR1A,YWHAQ,PPP2R5E
BIOCARTA_AGR_PATHWAY	0.324303007	0.6389	-0.018779343	0.5938	0.6389	NA	CDCA	9652	0.873230094	0.9996	0.873230094	NRG3,PXN,MUSK,CTTN,PAK4,RAC1,GIT2,PAK1,CHRNA1,NRG2,EGFR,ACTA1,DVL1,LAMA4,CHRM1,JUN,MAPK3
KEGG_DRUG_METABOLISM_CYTOCHROME_P450	0.310831889	0.6563	-0.089919335	0.0155	0.6563	NA	CDCA	7121	0.885529485	0.972162162	0.885529485	ADH1C,ADH1B,ADH1A,GSTM5,GSTM2,ALDH3B2,GSTT1,CYP2E1,UGT1A1,ALDH3B1,CYP2A7,CYP2B6,ADH7,FMO4,FMO5,CYP2A13,FMO2,FMO3,GSTA2,GSTA3,MAOA,CYP2C8,MAOB,UGT2B4
BIOCARTA_MTA3_PATHWAY	0.326493622	0.6566	-0.028739322	0.6972	0.6566	NA	CDCA	11268	0.885529485	0.9996	0.885529485	ALDOA,MTA3,ESR1,CDH1,MBD3,SNAI2,HDAC1,HSPB2,CTSD,HSPB1,TUBA4A,PDZK1,GAPDH
KEGG_MISMATCH_REPAIR	0.337754081	0.6669	-0.063515583	0.2972	0.6669	NA	CDCA	6589	0.894580962	0.9996	0.894580962	MSH3,MSH2,POLD3,POLD4,RFC3,RFC2,PMS2
KEGG_GAP_JUNCTION	0.311576936	0.6721	-0.016551041	0.2621	0.6721	NA	CDCA	8963	0.897314694	0.9996	0.897314694	ADCY1,PDGFB,ADCY7,TUBB2A,TUBB2C,PRKG2,PLCB4,TUBB6,GUCY1A3,PRKACB,PDGFD,PLCB1,EGFR,PRKCA,CDK1,PRKCB,ADRB1,MAPK3,PDGFRA,TUBA4A,PDGFRB,DRD1,GNAI2,GNAI1,DRD2,KRAS,SOS1,SOS2,TUBA3E,EGF,NRAS,TUBA8,CSNK1D,TUBAL3,HTR2B,HTR2C,HTR2A
KEGG_CYSTEINE_AND_METHIONINE_METABOLISM	0.317745008	0.6766	-0.027821704	0.4574	0.6766	NA	CDCA	12810	0.898735431	0.9996	0.898735431	LDHC,LDHB,AHCY,SRM,GOT1,DNMT3L,ENOPH1,DNMT3B,DNMT3A,MAT2A,LDHAL6B,CDO1,TAT,ADI1,CTH,SDS,MTR,BHMT,MTAP,AHCYL1,MAT2B,APIP,SMS,MPST
BIOCARTA_MEF2D_PATHWAY	0.319918954	0.683	-0.009332412	0.9173	0.683	NA	CDCA	8381	0.901477296	0.9996	0.901477296	PRKCA,CAPN2,PRKCB,MEF2D,HDAC1,CALM3,PPP3CA
BIOCARTA_STATHMIN_PATHWAY	0.320364428	0.6866	-0.103747963	0.193	0.6866	NA	CDCA	3895	0.903637387	0.9996	0.903637387	CDK1,CAMK2G,CAMK2D,PRKACB,CAMK2A
KEGG_AMINOACYL_TRNA_BIOSYNTHESIS	0.277585014	0.6981	-0.079786445	0.1567	0.6981	NA	CDCA	9751	0.90526361	0.9996	0.90526361	TARS2,VARS2,NARS,FARS2,VARS,WARS,PARS2,LARS,MARS2,YARS,RARS2,SARS,DARS2,TARS,FARSB,CARS2,YARS2,MTFMT
KEGG_HOMOLOGOUS_RECOMBINATION	0.338134017	0.7091	-0.106069252	0.0446	0.7091	NA	CDCA	10042	0.90526361	0.9996	0.90526361	NBN,BLM,MRE11A,RPA4,RAD51L1,MUS81,RAD51L3,EME1,BRCA2,RAD54L,RAD51,POLD3,POLD4,TOP3A,RAD54B,TOP3B
KEGG_HUNTINGTONS_DISEASE	0.250334986	0.7232	-0.000945321	0.9276	0.7232	NA	CDCA	1251	0.915220503	0.9996	0.915220503	BDNF,SIN3A,CREB3L3,PPARGC1A,GRIN1,PPARG,DLG4,ATP5H,ATP5J,CREB1,CREB5
KEGG_OLFACTORY_TRANSDUCTION	0.294861115	0.7394	-0.01714688	0.016	0.7394	NA	CDCA	8970	0.919330038	0.972162162	0.919330038	OR2S2,OR5R1,CLCA1,OR1S2,OR52K1,OR2T2,OR56B4,OR52N4,OR52N1,OR56B1,OR5P3,OR5P2,OR1Q1,OR6T1,OR56A3,OR56A4,OR56A1,OR52M1,OR51I2,OR51I1,OR56A5,OR51Q1,OR7E24,OR10P1,OR5AN1,OR4A47,OR2W1,GNAL,OR5V1,OR4N5,OR6V1,OR2A25,OR9Q1,PDE1C,OR5B17,OR52R1,OR2A12,OR2A14,OR5T2,OR5T3,OR4P4,OR6X1,OR2AK2,OR2J3,OR2J2,OR52D1,OR8K1,OR8K3,OR1K1,OR2K2,OR51B6,OR2T34,OR2M7,OR5M11,OR52E4,OR2M3,OR5AC2,OR2M5,OR2T27,OR52E8,OR51A2,OR…
BIOCARTA_CSK_PATHWAY	0.293678841	0.7474	-0.070719542	0.3099	0.7474	NA	CDCA	10981	0.924006805	0.9996	0.924006805	ADCY1,CD3G,CD3D,CD3E,CREBBP,CD247,PRKAR2B,PRKAR2A,LCK,PRKAR1A,ZAP70,CD4,PRKACB
KEGG_ARACHIDONIC_ACID_METABOLISM	0.313564699	0.7609	-0.044994223	0.0885	0.7609	NA	CDCA	10635	0.931798891	0.9996	0.931798891	CYP2J2,PTGS2,CYP2C19,CYP2C18,PTGS1,GPX1,PTGES,GPX5,GPX3,PLA2G1B,GPX7,CYP2E1,CBR3,ALOX15B,PLA2G2A,PLA2G2E,PLA2G3,PLA2G2D,PLA2G5,PLA2G2F,ALOX12,CYP2U1,CYP2B6,CBR1,PLA2G12A,TBXAS1,CYP2C9,CYP2C8,EPHX2,CYP4A11,GGT6,GGT7,LTA4H,CYP4F2
KEGG_RNA_POLYMERASE	0.275860399	0.766	-0.060619535	0.3551	0.766	NA	CDCA	5178	0.931798891	0.9996	0.931798891	ZNRD1,POLR2C,POLR3G,POLR3K,POLR1E,POLR3GL,POLR3A,POLR2J2
BIOCARTA_INTRINSIC_PATHWAY	0.285026463	0.7685	-0.047703121	0.4907	0.7685	NA	CDCA	12014	0.931798891	0.9996	0.931798891	KNG1,F12,COL4A2,F10,F8,F9,SERPING1,COL4A5,PROC,FGG,F5,FGA,FGB,KLKB1,PROS1
KEGG_PANTOTHENATE_AND_COA_BIOSYNTHESIS	0.314427776	0.773	-0.078206774	0.34	0.773	NA	CDCA	2152	0.931874654	0.9996	0.931874654	PPCS,PANK3,VNN2
KEGG_PENTOSE_PHOSPHATE_PATHWAY	0.276275295	0.7781	-0.082892852	0.2047	0.7781	NA	CDCA	3748	0.935436397	0.9996	0.935436397	ALDOB,RPIA,PFKP,FBP2,PRPS2
KEGG_ALLOGRAFT_REJECTION	0.289702172	0.7829	-0.011070475	0.6812	0.7829	NA	CDCA	10600	0.936901372	0.9996	0.936901372	PRF1,HLA-DRB3,HLA-DMB,HLA-DMA,HLA-DRB5,HLA-DPB1,HLA-DOA,CD28,IL5,GZMB,HLA-B,HLA-E,HLA-G,HLA-DQA1,HLA-F,CD86,CD80,CD40LG,IL12A
KEGG_METABOLISM_OF_XENOBIOTICS_BY_CYTOCHROME_P450	0.283165728	0.7848	-0.022861101	0.3139	0.7848	NA	CDCA	8236	0.937201095	0.9996	0.937201095	CYP2C19,CYP2S1,ADH1C,ADH1B,ADH1A,GSTM5,GSTM2,CYP1A1,ALDH3B2,GSTT1,CYP2E1,UGT1A1,ALDH3B1,UGT2B10,CYP1B1,CYP2F1,CYP2B6,ADH7,GSTA2,GSTA3,CYP2C9,CYP2C8,UGT2B4
BIOCARTA_RARRXR_PATHWAY	0.303219935	0.7882	-0.025524562	0.7553	0.7882	NA	CDCA	518	0.937954909	0.9996	0.937954909	RARA
KEGG_ALZHEIMERS_DISEASE	0.235502235	0.8332	-0.016853933	0.283	0.8332	NA	CDCA	6518	0.953702609	0.9996	0.953702609	UQCR11,IL1B,GRIN2A,FADD,MAPK3,EIF2AK3,CDK5R1,LPL,GRIN1,CACNA1S,NDUFV3,CACNA1D,CASP3,PLCB4,CASP9,CASP7,PLCB1,ATP5H,ATP5J,CDK5,ADAM17,BID,NDUFB5,PPP3R1,PPP3R2,NDUFB1,TNFRSF1A,CALML6,PPP3CA,CALML5,GAPDH,NOS1,ATP5F1,CAPN2,GSK3B,CALM3,APBB1
BIOCARTA_AKAPCENTROSOME_PATHWAY	0.271995307	0.8353	-0.117008146	0.2693	0.8353	NA	CDCA	11426	0.953702609	0.9996	0.953702609	CDK1,PKN1,AKAP9,NUP85,PRKCE,PRKAR2B,PRKAR2A,RHOA,PRKACB
KEGG_CARDIAC_MUSCLE_CONTRACTION	0.282263909	0.8381	-0.018368155	0.3411	0.8381	NA	CDCA	10145	0.953702609	0.9996	0.953702609	ATP1B1,SLC9A6,ATP1B3,ATP1B2,TNNC1,ATP1B4,UQCRFS1,UQCR11,CACNG8,CACNG7,CACNG6,CACNG5,MYH7,MYH6,CACNG2,CACNG1,RYR2,UQCRB,FXYD2,COX7B,CACNB2,CACNB3,COX7A2L,TPM1,TPM3,CACNA2D1,ATP1A4,ATP1A2,CACNA1S,CACNA2D4,ATP2A2,CACNA1D,SLC9A1
KEGG_ALPHA_LINOLENIC_ACID_METABOLISM	0.302069565	0.8464	-0.039008493	0.471	0.8464	NA	CDCA	11368	0.956580258	0.9996	0.956580258	ACOX1,FADS2,PLA2G12A,PLA2G1B,PLA2G2A,PLA2G2C,PLA2G3,PLA2G2E,PLA2G2D,PLA2G5,PLA2G2F
KEGG_OTHER_GLYCAN_DEGRADATION	0.277653885	0.8506	-0.170857759	0.0872	0.8506	NA	CDCA	10982	0.956580258	0.9996	0.956580258	HEXA,ENGASE,FUCA1,MANBA,NEU3,MAN2B1,NEU2,GBA,NEU4
KEGG_N_GLYCAN_BIOSYNTHESIS	0.263023248	0.8596	-0.036145174	0.3555	0.8596	NA	CDCA	9804	0.959831346	0.9996	0.959831346	TUSC3,FUT8,ALG1,ALG2,ALG9,STT3A,DAD1,RPN1,MGAT4A,ST6GAL1,B4GALT2,MOGS,MAN2A2,MAN2A1,ALG10B,DPM1,DPM3,MGAT5,ALG13,ALG14
KEGG_INTESTINAL_IMMUNE_NETWORK_FOR_IGA_PRODUCTION	0.279376885	0.8739	-0.007070807	0.6824	0.8739	NA	CDCA	10600	0.962894295	0.9996	0.962894295	HLA-DRB3,HLA-DMB,CCL28,HLA-DMA,CCL27,CCR10,IL15RA,HLA-DRB5,HLA-DPB1,HLA-DOA,CD28,IL6,IL5,LTBR,TNFRSF13B,PIGR,ITGA4,HLA-DQA1,CD86,CD80,CD40LG,AICDA,MAP3K14
KEGG_GLYCOSYLPHOSPHATIDYLINOSITOL_GPI_ANCHOR_BIOSYNTHESIS	0.283156731	0.8937	-0.051321314	0.2746	0.8937	NA	CDCA	9478	0.968483513	0.9996	0.968483513	GPLD1,PIGK,PIGL,PIGM,PIGC,PIGA,PIGX,PIGW,PIGV,PIGT,PIGQ
KEGG_VASCULAR_SMOOTH_MUSCLE_CONTRACTION	0.274789932	0.9043	-0.016570748	0.1903	0.9043	NA	CDCA	8091	0.968948403	0.9996	0.968948403	GNA13,ADCY1,ADCY7,GNA12,ACTG2,PLA2G1B,PRKACB,ROCK2,MYLK3,PPP1CC,MAPK3,PLA2G2A,PLA2G2E,ADORA2B,ADORA2A,CACNA1S,ADRA1A,CACNA1D,ADRA1D,MRVI1,PLCB4,GUCY1A3,PLCB1,PPP1R14A,PRKCA,KCNMA1,RAMP2,PRKCH,PRKCE,PRKCB,ARHGEF11,PLA2G3,PLA2G5,PPP1R12B,CALML3,PPP1R12A,CALML6,CALML5,NPR1,CALM3
KEGG_SYSTEMIC_LUPUS_ERYTHEMATOSUS	0.290857306	0.9045	-0.011122145	0.1913	0.9045	NA	CDCA	7388	0.968948403	0.9996	0.968948403	HIST2H2AA3,C1QC,HIST1H2BM,H2AFV,H2AFX,ACTN4,GRIN2A,ACTN1,H2AFJ,ACTN3,HLA-DQA1,C1QA,C1QB,HIST1H4B,HIST1H4F,HIST1H4I,HLA-DOA,HIST1H4J,HIST1H4H,HIST2H3D,HIST1H3B,H3F3A,H3F3B,HIST1H3E,HIST1H3G,HIST1H3I,HIST2H4A,HLA-DMB,H2BFM,C8B,HIST2H2BE,HIST2H2BF,C7,C9,HIST1H2AG,C6,CD28,HIST1H2BE,HIST1H2BH,FCGR2C,H2AFY2,HIST1H2AI,HIST1H2AH
KEGG_LINOLEIC_ACID_METABOLISM	0.259748967	0.9163	-0.060689371	0.1944	0.9163	NA	CDCA	12448	0.973249675	0.9996	0.973249675	CYP2J2,CYP2C19,CYP2C18,CYP3A43,PLA2G12A,PLA2G1B,CYP2C9,CYP2C8,CYP2E1,ALOX15,AKR1B10,PLA2G2A,PLA2G2C,PLA2G2E,PLA2G3,PLA2G2D,PLA2G5,PLA2G2F
KEGG_SPLICEOSOME	0.212847995	0.9235	-0.018984124	0.3697	0.9235	NA	CDCA	13486	0.976302179	0.9996	0.976302179	NCBP2,NCBP1,CHERP,SNRPD1,SMNDC1,CTNNBL1,SFRS6,SFRS7,SFRS4,SFRS5,DDX23,DHX38,RBM8A,SFRS9,PQBP1,LSM5,U2AF1,LSM4,EFTUD2,MAGOH,SFRS1,SFRS3,HNRNPU,SFRS2,AQR,SNRPA,SNRPF,SNRPE,SNRPG,CCDC12,HSPA1A,HSPA1B,HNRNPA3,DDX46,TCERG1,HNRNPK,CDC40,ISY1,PRPF40B,DHX8,SNW1,DDX5,RBMX,HNRNPA1,PPIE,SNRNP27,SFRS2B,PCBP1,PRPF3,CDC5L,PRPF4,PRPF6,SNRNP200,THOC4,SNRNP40,THOC2,THOC3,PRPF38B,THOC1,PRPF38A,TRA2A,WBP11,SF3B4,SF…
KEGG_RENIN_ANGIOTENSIN_SYSTEM	0.23410438	0.9294	-0.182138823	0.064	0.9294	NA	CDCA	9013	0.978000965	0.9996	0.978000965	THOP1,LNPEP,ACE,ACE2,CPA3,CMA1
KEGG_PRIMARY_IMMUNODEFICIENCY	0.266701395	0.9326	-0.065035829	0.0955	0.9326	NA	CDCA	10829	0.979425361	0.9996	0.979425361	CD8B,UNG,RAG1,RFXAP,BTK,TAP1,ZAP70,IL2RG,CD4,BLNK,CIITA,CD3D,CD3E,TNFRSF13B,CD40LG,LCK,AICDA,JAK3,CD79A
BIOCARTA_PROTEASOME_PATHWAY	0.143595231	0.9471	-0.484074861	7.00E-04	0.9471	NA	CDCA	9803	0.986510652	0.725345455	0.986510652	NA
KEGG_PROTEIN_EXPORT	0.189952691	0.9566	-0.127913218	0.1539	0.9566	NA	CDCA	14764	0.986776656	0.9996	0.986776656	SRP14,OXA1L,SRP54,SRP68,SEC62,SEC63,IMMP1L,SEC61B,SPCS3,SPCS1,SRP72,SPCS2,HSPA5,SEC61A1,SRP9
KEGG_LYSOSOME	0.219928517	0.9584	-0.003722269	0.8322	0.9584	NA	CDCA	11393	0.987854374	0.9996	0.987854374	AP1G1,IDUA,GNS,NPC1,NAGLU,PPT2,PPT1,ABCA2,CD68,LAPTM5,GALNS,SCARB2,ENTPD4,LAPTM4B,GUSB,LAMP1,LAMP2,GM2A,HEXA,AP3S2,AP3S1,ASAH1,AP1S1,AP1S2,TPP1,MAN2B1,ATP6V0D2,AP3B1,CLN3,HYAL1,CTSS,CTSW,CTSO,GAA,CTSE,CTSD,SORT1,CLN5,PSAPL1,NAGPA,GNPTAB,AP3M1,GBA,LIPA,AP4S1,FUCA1,MANBA,SLC17A5,GLA,SUMF1,GGA1,ATP6V0A4,CTNS,GGA2,ATP6V0A2
KEGG_PROTEASOME	0.127420711	0.9703	-0.128388643	0.1523	0.9703	NA	CDCA	7251	0.992300547	0.9996	0.992300547	PSMB11,PSMB9
KEGG_OXIDATIVE_PHOSPHORYLATION	0.131804389	0.9918	-0.042319905	0.2142	0.9918	NA	CDCA	10562	0.997903385	0.9996	0.997903385	UQCR11,COX7B,ATP6V1B2,ATP6V1B1,LHPP,NDUFV3,NDUFV1,COX11,ATP6V0E1,COX10,ATP5B,UQCRFS1,NDUFS6,NDUFS3,ATP6V0D2,ATP5H,COX15,ATP5J,ATP4A,ATP6V1D,ATP6V1A,UQCRB,NDUFB5,COX7A2L,NDUFB1,NDUFA5,NDUFA7,ATP5F1,SDHB,ATP6V1E1,ATP6V1E2,SDHD,ATP5A1,ATP6V0A4,ATP6V0A2
KEGG_RIBOSOME	0.08158085	0.9933	-0.158983019	0.0264	0.9933	NA	CDCA	4339	0.998316193	0.972162162	0.998316193	RPL26L1
KEGG_PARKINSONS_DISEASE	0.126000154	0.9982	-0.042315706	0.1621	0.9982	NA	CDCA	15001	0.9998	0.9996	0.9998	SEPT5,SNCAIP,UQCR11,UBE2J1,UBE2J2,COX6C,SLC25A31,LRRK2,COX7B,UBA7,COX6B2,COX8C,NDUFA4L2,COX8A,UBE2L6,VDAC2,VDAC1,NDUFV3,GPR37,UBA1,NDUFV1,COX6A2,ATP5D,UBE2G1,ATP5B,CYC1,UBE2G2,PINK1,UQCRFS1,NDUFS6,CASP3,CASP9,ATP5O,NDUFS3,ATP5H,ATP5J,SLC25A4,SLC25A5,SLC25A6,COX4I2,COX4I1,NDUFA10,UBB,UQCRB,NDUFB5,NDUFB6,TH,COX7A2L,ATP5G3,NDUFB1,NDUFA4,NDUFA5,NDUFA2,NDUFA3,COX7A1,NDUFA8,NDUFA7,ATP5F1,PARK7,SDHA,SDH…
KEGG_ABC_TRANSPORTERS	0.649522691	0	-0.000148324	0.987	0	NA	FXR	872	0	0.9996	0	ABCA1,ABCA6,ABCB11,ABCB1,ABCB4,ABCG2,ABCC9,ABCC2
KEGG_CYTOKINE_CYTOKINE_RECEPTOR_INTERACTION	0.57449953	0	0	0.987	0	NA	FXR	2242	0	0.9996	0	OSMR,VEGFA,IL1R1,LIF,BMP2,TGFBR1,TGFBR2,KDR,GH1,IL4R,GHR,IL6R,TNFRSF10A,INHBB,INHBA,TNFRSF10B,INHBE,INHBC,CXCL1,CSF2,CXCL3,CSF1,CXCL2,CCL28,CCL26,CCL20,IL10RB,IL18R1,IL6,IL8,IL28B,TGFB3,TNFSF14,TNFSF18,CXCL10,IL1B,IL15RA,PDGFC,EGFR,CCL2,TNFRSF12A,CCL8,CX3CL1,CCL7,IL12RB1,TNFSF10,CXCL13,XCL2,IFNGR2,IFNGR1,IFNAR2,TNFRSF9,TNFRSF21,TNFRSF1A,TNFRSF1B,AMHR2,TNFSF4,BMPR1B,BMPR1A
KEGG_CHEMOKINE_SIGNALING_PATHWAY	0.50737325	0	-0.000248942	0.9594	0	NA	FXR	1658	0	0.9996	0	PRKX,CXCL10,TIAM2,PIK3CB,CCL2,GNAI1,CCL8,NFKBIA,CX3CL1,CCL7,RAC2,XCL2,NFKB1,LYN,CXCL1,PARD3,CXCL3,CXCL2,CCL28,CCL26,CCL20,PIK3R1,IL8
KEGG_TOLL_LIKE_RECEPTOR_SIGNALING_PATHWAY	0.622814992	0	0	0.9961	0	NA	FXR	2325	0	0.9996	0	TIRAP,TLR2,TLR3,TLR4,TLR8,CXCL10,MAP3K8,IL1B,MAP2K6,PIK3CB,FADD,JUN,NFKBIA,TRAF3,MAP2K3,NFKB1,FOS,TICAM1,LBP,IFNAR2,PIK3R1,IL6,IL8,CD14
KEGG_NOD_LIKE_RECEPTOR_SIGNALING_PATHWAY	0.76994417	0	0	0.9981	0	NA	FXR	652	0	0.9996	0	NFKB1,IL1B,RIPK2,TNFAIP3,CXCL1,CCL2,CCL8,NFKBIA,CCL7,MEFV,IL6,IL8,BIRC3
KEGG_CYTOSOLIC_DNA_SENSING_PATHWAY	0.651937439	0	0	0.9985	0	NA	FXR	130	0	0.9996	0	NFKB1,CXCL10,IL1B,NFKBIA,IL6
KEGG_HEMATOPOIETIC_CELL_LINEAGE	0.572001625	0	0	0.9964	0	NA	FXR	988	0	0.9996	0	CD44,IL4R,IL1B,IL6R,CSF2,CSF1,ITGB3,ITGAM,IL6,ITGA2,ITGA6,CD14
KEGG_BLADDER_CANCER	0.644174045	0	-0.000494364	0.9828	0	NA	FXR	1491	0	0.9996	0	E2F3,CDH1,MYC,EGFR,IL8,DAPK2,RPS6KA5,CCND1,VEGFA
KEGG_SMALL_CELL_LUNG_CANCER	0.602133434	0	-0.001832954	0.884	0	NA	FXR	2229	0	0.9996	0	E2F3,PTGS2,NFKB1,PTEN,MYC,PIK3CB,SKP2,CCND1,LAMC2,PIAS1,ITGA2B,TRAF1,XIAP,NFKBIA,BCL2L1,BCL2,PIK3R1,TRAF4,TRAF3,ITGA2,BIRC3,LAMA4,CDKN1B,ITGA6
BIOCARTA_LAIR_PATHWAY	0.837284082	0	0	0.9996	0	NA	FXR	1475	0	0.9996	0	ICAM1,IL6,IL8,C6,C5,VCAM1
BIOCARTA_CYTOKINE_PATHWAY	0.76978021	0	0	0.9978	0	NA	FXR	11	0	0.9996	0	IL6,IL8
BIOCARTA_INFLAM_PATHWAY	0.746859054	0	0	0.9973	0	NA	FXR	322	0	0.9996	0	CSF2,CSF1,TGFB3,IL6,IL8
BIOCARTA_IL17_PATHWAY	0.783191772	0	0	0.9996	0	NA	FXR	11	0	0.9996	0	IL6,IL8
BIOCARTA_IL1R_PATHWAY	0.792777322	0	0	0.9991	0	NA	FXR	360	0	0.9996	0	TGFB3,NFKBIA,NFKB1,IL1B,MAP2K6,IRAK2,IL6,MAP2K3,JUN
BIOCARTA_TOLL_PATHWAY	0.674935806	0	-0.001828696	0.9446	0	NA	FXR	2161	0	0.9996	0	TLR2,TIRAP,NFKBIA,TLR3,NFKB1,TLR4,FOS,MAP2K6,MAP2K3,JUN,MAP3K14,CD14
KEGG_TGF_BETA_SIGNALING_PATHWAY	0.520409094	1.00E-04	-0.002774337	0.7934	1.00E-04	NA	FXR	2668	0.003963636	0.9996	0.003963636	LTBP1,TGFB3,TGFB2,MYC,PPP2R1B,INHBB,INHBA,INHBE,INHBC,COMP,LEFTY2,PPP2CB,BMP4,AMHR2,BMP2,TGFBR1,TGFBR2,SMAD5,SMAD3,ID2,ID1,SMURF1,ID3,BMPR1B,BMPR1A
KEGG_NATURAL_KILLER_CELL_MEDIATED_CYTOTOXICITY	0.462620063	1.00E-04	-0.000347636	0.9562	1.00E-04	NA	FXR	6045	0.003963636	0.9996	0.003963636	KLRC2,MICA,KLRC3,PIK3CA,KLRD1,PIK3CG,PIK3CB,PIK3CD,HLA-B,HLA-G,HCST,KIR2DL1,KIR2DL3,KLRC1,KIR2DL4,KIR3DL2,ITGAL,GRB2,RAC2,RAC3,IFNA6,ZAP70,FCER1G,MAP2K1,LAT,TNFSF10,SH2D1A,CASP3,PAK1,IFNGR2,IFNGR1,SHC4,ICAM1,NCR1,PRKCB,TNFRSF10A,IFNAR2,TNFRSF10C,TNFRSF10B,TNFRSF10D,ULBP2,BID,CSF2,TNF,SOS1,SOS2,NFAT5,NFATC4,CHP,NFATC3,PIK3R1,PIK3R2,IFNA13,SH3BP2
KEGG_INSULIN_SIGNALING_PATHWAY	0.473488383	1.00E-04	-0.001241681	0.8611	1.00E-04	NA	FXR	3664	0.003963636	0.9996	0.003963636	PDE3B,PRKX,PRKAR2B,EIF4EBP1,PRKAR2A,PRKACB,IRS2,SOCS2,PIK3CB,SOCS3,PRKAB2,SOCS1,PPP1CC,PPARGC1A,GRB2,PHKA1,G6PC2,PPP1R3C,PPP1R3B,MAP2K1,ACACB,RHEB,PTPN1,PHKB,SHC4,PHKG2,G6PC,INPP5K,SORBS1,SOS1,SH2B2,PIK3R1,CBL,PDE3A
KEGG_PRION_DISEASES	0.6149897	1.00E-04	0	0.9984	1.00E-04	NA	FXR	1621	0.003963636	0.9996	0.003963636	C6,C5,PRKX,IL1B,EGR1,IL6,C8G
KEGG_EPITHELIAL_CELL_SIGNALING_IN_HELICOBACTER_PYLORI_INFECTION	0.584480169	1.00E-04	-0.000296986	0.9903	1.00E-04	NA	FXR	1733	0.003963636	0.9996	0.003963636	NFKB1,EGFR,LYN,JUN,ADAM17,MAP3K14,CXCL1,NFKBIA,IL8,ATP6V1E2,HBEGF
KEGG_PATHWAYS_IN_CANCER	0.511763671	1.00E-04	0	0.986	1.00E-04	NA	FXR	2767	0.003963636	0.9996	0.003963636	PTGS2,STAT5A,SHH,RARA,PLD1,PIK3CB,SKP2,CTNNA2,JUN,VEGFA,LAMC2,PIAS1,ITGA2B,NFKBIA,BCL2L1,RAC2,FH,BMP4,BMP2,TGFBR1,TGFBR2,SMAD3,LAMA4,ETS1,FGF5,PPARD,PPARG,MITF,NFKB1,NFKB2,PTEN,HHIP,MYC,CCND1,BID,PML,TFG,ZBTB16,SOS1,BCL2,IL6,IL8,IGF1,BIRC3,FZD5,FZD4,RASSF5,TGFB3,FGF10,TGFB2,EGFR,FADD,TRAF1,WNT5A,FGFR1,GRB2,AXIN2,RUNX1,TRAF4,TRAF3,EPAS1,ITGA2,CDKN1B,ITGA6,ABL1,E2F3,FOS,RUNX1T1,DAPK2,NCOA4,XIAP,CDH…
KEGG_HYPERTROPHIC_CARDIOMYOPATHY_HCM	0.530167337	1.00E-04	0	0.9965	1.00E-04	NA	FXR	2229	0.003963636	0.9996	0.003963636	TGFB3,PRKAB2,SGCD,ITGA2B,ITGB5,ITGB3,TPM1,TPM3,ITGB8,IL6,ITGA2,IGF1,ITGA6,ITGA8,ITGA7
BIOCARTA_CD40_PATHWAY	0.809430796	1.00E-04	-9.87E-05	0.9996	1.00E-04	NA	FXR	1733	0.003963636	0.9996	0.003963636	NFKBIA,NFKB1,DUSP1,TNFAIP3,MAP3K14,TRAF3
BIOCARTA_IL6_PATHWAY	0.723111078	1.00E-04	0	0.9986	1.00E-04	NA	FXR	3536	0.003963636	0.9996	0.003963636	IL6,CEBPB,MAP2K1,GRB2,IL6ST,IL6R,SRF,FOS,SOS1,JUN
BIOCARTA_RACCYCD_PATHWAY	0.640797305	1.00E-04	-0.001827702	0.9633	1.00E-04	NA	FXR	549	0.003963636	0.9996	0.003963636	NFKBIA,NFKB1,PIK3R1,CCND1,CDKN1B
BIOCARTA_MAPK_PATHWAY	0.584307641	1.00E-04	-0.001833135	0.91	1.00E-04	NA	FXR	3193	0.003963636	0.9996	0.003963636	TGFB3,NFKB1,DAXX,TGFB2,FOS,MAP3K5,MAP3K8,RAPGEF2,MYC,MAP2K6,MAP2K5,MAP4K3,MAPK6,JUN,MAP3K14,MAP3K13,GRB2,NFKBIA,MAP3K3,MAP3K2,MAP2K1,TGFBR1,MAP2K3,TRADD,RPS6KA5,MEF2D
BIOCARTA_HER2_PATHWAY	0.692718505	1.00E-04	0	0.9996	1.00E-04	NA	FXR	193	0.003963636	0.9996	0.003963636	IL6,ERBB3,IL6R,PIK3R1
KEGG_ERBB_SIGNALING_PATHWAY	0.521933467	2.00E-04	-0.001486399	0.8942	2.00E-04	NA	FXR	5967	0.006380488	0.9996	0.006380488	STAT5A,STAT5B,PAK6,EIF4EBP1,PAK3,PAK4,GAB1,PIK3CA,PAK1,NRG1,MYC,AKT2,SHC4,PIK3CG,EGFR,PIK3CB,PIK3CD,PRKCB,NCK2,EREG,JUN,ERBB3,GRB2,CAMK2G,SOS1,SOS2,CAMK2D,PIK3R1,PIK3R2,MAP2K1,CBL,CDKN1B,HBEGF,AREG,ABL1,ABL2
KEGG_P53_SIGNALING_PATHWAY	0.633136894	2.00E-04	-0.001287001	0.932	2.00E-04	NA	FXR	1253	0.006380488	0.9996	0.006380488	PMAIP1,PTEN,SERPINE1,PPM1D,CCND1,TNFRSF10B,CCND2,GADD45G,GADD45B,GADD45A,BID,SFN,CHEK2,SESN2,CCNG2,SESN1,SESN3,IGF1
KEGG_JAK_STAT_SIGNALING_PATHWAY	0.517286701	2.00E-04	0	0.9932	2.00E-04	NA	FXR	2767	0.006380488	0.9996	0.006380488	OSMR,STAT5A,SPRED2,IL15RA,SPRED1,SOCS2,PIK3CB,SOCS3,SOCS1,PIM1,SOCS5,PIAS1,GRB2,BCL2L1,LIF,IL12RB1,GH1,SPRY4,SPRY2,IL4R,IL13RA1,IFNGR2,MYC,IFNGR1,GHR,IL6R,IFNAR2,CCND1,CCND2,CSF2,IL10RB,SOS1,PIK3R1,IL6,CBL,CISH,IL28B
KEGG_ADIPOCYTOKINE_SIGNALING_PATHWAY	0.57237701	2.00E-04	-0.001336369	0.9101	2.00E-04	NA	FXR	2586	0.006380488	0.9996	0.006380488	NFKB1,IRS2,SOCS3,PRKAB2,PPARGC1A,G6PC,NFKBIE,NFKBIA,G6PC2,TNFRSF1A,TNFRSF1B,ACSL4,ACSL3,ACSL5,CPT1C,ACACB,TRADD
BIOCARTA_TID_PATHWAY	0.728535877	2.00E-04	-0.00182707	0.9719	2.00E-04	NA	FXR	1291	0.006380488	0.9996	0.006380488	NFKBIA,NFKB1,LIN7A,TNFRSF1A,TNFRSF1B,IFNGR2,IFNGR1
BIOCARTA_NFKB_PATHWAY	0.724895414	2.00E-04	-9.88E-05	0.9984	2.00E-04	NA	FXR	2317	0.006380488	0.9996	0.006380488	IL1R1,NFKBIA,NFKB1,TLR4,FADD,TRADD,TNFRSF1A,TNFRSF1B,MAP3K14,TNFAIP3
KEGG_APOPTOSIS	0.567726628	3.00E-04	-0.000644106	0.9617	3.00E-04	NA	FXR	2317	0.008008163	0.9996	0.008008163	NFKB1,PRKX,CASP6,PRKAR2B,PRKAR2A,CASP7,IL1B,IRAK2,PIK3CB,FADD,TNFRSF10A,TNFRSF10B,MAP3K14,BID,IL1R1,XIAP,NFKBIA,BCL2L1,TNFRSF1A,BCL2,PIK3R1,CFLAR,BIRC3,TRADD,TNFSF10
KEGG_ECM_RECEPTOR_INTERACTION	0.504025055	3.00E-04	-0.001139347	0.9235	3.00E-04	NA	FXR	2451	0.008008163	0.9996	0.008008163	SDC4,SDC2,CD44,RELN,LAMC2,ITGA2B,TNC,ITGB5,ITGB3,ITGB8,COMP,COL6A3,TNXB,ITGA2,LAMA4,ITGA6,ITGA8,ITGA7
KEGG_LEISHMANIA_INFECTION	0.552497742	3.00E-04	-0.001831683	0.8607	3.00E-04	NA	FXR	1144	0.008008163	0.9996	0.008008163	PTGS2,TLR2,TGFB3,TLR4,NFKB1,FOS,IL1B,IFNGR2,IFNGR1,JUN,NFKBIA,ITGAM
KEGG_CHRONIC_MYELOID_LEUKEMIA	0.556633552	3.00E-04	-0.001831955	0.9153	3.00E-04	NA	FXR	3204	0.008008163	0.9996	0.008008163	E2F3,STAT5A,TGFB3,NFKB1,TGFB2,MYC,SHC4,PIK3CB,CCND1,GRB2,NFKBIA,BCL2L1,SOS1,RUNX1,PIK3R1,MAP2K1,TGFBR1,TGFBR2,CBL,SMAD3,CDKN1B,ABL1
BIOCARTA_FMLP_PATHWAY	0.571741839	3.00E-04	-0.001828515	0.9677	3.00E-04	NA	FXR	360	0.008008163	0.9996	0.008008163	NFKBIA,NFKB1,MAP2K6,PIK3C2G,MAP2K3
KEGG_MAPK_SIGNALING_PATHWAY	0.464407614	4.00E-04	-0.00059988	0.8666	4.00E-04	NA	FXR	5118	0.009512727	0.9996	0.009512727	MEF2C,PRKX,MAP3K5,MAP3K8,MOS,RAPGEF2,MAP2K6,MAP2K5,MAPKSP1,PTPRR,JUN,PLA2G2F,IL1R1,CACNB1,DUSP10,CACNB2,HSPA1L,RAC2,RAC3,DUSP16,NTF4,MAP2K1,MAP2K3,TGFBR1,TGFBR2,PLA2G4A,FGF5,NFKB1,NFKB2,DAXX,MYC,CACNG7,FLNC,GADD45G,GADD45B,MAP3K14,MAP3K13,GADD45A,SOS1,PLA2G12B,CHP,RASA2,NLK,DUSP5,RPS6KA5,DUSP1,DUSP8,CD14,DUSP7,DUSP6,FGF17,TGFB3,FGF10,FGF12,TGFB2,IL1B,PRKACB,EGFR,RELA,RELB,STK3,DDIT3,MAP4K3,PPP5C,…
KEGG_NEUROTROPHIN_SIGNALING_PATHWAY	0.459396161	4.00E-04	-0.000645353	0.9554	4.00E-04	NA	FXR	8029	0.009512727	0.9996	0.009512727	MAGED1,MAP3K5,GAB1,PIK3CA,NGFRAP1,FRS2,MAP2K5,IRS4,PIK3CG,IRS2,PIK3CB,RELA,PIK3CD,PRDM4,JUN,RIPK2,MAPK7,NGF,NFKBIE,GRB2,NFKBIA,RAC1,NTF4,NTF3,MAP2K1,PTPN11,NTRK2,RAP1A,ABL1,NFKB1,AKT1,CDC42,SHC4,AKT2,IRAK2,TP53,KIDINS220,PRKCD,SORT1,YWHAZ,CAMK2G,MAP3K3,BCL2,MAP3K1,SOS1,SOS2,CAMK2D,SH2B3,PIK3R5,SH2B2,SH2B1,CAMK2A,PIK3R1,PIK3R2,YWHAB,MAPK10,TP73,RPS6KA5,RPS6KA3,RPS6KA1,RPS6KA2,MAPK14,YWHAQ,CALM3,CA…
BIOCARTA_NTHI_PATHWAY	0.779496182	4.00E-04	-0.000493925	0.9885	4.00E-04	NA	FXR	1902	0.009512727	0.9996	0.009512727	IL8,TGFBR1,MAP2K3,TGFBR2,TLR2,NFKBIA,SMAD3,NFKB1,NR3C1,DUSP1,IL1B,MAP3K14,MAP2K6
BIOCARTA_41BB_PATHWAY	0.743454729	4.00E-04	-0.00182689	0.981	4.00E-04	NA	FXR	130	0.009512727	0.9996	0.009512727	NFKBIA,NFKB1,TNFRSF9,JUN
KEGG_INTESTINAL_IMMUNE_NETWORK_FOR_IGA_PRODUCTION	0.548175561	5.00E-04	0	0.9975	5.00E-04	NA	FXR	1733	0.0109	0.9996	0.0109	CCL28,IL15RA,IL6,AICDA,MAP3K14
BIOCARTA_IL2RB_PATHWAY	0.62825641	5.00E-04	-0.00133452	0.9451	5.00E-04	NA	FXR	2767	0.0109	0.9996	0.0109	GRB2,STAT5A,BCL2L1,FOS,SOS1,BCL2,MYC,PIK3R1,CFLAR,IKZF3,SOCS3,SOCS1,CBL
BIOCARTA_CCR5_PATHWAY	0.715679781	5.00E-04	-0.000246877	0.9936	5.00E-04	NA	FXR	963	0.0109	0.9996	0.0109	CCL2,FOS,JUN
BIOCARTA_STEM_PATHWAY	0.825859684	5.00E-04	0	0.9993	5.00E-04	NA	FXR	322	0.0109	0.9996	0.0109	CSF2,IL6,IL8,CSF1
BIOCARTA_TNFR2_PATHWAY	0.788690241	5.00E-04	-9.88E-05	0.9975	5.00E-04	NA	FXR	1733	0.0109	0.9996	0.0109	TRAF1,NFKBIA,NFKB1,TNFRSF1B,DUSP1,MAP3K14,TNFAIP3,TRAF3
BIOCARTA_ERYTH_PATHWAY	0.758954533	6.00E-04	0	0.9989	6.00E-04	NA	FXR	724	0.0122625	0.9996	0.0122625	CSF2,IL6,TGFB3,IGF1
BIOCARTA_IL10_PATHWAY	0.679359457	7.00E-04	0	0.9989	7.00E-04	NA	FXR	290	0.013872727	0.9996	0.013872727	IL6,HMOX1
KEGG_B_CELL_RECEPTOR_SIGNALING_PATHWAY	0.509284511	8.00E-04	-0.001832137	0.9138	8.00E-04	NA	FXR	6200	0.014738028	0.9996	0.014738028	NFKB1,BTK,FOS,PIK3CA,AKT2,PIK3CG,BCL10,LYN,PIK3CB,RELA,PIK3CD,PRKCB,CARD11,JUN,GRB2,NFKBIE,NFKBIA,RAC2,DAPP1,RAC3,SOS1,SOS2,NFAT5,CD22,NFATC4,CHP,NFATC3,PIK3R1,PIK3R2,BLNK,MAP2K1,MALT1,FCGR2B,CD79B
BIOCARTA_HIVNEF_PATHWAY	0.58535406	0.001	-0.001830505	0.9178	0.001	NA	FXR	4102	0.017210526	0.9996	0.017210526	NFKB1,DAXX,CASP6,BAG4,MAP3K5,CASP7,CASP2,DFFA,DFFB,FADD,MDM2,MAP3K14,BID,TRAF1,TRAF2,XIAP,NFKBIA,TNFRSF1A,TNFRSF1B,BCL2,CFLAR,BIRC3,TRADD,SPTAN1
BIOCARTA_KERATINOCYTE_PATHWAY	0.634329195	0.001	-0.001829509	0.9318	0.001	NA	FXR	1962	0.017210526	0.9996	0.017210526	NFKBIA,NFKB1,DAXX,FOS,TNFRSF1A,TNFRSF1B,BCL2,MAP2K6,EGFR,MAP2K3,ETS1,ETS2,JUN,MAP3K14
BIOCARTA_ETS_PATHWAY	0.749614379	0.001	-0.003604582	0.9344	0.001	NA	FXR	963	0.017210526	0.9996	0.017210526	CSF1,FOS,ETS1,ETS2,JUN,ETV3
KEGG_ACUTE_MYELOID_LEUKEMIA	0.564932069	0.0011	-0.005590462	0.7999	0.0011	NA	FXR	3193	0.018685714	0.9996	0.018685714	PPARD,STAT5A,NFKB1,EIF4EBP1,RARA,MYC,PIK3CB,PIM1,RUNX1T1,LEF1,CCND1,GRB2,PML,ZBTB16,TCF7L2,SOS1,RUNX1,PIK3R1,TCF7,MAP2K1
KEGG_GLYCOSPHINGOLIPID_BIOSYNTHESIS_LACTO_AND_NEOLACTO_SERIES	0.601680299	0.0013	-0.000839755	0.9838	0.0013	NA	FXR	4797	0.020992593	0.9996	0.020992593	FUT9,GCNT2,FUT7,B3GNT5,ST3GAL6,B3GNT1,FUT1,B4GALT1,B4GALT3,B4GALT2,B3GALT1
BIOCARTA_PPARA_PATHWAY	0.578866481	0.0013	-0.001632451	0.9085	0.0013	NA	FXR	1689	0.020992593	0.9996	0.020992593	PTGS2,EHHADH,CITED2,PRKAR2B,PRKAR2A,MYC,NR0B2,PPARGC1A,NRIP1,JUN,NFKBIA,PIK3R1,DUSP1
BIOCARTA_DEATH_PATHWAY	0.682767868	0.0014	-0.001828244	0.9556	0.0014	NA	FXR	2317	0.0218	0.9996	0.0218	BID,XIAP,NFKBIA,NFKB1,CASP6,CASP7,BCL2,CFLAR,GAS2,FADD,BIRC3,TRADD,TNFRSF10A,TNFSF10,TNFRSF10B,MAP3K14
KEGG_CELL_ADHESION_MOLECULES_CAMS	0.439829125	0.0016	-0.000347602	0.9624	0.0016	NA	FXR	2669	0.023514607	0.9996	0.023514607	PVR,OCLN,CADM1,PDCD1LG2,ITGAM,ITGB8,PVRL3,CD276,ITGA6,ITGA8,CD58,CD274,CLDN7,CLDN4,SDC4,SDC2,ICAM1,CNTN1,CLDN2,VCAN,CDH1,CLDN14,VCAM1,CD22,CD4,NLGN1
BIOCARTA_P38MAPK_PATHWAY	0.564466774	0.0016	-0.006228066	0.8669	0.0016	NA	FXR	4026	0.023514607	0.9996	0.023514607	TRAF2,GRB2,TGFB3,DAXX,TGFB2,CDC42,MAP3K5,RAPGEF2,MYC,MAP2K6,TGFBR1,DDIT3,TRADD,RPS6KA5,MEF2D,PLA2G4A
KEGG_AXON_GUIDANCE	0.448943225	0.0017	-0.003723748	0.7035	0.0017	NA	FXR	6147	0.023909677	0.9996	0.023909677	PLXNA2,EFNA1,EFNA2,LRRC4C,UNC5D,UNC5C,PLXNC1,GNAI2,GNAI1,SEMA5A,RAC2,RAC3,NTN4,EPHA1,EPHA2,EPHA3,EPHA5,EPHA4,EPHA7,SEMA6D,RGS3,EPHA8,ABL1,NRP1,PAK6,CDC42,SEMA3G,PAK3,PAK4,SEMA3E,SEMA3D,PAK1,SEMA3A,LIMK2,LIMK1,CDK5,SLIT2,NCK2,SEMA4G,SEMA4F,CFL1,SEMA4C,SEMA4B,SEMA4A,ABLIM3,NFAT5,NFATC4,CHP,NFATC3,NTNG1,DPYSL5,DPYSL2
KEGG_T_CELL_RECEPTOR_SIGNALING_PATHWAY	0.455828375	0.0017	-0.001835135	0.8573	0.0017	NA	FXR	6045	0.023909677	0.9996	0.023909677	MAP3K8,PIK3CA,PIK3CG,BCL10,CD3G,PIK3CB,RELA,PIK3CD,JUN,NFKBIE,GRB2,NFKBIA,ZAP70,TEC,MAP2K1,MALT1,LAT,NFKB1,PAK6,FOS,CDC42,PAK3,PAK4,PAK1,AKT2,NCK2,CARD11,MAP3K14,CSF2,TNF,RASGRP1,SOS1,SOS2,NFAT5,NFATC4,CD4,CHP,NFATC3,PIK3R1,PIK3R2,CBL
BIOCARTA_RAC1_PATHWAY	0.623222386	0.0017	-0.007260335	0.8546	0.0017	NA	FXR	5890	0.023909677	0.9996	0.023909677	PIK3CG,PLD1,LIMK1,RALBP1,PPP1R12B,WASF1,TRIO,CDK5,MAP3K1,CFL1,CHN1,PIK3CA,PAK1,PIK3R1
BIOCARTA_AKT_PATHWAY	0.631824659	0.0018	-0.001827341	0.9639	0.0018	NA	FXR	1931	0.024525	0.9996	0.024525	NFKBIA,NFKB1,FOXO4,GH1,PIK3R1,GHR
BIOCARTA_TOB1_PATHWAY	0.665999652	0.0018	-0.00893783	0.8559	0.0018	NA	FXR	2642	0.024525	0.9996	0.024525	TGFBR1,TGFBR2,TGFB3,SMAD3,TGFB2,TGFBR3,TOB2,TOB1
KEGG_UBIQUITIN_MEDIATED_PROTEOLYSIS	0.427961336	0.0021	-0.001340749	0.917	0.0021	NA	FXR	4221	0.028028571	0.9996	0.028028571	CUL5,WWP2,WWP1,ANAPC2,ANAPC5,SOCS3,SOCS1,SKP2,PIAS1,UBA6,ANAPC10,FBXW7,UBE2D1,CDC23,CDC26,BRCA1,SMURF1,UBE2E2,UBE2G1,HERC3,UBE2C,HERC1,RFWD2,MDM2,UBE2S,UBE3B,XIAP,PML,UBE2R2,NEDD4L,FBXW11,VHL,CBL,MID1,BIRC3,DET1
BIOCARTA_TCR_PATHWAY	0.52383833	0.0022	-0.001829329	0.9437	0.0022	NA	FXR	6045	0.029066667	0.9996	0.029066667	GRB2,NFKBIA,NFKB1,FOS,MAP3K1,SOS1,ZAP70,PIK3CA,NFATC4,NFATC3,PIK3R1,PIK3CG,PTPN7,CD3G,MAP2K1,RELA,PRKCB,LAT,JUN,CALM3
KEGG_THYROID_CANCER	0.576743845	0.0026	-0.006224989	0.9142	0.0026	NA	FXR	3612	0.033671287	0.9996	0.033671287	PPARG,TFG,CDH1,TCF7L2,TPM3,MYC,TCF7,MAP2K1,LEF1,CCDC6,CCND1,NCOA4
BIOCARTA_STRESS_PATHWAY	0.653150296	0.0029	-0.001827612	0.9599	0.0029	NA	FXR	1733	0.036473077	0.9996	0.036473077	NFKBIA,NFKB1,TNFRSF1A,MAP2K6,MAP2K3,TRADD,JUN,MAP3K14
BIOCARTA_TPO_PATHWAY	0.589287412	0.0029	-0.004840462	0.9134	0.0029	NA	FXR	4871	0.036473077	0.9996	0.036473077	PIK3CG,MAP2K1,GRB2,STAT5A,STAT5B,PRKCB,FOS,SOS1,JUN,MPL,PIK3R1
KEGG_RIG_I_LIKE_RECEPTOR_SIGNALING_PATHWAY	0.472469591	0.0032	-0.00049505	0.9727	0.0032	NA	FXR	1573	0.0384	0.9996	0.0384	DAK,NFKB1,CXCL10,NFKBIA,TRAF3,IL8,TRIM25,TRADD
KEGG_GRAFT_VERSUS_HOST_DISEASE	0.538247518	0.0032	0	0.9972	0.0032	NA	FXR	81	0.0384	0.9996	0.0384	IL1B,IL6
BIOCARTA_NO1_PATHWAY	0.575752165	0.0037	-0.003458498	0.8909	0.0037	NA	FXR	3521	0.043210714	0.9996	0.043210714	CAV1,PDE3B,PRKG2,BDKRB2,PRKAR2B,PRKAR2A,NOS3,PRKACB,PDE3A,TNNI1,KDR,SLC7A1,VEGFA
BIOCARTA_LONGEVITY_PATHWAY	0.643729947	0.004	-0.007257467	0.9034	0.004	NA	FXR	4214	0.045065546	0.9996	0.045065546	PIK3CG,IGF1,SOD1,SOD3,SOD2,GH1,CAT,PIK3R1,GHR
KEGG_NITROGEN_METABOLISM	0.609780559	0.0041	-0.023460266	0.5864	0.0041	NA	FXR	2837	0.045065546	0.9996	0.045065546	CA13,GLUD2,AMT,GLUD1,CA12,HAL,ASNS,CPS1,CTH,CA8
KEGG_PROSTATE_CANCER	0.47627171	0.0041	-0.001833317	0.8636	0.0041	NA	FXR	4145	0.045065546	0.9996	0.045065546	E2F1,E2F3,NFKB1,PTEN,PDGFC,CREB3L3,PDGFD,PIK3CG,EGFR,PIK3CB,LEF1,CCND1,MDM2,FGFR1,GRB2,NFKBIA,TCF7L2,BCL2,SOS1,PIK3R1,TCF7,MAP2K1,CREBBP,IGF1,CREB5,CDKN1B
KEGG_PANCREATIC_CANCER	0.496693551	0.0042	-0.006386139	0.7106	0.0042	NA	FXR	5967	0.045401653	0.9996	0.045401653	E2F1,E2F3,TGFB3,NFKB1,TGFB2,CDC42,PIK3CA,AKT2,PIK3CG,EGFR,PLD1,PIK3CB,RALBP1,RELA,PIK3CD,RAD51,VEGFC,CCND1,VEGFA,BCL2L1,RAC2,RAC3,PIK3R1,PIK3R2,MAP2K1,TGFBR1,TGFBR2,SMAD4,SMAD3,RALGDS
KEGG_RENAL_CELL_CARCINOMA	0.481027776	0.0043	-0.004108911	0.8217	0.0043	NA	FXR	6003	0.045726829	0.9996	0.045726829	TGFB3,TGFB2,PAK6,CDC42,PAK3,PAK4,GAB1,SLC2A1,PIK3CA,PAK1,AKT2,PIK3CG,PIK3CB,PIK3CD,VEGFC,JUN,VEGFA,GRB2,ARNT,SOS1,SOS2,PIK3R1,PIK3R2,FH,MAP2K1,EPAS1,VHL,CREBBP,ETS1,RAP1A
BIOCARTA_CDMAC_PATHWAY	0.731335145	0.0044	-0.0018268	0.9714	0.0044	NA	FXR	1585	0.045984375	0.9996	0.045984375	NFKBIA,CUZD1,NFKB1,FOS,JUN,MYC
BIOCARTA_CARM_ER_PATHWAY	0.52427727	0.0044	-0.010130461	0.7636	0.0044	NA	FXR	4719	0.045984375	0.9996	0.045984375	MEF2C,GRIP1,ERCC3,CREBBP,HDAC11,SPEN,PPARGC1A,BRCA1,NRIP1,HDAC5,CCND1,CARM1,HDAC9,NCOR2
BIOCARTA_GLEEVEC_PATHWAY	0.60799543	0.0045	-0.004840223	0.9002	0.0045	NA	FXR	4980	0.045984375	0.9996	0.045984375	PIK3CG,MAP2K1,GRB2,STAT5A,STAT5B,FOS,SOS1,JUN,MAP3K1,MYC,PIK3R1
BIOCARTA_CTCF_PATHWAY	0.650855789	0.0046	-0.006223144	0.8999	0.0046	NA	FXR	2642	0.04664186	0.9996	0.04664186	TGFBR1,TGFBR2,SMAD5,TGFB3,PTEN,TGFB2,CDKN1B,TGFBR3,MYC,PIK3R1
KEGG_CELL_CYCLE	0.472903683	0.0047	-0.006254033	0.5025	0.0047	NA	FXR	4821	0.047289231	0.9996	0.047289231	TGFB3,PKMYT1,TTK,TGFB2,RAD21,STAG2,STAG1,ANAPC2,RBL2,ANAPC5,SKP2,ESPL1,WEE1,ANAPC13,ANAPC10,CHEK2,ORC6L,TFDP2,CREBBP,SMAD3,CDC23,CDC26,CDKN1B,ABL1,E2F1,E2F3,CDC14A,ORC4L,MYC,CDC6,MCM3,MCM4,MCM5,CCND1,CCND2,GADD45G,MDM2,GADD45B,GADD45A,SFN,ORC2L,YWHAB,CDC25C,CDC25A,CCNB1,ORC3L
KEGG_COLORECTAL_CANCER	0.529381306	0.005	-0.004849565	0.7894	0.005	NA	FXR	6633	0.049545455	0.9996	0.049545455	TGFB3,CTNNB1,TGFB2,FOS,CASP3,PIK3CA,MYC,AKT2,PIK3CG,PIK3CB,PIK3CD,TP53,LEF1,CCND1,JUN,TCF7L2,TCF7L1,RAC2,RAC3,BCL2,AXIN2,PIK3R1,PIK3R2,APC,AXIN1,TCF7,MSH3,MAP2K1,TGFBR1,TGFBR2,SMAD4,SMAD3,MAPK10,RALGDS
BIOCARTA_EGF_PATHWAY	0.549722321	0.0054	-0.004842136	0.8954	0.0054	NA	FXR	4980	0.051935294	0.9996	0.051935294	GRB2,STAT5A,STAT5B,SRF,FOS,SOS1,MAP3K1,PIK3R1,EGFR,MAP2K1,PRKCB,JUN
BIOCARTA_INSULIN_PATHWAY	0.600179671	0.0057	-0.004839745	0.9241	0.0057	NA	FXR	4106	0.053254286	0.9996	0.053254286	PIK3CG,MAP2K1,GRB2,SRF,FOS,SOS1,JUN,PIK3R1
KEGG_PEROXISOME	0.51470064	0.0059	-0.005100777	0.7503	0.0059	NA	FXR	4986	0.054346479	0.9996	0.054346479	EHHADH,PEX11G,PEX7,ACOX3,PECR,PEX1,GNPAT,CAT,HMGCL,NUDT12,DDO,HAO1,PEX26,HAO2,MVK,SLC27A2,CROT,HACL1,PIPOX,IDH1,ABCD3,PEX12,ACSL4,ACSL3,ACSL5,AMACR,EPHX2,SOD1,PHYH,SOD2,PEX11B,BAAT,MLYCD,SCP2
BIOCARTA_CXCR4_PATHWAY	0.550364358	0.0062	-0.006371629	0.9213	0.0062	NA	FXR	4832	0.055928276	0.9996	0.055928276	PIK3C2G,MAP2K1,GNAI1,RELA,BCAR1,NFKB1,PXN,PRKCB,PIK3R1
KEGG_DILATED_CARDIOMYOPATHY	0.440891794	0.0063	-0.002081165	0.8543	0.0063	NA	FXR	3811	0.056441096	0.9996	0.056441096	ADCY3,ADCY7,TGFB3,PRKX,TGFB2,PRKACB,SGCD,ITGA2B,DAG1,CACNB1,CACNB2,ITGB5,ITGB3,TPM1,TPM3,ITGB8,ITGA2,IGF1,ITGA9,ITGA6,ITGA8,ITGA7
BIOCARTA_IGF1_PATHWAY	0.616456091	0.0065	-0.004839745	0.9259	0.0065	NA	FXR	3193	0.057445946	0.9996	0.057445946	MAP2K1,GRB2,IGF1,SRF,FOS,SOS1,JUN,PIK3R1
BIOCARTA_RAS_PATHWAY	0.583233679	0.0066	-0.006371314	0.9077	0.0066	NA	FXR	4832	0.057552	0.9996	0.057552	PIK3CG,PLD1,MAP2K1,RALBP1,RELA,NFKB1,BCL2L1,FOXO4,RALGDS,CDC42,PIK3R1
KEGG_ENDOMETRIAL_CANCER	0.491578266	0.0079	-0.00623207	0.7809	0.0079	NA	FXR	6593	0.066238462	0.9996	0.066238462	PTEN,CTNNB1,PIK3CA,MYC,AKT2,EGFR,PIK3CG,PIK3CB,PIK3CD,TP53,LEF1,CTNNA2,CCND1,GRB2,CDH1,TCF7L2,TCF7L1,SOS1,SOS2,AXIN2,PIK3R1,PIK3R2,AXIN1,APC,TCF7,MAP2K1
BIOCARTA_GATA3_PATHWAY	0.62933398	0.0081	-0.002271156	0.97	0.0081	NA	FXR	1637	0.067055696	0.9996	0.067055696	MAP2K3,JUNB,PRKAR2B,PRKAR2A,GATA3
BIOCARTA_GH_PATHWAY	0.559491442	0.0081	-0.00726177	0.8538	0.0081	NA	FXR	4871	0.067055696	0.9996	0.067055696	HNF1A,GRB2,STAT5A,STAT5B,SRF,SOS1,PIK3R1,GHR,PIK3CG,MAP2K1,SOCS1,PRKCB,GH1
BIOCARTA_ATM_PATHWAY	0.659959835	0.0083	-0.00182716	0.9628	0.0083	NA	FXR	1344	0.0678525	0.9996	0.0678525	NFKBIA,NFKB1,CHEK2,JUN,ABL1,GADD45A
KEGG_FATTY_ACID_METABOLISM	0.598329168	0.0084	-0.015917742	0.614	0.0084	NA	FXR	4114	0.068243478	0.9996	0.068243478	ACADSB,EHHADH,ADH1C,ADH6,ADH1B,ADH1A,ACAT1,ACOX3,HADHB,ADH4,ACSL4,HADH,ACSL3,ACSL5,CPT1C,ACAA2,ACADL,CPT1A,CYP4A11,ALDH7A1,ALDH2
BIOCARTA_RELA_PATHWAY	0.656716482	0.0085	-0.0018268	0.9753	0.0085	NA	FXR	2317	0.06862963	0.9996	0.06862963	NFKBIA,NFKB1,FADD,TRADD,TNFRSF1A,TNFRSF1B
BIOCARTA_CARDIACEGF_PATHWAY	0.641641103	0.0086	-0.004839028	0.9106	0.0086	NA	FXR	1491	0.069011043	0.9996	0.069011043	EGFR,NFKB1,FOS,JUN,MYC
BIOCARTA_VEGF_PATHWAY	0.521842541	0.0087	-0.007262487	0.8659	0.0087	NA	FXR	4502	0.069387805	0.9996	0.069387805	PXN,ARNT,NOS3,PIK3R1,PIK3CG,VHL,ELAVL1,PRKCB,KDR,EIF2S2,VEGFA
BIOCARTA_NKT_PATHWAY	0.57388608	0.0089	-0.008941804	0.7548	0.0089	NA	FXR	2642	0.070127711	0.9996	0.070127711	CSF2,TGFB3,TGFB2,IL12RB1,IL4R,CD4,IFNGR2,IFNGR1,IL18R1
KEGG_REGULATION_OF_ACTIN_CYTOSKELETON	0.388107371	0.0095	-0.002093719	0.7134	0.0095	NA	FXR	5753	0.073526627	0.9996	0.073526627	MOS,PIK3CG,PIK3CB,PIK3CD,ITGA2B,BDKRB2,PXN,PFN2,RAC2,RAC3,GIT1,MAP2K1,NCKAP1,SLC9A1,FGF5,WASF1,BCAR1,ABI2,SOS1,SOS2,CD14,GNA13,ENAH,FGF17,FGF10,FGF12,TIAM2,PDGFC,PDGFD,EGFR,PPP1CC,PPP1CB,FGFR1,ITGAL,FGFR4,SSH1,SSH2,ITGB5,ITGB3,ITGAM,MYL9,ARPC3,ITGAX,ITGB8,ITGA2,MYLPF,MYL12B,ITGA9,ITGA6,ITGA8,ITGA7,CYFIP2,PIP4K2A,PAK6,CDC42,PAK3,PAK4,PAK1,LIMK2,LIMK1,SCIN,CFL1,RDX,PIK3R1,PIK3R2,APC
BIOCARTA_HCMV_PATHWAY	0.614421148	0.0107	-0.006369427	0.9282	0.0107	NA	FXR	360	0.079974857	0.9996	0.079974857	MAP2K3,NFKB1,PIK3R1,MAP2K6
KEGG_GLYCOSPHINGOLIPID_BIOSYNTHESIS_GANGLIO_SERIES	0.609841733	0.0109	-0.022019255	0.7472	0.0109	NA	FXR	5751	0.081006818	0.9996	0.081006818	B3GALT4,GLB1,ST6GALNAC5,ST3GAL1,ST6GALNAC3,ST6GALNAC4,ST3GAL2,ST3GAL5,ST8SIA5,B4GALNT1
BIOCARTA_FCER1_PATHWAY	0.503681592	0.0116	-0.004843812	0.8705	0.0116	NA	FXR	6407	0.083827624	0.9996	0.083827624	GRB2,BTK,FOS,SOS1,MAP3K1,PIK3CA,FCER1G,NFATC4,NFATC3,PIK3R1,PIK3CG,LYN,MAP2K1,PRKCB,PLA2G4A,JUN,CALM3,CALM2
BIOCARTA_VIP_PATHWAY	0.540394908	0.0116	-0.001827702	0.9701	0.0116	NA	FXR	627	0.083827624	0.9996	0.083827624	NFKBIA,NFKB1,PRKAR2B,MYC
BIOCARTA_NGF_PATHWAY	0.586144553	0.0121	-0.004839028	0.9304	0.0121	NA	FXR	4106	0.086015217	0.9996	0.086015217	PIK3CG,MAP2K1,GRB2,FOS,SOS1,JUN,PIK3R1
KEGG_ARRHYTHMOGENIC_RIGHT_VENTRICULAR_CARDIOMYOPATHY_ARVC	0.43042572	0.0129	-0.002079517	0.899	0.0129	NA	FXR	5595	0.090716129	0.9996	0.090716129	GJA1,CACNG7,CACNG5,LEF1,CTNNA2,JUP,DSP,SGCD,RYR2,SGCA,ITGA2B,DAG1,CACNB1,CACNB2,ITGB5,ITGB3,TCF7L2,ITGB8,DMD,TCF7,ITGA2,ITGA9,ITGA6,PKP2,ITGA8,ITGA7
BIOCARTA_SPRY_PATHWAY	0.579415978	0.0133	-0.008739878	0.8611	0.0133	NA	FXR	3193	0.092044444	0.9996	0.092044444	EGFR,MAP2K1,GRB2,CBL,SPRY4,SPRY2,SOS1
KEGG_FC_GAMMA_R_MEDIATED_PHAGOCYTOSIS	0.416980956	0.0136	-0.002428748	0.8476	0.0136	NA	FXR	8060	0.093135079	0.9996	0.093135079	GAB2,PIK3CA,PIK3CG,PLD2,PLD1,PIK3CB,NCF1,PIK3CD,ARPC1A,ASAP2,ARF6,ARPC3,RAC2,RAC1,MAP2K1,LAT,PLA2G4A,PLA2G4F,MARCKSL1,WASF1,PIP5K1C,AKT1,CDC42,PAK1,FCGR3A,AKT2,LIMK2,LYN,LIMK1,PRKCG,PRKCE,WAS,PRKCD,PRKCB,CFL1,SCIN,AMPH,PIK3R5,PPAP2A,PPAP2B,PIK3R1,PIK3R2,DNM3,DNM1L,HCK,FCGR2B,DNM1,DNM2
KEGG_DORSO_VENTRAL_AXIS_FORMATION	0.547632627	0.0139	-0.00360565	0.9429	0.0139	NA	FXR	6333	0.09469375	0.9996	0.09469375	ETV7,GRB2,SOS1,SOS2,PIWIL1,PIWIL3,PIWIL4,EGFR,MAP2K1,SPIRE1,ETS1,ETS2
BIOCARTA_PDGF_PATHWAY	0.523043145	0.0143	-0.004842376	0.8817	0.0143	NA	FXR	4980	0.09483	0.9996	0.09483	GRB2,STAT5A,STAT5B,SRF,FOS,SOS1,MAP3K1,PIK3R1,PIK3CG,MAP2K1,PRKCB,JUN
KEGG_VALINE_LEUCINE_AND_ISOLEUCINE_DEGRADATION	0.546768037	0.0145	-0.038860872	0.3937	0.0145	NA	FXR	4114	0.09483	0.9996	0.09483	ACADSB,EHHADH,HMGCS1,ACAT1,HIBADH,AUH,HADHB,MUT,IVD,MCCC1,HADH,HMGCL,BCKDHA,ACAA2,ALDH6A1,BCKDHB,DBT,ALDH7A1,HMGCS2,AOX1,ALDH2,ABAT,PCCA
BIOCARTA_TGFB_PATHWAY	0.589130723	0.0145	-0.00893783	0.897	0.0145	NA	FXR	5542	0.09483	0.9996	0.09483	MAP2K1,TGFBR1,CREBBP,TGFBR2,TGFB3,SMAD4,SMAD3,CDH1,TGFB2,ZFYVE9,SKIL,APC
KEGG_VIRAL_MYOCARDITIS	0.430815614	0.0151	-0.000346517	0.9861	0.0151	NA	FXR	5735	0.097458824	0.9996	0.097458824	HLA-DMA,CASP3,ICAM1,MYH4,HLA-B,HLA-G,CCND1,SGCD,SGCA,HLA-DQB1,BID,ITGAL,CAV1,DAG1,RAC2,RAC3,DMD,HLA-DPB1,HLA-DOA,ABL1,ABL2
BIOCARTA_GSK3_PATHWAY	0.570681218	0.0152	-0.006125574	0.8553	0.0152	NA	FXR	6486	0.097458824	0.9996	0.097458824	GNAI1,TIRAP,GJA1,NFKB1,TLR4,CTNNB1,MYD88,PPP2CA,PIK3CA,LBP,PIK3R1,APC,AXIN1,RELA,FZD1,LEF1,CCND1,CD14
BIOCARTA_TH1TH2_PATHWAY	0.592573179	0.0152	-0.011356903	0.794	0.0152	NA	FXR	2111	0.097458824	0.9996	0.097458824	IL18R1,IL12RB1,IL4R,IFNGR2,IFNGR1
BIOCARTA_BAD_PATHWAY	0.520928687	0.0163	-0.007261411	0.8683	0.0163	NA	FXR	1811	0.102011483	0.9996	0.102011483	BCL2L1,PRKAR2B,PRKAR2A,BCL2,PIK3R1,IGF1
KEGG_SPHINGOLIPID_METABOLISM	0.478677507	0.0175	-0.002422026	0.9344	0.0175	NA	FXR	5240	0.108483412	0.9996	0.108483412	SGMS2,SGMS1,ASAH1,GLB1,PPAP2A,PPAP2B,ACER3,UGCG,SMPD1,NEU2,SMPD3,NEU4,DEGS1
BIOCARTA_TNFR1_PATHWAY	0.523610281	0.0185	-0.004841658	0.8969	0.0185	NA	FXR	6698	0.113074766	0.9996	0.113074766	TRAF2,TNF,LMNB1,BAG4,TNFRSF1A,CASP3,MAP3K1,CASP8,PAK1,CASP2,DFFA,DFFB,FADD,TRADD,JUN,SPTAN1
KEGG_ALDOSTERONE_REGULATED_SODIUM_REABSORPTION	0.499385553	0.0194	-0.004053586	0.8456	0.0194	NA	FXR	6435	0.115936364	0.9996	0.115936364	ATP1B4,NR3C2,SFN,PIK3CA,SCNN1G,NEDD4L,PIK3R1,PIK3R2,IRS4,PIK3CG,SGK1,IRS2,PIK3CB,PIK3CD,IGF1,ATP1A4,ATP1A2,SLC9A3R2,PRKCB
BIOCARTA_MITOCHONDRIA_PATHWAY	0.57694166	0.0195	-0.00306188	0.9522	0.0195	NA	FXR	2930	0.115936364	0.9996	0.115936364	BID,XIAP,DFFB,BCL2L1,BIRC3,CASP6,CASP7,BCL2
KEGG_PRIMARY_BILE_ACID_BIOSYNTHESIS	0.600125615	0.0204	-0.005085415	0.8904	0.0204	NA	FXR	4358	0.119705357	0.9996	0.119705357	CYP46A1,AMACR,CYP7B1,CYP39A1,BAAT,CYP7A1,CYP8B1,SCP2
BIOCARTA_FAS_PATHWAY	0.535672816	0.0208	-0.004841897	0.8934	0.0208	NA	FXR	4980	0.120917333	0.9996	0.120917333	DAXX,CASP6,CASP7,MAP3K1,PAK1,CFLAR,DFFA,DFFB,FADD,JUN,RIPK2,FAF1,SPTAN1
BIOCARTA_PTEN_PATHWAY	0.543256041	0.021	-0.007258542	0.9061	0.021	NA	FXR	2767	0.121004405	0.9996	0.121004405	GRB2,BCAR1,PTEN,CDKN1B,SOS1,PIK3R1
BIOCARTA_ERK_PATHWAY	0.493854024	0.0214	-0.006224681	0.8909	0.0214	NA	FXR	3193	0.12170087	0.9996	0.12170087	GRB2,SOS1,MYC,EGFR,MAP2K1,PTPRR,RPS6KA5
KEGG_FOCAL_ADHESION	0.39150379	0.0218	-0.002092467	0.7373	0.0218	NA	FXR	3331	0.12185641	0.9996	0.12185641	PIK3CB,JUN,VEGFA,LAMC2,ITGA2B,RAC2,MAP2K1,KDR,LAMA4,BCAR1,PTEN,FLNC,CCND1,CCND2,BCL2,SOS1,COL6A3,IGF1,BIRC3,PDGFC,PDGFD,EGFR,PPP1CC,RELN,CAV2,CAV1,GRB2,ITGB5,ITGB3,ITGB8,ITGA2,ITGA9,ITGA6,ITGA8,ITGA7,ZYX,SHC4,XIAP,TNC,COMP,PIK3R1,TNXB
KEGG_LEUKOCYTE_TRANSENDOTHELIAL_MIGRATION	0.407760542	0.0226	-0.000347326	0.9774	0.0226	NA	FXR	5950	0.125790638	0.9996	0.125790638	OCLN,PIK3CA,RAPGEF4,PIK3CG,PIK3CB,PIK3CD,THY1,CTNNA2,ITGAL,GNAI2,GNAI1,PXN,ITGAM,MYL9,RAC2,MYLPF,MYL12B,RAP1A,CLDN7,CLDN4,CLDN3,BCAR1,CLDN5,CDC42,ICAM1,PRKCB,CLDN2,CLDN10,CLDN11,CLDN14,CLDN15,VCAM1,PIK3R1,PIK3R2,CLDN22,CYBA,RASSF5
BIOCARTA_HIF_PATHWAY	0.567218045	0.0231	-0.004838312	0.9369	0.0231	NA	FXR	4313	0.12644	0.9996	0.12644	VHL,ARNT,JUN,VEGFA,NOS3,EPO
KEGG_GLYCINE_SERINE_AND_THREONINE_METABOLISM	0.567157475	0.0232	-0.023420129	0.4989	0.0232	NA	FXR	3977	0.12644	0.9996	0.12644	AMT,PSPH,PIPOX,GLDC,ALAS1,ALAS2,SRR,SHMT1,GATM,MAOA,MAOB,CTH,SDS,AGXT2,AOC2
BIOCARTA_GCR_PATHWAY	0.56609172	0.0232	-0.006370056	0.9011	0.0232	NA	FXR	6578	0.12644	0.9996	0.12644	PIK3CG,CORIN,RELA,ANXA1,NFKB1,NR3C1,ADRB2,CALM3,PIK3CA,NOS3,PIK3R1,CALM2
KEGG_ENDOCYTOSIS	0.38117304	0.0241	-0.004081836	0.6338	0.0241	NA	FXR	9305	0.130259504	0.9996	0.130259504	CHMP4C,CHMP5,CHMP4A,CHMP6,DAB2,WWP1,VPS4B,GIT2,VPS4A,EGFR,PLD2,RET,PLD1,VPS45,PSD3,HLA-C,HLA-B,HLA-G,ACAP1,PDGFRA,CHMP2A,ARFGAP2,FGFR4,ERBB3,STAM2,ASAP2,ASAP1,ADRBK2,ARF6,SRC,CHMP2B,HSPA1L,IQSEC3,AP2M1,IQSEC2,GIT1,MET,KDR,EPS15,RABEP1,GRK6,GRK7,GRK4,GRK5,PARD6G,SMURF1,RAB5B,LDLR,RAB5C,TSG101,VPS37A,VPS37B,PIP5K1C,VPS37C,ZFYVE20,CDC42,AP2B1,SMAP2,SMAP1,AGAP2,EPN3,RAB4A,RAB11FIP2,ADRB2,ADRB1,MDM2,R…
BIOCARTA_EPO_PATHWAY	0.563987349	0.0249	-0.004839267	0.9272	0.0249	NA	FXR	3310	0.132395122	0.9996	0.132395122	MAP2K1,GRB2,STAT5A,FOS,SOS1,JUN,EPO
BIOCARTA_CERAMIDE_PATHWAY	0.514582708	0.0267	-0.006371	0.9264	0.0267	NA	FXR	4980	0.1396944	0.9996	0.1396944	TRAF2,MAP2K1,RELA,NFKB1,FADD,TRADD,TNFRSF1A,BCL2,MAP3K1,SMPD1
BIOCARTA_CREB_PATHWAY	0.499410842	0.027	-0.00726177	0.8881	0.027	NA	FXR	8251	0.140701195	0.9996	0.140701195	GRB2,CAMK2G,AKT1,PRKAR2B,PRKAR2A,SOS1,RAC1,CAMK2D,PIK3CA,PRKACB,CAMK2A,PIK3R1,PRKCB,RPS6KA5,RPS6KA1,MAPK14,PRKAR1A
BIOCARTA_PML_PATHWAY	0.572002148	0.0281	-0.010961339	0.8422	0.0281	NA	FXR	3748	0.145275889	0.9996	0.145275889	CREBBP,PML,SIRT1,DAXX,TNFRSF1A,TNFRSF1B,RARA
BIOCARTA_G1_PATHWAY	0.529591496	0.0284	-0.008941804	0.8116	0.0284	NA	FXR	1604	0.146248819	0.9996	0.146248819	TGFB3,SKP2,SMAD3,CDC25A,CCND1,CDKN1B,ABL1
KEGG_GLYCOLYSIS_GLUCONEOGENESIS	0.456793975	0.0287	-0.00351346	0.8497	0.0287	NA	FXR	5022	0.147214118	0.9996	0.147214118	LDHC,ADH1C,ADH1B,ADH1A,ACSS2,ACSS1,PDHA2,PDHA1,LDHAL6B,FBP1,PFKP,FBP2,PFKM,G6PC,ALDH7A1,ALDOB,ADH6,G6PC2,ALDH3A1,GALM,AKR1A1,ADH4,BPGM,DLAT,ALDH2
KEGG_STARCH_AND_SUCROSE_METABOLISM	0.47983675	0.0306	-0.003509639	0.8879	0.0306	NA	FXR	6397	0.155040927	0.9996	0.155040927	AMY2B,AMY2A,UGT1A1,PGM2L1,UGT2B17,G6PC,GAA,UGT2B15,AMY1A,ENPP1,HK2,G6PC2,UGT2A3,AGL,GBA3,GBE1,UGT2B4,UGT2B7
KEGG_BUTANOATE_METABOLISM	0.545726856	0.0312	-0.042249345	0.3782	0.0312	NA	FXR	4114	0.15696	0.9996	0.15696	EHHADH,HMGCS1,ACAT1,BDH2,PDHA2,PDHA1,HADH,HMGCL,ALDH5A1,ACSM2A,ACSM3,ALDH7A1,ACSM1,HMGCS2,ALDH2,ABAT,AACS,ACSM5
BIOCARTA_ARF_PATHWAY	0.56002725	0.0325	-0.006221301	0.9267	0.0325	NA	FXR	4145	0.161634981	0.9996	0.161634981	PIK3CG,E2F1,MDM2,ABL1,MYC,PIK3R1,TWIST1
KEGG_MATURITY_ONSET_DIABETES_OF_THE_YOUNG	0.543199623	0.0334	-0.014965919	0.6604	0.0334	NA	FXR	3004	0.16411236	0.9996	0.16411236	HNF1A,FOXA2,BHLHA15,HES1,HNF4A,NR5A2
KEGG_GLYCEROLIPID_METABOLISM	0.482300086	0.0335	-0.002423223	0.9087	0.0335	NA	FXR	2723	0.16411236	0.9996	0.16411236	DAK,AGPAT9,ALDH7A1,DGAT2,DGKB,DGKD,PPAP2A,PPAP2B,DGKH,LIPG,ALDH2
KEGG_TYROSINE_METABOLISM	0.525380347	0.0345	-0.027683029	0.4023	0.0345	NA	FXR	3635	0.165904412	0.9996	0.165904412	TYRP1,TH,ADH1C,ADH6,ADH1B,ADH1A,TYR,ADH4,HEMK1,LCMT2,MAOA,MAOB,TRMT11,AOX1,AOC2
BIOCARTA_BCELLSURVIVAL_PATHWAY	0.571209969	0.0345	-0.007257467	0.9054	0.0345	NA	FXR	6262	0.165904412	0.9996	0.165904412	PIK3CG,DPF2,ZBTB7A,XIAP,FOS,CASP3,CASP7,JUND,PIK3CA,PIK3R1
KEGG_LYSINE_DEGRADATION	0.459678777	0.0347	-0.050875111	0.1993	0.0347	NA	FXR	8410	0.166254945	0.9996	0.166254945	EHHADH,SETD1B,OGDHL,AASS,ACAT1,PIPOX,HADHA,BBOX1,ALDH3A2,PLOD2,SETMAR,HADH,AASDH,SETDB1,DLST,SETDB2,SUV39H1,WHSC1,EHMT2,SUV420H2,DOT1L,ALDH7A1,WHSC1L1,TMLHE,ALDH2,SETD7,SETD8,NSD1,SUV420H1
KEGG_O_GLYCAN_BIOSYNTHESIS	0.500046171	0.0356	-0.009337945	0.7442	0.0356	NA	FXR	3878	0.168713043	0.9996	0.168713043	GCNT4,GCNT3,GALNT7,ST3GAL1,ST3GAL2,GALNT11,B4GALT5,WBSCR17
BIOCARTA_MET_PATHWAY	0.471085354	0.038	-0.004843333	0.8978	0.038	NA	FXR	4637	0.176882562	0.9996	0.176882562	GRB2,PTEN,PXN,FOS,SOS1,GAB1,PAK1,PIK3R1,PIK3CG,MAP2K1,JUN
BIOCARTA_IGF1R_PATHWAY	0.487947765	0.0388	-0.007260335	0.904	0.0388	NA	FXR	3521	0.179330035	0.9996	0.179330035	MAP2K1,GRB2,PRKAR2B,PRKAR2A,SOS1,PRKACB,PIK3R1
KEGG_FRUCTOSE_AND_MANNOSE_METABOLISM	0.497422049	0.0403	-0.006770113	0.7988	0.0403	NA	FXR	6541	0.184309091	0.9996	0.184309091	SORD,PFKFB3,ALDOC,PFKFB2,ALDOB,PFKFB1,HK2,TPI1,PFKP,FBP1,PFKM,FBP2,PMM2,PMM1,MPI,AKR1B10,FUK,FPGT
KEGG_WNT_SIGNALING_PATHWAY	0.396898785	0.041	-0.00333002	0.6859	0.041	NA	FXR	6633	0.185564014	0.9996	0.185564014	PPP2R5B,PPP2R5A,PPP2R5C,PRKX,CTNNB1,WNT4,PRKACB,JUN,PPP2R5E,WNT5A,DAAM2,RAC2,RAC3,AXIN2,AXIN1,DVL2,TCF7,CREBBP,SMAD4,SMAD3,PORCN,PPARD,FRAT1,FOSL1,MYC,PPP2R1B,TP53,LEF1,PRKCB,CCND1,CCND2,RUVBL1,CER1,WNT16,NKD2,CAMK2G,TCF7L2,TCF7L1,PPP2CA,PPP2CB,NFAT5,CAMK2D,NFATC4,CHP,NFATC3,FBXW11,WNT8B,APC,FZD8,NLK,FZD1,FZD2,MAPK10,FZD5,FZD4,FZD6,DKK1,CSNK1E
BIOCARTA_BCR_PATHWAY	0.469807827	0.0423	-0.004842854	0.8962	0.0423	NA	FXR	7907	0.190131959	0.9996	0.190131959	GRB2,BTK,FOS,SOS1,MAP3K1,RAC1,NFATC4,NFATC2,NFATC3,BLNK,LYN,MAP2K1,PRKCB,MAPK14,JUN,CALM3,CD79B,CALM2
KEGG_TYPE_II_DIABETES_MELLITUS	0.451744651	0.0434	-0.001335047	0.9451	0.0434	NA	FXR	6633	0.193085714	0.9996	0.193085714	TNF,HK2,PIK3CA,PIK3R1,PIK3R2,IRS4,PIK3CG,IRS2,SOCS2,PIK3CB,SOCS3,PIK3CD,SOCS1,SOCS4,MAPK10,PRKCE,ABCC8,CACNA1B
KEGG_TRYPTOPHAN_METABOLISM	0.48987101	0.0438	-0.035442412	0.3436	0.0438	NA	FXR	4403	0.193337374	0.9996	0.193337374	KYNU,CYP1B1,EHHADH,OGDHL,WARS2,KMO,ACAT1,AFMID,HAAO,CAT,HADH,MAOA,MAOB,ALDH7A1,AOX1,ALDH2
KEGG_GLYCOSAMINOGLYCAN_BIOSYNTHESIS_KERATAN_SULFATE	0.56252723	0.0476	-0.022019255	0.7247	0.0476	NA	FXR	4340	0.205481188	0.9996	0.205481188	B4GALT1,B4GALT3,B4GALT2,FUT8,ST3GAL1,ST3GAL2,B3GNT1
KEGG_GALACTOSE_METABOLISM	0.517835531	0.0493	-0.003507039	0.9261	0.0493	NA	FXR	6478	0.208687379	0.9996	0.208687379	HK2,GLB1,G6PC2,GALK2,GALK1,B4GALT1,B4GALT2,PFKP,GALT,PFKM,G6PC,GAA,LCT
KEGG_GLYCEROPHOSPHOLIPID_METABOLISM	0.423242745	0.0497	-0.002426223	0.8627	0.0497	NA	FXR	3396	0.209701935	0.9996	0.209701935	AGPAT6,AGPAT9,CHAT,PLD1,LPGAT1,PLA2G2F,CHKA,GPD1L,DGKB,DGKD,PLA2G12B,ETNK2,PPAP2A,PPAP2B,DGKH
KEGG_BASAL_CELL_CARCINOMA	0.45690121	0.0537	-0.024585704	0.2302	0.0537	NA	FXR	6593	0.223518987	0.9996	0.223518987	GLI3,SHH,CTNNB1,WNT4,HHIP,TP53,LEF1,WNT5A,WNT16,TCF7L2,TCF7L1,AXIN2,AXIN1,WNT8B,APC,DVL2,BMP4,FZD8,TCF7,BMP2,FZD1,FZD2,FZD5,FZD4,FZD6,PTCH1
BIOCARTA_CASPASE_PATHWAY	0.521391085	0.0556	-0.003062182	0.9254	0.0556	NA	FXR	4011	0.228387461	0.9996	0.228387461	XIAP,DFFA,DFFB,BIRC3,CASP6,CASP4,CASP7,CASP2
BIOCARTA_TFF_PATHWAY	0.487143063	0.0564	-0.007259618	0.8973	0.0564	NA	FXR	2767	0.229816822	0.9996	0.229816822	EGFR,GRB2,GH1,SOS1,PIK3R1,GHR
BIOCARTA_NFAT_PATHWAY	0.42356394	0.0605	-0.000939803	0.9525	0.0605	NA	FXR	8251	0.238818018	0.9996	0.238818018	MEF2C,AKT1,PRKAR2B,PRKAR2A,PIK3CA,PRKACB,PIK3CG,F2,NPPA,CTF1,LIF,HAND1,AGT,NFATC4,NFATC2,NFATC3,PIK3R1,MAP2K1,CREBBP,IGF1,ELSPBP1,MAPK14,PRKAR1A,HBEGF,CALM3,CALM2
KEGG_MELANOMA	0.424097764	0.0619	-0.007129066	0.6322	0.0619	NA	FXR	4239	0.240967857	0.9996	0.240967857	E2F1,FGF5,E2F3,FGF17,MITF,FGF10,FGF12,PTEN,PDGFC,PDGFD,PIK3CG,EGFR,PIK3CB,CCND1,MDM2,FGFR1,CDH1,PIK3R1,MAP2K1,IGF1
BIOCARTA_ALK_PATHWAY	0.466150218	0.0674	-0.008945782	0.7186	0.0674	NA	FXR	5542	0.254479083	0.9996	0.254479083	MEF2C,HNF1A,TGFB3,TGFB2,AXIN1,APC,BMP4,BMP2,TGFBR1,SMAD5,TGFBR2,SMAD4,FZD1,NPPB,TGFBR3,BMPR1A
BIOCARTA_SHH_PATHWAY	0.525490928	0.0679	-0.030907475	0.6351	0.0679	NA	FXR	4131	0.254479083	0.9996	0.254479083	GLI3,SHH,PRKAR2B,PRKAR2A,PTCH1,PRKACB
BIOCARTA_IL12_PATHWAY	0.525490954	0.0689	-0.004839745	0.8902	0.0689	NA	FXR	2111	0.25530085	0.9996	0.25530085	IL18R1,IL12RB1,JUN,ETV5,MAP2K6
KEGG_GLYCOSAMINOGLYCAN_BIOSYNTHESIS_HEPARAN_SULFATE	0.477901786	0.0701	-0.006322861	0.8628	0.0701	NA	FXR	1380	0.256119553	0.9996	0.256119553	NDST4,NDST1,GLCE,EXT1,HS3ST3B1
BIOCARTA_INTEGRIN_PATHWAY	0.434328098	0.0713	-0.004843572	0.9088	0.0713	NA	FXR	5721	0.258701385	0.9996	0.258701385	CAV1,GRB2,PPP1R12B,BCAR1,PXN,SOS1,ZYX,CAPNS2,CAPNS1,MAP2K1,CAPN1,TNS1,JUN,RAP1A
BIOCARTA_DC_PATHWAY	0.501008	0.0728	-0.004938759	0.8949	0.0728	NA	FXR	1144	0.261241644	0.9996	0.261241644	CSF2,TLR2,TLR4
BIOCARTA_PAR1_PATHWAY	0.458053834	0.0746	-0.007265359	0.8076	0.0746	NA	FXR	2740	0.263721081	0.9996	0.263721081	GNA13,GNAI1,PPP1R12B,PIK3R1,ARHGEF3,ARHGEF2,ARHGEF18,ARHGEF5,ARHGEF9
BIOCARTA_G2_PATHWAY	0.499524606	0.0751	-0.013533537	0.7208	0.0751	NA	FXR	7275	0.264773046	0.9996	0.264773046	CDK1,TP53,CHEK2,CDC25C,CDC25A,BRCA1,WEE1,CDC25B,CCNB1,EP300,RPS6KA1,CDKN2D,YWHAQ,MDM2,GADD45A
BIOCARTA_MCM_PATHWAY	0.577737211	0.0763	-0.027059056	0.6025	0.0763	NA	FXR	5403	0.2675296	0.9996	0.2675296	CDC6,MCM3,MCM4,MCM5,MCM6,CDT1,ORC2L,ORC3L,CDKN1B,ORC4L,ORC6L
KEGG_GLYCOSAMINOGLYCAN_DEGRADATION	0.479616891	0.0767	-0.0063213	0.9329	0.0767	NA	FXR	2219	0.2675296	0.9996	0.2675296	SGSH,GLB1,HPSE,HS3ST3B1
BIOCARTA_PYK2_PATHWAY	0.454880997	0.0777	-0.004841419	0.9284	0.0777	NA	FXR	7907	0.269579841	0.9996	0.269579841	GRB2,BCAR1,SRC,SOS1,MAP3K1,RAC1,PAK1,MAP2K1,MAP2K3,PRKCB,GNAQ,MAPK14,JUN,CALM3,CALM2
KEGG_PPAR_SIGNALING_PATHWAY	0.46193116	0.0856	-0.012969013	0.4267	0.0856	NA	FXR	5521	0.290034783	0.9996	0.290034783	SLC27A1,PPARD,EHHADH,PPARG,AQP7,ACOX3,CYP7A1,SCD5,ACADL,CD36,SLC27A2,SORBS1,APOC3,ACSL4,ACSL3,ACSL5,NR1H3,ANGPTL4,CPT1C,FADS2,CPT1A,CYP4A11,HMGCS2,FABP2,CYP8B1,SCP2,FABP5,FABP6
BIOCARTA_EDG1_PATHWAY	0.464156393	0.0856	-0.00726177	0.847	0.0856	NA	FXR	756	0.290034783	0.9996	0.290034783	GNAI1,ITGB3,S1PR1,PIK3R1
KEGG_COMPLEMENT_AND_COAGULATION_CASCADES	0.456689033	0.086	-0.000891001	0.9577	0.086	NA	FXR	7889	0.290034783	0.9996	0.290034783	A2M,MASP1,F13A1,C1QC,SERPINA5,SERPINE1,CFH,CFI,F11,F10,C5AR1,C4A,F8,F9,SERPING1,PLAUR,C8G,C8A,C8B,THBD,F5,SERPINF2,F3,F2,C9,C6,C5,BDKRB1,C1S,BDKRB2,F13B,FGA,KLKB1,C4BPB,F2R
BIOCARTA_NDKDYNAMIN_PATHWAY	0.488243473	0.0863	-0.016688886	0.8512	0.0863	NA	FXR	6582	0.290034783	0.9996	0.290034783	SYNJ1,AMPH,EPS15,CALM3,SYNJ2,BIN1,CALM2,DNM1
KEGG_FC_EPSILON_RI_SIGNALING_PATHWAY	0.399735095	0.0866	-0.007280111	0.6218	0.0866	NA	FXR	5967	0.290034783	0.9996	0.290034783	IL13,BTK,PIK3CA,MAP2K6,AKT2,PIK3CG,LYN,PIK3CB,PIK3CD,PRKCE,PRKCB,PLA2G3,PLA2G2F,CSF2,TNF,GRB2,RAC2,RAC3,SOS1,SOS2,PLA2G12B,FCER1G,PIK3R1,PIK3R2,MAP2K1,MAP2K3,LAT,PLA2G4A
KEGG_ADHERENS_JUNCTION	0.404681726	0.0891	-0.021587364	0.4088	0.0891	NA	FXR	4157	0.295045063	0.9996	0.295045063	WASF1,LMO7,CDC42,PTPRJ,EGFR,LEF1,CTNNA2,FGFR1,PARD3,CDH1,TCF7L2,PVRL4,RAC2,SORBS1,PVRL3,TCF7,NLK,TGFBR1,TGFBR2,CREBBP,SMAD3,SNAI2,PTPN1
BIOCARTA_WNT_PATHWAY	0.460074519	0.0913	-0.006224066	0.8836	0.0913	NA	FXR	6486	0.299299248	0.9996	0.299299248	PPARD,CTNNB1,PPP2CA,FRAT1,MYC,APC,AXIN1,NLK,CREBBP,FZD1,SMAD4,LEF1,CCND1,CSNK1D
BIOCARTA_MYOSIN_PATHWAY	0.46965817	0.095	-0.008103167	0.8088	0.095	NA	FXR	2740	0.303814181	0.9996	0.303814181	GNA13,PPP1R12B,ARHGEF3,ARHGEF2,ARHGEF18,ARHGEF5,ARHGEF9
BIOCARTA_IL2_PATHWAY	0.485810263	0.0975	-0.004839984	0.9053	0.0975	NA	FXR	3193	0.306973206	0.9996	0.306973206	MAP2K1,GRB2,STAT5A,FOS,SOS1,JUN
KEGG_PROPANOATE_METABOLISM	0.482427516	0.0977	-0.048374345	0.3392	0.0977	NA	FXR	4769	0.306973206	0.9996	0.306973206	LDHC,EHHADH,ACSS2,ACSS3,ACAT1,MUT,ACSS1,SUCLA2,ALDH6A1,LDHAL6B,ACACB,ALDH7A1,MLYCD,ALDH2,ABAT,PCCA
BIOCARTA_NKCELLS_PATHWAY	0.493126471	0.0981	-0.007259259	0.8614	0.0981	NA	FXR	5890	0.306973206	0.9996	0.306973206	KLRC4,KLRC2,KLRC3,MAP2K1,LAT,PIK3CA,PAK1,KLRD1,PIK3R1,KLRC1
BIOCARTA_P53HYPOXIA_PATHWAY	0.47853578	0.1019	-0.008148953	0.8841	0.1019	NA	FXR	425	0.310688112	0.9996	0.310688112	FHL2,ABCB1,GADD45A
BIOCARTA_AKAPCENTROSOME_PATHWAY	0.478029922	0.1057	-0.030905949	0.7633	0.1057	NA	FXR	7368	0.317828966	0.9996	0.317828966	CDK1,PRKAG1,PKN1,AKAP9,PRKCE,PRKAR2B,PRKAR2A,PPP2CA,PRKACB
KEGG_VASOPRESSIN_REGULATED_WATER_REABSORPTION	0.421259169	0.1093	-0.003856422	0.8687	0.1093	NA	FXR	4315	0.32477551	0.9996	0.32477551	ADCY3,AQP4,PRKX,DYNLL2,PRKACB,CREB3L3,DYNC1I1,CREB5,DCTN4,DYNC1I2
BIOCARTA_PGC1A_PATHWAY	0.490297491	0.1095	-0.010124457	0.8323	0.1095	NA	FXR	7160	0.32477551	0.9996	0.32477551	MEF2C,CAMK2G,PPARGC1A,HDAC5,MEF2D,CAMK2D,CALM3,CAMK2A,CALM2
BIOCARTA_IL22BP_PATHWAY	0.514023096	0.1118	-0.00133307	0.9793	0.1118	NA	FXR	5332	0.330847059	0.9996	0.330847059	SOCS3,STAT5A,STAT5B,IL10RA,JAK3
BIOCARTA_GPCR_PATHWAY	0.420527555	0.1182	-0.004842854	0.907	0.1182	NA	FXR	7014	0.339792527	0.9996	0.339792527	GNAI1,FOS,PRKAR2B,PRKAR2A,NFATC4,PRKACB,NFATC2,NFATC3,MAP2K1,PRKCB,GNAQ,JUN,CALM3,CALM2
KEGG_DRUG_METABOLISM_CYTOCHROME_P450	0.476567612	0.1191	-0.017964072	0.3932	0.1191	NA	FXR	5658	0.341628947	0.9996	0.341628947	CYP3A7,CYP2C19,CYP2C18,CYP2D6,ADH1C,ADH1B,ADH1A,CYP3A43,GSTM4,UGT1A1,UGT2B15,ADH6,ALDH3A1,FMO4,FMO5,FMO1,GSTK1,FMO2,ADH4,FMO3,UGT2A3,GSTA1,GSTA2,GSTA5,MAOA,CYP2C8,MAOB,AOX1,UGT2B4,UGT2B7,MGST1
KEGG_ARACHIDONIC_ACID_METABOLISM	0.432317258	0.1232	-0.018502944	0.349	0.1232	NA	FXR	5314	0.348046652	0.9996	0.348046652	CYP2J2,PTGS2,CYP2C19,CYP2C18,LTC4S,AKR1C3,GPX1,GPX5,GPX4,GPX3,ALOX15B,PLA2G3,PLA2G2F,CYP2U1,CBR1,PLA2G12B,CYP2C8,EPHX2,CYP4A11,PLA2G4A,LTA4H,CYP4F3,ALOX5,CYP4F2
KEGG_BETA_ALANINE_METABOLISM	0.477752096	0.1241	-0.034126827	0.5663	0.1241	NA	FXR	8001	0.349833621	0.9996	0.349833621	ACADM,UPB1,EHHADH,DPYS,HADHA,ALDH3A2,ALDH7A1,GAD2,MLYCD,ALDH2,ABAT,DPYD,HIBCH,AOC2,GAD1
BIOCARTA_P53_PATHWAY	0.508504086	0.1258	-0.013528192	0.8446	0.1258	NA	FXR	4145	0.350845203	0.9996	0.350845203	E2F1,CCND1,BCL2,MDM2,GADD45A
BIOCARTA_CHREBP2_PATHWAY	0.380658615	0.1295	-0.009442357	0.8118	0.1295	NA	FXR	6486	0.35735443	0.9996	0.35735443	PPP2R5B,PPP2R5A,PRKAG1,PPP2R5C,PRKAR2B,PRKAR2A,PPP2CA,PPP2CB,PRKACB,PPP2R1B,PRKAB2,YWHAB,YWHAQ,PPP2R5E,PPP2R4
KEGG_NICOTINATE_AND_NICOTINAMIDE_METABOLISM	0.462582338	0.1304	-0.050427224	0.3153	0.1304	NA	FXR	8062	0.359080421	0.9996	0.359080421	NMNAT2,NAMPT,ENPP1,NUDT12,PNP,CD38,NNT,NT5C3,NT5C2,AOX1,QPRT,NT5E,NNMT,NT5C,NMNAT1
KEGG_GNRH_SIGNALING_PATHWAY	0.379731039	0.1309	-0.004858701	0.6508	0.1309	NA	FXR	7655	0.3597	0.9996	0.3597	ADCY3,ADCY7,ADCY8,PRKX,PRKACB,MAP2K6,EGFR,PLD2,PLD1,JUN,MAPK7,PLA2G2F,GRB2,SRC,GNRH1,MAP2K1,MAP2K3,PLA2G4A,CDC42,PRKCD,PRKCB,GNAQ,PLA2G3,PLA2G5,CAMK2G,MAP3K3,MAP3K2,MAP3K1,SOS1,SOS2,PLA2G12B,CAMK2D,CAMK2A,MAPK10,ITPR2,MAPK14,CALM3,HBEGF,CALM2
KEGG_AMYOTROPHIC_LATERAL_SCLEROSIS_ALS	0.413442714	0.1392	-0.010238908	0.6199	0.1392	NA	FXR	6593	0.374942094	0.9996	0.374942094	DAXX,GPX1,MAP3K5,CASP3,GRIN2C,CAT,MAP2K6,TP53,BID,TNF,BCL2L1,TNFRSF1A,TNFRSF1B,BCL2,NEFH,CCS,CHP,MAP2K3,SOD1,PRPH2,GRIA2,TOMM40L
KEGG_OTHER_GLYCAN_DEGRADATION	0.489334174	0.1395	-0.07297324	0.3864	0.1395	NA	FXR	6013	0.374942094	0.9996	0.374942094	AGA,ENGASE,FUCA2,FUCA1,MANBA,GLB1,NEU2,NEU4
BIOCARTA_AT1R_PATHWAY	0.420121271	0.1425	-0.004842376	0.917	0.1425	NA	FXR	8460	0.376378313	0.9996	0.376378313	MEF2C,GRB2,SRC,ATF2,SOS1,AGT,MAP3K1,RAC1,PAK1,EGFR,MAP2K1,PRKCB,MEF2D,GNAQ,JUN,CALM3,CALM2
BIOCARTA_AGR_PATHWAY	0.424323673	0.1426	-0.004843094	0.8782	0.1426	NA	FXR	5628	0.376378313	0.9996	0.376378313	DAG1,PXN,PAK6,CDC42,PAK3,PAK4,DMD,GIT2,PAK1,NRG1,EGFR,LAMA4,JUN
BIOCARTA_PITX2_PATHWAY	0.500886239	0.1433	-0.037225376	0.678	0.1433	NA	FXR	8889	0.376378313	0.9996	0.376378313	LDB1,CREBBP,FZD1,LEF1,TRRAP,DVL1,CTNNB1,WNT1,EP300,HDAC1,APC,AXIN1
BIOCARTA_CHEMICAL_PATHWAY	0.472658318	0.1437	-0.010223232	0.8536	0.1437	NA	FXR	2181	0.376672545	0.9996	0.376672545	BID,BCL2L1,CASP6,BCL2,CASP7
BIOCARTA_MPR_PATHWAY	0.394143959	0.1513	-0.005831192	0.898	0.1513	NA	FXR	10876	0.392659524	0.9996	0.392659524	GNAI1,ARPC4,ARPC5,MYT1,SRC,PIN1,PAQR5,PGR,PRKACG,PRKAR2B,ACTR2,PRKAR2A,ARPC3,CAP1,PRKACB,CDK1,CDC25C,CCNB1,ARPC1A,MAPK1,RPS6KA1,GNB1,PRKAR1A
KEGG_VEGF_SIGNALING_PATHWAY	0.377209065	0.1525	-0.007279029	0.6531	0.1525	NA	FXR	8029	0.394198821	0.9996	0.394198821	PTGS2,AKT1,CDC42,PIK3CA,NOS3,AKT2,PIK3CG,PIK3CB,PIK3CD,PRKCG,PRKCB,VEGFA,PLA2G3,PLA2G5,PLA2G2F,SRC,PXN,RAC2,RAC3,PLA2G12B,RAC1,NFAT5,PIK3R5,NFATC4,CHP,NFATC2,NFATC3,PIK3R1,PIK3R2,MAP2K1,KDR,PLA2G4A,MAPK14
BIOCARTA_ERK5_PATHWAY	0.463900246	0.153	-0.007258184	0.9265	0.153	NA	FXR	5947	0.394198821	0.9996	0.394198821	PIK3CG,MEF2C,GRB2,MEF2D,PIK3CA,MAPK7,PIK3R1
BIOCARTA_IL3_PATHWAY	0.491445663	0.1534	-0.047494446	0.5437	0.1534	NA	FXR	4871	0.394198821	0.9996	0.394198821	MAP2K1,GRB2,STAT5A,STAT5B,FOS,SOS1
KEGG_PURINE_METABOLISM	0.356898441	0.1542	-0.01247887	0.2249	0.1542	NA	FXR	2989	0.394959687	0.9996	0.394959687	ADCY3,ADCY7,NT5C3,NUDT2,PDE4D,NME6,PDE5A,PRPS2,ENPP1,PPAT,ENTPD5,ENTPD3,ENTPD2,AK7,PDE7B,PDE7A,GUCY1A2,GUCY1A3,PDE8B,POLR1E,GMPR,PRUNE,AK3L1,PDE1A,PAPSS1,NPR2,POLR3GL,PDE3A,POLR3D
KEGG_PROGESTERONE_MEDIATED_OOCYTE_MATURATION	0.37613864	0.1555	-0.007282275	0.613	0.1555	NA	FXR	8029	0.397253906	0.9996	0.397253906	ADCY3,ADCY7,ADCY8,PKMYT1,PDE3B,PRKX,PGR,AKT1,MOS,PIK3CA,PRKACB,AKT2,PIK3CG,CDK1,ANAPC2,ANAPC5,PIK3CB,PIK3CD,GNAI2,ANAPC13,GNAI1,ANAPC10,PIK3R5,PIK3R1,PIK3R2,MAP2K1,IGF1,CDC23,PDE3A,MAPK10,CDC25C,CDC26,CDC25A,CDC25B,CCNB1,RPS6KA3,RPS6KA1,RPS6KA2,MAPK14
KEGG_GLIOMA	0.397270706	0.1586	-0.007275427	0.6658	0.1586	NA	FXR	9181	0.400952308	0.9996	0.400952308	E2F1,E2F2,E2F3,PDGFA,PTEN,AKT1,PIK3CA,AKT2,SHC4,PIK3CG,EGFR,PIK3CB,PIK3CD,TP53,PRKCG,PRKCB,CCND1,PDGFRA,MDM2,GRB2,CAMK2G,IGF1R,CALML3,SOS1,SOS2,CAMK2D,PIK3R5,CAMK2A,PIK3R1,PIK3R2,MAP2K1,RAF1,IGF1,CDKN1A,CALM3,CALM2
BIOCARTA_EIF4_PATHWAY	0.437917225	0.1592	-0.007260693	0.8959	0.1592	NA	FXR	2126	0.400952308	0.9996	0.400952308	PTEN,EIF4EBP1,PIK3R1,GHR
KEGG_ONE_CARBON_POOL_BY_FOLATE	0.474488808	0.1598	-0.06828618	0.4089	0.1598	NA	FXR	4517	0.401186948	0.9996	0.401186948	SHMT1,ALDH1L1,AMT,FTCD,MTHFD1L,MTFMT
BIOCARTA_TEL_PATHWAY	0.489080411	0.1618	-0.006221608	0.9374	0.1618	NA	FXR	1811	0.405429885	0.9996	0.405429885	EGFR,BCL2,MYC,TERF1
KEGG_INOSITOL_PHOSPHATE_METABOLISM	0.400073994	0.1688	-0.01671943	0.5048	0.1688	NA	FXR	5890	0.418957116	0.9996	0.418957116	IMPA1,SYNJ1,ITPKA,PTEN,SYNJ2,PIK3CA,PIK3CG,ALDH6A1,MINPP1,PIK3C2G,PIK3CB,PIK3CD,PI4KB,PLCE1,INPP1,TPI1,INPP5K,INPP5E,PIP4K2A,IPPK
KEGG_HISTIDINE_METABOLISM	0.434024697	0.1705	-0.050936219	0.3107	0.1705	NA	FXR	5420	0.420781132	0.9996	0.420781132	ALDH3A1,HDC,HEMK1,MAOA,LCMT2,MAOB,HAL,FTCD,AMDHD1,ALDH7A1,TRMT11,ALDH2
BIOCARTA_CDC42RAC_PATHWAY	0.438828701	0.1731	-0.007257826	0.9444	0.1731	NA	FXR	10661	0.425591729	0.9996	0.425591729	ARPC4,ARPC5,ARPC1A,CDC42,ACTR2,ARPC3,RAC1,PDGFRA,RHOA,PIK3CA,PAK1,PIK3R1
KEGG_PATHOGENIC_ESCHERICHIA_COLI_INFECTION	0.383021455	0.1756	-0.004353418	0.8353	0.1756	NA	FXR	6187	0.428516418	0.9996	0.428516418	OCLN,TUBB2B,TUBB2A,TLR4,CTNNB1,CDC42,TUBB8,ARHGEF2,NCK2,CDH1,ARPC3,HCLS1,TUBA8,YWHAQ,TUBAL3,ABL1,CD14
KEGG_RETINOL_METABOLISM	0.449910966	0.1769	-0.00222607	0.8475	0.1769	NA	FXR	6018	0.430084015	0.9996	0.430084015	CYP3A7,CYP2C19,CYP2C18,ADH1C,ADH1B,ADH1A,RPE65,CYP3A43,DHRS9,PNPLA4,UGT1A1,RDH5,DHRS3,DGAT2,UGT2B15,ADH6,ADH4,UGT2A3,CYP2C8,CYP4A11,RDH10,UGT2B4,RDH16,UGT2B7
KEGG_CITRATE_CYCLE_TCA_CYCLE	0.433764422	0.1781	-0.050839921	0.417	0.1781	NA	FXR	10961	0.431397778	0.9996	0.431397778	OGDHL,PDHB,IDH2,IDH1,PDHA2,PDHA1,SUCLA2,FH,DLST,ACO2,SUCLG2,ACO1,SUCLG1,CS,IDH3B,ACLY,DLAT,PCK2,IDH3A,PCK1,SDHA,SDHB,SDHC,SDHD,DLD,MDH2,MDH1
KEGG_MELANOGENESIS	0.374238408	0.1856	-0.007734642	0.4782	0.1856	NA	FXR	7640	0.440028261	0.9996	0.440028261	ADCY3,ADCY7,ADCY8,PRKX,CTNNB1,WNT1,WNT4,WNT3,MC1R,PRKACB,CREB3L3,EP300,WNT5A,GNAI2,GNAI1,DVL2,TCF7,MAP2K1,CREBBP,MITF,TYR,LEF1,PRKCG,PRKCB,GNAQ,WNT16,TYRP1,CAMK2G,TCF7L2,TCF7L1,CAMK2D,CAMK2A,WNT8B,FZD8,GNAO1,FZD1,FZD2,FZD5,FZD4,FZD6,CALM3,CALM2
KEGG_PHOSPHATIDYLINOSITOL_SIGNALING_SYSTEM	0.380999442	0.1894	-0.00727939	0.6629	0.1894	NA	FXR	8070	0.443969892	0.9996	0.443969892	CDIPT,IMPA1,SYNJ1,PIP5K1C,PTEN,ITPKA,PIK3C3,PIK3CA,SYNJ2,ITPK1,PIK3CG,PIK3C2G,PIK3CB,PIK3C2A,PIK3CD,PRKCG,PI4KB,CDS1,PRKCB,PLCE1,INPP1,DGKB,INPP5K,DGKD,INPP5E,PIK3R5,PIK3R1,PIK3R2,DGKQ,DGKH,DGKI,ITPR2,CALM3,IPPK,PIP4K2A,CALM2
KEGG_ALANINE_ASPARTATE_AND_GLUTAMATE_METABOLISM	0.453024527	0.2021	-0.025990711	0.4735	0.2021	NA	FXR	8687	0.458935417	0.9996	0.458935417	GLUD2,GLUD1,ASNS,AGXT,PPAT,GLS2,GOT2,ASPA,GAD2,ALDH4A1,GAD1,ALDH5A1,CPS1,DDO,GFPT2,ADSL,ABAT,GPT,AGXT2
BIOCARTA_CK1_PATHWAY	0.426536647	0.2102	-0.030909001	0.6989	0.2102	NA	FXR	6486	0.473531959	0.9996	0.473531959	DRD2,CDK5,PRKAR2B,PRKAR2A,CSNK1D,PPP2CA,PRKACB
BIOCARTA_HDAC_PATHWAY	0.427271891	0.2147	-0.00726177	0.8569	0.2147	NA	FXR	8016	0.476787097	0.9996	0.476787097	MEF2C,AKT1,PIK3CA,NFATC2,PIK3R1,MAP2K6,PIK3CG,IGF1,HDAC5,MEF2D,MAPK14,CALM3,MAPK7,CALM2
BIOCARTA_STATHMIN_PATHWAY	0.433228643	0.2228	-0.030912054	0.6363	0.2228	NA	FXR	5742	0.487012	0.9996	0.487012	CDK1,CD3G,CAMK2G,CCNB1,PRKAR2B,PRKAR2A,CAMK2D,PRKACB
KEGG_BIOSYNTHESIS_OF_UNSATURATED_FATTY_ACIDS	0.458203459	0.2249	-0.005086922	0.8764	0.2249	NA	FXR	5446	0.488059701	0.9996	0.488059701	HSD17B12,FADS2,TECR,ACOX3,PECR,BAAT,PTPLB,YOD1,SCD5
KEGG_NOTCH_SIGNALING_PATHWAY	0.386778934	0.225	-0.024674875	0.3729	0.225	NA	FXR	10092	0.488059701	0.9996	0.488059701	APH1A,JAG1,CIR1,NUMB,MAML3,RBPJL,DVL2,CTBP1,KAT2B,DTX1,DTX2,MAML1,MAML2,DTX3,CREBBP,DLL1,DVL1,NUMBL,NCSTN,HES1,EP300,HDAC1,PSEN1,DLL4,PSEN2,ADAM17,RBPJ,NCOR2
KEGG_TIGHT_JUNCTION	0.335826611	0.2299	-0.004369848	0.7045	0.2299	NA	FXR	8623	0.493180328	0.9996	0.493180328	OCLN,VAPA,AMOTL1,CTNNB1,INADL,MAGI2,MPDZ,MYH4,ACTN1,MYH7,CTNNA2,CGN,RAB13,GNAI2,GNAI1,SRC,MYL9,EPB41,CRB3,MYLPF,MYL12B,MYH11,PARD6G,CLDN7,CLDN4,CLDN3,CLDN6,CLDN5,PTEN,AKT1,CDC42,RHOA,AKT2,PPP2R1B,MPP5,PRKCG,PRKCE,PRKCD,PRKCB,EPB41L3,RRAS2,CLDN2,JAM2,JAM3,PARD3,RAB3B,CLDN10,CLDN11,CLDN14,CLDN15,PPP2CA,PPP2CB,EXOC4,EXOC3,HCLS1,CLDN22,TJP3,TJP2,SPTAN1
KEGG_BASE_EXCISION_REPAIR	0.422656226	0.23	-0.009586401	0.7572	0.23	NA	FXR	4495	0.493180328	0.9996	0.493180328	HMGB1,APEX2,MUTYH,NEIL3,LIG3,MBD4,POLB,TDG,PARP3
BIOCARTA_UCALPAIN_PATHWAY	0.434894835	0.2434	-0.013281983	0.8833	0.2434	NA	FXR	8376	0.51432504	0.9996	0.51432504	CAPNS2,CAPNS1,ACTN1,ITGB3,PXN,SRC,CAPN1,RAC1,RHOA,SPTAN1
KEGG_LYSOSOME	0.335793135	0.2478	-0.03702417	0.0984	0.2478	NA	FXR	7537	0.519021086	0.9996	0.519021086	GNPTG,AP1G1,LGMN,IDUA,AP4M1,GNS,NPC1,NPC2,CTSL2,PPT2,PPT1,SLC11A2,SLC11A1,LAPTM5,SCARB2,LAPTM4B,LAMP2,SGSH,AP3S2,AP3S1,ASAH1,GLB1,AP1S2,TPP1,ATP6V0D1,ATP6V0D2,AP3B1,CLN3,ATP6V1H,M6PR,CTSO,GAA,SORT1,CLN5,CTSG,AP1M1,AP1M2,GNPTAB,AP3M1,AGA,LIPA,PSAP,FUCA1,MANBA,SLC17A5,SUMF1,SMPD1,GGA1,GGA2
KEGG_STEROID_HORMONE_BIOSYNTHESIS	0.428536066	0.2494	-0.017998418	0.3651	0.2494	NA	FXR	6397	0.520279426	0.9996	0.520279426	CYP3A7,CYP11B1,AKR1C3,CYP3A43,CYP7A1,SRD5A3,SULT1E1,AKR1C1,UGT1A1,UGT2B17,UGT2B15,CYP1B1,HSD17B12,HSD17B6,UGT2A3,CYP21A2,CYP7B1,CYP17A1,UGT2B4,UGT2B7
BIOCARTA_CSK_PATHWAY	0.399453588	0.2513	-0.030915107	0.6307	0.2513	NA	FXR	4030	0.52195626	0.9996	0.52195626	CREBBP,PRKAR2B,PRKAR2A,ZAP70,CD4,PRKACB
KEGG_N_GLYCAN_BIOSYNTHESIS	0.366802565	0.2545	-0.038617484	0.3299	0.2545	NA	FXR	4855	0.525056782	0.9996	0.525056782	TUSC3,FUT8,ALG8,B4GALT1,MGAT4A,B4GALT3,ST6GAL1,B4GALT2,MOGS,MAN1A1,MGAT1,MAN2A2,MAN2A1,ALG10,ALG11,DOLPP1,ALG12
KEGG_GAP_JUNCTION	0.367615177	0.2553	-0.03741328	0.0498	0.2553	NA	FXR	7491	0.525877795	0.9996	0.525877795	ADCY3,TUBB2B,ADCY7,TUBB2A,ADCY8,TUBB2C,GJA1,PRKG2,PRKG1,PRKX,GUCY1A2,GUCY1A3,PDGFC,PRKACB,TUBB8,PDGFD,MAP2K5,EGFR,GJD2,CDK1,PRKCG,PRKCB,ADRB1,GNAQ,MAPK7,GNAI2,GNAI1,GRB2,DRD2,SRC,MAP3K2,SOS1,SOS2,MAP2K1,ITPR2,TUBA8,CSNK1D,TUBAL3
KEGG_ANTIGEN_PROCESSING_AND_PRESENTATION	0.35268642	0.2757	-0.019222195	0.2251	0.2757	NA	FXR	5735	0.555097546	0.9996	0.555097546	KLRC4,KLRC2,KLRC3,PDIA3,LGMN,HLA-DMA,KLRD1,HLA-B,HLA-G,KIR2DL1,KIR2DL3,KLRC1,KIR2DL4,KIR3DL2,HLA-DQB1,IFI30,NFYB,HSPA1L,HSPA2,IFNA6,TAP2,TAP1,CD4,HLA-DPB1,HLA-DOA,IFNA13
KEGG_NON_SMALL_CELL_LUNG_CANCER	0.376696996	0.2765	-0.007271468	0.7152	0.2765	NA	FXR	8029	0.555097546	0.9996	0.555097546	E2F1,E2F2,E2F3,AKT1,PIK3CA,RARB,AKT2,PIK3CG,EGFR,RXRB,PIK3CB,PIK3CD,TP53,PRKCG,PRKCB,CCND1,GRB2,SOS1,SOS2,PIK3R5,PIK3R1,PIK3R2,MAP2K1,RASSF5
KEGG_OOCYTE_MEIOSIS	0.337237988	0.2775	-0.035864874	0.0529	0.2775	NA	FXR	7700	0.555849923	0.9996	0.555849923	ADCY3,PPP2R5B,ADCY7,PPP2R5A,ADCY8,PPP2R5C,PKMYT1,AURKA,PRKX,PGR,MOS,STAG3,PRKACB,ANAPC2,ANAPC5,ESPL1,PPP1CC,PPP1CB,PPP2R5E,ANAPC13,ANAPC10,MAP2K1,CDC23,CDC20,CDC26,SLK,PPP2R1B,CDK1,AR,YWHAZ,CAMK2G,PPP2CA,PPP2CB,CAMK2D,CHP,CAMK2A,FBXW11,YWHAB,IGF1,CDC25C,ITPR2,CCNB1,RPS6KA3,RPS6KA1,RPS6KA2,YWHAQ,CALM3,CALM2
KEGG_ARGININE_AND_PROLINE_METABOLISM	0.377116216	0.2803	-0.023445615	0.3961	0.2803	NA	FXR	8787	0.5606	0.9996	0.5606	CKB,GOT2,P4HA1,P4HA3,NOS3,NOS2,GATM,OTC,PYCR1,ALDH7A1,CKM,PRODH,ALDH18A1,GLUD2,GLUD1,AGMAT,ALDH3A2,GLS2,ARG1,ALDH4A1,AMD1,ODC1,ACY1,MAOA,MAOB,CPS1,CKMT1A,ALDH2,GAMT
KEGG_METABOLISM_OF_XENOBIOTICS_BY_CYTOCHROME_P450	0.401074039	0.289	-0.028601118	0.243	0.289	NA	FXR	6436	0.571878971	0.9996	0.571878971	CYP3A7,CYP2C19,CYP2C18,ADH1C,ADH1B,ADH1A,CYP3A43,AKR1C3,GSTM4,AKR1C1,CYP2E1,UGT1A1,UGT2B17,UGT2B15,CYP1B1,ADH6,ALDH3A1,GSTK1,ADH4,UGT2A3,GSTA1,GSTA2,GSTA5,CYP2C8,EPHX1,UGT2B4,UGT2B7,MGST1
KEGG_SELENOAMINO_ACID_METABOLISM	0.412300642	0.2919	-0.05092867	0.3669	0.2919	NA	FXR	7596	0.57387027	0.9996	0.57387027	SEPHS2,SEPHS1,MAT1A,PAPSS1,PAPSS2,HEMK1,MAT2A,LCMT2,GGT6,CTH,TRMT11,MAT2B,AHCYL2
BIOCARTA_IGF1MTOR_PATHWAY	0.426426627	0.2956	-0.007259259	0.8812	0.2956	NA	FXR	2126	0.575132444	0.9996	0.575132444	IGF1,PTEN,EIF4EBP1,PIK3R1
KEGG_PENTOSE_PHOSPHATE_PATHWAY	0.388764129	0.2997	-0.058588154	0.3423	0.2997	NA	FXR	7798	0.579892899	0.9996	0.579892899	ALDOC,ALDOB,RPIA,PFKP,FBP1,RBKS,PFKM,FBP2,RPE,H6PD,PRPS2,PRPS1
KEGG_MTOR_SIGNALING_PATHWAY	0.363395291	0.3165	-0.007270389	0.7682	0.3165	NA	FXR	10345	0.603472303	0.9996	0.603472303	AKT1,EIF4EBP1,PIK3CA,CAB39,AKT2,PIK3CG,PIK3CB,PIK3CD,RPTOR,DDIT4,MAPK1,VEGFC,HIF1A,VEGFA,CAB39L,PIK3R5,PIK3R1,PIK3R2,IGF1,RPS6,EIF4E1B,EIF4B,RPS6KA6,RPS6KA3,EIF4E,RPS6KA1,RPS6KA2,ULK1,TSC2,RHEB,EIF4E2
KEGG_TERPENOID_BACKBONE_BIOSYNTHESIS	0.462371814	0.3219	-0.0422118	0.5569	0.3219	NA	FXR	3884	0.606693372	0.9996	0.606693372	HMGCS1,ACAT1,PDSS2,HMGCS2,MVK
BIOCARTA_MCALPAIN_PATHWAY	0.384664092	0.3283	-0.030919688	0.6496	0.3283	NA	FXR	5721	0.614815977	0.9996	0.614815977	PXN,PRKAR2B,PRKAR2A,PRKACB,EGFR,CAPNS2,CAPNS1,CAPN1
BIOCARTA_CCR3_PATHWAY	0.375878232	0.3289	-0.016990171	0.7955	0.3289	NA	FXR	4773	0.614815977	0.9996	0.614815977	PIK3C2G,MAP2K1,LIMK1,PPP1R12B,PRKCB,CFL1
BIOCARTA_IL7_PATHWAY	0.442815057	0.3308	-0.007258184	0.8881	0.3308	NA	FXR	5890	0.616362393	0.9996	0.616362393	PIK3CG,STAT5A,CREBBP,STAT5B,BCL2,PIK3CA,JAK3,PIK3R1
BIOCARTA_RARRXR_PATHWAY	0.433740267	0.3369	-0.019600099	0.8144	0.3369	NA	FXR	4344	0.623288826	0.9996	0.623288826	KAT2B,GTF2B,RARA,ERCC3,NCOR2
KEGG_LINOLEIC_ACID_METABOLISM	0.418754913	0.3543	-0.11194546	0.0548	0.3543	NA	FXR	7260	0.64186205	0.9996	0.64186205	CYP3A5,CYP3A7,CYP2J2,CYP2C19,CYP2C18,CYP3A43,PLA2G12B,CYP2C8,CYP2E1,PLA2G4A,AKR1B10,PLA2G3,PLA2G5,PLA2G2F
KEGG_PANTOTHENATE_AND_COA_BIOSYNTHESIS	0.429536484	0.3569	-0.016293078	0.7986	0.3569	NA	FXR	8605	0.644786188	0.9996	0.644786188	BCAT2,ENPP1,UPB1,PPCS,DPYS,PPCDC,PANK2,PANK1,VNN1,DPYD
BIOCARTA_MTA3_PATHWAY	0.392157328	0.3613	-0.021529801	0.7738	0.3613	NA	FXR	8528	0.64667377	0.9996	0.64667377	MTA3,CDH1,MBD3,SNAI2,SNAI1,HDAC1,HSPB2,CTSD,TUBA4B,PDZK1
KEGG_PENTOSE_AND_GLUCURONATE_INTERCONVERSIONS	0.411698062	0.3675	-0.087896894	0.2275	0.3675	NA	FXR	6397	0.651352227	0.9996	0.651352227	UGT2A3,UGT1A1,RPE,UGT2B17,UGT2B4,UGT2B15,DCXR,UGT2B7
KEGG_TASTE_TRANSDUCTION	0.366605694	0.3792	-0.038278932	0.1825	0.3792	NA	FXR	11176	0.662207744	0.9996	0.662207744	TAS2R1,TAS2R4,TAS2R5,ADCY8,TAS2R3,TAS1R3,TAS1R1,PRKX,PRKACG,TAS2R8,GNG3,PRKACB,TAS2R20,PLCB2,TRPM5,GRM4,TAS2R50,TAS2R14,TAS2R19,GNB1,GNG13,PDE1A,SCNN1G,SCNN1A,TAS2R40,KCNB1,ITPR3,ACCN1,TAS2R39,TAS2R38,TAS2R31,CACNA1A,CACNA1B
BIOCARTA_CELLCYCLE_PATHWAY	0.422352508	0.3847	-0.015706031	0.6801	0.3847	NA	FXR	8030	0.670023435	0.9996	0.670023435	E2F1,CDK1,CCNH,CDC25A,CCNB1,CCND1,CDKN1B,CCND3,CCND2,CDKN2C,CDKN2D,TFDP1
BIOCARTA_MEF2D_PATHWAY	0.385103784	0.3847	-0.065458139	0.4297	0.3847	NA	FXR	8430	0.670023435	0.9996	0.670023435	CAPNS2,CAPNS1,CAPN2,PRKCB,MEF2D,EP300,HDAC1,CALM3,NFATC2,CALM2
KEGG_AMINO_SUGAR_AND_NUCLEOTIDE_SUGAR_METABOLISM	0.366551378	0.3914	-0.044546623	0.2056	0.3914	NA	FXR	9234	0.67450751	0.9996	0.67450751	CYB5R3,CYB5R1,GNPDA2,GNE,HK2,HK1,NAGK,CHIT1,GALK2,GALK1,NANS,TSTA3,NANP,UAP1,CMAS,NPL,GALT,PMM2,PMM1,MPI,GFPT2,FUK,FPGT
KEGG_ASCORBATE_AND_ALDARATE_METABOLISM	0.391502988	0.4074	-0.087883875	0.4038	0.4074	NA	FXR	6397	0.695664752	0.9996	0.695664752	UGT2A3,UGT1A1,ALDH7A1,UGT2B17,ALDH2,UGT2B4,UGT2B15,UGT2B7
KEGG_GLUTATHIONE_METABOLISM	0.35566053	0.4085	-0.006627102	0.8133	0.4085	NA	FXR	9166	0.695726563	0.9996	0.695726563	GSS,GSR,GPX1,GSTM4,GPX6,GPX5,GPX4,GPX3,GSTZ1,GSTT1,RRM2,GCLC,GGCT,RRM2B,GCLM,GSTK1,IDH2,IDH1,GSTA1,ODC1,GSTA2,GSTA3,GSTA4,GSTA5,TXNDC12,GGT6,MGST1
BIOCARTA_MTOR_PATHWAY	0.376149876	0.413	-0.007260335	0.8851	0.413	NA	FXR	2126	0.699746114	0.9996	0.699746114	PTEN,EIF4EBP1,PIK3R1
KEGG_HEDGEHOG_SIGNALING_PATHWAY	0.364760641	0.4224	-0.036954586	0.1075	0.4224	NA	FXR	5359	0.711067181	0.9996	0.711067181	GLI3,SHH,PRKX,WNT4,RAB23,HHIP,PRKACB,CSNK1G1,CSNK1G3,WNT5A,WNT16,FBXW11,WNT8B,BMP4,BMP2,CSNK1E,PTCH1
KEGG_ETHER_LIPID_METABOLISM	0.384867524	0.4234	-0.002421188	0.9358	0.4234	NA	FXR	3912	0.711760205	0.9996	0.711760205	PLA2G12B,PPAP2A,PPAP2B,PLD1,PLA2G4A,PLA2G2F
KEGG_GLYOXYLATE_AND_DICARBOXYLATE_METABOLISM	0.403236548	0.4332	-0.021970969	0.7962	0.4332	NA	FXR	6812	0.718574242	0.9996	0.718574242	ACO1,CS,MTHFD1L,AFMID,HAO1,HAO2,MDH1
BIOCARTA_MAL_PATHWAY	0.374066699	0.4349	-0.073379092	0.3749	0.4349	NA	FXR	9088	0.718574242	0.9996	0.718574242	HNF1A,ROCK1,MAP2K1,LIMK1,MAP4K2,RAF1,SRF,CDC42,MAP3K1,RAC1,RHOA
BIOCARTA_PTDINS_PATHWAY	0.393576732	0.4376	-0.026423668	0.6061	0.4376	NA	FXR	3988	0.72088262	0.9996	0.72088262	ARHGEF2,LYN,PFKP,PFKM,JAG1,PRKCE
BIOCARTA_ACH_PATHWAY	0.392086214	0.4446	-0.007257826	0.8998	0.4446	NA	FXR	148	0.726883582	0.9996	0.726883582	PIK3R1
KEGG_PYRUVATE_METABOLISM	0.348161101	0.4453	-0.099950568	0.0399	0.4453	NA	FXR	10849	0.726883582	0.9996	0.726883582	LDHC,LDHB,ME3,ME2,LDHD,ACSS2,ACAT1,PDHB,ALDH3A2,ACSS1,GLO1,PDHA2,PDHA1,LDHAL6B,ACACB,DLAT,PCK2,PCK1,ALDH7A1,ALDH1B1,DLD,ALDH2,HAGHL,MDH2,ALDH9A1,MDH1
BIOCARTA_NOS1_PATHWAY	0.366608943	0.4468	-0.030915107	0.5873	0.4468	NA	FXR	8251	0.726883582	0.9996	0.726883582	GRIN1,PRKCB,PRKAR2B,PRKAR2A,GRIN2C,PRKAR1A,DLG4,CALM3,PRKACB,CALM2
KEGG_RNA_DEGRADATION	0.320679965	0.4608	-0.026863899	0.4571	0.4608	NA	FXR	8660	0.741360886	0.9996	0.741360886	CNOT8,SKIV2L2,CNOT6,DCPS,PARN,EDC3,LSM1,ZCCHC7,EXOSC8,EXOSC7,EXOSC5,TTC37,PAPD7,EXOSC1,XRN2,C1D,CNOT6L,RQCD1,ENO3,PAPOLA,DCP1B,DCP1A,MPHOSPH6
KEGG_LONG_TERM_DEPRESSION	0.331214092	0.4623	-0.021780022	0.3236	0.4623	NA	FXR	4502	0.741948957	0.9996	0.741948957	GNA13,PRKG2,PRKG1,GUCY1A2,GRID2,GUCY1A3,PPP2R1B,LYN,PRKCB,PLA2G2F,GNAI1,PPP2CB,PLA2G12B,MAP2K1,IGF1,PLA2G4A,GRIA2
KEGG_AMINOACYL_TRNA_BIOSYNTHESIS	0.32036059	0.4649	-0.035444164	0.4876	0.4649	NA	FXR	8896	0.744295226	0.9996	0.744295226	TARS2,VARS2,QARS,WARS2,IARS2,IARS,NARS2,SEPSECS,LARS,TARSL2,YARS,RARS2,AARS,GARS,DARS2,EARS2,TARS,YARS2,MTFMT,AARS2
KEGG_PORPHYRIN_AND_CHLOROPHYLL_METABOLISM	0.367166912	0.4677	-0.014280067	0.7052	0.4677	NA	FXR	6448	0.745448477	0.9996	0.745448477	ALAD,ALAS1,ALAS2,CPOX,HMOX1,UGT2A3,COX15,UGT1A1,BLVRA,UGT2B17,UGT2B4,UGT2B15,UGT2B7
BIOCARTA_INTRINSIC_PATHWAY	0.368543033	0.4739	-0.051711365	0.4617	0.4739	NA	FXR	10748	0.751346909	0.9996	0.751346909	F11,COL4A4,F10,COL4A1,F8,F9,SERPING1,COL4A6,COL4A5,FGG,F5,FGA,KLKB1,F2,PROS1,F2R
KEGG_PHENYLALANINE_METABOLISM	0.38453233	0.494	-0.034118402	0.6433	0.494	NA	FXR	10249	0.767401425	0.9996	0.767401425	DDC,MAOA,MAOB,PAH,ALDH3A1,GOT2,PRDX6,ALDH1A3,AOC2,HPD,AOC3
BIOCARTA_CTLA4_PATHWAY	0.383766964	0.4959	-0.007258542	0.8814	0.4959	NA	FXR	9247	0.769357261	0.9996	0.769357261	ITK,CD3G,CD3E,GRB2,CTLA4,PTPN11,CD80,PIK3CA,PIK3R1,ICOSLG
KEGG_PROXIMAL_TUBULE_BICARBONATE_RECLAMATION	0.383451481	0.4968	-0.025979157	0.5447	0.4968	NA	FXR	8153	0.769357261	0.9996	0.769357261	ATP1B1,GLUD2,GLUD1,ATP1B4,ATP1A4,ATP1A1,ATP1A2,GLS2,CA2,SLC4A4,MDH1
KEGG_CALCIUM_SIGNALING_PATHWAY	0.322185787	0.5029	-0.0034838	0.5596	0.5029	NA	FXR	7597	0.774785866	0.9996	0.774785866	ADCY3,TNNC2,ADCY7,TNNC1,ADCY8,LHCGR,ITPKA,PRKX,ATP2B1,ATP2B2,ATP2B4,GRIN2C,PRKACB,EGFR,HTR4,CD38,PLCE1,SLC25A31,RYR2,ADORA2B,ADORA2A,ERBB3,DRD5,PHKA1,BDKRB1,BDKRB2,TRPC1,CACNA1I,GRIN1,VDAC2,P2RX5,P2RX4,P2RX2,TBXA2R,CACNA1H,ADRA1D,CACNA1B,TACR3,PHKB,TACR2,NOS3,HTR5A,SLC25A4,PHKG1,PHKG2,PRKCG,PRKCB,ADRB2,ADRB1,GNAQ,CHRM2,CAMK2G,HRH1,PDE1A,CAMK2D,CHP,CAMK2A,SLC8A2,ITPR2,CALM3,CALM2,F2R
KEGG_STEROID_BIOSYNTHESIS	0.370751832	0.5099	-0.103243964	0.2892	0.5099	NA	FXR	5755	0.78188993	0.9996	0.78188993	TM7SF2,SOAT1,LIPA,FDFT1,SC5DL,NSDHL
KEGG_NEUROACTIVE_LIGAND_RECEPTOR_INTERACTION	0.326770238	0.5154	-0.003500175	0.3574	0.5154	NA	FXR	8155	0.787550467	0.9996	0.787550467	LHCGR,LPAR2,GRIN3A,HTR1A,S1PR1,MC1R,GRIN2C,S1PR5,CHRNA5,GRID2,CHRNA4,CHRNA6,HTR1D,C5AR1,HTR4,SSTR5,SSTR2,SSTR1,LPAR6,MC2R,F2,PPYR1,BDKRB1,BDKRB2,PTH2R,GH1,CHRND,UTS2R,GHSR,CHRNE,OPRM1,MCHR2,GLRA1,TRPV1,EDNRA,EDNRB,NMUR2,HTR5A,GHR,NPBWR1,NPBWR2,GRM8,GRM7,GRM6,PTGDR,PARD3,NPY2R,OPRK1,NPY1R,P2RY13,P2RY10,GRIA2,P2RY14,F2RL2,F2RL3,THRA,THRB,GRIK2,GABRB2,GRIK4,VIPR2,SCTR,GALR1,GALR3,GALR2,GABRR1,ADORA2…
BIOCARTA_RHO_PATHWAY	0.330060225	0.517	-0.008103568	0.8886	0.517	NA	FXR	11588	0.789073512	0.9996	0.789073512	PPP1R12B,ARPC4,ARPC5,SRC,VCL,ARHGAP4,PFN1,ACTR2,ARPC3,GSN,ARHGAP1,RHOA,ARHGEF1,ROCK1,LIMK1,ARHGEF5,ARHGEF11,ARPC1A,CFL1,OPHN1
BIOCARTA_ATRBRCA_PATHWAY	0.371955452	0.5215	-0.033481481	0.5634	0.5215	NA	FXR	11599	0.792083527	0.9996	0.792083527	NBN,HUS1,TP53,RAD9A,ATR,CHEK2,RAD50,ATM,BRCA1,RAD51,RAD1,FANCD2,FANCF,FANCG,RAD17,FANCC
BIOCARTA_COMP_PATHWAY	0.378347376	0.522	-0.049032194	0.4672	0.522	NA	FXR	8934	0.792083527	0.9996	0.792083527	MBL2,C9,C4A,MASP1,C6,C5,C1S,C1QC,C8A,C2
BIOCARTA_ECM_PATHWAY	0.340742216	0.5238	-0.007260335	0.922	0.5238	NA	FXR	11305	0.793429167	0.9996	0.793429167	PIK3CG,ROCK1,MAP2K1,RAF1,ITGB1,PXN,SRC,MAPK1,PFN1,FYN,GSN,RHOA,PIK3CA,PIK3R1
BIOCARTA_SPPA_PATHWAY	0.352382343	0.5443	-0.037285792	0.5345	0.5443	NA	FXR	10506	0.811795211	0.9996	0.811795211	F2RL3,MAP2K1,GNAI1,PTGS1,RAF1,ITGB1,SRC,PRKCB,MAPK1,PLA2G4A,GNB1,F2,F2R
KEGG_DRUG_METABOLISM_OTHER_ENZYMES	0.338392147	0.5735	-0.007217718	0.7531	0.5735	NA	FXR	9851	0.833486667	0.9996	0.833486667	CYP3A5,CYP3A7,CYP3A43,IMPDH1,IMPDH2,UGT1A1,UGT2B17,UGT2B15,UPP1,DPYS,HPRT1,TK2,TK1,CYP2A13,UCK1,UGT2A3,UCK2,CES2,CES7,UPB1,TPMT,UGT2B4,DPYD,UGT2B7
KEGG_ALPHA_LINOLENIC_ACID_METABOLISM	0.382583296	0.5762	-0.121963263	0.0931	0.5762	NA	FXR	7028	0.83555388	0.9996	0.83555388	ACOX1,FADS2,ACOX3,PLA2G4A,PLA2G12B,PLA2G3,PLA2G5,PLA2G2F
KEGG_HUNTINGTONS_DISEASE	0.278388371	0.5814	-0.00388079	0.7506	0.5814	NA	FXR	8897	0.838819824	0.9996	0.838819824	CREB3L3,DCTN4,PPARGC1A,DCTN1,DCTN2,EP300,SLC25A31,COX7B,COX6B1,AP2M1,TAF4,NDUFA4L2,GRIN1,CREBBP,VDAC2,VDAC1,NRF1,HDAC1,NDUFV1,DNAL1,UQCRC1,ATP5B,PPARG,NDUFS7,NDUFS6,GPX1,CASP3,AP2B1,CASP8,DLG4,NDUFS3,ATP5H,NDUFS1,ATP5J,SLC25A4,TP53,NDUFC1,NDUFA10,GNAQ,UQCRB,POLR2H,NDUFB5,NDUFB6,POLR2E,NDUFB7,COX7B2,DNAH1,COX7A2L,ATP5G3,NDUFB1,POLR2B,NDUFB2,TFAM,TGM2,NDUFA4,NDUFA5,ATP5F1,CREB5,SOD1,SOD2,SDHA,SP1,I…
KEGG_OXIDATIVE_PHOSPHORYLATION	0.269792815	0.5823	-0.061272078	0.1038	0.5823	NA	FXR	11449	0.838819824	0.9996	0.838819824	COX5A,COX5B,UQCR11,COX7B,COX7C,COX6B1,NDUFA4L2,PPA1,NDUFV1,NDUFV2,COX6A1,COX11,UQCRC1,COX10,ATP5B,CYC1,UQCRFS1,NDUFS7,NDUFS6,NDUFS5,ATP5L,NDUFS3,ATP6V0D1,ATP6V0D2,ATP5H,COX17,NDUFS1,COX15,ATP5J,ATP4A,ATP4B,ATP6V1H,NDUFC1,NDUFA10,ATP6V1D,NDUFA11,ATP6V1F,ATP6V1C1,ATP6V1A,UQCRB,NDUFB5,NDUFB6,NDUFB7,NDUFB9,COX7B2,ATP6V1G2,COX7A2L,ATP6V1G1,ATP5G3,NDUFB1,NDUFB2,TCIRG1,NDUFA4,NDUFA5,NDUFA2,NDUFA8,NDUFA9…
KEGG_ALZHEIMERS_DISEASE	0.28543498	0.5872	-0.003977329	0.7411	0.5872	NA	FXR	11325	0.841246002	0.9996	0.841246002	SNCA,IDE,COX5A,COX5B,APP,UQCR11,GRIN2C,APOE,IL1B,FADD,MAPK1,BACE2,BACE1,EIF2AK3,HSD17B10,COX7B,COX7C,MME,COX6B1,NDUFA4L2,GRIN1,ATF6,ATP2A3,NDUFV1,NDUFV2,ATP2A1,COX6A1,UQCRC1,ATP5B,CYC1,UQCRFS1,NDUFS7,NDUFS6,NDUFS5,CASP3,CASP7,CASP8,NDUFS3,ATP5H,PLCB2,NDUFS1,ATP5J,ADAM10,NDUFC1,NDUFA10,CDK5,PSEN1,GNAQ,PSEN2,ERN1,ADAM17,UQCRB,BID,NDUFB5,NDUFB6,TNF,NDUFB7,APH1A,COX7B2,COX7A2L,ATP5G3,NDUFB1,NDUFB2,TN…
KEGG_CYSTEINE_AND_METHIONINE_METABOLISM	0.332486914	0.6026	-0.03548132	0.3693	0.6026	NA	FXR	7104	0.851540453	0.9996	0.851540453	LDHC,MAT1A,TRDMT1,AMD1,MAT2A,LDHAL6B,CDO1,CTH,SDS,BHMT,MTAP,MAT2B,AHCYL2
KEGG_ASTHMA	0.364839156	0.6027	-0.119015859	0.0135	0.6027	NA	FXR	5844	0.851540453	0.972162162	0.851540453	HLA-DQB1,TNF,IL13,HLA-DMA,FCER1G,HLA-DPB1,HLA-DOA,RNASE3,PRG2
KEGG_PARKINSONS_DISEASE	0.264912442	0.6149	-0.049905745	0.113	0.6149	NA	FXR	12986	0.855905106	0.9996	0.855905106	SEPT5,SNCAIP,SNCA,COX5A,COX5B,UQCR10,UQCR11,UBE2J2,SLC25A31,LRRK2,COX7B,UBA7,COX7C,COX6B1,COX6B2,NDUFA4L2,UBE2L6,VDAC2,VDAC3,VDAC1,NDUFV3,GPR37,NDUFV1,PPID,NDUFV2,COX6A2,COX6A1,UQCRC2,UQCRC1,UBE2G1,ATP5B,CYC1,UCHL1,PINK1,UQCRFS1,UQCRQ,NDUFS7,NDUFS6,NDUFS5,CASP3,CASP9,ATP5O,NDUFS3,ATP5H,NDUFS1,ATP5J,SLC25A4,NDUFC1,NDUFA10,UQCRH,UBB,UQCRB,NDUFB5,NDUFB6,NDUFB7,NDUFB9,COX7B2,TH,COX7A2L,ATP5G3,NDUFB1,…
BIOCARTA_CALCINEURIN_PATHWAY	0.330233517	0.6528	-0.220422674	0.0258	0.6528	NA	FXR	7226	0.885529485	0.972162162	0.885529485	PRKCB,GNAQ,SP1,CALM3,NFATC4,NFATC2,NFATC3,CALM2
BIOCARTA_BIOPEPTIDES_PATHWAY	0.307081302	0.6567	-0.037324501	0.3129	0.6567	NA	FXR	10459	0.885529485	0.9996	0.885529485	GRB2,GNAI1,STAT5A,CAMK2G,STAT5B,AGTR2,SOS1,AGT,CAMK2D,CAMK2A,MAP2K1,RAF1,CDK5,PRKCB,MAPK1,PLCG1,FYN,GNB1,MAPK14,F2,CALM3,CALM2
KEGG_PRIMARY_IMMUNODEFICIENCY	0.33569455	0.6663	-0.053768223	0.1451	0.6663	NA	FXR	9777	0.894580962	0.9996	0.894580962	CD8A,CD8B,UNG,RAG1,IL7R,BTK,TAP2,TAP1,ZAP70,IGLL1,IL2RG,CD4,BLNK,CIITA,CD3E,IKBKG,AIRE,AICDA,JAK3
KEGG_SPLICEOSOME	0.272902467	0.6707	-0.038820492	0.1366	0.6707	NA	FXR	5864	0.897009816	0.9996	0.897009816	NCBP1,SFRS6,SFRS7,SFRS5,DDX23,RBM8A,SFRS2,AQR,SLU7,HSPA1L,TCERG1,HNRNPK,ISY1,DDX5,RBMX,MAGOHB,THOC3,PRPF38B,TRA2A,SF3B4,SF3B3,SF3B2,SF3B1,HSPA2,DHX15,BCAS2,SFRS13A,SF3A3,SYF2
KEGG_TYPE_I_DIABETES_MELLITUS	0.316552785	0.6768	-0.003954718	0.8362	0.6768	NA	FXR	6195	0.898735431	0.9996	0.898735431	HLA-DQB1,TNF,HLA-DMA,GAD2,IL1B,HLA-DPB1,HLA-DOA,GAD1,IL1A,HLA-B,HLA-G,CPE
KEGG_LONG_TERM_POTENTIATION	0.291812229	0.6826	-0.053762376	0.0729	0.6826	NA	FXR	7700	0.901477296	0.9996	0.901477296	ADCY8,PRKX,GRIN2C,PPP1R1A,PRKACB,PRKCG,PPP1CC,PPP1CB,PRKCB,EP300,GNAQ,CAMK2G,CAMK2D,PPP1R12A,CHP,CAMK2A,MAP2K1,GRIN1,CREBBP,ITPR2,RPS6KA3,GRIA2,RPS6KA1,RPS6KA2,CALM3,RAP1A,CALM2
KEGG_VASCULAR_SMOOTH_MUSCLE_CONTRACTION	0.308222047	0.6829	-0.021829728	0.1116	0.6829	NA	FXR	7491	0.901477296	0.9996	0.901477296	ADCY3,GNA13,ADCY7,ADCY8,PRKG1,PRKX,PRKACB,PPP1CC,PPP1CB,PLA2G2F,KCNMB3,KCNMB4,ADORA2B,ADORA2A,KCNMB1,MYL9,MAP2K1,PLA2G4A,ADRA1D,GUCY1A2,GUCY1A3,CALCRL,PPP1R14A,ACTA2,PRKCG,PRKCE,PRKCD,PRKCB,GNAQ,PLA2G3,PLA2G5,PPP1R12B,MYL6B,PLA2G12B,PPP1R12A,NPR1,NPR2,ITPR2,CYP4A11,CALM3,CALM2
KEGG_BASAL_TRANSCRIPTION_FACTORS	0.309110921	0.7049	-0.042055844	0.3571	0.7049	NA	FXR	6931	0.90526361	0.9996	0.90526361	TAF9B,GTF2A1,TAF5,TAF6L,GTF2B,GTF2H2,TAF11,TAF12,GTF2I
KEGG_SYSTEMIC_LUPUS_ERYTHEMATOSUS	0.320894552	0.7245	-0.010923535	0.1972	0.7245	NA	FXR	10138	0.9156	0.9996	0.9156	LOC340096,SNRPD1,C1QC,HIST1H2BM,HIST1H2BK,HIST1H2BJ,C4A,ACTN4,ACTN1,H2AFJ,ACTN3,H2BFWT,LOC391769,HIST1H4A,HIST1H4B,HIST1H4E,HIST1H4C,HLA-DPB1,HIST1H4D,HIST1H4I,HLA-DOA,HIST1H4J,HIST1H3J,SSB,HIST1H3B,HIST1H3C,H3F3A,H3F3B,HIST1H3E,HIST1H3H,HIST4H4,HIST2H4A,HLA-DMA,HIST2H2AC,HIST3H2BB,FCGR3A,H2BFM,C8G,C8A,C8B,CD80,HIST2H2BE,HIST2H2BF,CTSG,HLA-DQB1,HIST1H2AC,HIST1H2AA,C9,TNF,HIST1H2AG,C6,C5,HIST1H2AE…
BIOCARTA_ACTINY_PATHWAY	0.287642547	0.7296	-0.123111111	0.1884	0.7296	NA	FXR	10661	0.918495476	0.9996	0.918495476	WASF3,WASF1,ABI2,ARPC4,ARPC5,NCKAP1,ARPC1A,ACTR2,ARPC3,RAC1
BIOCARTA_HSP27_PATHWAY	0.329762999	0.7344	-0.089360652	0.2781	0.7344	NA	FXR	7095	0.919330038	0.9996	0.919330038	TNF,DAXX,CASP3,BCL2,HSPB2,IL1A
BIOCARTA_NO2IL12_PATHWAY	0.316662276	0.743	-0.079494396	0.2924	0.743	NA	FXR	10432	0.922053131	0.9996	0.922053131	CD3G,CD3D,CD3E,IL12RB2,IL12RB1,CCR5,IL12A,CD4,IL12B,NOS2
KEGG_GLYCOSAMINOGLYCAN_BIOSYNTHESIS_CHONDROITIN_SULFATE	0.326460368	0.7459	-0.020001976	0.6268	0.7459	NA	FXR	3069	0.923024787	0.9996	0.923024787	CHPF2,CHST11,CHSY1,CHST15
KEGG_RIBOFLAVIN_METABOLISM	0.322288904	0.7658	-0.088229486	0.2702	0.7658	NA	FXR	12951	0.931798891	0.9996	0.931798891	ENPP1,ENPP3,ACP6,ACP2,ACPT,ACP1,ACPP,MTMR2,TYR,MTMR1,FLAD1,MTMR6,PHPT1
KEGG_RENIN_ANGIOTENSIN_SYSTEM	0.298456052	0.7822	-0.06581741	0.4297	0.7822	NA	FXR	12243	0.936901372	0.9996	0.936901372	THOP1,MME,CTSA,ENPEP,ACE,AGTR2,AGT,ACE2,CPA3,CMA1,NLN,CTSG
BIOCARTA_AMI_PATHWAY	0.293144238	0.8006	-0.079358025	0.282	0.8006	NA	FXR	11524	0.941876267	0.9996	0.941876267	COL4A4,F10,COL4A1,COL4A6,COL4A5,FGG,FGA,FGB,AHSP,F2,PROS1,F2R
BIOCARTA_PROTEASOME_PATHWAY	0.222069703	0.8089	-0.086119204	0.5322	0.8089	NA	FXR	14444	0.941876267	0.9996	0.941876267	UBE2A,PSMA2,PSMB5,PSMA1,PSMB4,PSMB7,PSMB6,PSMB1,PSMA6,UBA1,PSMB3,PSMB2,RPN1,RPN2
KEGG_PYRIMIDINE_METABOLISM	0.266434526	0.8119	-0.007237038	0.6663	0.8119	NA	FXR	4357	0.942154255	0.9996	0.942154255	NT5C3,NT5C2,NUDT2,NME6,CMPK1,TK1,DHODH,ENTPD5,ENTPD3,UPB1,NT5C,POLR1E,TXNRD2,UPP1,POLA2,POLR3GL,POLR3D
KEGG_SNARE_INTERACTIONS_IN_VESICULAR_TRANSPORT	0.278965031	0.8174	-0.005782918	0.8739	0.8174	NA	FXR	1060	0.945437666	0.9996	0.945437666	STX7,STX11
BIOCARTA_BARRESTIN_SRC_PATHWAY	0.259769501	0.8382	-0.105554184	0.3111	0.8382	NA	FXR	12394	0.953702609	0.9996	0.953702609	MAP2K1,MAP2K2,HCK,RAF1,SRC,MAPK1,GNB1,PLCB1,DNM1
KEGG_GLYCOSYLPHOSPHATIDYLINOSITOL_GPI_ANCHOR_BIOSYNTHESIS	0.299384386	0.8472	-0.073647814	0.15	0.8472	NA	FXR	8555	0.956580258	0.9996	0.956580258	GPLD1,PIGK,PIGF,PIGB,PIGA,PIGX,PGAP1,PIGS,PIGP,PIGN
KEGG_NUCLEOTIDE_EXCISION_REPAIR	0.267708592	0.869	-0.026154455	0.413	0.869	NA	FXR	12681	0.962894295	0.9996	0.962894295	RAD23B,RAD23A,CETN2,RPA4,RBX1,RPA1,ERCC8,ERCC5,POLE4,ERCC3,ERCC4,ERCC2,CCNH,DDB1,CDK7,GTF2H5,GTF2H2,POLD3,MNAT1,RFC3,XPC,RFC4,CUL4A,RFC1,RFC2,POLD1,DDB2,CUL4B
KEGG_VIBRIO_CHOLERAE_INFECTION	0.24574719	0.8695	-0.053717169	0.1824	0.8695	NA	FXR	10071	0.962894295	0.9996	0.962894295	ADCY3,PDIA4,PRKX,PRKACG,PRKACB,ATP6V0D1,KCNQ1,ATP6V0D2,KDELR3,ATP6V1H,PRKCG,ATP6V1D,ATP6V1F,PRKCB,ATP6V1C1,ATP6V1A,ATP6V1G1,ERO1L,SEC61A1,PLCG1,ATP6V1E2,ATP6V0A1,TJP2
KEGG_REGULATION_OF_AUTOPHAGY	0.255111049	0.8903	-0.113598182	0.0529	0.8903	NA	FXR	8157	0.967637542	0.9996	0.967637542	ATG5,IFNA6,ATG7,PIK3C3,PIK3R4,GABARAPL1,GABARAP,ATG4D,ATG4B,ATG4A,IFNA13
KEGG_PROTEIN_EXPORT	0.22724853	0.8907	-0.131673828	0.1424	0.8907	NA	FXR	14729	0.967637542	0.9996	0.967637542	SRP14,OXA1L,SRP54,SEC11C,SEC11A,SRP68,SRPRB,SRP19,SEC62,SEC63,IMMP1L,IMMP2L,SRPR,SPCS1,SRP72,SPCS2,HSPA5,SEC61A1,SRP9
BIOCARTA_EIF_PATHWAY	0.21375768	0.8937	-0.210763875	0.095	0.8937	NA	FXR	10305	0.968483513	0.9996	0.968483513	EIF4E,EIF2S1,EIF1AX,EIF2S2,EEF2K
KEGG_DNA_REPLICATION	0.232340824	0.9021	-0.081217761	0.1521	0.9021	NA	FXR	12681	0.968948403	0.9996	0.968948403	RNASEH1,POLA2,RPA4,RPA1,POLE4,MCM7,RNASEH2A,MCM3,MCM4,RNASEH2C,MCM5,MCM6,POLD3,DNA2,RFC3,RFC4,RFC1,RFC2,POLD1
KEGG_CARDIAC_MUSCLE_CONTRACTION	0.262503113	0.9148	-0.004257847	0.7771	0.9148	NA	FXR	11125	0.973249675	0.9996	0.973249675	ATP1B1,UQCRC1,SLC9A6,TNNC1,ATP1B4,CYC1,COX5A,UQCRFS1,COX5B,UQCR11,CACNG8,CACNG7,CACNG6,CACNG5,MYH7,TNNT2,RYR2,UQCRB,MYL3,COX7B2,COX7B,CACNB1,COX7C,CACNB2,COX7A2L,TPM1,TPM3,COX6B1,ACTC1,ATP1A4,ATP1A1,ATP1A2,CACNA2D3,CACNA2D2,COX6A1,SLC9A1
BIOCARTA_ARAP_PATHWAY	0.216429039	0.9161	-0.124228509	0.2592	0.9161	NA	FXR	8644	0.973249675	0.9996	0.973249675	KDELR3,COPA,GPLD1,ASAP2,CYTH2,ARFGEF1
KEGG_PROTEASOME	0.162388527	0.9167	-0.133675231	0.1399	0.9167	NA	FXR	14815	0.973249675	0.9996	0.973249675	PSMB10,SHFM1,PSMB5,PSMB4,PSMF1,PSMB7,PSMB6,PSMB1,PSMB3,PSMB2,PSMD1,IFNG,PSMD2,PSMD4,PSMD6,PSMD7,PSMB8,PSMB9,PSMA2,PSMA1,PSMC6,PSMC5,PSMA6,PSME1,PSMC4,PSMD12,PSMC3,PSMC2,POMP,PSME4
KEGG_MISMATCH_REPAIR	0.239938144	0.9257	-0.292932286	0.0027	0.9257	NA	FXR	5931	0.976366184	0.725345455	0.976366184	NA
KEGG_OLFACTORY_TRANSDUCTION	0.240907133	0.9519	-0.02584603	0.0061	0.9519	NA	FXR	8771	0.986531858	0.725345455	0.986531858	OR4S1,OR6S1,OR2S2,CLCA2,OR1S1,OR52K2,OR10K2,OR2T2,OR52N2,OR52N5,OR52N1,OR5P3,OR5P2,OR1Q1,OR56A4,OR56A1,OR5AK2,OR51Q1,OR2V2,OR2W1,OR5V1,OR4N2,OR9Q2,OR5AP2,OR5T3,OR4P4,OR2AK2,OR51D1,OR1J2,OR52D1,OR8K1,OR10S1,OR2K2,OR2L8,OR2L3,OR2T33,OR2M7,OR5M11,OR52E6,OR52E8,OR52H1,OR9K2,OR2T12,OR51G2,OR1L8,OR1L6,OR8H3,OR51F1,OR1L4,CALML3,GUCA1B,OR52I2,OR2B11,OR7A5,OR4X1,OR4X2,OR8H1,OR8H2,ADCY3,PRKG2,PRKG1,PRKX,OR…
KEGG_RNA_POLYMERASE	0.198950545	0.9604	-0.087693296	0.2067	0.9604	NA	FXR	2545	0.987992453	0.9996	0.987992453	POLR1E,POLR3GL,POLR3D
KEGG_RIBOSOME	0.111288244	0.9624	-0.147674909	0.035	0.9624	NA	FXR	10483	0.988084144	0.9996	0.988084144	RPL17,RPL19,RPL15,RPL26L1,RPL12,RPL27A,RPL32,RPS6,RPL18A
KEGG_ALLOGRAFT_REJECTION	0.202178776	0.9814	-0.15760601	0.0044	0.9814	NA	FXR	12655	0.997161201	0.725345455	0.997161201	HLA-DQB1,TNF,FASLG,HLA-DMA,HLA-DRB4,HLA-DPB1,HLA-DOA,IL4,IL5,HLA-A,HLA-C,HLA-B,HLA-E,HLA-G,CD80,IL12A,IL12B,HLA-DRA,IL2
KEGG_HOMOLOGOUS_RECOMBINATION	0.222015235	0.9832	-0.165250469	0.0078	0.9832	NA	FXR	11562	0.997161201	0.7848	0.997161201	NBN,XRCC2,BLM,RPA4,RPA1,RAD51L1,MUS81,RAD51L3,EME1,RAD52,RAD50,RAD51,POLD3,TOP3A,RAD54B
KEGG_AUTOIMMUNE_THYROID_DISEASE	0.154909481	0.9992	-0.157715134	0.002	0.9992	NA	FXR	3189	0.9998	0.725345455	0.9998	NA
BIOCARTA_CHREBP2_PATHWAY	0.460267794	0.0056	-0.006031244	0.8798	0.0056	NA	LXR	5228	0.052696403	0.9996	0.052696403	PRKAG3,PPP2R3A,PPP2R5A,PPP2R5D,PRKACG,PPP2CA,FASN,PRKAB2,ACACA,MLXIPL,YWHAB,YWHAG,GCK,MLX,PKLR,YWHAQ,PPP2R4
KEGG_ABC_TRANSPORTERS	0.502280249	0.0155	0	0.9964	0.0155	NA	LXR	5552	0.098417476	0.9996	0.098417476	ABCA8,ABCA9,ABCD1,ABCA1,ABCA4,ABCB10,ABCB8,ABCC11,ABCB1,ABCB7,ABCG4,ABCG1,ABCG8,ABCG5,ABCC2,ABCC8,ABCC5,ABCC6
KEGG_PURINE_METABOLISM	0.381324001	0.0571	-0.001789798	0.8278	0.0571	NA	LXR	6527	0.230514815	0.9996	0.230514815	ADCY3,FHIT,GMPR2,ADCY7,ADCY8,PDE3B,PRIM1,NT5C3,PDE4B,NT5C2,PDE4D,NME3,NME1,PDE5A,PRPS2,PRPS1,ENPP3,PNPT1,ZNRD1,RRM2B,PPAT,PDE6B,PDE6D,POLE2,POLE3,ENTPD8,ENTPD1,ENTPD2,AK7,POLD3,POLD1,PDE11A,GUCY1A2,GUCY1A3,PDE8B,NT5E,NT5C,POLR1E,PDE10A,POLR1B,DGUOK,GMPR,RRM2,PKM2,RRM1,PKLR,POLR2H,POLR2L,POLR2I,POLA1,DCK,HPRT1,AK3L1,POLR2C,POLR2B,PDE1B,PAPSS1,POLR3G,POLR3K,NPR1,POLR3C,AMPD2,AMPD3,APRT
KEGG_INSULIN_SIGNALING_PATHWAY	0.380445713	0.0598	-4.97E-05	0.9945	0.0598	NA	LXR	7951	0.237025455	0.9996	0.237025455	FOXO1,PDE3B,RPS6KB1,PRKACG,IRS2,PTPRF,PIK3CB,SOCS3,PRKAB2,FBP1,SOCS4,PPP1CC,IRS1,PPARGC1A,PPP1CA,MAPK9,MAPK8,GRB2,PHKA1,ELK1,PPP1R3C,PPP1R3B,GYS1,SREBF1,MAP2K1,ACACA,ACACB,EIF4E1B,CBLB,PRKAR1B,RHEB,PRKAG3,PHKB,PRKAG1,SHC3,SHC2,AKT3,SHC4,PHKG1,PHKG2,FLOT1,PKLR,MKNK2,HK2,INPP5K,HK3,FASN,CALML6,PIK3R5,CALML5,INPP5D,TRIP10,PIK3R2,CBL,PCK1,GCK,GSK3B,ARAF,CALM3,CALM2
BIOCARTA_IL10_PATHWAY	0.529894078	0.0608	-0.029328988	0.6042	0.0608	NA	LXR	6562	0.238818018	0.9996	0.238818018	IL6,TNF,STAT5B,IL10,BLVRA,STAT6,IL10RA,HMOX1,IL1A
KEGG_PROTEIN_EXPORT	0.480162706	0.0683	-0.003704252	0.9618	0.0683	NA	LXR	7989	0.255246857	0.9996	0.255246857	SRP14,OXA1L,SRP54,SEC11A,SRP68,SEC62,SEC63,IMMP1L,SEC61B,SRPR,SPCS1,HSPA5,SEC61A1,SRP9,SEC61A2
KEGG_SNARE_INTERACTIONS_IN_VESICULAR_TRANSPORT	0.45902495	0.0689	-0.00988533	0.7866	0.0689	NA	LXR	6186	0.25530085	0.9996	0.25530085	SNAP29,STX7,BET1,USE1,STX12,STX19,STX16,SNAP23,SNAP25,STX6,STX3,VTI1B,BNIP1,VAMP7,BET1L,VAMP3,GOSR2,YKT6
KEGG_ANTIGEN_PROCESSING_AND_PRESENTATION	0.407346147	0.0696	-0.011493683	0.4016	0.0696	NA	LXR	7013	0.256088764	0.9996	0.256088764	HSP90AB1,IFNA21,KLRC3,LGMN,HLA-DMB,KLRD1,LTA,HSP90AA1,CTSS,HLA-E,KIR3DL3,HLA-DPA1,PSME3,KIR2DL3,KIR3DL1,KIR2DL4,KIR2DL5A,HLA-DRB3,NFYC,IFI30,NFYB,HSPA1A,NFYA,HSPA1B,CTSL1,IFNA2,HSPA2,HLA-DRB5,HSPA4,CD4,HLA-DOA,HLA-DOB,HSPA8,KIR2DS5,RFX5,CREB1,KIR2DS4,IFNA14
KEGG_PPAR_SIGNALING_PATHWAY	0.469925176	0.0745	-0.0003465	0.962	0.0745	NA	LXR	1889	0.263721081	0.9996	0.263721081	AQP7,CYP7A1,APOA5,ILK,ACAA1,ACSL1,CYP4A22,ACSL3,CPT1C,LPL,SCD,FADS2
KEGG_NOTCH_SIGNALING_PATHWAY	0.418356792	0.0949	-0.004697622	0.838	0.0949	NA	LXR	7343	0.303814181	0.9996	0.303814181	APH1A,JAG2,NUMB,PSENEN,MAML3,RBPJL,KAT2B,CTBP2,MAML1,MAML2,DTX3,DLL3,DLL1,NUMBL,HES1,NOTCH1,HDAC2,HDAC1,PSEN1,PSEN2,RBPJ,NCOR2
KEGG_GLYCOSYLPHOSPHATIDYLINOSITOL_GPI_ANCHOR_BIOSYNTHESIS	0.472696121	0.0986	-0.010372932	0.7736	0.0986	NA	LXR	4631	0.307068571	0.9996	0.307068571	GPLD1,PIGK,PIGL,PIGB,PIGX,PGAP1,PIGV,PIGS,PIGO,PIGN
KEGG_PYRIMIDINE_METABOLISM	0.39589646	0.1199	-0.001784475	0.9048	0.1199	NA	LXR	7309	0.342421834	0.9996	0.342421834	PRIM1,NT5C3,NT5C2,NME4,NME3,NME1,PNPT1,ZNRD1,CTPS2,RRM2B,TK2,POLE2,UPRT,POLE3,ENTPD8,DHODH,ENTPD4,ENTPD1,POLD3,POLD1,NT5M,NT5E,NT5C,POLR1E,POLR1B,UMPS,RRM2,RRM1,TXNRD2,TXNRD1,POLR2H,POLR2L,POLR2I,POLA1,DCK,UPP2,POLR2C,POLR2B,TYMS,TYMP,UCK1,DCTD,POLR3G,POLR3K,POLR3C,UCKL1
KEGG_CITRATE_CYCLE_TCA_CYCLE	0.454180267	0.1273	-0.049802372	0.425	0.1273	NA	LXR	8578	0.352026216	0.9996	0.352026216	OGDHL,OGDH,PDHB,IDH2,IDH1,PDHA1,FH,DLST,ACO2,SUCLG2,ACO1,IDH3B,DLAT,IDH3A,PCK1,SDHB,SDHC,SDHD,DLD,MDH2
KEGG_BASE_EXCISION_REPAIR	0.448231277	0.1419	-0.004842615	0.8761	0.1419	NA	LXR	6230	0.376378313	0.9996	0.376378313	APEX2,XRCC1,SMUG1,MUTYH,POLE2,POLE3,POLL,LIG3,POLB,POLD3,POLD1,TDG,PARP4,PARP1,PARP2
BIOCARTA_CTCF_PATHWAY	0.470238265	0.1431	-0.024596236	0.6612	0.1431	NA	LXR	5611	0.376378313	0.9996	0.376378313	TGFB3,TP53,RPS6KB1,SMAD1,TGFB2,PPP2CA,TGFBR3,CD79A,MYC
KEGG_N_GLYCAN_BIOSYNTHESIS	0.391316766	0.1465	-0.028579905	0.4506	0.1465	NA	LXR	8860	0.381717131	0.9996	0.381717131	MGAT5B,TUSC3,GANAB,FUT8,ALG1,ALG3,ALG6,ALG8,ALG9,STT3A,DAD1,RPN2,B4GALT1,MGAT4A,B4GALT3,B4GALT2,DPAGT1,MOGS,MAN1C1,MAN2A2,MGAT2,MGAT3,ALG10B,DPM3,ALG11,MGAT5,DOLPP1,ALG13
KEGG_CELL_CYCLE	0.384184476	0.1578	-0.003375192	0.6821	0.1578	NA	LXR	5798	0.400952308	0.9996	0.400952308	TGFB3,TTK,TGFB2,CDKN2C,CDKN2D,CUL1,ANAPC2,ANAPC5,SKP2,ESPL1,SKP1,ANAPC13,CHEK1,ANAPC10,CHEK2,TFDP2,TFDP1,CDC23,SMAD2,CDC26,CDC27,CDKN1C,HDAC2,HDAC1,MAD1L1,ORC4L,MYC,CDC6,TP53,MCM6,CCND2,GADD45G,ORC5L,BUB1B,GADD45B,ZBTB17,ORC2L,BUB1,YWHAB,SMC3,YWHAG,CCNB2,ORC3L,YWHAQ
KEGG_AMINOACYL_TRNA_BIOSYNTHESIS	0.378272074	0.1764	-0.037569825	0.4623	0.1764	NA	LXR	9807	0.429667039	0.9996	0.429667039	TARS2,PSTK,NARS,QARS,WARS2,KARS,IARS,NARS2,HARS2,SEPSECS,LARS,MARS2,MARS,CARS,RARS2,GARS,EPRS,DARS2,SARS2,TARS,RARS,HARS,CARS2,FARSA,MTFMT,AARS2
BIOCARTA_CK1_PATHWAY	0.43648361	0.1808	-0.005381919	0.946	0.1808	NA	LXR	3402	0.434717647	0.9996	0.434717647	DRD1,DRD2,PRKACG,PPP1R1B,PPP2CA
BIOCARTA_CARM_ER_PATHWAY	0.41873551	0.1812	-0.010674046	0.752	0.1812	NA	LXR	6179	0.43488	0.9996	0.43488	GRIP1,PELP1,ERCC3,HDAC10,PPARGC1A,BRCA1,NRIP1,HDAC3,HDAC2,HDAC1,CARM1,HDAC8,NCOR2,MED1
KEGG_PRION_DISEASES	0.41697111	0.182	-0.029355078	0.4161	0.182	NA	LXR	8020	0.436	0.9996	0.436	C7,C9,C6,ELK1,STIP1,HSPA1A,PRKACG,IL1B,HSPA5,IL1A,EGR1,IL6,MAP2K1,SOD1,C1QA,NOTCH1,FYN,PRNP
KEGG_ENDOCYTOSIS	0.343104674	0.1856	-0.008512121	0.3628	0.1856	NA	LXR	8013	0.440028261	0.9996	0.440028261	CHMP4C,FAM125A,VPS4B,DNAJC6,STAM,EGFR,PLD2,RET,PLD1,VPS45,PSD2,HLA-E,CCR5,ARRB2,ACAP1,SH3GL2,CHMP2A,ARFGAP3,ERBB3,STAM2,HSPA1A,HSPA1B,EGF,AP2M1,CBLB,HGS,GRK4,GRK5,PARD6G,SMURF1,CLTCL1,GRK1,CLTA,LDLR,RAB5C,TSG101,CXCR1,VPS37C,PIP5K1A,VPS37D,ZFYVE20,AP2B1,SMAP2,CXCR4,AGAP1,EPN3,LDLRAP1,ADRB2,RAB11FIP3,ADRB1,PSD,EPN2,PARD3,EEA1,HSPA2,SH3GLB2,RAB11A,IL2RG,NEDD4L,VPS36,HSPA8,STAMBP,DNM3,IL2RB,IL2RA,DN…
BIOCARTA_IL2_PATHWAY	0.447514529	0.1908	-0.089638483	0.1845	0.1908	NA	LXR	7600	0.446451521	0.9996	0.446451521	IL2RB,IL2RA,MAP2K1,GRB2,STAT5B,ELK1,FOS,CSNK2A1,MAPK8,IL2RG,JAK3,IL2,SYK
KEGG_NEUROACTIVE_LIGAND_RECEPTOR_INTERACTION	0.367613384	0.1961	-0.00080004	0.7816	0.1961	NA	LXR	5424	0.452840212	0.9996	0.452840212	AGTR1,S1PR1,CHRNA9,LTB4R,CHRNA5,GRID2,CHRNA7,HTR1E,C5AR1,HTR4,SSTR4,CRHR1,SSTR5,SSTR2,SSTR3,LPAR6,HTR6,PTH1R,PPYR1,BDKRB2,HCRTR2,PTH2R,GH2,GH1,CHRNB4,AVPR1A,CHRNB2,UTS2R,GHSR,CHRNG,OPRM1,MCHR1,MCHR2,TRPV1,NMUR1,HTR5A,GHR,NPBWR1,GRM8,GRM7,PARD3,FPR3,NPFFR2,BRS3,PTGFR,P2RY13,HTR2C,HTR2A,F2RL2,F2RL3,GRIK2,GABRB2,GRIK4,VIPR1,GALR3,NTSR1,GABRR2,GABRR1,DRD1,DRD3,ADORA2B,DRD2,DRD4,CNR2,P2RY1,ADRA2B,GABR…
BIOCARTA_MEF2D_PATHWAY	0.433510199	0.1973	-0.10374284	0.217	0.1973	NA	LXR	8303	0.453777153	0.9996	0.453777153	PRKCA,CAPNS2,CAPN2,PRKCB,MEF2D,HDAC2,HDAC1,CABIN1,PPP3CB,CALM3,CALM2
KEGG_BIOSYNTHESIS_OF_UNSATURATED_FATTY_ACIDS	0.46707917	0.1986	-0.004000395	0.8978	0.1986	NA	LXR	2913	0.454033508	0.9996	0.454033508	SCD,FADS2,ACOT4,BAAT,ELOVL2,ELOVL6,ACAA1
KEGG_PEROXISOME	0.401652089	0.2017	-0.000594265	0.9616	0.2017	NA	LXR	5254	0.458823652	0.9996	0.458823652	PRDX5,PEX3,PEX7,PEX1,PEX2,GNPAT,DAO,DDO,MVK,SLC27A2,CROT,ACAA1,ABCD1,ACSL1,IDH2,IDH1,PEX12,ACSL3,SOD1,PHYH,PEX11A,PEX11B,BAAT,SLC25A17
KEGG_VIBRIO_CHOLERAE_INFECTION	0.368406511	0.2048	-0.015828263	0.6273	0.2048	NA	LXR	8040	0.464260659	0.9996	0.464260659	ADCY3,ATP6V0E1,PRKACG,ATP6V0D1,KCNQ1,ATP6V0D2,PRKCA,KDELR3,PRKCG,ATP6V1D,ATP6V1F,PRKCB,ATP6V1C1,ATP6V1A,SEC61B,ATP6V1G2,ATP6V1B2,ATP6V1B1,ATP6V0B,ATP6V0C,SEC61A1,SEC61A2,MUC2,ARF1,PLCG1,ATP6V1E2,ATP6V0A4
BIOCARTA_PITX2_PATHWAY	0.465210295	0.2221	-0.016144162	0.8458	0.2221	NA	LXR	8525	0.486611055	0.9996	0.486611055	LDB1,FZD1,DVL1,CTNNB1,HDAC1,GSK3B,PITX2,APC,MED1,AXIN1
KEGG_NITROGEN_METABOLISM	0.450279087	0.2268	-0.050674174	0.3124	0.2268	NA	LXR	3410	0.489584185	0.9996	0.489584185	CA14,GLUD2,GLUD1,HAL,GLS2,CA8,CA6
BIOCARTA_CYTOKINE_PATHWAY	0.454470475	0.2348	-0.029334782	0.5387	0.2348	NA	LXR	7322	0.500192834	0.9996	0.500192834	IL3,IL6,TNF,IL8,IL18,IL15,IL10,IL17A,IFNB1,IL12B,LTA,IL1A,IL2
KEGG_NICOTINATE_AND_NICOTINAMIDE_METABOLISM	0.428180195	0.2415	-0.001778041	0.9609	0.2415	NA	LXR	7296	0.511135922	0.9996	0.511135922	NMNAT2,BST1,ENPP3,NADK,CD38,NNT,NT5M,NT5C3,NT5C2,AOX1,NT5E,NT5C
BIOCARTA_TNFR2_PATHWAY	0.476158544	0.2448	-0.047649615	0.4774	0.2448	NA	LXR	4958	0.515209003	0.9996	0.515209003	TRAF1,IKBKAP,TRAF2,NFKBIA,TANK,DUSP1,TNFAIP3,LTA
KEGG_OOCYTE_MEIOSIS	0.337534475	0.2751	-0.003373183	0.7637	0.2751	NA	LXR	6898	0.555097546	0.9996	0.555097546	ADCY3,ADCY7,PPP2R5A,ADCY8,PPP2R5D,BTRC,PRKACG,PGR,MOS,CUL1,ANAPC2,ANAPC5,SGOL1,CHP2,ESPL1,SKP1,PPP1CC,PPP1CA,ANAPC13,ANAPC10,MAP2K1,CDC23,CDC26,CDC27,CPEB1,CCNE2,CAMK2G,PPP2CA,PPP3CB,BUB1,CALML6,YWHAB,ITPR1,SMC3,YWHAG,CCNB2,YWHAQ,CALM3,CALM2
BIOCARTA_ATRBRCA_PATHWAY	0.437888207	0.2831	-0.010271605	0.8427	0.2831	NA	LXR	5713	0.565335573	0.9996	0.565335573	TP53,RAD9A,CHEK1,CHEK2,BRCA1,FANCE,FANCF,FANCG,FANCC
KEGG_RNA_POLYMERASE	0.394004962	0.2922	-0.044908848	0.4757	0.2922	NA	LXR	4611	0.57387027	0.9996	0.57387027	POLR2H,POLR2I,ZNRD1,POLR2C,POLR2B,POLR3G,POLR3K,POLR1E,POLR3C
BIOCARTA_NKCELLS_PATHWAY	0.429212308	0.2942	-0.056197531	0.3379	0.2942	NA	LXR	2870	0.575132444	0.9996	0.575132444	KLRC3,MAP2K1,IL18,LAT,KLRD1
BIOCARTA_CCR5_PATHWAY	0.440675016	0.3038	-0.040932208	0.538	0.3038	NA	LXR	7823	0.586092035	0.9996	0.586092035	PRKCA,CCL2,PRKCB,FOS,CCR5,PLCG1,CXCR4,MAPK14,CALM3,MAPK8,CALM2
KEGG_FC_GAMMA_R_MEDIATED_PHAGOCYTOSIS	0.345280817	0.3047	-0.030804986	0.0905	0.3047	NA	LXR	6229	0.586962592	0.9996	0.586962592	RPS6KB1,SYK,PLD1,PIK3CB,ARPC1A,RAC2,VAV3,MAP2K1,SPHK1,LAT,PLA2G4A,PLCG1,PLA2G4E,MARCKSL1,PIP5K1A,AKT3,PRKCA,LIMK1,PPAP2C,PRKCG,CFL1,AMPH,PIK3R5,INPP5D,PPAP2A,PIK3R2,DNM3,DNM1L,HCK,FCGR2C,FCGR2A,DNM1
BIOCARTA_BCR_PATHWAY	0.384329931	0.3059	-0.031231469	0.4661	0.3059	NA	LXR	8595	0.588407647	0.9996	0.588407647	GRB2,ELK1,BTK,FOS,SOS1,MAP3K1,PPP3CB,NFATC4,SYK,PRKCA,LYN,MAP2K1,PRKCB,PLCG1,MAPK14,CALM3,MAPK8,CD79A,CALM2
KEGG_ARACHIDONIC_ACID_METABOLISM	0.390181082	0.3086	-0.042250037	0.1014	0.3086	NA	LXR	9154	0.590993851	0.9996	0.590993851	CYP2J2,PTGS2,CYP2C19,PTGS1,LTC4S,GPX2,GPX1,GPX6,PTGES,GPX5,GPX4,GPX3,PLA2G1B,ALOX12B,GPX7,CYP2E1,PTGDS,ALOX15B,PLA2G2C,PLA2G2E,PLA2G3,PLA2G5,PLA2G2F,CYP2B6,CBR1,CYP4A22,PLA2G10,PLA2G4A,GGT7,CYP4F3,ALOX5,PLA2G4E
KEGG_VALINE_LEUCINE_AND_ISOLEUCINE_DEGRADATION	0.375141649	0.3191	-0.004004746	0.9096	0.3191	NA	LXR	7130	0.60566087	0.9996	0.60566087	EHHADH,HMGCS1,IL4I1,ACAT1,HIBADH,HADHA,AUH,HADHB,MCCC2,MUT,IVD,MCCC1,OXCT2,ACAA2,ACADS,DBT,DLD,AOX1,ACAA1
KEGG_LINOLEIC_ACID_METABOLISM	0.428021074	0.3195	-0.000395218	0.9866	0.3195	NA	LXR	9072	0.60566087	0.9996	0.60566087	CYP3A4,CYP3A5,CYP3A7,CYP2J2,CYP2C19,CYP3A43,PLA2G1B,PLA2G10,CYP1A2,CYP2E1,PLA2G4A,PLA2G2C,PLA2G2E,PLA2G3,PLA2G4E,PLA2G5,PLA2G2F
KEGG_PENTOSE_PHOSPHATE_PATHWAY	0.3807775	0.3294	-0.038778837	0.4935	0.3294	NA	LXR	8975	0.614815977	0.9996	0.614815977	TALDO1,ALDOC,ALDOB,DERA,RPIA,PFKP,FBP1,TKT,RBKS,LOC729020,PGM2,RPE,H6PD,PRPS2,PRPS1
KEGG_ETHER_LIPID_METABOLISM	0.401570161	0.3335	-0.03957901	0.272	0.3335	NA	LXR	7075	0.618748936	0.9996	0.618748936	ENPP6,PAFAH2,PPAP2A,PLD2,PLD1,PPAP2C,LPCAT4,PLA2G4A,PLA2G2C,PLA2G3,PLA2G2E,PLA2G4E,PLA2G5,PLA2G2F
KEGG_TERPENOID_BACKBONE_BIOSYNTHESIS	0.455947207	0.3381	-0.001283634	0.9746	0.3381	NA	LXR	5533	0.623744429	0.9996	0.623744429	HMGCR,HMGCS1,PDSS1,ACAT1,GGPS1,MVK
BIOCARTA_MCM_PATHWAY	0.445038979	0.3387	-0.018269801	0.7048	0.3387	NA	LXR	6915	0.623971268	0.9996	0.623971268	CDC6,KITLG,MCM6,ORC2L,ORC3L,MCM7,ORC4L,ORC5L
BIOCARTA_BCELLSURVIVAL_PATHWAY	0.437252238	0.3425	-0.00093804	0.9865	0.3425	NA	LXR	4361	0.629199438	0.9996	0.629199438	ZBTB7A,XIAP,BIRC5,FOS,CASP3
KEGG_AMINO_SUGAR_AND_NUCLEOTIDE_SUGAR_METABOLISM	0.374227398	0.3477	-0.033224562	0.3123	0.3477	NA	LXR	7647	0.636963025	0.9996	0.636963025	CYB5R1,GNE,GNPNAT1,HEXB,HK2,NAGK,CHIT1,GMPPB,GALK2,HK3,GMPPA,NPL,PMM1,PGM2,PGM3,AMDHD2,GCK,GFPT1,FPGT,UGP2
BIOCARTA_WNT_PATHWAY	0.37645756	0.3485	-0.034874531	0.5335	0.3485	NA	LXR	4956	0.637535664	0.9996	0.637535664	BTRC,CTNNB1,CSNK2A1,PPP2CA,MYC,APC,NLK,FZD1,HDAC1,WIF1
KEGG_ERBB_SIGNALING_PATHWAY	0.353105704	0.3492	-0.031957588	0.1155	0.3492	NA	LXR	8474	0.63758159	0.9996	0.63758159	NRG4,NRG3,STAT5B,RPS6KB1,PAK6,TGFA,SHC3,NRG1,SHC2,MAP2K7,MYC,AKT3,SHC4,EGFR,PRKCA,PIK3CB,PRKCG,PRKCB,NCK2,NCK1,MAPK9,MAPK8,ERBB3,GRB2,CAMK2G,ERBB2,ELK1,SOS1,PIK3R5,EGF,PIK3R2,MAP2K1,CBL,CDKN1A,CBLB,PLCG1,GSK3B,ARAF,HBEGF,ABL2
KEGG_DRUG_METABOLISM_OTHER_ENZYMES	0.378496099	0.3495	-0.000395491	0.9838	0.3495	NA	LXR	8653	0.63758159	0.9996	0.63758159	CYP3A4,CYP3A5,CYP3A7,CYP3A43,UGT1A1,UGT2B17,UMPS,CYP2A6,CYP2A7,UPP2,HPRT1,TK2,CYP2A13,TYMP,CDA,UCK1,CES1,CES7,NAT1,GUSB,TPMT,UCKL1
BIOCARTA_RARRXR_PATHWAY	0.427032685	0.3588	-0.036929153	0.6543	0.3588	NA	LXR	7625	0.646083631	0.9996	0.646083631	KAT2B,GTF2B,GTF2E1,HDAC3,NCOA1,RARA,ERCC3,NCOR2
KEGG_HISTIDINE_METABOLISM	0.386495444	0.3609	-0.001136307	0.9741	0.3609	NA	LXR	2451	0.64667377	0.9996	0.64667377	ASPA,HDC,HEMK1,LCMT1,HAL,METTL2B
BIOCARTA_EPO_PATHWAY	0.404958713	0.3619	-0.089625204	0.2632	0.3619	NA	LXR	8474	0.64667377	0.9996	0.64667377	MAP2K1,GRB2,STAT5B,ELK1,FOS,CSNK2A1,PLCG1,SOS1,EPOR,MAPK8,EPO
KEGG_THYROID_CANCER	0.361961084	0.3685	-0.043080875	0.4543	0.3685	NA	LXR	1877	0.651352227	0.9996	0.651352227	PAX8,MYC,RET,MAP2K1,NCOA4
KEGG_LYSOSOME	0.316667707	0.3695	-0.008486774	0.6291	0.3695	NA	LXR	11023	0.651355795	0.9996	0.651355795	AP4E1,AP1G1,LGMN,ATP6AP1,MCOLN1,NAPSA,GNS,NPC2,NAGLU,ACP5,PPT2,ACP2,CTSA,PPT1,ABCA2,CTSL1,ATP6V0B,SLC11A2,ATP6V0C,CD68,NAGA,GALNS,GALC,ENTPD4,LAPTM4B,LAPTM4A,GUSB,LAMP1,LAMP2,CLTCL1,SGSH,CLTA,GM2A,ARSG,HEXA,HEXB,AP3S2,CLTC,AP1S1,AP1S2,TPP1,AP3B2,ATP6V0D1,MAN2B1,ATP6V0D2,CLN3,CTSS,CD164,M6PR,CTSW,CTSO,GAA,CTSE,CTSD,CTSC,CTSH,CLN5,AP1M1,PSAPL1,NAGPA,GNPTAB,AP3M2,AP3M1,PLA2G15,LIPA,PSAP,MANBA,SLC17A…
BIOCARTA_IL1R_PATHWAY	0.385787464	0.3751	-0.029352177	0.4793	0.3751	NA	LXR	5611	0.658564832	0.9996	0.658564832	IL1R1,TNF,TGFB3,NFKBIA,TGFB2,MYD88,IL1RAP,IL1B,IL1A,IL6,IL1RN,MAPK8
KEGG_NOD_LIKE_RECEPTOR_SIGNALING_PATHWAY	0.367391116	0.3762	-0.006977435	0.7168	0.3762	NA	LXR	9629	0.659610724	0.9996	0.659610724	HSP90AB1,IL18,NOD2,NOD1,CASP8,IL1B,HSP90AA1,NLRP1,MAPK9,RIPK2,NAIP,MAPK8,TNFAIP3,CXCL1,TNF,CCL2,XIAP,NFKBIB,CCL8,NFKBIA,CCL7,MEFV,PYCARD,IL6,CARD8,CARD9,IL8,MAPK10,BIRC3,SUGT1,TAB3,CCL11,CCL13,ERBB2IP,MAPK13,MAPK14,IKBKB
KEGG_GLYCOSPHINGOLIPID_BIOSYNTHESIS_GANGLIO_SERIES	0.42616872	0.3768	-0.014317452	0.8311	0.3768	NA	LXR	8639	0.659778313	0.9996	0.659778313	SLC33A1,HEXA,B3GALT4,HEXB,ST6GALNAC5,ST3GAL1,ST6GALNAC6,ST3GAL5
KEGG_COLORECTAL_CANCER	0.353866839	0.3862	-0.000940222	0.9552	0.3862	NA	LXR	6289	0.670048021	0.9996	0.670048021	TGFB3,CTNNB1,TGFB2,FOS,CASP3,RHOA,MYC,AKT3,PIK3CB,TP53,MAPK9,MAPK8,APC2,RAC2,PIK3R5,PIK3R2,APC,MSH3,MAP2K1,MSH2,BIRC5,SMAD2
KEGG_PRIMARY_BILE_ACID_BIOSYNTHESIS	0.445702534	0.3879	-0.012985089	0.7631	0.3879	NA	LXR	8285	0.670048021	0.9996	0.670048021	ACOX2,CYP46A1,CYP39A1,BAAT,AKR1C4,CH25H,CYP7A1,CYP8B1,SLC27A5
KEGG_PROGESTERONE_MEDIATED_OOCYTE_MATURATION	0.338704898	0.3953	-0.003368671	0.8032	0.3953	NA	LXR	6763	0.678546457	0.9996	0.678546457	HSP90AB1,ADCY3,ADCY7,ADCY8,PDE3B,CPEB1,PRKACG,PGR,MOS,AKT3,ANAPC2,HSP90AA1,ANAPC5,PIK3CB,MAPK9,MAPK8,GNAI3,ANAPC13,GNAI1,ANAPC10,BUB1,PIK3R5,PIK3R2,MAP2K1,CDC23,CDC26,CDC27,CCNB2,MAPK13
KEGG_GLUTATHIONE_METABOLISM	0.3585529	0.3968	-0.089614243	0.0431	0.3968	NA	LXR	9436	0.680228571	0.9996	0.680228571	GSTM1,GSS,GPX2,GPX1,GSTM3,GSTM4,GPX6,OPLAH,GPX5,GPX4,GPX3,GPX7,GSTT1,RRM2,RRM1,SMS,GCLC,GGCT,RRM2B,GSTK1,IDH2,IDH1,ODC1,GSTA2,GSTA5,MGST3,GGT7
BIOCARTA_HSP27_PATHWAY	0.408442818	0.4085	-0.029326092	0.6962	0.4085	NA	LXR	5481	0.695726563	0.9996	0.695726563	TNF,ACTA1,MAPKAPK3,CASP3,APAF1,IL1A
KEGG_GRAFT_VERSUS_HOST_DISEASE	0.364649803	0.4258	-0.014681167	0.5109	0.4258	NA	LXR	7322	0.71311959	0.9996	0.71311959	KIR2DL5A,TNF,HLA-DRB3,HLA-DMB,HLA-DRB5,IL1B,HLA-DOA,KLRD1,HLA-DOB,IL1A,IL6,GZMB,HLA-E,HLA-DPA1,KIR2DL3,KIR3DL1,IL2
KEGG_FRUCTOSE_AND_MANNOSE_METABOLISM	0.37953289	0.4276	-0.081537853	0.0698	0.4276	NA	LXR	6315	0.714304981	0.9996	0.714304981	SORD,PFKFB4,PFKFB3,ALDOC,PFKFB2,PFKFB1,HK2,GMPPB,MTMR2,MTMR1,HK3,GMPPA,MTMR6,PMM1,FPGT
BIOCARTA_LAIR_PATHWAY	0.408401271	0.4333	-0.029328988	0.6857	0.4333	NA	LXR	9502	0.718574242	0.9996	0.718574242	C7,IL6,TNF,IL8,C6,ITGA4,ITGB1,VCAM1,SELPLG,IL1A
BIOCARTA_FCER1_PATHWAY	0.362437645	0.4337	-0.059213128	0.1624	0.4337	NA	LXR	8733	0.718574242	0.9996	0.718574242	GRB2,ELK1,BTK,FOS,SOS1,MAP3K1,PPP3CB,FCER1G,NFATC4,MAP2K7,SYK,FCER1A,LYN,MAP2K1,PRKCB,PLA2G4A,PLCG1,CALM3,MAPK8,CALM2
BIOCARTA_NO1_PATHWAY	0.379027857	0.4343	-0.033547431	0.3569	0.4343	NA	LXR	6865	0.718574242	0.9996	0.718574242	PDE3B,BDKRB2,PRKACG,NOS3,HSP90AA1,ACTA1,FLT4,TNNI1,PRKAR1B,CHRM1,VEGFA,CALM3,CALM2
KEGG_GLYCEROPHOSPHOLIPID_METABOLISM	0.349071149	0.4383	-0.012032086	0.4575	0.4383	NA	LXR	10840	0.721127547	0.9996	0.721127547	GPAT2,AGPAT6,LCAT,PLA2G1B,GNPAT,PHOSPHO1,AGPAT1,PTDSS2,PLD2,CRLS1,PLD1,PPAP2C,TAZ,LYPLA2,PISD,LYPLA1,LPCAT3,LPCAT4,LCLAT1,PLA2G2C,PLA2G2E,PLA2G3,PLA2G2D,GPAM,PLA2G5,PLA2G2F,CHKA,ACHE,PGS1,GPD1L,DGKA,JMJD7-PLA2G4B,DGKE,DGKD,DGKG,PEMT,ETNK1,PPAP2A,GPD2,PLA2G15,PLA2G10,DGKH,DGKI,PLA2G4A,MBOAT7,DGKZ,MBOAT2,PLA2G4E
BIOCARTA_NDKDYNAMIN_PATHWAY	0.369753001	0.4437	-0.071001827	0.4289	0.4437	NA	LXR	6865	0.726883582	0.9996	0.726883582	AMPH,NME1,PPP3CB,CALM3,BIN1,CALM2,DNM1,AP2M1
BIOCARTA_HIF_PATHWAY	0.399447304	0.4465	-0.06383609	0.4113	0.4465	NA	LXR	6763	0.726883582	0.9996	0.726883582	HSP90AA1,COPS5,CREB1,EDN1,VEGFA,NOS3,EPO
BIOCARTA_PPARA_PATHWAY	0.359061616	0.4467	-0.000346278	0.9747	0.4467	NA	LXR	8178	0.726883582	0.9996	0.726883582	PTGS2,EHHADH,STAT5B,PRKACG,APOA2,MYC,NR2F1,PRKCA,HSP90AA1,PPARGC1A,PRKCB,NRIP1,NCOA1,MED1,TNF,NFKBIA,HSPA1A,MRPL11,LPL,DUSP1,PRKAR1B,NCOR2
BIOCARTA_IL6_PATHWAY	0.369774611	0.4483	-0.060499802	0.4345	0.4483	NA	LXR	4609	0.727676427	0.9996	0.727676427	IL6,CEBPB,MAP2K1,TYK2,FOS,CSNK2A1,JAK3
BIOCARTA_TGFB_PATHWAY	0.375413731	0.4484	-0.091353513	0.3183	0.4484	NA	LXR	5611	0.727676427	0.9996	0.727676427	MAP2K1,TGFB3,SMAD2,TGFB2,ZFYVE9,APC
KEGG_SELENOAMINO_ACID_METABOLISM	0.375127243	0.4496	-0.001136139	0.9833	0.4496	NA	LXR	4531	0.728534981	0.9996	0.728534981	WBSCR22,MARS2,PAPSS1,HEMK1,LCMT1,METTL2B,MAT2B
BIOCARTA_CARDIACEGF_PATHWAY	0.417146013	0.4504	-0.043057476	0.4562	0.4504	NA	LXR	7807	0.728534981	0.9996	0.728534981	EGFR,PRKCA,EDN1,PRKCB,FOS,AGTR1,PLCG1,RHOA,EGF,MYC
KEGG_MISMATCH_REPAIR	0.396358471	0.4506	-0.012594458	0.7793	0.4506	NA	LXR	5745	0.728534981	0.9996	0.728534981	EXO1,MSH3,MSH2,RPA3,POLD3,RPA2,RFC3,RFC4,POLD1
BIOCARTA_ERYTH_PATHWAY	0.427164216	0.4621	-0.029326092	0.6146	0.4621	NA	LXR	6492	0.741948957	0.9996	0.741948957	IL3,CCL3,IL6,TGFB3,KITLG,TGFB2,IL1A,EPO
KEGG_TYPE_II_DIABETES_MELLITUS	0.351221528	0.4663	-0.046924446	0.1365	0.4663	NA	LXR	5778	0.745448477	0.9996	0.745448477	TNF,HK2,PIK3R5,PIK3R2,IRS2,PIK3CB,SOCS3,IRS1,GCK,PKM2,PKLR,MAPK9,MAPK8,CACNA1E,MAFA,CACNA1C,ABCC8
BIOCARTA_COMP_PATHWAY	0.392176239	0.4679	-0.035672174	0.5752	0.4679	NA	LXR	7689	0.745448477	0.9996	0.745448477	C7,MBL2,C9,MASP1,MASP2,C6,C1QA,C2,CFD
BIOCARTA_INFLAM_PATHWAY	0.385744613	0.4694	-0.020304318	0.5626	0.4694	NA	LXR	7322	0.746928467	0.9996	0.746928467	TNF,CSF1,TGFB3,IL15,IL10,TGFB2,CD4,LTA,IL1A,IL3,IL6,IL8,IFNB1,IL12B,IL2
KEGG_DORSO_VENTRAL_AXIS_FORMATION	0.375010753	0.4706	-0.02617801	0.6074	0.4706	NA	LXR	3808	0.747928068	0.9996	0.747928068	ETV7,CPEB1,PIWIL4,MAP2K1,SPIRE1,SPIRE2,NOTCH1
KEGG_FATTY_ACID_METABOLISM	0.362076688	0.4774	-0.000593208	0.976	0.4774	NA	LXR	1825	0.753243908	0.9996	0.753243908	ACSL1,CYP4A22,ACSL3,CPT1C,ACAA2,ACAA1
KEGG_OXIDATIVE_PHOSPHORYLATION	0.3064252	0.4824	-0.015876166	0.5395	0.4824	NA	LXR	10146	0.759301083	0.9996	0.759301083	NDUFAB1,COX5A,UQCR11,ATP5C1,COX7B,ATP6V1B2,ATP6V1B1,ATP6V0B,ATP6V0C,COX8A,LHPP,NDUFV3,NDUFV1,NDUFV2,UQCRC2,COX11,ATP6V0E1,ATP5B,CYC1,NDUFS6,NDUFS5,ATP5L,NDUFS3,ATP6V0D1,NDUFS2,ATP6V0D2,ATP5H,COX17,COX15,ATP5J,ATP4A,NDUFC2,NDUFC1,ATP6V1D,ATP6V1F,ATP6V1C1,ATP6V1A,UQCRH,UQCRB,NDUFB5,NDUFB6,NDUFB7,NDUFB8,NDUFB9,ATP5G2,ATP6V1G2,ATP5G1,COX7A2L,ATP5G3,NDUFA4,NDUFA2,NDUFA8,COX7A1,NDUFA7,ATP5F1,SDHA,SDHB,…
KEGG_DRUG_METABOLISM_CYTOCHROME_P450	0.34847326	0.4843	-0.000395902	0.9685	0.4843	NA	LXR	8603	0.761089556	0.9996	0.761089556	CYP3A4,CYP3A5,CYP3A7,CYP2C19,CYP2D6,CYP3A43,GSTM1,GSTM3,GSTM4,GSTT1,CYP1A2,CYP2E1,UGT1A1,ALDH3B1,UGT2B17,CYP2A6,CYP2A7,CYP2B6,ADH6,ADH7,FMO4,CYP2A13,FMO1,GSTK1,FMO2,GSTA5,MAOB,MGST3,AOX1
KEGG_INTESTINAL_IMMUNE_NETWORK_FOR_IGA_PRODUCTION	0.353860407	0.4887	-0.034068434	0.1947	0.4887	NA	LXR	7868	0.764616746	0.9996	0.764616746	HLA-DRB3,IL15,HLA-DMB,CCL28,IL10,CXCR4,ITGB7,CCR10,HLA-DRB5,HLA-DOA,HLA-DOB,IL6,LTBR,TNFRSF13C,TNFRSF17,PIGR,CCR9,AICDA,HLA-DPA1,IL2
KEGG_HYPERTROPHIC_CARDIOMYOPATHY_HCM	0.328048613	0.4918	-0.0110957	0.4673	0.4918	NA	LXR	7009	0.766715614	0.9996	0.766715614	PRKAG3,TNNC1,PRKAG1,MYBPC3,TGFB3,TGFB2,CACNG7,PRKAB2,CACNG4,SGCA,SGCB,ITGA2B,TNF,MYL2,MYL3,TPM2,TPM4,ACE,ITGB8,DMD,ITGB7,IL6,ACTC1,TNNI3,CACNA2D4,ITGA9,ITGA6,ITGA8,ITGA7,CACNA1C
KEGG_CALCIUM_SIGNALING_PATHWAY	0.323043754	0.4927	-0.005424775	0.408	0.4927	NA	LXR	7372	0.767204286	0.9996	0.767204286	ADCY3,GNA15,TNNC2,ADCY7,TNNC1,ADCY8,PRKACG,ATP2B2,AGTR1,ATP2B3,CHRNA7,EGFR,BST1,HTR4,CHP2,MYLK2,NTSR1,CD38,CAMK4,HTR6,DRD1,ADORA2B,ERBB3,PHKA1,BDKRB2,TRPC1,GRIN1,SPHK1,VDAC2,PLCG1,ATP2A3,PPID,AVPR1B,P2RX2,ATP2A1,AVPR1A,CACNA1H,CACNA1E,CACNA1C,ADRA1D,CCKAR,PHKB,TACR2,TACR1,PLCB3,NOS3,PLCB2,HTR5A,PRKCA,PTGER1,PHKG1,PHKG2,PRKCG,ADRB1,CHRM3,CHRM1,CAMK2G,OXTR,HRH1,PDE1B,HRH2,PPP3CB,PLCD4,CALML6,CALML5…
KEGG_PYRUVATE_METABOLISM	0.339913174	0.4933	-0.009688581	0.7669	0.4933	NA	LXR	6624	0.767225208	0.9996	0.767225208	LDHC,ME2,ACSS2,ACAT1,PDHB,ACSS1,ACOT12,PDHA1,ACACA,DLAT,PCK1,PKM2,PKLR,DLD,MDH2
KEGG_GLYCOSPHINGOLIPID_BIOSYNTHESIS_LACTO_AND_NEOLACTO_SERIES	0.380840891	0.4981	-0.007557795	0.8197	0.4981	NA	LXR	10022	0.769357261	0.9996	0.769357261	GCNT2,B3GALT5,FUT6,FUT5,B3GNT5,B3GNT4,ST3GAL6,B3GNT1,FUT1,B3GNT3,FUT2,B3GNT2,B4GALT1,B4GALT3,B4GALT2,B3GALT2,B3GALT1,ABO
KEGG_DNA_REPLICATION	0.356299757	0.5	-0.01260255	0.7153	0.5	NA	LXR	6915	0.771226415	0.9996	0.771226415	POLA1,RPA3,PRIM1,RPA2,MCM7,POLE2,POLE3,RNASEH2A,RNASEH2B,MCM6,POLD3,RFC3,RFC4,POLD1
KEGG_ADIPOCYTOKINE_SIGNALING_PATHWAY	0.346072999	0.5059	-0.000544447	0.9623	0.5059	NA	LXR	5049	0.778490824	0.9996	0.778490824	PRKAG3,SLC2A1,IRS2,SOCS3,PRKAB2,IRS1,PPARGC1A,MAPK9,MAPK8,TRAF2,TNF,NFKBIE,NFKBIB,NFKBIA,ACSL1,ACSL3,AGRP,CPT1C
KEGG_APOPTOSIS	0.323068427	0.5105	-0.010949809	0.4985	0.5105	NA	LXR	6964	0.78188993	0.9996	0.78188993	PRKACG,CASP6,CASP3,MYD88,IL1RAP,EXOG,IL1B,IL1A,AKT3,PIK3CB,DFFB,TP53,CHP2,NGF,TRAF2,IL1R1,TNF,XIAP,NFKBIA,BCL2L1,IRAK4,PPP3CB,PIK3R5,PIK3R2,IL3,BIRC3,CAPN2,CASP10,PRKAR1B,ENDOG,APAF1
KEGG_HUNTINGTONS_DISEASE	0.294500149	0.5181	-0.008507886	0.5275	0.5181	NA	LXR	9665	0.789830769	0.9996	0.789830769	NDUFAB1,COX5A,BDNF,UQCR11,SIN3A,CREB3L2,CREB3L1,CREB3L3,TBPL1,RCOR1,DCTN4,PPARGC1A,DCTN2,COX7B,HAP1,AP2M1,GRIN1,VDAC2,VDAC3,NDUFV3,NRF1,HDAC2,HDAC1,NDUFV1,PPID,NDUFV2,CLTCL1,UQCRC2,CLTA,ATP5B,CYC1,NDUFS6,GPX1,NDUFS5,CASP3,AP2B1,PLCB3,CASP8,DLG4,NDUFS3,PLCB1,ATP5H,PLCB2,ATP5J,TP53,NDUFC2,NDUFC1,DNAI2,UQCRH,UQCRB,POLR2H,NDUFB5,NDUFB6,NDUFB7,POLR2L,NDUFB8,NDUFB9,POLR2I,DNAH3,DNAH1,ATP5G2,COX7A2L,ATP…
KEGG_STEROID_HORMONE_BIOSYNTHESIS	0.375386645	0.5201	-0.00039557	0.9635	0.5201	NA	LXR	4678	0.791035814	0.9996	0.791035814	CYP3A4,CYP3A5,CYP3A7,CYP11B2,CYP3A43,AKR1C4,CYP7A1,SRD5A3,SRD5A2,HSD17B1,HSD17B3,HSD17B7,CYP19A1
KEGG_UBIQUITIN_MEDIATED_PROTEOLYSIS	0.305388187	0.5277	-0.003376701	0.7967	0.5277	NA	LXR	5817	0.796114879	0.9996	0.796114879	BTRC,SAE1,CUL3,CUL2,WWP2,KLHL9,CUL1,ANAPC2,ANAPC5,SOCS3,SKP2,SKP1,UBE2J2,PIAS4,PIAS2,ANAPC13,KEAP1,ANAPC10,UBE2D4,UBE2D1,CDC23,CDC26,CDC27,BRCA1,UBE2E3,CBLB,UBA3,SMURF1,FANCL,UBE2C,UBE2B,UBE2K,UBE2W,XIAP,NEDD4L,CBL,BIRC3
BIOCARTA_AKAPCENTROSOME_PATHWAY	0.353777229	0.5335	-0.165391261	0.1244	0.5335	NA	LXR	8291	0.802069805	0.9996	0.802069805	PRKAG1,PKN1,AKAP9,NUP85,PRKACG,PPP1CA,PPP2CA,RHOA
KEGG_LEISHMANIA_INFECTION	0.339894512	0.534	-0.029405941	0.1379	0.534	NA	LXR	7186	0.802069805	0.9996	0.802069805	PTGS2,MARCKSL1,TGFB3,HLA-DMB,IL10,TGFB2,FOS,MYD88,IL1B,IFNGR2,IL1A,HLA-DPA1,IL12B,TNF,NFKBIB,HLA-DRB3,ELK1,NFKBIA,ITGAM,IRAK4,HLA-DRB5,HLA-DOA,HLA-DOB,CYBA,MAPK13,FCGR2C,FCGR2A
KEGG_CHRONIC_MYELOID_LEUKEMIA	0.316622191	0.5341	-0.043174729	0.1361	0.5341	NA	LXR	5890	0.802069805	0.9996	0.802069805	STAT5B,TGFB3,TGFB2,SHC3,SHC2,MYC,AKT3,BCR,CTBP2,PIK3CB,TP53,MECOM,NFKBIA,BCL2L1,PIK3R5,RUNX1,PIK3R2,MAP2K1,CBL,CBLB,HDAC2,HDAC1
BIOCARTA_LONGEVITY_PATHWAY	0.388216357	0.537	-0.089903727	0.2363	0.537	NA	LXR	3557	0.8055	0.9996	0.8055	SOD1,SOD3,GH1,GHR
KEGG_PENTOSE_AND_GLUCURONATE_INTERCONVERSIONS	0.364421144	0.5412	-0.021134759	0.6814	0.5412	NA	LXR	1593	0.808093151	0.9996	0.808093151	DHDH,UGP2,XYLB
BIOCARTA_ARAP_PATHWAY	0.338200277	0.5487	-0.02404582	0.8325	0.5487	NA	LXR	7540	0.815166931	0.9996	0.815166931	KDELR3,COPA,ARFGAP3,GPLD1,CYTH4,ARF1
KEGG_PROTEASOME	0.29526275	0.5493	-0.09112034	0.2775	0.5493	NA	LXR	8849	0.815166931	0.9996	0.815166931	PSMB10,PSMA7,PSMB5,PSMF1,PSMB6,PSMB3,PSMB2,PSMD1,PSMD4,PSMD7,PSMB8,PSMB9,PSMD13,PSME1,PSMC4,PSMD12,PSMC3,PSMD11,PSMC2,PSMA4,PSME3
BIOCARTA_TEL_PATHWAY	0.357985284	0.5498	-0.043057476	0.579	0.5498	NA	LXR	7812	0.815166931	0.9996	0.815166931	XRCC5,EGFR,PRKCA,HSP90AA1,TP53,PPP2CA,MYC,TERT,TERF1
BIOCARTA_CASPASE_PATHWAY	0.38094849	0.5515	-0.010915197	0.7582	0.5515	NA	LXR	9582	0.816020362	0.9996	0.816020362	PRF1,LMNB1,XIAP,DFFB,GZMB,BIRC3,CASP10,CASP6,CASP3,CASP7,CASP8,APAF1,PARP1,CASP2,ARHGDIB
KEGG_MATURITY_ONSET_DIABETES_OF_THE_YOUNG	0.379361616	0.5554	-0.042428134	0.3342	0.5554	NA	LXR	9393	0.819748816	0.9996	0.819748816	HNF1B,HNF1A,ONECUT1,FOXA2,PAX6,PAX4,BHLHA15,IAPP,SLC2A2,HNF4G,NEUROG3,HES1,HHEX,GCK,PKLR,MAFA
KEGG_ALANINE_ASPARTATE_AND_GLUTAMATE_METABOLISM	0.358011304	0.5611	-0.055390849	0.2096	0.5611	NA	LXR	7534	0.825362697	0.9996	0.825362697	ASS1,GLUD2,GLUD1,IL4I1,PPAT,GLS2,ASPA,GPT2,ALDH5A1,DDO,GLUL,GLS,GFPT1,ADSL
KEGG_METABOLISM_OF_XENOBIOTICS_BY_CYTOCHROME_P450	0.332910622	0.5616	-0.000395863	0.9647	0.5616	NA	LXR	8515	0.825362697	0.9996	0.825362697	CYP3A4,CYP3A5,CYP3A7,CYP2C19,CYP2S1,CYP3A43,GSTM1,GSTM3,AKR1C4,GSTM4,AKR1C1,GSTT1,CYP1A2,CYP2E1,UGT1A1,DHDH,ALDH3B1,UGT2B17,CYP2F1,CYP2B6,ADH6,ADH7,GSTK1,GSTA5,MGST3
KEGG_MAPK_SIGNALING_PATHWAY	0.312278285	0.5631	-0.016096781	0.0264	0.5631	NA	LXR	10758	0.826638384	0.972162162	0.826638384	MEF2C,PRKX,BDNF,MAP3K4,PLA2G1B,MOS,MAP2K7,MAP2K6,MAP2K5,PTPRR,MECOM,MAPK9,PDGFRB,PLA2G2C,MAPK8,MAPK7,PLA2G2E,PLA2G2D,PLA2G2F,IL1R1,CACNB2,HSPA1A,HSPA1B,RAC2,DUSP14,DUSP16,NTF3,MAP2K1,TAOK2,TAOK3,PLA2G4A,NTRK2,PLA2G4E,FGF6,FGF8,DAXX,FGF1,FGF2,MYC,CACNG7,TP53,CACNG5,CACNG4,FLNC,GADD45G,PLA2G3,GADD45B,MAP3K13,PLA2G5,MAP3K12,MKNK2,GNG12,SOS1,PPP3CB,RASA1,RASA2,PLA2G10,NLK,MAPK11,MAPK10,DUSP5,DUSP4,NR…
BIOCARTA_VIP_PATHWAY	0.339284087	0.567	-0.033738392	0.5231	0.567	NA	LXR	6865	0.828108361	0.9996	0.828108361	NFKBIA,PRKACG,PPP3CB,MYC,EGR3,PLCG1,PRKAR1B,CALM3,CALM2
KEGG_SPHINGOLIPID_METABOLISM	0.345126209	0.5673	-0.013691859	0.6267	0.5673	NA	LXR	10510	0.828108361	0.9996	0.828108361	SGMS2,SGMS1,ASAH2,GALC,UGT8,B4GALT6,PPAP2A,GAL3ST1,ACER3,SPTLC1,SPTLC2,SPHK2,PPAP2C,ACER2,ACER1,UGCG,SPHK1,SMPD1,ARSA,SMPD4,SMPD3,DEGS2,NEU4
KEGG_NATURAL_KILLER_CELL_MEDIATED_CYTOTOXICITY	0.309503654	0.5679	-0.014749702	0.1941	0.5679	NA	LXR	7959	0.828108361	0.9996	0.828108361	MICB,KLRC3,CD48,KLRD1,SYK,PIK3CB,CHP2,HLA-E,HCST,IFNB1,KIR2DL1,KIR2DL3,KIR3DL1,KIR2DL4,GRB2,KLRK1,IFNA2,RAC2,FCER1G,VAV3,MAP2K1,KIR2DS5,KIR2DS4,LAT,PLCG1,IFNA21,CASP3,RAET1G,SHC3,SHC2,IFNGR2,SH2D1B,SHC4,PRKCA,ICAM2,GZMB,PRKCG,NCR1,PRKCB,TNFRSF10A,ULBP1,ULBP2,CD244,TNF,KIR2DL5A,PPP3CB,NFATC4,PIK3R5,PIK3R2,FYN,ARAF,IFNA14,SH3BP2
BIOCARTA_PROTEASOME_PATHWAY	0.318727401	0.5691	-0.091007851	0.5103	0.5691	NA	LXR	5580	0.828934076	0.9996	0.828934076	PSMB5,PSMB6,PSMA4,PSMB3,PSMB2,RPN2
KEGG_NUCLEOTIDE_EXCISION_REPAIR	0.339759401	0.5748	-0.012607535	0.644	0.5748	NA	LXR	6550	0.834448835	0.9996	0.834448835	RPA3,RPA2,ERCC5,POLE2,POLE3,ERCC3,ERCC1,ERCC2,DDB1,GTF2H2,GTF2H1,POLD3,XPA,MNAT1,RFC3,RFC4,POLD1
BIOCARTA_CDMAC_PATHWAY	0.369339989	0.5796	-0.043053224	0.5611	0.5796	NA	LXR	8375	0.838624779	0.9996	0.838624779	PRKCA,TNF,MAP2K1,NFKBIA,PRKCB,FOS,PLCB1,MYC
BIOCARTA_ALK_PATHWAY	0.339495376	0.5833	-0.024613256	0.4211	0.5833	NA	LXR	11005	0.839335974	0.9996	0.839335974	MEF2C,BMP10,NOG,HNF1A,MYL2,TGFB3,BMPR2,TGFB1,TGFB2,CTNNB1,ATF2,NKX2-5,AXIN1,APC,BMP2,FZD1,SMAD1,DVL1,GSK3B,TGFBR3,BMP7,NPPA,BMPR1A,ACVR1
BIOCARTA_NGF_PATHWAY	0.353200624	0.5849	-0.089620778	0.2587	0.5849	NA	LXR	4657	0.840713407	0.9996	0.840713407	MAP2K1,FOS,CSNK2A1,PLCG1,MAPK8,NGF
KEGG_RNA_DEGRADATION	0.298551085	0.5869	-0.011329343	0.7306	0.5869	NA	LXR	7127	0.841246002	0.9996	0.841246002	CNOT8,SKIV2L2,LSM3,EXOSC8,EXOSC6,EXOSC5,TTC37,PAPD7,EXOSC1,C1D,SKIV2L,PNPT1,NAA38,CNOT6L,ENO3,ENO1,PAPOLB,WDR61,DCP2,HSPD1,PAPOLG
KEGG_HEDGEHOG_SIGNALING_PATHWAY	0.34111415	0.5903	-0.031166518	0.1521	0.5903	NA	LXR	6883	0.842917467	0.9996	0.842917467	WNT3A,BTRC,STK36,GLI2,GLI3,SHH,WNT2,PRKACG,WNT3,RAB23,IHH,CSNK1G1,CSNK1G2,CSNK1G3,DHH,WNT16,WNT5B,BMP2,CSNK1A1L,WNT2B,WNT7A,BMP8B,BMP6
BIOCARTA_CCR3_PATHWAY	0.325952589	0.5935	-0.053686966	0.4185	0.5935	NA	LXR	8375	0.846562704	0.9996	0.846562704	PRKCA,PIK3C2G,MYL2,MAP2K1,LIMK1,PRKCB,CCL11,CCR3,CFL1,RHOA,PLCB1
KEGG_TYPE_I_DIABETES_MELLITUS	0.331028611	0.5953	-0.029363785	0.3074	0.5953	NA	LXR	7698	0.847424592	0.9996	0.847424592	TNF,HLA-DRB3,HLA-DMB,HLA-DRB5,IL1B,HLA-DOA,HLA-DOB,IL1A,LTA,PTPRN2,GZMB,HLA-E,CPE,HLA-DPA1,HSPD1,IL12B,IL2
KEGG_OLFACTORY_TRANSDUCTION	0.316321869	0.5987	-0.007140343	0.0765	0.5987	NA	LXR	7361	0.85027101	0.9996	0.85027101	OR8S1,OR6S1,CLCA2,OR1S1,OR52K2,OR52K1,OR2T2,OR8U1,OR56B1,OR2T8,OR5P2,OR1Q1,OR56A4,OR51I2,OR5AK2,OR2AT4,OR7E24,OR5AN1,OR2W3,OR2W1,OR4N5,OR5D14,OR5D16,OR9Q2,OR6Y1,OR4Q3,OR5B17,OR52R1,OR5T2,OR5T3,OR10Q1,OR4P4,OR51D1,OR1J2,OR1J1,OR1J4,OR1K1,OR2K2,ARRB2,OR8J1,OR2L3,OR2M7,OR5M10,OR5M11,OR2M3,OR5AC2,OR2T29,OR52E6,OR52E8,OR51A4,OR10V1,OR52H1,OR1N1,OR9K2,OR10X1,OR1L6,OR8H3,OR51F2,CALML6,CALML5,OR2B11,OR9G…
KEGG_DILATED_CARDIOMYOPATHY	0.312380587	0.6032	-0.012239235	0.3915	0.6032	NA	LXR	9398	0.851540453	0.9996	0.851540453	ADCY3,ADCY2,ADCY7,ADCY8,TNNC1,MYBPC3,TGFB3,TGFB2,PRKACG,CACNG7,CACNG5,CACNG4,ADRB1,GNAS,SGCA,SGCB,ITGA2B,TNF,MYL2,MYL3,ITGB4,CACNB2,TPM2,ITGB1,TPM4,ITGB8,DMD,ITGB7,EMD,ACTC1,CACNA2D1,IGF1,ITGA4,TNNI3,CACNA1S,CACNA2D4,ITGA9,ITGA6,PLN,ITGA8,ITGA7,CACNA1C
BIOCARTA_GLEEVEC_PATHWAY	0.351306398	0.6058	-0.043068109	0.4245	0.6058	NA	LXR	4210	0.852580728	0.9996	0.852580728	BCR,MAP2K1,STAT5B,FOS,MAPK8,MYC
KEGG_ONE_CARBON_POOL_BY_FOLATE	0.347171822	0.6075	-0.108477756	0.2317	0.6075	NA	LXR	8542	0.852580728	0.9996	0.852580728	ALDH1L1,FTCD,GART,MTHFD1,MTHFD2,TYMS,DHFR,MTFMT
BIOCARTA_IL3_PATHWAY	0.355035815	0.6088	-0.089607504	0.3005	0.6088	NA	LXR	2471	0.852580728	0.9996	0.852580728	MAP2K1,STAT5B,FOS
KEGG_PROXIMAL_TUBULE_BICARBONATE_RECLAMATION	0.359593924	0.6107	-0.055366227	0.2759	0.6107	NA	LXR	6515	0.853553846	0.9996	0.853553846	ATP1B1,ATP1B3,GLUD2,GLUD1,ATP1B4,ATP1A3,AQP1,PCK1,GLS2
KEGG_AXON_GUIDANCE	0.30756821	0.6108	-0.015440071	0.2148	0.6108	NA	LXR	8958	0.853553846	0.9996	0.853553846	PLXNA3,EFNA2,L1CAM,UNC5B,UNC5A,ROBO3,UNC5C,ROCK1,PLXNB1,CHP2,RND1,EFNA4,PLXNC1,GNAI3,GNAI1,EPHB3,ITGB1,EPHB1,EPHB6,RAC2,NTN4,EPHA1,NTN1,EPHA2,NTN3,EPHA5,EPHA4,SEMA6A,EPHA6,SEMA6C,SEMA6D,NRP1,FES,PAK6,CXCR4,SEMA3D,RHOA,SEMA3B,SEMA3A,LIMK1,SLIT1,SLIT3,NCK2,SEMA4F,NCK1,CFL1,SRGAP3,SEMA4D,SEMA4A,SRGAP2,ABLIM1,ABLIM2,PPP3CB,NFATC4,NGEF,NTNG1,DPYSL5,FYN,GSK3B
KEGG_PARKINSONS_DISEASE	0.263671025	0.6204	-0.028177399	0.2945	0.6204	NA	LXR	10446	0.860533616	0.9996	0.860533616	SEPT5,SLC6A3,NDUFAB1,COX5A,UQCR11,UBE2J1,UBE2J2,ATP5C1,LRRK2,COX7B,UBA7,COX8A,VDAC2,VDAC3,NDUFV3,NDUFV1,PPID,NDUFV2,UQCRC2,ATP5B,CYC1,UCHL1,PINK1,NDUFS6,NDUFS5,CASP3,NDUFS3,NDUFS2,ATP5H,ATP5J,NDUFC2,NDUFC1,UQCRH,UQCRB,NDUFB5,NDUFB6,NDUFB7,NDUFB8,NDUFB9,ATP5G2,ATP5G1,COX7A2L,ATP5G3,NDUFA4,NDUFA2,NDUFA3,COX7A1,NDUFA8,NDUFA7,ATP5F1,PARK2,PARK7,SDHA,SDHB,SDHC,SDHD,ATP5A1,APAF1,SLC18A1
BIOCARTA_EGF_PATHWAY	0.326875959	0.6219	-0.089678344	0.125	0.6219	NA	LXR	8595	0.86120381	0.9996	0.86120381	GRB2,STAT5B,ELK1,STAT6,FOS,CSNK2A1,SOS1,MAP3K1,EGF,PRKCA,EGFR,MAP2K1,PRKCB,PLCG1,MAPK8
KEGG_VASCULAR_SMOOTH_MUSCLE_CONTRACTION	0.314789597	0.6222	-0.013842032	0.2481	0.6222	NA	LXR	9399	0.86120381	0.9996	0.86120381	ADCY3,ADCY2,ADCY7,ADCY8,GNA12,PRKACG,AGTR1,ACTG2,PLA2G1B,ROCK1,MYLK3,MYLK2,PPP1CC,PPP1CA,PLA2G2C,PLA2G2E,PLA2G2F,ADORA2B,KCNMB1,MAP2K1,CACNA1S,PLA2G4A,AVPR1B,AVPR1A,CACNA1C,ADRA1D,PLA2G4E,MRVI1,EDNRA,PLCB3,GUCY1A2,RHOA,GUCY1A3,CALCRL,PLCB1,PLCB2,PPP1R14A,PRKCA,KCNMA1,RAMP3,ARHGEF1,ACTA2,PRKCG,PRKCB,PRKCQ,GNAS,PLA2G3,PLA2G5,CYP4A22,CALML6,CALML5,PLA2G10,NPR1,ITPR1,ARAF,CALM3,CALM2
BIOCARTA_STEM_PATHWAY	0.373016418	0.6283	-0.020291286	0.7435	0.6283	NA	LXR	7322	0.866894937	0.9996	0.866894937	IL3,IL6,IL8,CSF1,CD4,IL2,EPO
BIOCARTA_NTHI_PATHWAY	0.324550665	0.6321	-0.047663736	0.447	0.6321	NA	LXR	5049	0.870080503	0.9996	0.870080503	TNF,IL8,NFKBIA,MYD88,DUSP1,IL1B
BIOCARTA_NKT_PATHWAY	0.346209877	0.6334	-0.020304318	0.5439	0.6334	NA	LXR	7322	0.870080503	0.9996	0.870080503	CCL3,TGFB3,TGFB2,CXCR4,CD4,IFNGR2,IL18R1,CCR7,CCR5,CCR3,IL12B,IL2
BIOCARTA_NO2IL12_PATHWAY	0.348006232	0.6338	-0.02029329	0.7326	0.6338	NA	LXR	5973	0.870080503	0.9996	0.870080503	CD3D,TYK2,CCR5,CD4,IL12B
KEGG_ALPHA_LINOLENIC_ACID_METABOLISM	0.366890663	0.6344	-0.042168675	0.4431	0.6344	NA	LXR	10606	0.870080503	0.9996	0.870080503	PLA2G10,FADS2,JMJD7-PLA2G4B,PLA2G4A,PLA2G1B,PLA2G2C,PLA2G3,PLA2G2E,PLA2G2D,PLA2G4E,PLA2G5,PLA2G2F
BIOCARTA_MAL_PATHWAY	0.327484157	0.6346	-0.091353513	0.286	0.6346	NA	LXR	12296	0.870080503	0.9996	0.870080503	HRAS,HNF1A,ROCK1,ACTA1,MAP2K1,LIMK1,MAP4K2,MAL,SRF,MAPK1,MAP3K1,RAC1,RHOA,MAPK8
BIOCARTA_MCALPAIN_PATHWAY	0.306426667	0.6381	-0.167983799	0.0783	0.6381	NA	LXR	7195	0.873230094	0.9996	0.873230094	MYL2,PXN,PRKACG,EZR,EGF,EGFR,CAPNS2,ACTA1,CAPN2,PRKAR1B
KEGG_RIBOFLAVIN_METABOLISM	0.355844745	0.6449	-0.087439518	0.2736	0.6449	NA	LXR	10181	0.879592492	0.9996	0.879592492	ENPP3,ACP6,ACP5,ACP2,ACPT,ACPP,MTMR2,MTMR1,RFK,MTMR6
KEGG_JAK_STAT_SIGNALING_PATHWAY	0.307984747	0.6484	-0.002999392	0.6743	0.6484	NA	LXR	8145	0.883445	0.9996	0.883445	STAT5B,IL15,IL10,STAM,IFNK,SPRED1,IL29,PIK3CB,SOCS3,PIM1,IL26,SOCS4,IL24,SOCS5,IL11RA,IL20,PIAS4,IFNB1,PIAS2,GRB2,STAM2,CNTFR,BCL2L1,LIF,IFNA2,GH2,GH1,CBLB,IFNA21,IL21R,SPRY4,SPRY2,CLCF1,IFNGR2,MYC,AKT3,GHR,TYK2,CCND2,IL12B,CRLF2,CTF1,IFNW1,STAT6,IL10RA,IL2RG,PIK3R5,PIK3R2,EPO,IL3,IL6,IL2RB,IL2RA,CBL,CISH,IRF9,TSLP,PRLR,EPOR,IFNA14,JAK3,MPL,IL2
KEGG_FC_EPSILON_RI_SIGNALING_PATHWAY	0.314435929	0.6535	-0.042293978	0.0576	0.6535	NA	LXR	8063	0.885529485	0.9996	0.885529485	BTK,MAP2K7,MAP2K6,AKT3,SYK,PRKCA,LYN,PIK3CB,PRKCB,MAPK9,PLA2G2C,MAPK8,PLA2G2E,PLA2G3,PLA2G5,PLA2G2F,TNF,GRB2,RAC2,FCER1G,PIK3R5,INPP5D,PIK3R2,IL3,VAV3,PLA2G10,MAP2K1,LAT,PLA2G4A,PLCG1,FYN,MAPK13,MAPK14,PLA2G4E
BIOCARTA_ATM_PATHWAY	0.345579866	0.6535	-0.035358025	0.522	0.6535	NA	LXR	8881	0.885529485	0.9996	0.885529485	MRE11A,TP53,NFKBIA,CHEK1,CHEK2,RAD50,ATM,BRCA1,CDKN1A,MAPK8
BIOCARTA_PGC1A_PATHWAY	0.330730864	0.654	-0.043954959	0.4592	0.654	NA	LXR	2511	0.885529485	0.9996	0.885529485	PPARGC1A,MEF2D,CAMK4,CALM3
BIOCARTA_UCALPAIN_PATHWAY	0.327472975	0.6635	-0.13721424	0.1628	0.6635	NA	LXR	12296	0.893777549	0.9996	0.893777549	CAPNS2,CAPNS1,ACTA1,ACTN1,ACTN2,ACTN3,ITGB3,ITGB1,PXN,SRC,PTK2,EZR,RAC1,RHOA
BIOCARTA_IL22BP_PATHWAY	0.357585027	0.667	-0.08630394	0.2463	0.667	NA	LXR	6562	0.894580962	0.9996	0.894580962	SOCS3,STAT5B,STAT6,TYK2,IL10RA,JAK3
BIOCARTA_P53HYPOXIA_PATHWAY	0.331688137	0.6679	-0.013038325	0.8118	0.6679	NA	LXR	8881	0.894580962	0.9996	0.894580962	HSP90AA1,NFKBIB,TP53,ABCB1,HSPA1A,ATM,HIC1,CDKN1A,CSNK1D,MAPK8,NQO1,IGFBP3
KEGG_VASOPRESSIN_REGULATED_WATER_REABSORPTION	0.313061243	0.6738	-0.015129042	0.593	0.6738	NA	LXR	10845	0.8984	0.9996	0.8984	ADCY3,DYNC1LI1,AVPR2,RAB5C,AQP4,AQP3,PRKX,PRKACG,DYNLL1,DYNLL2,CREB3L2,RAB11A,CREB3L1,CREB3L3,ARHGDIA,NSF,ARHGDIB,CREB1,DCTN5,DCTN6,DCTN4,DCTN1,DCTN2,GNAS,DYNC1I2
BIOCARTA_GPCR_PATHWAY	0.296955582	0.6749	-0.06923305	0.194	0.6749	NA	LXR	7807	0.898735431	0.9996	0.898735431	GNAI1,ELK1,PRKACG,FOS,PPP3CB,NFATC4,PRKCA,MAP2K1,CREB1,PRKCB,PLCG1,PRKAR1B,CALM3,CALM2
BIOCARTA_AT1R_PATHWAY	0.30214473	0.6755	-0.091412195	0.1144	0.6755	NA	LXR	12296	0.898735431	0.9996	0.898735431	MEF2C,MEF2A,HRAS,GRB2,ELK1,SRC,ATF2,AGTR1,PTK2,PTK2B,SOS1,AGT,MAP3K1,RAC1,EGFR,PRKCA,MAP2K1,PRKCB,MAPK1,MEF2D,CALM3,MAPK8,CALM2,CALM1
KEGG_RETINOL_METABOLISM	0.333657462	0.6809	-0.000395746	0.9622	0.6809	NA	LXR	8378	0.901477296	0.9996	0.901477296	CYP3A4,CYP3A5,CYP3A7,CYP2C19,RPE65,CYP3A43,CYP1A2,UGT1A1,UGT2B17,LRAT,CYP2A6,CYP2A7,BCMO1,CYP2B6,ADH6,ADH7,CYP2A13,CYP4A22,CYP26B1,AWAT2,CYP26C1,RETSAT
KEGG_PATHOGENIC_ESCHERICHIA_COLI_INFECTION	0.301216562	0.6842	-0.007865836	0.721	0.6842	NA	LXR	7124	0.902150806	0.9996	0.902150806	CTNNB1,CTTN,RHOA,TUBB8,TUBB1,TUBB4,PRKCA,ARPC1A,NCK2,NCK1,CLDN1,TUBA4A,TUBB,EZR,TUBA3C,TUBA3E,HCLS1,TUBA8,FYN,YWHAQ
KEGG_LYSINE_DEGRADATION	0.306518802	0.6868	-0.008800554	0.8133	0.6868	NA	LXR	7429	0.903637387	0.9996	0.903637387	EHHADH,SETD1B,OGDHL,AASS,ACAT1,HADHA,PLOD1,PLOD2,PLOD3,SETMAR,AADAT,SETDB1,DLST,SETDB2,EHMT2,SUV420H2
BIOCARTA_SPPA_PATHWAY	0.319621257	0.6874	-0.001580325	0.9803	0.6874	NA	LXR	12044	0.903637387	0.9996	0.903637387	PRKCA,F2RL3,HRAS,MAP2K1,GNAI1,PTGS1,ITGB1,SRC,PRKCB,MAPK1,GNGT1,PTK2,PLA2G4A,PLCB1,SYK
BIOCARTA_MYOSIN_PATHWAY	0.329217639	0.6893	-0.044518088	0.2605	0.6893	NA	LXR	8854	0.904732733	0.9996	0.904732733	MYL2,GNA12,PLCB1,PRKCA,ARHGEF1,ROCK1,ARHGEF7,ARHGEF6,ARHGEF16,ARHGEF17,PKN1,ARHGEF9,ARHGEF15,ARHGEF10,PRKCB
KEGG_TASTE_TRANSDUCTION	0.312952591	0.6903	-0.014787339	0.4948	0.6903	NA	LXR	4751	0.904732733	0.9996	0.904732733	TAS2R4,ADCY8,TAS1R3,PRKACG,TAS2R60,TAS2R9,PLCB2,SCNN1A,TAS2R40,TAS2R39,TAS2R38
KEGG_REGULATION_OF_ACTIN_CYTOSKELETON	0.294716619	0.6908	-0.012313061	0.1317	0.6908	NA	LXR	10191	0.904732733	0.9996	0.904732733	MOS,ROCK1,PIK3CB,MYLK3,MYLK2,PPP1CA,PDGFRB,ITGA2B,BDKRB2,PXN,PFN1,PFN2,PFN3,PFN4,RAC2,MAP2K1,NCKAP1,SLC9A1,FGF6,WASF2,INSRR,FGF1,FGF2,ARHGEF1,ARHGEF7,ARHGEF6,WAS,TMSB4Y,APC2,GNG12,EZR,SOS1,ARAF,FGF19,FGF18,PDGFB,PDGFA,FGF17,FGF16,GNA12,IQGAP3,FGF10,IQGAP2,FGF13,MYL10,FGF12,EGFR,ACTN4,BAIAP2,FGF23,ACTN1,FGF22,ACTN2,ACTN3,PPP1CC,FGF20,ARPC1A,FGFR1,MYL2,DIAPH2,MRAS,ITGAE,SSH3,SSH2,DIAPH3,ITGB4,ITGB1…
KEGG_HOMOLOGOUS_RECOMBINATION	0.341767093	0.691	-0.012597569	0.6859	0.691	NA	LXR	3944	0.904732733	0.9996	0.904732733	RAD51C,RPA3,RPA2,RAD51L1,RAD52,POLD3,RAD54B
BIOCARTA_SPRY_PATHWAY	0.334340369	0.6935	-0.091349003	0.2102	0.6935	NA	LXR	12707	0.90526361	0.9996	0.90526361	PTPRB,EGFR,HRAS,MAP2K1,GRB2,CBL,SRC,SPRY4,SPRY3,MAPK1,SPRY2,SPRY1,SOS1,SHC1,EGF,RASA1
BIOCARTA_BARRESTIN_SRC_PATHWAY	0.30642874	0.6937	-0.070994816	0.4808	0.6937	NA	LXR	3020	0.90526361	0.9996	0.90526361	MAP2K1,HCK,DNM1
BIOCARTA_P38MAPK_PATHWAY	0.297455715	0.6954	-0.04310217	0.3199	0.6954	NA	LXR	12827	0.90526361	0.9996	0.90526361	HMGN1,MEF2C,TRAF2,MEF2A,HRAS,GRB2,MAPKAPK5,TGFB3,ELK1,DAXX,TGFB1,TGFB2,ATF2,MAP3K7,MAX,MAP3K9,MAP3K1,RAC1,SHC1,MYC,MAP2K6,CREB1,STAT1,TRADD,MEF2D,PLA2G4A,MAPK14,RIPK1,HSPB1
KEGG_CHEMOKINE_SIGNALING_PATHWAY	0.295708781	0.696	-0.007020164	0.335	0.696	NA	LXR	11079	0.90526361	0.9996	0.90526361	ADCY3,ADCY2,ADCY7,ADCY8,STAT5B,PRKX,CXCL10,GNG8,PRKACG,CCR10,GNG2,GNG4,GNG7,ROCK1,PIK3CB,CCR9,CCR7,CCR6,CCR5,ARRB2,CCR3,CX3CR1,CCL1,CCL3,CCL2,GNAI3,GNAI2,GRB2,GNAI1,NFKBIB,CCL8,NFKBIA,CX3CL1,CCL7,PXN,DOCK2,RAC2,ITK,VAV3,MAP2K1,GNGT1,CXCL14,RAP1A,GRK7,GRK4,RAP1B,GRK5,IKBKB,XCL1,GRK1,PREX1,CXCR1,CXCR2,AKT1,PLCB3,PLCB4,CXCR5,CXCR4,CCL3L1,CXCR6,RHOA,PLCB1,XCR1,SHC3,SHC2,PLCB2,AKT3,SHC4,LYN,WAS,PRKCB,…
BIOCARTA_CALCINEURIN_PATHWAY	0.317900625	0.6968	-0.12087695	0.1748	0.6968	NA	LXR	8294	0.90526361	0.9996	0.90526361	PRKCA,PRKCB,CDKN1A,PLCG1,PPP3CB,CALM3,NFATC4,CALM2
KEGG_ENDOMETRIAL_CANCER	0.298200074	0.6978	-0.040953606	0.2015	0.6978	NA	LXR	8525	0.90526361	0.9996	0.90526361	MLH1,PTEN,CTNNB1,ILK,MYC,AKT3,EGFR,PIK3CB,TP53,CTNNA1,APC2,GRB2,ERBB2,ELK1,SOS1,PIK3R5,EGF,PIK3R2,AXIN1,APC,MAP2K1,GSK3B,ARAF
KEGG_SPLICEOSOME	0.266486923	0.6996	-0.003872121	0.8	0.6996	NA	LXR	8000	0.90526361	0.9996	0.90526361	CHERP,U2AF2,SNRPD1,SART1,SMNDC1,SFRS5,DHX38,RBM8A,LSM3,SFRS1,SFRS2,SLU7,SNRPF,NHP2L1,HSPA1A,HSPA1B,NAA38,HNRNPM,HNRNPK,ISY1,PRPF40B,PRPF40A,DDX5,HNRNPA1,PPIH,CRNKL1,PLRG1,PRPF3,CDC5L,PRPF6,EIF4A3,THOC4,SNRNP40,THOC2,PRPF38B,TRA2A,SF3B4,SF3B3,HSPA2,SNRNP70,HSPA8,BCAS2,RBM22,SFRS13A,SF3A3,PHF5A
KEGG_ALZHEIMERS_DISEASE	0.261837819	0.7024	-0.000348016	0.9714	0.7024	NA	LXR	10300	0.90526361	0.9996	0.90526361	IDE,NDUFAB1,COX5A,APP,UQCR11,IL1B,PSENEN,CHP2,GRIN2A,RYR3,ATP5C1,COX7B,LPL,COX8A,GRIN1,CACNA1S,NDUFV3,ATP2A3,NDUFV1,NDUFV2,ATP2A1,CACNA1C,UQCRC2,ATP5B,CYC1,NDUFS6,NDUFS5,CASP3,PLCB3,CASP7,CASP8,NDUFS3,PLCB1,NDUFS2,ATP5H,PLCB2,ATP5J,NDUFC2,NDUFC1,CDK5,PSEN1,UQCRH,PSEN2,ERN1,UQCRB,BID,NDUFB5,NDUFB6,TNF,NDUFB7,APH1A,NDUFB8,NDUFB9,ATP5G2,COX7A2L,ATP5G1,ATP5G3,PPP3CB,CALML6,CALML5,NDUFA4,NDUFA2,NDUFA3…
KEGG_SYSTEMIC_LUPUS_ERYTHEMATOSUS	0.3236504	0.7032	-0.006901688	0.3411	0.7032	NA	LXR	6503	0.90526361	0.9996	0.90526361	SNRPD1,IL10,HIST1H2BM,HIST1H2BK,H2AFX,ACTN4,ACTN3,C1QA,HLA-DPA1,HIST1H4L,LOC391769,HLA-DRB3,HIST1H4B,HIST1H4I,HLA-DOA,HLA-DOB,SSB,HIST1H3A,HIST1H3B,H3F3C,HIST1H3G,HIST2H4A,HLA-DMB,HIST2H2AB,HIST3H2A,HIST3H2BB,HIST1H2AA,C9,TNF,HIST1H2AG,C2,HIST1H2BA,HIST1H2BB,HIST1H2BE,HIST1H2BG,TRIM21,FCGR2C,HIST1H2AI,HIST1H2AH,HIST1H2AJ,FCGR2A,HIST1H2AL
BIOCARTA_RHO_PATHWAY	0.289844929	0.7036	-0.170866686	0.0199	0.7036	NA	LXR	9130	0.90526361	0.972162162	0.90526361	MYL2,PIP5K1A,ARHGAP4,PFN1,ACTR2,ARHGAP6,ARPC2,ARHGAP1,RHOA,ARHGEF1,ROCK1,LIMK1,BAIAP2,ARPC1A,CFL1
KEGG_ECM_RECEPTOR_INTERACTION	0.313576525	0.7044	-0.012235597	0.4179	0.7044	NA	LXR	6311	0.90526361	0.9996	0.90526361	SDC2,SDC3,GP6,SV2B,SV2A,COL11A1,COL1A2,RELN,LAMC2,COL1A1,ITGA2B,COL2A1,HMMR,LAMB3,ITGB8,GP1BB,ITGB7,COL6A2,THBS3,THBS4,TNXB,COL5A3,COL5A2,COL4A6,ITGA9,ITGA8,ITGA7
KEGG_PANCREATIC_CANCER	0.297349351	0.7047	-0.070792079	0.0395	0.7047	NA	LXR	7245	0.90526361	0.9996	0.90526361	E2F1,PGF,TGFB3,TGFB2,RALB,RALA,TGFA,AKT3,EGFR,PLD1,PIK3CB,RALBP1,ARHGEF6,TP53,VEGFC,VEGFA,MAPK9,MAPK8,BCL2L1,RAC2,PIK3R5,EGF,PIK3R2,MAP2K1,SMAD2
BIOCARTA_HDAC_PATHWAY	0.314323967	0.7048	-0.144239117	0.0389	0.7048	NA	LXR	11797	0.90526361	0.9996	0.90526361	MEF2C,MYOD1,MEF2A,AKT1,PPP3CB,INSR,MAP2K6,NFATC1,CAMK1G,IGF1,MEF2D,YWHAH,MAPK14,CABIN1,CALM3,MAPK7,CALM2,CALM1
BIOCARTA_TPO_PATHWAY	0.310475363	0.7054	-0.089647338	0.1922	0.7054	NA	LXR	8474	0.90526361	0.9996	0.90526361	PRKCA,MAP2K1,GRB2,STAT5B,PRKCB,FOS,CSNK2A1,PLCG1,SOS1,MPL,THPO
KEGG_REGULATION_OF_AUTOPHAGY	0.301039157	0.7063	-0.012451823	0.8001	0.7063	NA	LXR	11115	0.90526361	0.9996	0.90526361	IFNA21,ATG12,IFNA2,ATG5,ATG7,PIK3C3,IFNA8,PIK3R4,GABARAPL2,GABARAPL1,ATG3,GABARAP,ATG4B,ULK2,ATG4A,ULK3,IFNA14,IFNA13,IFNA17
KEGG_ALDOSTERONE_REGULATED_SODIUM_REABSORPTION	0.324121004	0.7092	-0.046912848	0.1468	0.7092	NA	LXR	7030	0.90526361	0.9996	0.90526361	ATP1B1,FXYD4,ATP1B3,ATP1B4,KCNJ1,PIK3R5,NEDD4L,SCNN1A,PIK3R2,PRKCA,IRS2,PIK3CB,ATP1A3,PRKCG,IRS1,SLC9A3R2
KEGG_ARGININE_AND_PROLINE_METABOLISM	0.301649681	0.7105	-0.012415294	0.6193	0.7105	NA	LXR	11413	0.905783626	0.9996	0.905783626	SAT2,CKB,GOT2,GOT1,P4HA1,P4HA3,NOS3,DAO,OTC,PYCR2,GLUL,CKM,SMS,OAT,ADC,ALDH18A1,ASS1,NAGS,GLUD2,GLUD1,ALDH3A2,GLS2,CKMT2,ALDH4A1,AMD1,ODC1,NOS1,ACY1,MAOA,MAOB,CKMT1A,GLS,PRODH2
BIOCARTA_MAPK_PATHWAY	0.286635707	0.712	-0.043202537	0.0838	0.712	NA	LXR	9949	0.906812074	0.9996	0.906812074	MEF2C,TGFB3,RPS6KB1,DAXX,TGFB2,FOS,MAX,MAP3K4,MAP3K9,MYC,MAP2K7,MAP2K6,MAP2K5,MAP4K3,MAP4K5,MAPK6,MAPK4,MAPK9,MAPK8,MAPK7,MAP3K13,MAP3K12,TRAF2,GRB2,MKNK2,MAP4K2,MAPKAPK3,NFKBIA,ELK1,ATF2,MAP3K3,MAP3K2,MAP3K1,CEBPA,MAP2K1,CREB1,MAPK11,MAPK10,STAT1,MEF2D,MAPK13,MAPK14,ARAF,IKBKB
BIOCARTA_CHEMICAL_PATHWAY	0.319896834	0.7133	-0.081440142	0.2321	0.7133	NA	LXR	10098	0.907584047	0.9996	0.907584047	BID,PRKCA,TP53,BCL2L1,STAT1,PXN,ATM,PRKCB,AKT1,CASP6,CASP3,CASP7,APAF1,PARP1
KEGG_LEUKOCYTE_TRANSENDOTHELIAL_MIGRATION	0.289331865	0.721	-0.035724918	0.051	0.721	NA	LXR	10290	0.91471193	0.9996	0.91471193	MYL10,CTNNB1,RAPGEF4,ROCK1,NCF2,ACTN4,PIK3CB,ACTN1,ACTN2,ACTN3,CTNNA1,CTNNA3,THY1,GNAI3,GNAI2,MYL2,GNAI1,SIPA1,ITGB1,PXN,ITGAM,RAC2,ITK,VAV3,MYLPF,ITGA4,PLCG1,PLCG2,RAP1A,RAP1B,CLDN8,CLDN9,CLDN4,CLDN3,CLDN6,CXCR4,RHOA,ESAM,MSN,RHOH,PRKCA,PRKCG,PRKCB,CLDN1,CLDN16,CLDN11,CLDN14,CDH5,VCAM1,EZR,PIK3R5,PIK3R2,CD99,CLDN22,MAPK11,CYBA,MAPK13,MAPK14,PECAM1
KEGG_TRYPTOPHAN_METABOLISM	0.294088935	0.7252	-0.131209214	0.0212	0.7252	NA	LXR	8123	0.9156	0.972162162	0.9156	KYNU,EHHADH,OGDHL,IL4I1,WARS2,OGDH,ACAT1,HADHA,AFMID,AADAT,ASMT,MAOB,IDO1,CYP1A2,INMT,AOX1,TPH1
BIOCARTA_MITOCHONDRIA_PATHWAY	0.331818991	0.7261	-0.010914119	0.8184	0.7261	NA	LXR	11266	0.915852266	0.9996	0.915852266	BID,XIAP,AIFM1,DFFB,BCL2L1,BIRC3,BIRC2,CASP6,CASP3,ENDOG,CASP7,CASP8,DIABLO,BIK,APAF1
BIOCARTA_41BB_PATHWAY	0.304567885	0.728	-0.14462055	0.1479	0.728	NA	LXR	9041	0.917364162	0.9996	0.917364162	TRAF2,NFKBIA,ATF2,MAP4K5,MAPK14,MAP3K1,MAPK8,IKBKB,IL2
KEGG_STEROID_BIOSYNTHESIS	0.294973831	0.7321	-0.097121414	0.3106	0.7321	NA	LXR	8752	0.919330038	0.9996	0.919330038	SOAT2,FDFT1,CEL,CYP27B1,SQLE,HSD17B7,SC5DL,DHCR24
BIOCARTA_IL2RB_PATHWAY	0.310068207	0.7335	-0.04310004	0.2249	0.7335	NA	LXR	7600	0.919330038	0.9996	0.919330038	E2F1,GRB2,STAT5B,RPS6KB1,BCL2L1,FOS,IL2RG,MYC,SYK,IL2RB,IL2RA,SOCS3,CBL,IRS1,JAK3
BIOCARTA_DEATH_PATHWAY	0.309875877	0.7344	-0.010920051	0.7443	0.7344	NA	LXR	6371	0.919330038	0.9996	0.919330038	TRAF2,XIAP,TNFRSF25,NFKBIA,CASP6,CASP3,DFFB,GAS2,BIRC3,CASP10,APAF1
KEGG_P53_SIGNALING_PATHWAY	0.300526749	0.7356	-0.008662509	0.6134	0.7356	NA	LXR	5481	0.919330038	0.9996	0.919330038	TP53I3,CASP3,TP53,CCND2,SERPINB5,RRM2,GADD45G,MDM4,GADD45B,CHEK1,RRM2B,CHEK2,SESN1,SESN3,CCNB2,APAF1,PERP,IGFBP3
KEGG_NEUROTROPHIN_SIGNALING_PATHWAY	0.278090966	0.7359	-0.023381652	0.152	0.7359	NA	LXR	8595	0.919330038	0.9996	0.919330038	BDNF,NGFRAP1,MAP2K7,RAPGEF1,MAP2K5,IRS2,PIK3CB,IRS1,CAMK4,RIPK2,MAPK9,MAPK8,NGF,NFKBIE,GRB2,NFKBIB,NFKBIA,IRAK4,ARHGDIA,ARHGDIB,NTF3,MAP2K1,NTRK3,PLCG1,NTRK2,RAP1A,RAP1B,RHOA,SHC3,SHC2,AKT3,SHC4,TP53,PSEN1,CAMK2G,MAP3K3,MAP3K1,SOS1,CALML6,PIK3R5,CALML5,PIK3R2,YWHAB,YWHAG,MAPK13,GSK3B,MAPK14,YWHAQ,CALM3,CALM2
BIOCARTA_ARF_PATHWAY	0.325810416	0.7364	-0.023848319	0.7103	0.7364	NA	LXR	2270	0.919330038	0.9996	0.919330038	TBX2,MYC,TWIST1
BIOCARTA_IL12_PATHWAY	0.331535744	0.7376	-0.123215961	0.0696	0.7376	NA	LXR	7909	0.919330038	0.9996	0.919330038	IL18R1,CD3D,IL18,TYK2,CCR5,MAPK14,MAPK8,IL12B,MAP2K6
BIOCARTA_INTRINSIC_PATHWAY	0.294040348	0.7382	-0.154393243	0.0796	0.7382	NA	LXR	5720	0.919330038	0.9996	0.919330038	F12,COL4A3,F8,F9,SERPING1,COL4A6
BIOCARTA_NFKB_PATHWAY	0.307264633	0.7387	-0.02933768	0.5676	0.7387	NA	LXR	12355	0.919330038	0.9996	0.919330038	IL1R1,TNF,NFKBIA,NFKB1,FADD,TRADD,MAP3K7,TNFRSF1A,TNFRSF1B,MYD88,RIPK1,MAP3K1,TNFAIP3,IKBKB,TRAF6,IL1A
KEGG_EPITHELIAL_CELL_SIGNALING_IN_HELICOBACTER_PYLORI_INFECTION	0.293523522	0.7427	-0.030290381	0.2364	0.7427	NA	LXR	8261	0.922053131	0.9996	0.922053131	ATP6V0E1,CXCR1,CASP3,NOD1,ATP6V0D1,ATP6V0D2,EGFR,LYN,ATP6V1D,ATP6V1F,ATP6V1C1,ATP6V1A,MAPK9,MAPK8,CXCL1,NFKBIA,ATP6V1G2,ATP6V1B2,ATP6V1B1,ATP6V0B,ATP6V0C,IL8,PLCG1,MAPK13,MAPK14,ATP6V1E2,HBEGF,ATP6V0A4
KEGG_RENAL_CELL_CARCINOMA	0.28824059	0.7448	-0.000544554	0.9792	0.7448	NA	LXR	10760	0.922536364	0.9996	0.922536364	PDGFB,PGF,TGFB3,TGFB1,TGFB2,AKT1,PAK6,PAK7,CUL2,PAK3,SLC2A1,TGFA,RAPGEF1,AKT3,PIK3CB,VEGFC,HIF1A,VEGFA,GRB2,EGLN2,RBX1,SOS1,PIK3R5,FIGF,PIK3R2,FH,MAP2K1,EPAS1,VHL,HGF,NRAS,ARAF,RAP1A,RAP1B
BIOCARTA_MTA3_PATHWAY	0.304149528	0.7496	-0.007851464	0.9259	0.7496	NA	LXR	6082	0.924978113	0.9996	0.924978113	MTA1,SNAI1,HDAC1,TUBA3C,TUBA4A
KEGG_BASAL_TRANSCRIPTION_FACTORS	0.297027499	0.7532	-0.049981365	0.2949	0.7532	NA	LXR	11408	0.928544392	0.9996	0.928544392	TAF9B,TBP,GTF2E1,GTF2E2,TAF5L,GTF2A1,GTF2A2,TBPL1,TAF2,TAF6,TAF5,TAF7,GTF2H3,TAF6L,GTF2B,GTF2H2,GTF2H1,TAF11,TAF10,TAF13,TAF12
KEGG_SMALL_CELL_LUNG_CANCER	0.292539541	0.7584	-0.010948182	0.5006	0.7584	NA	LXR	7466	0.93144338	0.9996	0.93144338	E2F1,FHIT,PTGS2,PTEN,CCNE2,RARB,MYC,AKT3,PIK3CB,TP53,SKP2,PIAS4,PIAS2,LAMC2,ITGA2B,TRAF1,CKS1B,TRAF2,XIAP,NFKBIA,BCL2L1,LAMB3,PIK3R5,TRAF5,PIK3R2,BIRC3,COL4A6,ITGA6,APAF1
KEGG_HEMATOPOIETIC_CELL_LINEAGE	0.309483479	0.7656	-0.020361655	0.1706	0.7656	NA	LXR	7092	0.931798891	0.9996	0.931798891	FLT3LG,MS4A1,IL1B,IL1A,CD3D,IL11RA,CD38,ITGA2B,IL1R1,TNF,FCER2,CSF1,HLA-DRB3,KITLG,ITGAM,CD9,GP1BB,HLA-DRB5,CD4,CD7,EPO,IL3,IL6,IL2RA,CD1B,CD1A,CD55,ITGA6,TFRC,CD59,EPOR
BIOCARTA_DC_PATHWAY	0.329496899	0.7665	-0.04064599	0.3988	0.7665	NA	LXR	7068	0.931798891	0.9996	0.931798891	IL3,TLR7,IL10,TLR9,ITGAX,IFNB1,IL12B,CD7
BIOCARTA_RAC1_PATHWAY	0.318850481	0.7679	-0.004395713	0.9056	0.7679	NA	LXR	10189	0.931798891	0.9996	0.931798891	PLD1,MYL2,NCF2,LIMK1,RALBP1,ARFIP2,TRIO,RPS6KB1,CDK5,MAP3K1,CFL1,CHN1
KEGG_TGF_BETA_SIGNALING_PATHWAY	0.303668251	0.7688	-0.001189002	0.9056	0.7688	NA	LXR	7407	0.931798891	0.9996	0.931798891	NOG,GDF6,TGFB3,RPS6KB1,ACVR1C,TGFB2,ZFYVE16,ZFYVE9,RHOA,MYC,CUL1,SKP1,LEFTY1,INHBB,ACVR2B,TNF,DCN,RBX1,PPP2CA,LEFTY2,THBS3,TFDP1,THBS4,BMP2,SMAD9,SMAD2,SMAD1,ID2,ID1,SMURF1,BMPR1B,BMP8B,BMP6
BIOCARTA_PAR1_PATHWAY	0.300099781	0.77	-0.001581575	0.9609	0.77	NA	LXR	8854	0.931798891	0.9996	0.931798891	F2RL3,GNAI1,GNA12,RHOA,PLCB1,PRKCA,ARHGEF1,ROCK1,ARHGEF7,ARHGEF6,ARHGEF16,ARHGEF17,ARHGEF9,ARHGEF15,ARHGEF10,PRKCB
BIOCARTA_TID_PATHWAY	0.307791894	0.7702	-0.072440867	0.314	0.7702	NA	LXR	12355	0.931798891	0.9996	0.931798891	TNF,TP53,NFKBIA,NFKB1,HSPA1A,RB1,TAX1BP3,WT1,LIN7A,TNFRSF1A,TNFRSF1B,IFNG,IKBKB,IFNGR2
BIOCARTA_IL17_PATHWAY	0.340535862	0.7705	-0.020291286	0.6996	0.7705	NA	LXR	12248	0.931798891	0.9996	0.931798891	CSF3,IL3,IL6,IL8,CD3D,CD3E,CD247,KITLG,IL17A,CD34,CD58,CD2,CD4
BIOCARTA_CD40_PATHWAY	0.314916398	0.7708	-0.047642557	0.5577	0.7708	NA	LXR	4958	0.931798891	0.9996	0.931798891	IKBKAP,NFKBIA,DUSP1,TNFAIP3
BIOCARTA_NOS1_PATHWAY	0.294657409	0.7708	-0.120894859	0.0976	0.7708	NA	LXR	11797	0.931798891	0.9996	0.931798891	PRKCA,NOS1,GRIN1,GRIN2A,PRKCB,PRKACG,GRIN2B,PRKAR1B,GRIN2D,PPP3CB,DLG4,CALM3,CALM2,CALM1
KEGG_GLYCOLYSIS_GLUCONEOGENESIS	0.284211999	0.772	-0.009699129	0.6371	0.772	NA	LXR	13364	0.931874654	0.9996	0.931874654	LDHC,LDHA,PGAM1,ADH1C,PGAM2,ADH1B,ADH1A,ACSS2,PDHB,ACSS1,PGAM4,PDHA1,LDHAL6A,FBP1,PFKP,ALDH3B2,FBP2,ALDH3B1,PGM2,PKM2,PGM1,DLD,PKLR,ALDOA,ALDOC,ALDOB,ADH5,HK2,HK1,ADH6,ADH7,ALDH3A2,G6PC2,GALM,TPI1,HK3,ALDH1A3,ENO2,ENO3,GAPDH,ENO1,BPGM,DLAT,PCK1,GPI,GCK,ALDH2,PGK1,PGK2
KEGG_PRIMARY_IMMUNODEFICIENCY	0.314148953	0.7766	-0.020311342	0.4939	0.7766	NA	LXR	3584	0.935352486	0.9996	0.935352486	BTK,CD4,CD3D,DCLRE1C,AICDA,JAK3,CD79A
BIOCARTA_IGF1_PATHWAY	0.287185095	0.778	-0.089634056	0.252	0.778	NA	LXR	3875	0.935436397	0.9996	0.935436397	MAP2K1,IRS1,FOS,CSNK2A1,MAPK8
KEGG_BLADDER_CANCER	0.296094832	0.7818	-0.043108562	0.2174	0.7818	NA	LXR	8294	0.936901372	0.9996	0.936901372	E2F1,PGF,ERBB2,TYMP,EGF,MYC,EGFR,IL8,MAP2K1,TP53,DAPK2,DAPK3,VEGFC,CDKN1A,RASSF1,ARAF,VEGFA
BIOCARTA_STRESS_PATHWAY	0.306583644	0.7824	-0.153716967	0.0227	0.7824	NA	LXR	9041	0.936901372	0.972162162	0.936901372	TRAF2,TNF,MAP4K2,NFKBIA,ATF1,MAP3K1,CASP2,LTA,MAP2K6,TANK,MAPK14,MAPK8,IKBKB
BIOCARTA_GCR_PATHWAY	0.286665226	0.7848	-0.046466841	0.4709	0.7848	NA	LXR	10467	0.937201095	0.9996	0.937201095	HSP90AA1,ANXA1,AKT1,GNGT1,ADRB2,CALM3,NOS3,GNAS,CALM2,NPPA
BIOCARTA_ACTINY_PATHWAY	0.273354056	0.7853	-0.045037037	0.6515	0.7853	NA	LXR	9130	0.937201095	0.9996	0.937201095	ACTA1,WASF2,PSMA7,NCKAP1,ARPC1A,ACTR2,ARPC2,NCK1
KEGG_OTHER_GLYCAN_DEGRADATION	0.301209593	0.7869	-0.288486225	0.0084	0.7869	NA	LXR	12557	0.937954909	0.7848	0.937954909	AGA,HEXA,HEXB,ENGASE,FUCA2,MANBA,GLB1,MAN2C1,MAN2B2,NEU1,MAN2B1,NEU4
KEGG_GLYCOSAMINOGLYCAN_BIOSYNTHESIS_CHONDROITIN_SULFATE	0.313244603	0.7878	-0.020282079	0.6235	0.7878	NA	LXR	8451	0.937954909	0.9996	0.937954909	UST,B3GAT1,B3GAT3,CHST7,CHSY3,CHST11,CHST13,CHST15,B4GALT7
KEGG_LONG_TERM_DEPRESSION	0.287397013	0.7888	-0.042273042	0.1036	0.7888	NA	LXR	10758	0.937954909	0.9996	0.937954909	GNA12,PLCB3,GUCY1A2,GRID2,PLA2G1B,GUCY1A3,PLCB1,PLCB2,PRKCA,PPP2R1A,LYN,PRKCG,PRKCB,CRHR1,PLA2G2C,GNAS,PLA2G2E,PLA2G3,PLA2G2D,PLA2G5,PLA2G2F,GNAI3,GNAI2,GNAI1,JMJD7-PLA2G4B,PPP2CA,GNAO1,NOS1,PLA2G10,MAP2K1,IGF1,ITPR1,NRAS,PLA2G4A,GRIA1,ARAF,PLA2G4E,CACNA1A
BIOCARTA_HER2_PATHWAY	0.275594956	0.7925	-0.07348874	0.3248	0.7925	NA	LXR	8474	0.939888043	0.9996	0.939888043	EGFR,IL6,MAP2K1,GRB2,GRIP1,ERBB3,SOS1,CARM1
BIOCARTA_PTDINS_PATHWAY	0.308496247	0.7931	-0.103977908	0.1087	0.7931	NA	LXR	10583	0.939888043	0.9996	0.939888043	PRKCZ,LYN,PFKP,EEA1,RPS6KB1,BTK,AKT1,ARF1,PLCG1,AP2A1,GSK3A,GSK3B,AP2M1
KEGG_RIG_I_LIKE_RECEPTOR_SIGNALING_PATHWAY	0.287456157	0.7944	-0.090063335	0.003	0.7944	NA	LXR	11454	0.939962387	0.725345455	0.939962387	IFNA21,DAK,CXCL10,ATG5,IFNE,CASP8,IFNK,FADD,TANK,IFNB1,RIPK1,MAPK9,MAPK8,IL12B,TRAF2,OTUD5,IFIH1,TNF,ATG12,NFKBIB,IFNW1,NFKBIA,CYLD,IFNA2,MAP3K1,IFNA8,TRAF6,TBKBP1,DHX58,IL8,MAPK11,TRIM25,MAPK10,TRADD,CASP10,IKBKE,MAPK13,MAPK14,IFNA14,IFNA13,IKBKB,IFNA17
BIOCARTA_INSULIN_PATHWAY	0.283120998	0.7996	-0.089634056	0.2392	0.7996	NA	LXR	3875	0.941876267	0.9996	0.941876267	MAP2K1,IRS1,FOS,CSNK2A1,MAPK8
KEGG_GLYCEROLIPID_METABOLISM	0.289240024	0.8	-0.000346175	0.9875	0.8	NA	LXR	8257	0.941876267	0.9996	0.941876267	DAK,GPAT2,AGPAT6,PPAP2C,LCLAT1,DGKD,DGKG,PPAP2A,AGK,LPL,PNLIPRP1,DGKH,DGKI,AWAT2,CEL,LIPG,MBOAT2,DGKZ
KEGG_GLYCOSAMINOGLYCAN_BIOSYNTHESIS_HEPARAN_SULFATE	0.303783601	0.8007	-0.023365496	0.5622	0.8007	NA	LXR	12768	0.941876267	0.9996	0.941876267	NDST3,NDST4,NDST1,NDST2,HS3ST2,HS3ST1,HS2ST1,XYLT2,XYLT1,HS6ST1,B4GALT7,HS3ST3A1,GLCE,B3GAT1,B3GAT3,EXT1,EXT2,HS3ST3B1
BIOCARTA_G2_PATHWAY	0.306128664	0.8018	-0.03536501	0.4204	0.8018	NA	LXR	11275	0.941876267	0.9996	0.941876267	TP53,CHEK1,CHEK2,CDC34,ATM,BRCA1,WEE1,CDC25B,CCNB1,CDKN1A,YWHAH,CDKN2D,YWHAQ
KEGG_RIBOSOME	0.181904294	0.806	-0.004459198	0.851	0.806	NA	LXR	10221	0.941876267	0.9996	0.941876267	RPL18,RPL17,RPL13,RPLP2,RPS27L,RPLP1,RPL10,FAU,RPL11,RPL12,RPL35A,RPS4X,RPL41,RPS16,RPS17,RPL3L,RPS4Y1,RPS11,UBA52,RPL27A,RPL38,RPL10L,RPL30,RPS28,RPL32,RPL6,RPL9,RPS23,RPS24,RPL23A,RPL29,RPL23,RPL18A
KEGG_ASTHMA	0.321428392	0.8061	-0.055580258	0.1398	0.8061	NA	LXR	7013	0.941876267	0.9996	0.941876267	TNF,HLA-DRB3,HLA-DMB,IL10,FCER1G,HLA-DRB5,HLA-DOA,HLA-DOB,IL3,CCL11,HLA-DPA1
KEGG_PROPANOATE_METABOLISM	0.271932258	0.808	-0.009684751	0.8088	0.808	NA	LXR	13347	0.941876267	0.9996	0.941876267	LDHC,LDHA,EHHADH,ACAT2,ACSS2,ACSS3,ACAT1,HADHA,ALDH3A2,MUT,ACSS1,SUCLA2,ALDH6A1,ACADM,LDHAL6A,SUCLG2,SUCLG1,ACACA,ACACB,MLYCD,ALDH2,ABAT,PCCB,PCCA
BIOCARTA_PDGF_PATHWAY	0.282854109	0.8081	-0.089682775	0.1111	0.8081	NA	LXR	10608	0.941876267	0.9996	0.941876267	PDGFA,GRB2,STAT5B,ELK1,SRF,STAT6,FOS,CSNK2A1,SOS1,MAP3K1,RASA1,PRKCA,MAP2K1,STAT1,PRKCB,PLCG1,MAPK8
BIOCARTA_PML_PATHWAY	0.306144647	0.8086	-0.106814958	0.1653	0.8086	NA	LXR	12423	0.941876267	0.9996	0.941876267	HRAS,TNF,PML,TP53,FASLG,PAX3,RB1,SIRT1,DAXX,TNFRSF1A,SUMO1,TNFRSF1B,PRAM1,RARA
BIOCARTA_ERK_PATHWAY	0.276964303	0.8094	-0.018624642	0.6932	0.8094	NA	LXR	10808	0.941876267	0.9996	0.941876267	GRB2,MKNK2,ELK1,ITGB1,SRC,SOS1,PPP2CA,MYC,EGFR,MAP2K1,PTPRR,GNGT1,GNAS,NGFR,NGF
KEGG_CELL_ADHESION_MOLECULES_CAMS	0.289140615	0.8095	-0.01752905	0.1377	0.8095	NA	LXR	9515	0.941876267	0.9996	0.941876267	MPZL1,CADM3,CADM1,L1CAM,NEGR1,SPN,PTPRF,HLA-E,PDCD1LG2,NCAM2,HLA-DPA1,CD226,GLG1,HLA-DRB3,ITGB1,ITGAM,ITGB8,ITGB7,HLA-DRB5,HLA-DOA,HLA-DOB,ITGA4,ITGA9,ITGA6,ITGA8,NLGN4X,CD58,CLDN8,CLDN9,CLDN4,CLDN3,CLDN6,HLA-DMB,PDCD1,SDC2,SDC3,ESAM,ICAM2,NRXN1,SDC1,CLDN1,CNTN1,VCAN,CLDN16,CLDN11,CDH3,CDH4,CLDN14,VCAM1,CD4,SELPLG,SELL,CTLA4,NLGN1,NFASC,CLDN22,CD99,NLGN2,PECAM1
BIOCARTA_INTEGRIN_PATHWAY	0.275696673	0.8125	-0.091434785	0.0866	0.8125	NA	LXR	12274	0.942154255	0.9996	0.942154255	CAV1,HRAS,GRB2,ITGB1,PXN,SRC,VCL,PTK2,SOS1,RHOA,ZYX,RAPGEF1,CAPNS2,BCR,CAPNS1,ACTA1,ROCK1,MAP2K1,ACTN1,ACTN2,ACTN3,MAPK1,FYN,RAP1A,MAPK8
KEGG_GNRH_SIGNALING_PATHWAY	0.29157936	0.8155	-0.042340109	0.0212	0.8155	NA	LXR	11041	0.944795394	0.972162162	0.944795394	ADCY3,CGA,ADCY2,ADCY7,ADCY8,PRKX,PRKACG,MAP3K4,PLA2G1B,MAP2K7,MAP2K6,EGFR,PLD2,PLD1,MAPK9,PLA2G2C,MAPK8,MAPK7,PLA2G2E,PLA2G2D,PLA2G2F,GRB2,ELK1,SRC,MAP2K1,CACNA1S,PLA2G4A,CACNA1C,LHB,PLA2G4E,PLCB3,PLCB4,PLCB1,PLCB2,PRKCA,PRKCB,GNAS,PLA2G3,FSHB,PLA2G5,CAMK2G,JMJD7-PLA2G4B,MAP3K3,MAP3K2,PTK2B,MAP3K1,SOS1,CALML6,CALML5,PLA2G10,MAPK11,MAPK10,ITPR1,NRAS,MAPK13,MAPK14,CALM3,HBEGF,CALM2
KEGG_VEGF_SIGNALING_PATHWAY	0.286408873	0.8193	-0.013716266	0.4327	0.8193	NA	LXR	8063	0.946682332	0.9996	0.946682332	PTGS2,NOS3,SHC2,AKT3,PRKCA,PIK3CB,CHP2,PRKCG,PRKCB,SH2D2A,VEGFA,PLA2G2C,PLA2G2E,PLA2G3,PLA2G5,PLA2G2F,MAPKAPK3,PXN,RAC2,PPP3CB,PIK3R5,NFATC4,PIK3R2,PLA2G10,MAP2K1,SPHK1,PLA2G4A,PLCG1,MAPK13,MAPK14,PLA2G4E
KEGG_GALACTOSE_METABOLISM	0.300112774	0.8217	-0.06475673	0.2251	0.8217	NA	LXR	5026	0.948617476	0.9996	0.948617476	LALBA,HK2,GALK2,PGM2,GCK,GAA,UGP2
BIOCARTA_HIVNEF_PATHWAY	0.283404831	0.8225	-0.010933558	0.6193	0.8225	NA	LXR	11454	0.948703704	0.9996	0.948703704	FASLG,DAXX,CASP6,BAG4,CASP3,GSN,CASP7,CASP8,MAP2K7,CASP2,DFFB,FADD,RB1,PSEN1,CDK11A,RIPK1,PSEN2,MAPK8,BID,TRAF1,TRAF2,TNF,XIAP,LMNB1,NFKBIA,PTK2,NUMA1,TNFRSF1B,MAP3K1,RASA1,ARHGDIB,BIRC3,BIRC2,TRADD,APAF1,PARP1
BIOCARTA_MET_PATHWAY	0.265122481	0.8242	-0.089700504	0.1097	0.8242	NA	LXR	12070	0.94982696	0.9996	0.94982696	HRAS,GRB2,ELK1,MAP4K1,ITGB1,PTEN,SRC,PXN,FOS,PTK2,PTK2B,SOS1,RAPGEF1,RASA1,ACTA1,MAP2K1,HGF,MAPK1,RAP1A,MAPK8,RAP1B
KEGG_GLYCINE_SERINE_AND_THREONINE_METABOLISM	0.299220435	0.8261	-0.056132755	0.2049	0.8261	NA	LXR	7690	0.951178521	0.9996	0.951178521	GCAT,PSPH,DAO,SARDH,CHDH,MAOB,DLD,PSAT1,AOC3
KEGG_CYTOKINE_CYTOKINE_RECEPTOR_INTERACTION	0.287035864	0.8281	-0.001249126	0.7007	0.8281	NA	LXR	11407	0.952642744	0.9996	0.952642744	IL9R,IFNE,CCR10,IFNK,LIFR,CCR9,VEGFC,CCR7,CCR6,CCR5,IFNB1,CD40LG,CCR3,CX3CR1,VEGFA,PDGFRB,IL1R1,CD70,PF4V1,LIF,IFNA2,IL17A,IL17B,IFNA8,BMP2,HGF,GH2,GH1,BMP7,FLT3LG,TNFRSF11B,TNFRSF11A,CCL3L1,IL1RAP,XCR1,GHR,LTBR,TNFRSF10A,INHBB,TNFRSF10B,IL20RB,IL12B,CSF3,CXCL1,CSF1,CXCL9,CCL28,CCL26,CCL24,CCL23,CCL20,CCL21,IL10RA,IL4,IL3,IL18R1,IL6,IL5,IL8,CCL18,CCL17,CCL11,CCL13,IL28A,IL2,PDGFB,PDGFA,IL18,TGFB3…
KEGG_STARCH_AND_SUCROSE_METABOLISM	0.272807517	0.829	-0.064804745	0.1286	0.829	NA	LXR	7636	0.95284007	0.9996	0.95284007	TREH,AMY2A,UGT1A1,PGM2,GAA,AMY1A,UGP2,ENPP3,HK2,HK3,GYS1,GUSB,GCK
BIOCARTA_TOB1_PATHWAY	0.276554683	0.8319	-0.105377512	0.1907	0.8319	NA	LXR	12173	0.953702609	0.9996	0.953702609	IL4,IL2RA,CD3D,CD3E,CD247,TGFB3,TGFB1,TGFB2,IFNG,TGFBR3,IL2,TOB1
BIOCARTA_GSK3_PATHWAY	0.289655769	0.8346	-0.101763573	0.0821	0.8346	NA	LXR	8525	0.953702609	0.9996	0.953702609	GNAI1,GJA1,CTNNB1,MYD88,PPP2CA,APC,AXIN1,FZD1,DVL1,GSK3B
BIOCARTA_NFAT_PATHWAY	0.28349528	0.8381	-0.001236583	0.9414	0.8381	NA	LXR	8261	0.953702609	0.9996	0.953702609	EDN1,RPS6KB1,PRKACG,ACTA1,MYH2,CAMK4,MAPK8,NPPA,CTF1,LIF,PPP3CB,NFATC4,NKX2-5,MAP2K1,ELSPBP1,MAPK14,GSK3B,PRKAR1B,HBEGF,CALM3,CALM2
KEGG_GLYCOSAMINOGLYCAN_BIOSYNTHESIS_KERATAN_SULFATE	0.30134273	0.8385	-0.030905949	0.637	0.8385	NA	LXR	11655	0.953702609	0.9996	0.953702609	B4GALT1,B4GALT3,B4GALT2,FUT8,CHST2,ST3GAL1,ST3GAL3,B3GNT1,B3GNT2,B4GALT4
BIOCARTA_PYK2_PATHWAY	0.26531398	0.8415	-0.091394131	0.1434	0.8415	NA	LXR	14071	0.956283232	0.9996	0.956283232	HRAS,GRB2,SRC,PTK2B,SOS1,MAP3K1,RAC1,SHC1,PRKCA,MAP2K1,PRKCB,MAPK1,GNAQ,PLCG1,MAPK14,JUN,MAPK3,CALM3,MAPK8,CALM2,CALM1
KEGG_PORPHYRIN_AND_CHLOROPHYLL_METABOLISM	0.273978906	0.845	-0.044866093	0.3363	0.845	NA	LXR	12112	0.956580258	0.9996	0.956580258	HCCS,ALAD,UROS,PPOX,FTH1,ALAS1,HMOX1,COX15,FECH,HMBS,GUSB,EPRS,UGT1A1,MMAB,EARS2,BLVRA,UGT2B17,UGT2B4,CP,UGT2B15,UROD
KEGG_T_CELL_RECEPTOR_SIGNALING_PATHWAY	0.2687984	0.845	-0.020384882	0.1831	0.845	NA	LXR	8216	0.956580258	0.9996	0.956580258	IL10,MAP2K7,CD3D,PIK3CB,CHP2,MAPK9,NFKBIE,GRB2,NFKBIB,NFKBIA,TEC,ITK,VAV3,MAP2K1,LAT,CBLB,PLCG1,PDCD1,PAK6,FOS,RHOA,AKT3,NCK2,CARD11,PRKCQ,NCK1,TNF,RASGRP1,PPP3CB,NFATC4,CD4,PIK3R5,PIK3R2,CBL,CTLA4,FYN,MAPK13,MAPK14,GSK3B,IL2
KEGG_NON_SMALL_CELL_LUNG_CANCER	0.272897966	0.8486	-0.042194302	0.1562	0.8486	NA	LXR	7948	0.956580258	0.9996	0.956580258	E2F1,FHIT,TGFA,RARB,AKT3,PRKCA,EGFR,PIK3CB,TP53,PRKCG,PRKCB,GRB2,ERBB2,PIK3R5,EGF,PIK3R2,MAP2K1,PLCG1,RASSF1,ARAF
BIOCARTA_CERAMIDE_PATHWAY	0.274144254	0.8488	-0.091367049	0.2176	0.8488	NA	LXR	14071	0.956580258	0.9996	0.956580258	TRAF2,MAP2K1,AIFM1,CYCS,NFKB1,FADD,BAD,TRADD,MAPK1,TNFRSF1A,RIPK1,BCL2,MAP3K1,BAX,MAPK3,CASP8,SMPD1,MAPK8,NSMAF
BIOCARTA_FMLP_PATHWAY	0.272557515	0.8492	-0.053718804	0.2307	0.8492	NA	LXR	12355	0.956580258	0.9996	0.956580258	GNA15,HRAS,NFKBIA,ELK1,NFKB1,MAP3K1,RAC1,PPP3CB,NFATC4,PLCB1,MAP2K6,NFATC1,CAMK1G,PIK3C2G,NCF2,MAP2K1,MAPK1,GNGT1,MAPK14,CALM3,CALM2,CALM1
BIOCARTA_VEGF_PATHWAY	0.282951266	0.8496	-0.137147374	0.0225	0.8496	NA	LXR	8533	0.956580258	0.972162162	0.956580258	PXN,EIF1AX,NOS3,EIF2B3,EIF2B4,EIF2B5,PRKCA,FLT4,ELAVL1,EIF2S3,EIF2B1,PRKCB,PLCG1,VEGFA
BIOCARTA_KERATINOCYTE_PATHWAY	0.271367757	0.8513	-0.089744858	0.0367	0.8513	NA	LXR	9607	0.956580258	0.9996	0.956580258	TRAF2,TNF,NFKBIA,DAXX,FOS,TNFRSF1B,MAP3K1,PPP2CA,EGF,MAP2K7,MAP2K6,CEBPA,EGFR,PRKCA,MAP2K1,PRKCG,PRKCB,PRKCQ,MAPK13,ETS2,MAPK14,MAPK8,IKBKB
KEGG_GAP_JUNCTION	0.285208955	0.8515	-0.005401388	0.6438	0.8515	NA	LXR	12044	0.956580258	0.9996	0.956580258	ADCY3,ADCY1,HRAS,ADCY2,PDGFB,ADCY7,PDGFA,TUBB2A,ADCY8,ADCY5,TUBB2C,GJA1,PRKX,PRKACG,PLCB3,PLCB4,GUCY1A2,GUCY1A3,TUBB8,PDGFD,TUBB1,PLCB1,PLCB2,TUBA1B,TUBB3,TUBB4,MAP2K5,EGFR,PRKCA,GJD2,PRKCG,PRKCB,MAPK1,ADRB1,TUBA4A,PDGFRB,GNAS,MAPK7,DRD1,GNAI3,GNAI2,GNAI1,GRB2,DRD2,SRC,TUBB,MAP3K2,SOS1,TUBA3C,TUBA3E,EGF,MAP2K1,ITPR1,NRAS,TUBA8,CSNK1D,TUBAL3,HTR2C,HTR2A
BIOCARTA_ACH_PATHWAY	0.279579505	0.852	-0.13345512	0.1311	0.852	NA	LXR	11846	0.956580258	0.9996	0.956580258	FASLG,BAD,SRC,AKT1,PTK2,YWHAH,PTK2B,RAPSN,CHRNB1,TERT,CHRNG
KEGG_O_GLYCAN_BIOSYNTHESIS	0.296306764	0.8575	-0.018181818	0.5615	0.8575	NA	LXR	12288	0.959831346	0.9996	0.959831346	GALNT3,GCNT4,GALNT1,GCNT3,GALNT7,GALNT6,GALNT5,GALNT4,ST3GAL1,GALNT10,GALNTL6,B3GNT6,GALNT11,GCNT1,GALNT12,GALNT13,C1GALT1,B4GALT5,GALNT14,WBSCR17,GALNTL2,GALNT9
BIOCARTA_GH_PATHWAY	0.264621553	0.8586	-0.091389616	0.1481	0.8586	NA	LXR	8474	0.959831346	0.9996	0.959831346	HNF1A,GRB2,STAT5B,SOS1,GHR,PRKCA,MAP2K1,IRS1,PRKCB,GH1,PLCG1
KEGG_LONG_TERM_POTENTIATION	0.259251108	0.8611	-0.068168317	0.0331	0.8611	NA	LXR	8375	0.959831346	0.9996	0.959831346	ADCY8,PRKACG,PLCB3,PLCB1,PLCB2,PRKCA,CHP2,PRKCG,PPP1CC,PRKCB,PPP1CA,CAMK4,CAMK2G,PPP3CB,CALML6,CALML5,MAP2K1,GRIN1,ITPR1,GRIA1,ARAF,CALM3,RAP1A,RAP1B,CACNA1C,CALM2
BIOCARTA_TOLL_PATHWAY	0.278880465	0.8611	-0.036573914	0.3194	0.8611	NA	LXR	4958	0.959831346	0.9996	0.959831346	NFKBIA,TLR3,TLR7,TLR9,FOS,MYD88,MAPK8
BIOCARTA_FAS_PATHWAY	0.277445211	0.8612	-0.059980237	0.2226	0.8612	NA	LXR	11155	0.959831346	0.9996	0.959831346	LMNB1,FASLG,DAXX,CASP6,CASP3,CASP7,MAP3K1,CASP8,ARHGDIB,DFFB,FADD,RB1,CASP10,RIPK2,MAPK8,FAF1,PARP1
BIOCARTA_RAS_PATHWAY	0.262745038	0.8612	-0.070627747	0.2843	0.8612	NA	LXR	7186	0.959831346	0.9996	0.959831346	PLD1,MAP2K1,RALBP1,ELK1,BCL2L1,RHOA,RALA
BIOCARTA_EIF4_PATHWAY	0.257319984	0.8632	-0.13963252	0.068	0.8632	NA	LXR	7823	0.960680475	0.9996	0.960680475	PRKCA,RPS6KB1,IRS1,PTEN,PRKCB,EIF4A2,MAPK14,GHR
KEGG_CARDIAC_MUSCLE_CONTRACTION	0.275791421	0.8639	-0.03678582	0.1123	0.8639	NA	LXR	9380	0.960680475	0.9996	0.960680475	UQCRC2,ATP1B1,SLC9A6,ATP1B3,TNNC1,ATP1B4,CYC1,COX5A,UQCR11,CACNG7,CACNG5,CACNG4,UQCRH,UQCRB,MYL2,MYL3,COX7B,CACNB2,COX7A2L,TPM2,TPM4,ACTC1,CACNA2D1,COX7A1,ATP1A3,TNNI3,CACNA1S,CACNA2D4,CACNA1C,SLC9A1
BIOCARTA_AGR_PATHWAY	0.273362413	0.8649	-0.03355572	0.3793	0.8649	NA	LXR	12296	0.960680475	0.9996	0.960680475	NRG3,ITGB1,PXN,SRC,PAK6,PAK7,CTTN,PTK2,PAK3,DMD,RAC1,GIT2,NRG1,EGFR,ACTA1,DVL1,LAMA2,MAPK1,LAMA3,RAPSN,CHRM1,MAPK8
KEGG_GLIOMA	0.266791615	0.8715	-0.073942094	0.0194	0.8715	NA	LXR	8474	0.962894295	0.972162162	0.962894295	E2F1,PDGFB,PTEN,TGFA,SHC3,SHC2,AKT3,SHC4,PRKCA,EGFR,PIK3CB,TP53,PRKCG,PRKCB,GRB2,CAMK2G,SOS1,CALML6,PIK3R5,CALML5,EGF,PIK3R2,MAP2K1,CDKN1A,PLCG1,ARAF,CALM3,CALM2
KEGG_B_CELL_RECEPTOR_SIGNALING_PATHWAY	0.25711239	0.8729	-0.031294875	0.2007	0.8729	NA	LXR	8474	0.962894295	0.9996	0.962894295	BTK,FOS,AKT3,SYK,LYN,PIK3CB,CHP2,PRKCB,CARD11,CD81,IFITM1,GRB2,NFKBIE,NFKBIB,NFKBIA,RAC2,DAPP1,RASGRP3,SOS1,PPP3CB,PIK3R5,NFATC4,INPP5D,PIK3R2,VAV3,MAP2K1,GSK3B,CD79A
BIOCARTA_STATHMIN_PATHWAY	0.261530668	0.8729	-0.123944497	0.1351	0.8729	NA	LXR	6235	0.962894295	0.9996	0.962894295	CD3D,CAMK2G,PRKACG,CAMK4,MAPK13,PRKAR1B
KEGG_PATHWAYS_IN_CANCER	0.27162968	0.8743	-0.000551517	0.8639	0.8743	NA	LXR	7466	0.962894295	0.9996	0.962894295	PTGS2,PGF,STAT5B,SHH,CTNNB1,CUL2,RARA,RARB,PLD1,BCR,PIK3CB,SKP2,CTNNA1,MECOM,VEGFC,PIAS4,VEGFA,MAPK9,MAPK8,LAMC2,PIAS2,ITGA2B,NFKBIA,BCL2L1,LAMB3,RAC2,FH,BMP2,MAP2K1,SMAD2,HGF,CBLB,FGF6,SPI1,GLI2,GLI3,PTEN,FLT3LG,CCNE2,TGFA,FGF1,MYC,CTBP2,TP53,APC2,IL6,IL8,FZD1,BIRC5,BIRC3,FZD6,RASSF1,WNT7A,FGF19,PDGFB,WNT3A,FGF17,STK36,FGF16,TGFB3,FOXO1,FGF13,TGFB2,WNT2,WNT3,SLC2A1,RALB,RALA,EGFR,RET,FGF20,TRAF1…
BIOCARTA_RELA_PATHWAY	0.243663639	0.8745	-0.244741779	0.0398	0.8745	NA	LXR	4957	0.962894295	0.9996	0.962894295	NA
KEGG_ALLOGRAFT_REJECTION	0.264015928	0.8752	-0.055599486	0.1762	0.8752	NA	LXR	12294	0.962894295	0.9996	0.962894295	PRF1,TNF,HLA-DRB3,FASLG,HLA-DMB,IL10,IFNG,HLA-DRB4,HLA-DRB5,HLA-DPB1,HLA-DOA,HLA-DOB,IL4,IL5,GZMB,HLA-E,HLA-F,CD86,CD40LG,HLA-DPA1,IL12B,HLA-DRA,IL2
KEGG_TYROSINE_METABOLISM	0.266367058	0.8759	-0.001136982	0.9564	0.8759	NA	LXR	13364	0.962894295	0.9996	0.962894295	TYRP1,PNMT,ADH5,ADH1C,IL4I1,WBSCR22,ADH6,ADH1B,ADH1A,ADH7,FAH,MIF,DCT,GOT2,GOT1,ALDH1A3,TPO,HEMK1,LCMT1,LCMT2,MAOA,MAOB,ALDH3B2,DBH,METTL2B,TAT,ALDH3B1,AOX1,AOC2,AOC3
BIOCARTA_TNFR1_PATHWAY	0.273076786	0.8764	-0.059977274	0.2259	0.8764	NA	LXR	12040	0.962894295	0.9996	0.962894295	TRAF2,TNF,LMNB1,MAP3K7,BAG4,TNFRSF1A,CASP3,MAP3K1,CASP8,CASP2,ARHGDIB,DFFB,FADD,RB1,TRADD,RIPK1,MAPK8,PARP1
BIOCARTA_ETS_PATHWAY	0.289340706	0.8775	-0.089620778	0.1789	0.8775	NA	LXR	8896	0.962894295	0.9996	0.962894295	E2F1,CSF1,FOS,SIN3B,HDAC2,SIN3A,ETS2,DDX20,NCOR2
BIOCARTA_G1_PATHWAY	0.27284549	0.8817	-0.021736983	0.598	0.8817	NA	LXR	12824	0.964595318	0.9996	0.964595318	E2F1,TGFB3,TGFB1,TGFB2,CDKN2A,CCNA1,TFDP1,SKP2,TP53,CDK6,RB1,CDK4,ATM,CCND1,CDKN1A,DHFR,HDAC1,GSK3B,ABL1
KEGG_BASAL_CELL_CARCINOMA	0.280712692	0.8843	-0.031164977	0.1607	0.8843	NA	LXR	9509	0.966109091	0.9996	0.966109091	WNT3A,STK36,GLI2,GLI3,SHH,CTNNB1,WNT2,WNT3,WNT10A,WNT10B,TP53,WNT9B,WNT9A,WNT16,WNT5B,APC2,AXIN2,AXIN1,APC,DVL2,BMP2,FZD1,FZD4,WNT2B,DVL1,FZD6,GSK3B,WNT7A
KEGG_FOCAL_ADHESION	0.271472419	0.8853	-0.011010363	0.2001	0.8853	NA	LXR	8216	0.966109091	0.9996	0.966109091	PGF,CTNNB1,ILK,RAPGEF1,PIK3CB,MYLK2,VEGFC,PPP1CA,VEGFA,MAPK9,LAMC2,MAPK8,ITGA2B,ERBB2,PXN,LAMB3,RAC2,MAP2K1,HGF,PTEN,COL11A1,PARVG,CCND2,PARVA,COL3A1,COL2A1,COL6A2,THBS3,THBS4,BIRC3,CAPN2,FYN,GSK3B,PDGFB,MYL10,EGFR,ACTN4,ACTN3,PPP1CC,RASGRF1,COL1A2,RELN,COL1A1,CAV2,MYL2,GRB2,ITGB4,ELK1,ITGB8,ITGB7,EGF,VAV3,MYLPF,ITGA9,ITGA6,ITGA8,ITGA7,RAP1A,RAP1B,TLN2,PAK6,RHOA,SHC3,SHC2,AKT3,SHC4,PRKCA,PRKCG,PR…
BIOCARTA_CXCR4_PATHWAY	0.239516225	0.8856	-0.053689618	0.4463	0.8856	NA	LXR	7807	0.966109091	0.9996	0.966109091	PRKCA,PIK3C2G,MAP2K1,GNAI1,PXN,PRKCB,PLCG1,CXCR4
BIOCARTA_TFF_PATHWAY	0.246194926	0.8875	-0.103906366	0.1778	0.8875	NA	LXR	12044	0.967375	0.9996	0.967375	EGFR,HRAS,GRB2,BAD,ITGB1,CTNNB1,AKT1,MAPK1,GH1,PTK2,SOS1,RHOA,APAF1,GHR
KEGG_AUTOIMMUNE_THYROID_DISEASE	0.25575744	0.8888	-0.055637982	0.1111	0.8888	NA	LXR	11589	0.967637542	0.9996	0.967637542	IFNA21,CGA,FASLG,HLA-DMB,IL10,TPO,GZMB,HLA-E,CD86,CD40LG,HLA-DPA1,HLA-DRA,PRF1,HLA-DRB3,TSHB,IFNA2,HLA-DRB5,IFNA8,HLA-DPB1,HLA-DOA,HLA-DOB,IL4,IL5,CTLA4,IFNA14,IFNA13,IFNA17,IL2
KEGG_MELANOGENESIS	0.269688921	0.8907	-0.005354752	0.5922	0.8907	NA	LXR	12044	0.967637542	0.9996	0.967637542	ADCY3,ADCY1,HRAS,ADCY2,ADCY7,ADCY8,ADCY5,WNT3A,EDN1,PRKX,CTNNB1,PRKACG,WNT2,WNT3,CREB3L2,CREB3L1,CREB3L3,WNT10A,WNT10B,MAPK1,GNAI3,WNT5B,GNAI2,GNAI1,POMC,DVL2,TCF7,MAP2K1,DVL1,PLCB3,PLCB4,PLCB1,PLCB2,PRKCA,PRKCG,PRKCB,WNT9B,GNAS,WNT9A,WNT16,TYRP1,CAMK2G,KITLG,TCF7L1,DCT,CALML6,CALML5,FZD9,GNAO1,CREB3,CREB1,FZD1,FZD2,FZD4,FZD6,WNT2B,NRAS,FZD10,GSK3B,CALM3,WNT7A,CALM2,CALM1
KEGG_PHOSPHATIDYLINOSITOL_SIGNALING_SYSTEM	0.267825496	0.8929	-0.038328216	0.0881	0.8929	NA	LXR	8375	0.968483513	0.9996	0.968483513	IMPA1,PIP5K1A,PTEN,PLCB3,PIK3C3,PLCB1,PLCB2,PRKCA,PIK3C2G,PIK3CB,PRKCG,PRKCB,INPP1,INPP5K,DGKD,DGKG,PLCD4,CALML6,INPP5E,PIK3R5,CALML5,INPP5D,PIK3R2,DGKH,DGKI,ITPR1,PLCG1,CALM3,DGKZ,CALM2
KEGG_ARRHYTHMOGENIC_RIGHT_VENTRICULAR_CARDIOMYOPATHY_ARVC	0.261924378	0.8979	-0.012229539	0.4996	0.8979	NA	LXR	11014	0.968948403	0.9996	0.968948403	GJA1,CTNNB1,ACTN4,CACNG7,CACNG5,CACNG4,ACTN1,ACTN2,ACTN3,CTNNA1,CTNNA3,SGCA,SGCB,ITGA2B,ITGB4,CACNB2,ITGB3,ITGB1,TCF7L1,ITGB8,DMD,ITGB7,EMD,CACNA2D1,SLC8A1,ITGA4,CACNA1S,CACNA2D4,LAMA2,ITGA9,ITGA6,DSG2,PKP2,ITGA8,ITGA7,DSC2,CACNA1C
KEGG_PHENYLALANINE_METABOLISM	0.252506199	0.8999	-0.225546833	0.025	0.8999	NA	LXR	13364	0.968948403	0.972162162	0.968948403	MAOA,MAOB,IL4I1,ALDH3B2,TAT,ALDH3B1,MIF,GOT2,GOT1,PRDX6,ALDH1A3,AOC2,AOC3
BIOCARTA_HCMV_PATHWAY	0.250823628	0.9009	-0.069174937	0.4122	0.9009	NA	LXR	1851	0.968948403	0.9996	0.968948403	MAP2K1,CREB1
KEGG_ACUTE_MYELOID_LEUKEMIA	0.239354169	0.9011	-0.043140553	0.1913	0.9011	NA	LXR	3376	0.968948403	0.9996	0.968948403	STAT5B,SPI1,RARA,MYC,PIM1,PIK3R5,RUNX1,PIK3R2,MAP2K1
BIOCARTA_ECM_PATHWAY	0.223824725	0.9029	-0.167987186	0.0695	0.9029	NA	LXR	14071	0.968948403	0.9996	0.968948403	TLN1,HRAS,ROCK1,MAP2K1,MYL2,ITGB1,PXN,SRC,MAPK1,PFN1,PTK2,ARHGAP5,FYN,GSN,MAPK3,RHOA,SHC1
BIOCARTA_TCR_PATHWAY	0.261483515	0.9033	-0.087857213	0.0418	0.9033	NA	LXR	8595	0.968948403	0.9996	0.968948403	GRB2,ELK1,NFKBIA,FOS,MAP3K1,SOS1,PPP3CB,NFATC4,PRKCA,CD3D,MAP2K1,PRKCB,LAT,PLCG1,FYN,CALM3,MAPK8,CALM2
KEGG_GLYOXYLATE_AND_DICARBOXYLATE_METABOLISM	0.252058197	0.9079	-0.108472401	0.2374	0.9079	NA	LXR	8578	0.971794763	0.9996	0.971794763	ACO2,ACO1,HYI,AFMID,MTHFD1,MTHFD2,MDH2
BIOCARTA_PTEN_PATHWAY	0.242296022	0.9106	-0.153798032	0.0851	0.9106	NA	LXR	14071	0.973249675	0.9996	0.973249675	PDK2,GRB2,FASLG,FOXO3,PTEN,ITGB1,AKT1,MAPK1,PTK2,SOS1,MAPK3,ILK,SHC1
BIOCARTA_EDG1_PATHWAY	0.250095674	0.9141	-0.060014604	0.2546	0.9141	NA	LXR	12402	0.973249675	0.9996	0.973249675	ADCY1,PDGFA,GNAI1,ITGB3,SRC,SPHKAP,AKT1,PTK2,S1PR1,RAC1,RHOA,PLCB1,PRKCA,SPHK1,PRKCB,MAPK1,GNGT1,SMPD1
KEGG_BETA_ALANINE_METABOLISM	0.244009312	0.9144	-0.262248123	0.005	0.9144	NA	LXR	5310	0.973249675	0.725345455	0.973249675	NA
BIOCARTA_ERK5_PATHWAY	0.231779133	0.9201	-0.069174937	0.4116	0.9201	NA	LXR	12707	0.975806159	0.9996	0.975806159	MEF2C,HRAS,MEF2A,GRB2,CREB1,AKT1,MAPK1,MEF2D,PLCG1,SHC1,MAPK7
KEGG_RENIN_ANGIOTENSIN_SYSTEM	0.239490352	0.9206	-0.241050709	0.0201	0.9206	NA	LXR	4882	0.975806159	0.972162162	0.975806159	NA
BIOCARTA_BIOPEPTIDES_PATHWAY	0.243803928	0.9242	-0.091457386	0.0462	0.9242	NA	LXR	13501	0.976302179	0.9996	0.976302179	HRAS,GRB2,GNAI1,CAMK2G,GNA11,STAT5B,STAT6,PTK2B,SOS1,AGT,MAPT,SHC1,CAMK2B,PRKCA,MAP2K1,STAT1,CDK5,STAT2,PRKCB,MAPK1,GNGT1,PLCG1,FYN,GNB1,MAPK14,CALM3,JAK2,MAPK8,CALM2,CALM1
KEGG_COMPLEMENT_AND_COAGULATION_CASCADES	0.238783542	0.9245	-0.025393525	0.2882	0.9245	NA	LXR	12939	0.976302179	0.9996	0.976302179	MASP1,MASP2,F13A1,SERPINA5,CD46,SERPINE1,CFI,CFD,F12,C5AR1,C4A,F8,F9,SERPING1,C1QA,C1QB,THBD,F3,PROS1,C3AR1,MBL2,C7,C9,C6,BDKRB1,C1S,BDKRB2,FGA,KLKB1,C2,PLAT,CFB,C4BPB,C4BPA,VWF,CD55,CD59,CPB2,PLAU
BIOCARTA_MPR_PATHWAY	0.221853274	0.9248	-0.021496343	0.6481	0.9248	NA	LXR	6434	0.976302179	0.9996	0.976302179	GNAI1,PAQR7,PGR,PRKACG,ACTR2,CAP1,ACTA1,ARPC1A,PRKAR1B
KEGG_CYSTEINE_AND_METHIONINE_METABOLISM	0.248152485	0.9271	-0.009685709	0.766	0.9271	NA	LXR	13306	0.976366184	0.9996	0.976366184	LDHC,LDHA,AHCY,SRM,IL4I1,GOT2,GOT1,MAT1A,TRDMT1,ENOPH1,AMD1,DNMT3B,MAT2A,LDHAL6A,CDO1,TAT,ADI1,DNMT1,AHCYL1,MAT2B,AHCYL2,SMS,MPST
BIOCARTA_CSK_PATHWAY	0.232288303	0.9319	-0.029620053	0.643	0.9319	NA	LXR	13980	0.979425361	0.9996	0.979425361	PTPRC,ADCY1,CD3G,CD3D,CD3E,CREBBP,CD247,PRKACG,PRKAR2B,GNGT1,PRKAR2A,GNB1,PRKAR1B,CD4,GNAS,HLA-DRA
KEGG_INOSITOL_PHOSPHATE_METABOLISM	0.257433671	0.9349	-0.050850811	0.1062	0.9349	NA	LXR	11520	0.979481505	0.9996	0.979481505	IMPA2,IMPA1,SYNJ1,PIP5K1A,PTEN,PLCB3,PLCB4,MIOX,PIK3C3,PLCB1,ITPK1,PLCB2,IPMK,ALDH6A1,MINPP1,PIK3C2G,PIK3CB,PIK3C2B,INPP1,ISYNA1,INPP5K,INPP5J,PLCD3,PLCD4,INPP5E,PLCD1,INPP5B,PLCG1,PLCG2
KEGG_ASCORBATE_AND_ALDARATE_METABOLISM	0.191131442	0.9368	-0.376962575	0.0058	0.9368	NA	LXR	7635	0.979483933	0.725345455	0.979483933	NA
BIOCARTA_SHH_PATHWAY	0.234142552	0.9382	-0.159129061	0.0927	0.9382	NA	LXR	7951	0.980164217	0.9996	0.980164217	GLI2,GLI3,SHH,PRKACG,PRKAR1B,GSK3B
BIOCARTA_P53_PATHWAY	0.237824921	0.9451	-0.265725289	0.0082	0.9451	NA	LXR	5382	0.986510652	0.7848	0.986510652	NA
KEGG_WNT_SIGNALING_PATHWAY	0.251191129	0.9485	-0.031312127	0.0275	0.9485	NA	LXR	13519	0.986510652	0.972162162	0.986510652	PPP2R5B,PPP2R5A,PPP2R5D,BTRC,WNT3A,PPP2R5C,PRKX,CTNNB1,WNT2,MAP3K7,PRKACG,WNT3,CSNK2A1,CUL1,WNT10A,WNT10B,VANGL1,ROCK1,VANGL2,CHP2,SKP1,JUN,MAPK9,MAPK8,WNT5B,CXXC4,DAAM1,DAAM2,RBX1,RAC2,RAC1,CACYBP,AXIN2,AXIN1,DVL2,DVL3,TCF7,SMAD2,PORCN,DVL1,PRICKLE1,SFRP2,PRICKLE2,WIF1,PPARD,PLCB3,PLCB4,FRAT1,RHOA,FRAT2,SOX17,PLCB1,FOSL1,MYC,PLCB2,PPP2R1B,PRKCA,PPP2R1A,CTBP2,TP53,LEF1,PRKCG,PRKCB,CTNNBIP1,SENP2,…
KEGG_TIGHT_JUNCTION	0.244459749	0.9488	-0.037540967	0.0283	0.9488	NA	LXR	12252	0.986510652	0.974115789	0.986510652	HRAS,MYH15,MYL10,AMOTL1,CTNNB1,ACTG1,CSNK2A1,MAGI3,MAGI2,MYH1,ACTN4,MYH3,MYH2,MYH4,ACTN1,ACTN2,ACTN3,CTNNA1,CSDA,CTNNA3,IGSF5,RAB13,GNAI3,MYL2,GNAI2,GNAI1,MRAS,SRC,LLGL2,PARD6A,EPB41,CRB3,MYLPF,MYH13,PARD6G,MYH10,CLDN8,CLDN9,CLDN4,CLDN3,CLDN6,PTEN,AKT1,CTTN,RHOA,AKT3,PRKCA,PPP2R1A,SYMPK,MPP5,PRKCI,PRKCH,PRKCG,CDK4,PRKCB,EPB41L2,EPB41L3,PRKCQ,EPB41L1,ASH1L,CLDN1,CLDN2,PPP2R2A,CLDN16,PRKCZ,PARD3,RA…
KEGG_AMYOTROPHIC_LATERAL_SCLEROSIS_ALS	0.244832808	0.9525	-0.08156502	0.0231	0.9525	NA	LXR	14030	0.986531858	0.972162162	0.986531858	ALS2,PRPH,DAXX,GPX1,SLC1A2,CASP3,GRIN2B,GRIN2D,CAT,CASP1,MAP2K6,CYCS,GRIN2A,CHP2,TP53,BID,DERL1,TNF,PPP3R1,BCL2L1,TNFRSF1A,TNFRSF1B,BCL2,RAC1,PPP3CB,NEFH,CHP,NEFL,NOS1,GRIN1,MAPK11,BAD,SOD1,PRPH2,MAPK13,GRIA1,BAX,MAPK14,TOMM40L,APAF1
BIOCARTA_AKT_PATHWAY	0.226079923	0.9526	-0.103911497	0.1224	0.9526	NA	LXR	12355	0.986531858	0.9996	0.986531858	HSP90AA1,NFKBIA,FASLG,FOXO1,NFKB1,BAD,FOXO4,AKT1,GH1,YWHAH,PPP2CA,IKBKB,GHR
BIOCARTA_EIF_PATHWAY	0.172446356	0.953	-0.139577367	0.2392	0.953	NA	LXR	12054	0.986531858	0.9996	0.986531858	EIF5,EIF2S3,EIF3A,EIF4A2,EIF1AX,EIF2S2,EIF4A1,EEF2K
KEGG_MELANOMA	0.255364923	0.9541	-0.038566266	0.0806	0.9541	NA	LXR	12168	0.986531858	0.9996	0.986531858	E2F1,FGF6,FGF19,FGF18,FGF8,HRAS,PDGFB,PDGFA,FGF17,FGF16,FGF10,FGF13,FGF12,PTEN,AKT1,CDKN2A,PDGFD,FGF1,FGF2,AKT3,EGFR,PIK3CB,TP53,FGF23,CDK6,FGF22,RB1,CDK4,FGF20,MAPK1,PDGFRB,FGFR1,PIK3R5,EGF,PIK3R2,MAP2K1,IGF1,BAD,HGF,NRAS,CDKN1A,ARAF
BIOCARTA_TH1TH2_PATHWAY	0.255845446	0.9541	-0.086016196	0.1683	0.9541	NA	LXR	12173	0.986531858	0.9996	0.986531858	IL4,IL18R1,IL2RA,IL18,CD86,CD40LG,IFNG,IL12B,IFNGR2,IL2,HLA-DRA
BIOCARTA_IGF1MTOR_PATHWAY	0.230920548	0.9551	-0.165432099	0.0373	0.9551	NA	LXR	12054	0.986776656	0.9996	0.986776656	PDK2,EIF2S3,IGF1,RPS6KB1,PTEN,AKT1,GSK3B,PPP2CA,EIF2S2,EIF2B5
KEGG_CYTOSOLIC_DNA_SENSING_PATHWAY	0.242106664	0.9566	-0.11119355	0.006	0.9566	NA	LXR	7068	0.986776656	0.725345455	0.986776656	IFNA21,IL18,CXCL10,IL1B,IFNB1,NFKBIB,NFKBIA,IFNA2,PYCARD,POLR3G,IL6,POLR3K,POLR3C,IKBKE,IFNA14
BIOCARTA_CREB_PATHWAY	0.205093006	0.9605	-0.109911544	0.1127	0.9605	NA	LXR	13462	0.987992453	0.9996	0.987992453	ADCY1,HRAS,GRB2,CAMK2G,PRKACG,AKT1,PRKAR2B,PRKAR2A,SOS1,RAC1,CAMK2B,PRKCA,CREB1,PRKCB,MAPK1,MAPK14,PRKAR1B,GNAS
KEGG_PROSTATE_CANCER	0.224776068	0.9608	-0.0255606	0.175	0.9608	NA	LXR	10400	0.987992453	0.9996	0.987992453	HSP90AB1,E2F1,PDGFB,PDGFA,FOXO1,PTEN,CTNNB1,INSRR,CCNE2,AKT1,CREB3L2,TGFA,CREB3L1,SRD5A2,CREB3L3,AKT3,EGFR,AR,HSP90AA1,PIK3CB,TP53,RB1,PDGFRB,FGFR1,GRB2,ERBB2,NFKBIA,TCF7L1,SOS1,PIK3R5,EGF,PIK3R2,MAP2K1,CREB1,IGF1,CDKN1A,GSK3B,ARAF,IKBKB
KEGG_ADHERENS_JUNCTION	0.202074078	0.9624	-0.065752339	0.0586	0.9624	NA	LXR	12296	0.988084144	0.9996	0.988084144	WASF3,WASF2,FER,VCL,CTNNB1,MAP3K7,ACTG1,CSNK2A1,RHOA,INSR,PTPRJ,EGFR,PTPRF,ACTN4,BAIAP2,ACTN1,ACTN2,ACTN3,CTNNA1,WAS,CTNNA3,MAPK1,FGFR1,PARD3,ERBB2,TCF7L1,SRC,PVRL4,RAC2,RAC1,SSX2IP,YES1,PTPRB,TCF7,NLK,SMAD2,SNAI1,TJP1,FYN,PTPN1
KEGG_PANTOTHENATE_AND_COA_BIOSYNTHESIS	0.21501525	0.9643	-0.109706725	0.2148	0.9643	NA	LXR	14830	0.988778404	0.9996	0.988778404	BCAT1,COASY,BCAT2,ENPP1,ENPP3,PPCS,DPYS,PPCDC,PANK2,PANK1,VNN1,DPYD,VNN2
BIOCARTA_IGF1R_PATHWAY	0.193572433	0.9651	-0.091371561	0.2304	0.9651	NA	LXR	12707	0.988778404	0.9996	0.988778404	ADCY1,HRAS,MAP2K1,GRB2,BAD,IRS1,PRKACG,AKT1,MAPK1,PRKAR2B,YWHAH,SOS1,PRKAR1B,SHC1
KEGG_TOLL_LIKE_RECEPTOR_SIGNALING_PATHWAY	0.237799637	0.9657	-0.036688151	0.0549	0.9657	NA	LXR	12493	0.988778404	0.9996	0.988778404	TLR1,TLR3,TLR5,TLR7,CXCL10,TLR9,MAP3K7,MYD88,IL1B,MAP2K7,MAP2K6,PIK3CB,FADD,MAPK1,IFNB1,MAPK9,MAPK8,CCL3,NFKBIA,CCL4,IRAK4,IFNA2,RAC1,IFNA8,TRAF6,SPP1,MAP2K1,IKBKE,IKBKB,IFNA21,NFKB1,AKT1,FOS,TICAM1,CASP8,AKT3,IFNAR1,IFNAR2,CD86,RIPK1,IL12B,TNF,CXCL9,PIK3R5,PIK3R2,IL6,IL8,MAPK11,MAPK10,STAT1,IRF5,MAPK13,MAPK14,IFNA14,IRF3,IFNA13,IFNA17
BIOCARTA_CELLCYCLE_PATHWAY	0.250951077	0.9661	-0.072405789	0.1629	0.9661	NA	LXR	14161	0.988778404	0.9996	0.988778404	E2F1,CDK1,RBL1,CDK6,CDK7,RB1,CDK4,CCNB1,CCND1,CDKN1A,CDKN2A,CDKN2B,CCND2,CDKN2C,CDKN2D,CCNA1,TFDP1
KEGG_BUTANOATE_METABOLISM	0.199568299	0.9725	-0.19637298	0.0056	0.9725	NA	LXR	14102	0.992997658	0.725345455	0.992997658	EHHADH,HMGCS1,ECHS1,ACAT2,ACAT1,PDHB,HADHA,ALDH3A2,OXCT1,OXCT2,BDH2,PDHA1,HADH,GAD1,HMGCL,ALDH5A1,ACADS,L2HGDH,ALDH1B1,ALDH2,ABAT,AACS
BIOCARTA_RACCYCD_PATHWAY	0.202192551	0.9779	-0.11434679	0.0783	0.9779	NA	LXR	12824	0.996954949	0.9996	0.996954949	E2F1,HRAS,NFKBIA,NFKB1,AKT1,RAC1,RHOA,TFDP1,CDK6,RB1,CDK4,MAPK1,CCND1,CDKN1A,IKBKB
KEGG_GLYCOSAMINOGLYCAN_DEGRADATION	0.203616362	0.9817	-0.215418045	0.0102	0.9817	NA	LXR	4362	0.997161201	0.88944	0.997161201	NA
BIOCARTA_CTLA4_PATHWAY	0.198895479	0.9835	-0.060586609	0.3325	0.9835	NA	LXR	13162	0.997161201	0.9996	0.997161201	ITK,CD3G,CD3D,CD3E,GRB2,CD247,CTLA4,PTPN11,CD86,IL2,HLA-DRA
BIOCARTA_IL7_PATHWAY	0.19367861	0.9847	-0.121957241	0.1238	0.9847	NA	LXR	2639	0.997161201	0.9996	0.997161201	STAT5B,JAK3
BIOCARTA_CDC42RAC_PATHWAY	0.159913884	0.986	-0.210970672	0.0623	0.986	NA	LXR	4273	0.997161201	0.9996	0.997161201	NA
BIOCARTA_GATA3_PATHWAY	0.146338638	0.9863	-0.167917448	0.1285	0.9863	NA	LXR	3401	0.997161201	0.9996	0.997161201	NA
BIOCARTA_BAD_PATHWAY	0.174925869	0.9888	-0.096868208	0.1295	0.9888	NA	LXR	14071	0.997161201	0.9996	0.997161201	ADCY1,KITLG,KIT,BCL2L1,PRKACG,AKT1,PRKAR2B,PRKAR2A,BCL2,IL3,IGF1,BAD,MAPK1,YWHAH,BAX,PRKAR1B,MAPK3
KEGG_MTOR_SIGNALING_PATHWAY	0.215014743	0.9899	-0.073890895	0.035	0.9899	NA	LXR	6858	0.997161201	0.9996	0.997161201	PGF,RPS6KB1,AKT3,PIK3CB,DDIT4,VEGFC,VEGFA,PIK3R5,PIK3R2,STRADA,RICTOR,EIF4E1B,RHEB
BIOCARTA_AMI_PATHWAY	0.16018759	0.9903	-0.15837037	0.0674	0.9903	NA	LXR	14344	0.997161201	0.9996	0.997161201	PLAT,COL4A4,COL4A3,COL4A2,F7,COL4A6,FGA,FGB,AHSP,F2,PROS1
KEGG_VIRAL_MYOCARDITIS	0.20026742	0.9945	-0.055690312	0.0409	0.9945	NA	LXR	12296	0.998316193	0.9996	0.998316193	MYH15,HLA-DMB,CXADR,ACTG1,CASP3,CASP8,MYH1,MYH3,MYH2,MYH4,HLA-E,HLA-F,CD86,CD40LG,HLA-DPA1,SGCA,HLA-DRA,SGCB,BID,PRF1,CAV1,HLA-DRB3,RAC2,DMD,RAC1,HLA-DRB4,HLA-DRB5,HLA-DPB1,HLA-DOA,HLA-DOB,LAMA2,CD55,FYN,MYH13,ABL2,MYH10
BIOCARTA_MTOR_PATHWAY	0.148617256	0.9953	-0.139625624	0.0689	0.9953	NA	LXR	7494	0.998353067	0.9996	0.998353067	RPS6KB1,PTEN,EIF3A,EIF4A2,PPP2CA
KEGG_FATTY_ACID_METABOLISM	0.770339186	0	-0.000346038	0.986	0	NA	PPARA	2108	0	0.9996	0	ACOX1,CPT2,ADH1C,ADH6,ADH1B,ADH1A,HADHA,HADHB,ACSL1,CYP4A22,ADH4,ACSL4,ACSL3,ACSL5,CPT1C,ACADL,CPT1A,CYP4A11
KEGG_ADIPOCYTOKINE_SIGNALING_PATHWAY	0.59668376	1.00E-04	-0.000346466	0.9749	1.00E-04	NA	PPARA	2776	0.003963636	0.9996	0.003963636	PPARA,PRKAG1,PRKAG2,NFKB1,SLC2A1,AKT2,IRS2,PRKAB2,RXRG,CD36,MAPK8,NFKBIE,TNFRSF1A,TNFRSF1B,ACSL1,ACSL4,ACSL3,ACSL5,CPT1C,ACACB,CPT1A
BIOCARTA_HIF_PATHWAY	0.690693602	2.00E-04	-0.002419156	0.97	2.00E-04	NA	PPARA	2178	0.006380488	0.9996	0.006380488	VHL,CREB1,EDN1,ARNT,JUN,VEGFA
KEGG_PPAR_SIGNALING_PATHWAY	0.651358126	4.00E-04	-4.95E-05	0.9947	4.00E-04	NA	PPARA	2194	0.009512727	0.9996	0.009512727	ACOX1,PPARA,CPT2,CYP7A1,ILK,RXRG,ACADL,CD36,ACSL1,CYP4A22,PLIN1,ACSL4,ACSL3,ACSL5,ANGPTL4,CPT1C,LPL,CPT1A,CYP4A11,HMGCS2,FABP4
KEGG_PEROXISOME	0.561729261	4.00E-04	-0.000247611	0.9823	4.00E-04	NA	PPARA	2926	0.009512727	0.9996	0.009512727	ACOX1,PEX7,PEX1,PEX2,NUDT12,CROT,ECH1,ACSL1,PEX19,IDH2,IDH1,ABCD3,PEX12,ACSL4,ACSL3,ACSL5,EPHX2,SOD1,PEX11A,BAAT,MLYCD
BIOCARTA_NO1_PATHWAY	0.617252364	6.00E-04	-0.002420949	0.9226	6.00E-04	NA	PPARA	1457	0.0122625	0.9996	0.0122625	CAV1,PDE3B,PRKG2,PRKAR2B,PDE3A,KDR,PDE2A,SLC7A1,VEGFA
KEGG_GLYCEROPHOSPHOLIPID_METABOLISM	0.497401509	8.00E-04	-0.001584472	0.9168	8.00E-04	NA	PPARA	3440	0.014738028	0.9996	0.014738028	AGPAT9,PCYT2,CHAT,PLD2,PLD1,PISD,LPCAT3,PLA2G3,PLA2G2D,CHKA,GPD1L,DGKB,DGKD,ETNK1,ETNK2,PPAP2B,GPD2,GPD1,DGKQ,DGKH,PLA2G4A,MBOAT1
KEGG_NICOTINATE_AND_NICOTINAMIDE_METABOLISM	0.608506113	9.00E-04	-0.038425446	0.4218	9.00E-04	NA	PPARA	3623	0.016126027	0.9996	0.016126027	NMNAT3,NMNAT2,NAMPT,ENPP1,NUDT12,NADSYN1,NNT,NT5C3,AOX1,NNMT
BIOCARTA_VEGF_PATHWAY	0.561412164	0.0017	-0.001926782	0.9671	0.0017	NA	PPARA	1335	0.023909677	0.9996	0.023909677	ARNT,PIK3R1,VHL,PRKCB,KDR,VEGFA
KEGG_PROSTATE_CANCER	0.473469963	0.005	-0.000396393	0.9625	0.005	NA	PPARA	3485	0.049545455	0.9996	0.049545455	NFKB1,CCNE1,CASP9,CREB3L2,TGFA,PDGFC,CREB3L3,PDGFD,AKT2,PIK3CB,CDK2,CCND1,PDGFRB,MDM2,FGFR2,ERBB2,TCF7L2,BCL2,PIK3R3,PIK3R1,CREB1,CREB5,CDKN1A,CDKN1B
BIOCARTA_AGR_PATHWAY	0.529816361	0.0064	-0.000642451	0.9843	0.0064	NA	PPARA	2178	0.056946939	0.9996	0.056946939	CTTN,PAK3,GIT2,PAK1,NRG1,LAMA4,RAPSN,JUN,MAPK8
KEGG_SMALL_CELL_LUNG_CANCER	0.498023907	0.0067	-0.000644011	0.9528	0.0067	NA	PPARA	3570	0.058037086	0.9996	0.058037086	PTGS2,NFKB1,CCNE1,CDKN2B,CASP9,MYC,AKT2,PIK3CB,RXRG,CDK2,CCND1,PIAS1,XIAP,BCL2L1,LAMB3,BCL2,PIK3R3,TRAF5,PIK3R1,COL4A1,ITGA2,BIRC3,LAMA1,LAMA4,CDKN1B,APAF1
KEGG_APOPTOSIS	0.481031181	0.009	-0.000941386	0.9438	0.009	NA	PPARA	3570	0.070491018	0.9996	0.070491018	NFKB1,CASP6,PRKAR2B,MYD88,CASP9,CASP7,IL1RAP,IL1B,AKT2,IRAK2,PIK3CB,NGF,XIAP,PPP3R2,BCL2L1,TNFRSF1A,BCL2,PIK3R3,PIK3R1,BIRC3,CAPN1,CASP10,TNFSF10,APAF1
BIOCARTA_CREB_PATHWAY	0.52806085	0.0104	-0.001926592	0.9676	0.0104	NA	PPARA	1897	0.079088372	0.9996	0.079088372	PRKAR2B,PIK3R1,CREB1,PRKCB,RPS6KA5
BIOCARTA_BCELLSURVIVAL_PATHWAY	0.618997862	0.0113	-0.001925451	0.973	0.0113	NA	PPARA	603	0.083035955	0.9996	0.083035955	XIAP,CASP7,PIK3R1
BIOCARTA_AKAPCENTROSOME_PATHWAY	0.566980096	0.0133	-0.043939768	0.6704	0.0133	NA	PPARA	2385	0.092044444	0.9996	0.092044444	PRKAG1,PKN1,AKAP9,PRKCE,PRKAR2B
KEGG_VEGF_SIGNALING_PATHWAY	0.431023407	0.0143	-0.001931171	0.9046	0.0143	NA	PPARA	5684	0.09483	0.9996	0.09483	PTGS2,CASP9,PIK3CA,AKT2,PIK3CB,PRKCB,SH2D2A,VEGFA,HSPB1,PLA2G3,PLA2G2D,MAPKAPK3,PPP3R2,PTK2,KRAS,NFAT5,NFATC4,CHP,PIK3R3,PIK3R1,MAP2K1,SPHK1,MAPK11,KDR,PLA2G4A,MAPK13
KEGG_FOCAL_ADHESION	0.397908092	0.0144	-0.000647668	0.9116	0.0144	NA	PPARA	6227	0.09483	0.9996	0.09483	CTNNB1,ILK,PIK3CA,ROCK2,PIK3CB,JUN,VEGFA,PDGFRB,MAPK8,ITGA2B,ERBB2,ITGA11,LAMB3,MAP2K1,HGF,KDR,LAMA1,LAMA4,BCAR1,COL11A2,CCND1,BCL2,COL6A3,THBS1,BIRC3,BIRC2,VCL,PDGFC,PDGFD,ACTN4,PPP1CB,RASGRF1,COL1A2,RELN,CAV2,CAV1,ELK1,PTK2,ITGB8,ITGAV,ITGB6,EGF,VAV3,MYLPF,ITGA2,ITGA9,ITGA5,ITGA8,ITGA7,RAP1B,PIP5K1C,PAK2,PAK3,PAK4,SHC1,PAK1,SHC3,AKT2,SHC4,VASP,PRKCB,XIAP,COMP,PIK3R3,PIK3R1,COL4A1,TNXB,VWF,GRLF1
KEGG_RENAL_CELL_CARCINOMA	0.455590694	0.0158	-0.001930693	0.9142	0.0158	NA	PPARA	2178	0.099837681	0.9996	0.099837681	PAK3,GAB1,SLC2A1,TGFA,PAK1,AKT2,JUN,VEGFA,EGLN3,ARNT,PIK3R3,PIK3R1,EPAS1,VHL,HGF,ETS1
KEGG_VASOPRESSIN_REGULATED_WATER_REABSORPTION	0.47524987	0.0194	-0.000395531	0.9811	0.0194	NA	PPARA	2524	0.115936364	0.9996	0.115936364	DYNLL2,DYNC2H1,CREB3L2,CREB3L3,AVP,CREB1,CREB5,DCTN4,DYNC1I2
KEGG_ERBB_SIGNALING_PATHWAY	0.447996185	0.0209	-0.001932319	0.8703	0.0209	NA	PPARA	2660	0.120961062	0.9996	0.120961062	PAK3,GAB1,TGFA,PAK1,SHC3,NRG1,MYC,AKT2,SHC4,PRKCB,EREG,JUN,MAPK8,ERBB3,ERBB2,PIK3R3,PIK3R1,CBL,CDKN1B,AREG
KEGG_O_GLYCAN_BIOSYNTHESIS	0.512798923	0.0217	-0.006373518	0.8233	0.0217	NA	PPARA	4957	0.121818026	0.9996	0.121818026	GCNT4,GALNT2,GALNT7,GALNT5,GALNT4,ST3GAL1,GCNT1,C1GALT1,B4GALT5,GALNT14,WBSCR17,GALNTL2
BIOCARTA_SHH_PATHWAY	0.57272025	0.0217	-0.009874593	0.861	0.0217	NA	PPARA	3749	0.121818026	0.9996	0.121818026	GLI2,GLI3,SHH,PRKAR2B,DYRK1B,PTCH1
KEGG_TYPE_II_DIABETES_MELLITUS	0.470749761	0.0227	-0.001928402	0.9225	0.0227	NA	PPARA	3543	0.125811864	0.9996	0.125811864	PRKCZ,KCNJ11,SLC2A2,PIK3R3,PIK3R1,IRS2,PIK3CB,PRKCE,PRKCD,MAPK8,CACNA1E,CACNA1A,CACNA1B
BIOCARTA_TFF_PATHWAY	0.520725918	0.0253	-0.001926021	0.9704	0.0253	NA	PPARA	6395	0.133977328	0.9996	0.133977328	CYCS,CTNNB1,GH1,PTK2,CASP9,PIK3CA,SHC1,APAF1,PIK3R1,GHR
BIOCARTA_IL1R_PATHWAY	0.568190984	0.0277	-0.000938874	0.9717	0.0277	NA	PPARA	2776	0.14377619	0.9996	0.14377619	NFKB1,MYD88,IL1RAP,IL1B,MAP2K6,IRAK2,IL6,JUN,MAPK8
BIOCARTA_NGF_PATHWAY	0.550403184	0.0329	-0.001925736	0.9704	0.0329	NA	PPARA	5902	0.163004545	0.9996	0.163004545	MAP2K1,ELK1,FOS,JUN,PIK3CA,MAPK8,SHC1,PIK3R1,NGF
BIOCARTA_CELLCYCLE_PATHWAY	0.54418009	0.0337	-0.038721786	0.3849	0.0337	NA	PPARA	3434	0.164476119	0.9996	0.164476119	CCNH,RBL1,CDK2,CCNB1,CCNE1,CCND1,CDKN1A,CDKN1B,CDKN2B
BIOCARTA_HSP27_PATHWAY	0.553553467	0.0378	-0.015798568	0.8351	0.0378	NA	PPARA	6395	0.17658	0.9996	0.17658	ACTA1,CYCS,MAPKAPK3,CASP9,BCL2,HSPB2,HSPB1,APAF1
KEGG_RETINOL_METABOLISM	0.529392749	0.0402	-0.013010141	0.4365	0.0402	NA	PPARA	4439	0.184309091	0.9996	0.184309091	CYP3A5,ADH1C,ADH1B,ADH1A,CYP3A43,RDH8,DHRS9,CYP1A2,UGT2B17,DHRS3,DGAT2,CYP2A7,UGT2B10,UGT2B15,ADH6,CYP4A22,ADH4,AWAT2,CYP4A11,RDH10,CYP26C1,RDH16,RETSAT
KEGG_ECM_RECEPTOR_INTERACTION	0.428950569	0.0409	-0.000643979	0.9588	0.0409	NA	PPARA	4150	0.185564014	0.9996	0.185564014	SDC4,SDC2,SV2B,COL11A2,CD36,COL1A2,ITGA2B,ITGA11,HMMR,LAMB3,GP1BB,COMP,ITGAV,COL6A3,ITGB6,THBS1,TNXB,COL4A1,ITGA2,LAMA1,VWF,LAMA4,ITGA5,ITGA7
BIOCARTA_CASPASE_PATHWAY	0.534246488	0.0415	-0.007210945	0.8304	0.0415	NA	PPARA	7653	0.18717931	0.9996	0.18717931	PRF1,XIAP,DFFB,CYCS,BIRC3,BIRC2,CASP10,CASP6,CASP9,CASP7,CASP8,APAF1,CASP1,CASP2,ARHGDIB
BIOCARTA_RACCYCD_PATHWAY	0.503861058	0.0439	-0.001926497	0.9617	0.0439	NA	PPARA	3434	0.193337374	0.9996	0.193337374	NFKB1,CCNE1,PAK1,PIK3R1,CDK2,CCND1,CDKN1A,CDKN1B
BIOCARTA_MITOCHONDRIA_PATHWAY	0.54724673	0.045	-0.007210233	0.8763	0.045	NA	PPARA	3570	0.197516779	0.9996	0.197516779	XIAP,BCL2L1,BIRC3,CASP6,CASP9,CASP7,BCL2,BIK,APAF1
KEGG_PATHWAYS_IN_CANCER	0.390955562	0.0462	-0.000651792	0.8269	0.0462	NA	PPARA	3937	0.202105686	0.9996	0.202105686	PTGS2,SHH,PLD1,PIK3CB,RXRG,MECOM,CTNNA2,JUP,JUN,VEGFA,PDGFRB,MAPK8,PIAS1,ERBB2,BCL2L1,LAMB3,FH,BMP4,DVL2,TGFBR1,HGF,LAMA1,LAMA4,ETS1,FGF5,FGF7,PPARG,MITF,NFKB1,NFKB2,GLI2,GLI3,CCNE1,TGFA,MYC,CTBP2,CCND1,WNT9A,PML,ZBTB16,BCL2,IL6,BIRC3,FZD5,PTCH1,FGF19,FOXO1,FGF10,CDKN2B,SLC2A1,RET,FGFR2,WNT5A,ARNT,ITGAV,AXIN2,RUNX1,TRAF5,EPAS1,ITGA2,CDKN1A,CDKN1B,FOS,CASP9,AKT2,RUNX1T1,DAPK2,CDK2,PRKCB,DAPK1,NCOA…
BIOCARTA_MTA3_PATHWAY	0.50620254	0.0473	-0.028294899	0.7023	0.0473	NA	PPARA	5423	0.204862252	0.9996	0.204862252	MTA3,MTA1,MBD3,SNAI2,SNAI1,HSPB2,TUBA3C,HSPB1,TUBA4A,TUBA1A
KEGG_MATURITY_ONSET_DIABETES_OF_THE_YOUNG	0.529095983	0.048	-0.014422602	0.669	0.048	NA	PPARA	2769	0.206526316	0.9996	0.206526316	BHLHA15,SLC2A2,HES1,HHEX,HNF4A,NEUROD1,NR5A2
BIOCARTA_P53_PATHWAY	0.5604198	0.0484	-0.038708403	0.5915	0.0484	NA	PPARA	5846	0.20756459	0.9996	0.20756459	TIMP3,CDK2,ATM,CCNE1,CCND1,CDKN1A,BCL2,MDM2,APAF1,GADD45A
BIOCARTA_HER2_PATHWAY	0.530228595	0.0486	-0.001926116	0.9636	0.0486	NA	PPARA	290	0.207741176	0.9996	0.207741176	IL6,ERBB3,PIK3R1
KEGG_TYROSINE_METABOLISM	0.50724802	0.0517	-0.013544911	0.6327	0.0517	NA	PPARA	5847	0.217439228	0.9996	0.217439228	TYRP1,PNMT,ADH1C,ADH6,ADH1B,ADH1A,ALDH3A1,TYR,ALDH1A3,ADH4,HEMK1,LCMT1,LCMT2,MAOB,DBH,ALDH3B1,TRMT11,AOX1
KEGG_BIOSYNTHESIS_OF_UNSATURATED_FATTY_ACIDS	0.532255332	0.0557	-0.008939154	0.8034	0.0557	NA	PPARA	2805	0.228387461	0.9996	0.228387461	ACOX1,TECR,HADHA,BAAT,PTPLB,ELOVL5,ELOVL2,ELOVL6
BIOCARTA_AKT_PATHWAY	0.51078854	0.0559	-0.001926116	0.9614	0.0559	NA	PPARA	6592	0.22849125	0.9996	0.22849125	RELA,NFKBIA,FOXO1,NFKB1,FOXO4,GH1,CASP9,PIK3CA,PIK3R1,GHR
KEGG_PHOSPHATIDYLINOSITOL_SIGNALING_SYSTEM	0.420364543	0.0568	-0.001931267	0.9075	0.0568	NA	PPARA	6994	0.230514815	0.9996	0.230514815	IMPA2,IMPA1,PIP5K1C,PIK3CA,ITPK1,PLCB2,PIK3C2G,PIK3CB,PIK3C2B,PI4KB,PRKCB,PLCE1,INPP4B,INPP1,OCRL,DGKB,INPP5K,DGKD,INPP5J,PIKFYVE,PLCD3,PLCD4,INPP5E,INPP5D,PIK3R3,PIK3R1,INPP5A,DGKQ,DGKH,CALM3,CALM1
KEGG_NEUROTROPHIN_SIGNALING_PATHWAY	0.38492627	0.0589	-0.00193606	0.8615	0.0589	NA	PPARA	7250	0.235280488	0.9996	0.235280488	MAGED1,GAB1,PIK3CA,NGFRAP1,IRS2,PIK3CB,RELA,JUN,RIPK2,MAPK8,NGF,NFKBIE,NFKBIB,NFKBIA,IRAK3,KRAS,ARHGDIB,NTF3,MAP2K1,MAP2K2,RAP1B,NFKB1,SHC1,SHC3,SHC4,AKT2,IRAK2,TP53,KIDINS220,PRKCD,PSEN1,SORT1,ZNF274,YWHAZ,MAP3K3,BCL2,SH2B3,PIK3R3,PIK3R1,YWHAB,MAPK11,TP73,RPS6KA5,RPS6KA6,YWHAG,RPS6KA3,MAPK13,RPS6KA2,YWHAQ,CALM3,CALM1
BIOCARTA_ERK5_PATHWAY	0.513998256	0.0597	-0.001925641	0.9827	0.0597	NA	PPARA	1897	0.237025455	0.9996	0.237025455	MEF2C,CREB1,PIK3R1
BIOCARTA_RAS_PATHWAY	0.499271575	0.0608	-0.001926211	0.9757	0.0608	NA	PPARA	6592	0.238818018	0.9996	0.238818018	PLD1,MAP2K1,RALBP1,RELA,ELK1,NFKB1,BCL2L1,FOXO4,CASP9,PIK3CA,RALA,PIK3R1
BIOCARTA_CXCR4_PATHWAY	0.471237186	0.0634	-0.001926306	0.9782	0.0634	NA	PPARA	7109	0.246074777	0.9996	0.246074777	PIK3C2G,MAP2K1,RELA,BCAR1,NFKB1,PXN,PRKCB,GNGT1,PTK2,GNAQ,PIK3CA,PIK3R1
KEGG_LEUKOCYTE_TRANSENDOTHELIAL_MIGRATION	0.385341898	0.0645	-0.0019351	0.8602	0.0645	NA	PPARA	5493	0.24852	0.9996	0.24852	OCLN,MMP9,CTNNB1,PIK3CA,RAPGEF4,ACTN4,PIK3CB,ROCK2,CTNNA2,GNAI2,ITGAM,PTK2,ITK,VAV3,MYLPF,RAP1B,CLDN3,BCAR1,CLDN5,ESAM,ICAM1,VASP,PRKCB,CLDN1,CLDN2,CLDN17,CLDN10,CLDN14,EZR,PIK3R3,PIK3R1,NOX1,CD99,MAPK11,CYBA,CYBB,MAPK13,PECAM1,GRLF1
BIOCARTA_LONGEVITY_PATHWAY	0.540655509	0.0646	-0.001925451	0.9732	0.0646	NA	PPARA	5902	0.24852	0.9996	0.24852	SOD1,GH1,PIK3CA,SHC1,CAT,PIK3R1,GHR
KEGG_SNARE_INTERACTIONS_IN_VESICULAR_TRANSPORT	0.462000394	0.0655	-0.026591538	0.492	0.0655	NA	PPARA	4784	0.251243402	0.9996	0.251243402	SNAP29,STX7,USE1,TSNARE1,STX12,SNAP23,STX11,STX3,STX2,VTI1B,STX1B,VAMP7,BET1L,VAMP3,VAMP1
KEGG_BETA_ALANINE_METABOLISM	0.511304351	0.0659	-0.001827341	0.9653	0.0659	NA	PPARA	246	0.25130379	0.9996	0.25130379	HADHA,MLYCD
KEGG_INSULIN_SIGNALING_PATHWAY	0.378112566	0.0663	-0.000496672	0.9423	0.0663	NA	PPARA	6587	0.252094186	0.9996	0.252094186	FOXO1,PDE3B,RPS6KB1,PRKAR2B,PIK3CA,IRS2,PIK3CB,PRKAB2,PPP1CB,PPP1CA,MAPK8,PHKA2,ELK1,G6PC2,PPP1R3C,KRAS,GYS1,MAP2K1,ACACB,PRKAR1B,PTPN1,PRKAG3,PHKB,PRKAG1,PRKAG2,SHC1,SHC3,SHC4,AKT2,PHKG2,FLOT1,G6PC,PRKCZ,MKNK2,HK2,INPP5K,SORBS1,INPP5D,PIK3R3,TRIP10,PIK3R1,CBL,PDE3A,CALM3,LIPE,CALM1,PYGB
BIOCARTA_EDG1_PATHWAY	0.475727758	0.0665	-0.001926592	0.9513	0.0665	NA	PPARA	5288	0.252121739	0.9996	0.252121739	PTK2,S1PR1,ITGAV,PIK3CA,PIK3R1,SPHK1,PRKCB,GNGT1,SMPD1
KEGG_CHRONIC_MYELOID_LEUKEMIA	0.424008798	0.0685	-0.00193098	0.9114	0.0685	NA	PPARA	5902	0.255264957	0.9996	0.255264957	E2F2,STAT5A,NFKB1,PIK3CA,SHC1,SHC3,MYC,SHC4,AKT2,CTBP2,PIK3CB,MECOM,CCND1,MDM2,NFKBIA,BCL2L1,KRAS,PIK3R3,RUNX1,PIK3R1,MAP2K1,TGFBR1,TGFBR2,CBL,CDKN1A,CDKN1B
KEGG_SELENOAMINO_ACID_METABOLISM	0.49372929	0.0695	-0.016004742	0.7442	0.0695	NA	PPARA	5320	0.256088764	0.9996	0.256088764	SEPHS1,MAT1A,MARS2,PAPSS1,PAPSS2,HEMK1,LCMT1,LCMT2,CTH,TRMT11,MAT2B
KEGG_GLYCEROLIPID_METABOLISM	0.458062746	0.0701	-0.002719945	0.8964	0.0701	NA	PPARA	6158	0.256119553	0.9996	0.256119553	DAK,AGPAT9,AGPAT4,PPAP2C,DGAT2,GK2,DGKB,AKR1A1,DGKD,AGK,PPAP2B,LPL,DGKQ,DGKH,AWAT2,AKR1B1,MBOAT1,MBOAT2,LIPC,LIPF
KEGG_VALINE_LEUCINE_AND_ISOLEUCINE_DEGRADATION	0.482024049	0.0731	-0.007663404	0.8352	0.0731	NA	PPARA	6931	0.261242623	0.9996	0.261242623	BCAT1,BCAT2,HMGCS1,HADHA,AUH,HADHB,MCCC2,MUT,IVD,MCCC1,OXCT2,BCKDHA,ALDH6A1,ACADS,BCKDHB,DBT,HMGCS2,DLD,AOX1,ABAT,PCCA,ACAA1
KEGG_GLYCOSPHINGOLIPID_BIOSYNTHESIS_GANGLIO_SERIES	0.534319658	0.0742	-0.018267095	0.7855	0.0742	NA	PPARA	1245	0.263721081	0.9996	0.263721081	B3GALT4,GLB1,ST3GAL1,ST6GALNAC4
BIOCARTA_CHEMICAL_PATHWAY	0.503577182	0.0767	-0.01580403	0.7718	0.0767	NA	PPARA	7109	0.2675296	0.9996	0.2675296	CYCS,TP53,BCL2L1,PXN,ATM,PRKCB,CASP6,PTK2,CASP9,BCL2,CASP7,APAF1
KEGG_GLYCOSAMINOGLYCAN_BIOSYNTHESIS_KERATAN_SULFATE	0.537317786	0.0771	-0.018267095	0.7653	0.0771	NA	PPARA	8015	0.268209574	0.9996	0.268209574	B4GALT1,B4GALT2,FUT8,CHST2,CHST4,CHST1,ST3GAL1,ST3GAL3,CHST6,B3GNT7,B3GNT1,B4GALT4
KEGG_INOSITOL_PHOSPHATE_METABOLISM	0.42717418	0.0819	-0.007963989	0.7371	0.0819	NA	PPARA	7285	0.282652243	0.9996	0.282652243	IMPA2,IMPA1,PIP5K1C,PIP5K1A,MIOX,PIK3CA,ITPK1,PLCB2,ALDH6A1,MINPP1,PIK3C2G,PIK3CB,PIK3C2B,PI4KB,PLCE1,INPP4B,INPP1,OCRL,ISYNA1,INPP5K,INPP5J,PIKFYVE,PLCD3,PLCD4,INPP5E,INPP5A
BIOCARTA_IL12_PATHWAY	0.516086011	0.0858	-0.011753667	0.7553	0.0858	NA	PPARA	2504	0.290034783	0.9996	0.290034783	IL18R1,CXCR3,CCR5,JUN,IL12A,MAPK8,MAP2K6
BIOCARTA_DEATH_PATHWAY	0.499826381	0.0867	-0.007214152	0.8228	0.0867	NA	PPARA	3570	0.290034783	0.9996	0.290034783	XIAP,TNFRSF25,NFKB1,CASP6,CASP9,CASP7,BCL2,GAS2,BIRC3,CASP10,TNFSF10,APAF1
BIOCARTA_DC_PATHWAY	0.492517771	0.0878	-0.03694192	0.434	0.0878	NA	PPARA	7195	0.292219847	0.9996	0.292219847	IL4,IL3,TLR2,IL13,TLR7,IL10,TLR9,IFNA1,ITGAX,IFNG,IL12A,CD5,CD7
KEGG_LEISHMANIA_INFECTION	0.422552651	0.0907	-0.000940594	0.9224	0.0907	NA	PPARA	7860	0.298079397	0.9996	0.298079397	PTGS2,MARCKSL1,TLR2,NFKB1,HLA-DMA,IL10,FOS,MYD88,IFNG,IL1B,NOS2,FCGR3A,IFNGR1,NCF2,RELA,PRKCB,JUN,IL12A,HLA-DPA1,NFKBIB,HLA-DRB3,ELK1,NFKBIA,ITGAM,IRAK4,FCGR1A,HLA-DPB1,HLA-DOA,IL4,MAPK11,TAB2,CYBA,MAPK13,FCGR2C,JAK1
KEGG_ENDOMETRIAL_CANCER	0.418895025	0.0925	-0.001928974	0.9273	0.0925	NA	PPARA	5684	0.300872457	0.9996	0.300872457	CTNNB1,CASP9,ILK,PIK3CA,MYC,AKT2,PIK3CB,CTNNA2,CCND1,ERBB2,ELK1,TCF7L2,KRAS,AXIN2,EGF,PIK3R3,PIK3R1,APC,MAP2K1
BIOCARTA_PML_PATHWAY	0.519151555	0.0927	-0.004888165	0.9266	0.0927	NA	PPARA	1553	0.300872457	0.9996	0.300872457	PML,SIRT1,TNFRSF1A,TNFRSF1B
BIOCARTA_FCER1_PATHWAY	0.440495056	0.0937	-0.001927639	0.9468	0.0937	NA	PPARA	7810	0.301870936	0.9996	0.301870936	ELK1,BTK,FOS,PAK2,PPP3CB,PIK3CA,SHC1,NFATC4,NFATC2,PIK3R1,FCER1A,LYN,MAP2K1,VAV1,PRKCB,PLA2G4A,JUN,CALM3,MAPK8,CALM1
BIOCARTA_EGF_PATHWAY	0.460165014	0.095	-0.001926973	0.9589	0.095	NA	PPARA	5902	0.303814181	0.9996	0.303814181	STAT5A,ELK1,SRF,STAT6,FOS,PIK3CA,SHC1,EGF,PIK3R1,MAP2K1,PRKCB,JUN,MAPK8
BIOCARTA_PTEN_PATHWAY	0.480035578	0.096	-0.001925736	0.9705	0.096	NA	PPARA	5902	0.305518248	0.9996	0.305518248	BCAR1,PTK2,CDKN1B,ILK,PIK3CA,SHC1,PIK3R1
KEGG_AXON_GUIDANCE	0.373601997	0.0963	-0.008192245	0.4469	0.0963	NA	PPARA	8783	0.305729126	0.9996	0.305729126	EFNA1,EFNA2,UNC5A,SEMA7A,ROBO2,ROBO3,UNC5C,ROCK2,PLXNB1,PLXNB2,EFNB1,PLXNB3,RND1,EFNA5,EFNA4,PLXNC1,GNAI3,GNAI2,EPHB1,PTK2,KRAS,NTN1,EPHA2,EPHA3,EPHA5,EPHA4,EPHA7,SEMA6B,SEMA6C,RGS3,NRP1,PAK7,PAK2,SEMA3G,PAK3,CXCR4,PAK4,SEMA3F,SEMA3E,SEMA3C,SEMA3B,PAK1,SEMA3A,LIMK2,ARHGEF12,CFL2,NCK1,CFL1,SRGAP3,SEMA4D,SEMA4A,SRGAP1,SRGAP2,ABLIM1,ABLIM3,PPP3R2,PPP3CB,NFAT5,NFATC4,CHP,NFATC2,NTNG1,DPYSL2
KEGG_P53_SIGNALING_PATHWAY	0.436130816	0.0979	-0.002524503	0.8714	0.0979	NA	PPARA	1898	0.306973206	0.9996	0.306973206	RPRM,CCNE1,CASP9,CDK2,PPM1D,CCND1,GADD45G,MDM2,SFN,SESN2,CCNG2,SESN1,SESN3,THBS1,CCNB1
KEGG_NITROGEN_METABOLISM	0.496571305	0.0991	-0.016002371	0.6956	0.0991	NA	PPARA	6719	0.307892637	0.9996	0.307892637	CA14,GLUD2,AMT,GLUD1,HAL,CTH,GLUL,CA9,CA8,CA7,CA2,CA1
KEGG_THYROID_CANCER	0.441418101	0.1001	-0.038733264	0.493	0.1001	NA	PPARA	7310	0.309529078	0.9996	0.309529078	PPARG,TFG,TCF7L2,CTNNB1,KRAS,PAX8,MYC,RET,MAP2K1,MAP2K2,RXRB,RXRG,TP53,CCDC6,CCND1,NCOA4
BIOCARTA_GCR_PATHWAY	0.493363163	0.1007	-0.001925831	0.9675	0.1007	NA	PPARA	6592	0.31065	0.9996	0.31065	RELA,ANXA1,NFKB1,NR3C1,GNGT1,CALM3,PIK3CA,PIK3R1,CALM1
BIOCARTA_NFAT_PATHWAY	0.408657267	0.1015	-0.00192907	0.9117	0.1015	NA	PPARA	6478	0.310688112	0.9996	0.310688112	MEF2C,EDN1,RPS6KB1,PRKAR2B,PIK3CA,CAMK1G,ACTA1,MAPK8,CTF1,CALR,LIF,NFATC4,NFATC2,PIK3R1,MAP2K1,CREBBP,ELSPBP1,PRKAR1B,CALM3,CALM1
KEGG_TGF_BETA_SIGNALING_PATHWAY	0.412257552	0.1016	-0.002972504	0.7789	0.1016	NA	PPARA	6231	0.310688112	0.9996	0.310688112	LTBP1,E2F5,GDF7,FST,RPS6KB1,CDKN2B,ZFYVE9,MYC,CUL1,PPP2R1B,ROCK2,RBL1,LEFTY1,INHBB,ACVR2A,AMH,ACVR1,COMP,LEFTY2,THBS1,BMP4,SMAD7,TGFBR1,TGFBR2,CREBBP,SMAD1,ID2,ID1,SMURF2,SMURF1,BMP7,BMPR1B,CHRD,BMP5,BMP6,BMPR1A
BIOCARTA_ACH_PATHWAY	0.500447402	0.1017	-0.001925546	0.9712	0.1017	NA	PPARA	1039	0.310688112	0.9996	0.310688112	RAPSN,PIK3R1
BIOCARTA_GSK3_PATHWAY	0.491737224	0.1042	-0.001926592	0.9516	0.1042	NA	PPARA	5446	0.31622645	0.9996	0.31622645	NFKB1,CTNNB1,MYD88,PIK3CA,LBP,PIK3R1,APC,CCND1,CD14
BIOCARTA_INSULIN_PATHWAY	0.480867794	0.1048	-0.001926021	0.9652	0.1048	NA	PPARA	5902	0.317311111	0.9996	0.317311111	MAP2K1,ELK1,SRF,FOS,JUN,PIK3CA,MAPK8,SHC1,PIK3R1
KEGG_PRION_DISEASES	0.440881052	0.1051	-0.000938967	0.9728	0.1051	NA	PPARA	558	0.31735576	0.9996	0.31735576	C1QC,IL1B,EGR1,IL6
BIOCARTA_ETS_PATHWAY	0.543393418	0.1053	-0.05095793	0.3863	0.1053	NA	PPARA	5160	0.31735576	0.9996	0.31735576	CSF1,RBL1,FOS,SIN3B,SIN3A,ETS1,ETS2,JUN,DDX20
BIOCARTA_PDGF_PATHWAY	0.447984571	0.1067	-0.001927068	0.948	0.1067	NA	PPARA	5902	0.3201	0.9996	0.3201	STAT5A,ELK1,SRF,STAT6,FOS,PIK3CA,SHC1,PIK3R1,MAP2K1,PRKCB,JUN,MAPK8
KEGG_MELANOMA	0.408173867	0.109	-0.001930789	0.8848	0.109	NA	PPARA	5684	0.324765376	0.9996	0.324765376	FGF19,E2F2,FGF5,FGF18,FGF7,MITF,FGF10,PIK3CA,PDGFC,PDGFD,AKT2,PIK3CB,FGF20,CCND1,MDM2,PDGFRB,KRAS,PIK3R3,EGF,PIK3R1,MAP2K1,HGF,CDKN1A
KEGG_LYSINE_DEGRADATION	0.417894149	0.1128	-0.012113122	0.7378	0.1128	NA	PPARA	4995	0.333052822	0.9996	0.333052822	SETD1A,AASS,HADHA,AASDH,SETDB1,DLST,SETDB2,SUV39H1,WHSC1,EHMT2,SUV420H2,DOT1L,SETD8
BIOCARTA_TPO_PATHWAY	0.469275221	0.1134	-0.001926306	0.9648	0.1134	NA	PPARA	5902	0.33407027	0.9996	0.33407027	MAP2K1,STAT5A,PRKCB,FOS,JUN,PIK3CA,SHC1,MPL,PIK3R1
BIOCARTA_MET_PATHWAY	0.428028176	0.1141	-0.001927449	0.9571	0.1141	NA	PPARA	5684	0.335211659	0.9996	0.335211659	ELK1,FOS,PTK2,GAB1,PIK3CA,PAK1,PIK3R1,ACTA1,MAP2K1,HGF,JUN,MAPK8,RAP1B
BIOCARTA_HIVNEF_PATHWAY	0.420900873	0.1152	-0.004897838	0.805	0.1152	NA	PPARA	7950	0.336342857	0.9996	0.336342857	NFKB1,CASP6,BAG4,CASP9,PAK2,CASP7,CASP8,CASP2,DFFB,RELA,CYCS,PRKCD,PSEN1,CDK11A,PSEN2,MDM2,MAPK8,MAP3K14,XIAP,NFKBIA,TNFRSF1A,PTK2,NUMA1,TNFRSF1B,BCL2,ARHGDIB,BIRC3,BIRC2,APAF1,SPTAN1
BIOCARTA_ARF_PATHWAY	0.497716205	0.1162	-0.001925641	0.9784	0.1162	NA	PPARA	3006	0.337417699	0.9996	0.337417699	POLR1B,MDM2,MYC,PIK3R1
BIOCARTA_IGF1_PATHWAY	0.483429623	0.1165	-0.001926021	0.9683	0.1165	NA	PPARA	5902	0.337417699	0.9996	0.337417699	MAP2K1,ELK1,SRF,FOS,JUN,PIK3CA,MAPK8,SHC1,PIK3R1
KEGG_HISTIDINE_METABOLISM	0.452009062	0.1174	-0.022775555	0.6042	0.1174	NA	PPARA	7143	0.338236123	0.9996	0.338236123	ALDH3A1,ASPA,ALDH1A3,HEMK1,LCMT1,LCMT2,MAOB,HAL,FTCD,METTL2B,ALDH3B1,AMDHD1,TRMT11,UROC1
KEGG_N_GLYCAN_BIOSYNTHESIS	0.398099566	0.1227	-0.006081883	0.855	0.1227	NA	PPARA	9169	0.348046652	0.9996	0.348046652	RFT1,TUSC3,GANAB,FUT8,ALG6,STT3A,DDOST,B4GALT1,MGAT4A,B4GALT3,ST6GAL1,B4GALT2,MOGS,MAN1A1,MAN1C1,MGAT1,MAN2A2,MGAT2,ALG10B,DPM2,ALG10,ALG11,MGAT5,DOLPP1
KEGG_ACUTE_MYELOID_LEUKEMIA	0.418710056	0.1249	-0.001929451	0.927	0.1249	NA	PPARA	5874	0.35075641	0.9996	0.35075641	STAT5A,RPS6KB1,NFKB1,PIK3CA,MYC,AKT2,PIK3CB,PIM1,RUNX1T1,PIM2,JUP,CCND1,PML,KIT,ZBTB16,TCF7L2,KRAS,PIK3R3,RUNX1,PIK3R1,MAP2K1
KEGG_DRUG_METABOLISM_CYTOCHROME_P450	0.47195456	0.1252	-0.016677389	0.4175	0.1252	NA	PPARA	6797	0.35075641	0.9996	0.35075641	CYP3A5,CYP2D6,ADH1C,ADH1B,ADH1A,CYP3A43,GSTM1,GSTM2,GSTM4,GSTT1,CYP1A2,ALDH3B1,UGT2B17,CYP2A7,UGT2B10,UGT2B15,ADH6,ALDH3A1,FMO4,FMO5,CYP2A13,FMO1,ALDH1A3,ADH4,UGT2A3,GSTA1,MAOB,MGST3,AOX1
KEGG_AMINOACYL_TRNA_BIOSYNTHESIS	0.393525403	0.1255	-0.021800386	0.6654	0.1255	NA	PPARA	9509	0.35075641	0.9996	0.35075641	TARS2,VARS2,PSTK,NARS,QARS,WARS2,KARS,WARS,HARS2,SEPSECS,MARS2,TARSL2,CARS,RARS2,AARS,EPRS,DARS2,LARS2,SARS2,EARS2,RARS,YARS2,MTFMT,AARS2
KEGG_MAPK_SIGNALING_PATHWAY	0.36086325	0.1255	-0.00094981	0.7977	0.1255	NA	PPARA	7304	0.35075641	0.9996	0.35075641	MEF2C,MAP3K4,MAP3K8,MAP2K6,PTPRR,MECOM,JUN,PDGFRB,MAPK8,PLA2G2D,DUSP10,CACNB2,KRAS,DUSP16,NTF3,MAP2K1,TAOK2,MAP2K2,MAP2K3,TGFBR1,TGFBR2,PLA2G4A,FGF5,FGF7,NFKB1,NFKB2,MYC,CACNG7,TP53,CACNG4,CACNG1,FLNC,GADD45G,PLA2G3,GADD45B,GADD45A,MKNK2,CHP,RASA2,MAPK11,DUSP5,RPS6KA5,DUSP4,RPS6KA6,DUSP3,RPS6KA3,MAPK13,RPS6KA2,DUSP9,CD14,DUSP7,FGF19,FGF18,ZAK,FGF10,FGF13,IL1B,RELA,RELB,FGF20,DDIT3,MAP4K3,RASGRF2,…
KEGG_PANCREATIC_CANCER	0.405946928	0.1264	-0.001930693	0.9032	0.1264	NA	PPARA	2776	0.351768511	0.9996	0.351768511	NFKB1,CASP9,TGFA,AKT2,PLD1,CCND1,VEGFA,MAPK8,ERBB2,BCL2L1,PIK3R3,PIK3R1,TGFBR1
KEGG_PROGESTERONE_MEDIATED_OOCYTE_MATURATION	0.382467698	0.1271	-0.001932032	0.882	0.1271	NA	PPARA	2387	0.352026216	0.9996	0.352026216	ADCY8,PDE3B,AKT2,ANAPC4,CDK2,SPDYA,MAPK8,GNAI2,PIK3R3,PIK3R1,CDC23,PDE3A,MAPK11,CDC25B,CCNB1,RPS6KA6,PLK1
KEGG_BLADDER_CANCER	0.432526417	0.1331	-0.002422385	0.9228	0.1331	NA	PPARA	4974	0.364978616	0.9996	0.364978616	E2F2,ERBB2,MMP9,KRAS,THBS1,EGF,MYC,DAPK2,DAPK1,RPS6KA5,CDKN1A,CCND1,VEGFA,MDM2
BIOCARTA_PAR1_PATHWAY	0.433573022	0.135	-0.001927544	0.9497	0.135	NA	PPARA	6619	0.368643006	0.9996	0.368643006	GNA13,F2RL3,PIK3CA,PIK3R1,ARHGEF4,ARHGEF3,ARHGEF7,ARHGEF5,ARHGEF16,ARHGEF9,ARHGEF15,ARHGEF11,PRKCB,GNGT1,GNAQ,F2R
BIOCARTA_TOLL_PATHWAY	0.460437331	0.1355	-0.02243859	0.4978	0.1355	NA	PPARA	6979	0.368741788	0.9996	0.368741788	PPARA,TLR2,NFKBIA,TLR3,ELK1,NFKB1,TLR6,TLR7,TLR9,FOS,MYD88,MAP2K6,RELA,MAP2K3,TAB2,JUN,MAPK8,CD14
KEGG_B_CELL_RECEPTOR_SIGNALING_PATHWAY	0.396485879	0.1356	-0.001931171	0.908	0.1356	NA	PPARA	7810	0.368741788	0.9996	0.368741788	NFKB1,BTK,FOS,PIK3CA,AKT2,BCL10,LYN,PIK3CB,RELA,PRKCB,JUN,IFITM1,NFKBIE,NFKBIB,PPP3R2,NFKBIA,CD72,KRAS,DAPP1,RASGRP3,PPP3CB,NFAT5,CD22,NFATC4,CHP,INPP5D,NFATC2,PIK3R3,PIK3R1,VAV3,CR2,MAP2K1,MAP2K2,MALT1,VAV1,FCGR2B
KEGG_MELANOGENESIS	0.383269742	0.1393	-0.000396648	0.9551	0.1393	NA	PPARA	8883	0.374942094	0.9996	0.374942094	ADCY3,ADCY1,ADCY7,ADCY8,WNT3A,EDN1,CTNNB1,WNT2,WNT4,WNT3,MC1R,CREB3L2,CREB3L1,CREB3L3,WNT5A,GNAI3,GNAI2,POMC,KRAS,DVL2,MAP2K1,MAP2K2,CREBBP,MITF,TYR,PLCB1,PLCB2,PRKCB,GNAQ,WNT9B,WNT11,WNT9A,WNT16,TYRP1,KITLG,KIT,TCF7L2,WNT8A,WNT8B,GNAO1,CREB1,FZD1,FZD2,FZD5,FZD4,FZD7,FZD6,FZD10,ADCY9,CALM3,CALM1
BIOCARTA_CCR3_PATHWAY	0.426430267	0.1396	-0.048402232	0.4613	0.1396	NA	PPARA	5684	0.374942094	0.9996	0.374942094	PIK3C2G,MAP2K1,ROCK2,NOX1,PRKCB,GNGT1,PTK2,GNAQ,CCR3,CFL1
BIOCARTA_CARDIACEGF_PATHWAY	0.512122335	0.1402	-0.021331227	0.6748	0.1402	NA	PPARA	4974	0.375280982	0.9996	0.375280982	EDN1,NFKB1,PRKCB,FOS,JUN,ADAM12,EGF,MYC
KEGG_PRIMARY_BILE_ACID_BIOSYNTHESIS	0.51975552	0.1417	-0.008393404	0.8358	0.1417	NA	PPARA	305	0.376378313	0.9996	0.376378313	CYP46A1,BAAT,CYP7A1
BIOCARTA_COMP_PATHWAY	0.488900862	0.1428	-0.018714201	0.7495	0.1428	NA	PPARA	3356	0.376378313	0.9996	0.376378313	MBL2,MASP1,C1QC,C2,CFD
BIOCARTA_NKCELLS_PATHWAY	0.474018605	0.1432	-0.001925926	0.9561	0.1432	NA	PPARA	5801	0.376378313	0.9996	0.376378313	KLRC4,KLRC3,MAP2K1,PIK3CA,PAK1,KLRD1,PIK3R1
KEGG_TOLL_LIKE_RECEPTOR_SIGNALING_PATHWAY	0.394282169	0.1461	-0.000941993	0.9191	0.1461	NA	PPARA	2178	0.381717131	0.9996	0.381717131	TLR1,TLR6,TLR7,MYD88,IL1B,MAP2K6,JUN,MAPK8,AKT2,CD80,IL12A,PIK3R3,PIK3R1,IL6,MAPK11,TAB2,IRF7,CD14
BIOCARTA_NTHI_PATHWAY	0.511496391	0.1465	-0.000938457	0.9801	0.1465	NA	PPARA	6592	0.381717131	0.9996	0.381717131	TGFBR1,MAP2K3,RELA,TGFBR2,CREBBP,TLR2,NFKBIA,NFKB1,MAPK11,NR3C1,MYD88,IL1B,MAP2K6
KEGG_PANTOTHENATE_AND_COA_BIOSYNTHESIS	0.499077477	0.1534	-0.001629308	0.9766	0.1534	NA	PPARA	4700	0.394198821	0.9996	0.394198821	BCAT2,ENPP1,DPYS,PANK2,PANK1,VNN1
KEGG_TRYPTOPHAN_METABOLISM	0.427099866	0.1563	-0.011913	0.693	0.1563	NA	PPARA	3545	0.398519298	0.9996	0.398519298	CYP1B1,WARS2,HADHA,AFMID,TDO2,CAT,CYP1A2,INMT,AOX1
BIOCARTA_GLEEVEC_PATHWAY	0.468926693	0.1586	-0.001926211	0.9594	0.1586	NA	PPARA	5713	0.400952308	0.9996	0.400952308	MAP2K1,STAT5A,FOS,JUN,PIK3CA,MAPK8,MYC,PIK3R1
BIOCARTA_GH_PATHWAY	0.448372796	0.1593	-0.001926592	0.9567	0.1593	NA	PPARA	5902	0.400952308	0.9996	0.400952308	STAT5A,SRF,PIK3CA,SHC1,PIK3R1,GHR,MAP2K1,PRKCB,GH1
KEGG_COLORECTAL_CANCER	0.403773537	0.1594	-0.001929929	0.9071	0.1594	NA	PPARA	5684	0.400952308	0.9996	0.400952308	CTNNB1,FOS,CASP9,PIK3CA,MYC,AKT2,PIK3CB,CCND1,JUN,MAPK8,TCF7L2,KRAS,BCL2,AXIN2,PIK3R3,PIK3R1,APC,MSH3,MAP2K1,TGFBR1,TGFBR2
BIOCARTA_CTLA4_PATHWAY	0.470463555	0.1652	-0.001925736	0.9653	0.1652	NA	PPARA	2142	0.412369466	0.9996	0.412369466	ITK,CD80,PIK3R1
KEGG_NOD_LIKE_RECEPTOR_SIGNALING_PATHWAY	0.425198663	0.1667	-0.000940222	0.9524	0.1667	NA	PPARA	2888	0.415321143	0.9996	0.415321143	NFKB1,NOD1,IL1B,RIPK2,MAPK8,CXCL1,XIAP,IL6,CARD9,MAPK11,BIRC3,TAB2,CCL13
KEGG_ONE_CARBON_POOL_BY_FOLATE	0.471458516	0.1672	-0.029822742	0.6985	0.1672	NA	PPARA	7455	0.415774905	0.9996	0.415774905	SHMT1,MTHFD2L,ALDH1L1,AMT,FTCD,MTHFD1L,MTHFD1,TYMS,MTHFR,DHFR,MTFMT
KEGG_SPHINGOLIPID_METABOLISM	0.412913149	0.1704	-0.00380604	0.8927	0.1704	NA	PPARA	4823	0.420781132	0.9996	0.420781132	SGMS1,GLB1,B4GALT6,PPAP2B,GBA,SGPL1,ACER3,PPAP2C,SPHK1,SMPD1,NEU2,SMPD3,DEGS1
KEGG_GRAFT_VERSUS_HOST_DISEASE	0.418856525	0.1749	-0.000939199	0.9425	0.1749	NA	PPARA	10217	0.428406742	0.9996	0.428406742	PRF1,KIR2DL5A,HLA-DRB3,HLA-DMA,IFNG,HLA-DRB4,IL1B,HLA-DPB1,HLA-DOA,KLRD1,CD28,IL6,HLA-A,HLA-C,HLA-E,HLA-DQA2,HLA-G,HLA-F,CD80,HLA-DPA1,KIR2DL1,KIR2DL3,KIR2DL2,KIR3DL1,KLRC1,HLA-DRA,KIR3DL2
KEGG_GALACTOSE_METABOLISM	0.457977561	0.1756	-0.023265004	0.5932	0.1756	NA	PPARA	6671	0.428516418	0.9996	0.428516418	LALBA,HK2,GLB1,G6PC2,GALE,B4GALT1,PFKL,GALT,PGM2,G6PC,AKR1B1,LCT,UGP2
BIOCARTA_CCR5_PATHWAY	0.480484124	0.1796	-0.048387893	0.4763	0.1796	NA	PPARA	4623	0.432627624	0.9996	0.432627624	PRKCB,FOS,GNAQ,CCR5,JUN,MAPK8,CALM1
BIOCARTA_CHREBP2_PATHWAY	0.367443395	0.1831	-0.009343484	0.8142	0.1831	NA	PPARA	6387	0.437833272	0.9996	0.437833272	PRKAG3,YWHAZ,PPP2R3A,PPP2R5A,PRKAG1,PRKAG2,PRKAR2B,PPP2R2B,PPP2R1B,PRKAB2,YWHAB,YWHAG,PRKAR1B,YWHAQ,PPP2R4
BIOCARTA_MAPK_PATHWAY	0.375685976	0.1849	-0.006837099	0.6937	0.1849	NA	PPARA	9346	0.440028261	0.9996	0.440028261	MEF2C,RPS6KB2,NFKB1,RPS6KB1,FOS,MAP3K5,MAP3K4,PAK2,MAP3K8,SHC1,PAK1,MYC,MAP2K7,MAP2K6,MAP2K5,RELA,MAP4K3,MAP4K5,MAPK4,JUN,MAPK8,MAP3K14,MAPKAPK5,MKNK2,MAP4K2,MAPKAPK3,NFKBIA,ELK1,MAP4K1,ATF2,MAP3K3,MAP3K2,MAP2K1,MAP2K2,TGFBR1,MAP2K3,CREB1,MAPK11,MAPK10,RPS6KA5,MEF2D,RPS6KA3,SP1,MAPK12,MAPK13,RPS6KA2,MAPK14
BIOCARTA_GPCR_PATHWAY	0.399760423	0.1857	-0.043981024	0.375	0.1857	NA	PPARA	7746	0.440028261	0.9996	0.440028261	ADCY1,ELK1,FOS,PRKAR2B,PPP3CB,NFATC4,NFATC2,MAP2K1,CREB1,PRKCB,GNGT1,RPS6KA3,GNAQ,PRKAR1B,JUN,CALM3,CALM1
KEGG_ANTIGEN_PROCESSING_AND_PRESENTATION	0.369715459	0.1879	-0.010651474	0.4265	0.1879	NA	PPARA	10517	0.442038129	0.9996	0.442038129	KLRC4,IFNA21,KLRC3,CD8A,CD8B,LGMN,HLA-DMA,RFXAP,TAPBP,KLRD1,CIITA,HLA-A,HLA-C,CTSS,HLA-E,HLA-DQA2,HLA-G,HLA-F,PSME2,HLA-DPA1,KIR2DL1,CTSB,KIR2DL3,KIR2DL2,KLRC1,KIR3DL1,HLA-DRA,KIR2DL4,KIR3DL2,KIR2DL5A,HLA-DRB3,NFYC,IFI30,NFYB,HSPA1A,NFYA,CALR,CD74,HSPA1L,IFNA1,HSPA2,TAP2,HSPA6,HLA-DRB4,HSPA4,CD4,HLA-DPB1,HLA-DOA,HSPA8,KIR2DS5,RFX5,CREB1,KIR2DS1,KIR2DS4,IFNA14,IFNA17
BIOCARTA_CTCF_PATHWAY	0.447631202	0.1914	-0.001926211	0.9688	0.1914	NA	PPARA	7131	0.447055714	0.9996	0.447055714	TGFBR1,TGFBR2,SMAD5,TP53,RPS6KB1,SMAD1,CDKN1B,MDM2,PIK3CA,MYC,PIK3R1
KEGG_AMYOTROPHIC_LATERAL_SCLEROSIS_ALS	0.400822637	0.1922	-0.004896869	0.8005	0.1922	NA	PPARA	6395	0.448124064	0.9996	0.448124064	SLC1A2,CASP9,CAT,CASP1,MAP2K6,CYCS,GRIN2A,PPP3R2,BCL2L1,TNFRSF1A,TNFRSF1B,BCL2,CHP,NOS1,MAP2K3,GRIN1,MAPK11,SOD1,MAPK13,TOMM40L,APAF1
KEGG_NON_SMALL_CELL_LUNG_CANCER	0.393288787	0.193	-0.001929165	0.9172	0.193	NA	PPARA	2478	0.449188612	0.9996	0.449188612	CASP9,TGFA,AKT2,RXRG,PRKCB,CCND1,ERBB2,PIK3R3,PIK3R1
KEGG_GLIOMA	0.388820374	0.1952	-0.001930215	0.8918	0.1952	NA	PPARA	5902	0.45259115	0.9996	0.45259115	E2F2,PIK3CA,TGFA,SHC1,SHC3,AKT2,SHC4,PIK3CB,PRKCB,CCND1,MDM2,PDGFRB,KRAS,EGF,PIK3R3,PIK3R1,MAP2K1,CDKN1A,CALM1
KEGG_GLYCOSPHINGOLIPID_BIOSYNTHESIS_LACTO_AND_NEOLACTO_SERIES	0.446853842	0.1963	-0.001284331	0.9717	0.1963	NA	PPARA	4392	0.452840212	0.9996	0.452840212	FUT7,B3GALT5,B3GNT5,FUT3,B3GNT1,B4GALT4,B4GALT1,ABO
BIOCARTA_CDC42RAC_PATHWAY	0.429949863	0.1974	-0.001925546	0.9835	0.1974	NA	PPARA	1976	0.453777153	0.9996	0.453777153	PAK1,PIK3R1
BIOCARTA_ERK_PATHWAY	0.406865904	0.1988	-0.010473273	0.82	0.1988	NA	PPARA	5902	0.454033508	0.9996	0.454033508	MKNK2,ELK1,SHC1,MYC,MAP2K1,PTPRR,RPS6KA5,GNGT1,NGF
BIOCARTA_RELA_PATHWAY	0.479720799	0.1989	-0.004887923	0.9405	0.1989	NA	PPARA	6592	0.454033508	0.9996	0.454033508	RELA,CREBBP,NFKBIA,NFKB1,TNFRSF1A,TNFRSF1B,HDAC3
BIOCARTA_P38MAPK_PATHWAY	0.390824053	0.2097	-0.010775542	0.7736	0.2097	NA	PPARA	2660	0.473531959	0.9996	0.473531959	MEF2C,MYC,MAP2K6,CREB1,TGFBR1,RPS6KA5,PLA2G4A,HSPB2
KEGG_GLYCOSYLPHOSPHATIDYLINOSITOL_GPI_ANCHOR_BIOSYNTHESIS	0.436792761	0.2116	-0.019214621	0.6238	0.2116	NA	PPARA	7251	0.473786667	0.9996	0.473786667	GPLD1,PIGK,PIGL,PIGF,PIGG,PIGA,PIGZ,PIGV,PIGS,PIGP,PIGO,PIGN,DPM2
BIOCARTA_MCALPAIN_PATHWAY	0.418205581	0.2125	-0.023461424	0.7273	0.2125	NA	PPARA	7109	0.474317406	0.9996	0.474317406	CXCR3,PXN,PRKAR2B,PTK2,EZR,EGF,CAPNS1,ACTA1,CAPN1,PRKAR1B
BIOCARTA_KERATINOCYTE_PATHWAY	0.41738418	0.2138	-0.004895174	0.8315	0.2138	NA	PPARA	3913	0.476406133	0.9996	0.476406133	NFKB1,FOS,TNFRSF1A,TNFRSF1B,BCL2,MAP2K6,PRKCE,PRKCD,PRKCB,ETS1,MAPK13,ETS2,JUN,MAPK8
BIOCARTA_ALK_PATHWAY	0.413773123	0.2147	-0.024909801	0.4151	0.2147	NA	PPARA	6105	0.476787097	0.9996	0.476787097	MEF2C,BMP10,CTNNB1,APC,BMP4,TGFBR1,TGFBR2,SMAD1,RFC1,NPPB,BMP7,CHRD,BMP5,BMPR1A,ACVR1
BIOCARTA_CDMAC_PATHWAY	0.492428295	0.2164	-0.048385504	0.523	0.2164	NA	PPARA	6592	0.478936041	0.9996	0.478936041	MAP2K1,RELA,NFKBIA,CUZD1,NFKB1,PRKCB,FOS,JUN,MYC
KEGG_FC_GAMMA_R_MEDIATED_PHAGOCYTOSIS	0.356613521	0.2171	-0.001933086	0.8788	0.2171	NA	PPARA	6606	0.479673649	0.9996	0.479673649	RPS6KB1,PIK3CA,PLD2,PLD1,PIK3CB,ARPC1A,ARF6,VAV3,MAP2K1,SPHK1,PLA2G4A,PLA2G4D,MARCKSL1,PIP5K1C,PAK1,FCGR3A,AKT2,LIMK2,PPAP2C,PRKCE,PRKCD,VASP,PRKCB,CFL1,FCGR1A,PIKFYVE,INPP5D,PIK3R3,PPAP2B,PIK3R1,DNM3,DNM1L,FCGR2B,DNM2
BIOCARTA_BAD_PATHWAY	0.414964838	0.219	-0.001926497	0.9655	0.219	NA	PPARA	6609	0.483055649	0.9996	0.483055649	KITLG,KIT,BCL2L1,PRKAR2B,BCL2,PIK3CA,PIK3R1,IL3,PRKAR1B
KEGG_BUTANOATE_METABOLISM	0.427189806	0.2213	-0.011315907	0.7695	0.2213	NA	PPARA	3031	0.486488067	0.9996	0.486488067	HADHA,OXCT2,BDH2,ACADS,HMGCS2,AKR1B10,ABAT
KEGG_METABOLISM_OF_XENOBIOTICS_BY_CYTOCHROME_P450	0.422646217	0.2234	-0.021079717	0.3419	0.2234	NA	PPARA	6835	0.487012	0.9996	0.487012	CYP3A5,ADH1C,ADH1B,ADH1A,CYP3A43,GSTM1,GSTM2,AKR1C4,GSTM4,AKR1C1,GSTT1,CYP1A2,DHDH,ALDH3B1,UGT2B17,UGT2B10,UGT2B15,CYP1B1,ADH6,ALDH3A1,ALDH1A3,ADH4,UGT2A3,GSTA1,MGST3
BIOCARTA_HCMV_PATHWAY	0.456766179	0.2271	-0.001925641	0.9791	0.2271	NA	PPARA	7989	0.489584185	0.9996	0.489584185	MAP2K1,MAP2K2,MAP2K3,RELA,CREB1,NFKB1,SP1,PIK3CA,PIK3R1,MAP2K6
BIOCARTA_TCR_PATHWAY	0.396131212	0.2309	-0.001928211	0.9377	0.2309	NA	PPARA	6592	0.494299836	0.9996	0.494299836	ELK1,NFKBIA,NFKB1,FOS,ZAP70,PIK3CA,NFATC4,SHC1,NFATC2,PIK3R1,MAP2K1,RELA,PRKCB,JUN,CALM3,MAPK8,CALM1
KEGG_NOTCH_SIGNALING_PATHWAY	0.385456295	0.2321	-0.014439005	0.5808	0.2321	NA	PPARA	6525	0.496056863	0.9996	0.496056863	APH1A,JAG2,CIR1,RBPJL,DVL2,CTBP2,DTX1,MAML2,DTX3,CREBBP,DLL3,DLL1,NUMBL,NCSTN,HES1,PSEN1,PSEN2,ADAM17,RBPJ
BIOCARTA_CERAMIDE_PATHWAY	0.414399475	0.2339	-0.050227183	0.4581	0.2339	NA	PPARA	2937	0.499088418	0.9996	0.499088418	NFKB1,TNFRSF1A,BCL2,SMPD1,MAPK8,NSMAF
BIOCARTA_MYOSIN_PATHWAY	0.422242507	0.2373	-0.015415781	0.6459	0.2373	NA	PPARA	6619	0.504696585	0.9996	0.504696585	GNA13,ARHGEF4,ARHGEF3,ARHGEF7,ARHGEF5,ARHGEF16,PKN1,ARHGEF9,ARHGEF15,ARHGEF11,PRKCB,GNGT1,GNAQ
KEGG_ARRHYTHMOGENIC_RIGHT_VENTRICULAR_CARDIOMYOPATHY_ARVC	0.358848849	0.2407	-0.002673664	0.8685	0.2407	NA	PPARA	6430	0.510268395	0.9996	0.510268395	CTNNB1,ACTN4,CACNG4,CACNG1,CTNNA2,JUP,SGCA,SGCB,ITGA2B,ITGA11,CACNB2,TCF7L2,ITGB8,ITGAV,ITGB6,ITGA2,CACNA1S,CACNA2D4,ITGA9,ITGA6,DSG2,ITGA5,PKP2,ITGA8,ITGA7,DSC2
BIOCARTA_SPRY_PATHWAY	0.449235806	0.245	-0.023503851	0.6756	0.245	NA	PPARA	5902	0.515209003	0.9996	0.515209003	MAP2K1,CBL,SPRY3,SPRY2,SPRY1,SHC1,EGF
BIOCARTA_IL10_PATHWAY	0.456745703	0.2474	-0.008443194	0.8485	0.2474	NA	PPARA	5713	0.519021086	0.9996	0.519021086	IL6,STAT5A,IL10,BLVRA,STAT6,IL10RA,HMOX1
KEGG_BASAL_CELL_CARCINOMA	0.399067082	0.2502	-0.009893643	0.543	0.2502	NA	PPARA	9362	0.521117197	0.9996	0.521117197	WNT3A,GLI2,GLI3,SHH,CTNNB1,WNT2,WNT4,WNT3,HHIP,WNT10B,TP53,WNT9B,WNT11,WNT9A,WNT5A,WNT16,TCF7L2,AXIN2,WNT8A,WNT8B,APC,DVL2,BMP4,FZD8,FZD1,FZD2,FZD5,FZD4,FZD7,FZD6,FZD10,PTCH1,PTCH2
KEGG_HEMATOPOIETIC_CELL_LINEAGE	0.379069793	0.2518	-0.000941293	0.9231	0.2518	NA	PPARA	7232	0.52195626	0.9996	0.52195626	IL9R,CD8A,CD8B,GYPA,GP9,DNTT,MS4A1,IL1B,IL6R,CD38,CD36,ITGA2B,CSF3,CSF1,HLA-DRB3,KITLG,KIT,ITGAM,GP1BB,FCGR1A,CD22,CD4,CD5,CD7,IL4,IL3,IL6,CR2,ITGA2,CD55,ITGA6,ITGA5,CD59,CD14
KEGG_ALANINE_ASPARTATE_AND_GLUTAMATE_METABOLISM	0.432915069	0.2623	-0.015960075	0.6261	0.2623	NA	PPARA	5397	0.536914554	0.9996	0.536914554	ADSS,GLUD2,GLUD1,PPAT,ASPA,ALDH4A1,GLUL,GFPT2,ADSL,ABAT
BIOCARTA_FMLP_PATHWAY	0.39126802	0.2657	-0.072844082	0.126	0.2657	NA	PPARA	8528	0.541536449	0.9996	0.541536449	GNA15,FPR1,NFKBIA,ELK1,NFKB1,PPP3CB,NFATC4,PAK1,NFATC2,PLCB1,MAP2K6,CAMK1G,PIK3C2G,NCF2,MAP2K1,MAP2K2,RELA,MAP2K3,GNGT1,CALM3,CALM1
BIOCARTA_SPPA_PATHWAY	0.414162934	0.268	-0.048397452	0.44	0.268	NA	PPARA	5684	0.545169518	0.9996	0.545169518	F2RL3,MAP2K1,PRKCB,GNGT1,PTK2,PLA2G4A,F2R
KEGG_HYPERTROPHIC_CARDIOMYOPATHY_HCM	0.357227221	0.2686	-0.002674856	0.8296	0.2686	NA	PPARA	6430	0.545541615	0.9996	0.545541615	PRKAG3,PRKAG1,MYBPC3,PRKAG2,PRKAB2,CACNG4,MYH6,CACNG1,SGCA,SGCB,ITGA2B,ITGA11,CACNB2,TPM2,TPM1,ITGB8,ITGAV,ITGB6,IL6,ITGA2,CACNA1S,CACNA2D4,ITGA9,ITGA6,ITGA5,ITGA8,ITGA7
BIOCARTA_AT1R_PATHWAY	0.385090584	0.2745	-0.024903647	0.598	0.2745	NA	PPARA	7250	0.554939722	0.9996	0.554939722	MEF2C,ELK1,PTK2,SHC1,PAK1,MAP2K1,MAP2K2,PRKCB,MEF2D,GNAQ,JUN,CALM3,MAPK8,CALM1
KEGG_EPITHELIAL_CELL_SIGNALING_IN_HELICOBACTER_PYLORI_INFECTION	0.3639801	0.2767	-0.00494976	0.8033	0.2767	NA	PPARA	5766	0.555097546	0.9996	0.555097546	NFKB1,NOD1,PAK1,ATP6V0D2,ATP6V1D,ATP6V1F,ATP6V1C1,ATP6V1A,JUN,ADAM17,MAPK8,CXCL1,NFKBIA,ATP6V1B2,ATP6V1B1,ATP6V0B,PTPRZ1,MAPK11,ATP6V0E2,MAPK13,ATP6V1E2,ATP6V0A4
KEGG_ENDOCYTOSIS	0.331245412	0.2844	-0.002240032	0.7826	0.2844	NA	PPARA	8989	0.567065854	0.9996	0.567065854	CHMP4C,CHMP5,FAM125A,DAB2,WWP1,VPS4B,GIT2,VPS4A,STAM,PLD2,RET,PLD1,VPS45,HLA-A,HLA-G,HLA-F,CCR5,ARRB2,ACAP3,SH3GL2,CHMP2A,FGFR2,ARFGAP2,ARFGAP3,FGFR3,ERBB3,STAM2,ADRBK1,ARF6,HSPA1L,EGF,IQSEC3,IQSEC1,AP2M1,CSF1R,PARD6B,KDR,EPS15,RABEP1,GRK6,GRK7,SMURF2,GRK5,PARD6G,SMURF1,TSG101,VPS37A,PIP5K1C,PIP5K1A,VPS37D,CLTC,ZFYVE20,AP2B1,SMAP2,CXCR4,EPN3,RAB4A,RAB11FIP3,ADRB1,CHMP1B,MDM2,RAB11FIP1,EPN2,PRKCZ,…
BIOCARTA_PPARA_PATHWAY	0.394407034	0.2885	-0.00192926	0.8962	0.2885	NA	PPARA	6592	0.571754545	0.9996	0.571754545	ACOX1,PPARA,PTGS2,STAT5A,PRKAR2B,PIK3CA,MYC,NR2F1,RELA,PRKCB,NRIP1,NCOA1,CD36,JUN,ME1,NFKBIA,PIK3R1,LPL,CREBBP,PRKAR1B,FABP1
BIOCARTA_TID_PATHWAY	0.439476691	0.2904	-0.004888647	0.9276	0.2904	NA	PPARA	7195	0.572915837	0.9996	0.572915837	RELA,TP53,NFKBIA,NFKB1,TNFRSF1A,TNFRSF1B,IFNG,USH1C,IFNGR1
BIOCARTA_G2_PATHWAY	0.426409968	0.2912	-0.040304258	0.3728	0.2912	NA	PPARA	5846	0.573628916	0.9996	0.573628916	CDC34,ATM,CDC25A,WEE1,CDC25B,CCNB1,CDKN1A,PLK1,YWHAQ,MDM2,GADD45A
BIOCARTA_ATM_PATHWAY	0.455108748	0.2929	-0.076197531	0.2602	0.2929	NA	PPARA	9828	0.574382609	0.9996	0.574382609	NBN,MRE11A,RELA,TP53,NFKBIA,NFKB1,CHEK1,CHEK2,RAD50,TP73,ATM,CDKN1A,JUN,MDM2,MAPK8,GADD45A
KEGG_T_CELL_RECEPTOR_SIGNALING_PATHWAY	0.349561792	0.2952	-0.001934332	0.8503	0.2952	NA	PPARA	7819	0.575132444	0.9996	0.575132444	IL10,MAP3K8,IFNG,PIK3CA,BCL10,PIK3CB,RELA,JUN,NFKBIE,NFKBIB,NFKBIA,KRAS,ZAP70,ITK,VAV3,MAP2K1,MAP2K2,MALT1,VAV1,CD8A,CD8B,NFKB1,PDCD1,FOS,PAK7,PAK2,PAK3,PAK4,PAK1,AKT2,PRKCQ,NCK1,MAP3K14,PPP3R2,RASGRP1,NFAT5,PPP3CB,NFATC4,CD4,CHP,NFATC2,PIK3R3,PIK3R1,CD28,IL4,CBL,MAPK11,MAPK13
KEGG_PROPANOATE_METABOLISM	0.40402865	0.2965	-0.001828244	0.9605	0.2965	NA	PPARA	298	0.575132444	0.9996	0.575132444	HADHA,ACACB,MLYCD
BIOCARTA_NFKB_PATHWAY	0.42987394	0.2965	-0.004889613	0.8988	0.2965	NA	PPARA	1018	0.575132444	0.9996	0.575132444	TNFRSF1A,TNFRSF1B,MYD88
BIOCARTA_CALCINEURIN_PATHWAY	0.428096442	0.2968	-0.048390282	0.5221	0.2968	NA	PPARA	7989	0.575132444	0.9996	0.575132444	PRKCB,CDKN1A,GNAQ,SP1,PPP3CB,CALM3,NFATC4,NFATC2,CALM1
BIOCARTA_STRESS_PATHWAY	0.422200305	0.3081	-0.050234626	0.3302	0.3081	NA	PPARA	6592	0.590901466	0.9996	0.590901466	MAP4K2,NFKBIA,NFKB1,TNFRSF1A,CASP2,MAP2K6,RELA,MAP2K3,TANK,JUN,MAPK8
BIOCARTA_41BB_PATHWAY	0.424981508	0.32	-0.079938775	0.3856	0.32	NA	PPARA	9346	0.605730825	0.9996	0.605730825	IL4,RELA,NFKBIA,NFKB1,ATF2,MAP3K5,MAP4K5,JUN,MAPK14,IFNG,MAPK8
KEGG_STARCH_AND_SUCROSE_METABOLISM	0.374936642	0.3275	-0.023282254	0.4712	0.3275	NA	PPARA	4657	0.614591105	0.9996	0.614591105	AMY2A,PGM2,UGT2B17,G6PC,UGT2B10,UGT2B15,AMY1A,UGP2,ENPP1,HK2,G6PC2,GYS1
KEGG_PENTOSE_PHOSPHATE_PATHWAY	0.379751597	0.3333	-0.023267302	0.6511	0.3333	NA	PPARA	8375	0.618748936	0.9996	0.618748936	ALDOA,ALDOC,PGD,ALDOB,TKTL1,DERA,RPIA,PFKL,RBKS,PGM2,PGLS,G6PD,PRPS2
BIOCARTA_P53HYPOXIA_PATHWAY	0.404078904	0.3358	-0.009531806	0.8597	0.3358	NA	PPARA	5846	0.622133711	0.9996	0.622133711	NFKBIB,FHL2,ABCB1,ATM,CDKN1A,MDM2,MAPK8,GADD45A
BIOCARTA_MCM_PATHWAY	0.444165305	0.3418	-0.085423662	0.2201	0.3418	NA	PPARA	3522	0.628796624	0.9996	0.628796624	KITLG,CDK2,CCNE1,ORC2L,CDKN1B,ORC6L
KEGG_MTOR_SIGNALING_PATHWAY	0.358273256	0.3477	-0.001928879	0.9384	0.3477	NA	PPARA	9187	0.636963025	0.9996	0.636963025	PGF,RPS6KB2,RPS6KB1,EIF4EBP1,PIK3CA,CAB39,AKT2,PIK3CB,DDIT4,HIF1A,VEGFA,CAB39L,STK11,PRKAA2,PIK3R3,PIK3R1,EIF4E1B,RPS6KA6,RPS6KA3,TSC1,RPS6KA2,ULK2,EIF4E2
KEGG_CYTOKINE_CYTOKINE_RECEPTOR_INTERACTION	0.344165381	0.3512	-0.000549615	0.8538	0.3512	NA	PPARA	5363	0.639628373	0.9996	0.639628373	IL9R,OSMR,CCR8,CCR6,CCR5,CCR3,CX3CR1,VEGFA,PDGFRB,LIF,TGFBR1,TGFBR2,HGF,KDR,GH2,GH1,BMP7,IL1RAP,GHR,IL6R,INHBB,IL12A,CXCL1,CSF1,KIT,CCL28,CCL26,CCL23,CCL20,IL10RA,IL4,IL18R1,IL6,CCL13,TNFSF15,IL10,IL17RA,IL1B,PDGFC,CCL1,TNFRSF12A,CX3CL1,EGF,TNFSF10,TNFSF11,XCL1,IL22RA2,CXCR3,CXCR6,IL18RAP,AMH,ACVR2A,ACVR1,TNFRSF21,TNFRSF25,CTF1,IFNW1,KITLG,TNFRSF8,TNFRSF4,TNFRSF1A,TNFRSF1B,TNFSF9,BMPR1B,MPL,BMPR1A
KEGG_PURINE_METABOLISM	0.331175016	0.3522	-0.003430446	0.6889	0.3522	NA	PPARA	4507	0.63983	0.9996	0.63983	ADCY8,PDE3B,PRIM1,NT5C3,PDE4A,NUDT2,PDE5A,ADSL,PRPS2,ADSS,ENPP1,PPAT,PDE6B,POLE2,POLE3,ENTPD3,ENTPD4,GUCY2F,AK7,PDE6H,PDE7B,GUCY1A3,PDE8B,ADCY10,POLR1E,PDE10A,POLR1B,GMPR,PRUNE,RRM1,PDE9A,PDE1A,PAPSS1,POLR3GL,PDE3A,POLR3C,AMPD3,POLR3D,PDE2A
KEGG_DORSO_VENTRAL_AXIS_FORMATION	0.401574862	0.3537	-0.083078139	0.1839	0.3537	NA	PPARA	5684	0.6416638	0.9996	0.6416638	ETV7,CPEB1,KRAS,PIWIL3,ETV6,MAP2K1,SPIRE2,ETS1,ETS2
KEGG_PORPHYRIN_AND_CHLOROPHYLL_METABOLISM	0.39276133	0.3578	-0.008449452	0.814	0.3578	NA	PPARA	4970	0.645520552	0.9996	0.645520552	ALAD,HMOX1,COX15,FECH,EPRS,EARS2,BLVRA,UGT2B17,UGT2B10,UGT2B15
BIOCARTA_MTOR_PATHWAY	0.388737481	0.3616	-0.001926211	0.9679	0.3616	NA	PPARA	40	0.64667377	0.9996	0.64667377	PIK3R1
KEGG_ABC_TRANSPORTERS	0.38057475	0.3618	-0.009542173	0.6752	0.3618	NA	PPARA	4019	0.64667377	0.9996	0.64667377	ABCA1,ABCA4,ABCA6,ABCD3,ABCA12,ABCB11,ABCC11,ABCB1,ABCB7,ABCB6,ABCB4,ABCG2,ABCC9
BIOCARTA_PYK2_PATHWAY	0.373672299	0.3626	-0.048414188	0.389	0.3626	NA	PPARA	7250	0.647040655	0.9996	0.647040655	BCAR1,SHC1,PAK1,MAP2K1,MAP2K2,MAP2K3,PRKCB,GNAQ,JUN,CALM3,MAPK8,CALM1
BIOCARTA_IGF1R_PATHWAY	0.37196538	0.3643	-0.001926211	0.9744	0.3643	NA	PPARA	891	0.648483265	0.9996	0.648483265	PRKAR2B,PIK3R1
BIOCARTA_EIF4_PATHWAY	0.380718495	0.3644	-0.001926306	0.9708	0.3644	NA	PPARA	981	0.648483265	0.9996	0.648483265	PRKCB,PIK3R1
BIOCARTA_CARM_ER_PATHWAY	0.379430473	0.3679	-0.024906108	0.5002	0.3679	NA	PPARA	6191	0.651352227	0.9996	0.651352227	MEF2C,PELP1,CREBBP,HDAC10,SPEN,NRIP1,HDAC4,HDAC3,CCND1,CARM1,HDAC9,HDAC8
KEGG_PENTOSE_AND_GLUCURONATE_INTERCONVERSIONS	0.410396467	0.3708	-0.080539233	0.2596	0.3708	NA	PPARA	7801	0.652767699	0.9996	0.652767699	UGT2A3,GUSB,DHDH,UGT2B17,AKR1B1,UGT2B10,UGT2B15,DCXR,UGP2
KEGG_TYPE_I_DIABETES_MELLITUS	0.370593243	0.3743	-0.000939246	0.9517	0.3743	NA	PPARA	9911	0.658043548	0.9996	0.658043548	PRF1,HLA-DRB3,HLA-DMA,IFNG,HLA-DRB4,IL1B,HLA-DPB1,HLA-DOA,CD28,ICA1,HLA-A,HLA-C,HLA-E,HLA-DQA2,HLA-G,HLA-F,CPE,CD80,IL12A,HLA-DPA1,HLA-DRA
KEGG_CALCIUM_SIGNALING_PATHWAY	0.33277357	0.3855	-0.002239586	0.6927	0.3855	NA	PPARA	8876	0.670048021	0.9996	0.670048021	ADCY3,GNA15,ADCY1,TNNC2,ADCY7,ADCY8,ATP2B2,ATP2B3,ATP2B4,HTR4,GRIN2A,CD38,PLCE1,HTR7,HTR6,RYR1,RYR2,PDGFRB,PHKA2,ADORA2B,CYSLTR1,CYSLTR2,ADORA2A,ERBB3,ERBB2,DRD5,TRPC1,SPHK2,GRIN1,SPHK1,VDAC2,CACNA1S,P2RX4,P2RX7,P2RX1,ATP2A3,P2RX3,AVPR1B,P2RX2,ATP2A1,TBXA2R,ADRA1B,AVPR1A,ADRA1A,CACNA1E,ADRA1D,CACNA1A,CACNA1B,PHKB,TACR2,TACR1,EDNRA,NOS2,PLCB1,PLCB2,HTR5A,PTGER1,PHKG2,PRKCB,GRM5,CHRM5,ADRB1,CHRM3,G…
KEGG_NATURAL_KILLER_CELL_MEDIATED_CYTOTOXICITY	0.329312362	0.3878	-0.00193683	0.7895	0.3878	NA	PPARA	8388	0.670048021	0.9996	0.670048021	MICA,KLRC3,CD48,IFNG,PIK3CA,KLRD1,PIK3CB,HLA-A,HLA-G,HCST,KIR2DL3,KIR2DL2,KIR3DL1,KIR2DL4,KIR3DL2,IFNA1,KRAS,ZAP70,TYROBP,VAV3,MAP2K1,MAP2K2,KIR2DS5,KIR2DS1,KIR2DS4,VAV1,TNFSF10,IFNA21,RAET1E,RAET1G,SHC1,PAK1,SHC3,FCGR3A,SH2D1B,IFNGR1,SHC4,ICAM1,NCR1,NCR3,PRKCB,IFNAR2,BID,PRF1,CD244,KIR2DL5A,PPP3R2,PPP3CB,NFAT5,NFATC4,CHP,PIK3R3,NFATC2,PIK3R1,IFNA17
KEGG_PATHOGENIC_ESCHERICHIA_COLI_INFECTION	0.345082918	0.3883	-0.023498565	0.3734	0.3883	NA	PPARA	7157	0.670048021	0.9996	0.670048021	OCLN,TUBB2B,TUBB2A,TUBB2C,CTNNB1,CTTN,TUBB6,TUBB8,TUBA1A,TUBB1,TUBB3,ROCK2,NCL,ARPC1A,NCK1,CLDN1,TUBA4A,YWHAZ,EZR,TUBA3C,TUBA3E,YWHAQ,CD14
BIOCARTA_HDAC_PATHWAY	0.383956027	0.393	-0.001926592	0.9634	0.393	NA	PPARA	6664	0.675484888	0.9996	0.675484888	MEF2C,PIK3CA,NFATC2,PIK3R1,MAP2K6,CAMK1G,MEF2D,CALM3,CALM1
BIOCARTA_RAC1_PATHWAY	0.40422208	0.4003	-0.001926211	0.9564	0.4003	NA	PPARA	7857	0.685330366	0.9996	0.685330366	PLD1,NCF2,RALBP1,TRIO,RPS6KB1,VAV1,CFL1,CHN1,PIK3CA,PAK1,PIK3R1
BIOCARTA_VIP_PATHWAY	0.375457904	0.4093	-0.043963644	0.4187	0.4093	NA	PPARA	7746	0.696182575	0.9996	0.696182575	NFKBIA,NFKB1,VIPR2,PRKAR2B,PPP3CB,NFATC2,MYC,RELA,GNAQ,PRKAR1B,CALM3,CALM1
KEGG_ALDOSTERONE_REGULATED_SODIUM_REABSORPTION	0.377971535	0.4114	-0.001927925	0.9232	0.4114	NA	PPARA	5288	0.6979393	0.9996	0.6979393	ATP1B1,ATP1B3,NR3C2,SFN,KRAS,PIK3CA,PIK3R3,PIK3R1,IRS2,PIK3CB,PRKCB
BIOCARTA_CYTOKINE_PATHWAY	0.409283951	0.4196	-0.01427231	0.7185	0.4196	NA	PPARA	7195	0.708176516	0.9996	0.708176516	IL4,IL3,IL6,IL13,IL10,IFNA1,IFNG,IL12A
KEGG_NEUROACTIVE_LIGAND_RECEPTOR_INTERACTION	0.33721372	0.4239	-0.003700185	0.3378	0.4239	NA	PPARA	9237	0.711760205	0.9996	0.711760205	ADORA3,LPAR4,LPAR3,S1PR2,S1PR3,HTR1A,S1PR1,CHRNA9,MC1R,S1PR4,S1PR5,GRID2,CHRNA6,C5AR1,GRIN2A,HTR4,SSTR4,CRHR1,SSTR3,SSTR1,LPAR6,HTR7,MC2R,HTR6,PPYR1,HCRTR2,HCRTR1,GH2,GH1,AVPR1B,AVPR1A,CHRNB2,CHRND,UTS2R,CHRNE,OPRM1,MCHR1,CCKAR,GLRA1,TRPV1,EDNRA,NMUR2,HTR5A,GHR,NPBWR1,GRM1,GRM5,GRM3,GRM8,GRM7,GRM6,PARD3,NPY2R,FPR1,PTGFR,GRIA2,P2RY14,MC4R,NMBR,HTR2C,HTR2A,F2RL2,F2RL3,GRIK1,THRB,GABRB2,GABRB1,GRIK4…
BIOCARTA_NOS1_PATHWAY	0.369104143	0.4351	-0.043952788	0.4652	0.4351	NA	PPARA	7746	0.718574242	0.9996	0.718574242	NOS1,GRIN1,GRIN2A,PRKCB,PRKAR2B,PRKAR1B,PPP3CB,DLG4,CALM3,CALM1
KEGG_ETHER_LIPID_METABOLISM	0.382439797	0.4369	-0.003804724	0.899	0.4369	NA	PPARA	4823	0.720637074	0.9996	0.720637074	PAFAH2,PAFAH1B3,PPAP2B,PLD2,PLD1,PPAP2C,PLA2G4A,PLA2G3,PLA2G2D
KEGG_LINOLEIC_ACID_METABOLISM	0.397408934	0.4406	-0.028406284	0.4422	0.4406	NA	PPARA	3545	0.723092597	0.9996	0.723092597	CYP3A5,CYP3A43,CYP1A2,PLA2G4A,AKR1B10,PLA2G3,PLA2G2D
KEGG_CELL_ADHESION_MOLECULES_CAMS	0.331201297	0.4448	-0.010676333	0.2978	0.4448	NA	PPARA	10031	0.726883582	0.9996	0.726883582	PVR,OCLN,CADM1,NEGR1,SPN,HLA-A,HLA-C,HLA-E,HLA-DQA2,PDCD1LG2,HLA-G,HLA-F,NCAM2,CD34,HLA-DPA1,HLA-DRA,GLG1,HLA-DRB3,ITGAM,ALCAM,ITGB8,ITGAV,PVRL2,HLA-DRB4,HLA-DPB1,HLA-DOA,CD276,ITGA9,ITGA6,ITGA8,CD58,CLDN9,CLDN4,CD8A,CLDN3,CD8B,CLDN5,SDC4,HLA-DMA,PDCD1,SDC2,CNTNAP2,ESAM,ICAM1,SDC1,CD80,CNTN2,CLDN1,CNTN1,CLDN2,VCAN,CLDN16,CLDN17,CDH1,CLDN10,NEO1,CDH3,CLDN14,VCAM1,CD2,CD22,CD4,CD28,PTPRC,SELL,NLGN1…
KEGG_UBIQUITIN_MEDIATED_PROTEOLYSIS	0.311771196	0.4649	-0.007249975	0.5811	0.4649	NA	PPARA	7845	0.744295226	0.9996	0.744295226	BTRC,CUL2,WWP2,WWP1,CUL1,ANAPC5,ANAPC4,UBE2J2,TRIM37,PIAS1,UBA6,CDC34,UBE2D4,FBXW7,UBE2D3,FBXO4,RCHY1,FBXO2,CDC23,UBE2E3,RNF7,UBA2,AIRE,SMURF2,SMURF1,MGRN1,UBE2A,DDB1,UBE2F,HERC3,UBE2B,RFWD2,UBE2O,UBE2K,KLHL13,MDM2,SIAH1,UBE2S,UBE2U,UBE3B,XIAP,PML,NHLRC1,UBE3C,VHL,CBL,MID1,BIRC3,BIRC2,DET1
BIOCARTA_IL2RB_PATHWAY	0.363001368	0.4672	-0.001927639	0.9223	0.4672	NA	PPARA	5902	0.745448477	0.9996	0.745448477	STAT5A,RPS6KB1,BCL2L1,FOS,BCL2,PIK3CA,SHC1,MYC,PIK3R1,CBL
KEGG_STEROID_HORMONE_BIOSYNTHESIS	0.384102013	0.4715	-0.008405854	0.597	0.4715	NA	PPARA	6835	0.748449029	0.9996	0.748449029	CYP3A5,CYP11B1,SULT2B1,CYP3A43,AKR1C4,CYP7A1,SRD5A3,SRD5A1,AKR1C1,UGT2B17,UGT2B10,UGT2B15,HSD3B1,CYP1B1,HSD17B12,UGT2A3,HSD17B7,CYP21A2
KEGG_ALLOGRAFT_REJECTION	0.353628243	0.475	-0.01062568	0.6902	0.475	NA	PPARA	9911	0.752179177	0.9996	0.752179177	PRF1,HLA-DRB3,HLA-DMA,IL10,IFNG,HLA-DRB4,HLA-DPB1,HLA-DOA,CD28,IL4,HLA-A,HLA-C,HLA-E,HLA-DQA2,HLA-G,HLA-F,CD80,IL12A,HLA-DPA1,HLA-DRA
BIOCARTA_FAS_PATHWAY	0.364593052	0.4765	-0.019120553	0.6458	0.4765	NA	PPARA	3921	0.752731884	0.9996	0.752731884	CASP6,CASP7,PAK1,PTPN13,CASP10,JUN,RIPK2,MAPK8
BIOCARTA_LAIR_PATHWAY	0.394705692	0.4803	-0.014269491	0.8284	0.4803	NA	PPARA	1728	0.756906506	0.9996	0.756906506	ICAM1,IL6
KEGG_GLYCOSAMINOGLYCAN_BIOSYNTHESIS_CHONDROITIN_SULFATE	0.391669977	0.4847	-0.085045437	0.1514	0.4847	NA	PPARA	9974	0.761089556	0.9996	0.761089556	B3GALT6,CHPF2,DSE,CSGALNACT1,B3GAT3,CHSY3,CHPF,XYLT1,CHST11,CHST14,CHST13,CHST15,B4GALT7
BIOCARTA_ECM_PATHWAY	0.34983083	0.4872	-0.001926211	0.9822	0.4872	NA	PPARA	40	0.764097842	0.9996	0.764097842	PIK3R1
BIOCARTA_STEM_PATHWAY	0.413405223	0.4912	-0.014268082	0.805	0.4912	NA	PPARA	7232	0.766694033	0.9996	0.766694033	CSF3,IL4,IL3,IL6,CD8A,CSF1,CD4
BIOCARTA_IL7_PATHWAY	0.401189738	0.4982	-0.001925641	0.9725	0.4982	NA	PPARA	6191	0.769357261	0.9996	0.769357261	STAT5A,CREBBP,BCL2,PIK3CA,PIK3R1
KEGG_GLYCOLYSIS_GLUCONEOGENESIS	0.327986189	0.5191	-0.023307601	0.3375	0.5191	NA	PPARA	9651	0.790433993	0.9996	0.790433993	LDHC,LDHB,ADH1C,ADH1B,ADH1A,ACSS2,PDHA2,LDHAL6B,PFKL,ALDH3B1,PGM2,G6PC,PKM2,DLD,ALDOA,ALDOC,ALDOB,HK2,HK1,ADH6,G6PC2,ALDH3A1,GALM,AKR1A1,ADH4,HK3,ALDH1A3,ENO3,GAPDH,PCK2,PGK1,PGK2
KEGG_CHEMOKINE_SIGNALING_PATHWAY	0.315733779	0.5241	-0.001941748	0.7374	0.5241	NA	PPARA	5902	0.793429167	0.9996	0.793429167	ADCY8,PIK3CA,GNG3,GNG7,PIK3CB,ROCK2,CCR9,CCR8,CCR6,CCR5,CCR3,CX3CR1,CCL1,GNAI2,NFKBIB,NFKBIA,CX3CL1,PTK2,KRAS,ITK,VAV3,MAP2K1,GNGT1,GRK6,GRK7,RAP1B,GRK5,XCL1,BCAR1,NFKB1,CXCR3,CXCR6,SHC1,PAK1,SHC3,PLCB2,SHC4,AKT2,PRKCD,ELMO1,PRKCB,CXCL1,PRKCZ,PARD3,PF4,CCL28,CCL26,CCL23,CCL20,PIK3R3,PIK3R1,CCL13
BIOCARTA_EPO_PATHWAY	0.361548007	0.5258	-0.079946669	0.3046	0.5258	NA	PPARA	5902	0.795082543	0.9996	0.795082543	MAP2K1,STAT5A,ELK1,FOS,JUN,MAPK8,SHC1
BIOCARTA_CK1_PATHWAY	0.349857725	0.5382	-0.013627611	0.8626	0.5382	NA	PPARA	891	0.806325943	0.9996	0.806325943	PRKAR2B,PPP1R1B
BIOCARTA_MEF2D_PATHWAY	0.353127848	0.5389	-0.048390282	0.5584	0.5389	NA	PPARA	7746	0.806325943	0.9996	0.806325943	CAPNS1,PRKCB,MEF2D,PPP3CB,CALM3,NFATC2,CALM1
BIOCARTA_NO2IL12_PATHWAY	0.371558403	0.5493	-0.040142201	0.5431	0.5493	NA	PPARA	11485	0.815166931	0.9996	0.815166931	CD3G,CD3E,CXCR3,IL12RB2,STAT4,IL12RB1,CCR5,IFNG,IL12A,CD2,CD4,JAK2,IL12B,NOS2
KEGG_GLYCOSAMINOGLYCAN_BIOSYNTHESIS_HEPARAN_SULFATE	0.358575708	0.5503	-0.020993875	0.5978	0.5503	NA	PPARA	7308	0.815166931	0.9996	0.815166931	HS3ST5,NDST4,NDST1,B3GALT6,NDST2,EXTL1,XYLT1,HS6ST1,B4GALT7,HS3ST3A1,GLCE
KEGG_HEDGEHOG_SIGNALING_PATHWAY	0.346530979	0.5534	-0.009894133	0.5419	0.5534	NA	PPARA	7779	0.817906441	0.9996	0.817906441	BTRC,GLI2,GLI3,SHH,WNT2,WNT4,WNT3,RAB23,HHIP,WNT9B,WNT9A,WNT5A,DHH,WNT16,WNT8A,WNT8B,BMP4,GAS1,PTCH1,PTCH2,BMP7,BMP5,BMP6
BIOCARTA_NKT_PATHWAY	0.363769845	0.5572	-0.011757731	0.6904	0.5572	NA	PPARA	11485	0.820740541	0.9996	0.820740541	CSF2,CCL3,TGFB3,CXCR3,CCL4,TGFB2,IL12RB2,IL12RB1,CXCR4,IL4R,IFNG,CD4,IFNGR1,CD28,IL4,IL18R1,CCR5,CD40LG,CCR3,IL12A,IL12B
KEGG_CELL_CYCLE	0.3244047	0.5645	-0.01503946	0.2006	0.5645	NA	PPARA	7242	0.827764574	0.9996	0.827764574	TTK,PTTG2,RAD21,CDKN2B,STAG2,CUL1,RBL2,RBL1,ANAPC4,WEE1,ORC6L,TFDP2,CREBBP,CDC23,ATM,CDKN1C,CDKN1A,CDKN1B,PLK1,E2F2,E2F5,CDC14A,CCNE1,ORC4L,MYC,CCNH,TP53,CDK2,CCND1,GADD45G,MDM2,GADD45B,GADD45A,YWHAZ,SFN,ZBTB17,ORC2L,YWHAB,CDC25A,CDC25B,CCNB1,YWHAG,ORC3L,YWHAQ
BIOCARTA_IL6_PATHWAY	0.338421453	0.5676	-0.014273015	0.81	0.5676	NA	PPARA	9615	0.828108361	0.9996	0.828108361	IL6,CEBPB,MAP2K1,RAF1,ELK1,IL6R,SRF,PTPN11,FOS,JUN,JAK1,SHC1,JAK3
KEGG_STEROID_BIOSYNTHESIS	0.349830358	0.5715	-0.274823483	0.0272	0.5715	NA	PPARA	9748	0.831503893	0.972162162	0.831503893	TM7SF2,SOAT2,EBP,LIPA,CYP51A1,SC4MOL,HSD17B7,SC5DL,NSDHL,DHCR24
KEGG_ALPHA_LINOLENIC_ACID_METABOLISM	0.382156754	0.5777	-0.043254987	0.4327	0.5777	NA	PPARA	3349	0.836801329	0.9996	0.836801329	ACOX1,PLA2G4A,PLA2G3,PLA2G2D
KEGG_FRUCTOSE_AND_MANNOSE_METABOLISM	0.350943335	0.5811	-0.058559004	0.1487	0.5811	NA	PPARA	8288	0.838819824	0.9996	0.838819824	ALDOA,SORD,PFKFB4,PFKFB3,ALDOC,PFKFB2,ALDOB,HK2,MTMR6,PFKL,PMM2,PMM1,MPI,AKR1B10,AKR1B1,FUK,PHPT1,FPGT
BIOCARTA_IGF1MTOR_PATHWAY	0.359892631	0.587	-0.001925926	0.9658	0.587	NA	PPARA	40	0.841246002	0.9996	0.841246002	PIK3R1
BIOCARTA_BCR_PATHWAY	0.332643197	0.5886	-0.048428543	0.2851	0.5886	NA	PPARA	7810	0.842329103	0.9996	0.842329103	ELK1,BTK,FOS,PPP3CB,SHC1,NFATC4,NFATC2,LYN,MAP2K1,VAV1,PRKCB,JUN,CALM3,MAPK8,CALM1
KEGG_FC_EPSILON_RI_SIGNALING_PATHWAY	0.322900283	0.5899	-0.001931458	0.8862	0.5899	NA	PPARA	9157	0.842917467	0.9996	0.842917467	IL13,BTK,GAB2,PLA2G1B,PIK3CA,MAP2K7,MAP2K6,AKT2,LYN,PIK3CB,PRKCE,PRKCD,PRKCB,MAPK8,PLA2G3,PLA2G2D,KRAS,PLA2G12B,INPP5D,PIK3R3,PIK3R1,IL4,PDK1,FCER1A,IL3,VAV3,PLA2G10,MAP2K1,MAP2K2,MAP2K3,MAPK11,MAPK10,VAV1,PLA2G4A,MAPK12,MAPK13,MAPK14
KEGG_RIBOFLAVIN_METABOLISM	0.36901379	0.5954	-0.091833712	0.2535	0.5954	NA	PPARA	6947	0.847424592	0.9996	0.847424592	ENPP1,ACP6,ACPT,TYR,MTMR6,PHPT1
BIOCARTA_TGFB_PATHWAY	0.332478396	0.597	-0.036245124	0.6498	0.597	NA	PPARA	6191	0.848778261	0.9996	0.848778261	MAP2K1,SMAD7,TGFBR1,CREBBP,TGFBR2,ZFYVE9,APC
KEGG_AMINO_SUGAR_AND_NUCLEOTIDE_SUGAR_METABOLISM	0.331352221	0.6032	-0.023286858	0.4491	0.6032	NA	PPARA	6795	0.851540453	0.9996	0.851540453	CYB5R1,GNE,HK2,CHIT1,GALE,NANP,NPL,GALT,PMM2,PGM2,PGM3,MPI,GFPT2,FUK,FPGT,UGP2
KEGG_REGULATION_OF_ACTIN_CYTOSKELETON	0.302220673	0.6035	-0.001944167	0.7336	0.6035	NA	PPARA	6628	0.851540453	0.9996	0.851540453	PIK3CA,PIK3CB,ROCK2,PPP1CA,PDGFRB,ITGA2B,ITGA11,PFN2,KRAS,MAP2K1,NCKAP1,FGF5,FGF7,BCAR1,ARHGEF4,ARHGEF7,EZR,CD14,GNA13,FGF19,FGF18,FGF10,FGF13,VCL,PDGFC,PDGFD,ACTN4,FGF20,PPP1CB,ARPC1A,FGFR2,DIAPH3,ITGAM,PTK2,ITGAX,ITGB8,ITGAV,ITGB6,EGF,VAV3,ITGA2,MYLPF,ITGA9,ITGA6,ITGA5,ITGA8,ITGA7,MYH14,MYH10,PIP5K1C,PAK2,PAK3,PAK4,PAK1,LIMK2,CHRM5,CHRM3,CFL1,PIKFYVE,PIK3R3,PIK3R1,APC,GRLF1,F2R
BIOCARTA_TNFR1_PATHWAY	0.340709003	0.607	-0.050244553	0.2963	0.607	NA	PPARA	3185	0.852580728	0.9996	0.852580728	BAG4,TNFRSF1A,PAK1,CASP2,JUN,MAPK8
KEGG_VIBRIO_CHOLERAE_INFECTION	0.294954537	0.6087	-0.032250087	0.3729	0.6087	NA	PPARA	8255	0.852580728	0.9996	0.852580728	ADCY3,ATP6V0E1,ATP6AP1,ATP6V0D2,KDELR3,ATP6V1D,ATP6V1F,PRKCB,ATP6V1C1,ATP6V1A,SEC61B,ATP6V1B2,ATP6V1B1,ATP6V0B,SEC61A2,TCIRG1,ATP6V0E2,ADCY9,ATP6V1E2,ATP6V0A4,TJP2
BIOCARTA_IL17_PATHWAY	0.388147592	0.6088	-0.014268082	0.7669	0.6088	NA	PPARA	8085	0.852580728	0.9996	0.852580728	CSF3,IL3,IL6,CD8A,KITLG,CD34,CD58,CD4
BIOCARTA_PGC1A_PATHWAY	0.341036087	0.6126	-0.024891347	0.6389	0.6126	NA	PPARA	9550	0.854243923	0.9996	0.854243923	MEF2C,PPARA,ESRRA,CAMK1G,PPARGC1A,HDAC5,MEF2D,CAMK4,PPP3CB,CALM3,CALM1
KEGG_BASE_EXCISION_REPAIR	0.346114741	0.6199	-0.0092405	0.7656	0.6199	NA	PPARA	2530	0.860533616	0.9996	0.860533616	XRCC1,POLE2,MBD4,POLB,PARP2
BIOCARTA_G1_PATHWAY	0.342484899	0.6253	-0.038731351	0.3969	0.6253	NA	PPARA	5846	0.864579704	0.9996	0.864579704	CCNE1,CDKN2B,CDK2,CDC25A,ATM,CCND1,CDKN1A,CDKN1B,DHFR
KEGG_COMPLEMENT_AND_COAGULATION_CASCADES	0.308094199	0.6274	-0.005841006	0.746	0.6274	NA	PPARA	4058	0.866567265	0.9996	0.866567265	MASP1,C1QC,CFD,C5AR1,F8,THBD,F3,MBL2,KLKB1,C2,CR2,VWF,CD55,F2R
KEGG_LYSOSOME	0.282202898	0.6308	-0.043178322	0.0655	0.6308	NA	PPARA	11966	0.869427187	0.9996	0.869427187	GNPTG,AP1G1,LGMN,ATP6AP1,IDS,IDUA,NAPSA,AP4M1,GNS,NPC1,NPC2,NAGLU,PPT2,ACP2,CTSA,PPT1,ABCA2,ATP6V0B,SLC11A2,ATP6V0C,SLC11A1,CD68,NAGA,GALC,ENTPD4,LAPTM4B,GUSB,DNASE2,LAMP1,CLTA,GM2A,AP1B1,ARSG,HEXA,AP3S2,CLTC,GLB1,AP1S3,AP1S1,AP1S2,TPP1,ATP6V0D2,AP3B1,CLN3,CTSS,CTSW,CTSO,CTSE,CTSD,SORT1,CTSB,CLN5,CTSG,AP1M1,AP1M2,PSAPL1,NAGPA,GNPTAB,AP3M2,AP3M1,GBA,AGA,TCIRG1,PLA2G15,LIPA,PSAP,AP4S1,FUCA1,MANBA,S…
BIOCARTA_RARRXR_PATHWAY	0.350820337	0.6387	-0.163070847	0.1098	0.6387	NA	PPARA	6330	0.873230094	0.9996	0.873230094	GTF2B,HDAC3,NCOA1,NCOA2,RARA
BIOCARTA_TH1TH2_PATHWAY	0.368800355	0.6427	-0.011751926	0.7883	0.6427	NA	PPARA	11485	0.877506889	0.9996	0.877506889	IL4,IL18R1,IL2RA,IL12RB2,IL12RB1,CD40LG,IL4R,IFNG,IL12A,IL12B,IFNGR1,HLA-DRA,CD28
KEGG_CYTOSOLIC_DNA_SENSING_PATHWAY	0.313117439	0.65	-0.000939803	0.9624	0.65	NA	PPARA	6592	0.884703434	0.9996	0.884703434	NFKB1,IL1B,CASP1,RELA,MAVS,NFKBIB,NFKBIA,IFNA1,ZBP1,IL6,POLR3GL,POLR3C,POLR3D,DDX58,IRF7
KEGG_JAK_STAT_SIGNALING_PATHWAY	0.307507577	0.6513	-0.001540985	0.8087	0.6513	NA	PPARA	3485	0.885529485	0.9996	0.885529485	IL9R,OSMR,SPRED1,PIK3CB,PIM1,PIAS1,STAM2,BCL2L1,LIF,IL22RA2,SPRY3,SPRY2,SPRY1,MYC,GHR,AKT2,IL6R,CCND1,IL12A,CTF1,IFNW1,STAT6,PIK3R3,PIK3R1,IL6,CBL,MPL
KEGG_TERPENOID_BACKBONE_BIOSYNTHESIS	0.358996876	0.6553	-0.01130585	0.8376	0.6553	NA	PPARA	8350	0.885529485	0.9996	0.885529485	DHDDS,HMGCR,HMGCS1,HMGCS2,GGPS1,MVK
KEGG_TIGHT_JUNCTION	0.290210337	0.6679	-0.005065051	0.662	0.6679	NA	PPARA	8106	0.894580962	0.9996	0.894580962	OCLN,ZAK,CTNNB1,INADL,MAGI2,ACTN4,MPDZ,MYH6,CTNNA1,CTNNA2,GNAI2,KRAS,PPP2R2B,PARD6B,CRB3,MYLPF,MYH11,PARD6G,MYH14,MYH10,CLDN3,CLDN5,CTTN,AKT2,PPP2R1B,SYMPK,MPP5,PRKCE,PRKCD,PRKCB,EPB41L2,EPB41L3,PRKCQ,EPB41L1,CLDN1,CLDN2,CLDN17,PRKCZ,PARD3,RAB3B,CLDN10,CLDN14,EXOC4,CSNK2B,CLDN22,TJP3,TJP2,SPTAN1
BIOCARTA_INTRINSIC_PATHWAY	0.314751786	0.6682	-0.101052008	0.2084	0.6682	NA	PPARA	4058	0.894580962	0.9996	0.894580962	COL4A1,F8,COL4A5,KLKB1,F2R
KEGG_GLYCINE_SERINE_AND_THREONINE_METABOLISM	0.340755606	0.6723	-0.016008696	0.6224	0.6723	NA	PPARA	5156	0.897314694	0.9996	0.897314694	AMT,SRR,DMGDH,CHDH,SHMT1,MAOB,CTH,SDS,DLD,PSAT1
KEGG_REGULATION_OF_AUTOPHAGY	0.30606118	0.6777	-0.099217609	0.0824	0.6777	NA	PPARA	8935	0.89901785	0.9996	0.89901785	IFNA21,ATG12,IFNA1,ATG5,ATG7,IFNG,PRKAA2,PIK3R4,GABARAPL2,GABARAPL1,BECN1,ATG4D,ATG4C,ULK2,ATG4A,IFNA17
KEGG_CYSTEINE_AND_METHIONINE_METABOLISM	0.316898581	0.681	-0.016011069	0.6435	0.681	NA	PPARA	6865	0.901477296	0.9996	0.901477296	LDHB,MAT1A,ENOPH1,AMD1,LDHAL6B,ADI1,CTH,SDS,MTAP,MAT2B
BIOCARTA_NDKDYNAMIN_PATHWAY	0.310814317	0.6919	-0.133708586	0.1695	0.6919	NA	PPARA	13620	0.9050052	0.9996	0.9050052	SYNJ1,AMPH,EPS15,AP2A1,NME1,PPP3CB,CALM3,PPP3CC,EPN1,CALM2,DNM1,AP2M1,CALM1
KEGG_LONG_TERM_DEPRESSION	0.301622451	0.6946	-0.023463023	0.2932	0.6946	NA	PPARA	9170	0.90526361	0.9996	0.90526361	GNAZ,GNA13,PRKG2,GRID2,PLA2G1B,GUCY1A3,PLCB1,PLCB2,PPP2R1B,LYN,GRM1,PRKCB,GRM5,CRHR1,GNAQ,RYR1,GUCY1B3,PLA2G3,PLA2G2D,GNAI3,GNAI2,KRAS,PLA2G12B,GNAO1,NOS1,PLA2G10,MAP2K1,MAP2K2,PLA2G4A,GRIA2,CACNA1A
KEGG_INTESTINAL_IMMUNE_NETWORK_FOR_IGA_PRODUCTION	0.317117353	0.704	-0.010630934	0.571	0.704	NA	PPARA	9436	0.90526361	0.9996	0.90526361	HLA-DRB3,CCL28,HLA-DMA,IL10,CXCR4,HLA-DRB4,IL15RA,HLA-DPB1,HLA-DOA,CD28,IL4,IL6,TNFRSF13B,TNFRSF17,HLA-DQA2,CCR9,CD80,AICDA,HLA-DPA1,MAP3K14
KEGG_VIRAL_MYOCARDITIS	0.29710409	0.7041	-0.010643037	0.5839	0.7041	NA	PPARA	7653	0.90526361	0.9996	0.90526361	CXADR,HLA-DMA,CASP9,CASP8,ICAM1,CYCS,MYH6,HLA-G,CCND1,CD80,HLA-DPA1,SGCA,SGCB,PRF1,CAV1,HLA-DRB3,HLA-DPB1,HLA-DOA,CD28,CD55,MYH11,MYH14,ABL2,MYH10
BIOCARTA_GATA3_PATHWAY	0.302560032	0.7077	-0.058100571	0.5178	0.7077	NA	PPARA	9157	0.90526361	0.9996	0.90526361	IL4,MAP2K3,IL13,JUNB,PRKAR2B,MAPK14,PRKAR1B,NFATC2
KEGG_VASCULAR_SMOOTH_MUSCLE_CONTRACTION	0.305604548	0.7085	-0.027237547	0.0653	0.7085	NA	PPARA	9106	0.90526361	0.9996	0.90526361	ADCY3,GNA13,ADCY1,ADCY7,ADCY8,ACTG2,PTGIR,PLA2G1B,ROCK2,PPP1CB,PPP1CA,PLA2G2D,ADORA2B,ADORA2A,KCNMB2,MAP2K1,MAP2K2,CACNA1S,PLA2G4A,AVPR1B,ADRA1B,AVPR1A,MYH11,ADRA1A,ADRA1D,EDNRA,GUCY1A3,CALCRL,PLCB1,PLCB2,PPP1R14A,RAMP3,RAMP2,ACTA2,PRKCE,ARHGEF12,PRKCD,PRKCB,ARHGEF11,PRKCQ,GNAQ,GUCY1B3,PLA2G3,CALD1,CYP4A22,PLA2G12B,PLA2G10,CYP4A11,ADCY9,CALM3,CALM1
KEGG_ASTHMA	0.342766065	0.7094	-0.011693103	0.6405	0.7094	NA	PPARA	7466	0.90526361	0.9996	0.90526361	HLA-DRB3,IL13,HLA-DMA,IL10,EPX,HLA-DPB1,HLA-DOA,IL4,FCER1A,IL3,PRG2,HLA-DPA1
BIOCARTA_INFLAM_PATHWAY	0.332471534	0.7172	-0.014277245	0.658	0.7172	NA	PPARA	7232	0.911659475	0.9996	0.911659475	CSF3,CSF1,IL13,IL10,IFNA1,IFNG,CD4,IL4,IL3,IL6,IL12A
KEGG_PHENYLALANINE_METABOLISM	0.321666586	0.7188	-0.061472374	0.4354	0.7188	NA	PPARA	5823	0.912806214	0.9996	0.912806214	MAOB,PAH,ALDH3B1,ALDH3A1,ALDH1A3
BIOCARTA_AMI_PATHWAY	0.318494691	0.7227	-0.081037037	0.2737	0.7227	NA	PPARA	12025	0.915220503	0.9996	0.915220503	PLAT,COL4A4,COL4A3,COL4A2,COL4A1,F7,COL4A6,PLG,COL4A5,FGG,AHSP,TFPI,F2R
BIOCARTA_INTEGRIN_PATHWAY	0.294740536	0.7235	-0.062274502	0.2034	0.7235	NA	PPARA	7250	0.915220503	0.9996	0.915220503	CAV1,BCAR1,PXN,VCL,PTK2,SHC1,CAPNS1,ACTA1,MAP2K1,MAP2K2,CAPN1,TNS1,JUN,MAPK8
KEGG_CITRATE_CYCLE_TCA_CYCLE	0.290246288	0.7384	-0.079496047	0.2351	0.7384	NA	PPARA	12423	0.919330038	0.9996	0.919330038	OGDH,PDHB,IDH3G,IDH2,IDH1,PDHA2,SUCLA2,FH,DLST,ACO2,ACO1,SUCLG1,IDH3B,PCK2,IDH3A,PCK1,SDHA,SDHC,SDHD,DLD,MDH2
KEGG_GLUTATHIONE_METABOLISM	0.289884742	0.7392	-0.066765579	0.1029	0.7392	NA	PPARA	7773	0.919330038	0.9996	0.919330038	GSTM1,GSS,GSTM2,GSTM4,OPLAH,GPX4,GPX3,GSTT1,G6PD,RRM1,GCLC,GCLM,IDH2,IDH1,GSTO1,GSTA1,ODC1,MGST3
BIOCARTA_ARAP_PATHWAY	0.282128839	0.7442	-0.058657977	0.5804	0.7442	NA	PPARA	4429	0.922536364	0.9996	0.922536364	KDELR3,COPA,ARFGAP3,ARFGEF1
KEGG_ALZHEIMERS_DISEASE	0.252478505	0.7484	-0.000944616	0.9275	0.7484	NA	PPARA	6478	0.924369405	0.9996	0.924369405	IL1B,GRIN2A,BACE1,LPL,COX8C,NDUFA4L2,GRIN1,CACNA1S,NDUFV1,ATP2A1,ATP5D,UQCRC1,CASP9,CASP7,ATP5H,PLCB2,CYCS,PSEN1,GNAQ,PSEN2,ERN1,ADAM17,UQCRB,NDUFB5,APH1A,PPP3R2,TNFRSF1A,CHP,NOS1,ATP5F1,CAPN1,NCSTN,CALM3,APAF1,APBB1,CALM1
KEGG_ADHERENS_JUNCTION	0.263403933	0.7558	-0.025597861	0.3444	0.7558	NA	PPARA	3058	0.930872316	0.9996	0.930872316	CTNNA2,PARD3,ERBB2,TCF7L2,PVRL4,PVRL2,SSX2IP,TGFBR1,SNAI2,SNAI1,PTPN1
BIOCARTA_ATRBRCA_PATHWAY	0.302991421	0.7576	-0.080453514	0.2632	0.7576	NA	PPARA	13405	0.931335338	0.9996	0.931335338	NBN,MRE11A,HUS1,TP53,RAD9A,CHEK1,ATR,CHEK2,RAD50,ATM,BRCA1,RAD1,FANCE,FANCF,FANCG,RAD17,FANCC
BIOCARTA_STATHMIN_PATHWAY	0.300766887	0.7576	-0.040294306	0.5526	0.7576	NA	PPARA	891	0.931335338	0.9996	0.931335338	CCNB1,PRKAR2B
BIOCARTA_UCALPAIN_PATHWAY	0.300182141	0.7619	-0.023453316	0.7903	0.7619	NA	PPARA	13618	0.931798891	0.9996	0.931798891	TLN1,CAPNS1,ACTA1,ACTN1,ACTN2,ACTN3,ITGB3,PXN,SRC,CAPN1,PTK2,EZR,RAC1,RHOA,SPTAN1
KEGG_AUTOIMMUNE_THYROID_DISEASE	0.284963879	0.7643	-0.010633037	0.6397	0.7643	NA	PPARA	9911	0.931798891	0.9996	0.931798891	IFNA21,HLA-DMA,IL10,HLA-A,HLA-C,HLA-E,HLA-DQA2,HLA-G,HLA-F,CD80,HLA-DPA1,TSHR,HLA-DRA,TG,PRF1,HLA-DRB3,TSHB,IFNA1,HLA-DRB4,HLA-DPB1,HLA-DOA,CD28,IL4,IFNA17
KEGG_PYRIMIDINE_METABOLISM	0.27481837	0.7662	-0.019232676	0.3398	0.7662	NA	PPARA	9144	0.931798891	0.9996	0.931798891	CTPS,DTYMK,PRIM1,NT5C3,PRIM2,NUDT2,POLR2J3,NME4,NME5,ZNRD1,CTPS2,TK2,POLE2,UPRT,POLE3,ENTPD8,DHODH,ENTPD3,ENTPD4,ENTPD1,AK3,CANT1,NT5M,NT5E,POLR1E,POLR1B,RRM1,TXNRD2,TXNRD1,POLR2H,DPYS,POLR2C,TYMS,DCTD,POLR3GL,POLR3C,POLR3D,UCKL1,DPYD
KEGG_ASCORBATE_AND_ALDARATE_METABOLISM	0.274496514	0.7683	-0.110447319	0.3163	0.7683	NA	PPARA	7099	0.931798891	0.9996	0.931798891	MIOX,UGT2A3,UGT2B17,UGT2B10,UGT2B15
KEGG_WNT_SIGNALING_PATHWAY	0.285194855	0.7727	-0.011232604	0.285	0.7727	NA	PPARA	10949	0.931874654	0.9996	0.931874654	PPP2R5A,PPP2R5D,BTRC,WNT3A,PPP2R5C,PRKX,CTNNB1,WNT2,MAP3K7,PRKACG,WNT4,WNT3,CUL1,WNT10B,VANGL1,ROCK1,ROCK2,VANGL2,JUN,PPP2R5E,MAPK8,WNT5A,DAAM1,RBX1,RAC1,AXIN2,DVL2,CREBBP,SFRP2,PRICKLE2,PPARD,PLCB4,FRAT2,SOX17,PLCB1,MYC,PLCB2,PPP2R1B,TBL1XR1,CTBP2,TP53,PRKCB,CTNNBIP1,SENP2,CCND1,PSEN1,WNT9B,WNT11,SIAH1,RUVBL1,WNT9A,CER1,NKD1,WNT16,NKD2,APC2,PPP3R2,TCF7L2,PPP3CB,NFAT5,NFATC4,CHP,NFATC2,NFATC3,WNT…
KEGG_OLFACTORY_TRANSDUCTION	0.287356585	0.7824	-0.004274149	0.1694	0.7824	NA	PPARA	9143	0.936901372	0.9996	0.936901372	OR6S1,OR4S2,OR52L1,CLCA1,OR1S2,OR1S1,OR10K1,OR8U1,OR52N2,OR52N1,OR2T5,OR2T6,OR2T8,OR5P3,OR5P2,OR1Q1,OR6T1,OR56A3,OR56A1,OR52M1,OR51I2,OR51I1,OR2AT4,OR10P1,OR2W3,OR2W1,OR5V1,OR6V1,OR2A25,OR5D18,OR9Q1,OR5AP2,OR5B12,OR4Q3,OR52R1,OR2A14,OR2Y1,OR51M1,OR10Q1,OR1J2,OR2J3,OR10T2,OR2J2,OR1J4,OR10S1,OR1K1,OR2K2,ARRB2,OR8J1,OR2L3,OR51B6,OR2M7,OR52E4,OR2M2,OR2M3,OR5AC2,OR2T29,OR52E8,OR51A2,OR51A4,OR51A7,OR1N…
KEGG_DILATED_CARDIOMYOPATHY	0.287075348	0.7912	-0.002675784	0.8169	0.7912	NA	PPARA	8255	0.939888043	0.9996	0.939888043	ADCY3,ADCY1,ADCY7,ADCY8,MYBPC3,CACNG8,CACNG7,CACNG4,MYH6,CACNG1,TNNT2,ADRB1,RYR2,SGCA,SGCB,ITGA2B,ITGA11,CACNB2,ITGB5,TPM2,TPM1,ITGB8,ITGAV,ITGB6,ITGA2,CACNA1S,CACNA2D4,ITGA9,ITGA6,ADCY9,ITGA5,ITGA8,ITGA7
BIOCARTA_ERYTH_PATHWAY	0.331167435	0.7933	-0.014268082	0.7719	0.7933	NA	PPARA	11113	0.939888043	0.9996	0.939888043	CSF3,CSF2,IL3,CCL3,IL6,FLT3,TGFB3,KITLG,IL11,TGFB2
KEGG_OXIDATIVE_PHOSPHORYLATION	0.213104233	0.7948	-0.032347688	0.3043	0.7948	NA	PPARA	9827	0.939962387	0.9996	0.939962387	ATP6AP1,ATP6V1B2,ATP12A,ATP6V1B1,ATP6V0B,ATP6V0C,COX6B2,ATP5J2,COX8C,NDUFA4L2,LHPP,ATP6V0E2,NDUFV1,ATP5D,ATP6V0E1,UQCRC1,CYC1,ATP5L,ATP6V0D2,ATP5H,COX15,ATP5J,ATP4A,ATP6V1D,ATP6V1F,ATP6V1C1,ATP6V1A,UQCRB,NDUFB3,NDUFB5,NDUFB9,ATP6V1G1,ATP5G3,TCIRG1,NDUFA4,NDUFA8,NDUFA9,ATP5F1,SDHA,ATP6V1E2,ATP5A1,ATP6V0A4
BIOCARTA_IL2_PATHWAY	0.289202354	0.8035	-0.079958514	0.2226	0.8035	NA	PPARA	5902	0.941876267	0.9996	0.941876267	MAP2K1,STAT5A,ELK1,FOS,JUN,MAPK8,SHC1
KEGG_HUNTINGTONS_DISEASE	0.235243404	0.8052	-0.00039803	0.9675	0.8052	NA	PPARA	10525	0.941876267	0.9996	0.941876267	TBPL2,BDNF,SIN3A,GRIN2B,CREB3L2,CREB3L1,CREB3L3,TAF4B,DCTN4,PPARGC1A,POLR2J3,DCTN1,DCTN2,SLC25A31,COX6B2,HAP1,AP2M1,COX8C,NDUFA4L2,GRIN1,CREBBP,VDAC2,NRF1,NDUFV1,DNAL4,ATP5D,CLTA,UQCRC1,CYC1,PPARG,CLTC,GPX1,AP2B1,PLCB4,CASP9,CASP8,DLG4,PLCB1,ATP5H,PLCB2,ATP5J,CYCS,TP53,DNAI2,GRM5,GNAQ,UQCRB,NDUFB3,POLR2H,NDUFB5,NDUFB9,DNAH3,DNAH1,DNAH2,ATP5G3,POLR2C,TFAM,TGM2,NDUFA4,NDUFA8,NDUFA9,CREB1,ATP5F1,CRE…
KEGG_LONG_TERM_POTENTIATION	0.270619179	0.8082	-0.056228292	0.0624	0.8082	NA	PPARA	10675	0.941876267	0.9996	0.941876267	ADCY1,ADCY8,PRKX,PRKACG,PLCB4,GRIN2B,GRIN2C,PPP1R1A,PLCB1,PLCB2,GRIN2A,PPP1CC,GRM1,PPP1CB,PRKCB,GRM5,PPP1CA,GNAQ,CAMK4,PPP3R2,KRAS,PPP3CB,CHP,MAP2K1,MAP2K2,GRIN1,CREBBP,RAF1,RPS6KA6,RPS6KA3,GRIA2,RPS6KA2,CALM3,RAP1A,RAP1B,CALM1
KEGG_RNA_POLYMERASE	0.262981891	0.8086	-0.132404525	0.0741	0.8086	NA	PPARA	3515	0.941876267	0.9996	0.941876267	POLR1E,POLR3GL,POLR1B,POLR3C,POLR3D
KEGG_RIG_I_LIKE_RECEPTOR_SIGNALING_PATHWAY	0.284608958	0.8099	-0.02509901	0.2605	0.8099	NA	PPARA	8079	0.941876267	0.9996	0.941876267	DAK,NFKB1,CXCL10,ATG5,CASP8,RELA,TANK,IL12A,MAPK8,MAVS,IFIH1,ATG12,NFKBIB,NLRX1,IFNW1,NFKBIA,RNF125,CYLD,IFNA1,TBKBP1,MAPK11,TRIM25,MAPK10,DDX58,CASP10,MAPK13,IRF7,IFNA17
BIOCARTA_PITX2_PATHWAY	0.284073148	0.8101	-0.027153789	0.7537	0.8101	NA	PPARA	7034	0.941876267	0.9996	0.941876267	LDB1,CREBBP,CTNNB1,APC,MED1
BIOCARTA_TNFR2_PATHWAY	0.28896863	0.812	-0.004888406	0.8969	0.812	NA	PPARA	12572	0.942154255	0.9996	0.942154255	TRAF1,IKBKAP,RELA,NFKBIA,NFKB1,TANK,TNFRSF1B,DUSP1,RIPK1,MAP3K14,CHUK,TRAF3
KEGG_NUCLEOTIDE_EXCISION_REPAIR	0.282916435	0.8175	-0.059230693	0.1434	0.8175	NA	PPARA	11421	0.945437666	0.9996	0.945437666	RAD23B,RAD23A,CETN2,RBX1,RPA1,ERCC8,RPA2,ERCC5,ERCC6,POLE2,POLE3,ERCC4,ERCC1,ERCC2,CCNH,DDB1,GTF2H3,CDK7,GTF2H5,XPA,POLD4,MNAT1,XPC,RFC4,RFC1,POLD2,CUL4B
BIOCARTA_WNT_PATHWAY	0.260957359	0.8307	-0.010175855	0.8182	0.8307	NA	PPARA	6667	0.953702609	0.9996	0.953702609	BTRC,CTNNB1,MYC,APC,CREBBP,TLE1,CCND1
KEGG_PYRUVATE_METABOLISM	0.273812873	0.835	-0.014681167	0.6615	0.835	NA	PPARA	11617	0.953702609	0.9996	0.953702609	LDHC,ME1,LDHB,ME2,LDHD,ACSS2,ACAT1,PDHB,ACYP1,GLO1,PDHA2,LDHAL6B,ACACA,ACACB,PCK2,PCK1,HAGH,PKM2,AKR1B1,DLD,ALDH2,MDH2
KEGG_GNRH_SIGNALING_PATHWAY	0.287745625	0.8378	-0.006841844	0.542	0.8378	NA	PPARA	9157	0.953702609	0.9996	0.953702609	ADCY3,ADCY1,ADCY7,ADCY8,MAP3K4,PLA2G1B,MAP2K7,MAP2K6,PLD2,PLD1,JUN,MAPK8,PLA2G2D,ELK1,KRAS,GNRH1,MAP2K1,GNRH2,MAP2K2,MAP2K3,CACNA1S,PLA2G4A,GNRHR,PLCB1,PLCB2,MMP14,PRKCD,PRKCB,GNAQ,PLA2G3,MAP3K3,MAP3K2,PLA2G12B,PLA2G10,MAPK11,MAPK10,MAPK12,ADCY9,MAPK13,MAPK14,CALM3,CALM1
KEGG_PRIMARY_IMMUNODEFICIENCY	0.299589894	0.8378	-0.075413887	0.0648	0.8378	NA	PPARA	11609	0.953702609	0.9996	0.953702609	CD8A,CD8B,UNG,RAG1,RFXAP,BTK,ICOS,TAP2,ZAP70,CD4,BLNK,CIITA,PTPRC,RFX5,CD3E,TNFRSF13B,DCLRE1C,CD40LG,LCK,AIRE,AICDA,JAK3,CD79A
BIOCARTA_CSK_PATHWAY	0.268135035	0.8432	-0.043952788	0.5113	0.8432	NA	PPARA	11420	0.956580258	0.9996	0.956580258	PTPRC,ADCY1,CD3G,CD3E,CREBBP,PRKACG,PRKAR2B,GNGT1,PRKAR1B,LCK,ZAP70,CD4,HLA-DRA
KEGG_PROXIMAL_TUBULE_BICARBONATE_RECLAMATION	0.298198065	0.8451	-0.090531931	0.1134	0.8451	NA	PPARA	11035	0.956580258	0.9996	0.956580258	ATP1B1,SLC38A3,ATP1B3,GLUD2,SLC9A3,GLUD1,ATP1A3,ATP1A4,ATP1A1,PCK2,PCK1,SLC25A10,CA2
KEGG_SYSTEMIC_LUPUS_ERYTHEMATOSUS	0.301566611	0.8541	-0.010675273	0.2042	0.8541	NA	PPARA	10711	0.958115609	0.9996	0.958115609	LOC340096,C1QC,IL10,HIST1H2BO,HIST1H2BM,HIST1H2BN,GRIN2B,IFNG,ACTN4,GRIN2A,H2AFJ,ACTN3,HLA-DQA2,C1QB,HLA-DPA1,HLA-DRA,HLA-DRB3,HIST1H4A,HIST1H4B,HLA-DRB4,HIST1H4E,HIST1H4F,HIST1H4C,HLA-DPB1,HIST1H4I,HLA-DOA,HIST1H4H,HIST2H3A,LOC644950,HIST1H3B,HIST1H3C,H3F3A,HIST1H3D,HIST1H3E,HIST1H3G,HIST1H3H,HIST1H3I,HIST2H4A,HLA-DMA,HIST2H2AB,HIST2H2AC,HIST3H2BB,FCGR3A,ELANE,H2BFM,CD80,HIST2H2BE,HIST2H2BF,CTSG…
KEGG_OTHER_GLYCAN_DEGRADATION	0.272254722	0.8615	-0.054409006	0.4997	0.8615	NA	PPARA	6314	0.959831346	0.9996	0.959831346	FUCA1,MANBA,GLB1,NEU2,GBA
BIOCARTA_IL3_PATHWAY	0.271048605	0.8652	-0.193137497	0.0623	0.8652	NA	PPARA	6609	0.960680475	0.9996	0.960680475	IL3,MAP2K1,STAT5A,FOS,SHC1
KEGG_GAP_JUNCTION	0.281401709	0.8717	-0.024033697	0.1468	0.8717	NA	PPARA	9170	0.962894295	0.9996	0.962894295	ADCY3,ADCY1,TUBB2B,ADCY7,TUBB2A,ADCY8,TUBB2C,PRKG2,TUBB6,GUCY1A3,PDGFC,TUBB8,PDGFD,TUBB1,PLCB1,TUBA1A,PLCB2,TUBB3,MAP2K5,GRM1,PRKCB,GRM5,ADRB1,GNAQ,TUBA4A,PDGFRB,GUCY1B3,GNAI3,GNAI2,TUBB,KRAS,MAP3K2,TUBA3C,TUBA3E,EGF,MAP2K1,MAP2K2,ADCY9,HTR2C,HTR2A
KEGG_RNA_DEGRADATION	0.238966191	0.8775	-0.038737446	0.3155	0.8775	NA	PPARA	12288	0.962894295	0.9996	0.962894295	CNOT8,CNOT3,CNOT1,CNOT7,DCPS,PARN,EDC3,LSM5,LSM3,LSM2,LSM1,EXOSC8,EXOSC9,EXOSC6,EXOSC4,EXOSC5,TTC37,CNOT10,EXOSC2,PAPD7,EXOSC1,XRN1,C1D,SKIV2L,PNPT1,EXOSC10,CNOT6L,ENO3,PAPOLA,DCP1B,DCP2,DCP1A,PAPOLG,MPHOSPH6
KEGG_DRUG_METABOLISM_OTHER_ENZYMES	0.272514408	0.8804	-0.028425944	0.3446	0.8804	NA	PPARA	12569	0.964595318	0.9996	0.964595318	CYP3A4,CYP3A5,CYP3A7,CYP3A43,IMPDH1,IMPDH2,GMPS,UGT2B17,CYP2A7,UGT2B10,UGT2B15,XDH,DPYS,HPRT1,TK2,CYP2A13,CDA,UGT2A1,UGT2A3,UCK2,UGT2B28,CES2,CES7,NAT1,GUSB,TPMT,UCKL1,UGT2B4,DPYD
KEGG_GLYCOSAMINOGLYCAN_DEGRADATION	0.275697931	0.8806	-0.095219746	0.1824	0.8806	NA	PPARA	12596	0.964595318	0.9996	0.964595318	HYAL1,NAGLU,HYAL2,HS3ST3A1,HEXA,GUSB,GLB1,GNS,IDS,HPSE,SPAM1,HS3ST3B1,IDUA
KEGG_TASTE_TRANSDUCTION	0.267653034	0.882	-0.066122651	0.0574	0.882	NA	PPARA	10679	0.964595318	0.9996	0.964595318	TAS2R4,ADCY8,TAS2R3,TAS1R3,TAS1R1,PRKX,PRKACG,TAS2R60,TAS2R9,TAS2R7,GNG3,PLCB2,TAS2R16,TAS2R13,TAS2R14,GNB3,PDE1A,TAS2R42,SCNN1A,TAS2R41,KCNB1,TAS2R39,TAS2R31,CACNA1A,CACNA1B
BIOCARTA_IL22BP_PATHWAY	0.277536836	0.8945	-0.099190283	0.1978	0.8945	NA	PPARA	10954	0.968548013	0.9996	0.968548013	STAT5A,IL22,STAT6,STAT4,IL10RA,JAK1,JAK2,JAK3,IL22RA2
BIOCARTA_CD40_PATHWAY	0.257125803	0.8959	-0.137003209	0.17	0.8959	NA	PPARA	13866	0.968948403	0.9996	0.968948403	IKBKAP,RELA,NFKBIA,NFKB1,DUSP1,CD40LG,MAP3K1,IKBKG,MAP3K14,CHUK,TRAF3
BIOCARTA_BARRESTIN_SRC_PATHWAY	0.235040257	0.8976	-0.218859541	0.0571	0.8976	NA	PPARA	15371	0.968948403	0.9996	0.968948403	HRAS,ADCY1,MAP2K1,MAP2K2,HCK,RAF1,SRC,MAPK1,GNGT1,GNB1,MAPK3,GNAS,PLCB1,DNM1
BIOCARTA_TOB1_PATHWAY	0.245372655	0.8994	-0.059103215	0.3873	0.8994	NA	PPARA	11420	0.968948403	0.9996	0.968948403	IL4,IL2RA,CD3G,CD3E,TGFBR1,TGFBR2,TGFB3,TGFB2,IFNG,TOB1,CD28
KEGG_PROTEASOME	0.170754756	0.9024	-0.169979235	0.0731	0.9024	NA	PPARA	13166	0.968948403	0.9996	0.968948403	PSMB10,PSMB11,PSMB7,PSMB6,PSMB3,PSMB2,PSMD1,IFNG,PSMD4,PSMB8,PSMB9,PSMA2,PSMC6,PSMD13,PSMA6,PSME1,PSMC4,PSME2,PSMC3,PSMA5,PSMD11,PSMC2
KEGG_GLYOXYLATE_AND_DICARBOXYLATE_METABOLISM	0.248640566	0.9138	-0.108225536	0.2395	0.9138	NA	PPARA	11761	0.973249675	0.9996	0.973249675	MTHFD2L,ACO2,ACO1,MTHFD1L,AFMID,HAO1,MTHFD1,MTHFD2,MDH2
BIOCARTA_RHO_PATHWAY	0.224748637	0.9143	-0.017777576	0.753	0.9143	NA	PPARA	13618	0.973249675	0.9996	0.973249675	TLN1,PPP1R12B,ARPC4,PIP5K1A,SRC,VCL,ARHGAP4,PFN1,ARPC3,ARPC2,GSN,ARHGAP1,RHOA,ARHGEF1,ROCK1,LIMK1,BAIAP2,ARHGEF5,ARHGEF11,ARPC1A,CFL1
BIOCARTA_TEL_PATHWAY	0.232138492	0.9163	-0.116877345	0.1972	0.9163	NA	PPARA	4923	0.973249675	0.9996	0.973249675	KRAS,BCL2,MYC,TERF1
BIOCARTA_PTDINS_PATHWAY	0.25826194	0.9236	-0.101150788	0.1157	0.9236	NA	PPARA	8425	0.976302179	0.9996	0.976302179	PRKCZ,ARHGEF2,LYN,PFKL,RPS6KB1,PRKCE,BTK,AP2A1,AP2M1
BIOCARTA_MPR_PATHWAY	0.221197999	0.9265	-0.040324175	0.4257	0.9265	NA	PPARA	7510	0.976366184	0.9996	0.976366184	ADCY1,PAQR7,PGR,PRKAR2B,CAP1,ACTA1,CCNB1,ARPC1A,GNGT1,PRKAR1B
BIOCARTA_MAL_PATHWAY	0.22511861	0.933	-0.079946669	0.3415	0.933	NA	PPARA	15203	0.979425361	0.9996	0.979425361	HRAS,ROCK1,ACTA1,MAP2K1,MAP2K2,LIMK1,MAP4K2,RAF1,MAL,SRF,MAPK1,CDC42,MAP3K1,RAC1,MAPK3,RHOA,MAPK8
KEGG_ARACHIDONIC_ACID_METABOLISM	0.265578043	0.9339	-0.02528076	0.2439	0.9339	NA	PPARA	10955	0.979481505	0.9996	0.979481505	PTGS2,CYP2C19,LTC4S,GPX1,PTGES,GPX4,GPX3,PLA2G1B,ALOX12B,CBR3,ALOX15,PTGDS,ALOX15B,PLA2G2E,PLA2G3,PLA2G2D,CYP2U1,JMJD7-PLA2G4B,CYP4A22,PLA2G12B,PLA2G10,EPHX2,CYP4A11,GGT6,PLA2G4A,GGT7,LTA4H,CYP4F3,CYP4F2
KEGG_SPLICEOSOME	0.208817036	0.9353	-0.077318608	0.0159	0.9353	NA	PPARA	12627	0.979481505	0.972162162	0.979481505	NCBP2,NCBP1,U2AF2,SART1,SFRS7,SFRS4,SFRS5,DDX23,DHX38,RBM8A,PQBP1,LSM5,LSM3,LSM2,SNRPA1,SFRS3,SFRS2,AQR,SLU7,BAT1,NHP2L1,SNRPB2,HSPA1A,HSPA1L,DDX46,TCERG1,PRPF40B,DDX42,DDX5,RBMX,HNRNPA1,PPIE,HNRNPA1L2,CWC15,ZMAT2,SFRS2B,PLRG1,PCBP1,MAGOHB,CDC5L,PRPF4,PRPF6,SNRNP200,THOC2,THOC3,PRPF38B,TRA2B,TRA2A,WBP11,SF3B4,SF3B3,SF3B2,SF3B1,HSPA2,PRPF8,USP39,DHX15,HSPA6,DHX16,RBM25,HSPA8,BCAS2,SF3A2,SYF2,PHF5A…
BIOCARTA_PROTEASOME_PATHWAY	0.150866906	0.9368	-0.346205126	0.0209	0.9368	NA	PPARA	7011	0.979483933	0.972162162	0.979483933	NA
KEGG_RENIN_ANGIOTENSIN_SYSTEM	0.221040997	0.9461	-0.326470153	0.0024	0.9461	NA	PPARA	6612	0.986510652	0.725345455	0.986510652	NA
KEGG_PARKINSONS_DISEASE	0.17318897	0.9483	-0.015874591	0.4999	0.9483	NA	PPARA	12521	0.986510652	0.9996	0.986510652	SEPT5,SNCAIP,SLC6A3,SNCA,COX5B,HTRA2,UBE2J1,UBE2J2,SLC25A31,LRRK2,COX7B,COX6B2,COX8C,NDUFA4L2,UBE2L6,VDAC2,NDUFV3,GPR37,NDUFV1,PPID,COX6A2,ATP5D,UQCRC1,UBE2G1,CYC1,UCHL1,PINK1,NDUFS6,CASP9,NDUFS3,ATP5H,NDUFS1,ATP5J,SLC25A4,CYCS,UBB,UQCRB,NDUFB3,NDUFB5,NDUFB9,ATP5G3,NDUFA4,NDUFA2,NDUFA8,NDUFA9,ATP5F1,PARK7,SDHA,SDHC,SDHD,SLC18A2,ATP5A1,APAF1,SLC18A1
KEGG_OOCYTE_MEIOSIS	0.246489534	0.9497	-0.023513071	0.1584	0.9497	NA	PPARA	8255	0.986531858	0.9996	0.986531858	ADCY3,ADCY1,ADCY7,PPP2R5A,ADCY8,BTRC,PTTG2,AURKA,PGR,CUL1,ANAPC5,ANAPC4,PPP1CB,PPP1CA,ANAPC10,MAP2K1,CDC23,PLK1,CPEB1,CCNE1,PPP2R1B,CDK2,SPDYC,SPDYA,YWHAZ,PPP3R2,PPP3CB,CHP,YWHAB,CCNB1,RPS6KA6,YWHAG,RPS6KA3,ADCY9,RPS6KA2,YWHAQ,CALM3,CALM1
BIOCARTA_BIOPEPTIDES_PATHWAY	0.21619677	0.9724	-0.048447696	0.2146	0.9724	NA	PPARA	13638	0.992997658	0.9996	0.992997658	STAT5A,GNA11,STAT6,STAT4,SOS1,AGT,MAPT,SHC1,CAMK2B,MAP2K1,MAP2K2,RAF1,CDK5,STAT3,STAT2,PRKCB,GNGT1,PLCG1,FYN,GNB1,MAPK14,CALM3,JAK2,MAPK8,CALM2,CALM1
BIOCARTA_EIF_PATHWAY	0.147219813	0.9763	-0.118890096	0.3054	0.9763	NA	PPARA	8980	0.996100156	0.9996	0.996100156	EIF5,EIF2S3,EEF2,EIF1AX
KEGG_ARGININE_AND_PROLINE_METABOLISM	0.212747259	0.9828	-0.061945627	0.0759	0.9828	NA	PPARA	12432	0.997161201	0.9996	0.997161201	SAT1,SAT2,P4HA1,NOS3,DAO,NOS2,OTC,PYCR1,PYCR2,GLUL,CKM,SMS,ADC,PRODH,NAGS,GLUD2,GLUD1,CKMT2,ARG2,ALDH4A1,AMD1,ODC1,NOS1,MAOA,MAOB,CPS1,CKMT1A,ALDH2
KEGG_MISMATCH_REPAIR	0.176973741	0.9858	-0.140317084	0.0682	0.9858	NA	PPARA	15688	0.997161201	0.9996	0.997161201	MSH6,MSH3,MSH2,LIG1,MLH1,MLH3,RPA4,RPA3,POLD3,RPA1,RFC5,RPA2,POLD4,RFC4,RFC1,RFC2,POLD2
KEGG_DNA_REPLICATION	0.163707301	0.9865	-0.104675299	0.0918	0.9865	NA	PPARA	15988	0.997161201	0.9996	0.997161201	RPA4,RPA3,RPA1,PRIM1,RPA2,POLE4,MCM7,POLE2,POLE3,PRIM2,FEN1,LIG1,POLE,RNASEH2A,MCM3,RNASEH2B,MCM4,MCM5,MCM6,POLD3,RFC5,POLD4,DNA2,RFC4,RFC1,RFC2,POLD2
BIOCARTA_ACTINY_PATHWAY	0.166794226	0.987	-0.205530864	0.0389	0.987	NA	PPARA	4162	0.997161201	0.9996	0.997161201	NA
KEGG_PROTEIN_EXPORT	0.149586077	0.988	-0.245814195	0.0139	0.988	NA	PPARA	4977	0.997161201	0.972162162	0.997161201	NA
KEGG_BASAL_TRANSCRIPTION_FACTORS	0.176210305	0.9892	-0.075957499	0.1543	0.9892	NA	PPARA	10213	0.997161201	0.9996	0.997161201	STON1,TAF9B,TBPL2,GTF2E2,TAF5L,TAF6,TAF5,TAF4B,GTF2H3,GTF2B,TAF10,TAF12,GTF2I
KEGG_HOMOLOGOUS_RECOMBINATION	0.191467187	0.9941	-0.154085565	0.0112	0.9941	NA	PPARA	11870	0.998316193	0.9156	0.998316193	RAD51C,NBN,XRCC3,XRCC2,MRE11A,RPA1,RPA2,RAD51L1,MUS81,EME1,RAD50,POLD4,POLD2,RAD54B
KEGG_CARDIAC_MUSCLE_CONTRACTION	0.187071959	0.9992	-0.017031389	0.3691	0.9992	NA	PPARA	14060	0.9998	0.9996	0.9998	UQCRC2,ATP1B1,UQCRC1,SLC9A6,ATP1B3,ATP1B4,CYC1,UQCRFS1,COX5B,UQCR11,CACNG8,CACNG7,CACNG4,CACNG3,MYH6,CACNG1,COX6C,TNNT2,RYR2,UQCRB,MYL3,COX7B,CACNB2,CACNB3,CACNB4,TPM2,TPM1,TPM3,COX6B2,ACTC1,SLC8A1,COX8C,COX8A,ATP1A3,ATP1A4,ATP1A1,CACNA2D2,CACNA1S,CACNA2D4,ATP2A2,COX6A2,CACNA1F,CACNA1C,SLC9A1
KEGG_RIBOSOME	0.046293282	0.9998	-0.108206385	0.0912	0.9998	NA	PPARA	5790	0.9998	0.9996	0.9998	RPL27A,RPL32,RPL4
