# Supplementary material for: System analysis of cross-talk between nuclear receptors reveals an opposite regulation of the cell cycle by LXR and FXR in human HepaRG liver cells
Source: PLoS One. 2019 Aug 22;14(8):e0220894. doi: 10.1371/journal.pone.0220894 (PMC6705839; doi:10.1371/journal.pone.0220894)
Supplement: S1 Archive — (ZIP) [file pone.0220894.s009.zip › data_and_code/pathways/with_leading_edge/subpathways_weightedp_sampleperm_24h.txt]

geneset	ks.pos	p.pos	ks.neg	p.neg	p.best	gene.regulation	desc	le.rnk	p.pos.adj	p.neg.adj	p.best.adj	genes
KEGG_STARCH_AND_SUCROSE_METABOLISM	0.720821060125824	0	-0.000988630746416213	0.9552	0	NA	CDCA	1484	0	0.99706050808314	0	TREH,PGM2,G6PC,MGAM,PGM1,UGT2B10,UGT2B15,UGP2,UGDH,GYS2,GBA3,GPI,GBE1,UGT2B4,PYGB
KEGG_ABC_TRANSPORTERS	0.645640214901672	0	0	0.9977	0	NA	CDCA	3506	0	0.9977	0	ABCA8,ABCA1,ABCA6,TAP1,ABCD2,ABCB11,ABCB1,ABCB6,ABCB4,ABCC9,ABCG5,ABCC2
KEGG_FOCAL_ADHESION	0.471152408713745	0	-0.00119569549621363	0.8286	0	NA	CDCA	6715	0	0.99706050808314	0	HRAS,PGF,CTNNB1,ACTG1,ILK,MYLK3,MYLK2,LAMC3,JUN,VEGFA,PDGFRA,PDGFRB,LAMC2,MAPK8,ERBB2,ITGA11,ITGA10,PXN,LAMB3,LAMB2,RAC2,RAC3,RAC1,MAP2K1,HGF,KDR,LAMA1,BCAR1,PTEN,COL11A2,COL11A1,FLNB,CCND1,CCND2,PARVB,COL3A1,BCL2,SOS2,COL6A2,THBS3,IGF1,BIRC3,CAPN2,FYN,PDGFA,VCL,PDGFC,PDGFD,ACTN4,PPP1CB,COL1A2,CAV3,CAV2,MYL5,MYL2,GRB2,DIAPH1,ITGB5,ITGB3,MYL9,PTK2,ITGAV,ITGB6,EGF,ITGA2,MYL12B,MYL12A,VAV2,ITGA6,RAP…
KEGG_REGULATION_OF_ACTIN_CYTOSKELETON	0.46013411953983	0	-0.00119641076769691	0.8375	0	NA	CDCA	6714	0	0.99706050808314	0	HRAS,ACTG1,MYLK3,MYLK2,MYH9,PDGFRA,PDGFRB,ITGA11,ITGA10,BDKRB1,BDKRB2,PXN,KRAS,RAC2,RAC3,RAC1,GIT1,MAP2K1,FGF6,FGF5,FGF8,BCAR1,ARHGEF4,TMSB4Y,SOS2,NRAS,ARAF,GNA13,FGF19,ENAH,FGF14,PDGFA,FGF16,GNA12,FGF10,IQGAP2,FGF13,VCL,TIAM2,PDGFC,PDGFD,ACTN4,FGF23,FGF22,PPP1CB,FGFR2,ITGAL,FGFR3,MYL5,SSH1,MYL2,DIAPH1,MRAS,ITGAE,ITGB5,ARPC4,ARPC5,ITGB3,MYL9,PTK2,ITGAV,ITGB6,EGF,FGD3,ITGA2,MYL12B,MYL12A,VAV2,ITGA…
KEGG_BLADDER_CANCER	0.623125230044198	0	-0.00875024718212379	0.7252	0	NA	CDCA	5383	0	0.99706050808314	0	E2F2,HRAS,FGFR3,PGF,ERBB2,MMP9,CDH1,KRAS,EGF,MYC,FIGF,IL8,MAP2K1,TP53,RAF1,DAPK2,DAPK3,DAPK1,RPS6KA5,NRAS,CCND1,VEGFA
KEGG_ARRHYTHMOGENIC_RIGHT_VENTRICULAR_CARDIOMYOPATHY_ARVC	0.569430189144584	0	-0.00118829529137991	0.9379	0	NA	CDCA	2600	0	0.99706050808314	0	CTNNB1,ACTG1,DES,ACTN4,LEF1,JUP,ITGB5,CACNB4,ITGB3,CDH2,TCF7L1,ITGB6,ACTB,ITGA2,CACNA2D3,CACNA2D4,ITGA6
KEGG_DILATED_CARDIOMYOPATHY	0.499060959032907	0	-0.000693721817551162	0.9449	0	NA	CDCA	2600	0	0.99706050808314	0	TGFB3,ACTG1,DES,MYH7,MYH6,ITGB5,CACNB4,ITGB3,TPM1,ITGB6,ACTB,ITGA2,IGF1,CACNA2D3,CACNA2D4,ITGA6,ADCY9
BIOCARTA_WNT_PATHWAY	0.699250040996623	0	-0.0143746295198577	0.7629	0	NA	CDCA	3919	0	0.99706050808314	0	PPARD,BTRC,CTNNB1,CSNK2A1,PPP2CA,MYC,CSNK1A1,CTBP1,SMAD4,LEF1,TLE1,CCND1,CSNK1D,HDAC1
KEGG_WNT_SIGNALING_PATHWAY	0.461477926098293	1e-04	-0.00859840954274354	0.3423	1e-04	NA	CDCA	4922	0.00344210526315789	0.99706050808314	0.00344210526315789	PPP2R5B,BTRC,WNT3A,CTNNB1,CSNK2A1,JUN,MAPK8,WNT5A,CXXC4,DAAM1,RAC1,CACYBP,SMAD4,SMAD2,PORCN,WIF1,PPARD,FRAT2,MYC,PPP2R1B,PRKCA,TBL1XR1,CTBP1,TP53,LEF1,SENP2,CCND1,PSEN1,CCND2,WNT11,PPP3R1,PPP3R2,TCF7L1,PPP2CA,PPP2CB,PPP3CC,PPP3CA,FBXW11,CAMK2A,CSNK1A1,FZD8,FZD5,FZD4,DKK4,FZD10,DKK1,CSNK1E,LRP6
KEGG_LONG_TERM_DEPRESSION	0.555371176913388	1e-04	-0.00683100683100683	0.6786	1e-04	NA	CDCA	5411	0.00344210526315789	0.99706050808314	0.00344210526315789	GNA13,HRAS,GNA12,PRKG2,PRKG1,GRID2,PLA2G1B,GUCY1A3,PPP2R1B,PRKCA,LYN,GNAQ,PLA2G2A,PLA2G2C,GNAI3,GNAI1,KRAS,PPP2CA,PPP2CB,PLA2G12B,PLA2G10,MAP2K1,RAF1,IGF1,GRIA3,ITPR1,NRAS,ARAF,CRH
KEGG_ETHER_LIPID_METABOLISM	0.590896022865733	2e-04	-0.000889415950192707	0.9726	2e-04	NA	CDCA	1622	0.00594545454545455	0.99706050808314	0.00594545454545455	ENPP6,PLA2G12B,PLA2G1B,PPAP2A,CHPT1,PLA2G2A
KEGG_HYPERTROPHIC_CARDIOMYOPATHY_HCM	0.512388521277912	2e-04	-0.000693481276005548	0.9524	2e-04	NA	CDCA	2600	0.00594545454545455	0.99706050808314	0.00594545454545455	TGFB3,ACTG1,DES,MYH7,MYH6,ITGB5,CACNB4,ITGB3,TPM1,ITGB6,ACTB,ITGA2,IGF1,CACNA2D3,CACNA2D4,ITGA6
BIOCARTA_MAPK_PATHWAY	0.519450204885002	2e-04	-0.00857114546175188	0.6077	2e-04	NA	CDCA	5628	0.00594545454545455	0.99706050808314	0.00594545454545455	HRAS,TGFB3,RPS6KB2,NFKB1,RPS6KB1,DAXX,TGFB2,MAP3K5,PAK2,MAP3K8,PAK1,MYC,MAP2K7,MAP2K5,RELA,MAP4K5,MAPK6,RIPK1,JUN,MAPK8,MAP3K13,GRB2,NFKBIA,MAPKAPK2,ATF2,MAP3K2,RAC1,MAP2K1,TGFBR1,MAP2K3,CREB1,MAP2K4,RAF1,RPS6KA5,MEF2D,RPS6KA3,RPS6KA4,MAPK14,ARAF
KEGG_CITRATE_CYCLE_TCA_CYCLE	0.740907238310827	3e-04	-0.0117588932806324	0.7609	3e-04	NA	CDCA	2918	0.008175	0.99706050808314	0.008175	OGDHL,OGDH,IDH2,IDH1,PDHA1,FH,ACO2,ACO1,SUCLG1,CS,DLAT,PCK2,IDH3A,PCK1,SDHA,SDHB,SDHD,PC
BIOCARTA_KERATINOCYTE_PATHWAY	0.589516607726969	3e-04	-0.00855419303797468	0.7385	3e-04	NA	CDCA	4308	0.008175	0.99706050808314	0.008175	HRAS,NFKBIA,NFKB1,DAXX,TNFRSF1B,MAP3K5,PPP2CA,BCL2,HOXA7,EGF,MAP2K7,PRKCA,MAP2K3,RELA,MAP2K4,PRKCE,ETS1,ETS2,MAPK14,JUN,RIPK1,MAPK8
KEGG_PATHWAYS_IN_CANCER	0.447744851233111	4e-04	-0.0040110303334169	0.3538	4e-04	NA	CDCA	4308	0.0088677966101695	0.99706050808314	0.0088677966101695	HRAS,PGF,STAT5A,CTNNB1,RARA,RARB,MECOM,JUP,LAMC3,JUN,VEGFA,PDGFRA,MAPK8,LAMC2,ERBB2,NFKBIA,BCL2L1,LAMB3,KRAS,RAC1,FH,BMP2,TGFBR1,SMAD4,SMAD2,HGF,LAMA1,CBLB,ETS1,FGF6,PPARD,PPARG,NFKB1,GLI2,PTEN,TGFA,NOS2,MYC,CTBP1,TP53,CCND1,BCL2,SOS2,FZD8,IL8,IGF1,BIRC5,BIRC3,FZD5,FZD4,NRAS,TCEB1,FGF14,MMP9,WNT3A,FGF16,TGFB3,FGF10,FGF13,TGFB2,SLC2A1,CSF3R,RELA,FGF22,STK4,CCDC6,TRAF1,FGFR2,WNT5A,GRB2,ARNT,PTK2,EG…
BIOCARTA_P38MAPK_PATHWAY	0.583998442309546	4e-04	-0.0191784884583066	0.5872	4e-04	NA	CDCA	4161	0.0088677966101695	0.99706050808314	0.0088677966101695	HRAS,GRB2,TGFB3,DAXX,TGFB2,ATF2,MAP3K5,RAC1,MYC,TGFBR1,MAP2K4,DDIT3,RPS6KA5,MEF2D,MAPK14,RIPK1,HSPB1
KEGG_MAPK_SIGNALING_PATHWAY	0.41485250940617	6e-04	-0.00594881023795241	0.2545	6e-04	NA	CDCA	5639	0.0122625	0.99706050808314	0.0122625	HRAS,MAP3K5,MAP3K8,PLA2G1B,MAP2K7,MAP2K5,MECOM,JUN,PLA2G2A,PDGFRA,PDGFRB,PLA2G2C,MAPK8,IL1R1,HSPA1A,CACNB4,HSPA1L,KRAS,RAC1,MAP2K1,TAOK1,MAP2K3,TGFBR1,TGFBR2,MAP2K4,FGF6,NFKB1,DAXX,MAPT,MYC,TP53,FLNB,MAP3K13,PLA2G12B,SOS2,PPP3CC,PPP3CA,RASA1,RASA2,PLA2G10,DUSP5,RPS6KA5,NRAS,RPS6KA6,DUSP3,RPS6KA3,RPS6KA4,DUSP1,MAPK14,DUSP9,DUSP8,FGF19,FGF14,FGF16,GNA12,TGFB3,FGF10,FGF13,TGFB2,IL1A,RELA,RELB,FGF22,…
BIOCARTA_MTA3_PATHWAY	0.681597691832319	6e-04	-0.00834526690039998	0.872	6e-04	NA	CDCA	2847	0.0122625	0.99706050808314	0.0122625	ALDOA,CDH1,MBD3,HDAC1,HSPB1,TUBA4A,TUBA4B,TUBA1A
KEGG_NITROGEN_METABOLISM	0.664137505443864	7e-04	-0.00306218205166197	0.8957	7e-04	NA	CDCA	541	0.01308	0.99706050808314	0.01308	HAL,ASNS,CPS1,CA9,CA2
KEGG_THYROID_CANCER	0.608637513188748	7e-04	-0.00933748332592263	0.8353	7e-04	NA	CDCA	4308	0.01308	0.99706050808314	0.01308	HRAS,PPARG,CDH1,TCF7L1,CTNNB1,KRAS,MYC,TP53,LEF1,CCDC6,NRAS,CCND1,NCOA4
KEGG_ASCORBATE_AND_ALDARATE_METABOLISM	0.762613673473397	8e-04	-0.000641848523748395	0.9929	8e-04	NA	CDCA	1125	0.013952	0.997249693251534	0.013952	ALDH1B1,UGT2B4,UGT2B10,UGT2B15,ALDH9A1
KEGG_RENAL_CELL_CARCINOMA	0.51147319781485	8e-04	-0.00396039603960396	0.7888	8e-04	NA	CDCA	5458	0.013952	0.99706050808314	0.013952	HRAS,PGF,TGFB3,TGFB2,SLC2A1,TGFA,PAK1,CRKL,JUN,VEGFA,GRB2,EGLN3,EGLN2,ARNT,KRAS,SOS2,RAC1,FIGF,FH,MAP2K1,VHL,RAF1,HGF,NRAS,ETS1,ARAF,RAP1B,TCEB1
BIOCARTA_CARM_ER_PATHWAY	0.584776052295404	9e-04	-0.00355801541806681	0.9099	9e-04	NA	CDCA	2634	0.014715	0.99706050808314	0.014715	GTF2E1,PELP1,HDAC11,PPARGC1A,HDAC3,CCND1,HDAC1,HDAC9,HDAC7,NCOR2
BIOCARTA_INTEGRIN_PATHWAY	0.564647685336665	9e-04	-0.00326199772648643	0.93	9e-04	NA	CDCA	4308	0.014715	0.99706050808314	0.014715	TLN1,HRAS,GRB2,BCAR1,PXN,VCL,PTK2,ZYX,CAPN1,CRKL,TNS1,FYN,JUN,MAPK8
KEGG_LEUKOCYTE_TRANSENDOTHELIAL_MIGRATION	0.453973921062007	0.001	-0.00550759154510271	0.592	0.001	NA	CDCA	6853	0.0153882352941176	0.99706050808314	0.0153882352941176	OCLN,MMP9,VCL,CTNNB1,ACTG1,RAPGEF4,RAPGEF3,F11R,NCF2,ACTN4,CTNNA1,THY1,CTNNA2,ITGAL,GNAI3,MYL5,MYL2,GNAI1,PXN,MYL9,PTK2,RAC2,RAC1,MYL12B,MYL12A,VAV2,RAP1B,CLDN7,CLDN4,BCAR1,CLDN6,CLDN5,CXCR4,ESAM,MSN,PRKCA,ICAM1,VASP,CLDN2,TXK,JAM2,CLDN18,CLDN10,CLDN14,CLDN15,VCAM1,PTK2B,PIK3R2,ACTB,CLDN22,CLDN20,CLDN23,CYBA,CYBB,MAPK14
KEGG_DRUG_METABOLISM_OTHER_ENZYMES	0.588872068226593	0.0011	-0.00202689341506822	0.9032	0.0011	NA	CDCA	6123	0.015810989010989	0.99706050808314	0.015810989010989	CYP3A4,CYP3A5,CYP3A7,CYP3A43,UMPS,CYP2A6,CYP2A7,UGT2B10,UGT2B15,XDH,UPP1,UPP2,DPYS,UGT2A3,CES7,UPB1,NAT2,TPMT,UGT2B4,DPYD
KEGG_GLYCEROLIPID_METABOLISM	0.593268800604827	0.0012	-0.000642895999208743	0.9673	0.0012	NA	CDCA	5595	0.0170608695652174	0.99706050808314	0.0170608695652174	DAK,AGPAT4,AGPAT3,PNPLA3,ALDH7A1,DGAT1,DGAT2,ALDH1B1,LCLAT1,GPAM,ALDH9A1,ALDH3A2,DGKB,DGKE,DGKD,DGKG,PPAP2A,PNLIPRP1,PNLIPRP2,DGKQ,GLYCTK,LIPG,MBOAT1,ALDH2,GK,LIPC
KEGG_GLYCOLYSIS_GLUCONEOGENESIS	0.626946529235179	0.0013	-0.000643309580364212	0.9577	0.0013	NA	CDCA	3525	0.0177125	0.99706050808314	0.0177125	LDHA,ADH1C,ADH1B,ADH1A,ACSS1,PDHA1,PFKP,ALDH3B1,PGM2,G6PC,ALDH1B1,PGM1,PKLR,ALDH9A1,ALDOA,ALDOB,ADH6,ALDH3A1,GALM,ADH4,BPGM,DLAT,PCK2,PCK1,GPI
BIOCARTA_41BB_PATHWAY	0.678168280906177	0.0013	-0.00622130054806695	0.9307	0.0013	NA	CDCA	3807	0.0177125	0.99706050808314	0.0177125	RELA,NFKBIA,NFKB1,TNFRSF9,MAP3K5,JUN,MAPK14,MAPK8
BIOCARTA_CXCR4_PATHWAY	0.611162264289416	0.0014	-0.0103724192433073	0.8653	0.0014	NA	CDCA	5808	0.0181306930693069	0.99706050808314	0.0181306930693069	PRKCA,HRAS,PIK3C2G,MAP2K1,GNAI1,RELA,BCAR1,RAF1,NFKB1,PXN,GNGT1,PTK2,GNAQ,PTK2B,GNB1
KEGG_PENTOSE_AND_GLUCURONATE_INTERCONVERSIONS	0.666804030466643	0.0015	-0.00202459137820355	0.9523	0.0015	NA	CDCA	1752	0.0185094339622642	0.99706050808314	0.0185094339622642	UGDH,CRYL1,UGT2B4,UGT2B10,UGT2B15,UGP2
BIOCARTA_PYK2_PATHWAY	0.576371045237754	0.0015	-0.00854658630570102	0.8453	0.0015	NA	CDCA	5331	0.0185094339622642	0.99706050808314	0.0185094339622642	HRAS,GRB2,BCAR1,PTK2B,RAC1,PAK1,PRKCA,MAP2K1,MAP2K3,MAP2K4,CRKL,GNAQ,MAPK14,JUN,MAPK8
KEGG_STEROID_HORMONE_BIOSYNTHESIS	0.588725541597239	0.0016	-0.00202729430379747	0.867	0.0016	NA	CDCA	1546	0.0188540540540541	0.99706050808314	0.0188540540540541	CYP3A4,CYP3A5,AKR1C2,CYP7A1,SULT1E1,UGT2B10,UGT2B15,AKR1D1,HSD17B6,UGT2B4
KEGG_TIGHT_JUNCTION	0.435318877321678	0.0019	-0.0113218790346608	0.3612	0.0019	NA	CDCA	5972	0.0214241379310345	0.99706050808314	0.0214241379310345	HRAS,OCLN,VAPA,AMOTL1,CTNNB1,ACTG1,CSNK2A1,F11R,MAGI2,ACTN4,MYH3,MYH4,MYH7,MYH6,MYH9,CTNNA2,MYL5,GNAI3,MYL2,GNAI1,MRAS,MYL9,KRAS,PARD6B,EPB41,MYL12B,MYL12A,MYH10,CLDN7,CLDN4,CLDN6,CLDN5,PTEN,PPP2R1B,PRKCA,PRKCE,EPB41L3,CLDN2,JAM2,PARD3,RAB3B,CLDN18,CLDN10,CLDN14,CLDN15,PPP2CA,PPP2CB,ACTB,CLDN22,CLDN20,CLDN23,NRAS,TJP2,SPTAN1
KEGG_GLYCINE_SERINE_AND_THREONINE_METABOLISM	0.634173062999377	0.0021	-0.00177874400909136	0.9191	0.0021	NA	CDCA	4311	0.022700826446281	0.99706050808314	0.022700826446281	AGXT,PIPOX,GLDC,ALAS2,DAO,GNMT,CHDH,GATM,GLYCTK,AGXT2,GAMT,PSAT1,CBS,AOC3
KEGG_FRUCTOSE_AND_MANNOSE_METABOLISM	0.597230959102989	0.0023	-0.00108717137774264	0.9523	0.0023	NA	CDCA	3420	0.023503125	0.99706050808314	0.023503125	ALDOA,SORD,PFKFB3,PFKFB2,ALDOB,PFKFB1,MTMR1,KHK,AKR1B10
KEGG_N_GLYCAN_BIOSYNTHESIS	0.488839899284375	0.0023	-0.0028184335443038	0.9396	0.0023	NA	CDCA	6192	0.023503125	0.99706050808314	0.023503125	MGAT5B,GANAB,FUT8,ALG1,ALG9,STT3B,STT3A,DAD1,RPN1,B4GALT1,B4GALT3,ST6GAL1,MAN1A1,MAN1C1,MAN2A1,MGAT2,ALG10B,DPM1,ALG10,MGAT5,ALG13
BIOCARTA_HIVNEF_PATHWAY	0.511631026119967	0.0024	-0.00964725671597487	0.6673	0.0024	NA	CDCA	3925	0.023603007518797	0.99706050808314	0.023603007518797	NFKB1,DAXX,ACTG1,MAP3K5,CASP7,CASP8,MAP2K7,CASP2,RELA,CYCS,PSEN1,RIPK1,MAPK8,TRAF1,LMNB2,NFKBIA,PTK2,TNFRSF1B,RASA1,CFLAR,BIRC3
KEGG_HISTIDINE_METABOLISM	0.629372115791947	0.0026	-0.000642260757867694	0.9894	0.0026	NA	CDCA	1936	0.0246434782608696	0.99706050808314	0.0246434782608696	ALDH3A1,ASPA,DDC,METTL6,HAL,ALDH3B1,AMDHD1,ALDH1B1,ALDH9A1
KEGG_SELENOAMINO_ACID_METABOLISM	0.59090945502977	0.0028	-0.00321082789962458	0.9373	0.0028	NA	CDCA	5060	0.0256111888111888	0.99706050808314	0.0256111888111888	SEPHS2,SCLY,MAT1A,MARS2,PAPSS2,MARS,LCMT1,LCMT2,METTL6,GGT7,CBS
BIOCARTA_VEGF_PATHWAY	0.55405017679646	0.0029	-0.00395237389457043	0.9295	0.0029	NA	CDCA	5073	0.0263416666666667	0.99706050808314	0.0263416666666667	HRAS,PXN,ARNT,PTK2,EIF1,EIF2B5,PRKCA,VHL,ELAVL1,EIF2S3,KDR,VEGFA
KEGG_TYROSINE_METABOLISM	0.587735215476992	0.0031	-0.0086509466607346	0.7113	0.0031	NA	CDCA	3646	0.0268529801324503	0.99706050808314	0.0268529801324503	ADH1C,ADH6,ADH1B,ADH1A,FAH,ALDH3A1,ADH4,TPO,HPD,LCMT1,DDC,METTL6,DBH,TAT,ALDH3B1,AOC3
KEGG_RETINOL_METABOLISM	0.628308063749736	0.0031	-0.00138511006678209	0.9033	0.0031	NA	CDCA	3520	0.0268529801324503	0.99706050808314	0.0268529801324503	CYP3A4,CYP3A5,CYP3A7,ADH1C,ADH1B,ADH1A,DHRS9,RDH5,DGAT1,DHRS4,DGAT2,UGT2B10,UGT2B15,DHRS4L2,ADH6,ALDH1A1,ADH4,CYP26B1,CYP2C8,CYP4A11,RDH10,UGT2B4,RDH16
BIOCARTA_PAR1_PATHWAY	0.543750950045771	0.0031	-0.00187811990312855	0.952	0.0031	NA	CDCA	5129	0.0268529801324503	0.99706050808314	0.0268529801324503	GNA13,F2RL3,GNAI1,GNA12,PTK2B,ARHGEF4,PRKCA,ARHGEF3,ARHGEF18,ARHGEF5,ARHGEF15,GNGT1,GNAQ,GNB1,F2R
KEGG_GALACTOSE_METABOLISM	0.620682930371153	0.0039	-0.000987898246480612	0.9662	0.0039	NA	CDCA	215	0.0324917197452229	0.99706050808314	0.0324917197452229	PGM2,G6PC,MGAM,PGM1
KEGG_METABOLISM_OF_XENOBIOTICS_BY_CYTOCHROME_P450	0.616773343927072	0.0041	-0.00202879904992825	0.8617	0.0041	NA	CDCA	3800	0.0333093167701863	0.99706050808314	0.0333093167701863	CYP3A4,CYP3A5,CYP3A7,CYP2C19,CYP2S1,ADH1C,ADH1B,ADH1A,GSTM1,AKR1C2,GSTM4,CYP2E1,ALDH3B1,UGT2B10,UGT2B15,CYP1B1,ADH6,ALDH3A1,ADH4,GSTA1,GSTA2,GSTA3,GSTA5,CYP2C8,UGT2B4
BIOCARTA_NFKB_PATHWAY	0.613629482328103	0.0049	-0.00587741393786734	0.8919	0.0049	NA	CDCA	4341	0.0388436363636364	0.99706050808314	0.0388436363636364	IL1R1,RELA,NFKBIA,NFKB1,TLR4,TNFRSF1B,MYD88,RIPK1,IKBKG,TNFAIP3
BIOCARTA_PML_PATHWAY	0.639867233518183	0.0052	-0.00844319360094801	0.8887	0.0052	NA	CDCA	1554	0.0404857142857143	0.99706050808314	0.0404857142857143	HRAS,TP53,DAXX,TNFRSF1B,RARA
KEGG_INSULIN_SIGNALING_PATHWAY	0.421134905789953	0.0053	-0.000844342902552896	0.9109	0.0053	NA	CDCA	2620	0.0410201183431953	0.99706050808314	0.0410201183431953	HRAS,PDE3B,RPS6KB1,IRS4,IRS2,PPP1CB,PPARGC1A,MAPK8,PHKA2,PHKA1,PPP1R3B,KRAS,GYS2,ACACB,CBLB,TSC2,G6PC,CRKL,PKLR,EXOC7,SOS2,PCK1,NRAS,PYGB
BIOCARTA_IL12_PATHWAY	0.602768618140425	0.0055	-0.00854363178428564	0.8458	0.0055	NA	CDCA	3069	0.0418255813953488	0.99706050808314	0.0418255813953488	CD3D,IL18,CD247,TYK2,JUN,MAPK14,MAPK8,IL12B
BIOCARTA_AT1R_PATHWAY	0.547111522906199	0.0057	-0.00854827552129657	0.8317	0.0057	NA	CDCA	5331	0.0430959537572254	0.99706050808314	0.0430959537572254	HRAS,GRB2,ATF2,AGTR1,PTK2,PTK2B,RAC1,PAK1,PRKCA,MAP2K1,MAP2K4,MEF2D,GNAQ,JUN,MAPK8
KEGG_AMINOACYL_TRNA_BIOSYNTHESIS	0.539540364857439	0.006	-0.0126056651342133	0.7391	0.006	NA	CDCA	5245	0.0443389830508475	0.99706050808314	0.0443389830508475	PSTK,NARS,QARS,WARS2,VARS,IARS,WARS,MARS2,TARSL2,MARS,YARS,SARS,AARS,GARS,EPRS,DARS2,SARS2,EARS2,CARS2
KEGG_PYRUVATE_METABOLISM	0.593743278231689	0.0061	-0.000642609985170539	0.9729	0.0061	NA	CDCA	5000	0.0445427027027027	0.99706050808314	0.0445427027027027	ME1,LDHA,LDHD,ACAT2,ACAT1,ACSS1,PDHA1,ACACB,DLAT,PCK2,PCK1,ALDH7A1,ALDH1B1,PKLR,ALDH2,MDH2,ALDH9A1,PC
KEGG_COMPLEMENT_AND_COAGULATION_CASCADES	0.54409784131438	0.0062	-0.00994950994950995	0.5473	0.0062	NA	CDCA	3185	0.0445427027027027	0.99706050808314	0.0445427027027027	MASP1,SERPINA5,SERPINE1,CFH,KNG1,F11,C5AR1,PROC,C8A,SERPINF2,F3,MBL2,C7,C3,BDKRB1,BDKRB2,KLKB1,CFB,C4BPB,C4BPA,PLG,CPB2,F2R
KEGG_MELANOMA	0.454538331350752	0.0063	-0.00405960691123323	0.79	0.0063	NA	CDCA	5736	0.0445427027027027	0.99706050808314	0.0445427027027027	FGF6,FGF19,E2F2,HRAS,PDGFA,FGF14,FGF16,FGF10,FGF13,PTEN,PDGFC,PDGFD,TP53,FGF22,CCND1,PDGFRA,PDGFRB,CDH1,KRAS,EGF,MAP2K1,RAF1,IGF1,HGF,NRAS,ARAF
BIOCARTA_MET_PATHWAY	0.53880126149504	0.0063	-0.00405258475832757	0.9039	0.0063	NA	CDCA	5331	0.0445427027027027	0.99706050808314	0.0445427027027027	HRAS,GRB2,PTEN,PXN,PTK2,PTK2B,PAK1,RASA1,MAP2K1,HGF,CRKL,JUN,MAPK8,RAP1B
BIOCARTA_TNFR2_PATHWAY	0.631163513635838	0.0063	-0.00962867864902232	0.8689	0.0063	NA	CDCA	3746	0.0445427027027027	0.99706050808314	0.0445427027027027	TRAF1,RELA,NFKBIA,TNFRSF1B,DUSP1,RIPK1,IKBKG,TNFAIP3
BIOCARTA_ETS_PATHWAY	0.629568523668161	0.0064	-0.0085423661860557	0.8804	0.0064	NA	CDCA	2406	0.0447657754010695	0.99706050808314	0.0447657754010695	HRAS,SIN3A,ETS1,ETS2,JUN,NCOR2
BIOCARTA_STRESS_PATHWAY	0.573004425701974	0.0068	-0.0085453198320573	0.8446	0.0068	NA	CDCA	4264	0.0465675392670157	0.99706050808314	0.0465675392670157	NFKBIA,NFKB1,CASP2,RELA,MAP2K3,MAP2K4,MAPK14,JUN,RIPK1,IKBKG,MAPK8
KEGG_COLORECTAL_CANCER	0.478518962336728	0.0073	-0.0085609659540776	0.6486	0.0073	NA	CDCA	6714	0.0487163265306122	0.99706050808314	0.0487163265306122	TGFB3,TGFB1,CTNNB1,TGFB2,CASP9,MYC,CYCS,TP53,LEF1,CCND1,JUN,MAPK8,DCC,TCF7L1,KRAS,RAC2,RAC3,BCL2,RAC1,AXIN2,APC,MAP2K1,TGFBR1,TGFBR2,SMAD4,RAF1,BIRC5,SMAD2,RALGDS,ARAF
BIOCARTA_BCR_PATHWAY	0.52998502978255	0.0073	-0.00854912037952165	0.8236	0.0073	NA	CDCA	4308	0.0487163265306122	0.99706050808314	0.0487163265306122	HRAS,GRB2,RAC1,PPP3CC,PPP3CA,BLNK,PRKCA,LYN,MAPK14,JUN,MAPK8,CD79B,CD79A
KEGG_TRYPTOPHAN_METABOLISM	0.639399520603293	0.0076	-0.000642609985170539	0.98	0.0076	NA	CDCA	3410	0.0499537688442211	0.99706050808314	0.0499537688442211	KYNU,CYP1B1,EHHADH,OGDHL,WARS2,KMO,ACAT2,OGDH,ACAT1,HADHA,WARS,TDO2,CAT,GCDH,DDC,ACMSD,ALDH1B1,ALDH9A1
KEGG_BUTANOATE_METABOLISM	0.684479892233052	0.0077	-0.000642387705687602	0.9809	0.0077	NA	CDCA	2928	0.050358	0.99706050808314	0.050358	EHHADH,HMGCS1,ACAT2,ACAT1,OXCT1,PDHA1,BDH1,ALDH5A1,ACSM3,ACSM1,HMGCS2,ALDH1B1,AKR1B10,ABAT,ACSM5,ALDH9A1
KEGG_PHENYLALANINE_METABOLISM	0.653447690107113	0.008	-0.00903569841504962	0.8565	0.008	NA	CDCA	1246	0.0512941176470588	0.99706050808314	0.0512941176470588	DDC,TAT,ALDH3A1,HPD,AOC3
KEGG_VASOPRESSIN_REGULATED_WATER_REABSORPTION	0.516035021747327	0.0082	-0.0136952437456739	0.6501	0.0082	NA	CDCA	4161	0.05232	0.99706050808314	0.05232	AVPR2,DYNC1LI2,RAB5C,AQP3,AQP2,CREB3L2,RAB11B,RAB11A,CREB3L1,NSF,STX4,CREB5,DCTN5,DCTN4,ADCY9,DYNC1I2
BIOCARTA_ATM_PATHWAY	0.633036369629586	0.0087	-0.00854320987654321	0.8933	0.0087	NA	CDCA	3746	0.0544478468899522	0.99706050808314	0.0544478468899522	RELA,TP53,NFKBIA,CHEK1,BRCA1,RBBP8,JUN,MAPK8,ABL1
KEGG_ADIPOCYTOKINE_SIGNALING_PATHWAY	0.479361662221221	0.0089	-0.000989902989507028	0.9274	0.0089	NA	CDCA	5030	0.0551715639810426	0.99706050808314	0.0551715639810426	PRKAG2,NFKB1,CAMKK2,SLC2A1,IRS4,IRS2,RELA,PRKAB1,IRS1,PPARGC1A,G6PC,MAPK8,STK11,NFKBIA,TNFRSF1B,ACSL4,ACSL3,ACSL5,ACACB,PCK2,ADIPOQ,PCK1,IKBKG
BIOCARTA_RELA_PATHWAY	0.63333904912427	0.0091	-0.00962772785622593	0.8982	0.0091	NA	CDCA	3746	0.0556205607476635	0.99706050808314	0.0556205607476635	RELA,NFKBIA,TNFRSF1B,HDAC3,RIPK1,IKBKG
BIOCARTA_FMLP_PATHWAY	0.527777740863305	0.0091	-0.0148257968865827	0.6861	0.0091	NA	CDCA	5331	0.0556205607476635	0.99706050808314	0.0556205607476635	HRAS,NFKBIA,NFKB1,RAC1,PPP3CC,PPP3CA,PAK1,PIK3C2G,NCF2,MAP2K1,RELA,MAP2K3,GNGT1,GNB1,MAPK14
BIOCARTA_TCR_PATHWAY	0.49955199785935	0.0093	-0.00855334717690102	0.7659	0.0093	NA	CDCA	4308	0.0563166666666667	0.99706050808314	0.0563166666666667	HRAS,GRB2,CD247,NFKBIA,NFKB1,RAC1,PPP3CC,PPP3CA,RASA1,PRKCA,CD3D,CD3E,RELA,MAP2K4,FYN,JUN,MAPK8
BIOCARTA_CTCF_PATHWAY	0.576350173729295	0.0096	-0.0307699906158937	0.5822	0.0096	NA	CDCA	3472	0.0567185840707965	0.99706050808314	0.0567185840707965	TGFBR1,SMAD5,TGFB3,SMAD4,TP53,RPS6KB1,PTEN,PPP2CA,CD79B,CD79A,MYC
KEGG_ACUTE_MYELOID_LEUKEMIA	0.479136797234598	0.0097	-0.0084599020432395	0.7066	0.0097	NA	CDCA	5681	0.0567185840707965	0.99706050808314	0.0567185840707965	PPARD,HRAS,STAT5A,SPI1,RPS6KB2,RPS6KB1,NFKB1,RARA,MYC,RELA,RUNX1T1,LEF1,PIM2,JUP,CCND1,GRB2,PML,TCF7L1,KRAS,SOS2,MAP2K1,RAF1,NRAS,IKBKG,ARAF
BIOCARTA_UCALPAIN_PATHWAY	0.579856226859017	0.0097	-0.00118500962820323	0.9847	0.0097	NA	CDCA	3943	0.0567185840707965	0.99706050808314	0.0567185840707965	TLN1,ITGB3,PXN,CAPN1,PTK2
KEGG_PRIMARY_IMMUNODEFICIENCY	0.52730778745985	0.0098	-0.00113664442797134	0.9608	0.0098	NA	CDCA	4752	0.0567185840707965	0.99706050808314	0.0567185840707965	CD8A,IL7R,ADA,TAP1,BLNK,CD3D,CD3E,DCLRE1C,CD40LG,IKBKG,AICDA,CD79A
KEGG_PURINE_METABOLISM	0.428239206499978	0.01	-0.000497166152928309	0.9468	0.01	NA	CDCA	6662	0.0568695652173913	0.99706050808314	0.0568695652173913	FHIT,GDA,ADCY7,ADCY8,PDE3B,PNP,PDE4B,NUDT5,PDE4C,NME4,NME5,NME1,PDE5A,PRPS2,XDH,ADSS,ENPP1,NT5C1B,PNPT1,ZNRD1,PPAT,ADA,PDE6B,POLE2,ENTPD8,ENTPD5,ENTPD6,ENTPD1,ALLC,ADSSL1,AK2,AK5,GART,POLD4,PDE7B,GUK1,PDE11A,GUCY1A3,PDE8B,NT5E,POLR1E,PDE10A,POLR1B,GMPR,RRM2,PKLR,DCK,POLR2D,AK3L1,PFAS,POLR2B,PDE1C,NUDT9,PAPSS2,POLR3G,POLR3K,NPR1,NPR2,POLR3A,POLR3C,AMPD2,POLR3B,ADCY9
BIOCARTA_NTHI_PATHWAY	0.578782129753747	0.01	-0.019164279363825	0.6992	0.01	NA	CDCA	3746	0.0568695652173913	0.99706050808314	0.0568695652173913	IL8,TGFBR1,MAP2K3,RELA,SMAD4,NFKBIA,MYD88,DUSP1,MAPK14
BIOCARTA_IGF1_PATHWAY	0.572733135114552	0.0102	-0.00854363178428564	0.8942	0.0102	NA	CDCA	4308	0.0570153846153846	0.99706050808314	0.0570153846153846	HRAS,GRB2,IGF1,IRS1,CSNK2A1,JUN,MAPK8,RASA1
BIOCARTA_IL1R_PATHWAY	0.54295249171488	0.0102	-0.00588031822898651	0.8421	0.0102	NA	CDCA	2359	0.0570153846153846	0.99706050808314	0.0570153846153846	IL1R1,TGFB3,MYD88,IL1RAP,RELA,MAP2K3,MAPK14,JUN,MAPK8
KEGG_GLYCEROPHOSPHOLIPID_METABOLISM	0.465035137350071	0.0109	-0.00089126559714795	0.9314	0.0109	NA	CDCA	6539	0.059405	0.99706050808314	0.059405	PLA2G1B,PHOSPHO1,PTDSS1,PCYT2,AGPAT4,AGPAT3,PTDSS2,PISD,CHPT1,LPCAT4,PLA2G2A,LCLAT1,PLA2G2C,GPAM,PLA2G5,PGS1,GPD1L,DGKB,DGKE,DGKD,DGKG,PLA2G12B,PEMT,PPAP2A,PPAP2B,GPD1,PLA2G15,DGKQ,PLA2G10,MBOAT1
KEGG_PROSTATE_CANCER	0.460743867027195	0.0109	-0.00886928946586067	0.5436	0.0109	NA	CDCA	5745	0.059405	0.99706050808314	0.059405	HSP90AB1,E2F2,HRAS,PDGFA,NFKB1,PTEN,CTNNB1,CREB3L2,TGFA,CREB3L1,PDGFC,PDGFD,RELA,TP53,LEF1,CCND1,PDGFRA,PDGFRB,FGFR2,GRB2,ERBB2,NFKBIA,TCF7L1,KRAS,BCL2,SOS2,EGF,MAP2K1,CREB1,RAF1,IGF1,CREB5,NRAS,HSP90B1,ARAF,IKBKG
BIOCARTA_CCR5_PATHWAY	0.594989766814956	0.0109	-0.00854194440329828	0.8582	0.0109	NA	CDCA	2149	0.059405	0.99706050808314	0.059405	CCL2,GNAQ,PTK2B,JUN,MAPK14
KEGG_NOD_LIKE_RECEPTOR_SIGNALING_PATHWAY	0.48431445739577	0.0112	-0.0191013460015835	0.3392	0.0112	NA	CDCA	4105	0.0602864197530864	0.99706050808314	0.0602864197530864	IL18,NFKB1,NOD1,CASP8,CASP1,RELA,NAIP,MAPK8,TNFAIP3,CXCL1,CCL2,CXCL2,NFKBIA,IL8,BIRC3,TAB3,HSP90B1,CCL13,MAPK14,IKBKG
KEGG_ENDOMETRIAL_CANCER	0.469802821799857	0.0119	-0.0093481056484321	0.6951	0.0119	NA	CDCA	5383	0.0622608	0.99706050808314	0.0622608	HRAS,PTEN,CTNNB1,ILK,MYC,TP53,LEF1,CTNNA2,CCND1,GRB2,ERBB2,CDH1,TCF7L1,KRAS,SOS2,AXIN2,EGF,APC,MAP2K1,RAF1,NRAS
KEGG_PENTOSE_PHOSPHATE_PATHWAY	0.583723227599099	0.0127	-0.00469298028948278	0.8788	0.0127	NA	CDCA	4398	0.0651435294117647	0.99706050808314	0.0651435294117647	ALDOA,PGD,ALDOB,DERA,PFKP,RBKS,PGM2,GPI,H6PD,PGM1,PRPS2
KEGG_MATURITY_ONSET_DIABETES_OF_THE_YOUNG	0.573937513360388	0.0131	-0.00444532253284599	0.9053	0.0131	NA	CDCA	2042	0.0664139534883721	0.99706050808314	0.0664139534883721	FOXA3,PAX6,HES1,HNF4A,NR5A2
KEGG_ARACHIDONIC_ACID_METABOLISM	0.509271800752393	0.0141	-0.00796517092959976	0.5949	0.0141	NA	CDCA	6464	0.0695954716981132	0.99706050808314	0.0695954716981132	CYP2C19,CYP2C18,GPX2,GPX6,PTGES,GPX4,GPX3,PLA2G1B,ALOX12B,CYP2E1,ALOX15B,PLA2G2A,PLA2G2C,PLA2G5,PLA2G12B,HPGDS,TBXAS1,PLA2G10,CYP2C8,EPHX2,CYP4A11,GGT6,GGT7,CYP4F3,ALOX5,CYP4F2
BIOCARTA_CDMAC_PATHWAY	0.588072757286641	0.0145	-0.00854152266219018	0.9081	0.0145	NA	CDCA	5331	0.0701391304347826	0.99706050808314	0.0701391304347826	PRKCA,HRAS,MAP2K1,RELA,NFKBIA,NFKB1,JUN,MYC
KEGG_AMYOTROPHIC_LATERAL_SCLEROSIS_ALS	0.477629591636232	0.0146	-0.00964534797447692	0.6002	0.0146	NA	CDCA	3943	0.0701391304347826	0.99706050808314	0.0701391304347826	DAXX,MAP3K5,CAT,CASP1,CYCS,TP53,DERL1,PPP3R1,PPP3R2,BCL2L1,TNFRSF1B,PPP3CC,PPP3CA,MAP2K3,MAPK14,TOMM40L
KEGG_BETA_ALANINE_METABOLISM	0.641623511572999	0.0148	-0.000642038719873568	0.9846	0.0148	NA	CDCA	495	0.0701391304347826	0.99706050808314	0.0701391304347826	UPB1,EHHADH,ALDH1B1,ABAT,DPYD,ALDH9A1
BIOCARTA_STEM_PATHWAY	0.595883726080692	0.0148	-0.0486299679091582	0.5209	0.0148	NA	CDCA	2935	0.0701391304347826	0.99706050808314	0.0701391304347826	CD8A,IL8,CSF1
KEGG_CYTOKINE_CYTOKINE_RECEPTOR_INTERACTION	0.403294896775207	0.0149	-0.00114919556310583	0.7211	0.0149	NA	CDCA	5808	0.0703581227436823	0.99706050808314	0.0703581227436823	IFNE,IFNK,LIFR,PPBP,IFNB1,CD40LG,CCR3,CCR2,CX3CR1,VEGFA,PDGFRA,PDGFRB,IL1R1,CD70,LIF,IL23A,BMP2,TGFBR1,TGFBR2,HGF,KDR,GH1,TNFRSF11B,IL4R,IL1RAP,LTBR,TNFRSF10A,INHBB,TNFRSF10C,INHBE,INHBC,IL12B,CXCL1,CSF1,CXCL2,IL7R,CCL24,CCL25,CCL20,IL10RB,IL8,IL7,CCL19,CCL13,PDGFA,IL18,TGFB3,TNFSF15,TNFSF14,CXCL11,CXCL10,TGFB2,IL17RB,CSF3R,PDGFC,IL1A,IL24,IL22,CCL2,TNFRSF12A,CX3CL1,CCL4,EGF,CSF1R,TNFSF10,TNFSF11…
BIOCARTA_TGFB_PATHWAY	0.588296967653403	0.0154	-0.00933287245074317	0.8762	0.0154	NA	CDCA	6384	0.0716839857651246	0.99706050808314	0.0716839857651246	MAP2K1,TGFBR1,TGFBR2,TGFB3,SMAD4,SMAD2,CDH1,TGFB2,ZFYVE9,SKIL,APC
BIOCARTA_EDG1_PATHWAY	0.53041092972156	0.0156	-0.00118559502050091	0.9822	0.0156	NA	CDCA	3943	0.0720547368421053	0.99706050808314	0.0720547368421053	GNAI1,ITGB3,SPHKAP,PTK2,S1PR1,PRKCA,GNB1,PDGFRA
KEGG_TGF_BETA_SIGNALING_PATHWAY	0.446273737637868	0.0157	-0.00644042605895467	0.5703	0.0157	NA	CDCA	8450	0.0720547368421053	0.99706050808314	0.0720547368421053	NOG,LTBP1,FST,TGFB3,RPS6KB2,RPS6KB1,TGFB1,TGFB2,ZFYVE9,RHOA,MYC,PITX2,PPP2R1B,NODAL,SKP1,INHBB,INHBA,ACVR2B,INHBE,INHBC,ACVR1,TNF,PPP2CA,LEFTY2,PPP2CB,THBS2,THBS3,THBS4,BMP4,BMP2,SMAD9,SMAD6,TGFBR1,TGFBR2,SMAD5,SMAD4,SMAD2,SMAD1,ID2,ID4,SMURF2,ID3,CHRD,BMP8B,BMP8A
BIOCARTA_TOLL_PATHWAY	0.524327200610036	0.016	-0.00855038798003262	0.7412	0.016	NA	CDCA	3746	0.0729198606271777	0.99706050808314	0.0729198606271777	TIRAP,NFKBIA,TLR3,TLR4,MYD88,RELA,MAP2K3,MAP2K4,MAPK14,JUN,IKBKG,MAPK8
BIOCARTA_CCR3_PATHWAY	0.528331687209056	0.0161	-0.0148170099273967	0.8378	0.0161	NA	CDCA	5481	0.0731208333333333	0.99706050808314	0.0731208333333333	PRKCA,HRAS,PIK3C2G,MYL2,MAP2K1,RAF1,GNGT1,PTK2,GNAQ,GNB1,CFL1
KEGG_PEROXISOME	0.542979153568835	0.017	-0.00747783885504878	0.6254	0.017	NA	CDCA	5521	0.0761506849315069	0.99706050808314	0.0761506849315069	ACOX2,EHHADH,PRDX1,AGXT,PEX7,AGPS,PEX1,PXMP2,DAO,NOS2,CAT,DDO,HAO1,DHRS4,HAO2,SLC27A2,CROT,ACAA1,XDH,HACL1,PIPOX,PEX16,ABCD2,IDH2,IDH1,PEX12,ACSL4,ACSL3,ACSL5,AMACR,EPHX2,CRAT,PEX11A,PEX11B,BAAT,MLYCD,SCP2
KEGG_PANCREATIC_CANCER	0.461409519896216	0.0182	-0.0144554455445545	0.4337	0.0182	NA	CDCA	6714	0.0788264900662252	0.99706050808314	0.0788264900662252	E2F2,PGF,TGFB3,NFKB1,TGFB1,TGFB2,CASP9,TGFA,RELA,TP53,CCND1,VEGFA,MAPK8,ERBB2,BCL2L1,KRAS,RAC2,RAC3,RAC1,EGF,FIGF,MAP2K1,TGFBR1,TGFBR2,SMAD4,RAF1,SMAD2,RALGDS,IKBKG,ARAF
BIOCARTA_EPO_PATHWAY	0.551583353671563	0.0187	-0.00854278801046862	0.8806	0.0187	NA	CDCA	6112	0.0797458064516129	0.99706050808314	0.0797458064516129	PTPN6,HRAS,MAP2K1,GRB2,STAT5A,STAT5B,RAF1,CSNK2A1,JUN,MAPK8,JAK2
BIOCARTA_MYOSIN_PATHWAY	0.530608067232507	0.0187	-0.00187756312070754	0.9534	0.0187	NA	CDCA	5129	0.0797458064516129	0.99706050808314	0.0797458064516129	GNA13,MYL2,GNA12,ARHGEF4,PRKCA,ARHGEF3,ARHGEF18,ARHGEF5,ARHGEF15,GNGT1,GNAQ,GNB1
KEGG_GLUTATHIONE_METABOLISM	0.54626773327841	0.0189	-0.00450049455984174	0.8477	0.0189	NA	CDCA	2724	0.0797458064516129	0.99706050808314	0.0797458064516129	PGD,GSTM1,GPX2,GSR,GSTM4,GCLC,GCLM,IDH2,IDH1,GSTA1,ODC1,GSTA2,GSTA3,GSTA5,GGT7
KEGG_VASCULAR_SMOOTH_MUSCLE_CONTRACTION	0.418545172557291	0.0193	-0.00530859297479659	0.5419	0.0193	NA	CDCA	6941	0.0811717041800643	0.99706050808314	0.0811717041800643	GNA13,ADCY7,ADCY8,GNA12,PRKG1,AGTR1,PLA2G1B,MYLK3,MYLK2,PPP1CB,PLA2G2A,PLA2G2C,KCNMB3,KCNMB4,ADORA2B,MYL9,MAP2K1,CACNA1S,AVPR1B,ADRA1B,ADRA1A,EDNRA,GUCY1A3,RAMP1,PRKCA,KCNMA1,ACTA2,PRKCH,PRKCE,GNAQ,PLA2G5,CALD1,MYL6B,PLA2G12B,PPP1R12A,PLA2G10,NPR1,RAF1,NPR2,ITPR1,CYP4A11,ADCY9,ARAF
KEGG_AXON_GUIDANCE	0.417651349839993	0.02	-0.0070999453850355	0.4812	0.02	NA	CDCA	8263	0.0826754716981132	0.99706050808314	0.0826754716981132	HRAS,PLXNA2,EFNA1,EFNA3,CXCL12,UNC5B,ROBO1,SEMA7A,UNC5C,PLXNB1,PLXNB2,EFNB1,PLXNB3,CHP2,EFNA5,PLXNC1,GNAI3,GNAI1,EPHB3,ITGB1,EPHB2,PTK2,KRAS,RAC2,RAC3,RAC1,EPHA1,NTN3,EPHA4,SEMA6A,EPHA7,EPHA6,SEMA6C,SEMA6D,ABL1,NRP1,PAK2,CXCR4,SEMA3E,SEMA3D,SEMA3C,SEMA3B,PAK1,SEMA3A,LIMK1,CDK5,SLIT1,SLIT2,NCK2,SEMA4G,SEMA4F,CFL2,CFL1,SRGAP3,SEMA4A,SRGAP1,ABLIM1,DCC,ABLIM3,PPP3R1,PPP3R2,PPP3CC,PPP3CA,RASA1,DPYSL5,…
BIOCARTA_CARDIACEGF_PATHWAY	0.605048913614773	0.02	-0.0085423661860557	0.8624	0.02	NA	CDCA	3746	0.0826754716981132	0.99706050808314	0.0826754716981132	HRAS,RELA,EDNRA,AGTR1,JUN,EGF,MYC
KEGG_EPITHELIAL_CELL_SIGNALING_IN_HELICOBACTER_PYLORI_INFECTION	0.442688717261973	0.0203	-0.00856308469039252	0.6797	0.0203	NA	CDCA	5649	0.0832363636363636	0.99706050808314	0.0832363636363636	CXCR1,NFKB1,NOD1,PAK1,ATP6V0D2,F11R,LYN,RELA,ATP6V1D,JUN,MAPK8,JAM2,CXCL1,NFKBIA,ATP6V1B2,ATP6V1B1,RAC1,GIT1,IL8,MAP2K4,ATP6V0E2,MAPK14,IKBKG,HBEGF
BIOCARTA_SPPA_PATHWAY	0.539363455752154	0.0207	-0.0340757568274977	0.6092	0.0207	NA	CDCA	5331	0.0840857142857143	0.99706050808314	0.0840857142857143	PRKCA,F2RL3,HRAS,TBXAS1,MAP2K1,GNAI1,GNGT1,PTK2,GNB1,F2R
BIOCARTA_IL7_PATHWAY	0.598217220586013	0.0209	-0.00113563422702809	0.9752	0.0209	NA	CDCA	3925	0.0845169230769231	0.99706050808314	0.0845169230769231	IL7,STAT5A,IL7R,FYN,PTK2B
BIOCARTA_GPCR_PATHWAY	0.472787326874584	0.021	-0.00854912037952165	0.8541	0.021	NA	CDCA	5331	0.0845169230769231	0.99706050808314	0.0845169230769231	HRAS,GNAI1,PPP3CC,PPP3CA,PRKCA,MAP2K1,CREB1,GNGT1,RPS6KA3,GNAQ,GNB1,JUN,PRKAR1A
KEGG_CHRONIC_MYELOID_LEUKEMIA	0.456897675312375	0.0212	-0.0144575927117889	0.4954	0.0212	NA	CDCA	6714	0.0847048192771084	0.99706050808314	0.0847048192771084	E2F2,HRAS,STAT5A,STAT5B,TGFB3,NFKB1,TGFB1,TGFB2,GAB2,SHC2,MYC,SHC4,CTBP1,RELA,TP53,MECOM,CCND1,CRKL,GRB2,NFKBIA,BCL2L1,KRAS,SOS2,MAP2K1,TGFBR1,TGFBR2,SMAD4,RAF1,NRAS,CBLB,HDAC2,CDKN1B,HDAC1,IKBKG,ARAF,ABL1
BIOCARTA_MITOCHONDRIA_PATHWAY	0.558787737161975	0.0214	-0.0144204652081584	0.7815	0.0214	NA	CDCA	3925	0.0847048192771084	0.99706050808314	0.0847048192771084	CYCS,BCL2L1,BIRC3,ENDOG,CASP7,CASP8
KEGG_LYSINE_DEGRADATION	0.539182300404084	0.0215	-0.000642737071096608	0.9803	0.0215	NA	CDCA	2928	0.0847048192771084	0.99706050808314	0.0847048192771084	EHHADH,OGDHL,AASS,ACAT2,OGDH,ACAT1,PIPOX,BBOX1,GCDH,SUV39H1,ALDH1B1,ALDH9A1
KEGG_GLYOXYLATE_AND_DICARBOXYLATE_METABOLISM	0.647650642047293	0.0215	-0.00745531746815444	0.9065	0.0215	NA	CDCA	3705	0.0847048192771084	0.99706050808314	0.0847048192771084	MTHFD2L,ACO2,ACO1,CS,MTHFD1L,HAO1,MTHFD1,HAO2,MDH2
KEGG_TOLL_LIKE_RECEPTOR_SIGNALING_PATHWAY	0.425373967055609	0.0223	-0.00237977193852256	0.7976	0.0223	NA	CDCA	3943	0.086553115727003	0.99706050808314	0.086553115727003	TLR1,TIRAP,TLR3,TLR4,CXCL11,CXCL10,MYD88,MAP3K8,MAP2K7,RELA,JUN,MAPK8,NFKBIA,MAP2K3,MAP2K4,IKBKG,NFKB1,CASP8,LBP,IFNAR1,IFNAR2,RIPK1,IL12B,IL8,MAPK14
BIOCARTA_RARRXR_PATHWAY	0.608509103089332	0.0223	-0.00844235991113305	0.9213	0.0223	NA	CDCA	4525	0.086553115727003	0.99706050808314	0.086553115727003	KAT2B,GTF2B,GTF2E1,HDAC3,RARA,ERCC3,NCOR2
BIOCARTA_GSK3_PATHWAY	0.540894299199199	0.0224	-0.0405572296596354	0.3581	0.0224	NA	CDCA	3746	0.086684023668639	0.99706050808314	0.086684023668639	GNAI1,TIRAP,TLR4,CTNNB1,MYD88,PPP2CA,LBP,RELA,LEF1,CCND1
BIOCARTA_P53HYPOXIA_PATHWAY	0.542125076453588	0.0246	-0.0267680758593441	0.6445	0.0246	NA	CDCA	4128	0.092728530259366	0.99706050808314	0.092728530259366	CSNK1A1,TAF1,TP53,FHL2,ABCB1,HSPA1A,CSNK1D,MAPK8
KEGG_VIRAL_MYOCARDITIS	0.444982999889801	0.0248	-0.00549477748626306	0.7361	0.0248	NA	CDCA	7475	0.093054857142857	0.99706050808314	0.093054857142857	HLA-DMB,CXADR,HLA-DMA,ACTG1,CASP9,CASP8,ICAM1,MYH3,CYCS,MYH4,MYH7,MYH6,CD40,MYH9,HLA-E,HLA-DQA1,EIF4G2,CCND1,CD40LG,HLA-DQB1,ITGAL,CAV1,DAG1,RAC2,RAC3,RAC1,HLA-DRB5,HLA-DOA,ACTB,FYN,ABL1,ABL2,MYH10
KEGG_ECM_RECEPTOR_INTERACTION	0.447950909505217	0.0249	-0.00118888393520583	0.9145	0.0249	NA	CDCA	809	0.093054857142857	0.99706050808314	0.093054857142857	SDC2,CD44,SDC1,COL3A1,ITGB5,ITGB3,ITGB6,ITGA2,ITGA6
BIOCARTA_BIOPEPTIDES_PATHWAY	0.469573229858796	0.0255	-0.0103816491991299	0.7867	0.0255	NA	CDCA	5681	0.095025641025641	0.99706050808314	0.095025641025641	HRAS,GRB2,GNAI1,STAT5A,PTK2B,MAPT,CAMK2A,PRKCA,KNG1,MAP2K1,RAF1,CDK5,GNGT1,FYN,GNB1,MAPK14,JAK2,MAPK8
KEGG_CALCIUM_SIGNALING_PATHWAY	0.396646846711646	0.0259	-0.000846065794057632	0.8752	0.0259	NA	CDCA	5271	0.0959932773109244	0.99706050808314	0.0959932773109244	TNNC2,ADCY7,TNNC1,ADCY8,ITPKA,ATP2B2,AGTR1,ATP2B3,GRIN2D,BST1,MYLK3,MYLK2,PLCE1,PDGFRA,PHKA2,ADORA2B,CYSLTR2,ERBB3,ERBB2,PHKA1,TRHR,BDKRB1,BDKRB2,TRPC1,P2RX4,ATP2A2,P2RX3,AVPR1B,P2RX2,ATP2A1,ADRA1A,PLCZ1,EDNRA,NOS2,PRKCA,SLC25A4,SLC25A5,PHKG2,GNAL,CHRM3,GNAQ,PTAFR,PPP3R1,PPP3R2,HRH1,PDE1C,PTK2B,PPP3CC,PPP3CA,CAMK2A,PTGFR,ITPR1,ADCY9,F2R
KEGG_P53_SIGNALING_PATHWAY	0.477244894649641	0.0261	-0.00465300465300465	0.7916	0.0261	NA	CDCA	4002	0.0959932773109244	0.99706050808314	0.0959932773109244	PTEN,TP53I3,SERPINE1,CASP8,CYCS,TP53,CCND1,CCND2,SERPINB5,CHEK1,SFN,CCNG1,SESN2,CCNG2,SESN3,IGF1,CCNB1,TSC2,PERP
BIOCARTA_HIF_PATHWAY	0.601466961271628	0.0262	-0.00394964206368798	0.9632	0.0262	NA	CDCA	4161	0.0959932773109244	0.99706050808314	0.0959932773109244	LDHA,VHL,ARNT,JUN,VEGFA
BIOCARTA_TOB1_PATHWAY	0.571694232409002	0.0267	-0.0307639128931905	0.5907	0.0267	NA	CDCA	6997	0.0972802228412256	0.99706050808314	0.0972802228412256	CD3G,CD3D,CD3E,TGFBR1,TGFBR2,CD247,TGFB3,SMAD4,TGFB1,TGFB2,TOB2,TOB1
KEGG_ALDOSTERONE_REGULATED_SODIUM_REABSORPTION	0.501927871756163	0.027	-0.00331207672153839	0.8832	0.027	NA	CDCA	2984	0.0978282548476454	0.99706050808314	0.0978282548476454	SFN,KRAS,NEDD4L,SCNN1A,IRS4,IRS2,ATP1A3,IGF1,ATP1A1,SLC9A3R2
BIOCARTA_CHEMICAL_PATHWAY	0.54027195574458	0.0271	-0.0144211774002371	0.802	0.0271	NA	CDCA	3925	0.0979193370165746	0.99706050808314	0.0979193370165746	PRKCA,TLN1,CYCS,TP53,BCL2L1,PXN,PTK2,CASP7
KEGG_ARGININE_AND_PROLINE_METABOLISM	0.532223869211436	0.0309	-0.000643023198298462	0.9633	0.0309	NA	CDCA	4425	0.108357104557641	0.99706050808314	0.108357104557641	SAT2,CKB,GOT1,DAO,NOS2,GATM,OTC,PYCR1,GLUL,ALDH1B1,ALDH9A1,PRODH,NAGS,AGMAT,CKMT2,ODC1,CPS1,CKMT1A,ALDH2,GAMT
KEGG_DRUG_METABOLISM_CYTOCHROME_P450	0.573121646184718	0.0311	-0.0020289998515366	0.8658	0.0311	NA	CDCA	2185	0.108766844919786	0.99706050808314	0.108766844919786	CYP3A4,CYP3A5,ADH1C,ADH1B,GSTM1,ALDH3B1,UGT2B10,UGT2B15,ADH6,ALDH3A1,FMO5,ADH4,GSTA1,GSTA2,GSTA3,GSTA5,UGT2B4
KEGG_PROPANOATE_METABOLISM	0.59250503526414	0.0312	-0.000642355964028066	0.9793	0.0312	NA	CDCA	4425	0.1088256	0.99706050808314	0.1088256	LDHA,EHHADH,ACAT2,ACSS3,ACAT1,HADHA,ACSS1,SUCLG1,ACACB,ALDH1B1,MLYCD,ALDH2,ABAT,ALDH9A1
BIOCARTA_IGF1MTOR_PATHWAY	0.551502956264672	0.0313	-0.0088395061728395	0.8772	0.0313	NA	CDCA	2882	0.108884042553191	0.99706050808314	0.108884042553191	PDK2,IGF1,RPS6KB1,PTEN,EIF2B5
KEGG_HEMATOPOIETIC_CELL_LINEAGE	0.441665454071371	0.0322	-0.00113945999504583	0.8904	0.0322	NA	CDCA	3254	0.11104375	0.99706050808314	0.11104375	CD8A,ANPEP,CD44,IL4R,CSF3R,TPO,CD3D,CD3E,IL1R1,CSF1,MME,ITGB3,IL7R,IL7,ITGA2,ITGA6
KEGG_ENDOCYTOSIS	0.39382252944081	0.0326	-0.00333515854447708	0.7042	0.0326	NA	CDCA	6010	0.11104375	0.99706050808314	0.11104375	HRAS,DAB2,WWP1,VPS4B,DNAJC6,STAM,ITCH,PSD3,PSD4,PSD2,HLA-E,PDGFRA,PDCD6IP,SH3GL2,FGFR2,ARFGAP2,FGFR3,ERBB3,STAM2,ASAP2,HSPA1A,HSPA1L,ADRB3,SNF8,EGF,AP2M1,CSF1R,GIT1,PARD6B,KDR,CBLB,RABEP1,NEDD4,SMURF2,GRK5,CLTCL1,GRK1,RAB5C,TSG101,VPS37A,CXCR1,ZFYVE20,CXCR4,AGAP2,EPN3,RAB11FIP5,CHMP1B,EPN2,PARD3,SH3GLB2,SH3GLB1,RAB11B,RAB11A,NEDD4L,EHD1,EHD4,DNM3,RAB22A,F2R,RNF41
KEGG_LINOLEIC_ACID_METABOLISM	0.586693747749988	0.0331	-0.00716332378223496	0.7618	0.0331	NA	CDCA	5363	0.112162694300518	0.99706050808314	0.112162694300518	CYP3A4,CYP3A5,CYP3A7,CYP2C19,CYP2C18,CYP3A43,PLA2G12B,PLA2G1B,PLA2G10,CYP2C8,CYP2E1,AKR1B10,PLA2G2A
KEGG_ALPHA_LINOLENIC_ACID_METABOLISM	0.577617008623045	0.036	-0.00839423266837843	0.8128	0.036	NA	CDCA	6261	0.118609571788413	0.99706050808314	0.118609571788413	PLA2G10,FADS2,ACOX3,PLA2G12B,PLA2G1B,PLA2G2A,PLA2G2C
KEGG_ERBB_SIGNALING_PATHWAY	0.417813587991696	0.0364	-0.00857157013328048	0.5289	0.0364	NA	CDCA	5681	0.119326315789474	0.99706050808314	0.119326315789474	HRAS,NRG4,STAT5A,RPS6KB2,RPS6KB1,PAK2,TGFA,PAK1,SHC2,MAP2K7,MYC,PRKCA,CRKL,JUN,MAPK8,ERBB3,GRB2,ERBB2,PTK2,KRAS,SOS2,EGF,CAMK2A,MAP2K1,MAP2K4,RAF1,NRAS,CBLB,ARAF,HBEGF,ABL1,ABL2
KEGG_VALINE_LEUCINE_AND_ISOLEUCINE_DEGRADATION	0.560155549813438	0.0383	-0.000642737071096608	0.9782	0.0383	NA	CDCA	4580	0.124017777777778	0.99706050808314	0.124017777777778	EHHADH,HMGCS1,ACAT2,ACAT1,HIBADH,HADHA,AUH,MCCC2,MCCC1,OXCT1,BCKDHB,DBT,ALDH7A1,HMGCS2,ALDH1B1,ALDH2,ABAT,ALDH9A1
BIOCARTA_ALK_PATHWAY	0.470528464994669	0.039	-0.0307912815697128	0.3891	0.039	NA	CDCA	5354	0.125336609336609	0.99706050808314	0.125336609336609	NOG,MYL2,TGFB3,TGFB2,CTNNB1,ATF2,GATA4,NKX2-5,BMP2,TGFBR1,SMAD6,SMAD5,TGFBR2,SMAD4,SMAD1,CHRD
KEGG_FATTY_ACID_METABOLISM	0.603780049379694	0.0412	-0.000642641751940284	0.9587	0.0412	NA	CDCA	2928	0.129854457831325	0.99706050808314	0.129854457831325	EHHADH,ADH1C,ADH6,ADH1B,ACAT2,ACAT1,DCI,ADH4,ACSL4,ACSL3,ACSL5,GCDH,CYP4A11,ALDH1B1,ALDH9A1
KEGG_PANTOTHENATE_AND_COA_BIOSYNTHESIS	0.574825672591301	0.0416	-0.0107139330502617	0.8277	0.0416	NA	CDCA	8265	0.1308	0.99706050808314	0.1308	ENPP1,ENPP3,UPB1,PPCS,DPYS,PPCDC,PANK4,PANK2,PANK3,PANK1,VNN1,DPYD,VNN2
KEGG_GLYCOSPHINGOLIPID_BIOSYNTHESIS_GANGLIO_SERIES	0.56761209956783	0.0418	-0.0484324858059738	0.5004	0.0418	NA	CDCA	3202	0.131113669064748	0.99706050808314	0.131113669064748	HEXB,ST6GALNAC5,ST6GALNAC4,ST3GAL5
KEGG_NOTCH_SIGNALING_PATHWAY	0.447127080341999	0.0423	-0.00148345942738466	0.9558	0.0423	NA	CDCA	2862	0.132364593301435	0.99706050808314	0.132364593301435	MFNG,LFNG,DTX4,CTBP1,KAT2B,HES1,HDAC1,PSEN1,DLL4,NCOR2
KEGG_B_CELL_RECEPTOR_SIGNALING_PATHWAY	0.422822895264543	0.045	-0.00856647685070562	0.5979	0.045	NA	CDCA	6714	0.139129245283019	0.99706050808314	0.139129245283019	HRAS,NFKB1,PIK3AP1,LYN,RELA,JUN,CD81,GRB2,NFKBIB,PPP3R1,PPP3R2,NFKBIA,CD72,KRAS,RAC2,RASGRP3,RAC3,SOS2,RAC1,PPP3CC,PPP3CA,INPP5D,BLNK,PTPN6,MAP2K1,RAF1,VAV2,NRAS,CD19,FCGR2B,IKBKG,CD79B,CD79A
BIOCARTA_LAIR_PATHWAY	0.572881717753699	0.0451	-0.00548066953043993	0.9018	0.0451	NA	CDCA	5056	0.139129245283019	0.99706050808314	0.139129245283019	KNG1,C7,ITGAL,ICAM1,IL8,C3,VCAM1,IL1A
BIOCARTA_CD40_PATHWAY	0.57024200755262	0.046	-0.0296716860034559	0.7271	0.046	NA	CDCA	4348	0.141546478873239	0.99706050808314	0.141546478873239	RELA,NFKBIA,NFKB1,DUSP1,IKBKG,TNFAIP3
BIOCARTA_CHREBP2_PATHWAY	0.438197750945895	0.0461	-0.0126557247379869	0.6943	0.0461	NA	CDCA	5530	0.141546478873239	0.99706050808314	0.141546478873239	YWHAZ,PPP2R3B,PPP2R3A,PPP2R5B,PRKAG2,PPP2CA,PPP2CB,PPP2R1B,PRKAB1,MLXIPL,MLX,PKLR,PRKAR1A,YWHAQ,PPP2R4
KEGG_CELL_ADHESION_MOLECULES_CAMS	0.399972028427859	0.0466	-0.00551196742476909	0.4938	0.0466	NA	CDCA	6019	0.14241308411215	0.99706050808314	0.14241308411215	PVR,OCLN,NRCAM,NEGR1,F11R,PTPRF,HLA-E,PDCD1LG2,HLA-DQA1,NCAM1,CD40LG,CD226,ITGAL,PVRL3,ITGAV,HLA-DRB5,HLA-DOA,ITGA6,NLGN4X,CD274,CLDN7,CLDN4,CD8A,CLDN6,CLDN5,SDC4,HLA-DMA,PDCD1,SDC2,CNTNAP2,ICAM1,SDC1,CLDN2,VCAN,JAM2,HLA-DQB1,CLDN18,CDH1,CLDN10,CDH2,CLDN14,CLDN15,VCAM1,CLDN22,CLDN20,CLDN23
BIOCARTA_TID_PATHWAY	0.538173770209661	0.0469	-0.00962915411584613	0.8916	0.0469	NA	CDCA	6510	0.142995804195804	0.99706050808314	0.142995804195804	RELA,TP53,NFKBIA,NFKB1,HSPA1A,TAX1BP3,LIN7A,TNFRSF1B,JAK2,IFNGR2,IFNGR1
KEGG_GNRH_SIGNALING_PATHWAY	0.408909745883769	0.0507	-0.00842835894893406	0.4472	0.0507	NA	CDCA	5363	0.15235057208238	0.99706050808314	0.15235057208238	HRAS,ADCY7,ADCY8,PLA2G1B,MAP2K7,JUN,PLA2G2A,MAPK8,GRB2,KRAS,MAP2K1,MAP2K3,MAP2K4,PRKCA,MMP14,GNAQ,MAP3K2,PTK2B,SOS2,PLA2G12B,CAMK2A,PLA2G10,RAF1,ITPR1,NRAS,ADCY9,MAPK14,HBEGF
KEGG_SMALL_CELL_LUNG_CANCER	0.427070547378367	0.0509	-0.00777766769047855	0.6171	0.0509	NA	CDCA	3925	0.15235057208238	0.99706050808314	0.15235057208238	E2F2,NFKB1,PTEN,NOS2,RARB,MYC,RELA,CYCS,TP53,CCND1,LAMC3,LAMC2,TRAF1,CKS1B,NFKBIA,BCL2L1,PTK2,LAMB3,ITGA2,BIRC3,LAMA1,ITGA6,IKBKG
KEGG_APOPTOSIS	0.410286126663206	0.0516	-0.00589605113214091	0.6998	0.0516	NA	CDCA	3925	0.153044897959184	0.99706050808314	0.153044897959184	NFKB1,MYD88,CASP7,IL1RAP,CASP8,RELA,CYCS,TP53,TNFRSF10C,RIPK1,IL1R1,PPP3R1,PPP3R2,NFKBIA,BCL2L1,PPP3CC,PPP3CA,CFLAR,BIRC3,CAPN1,TNFSF10,ENDOG,IKBKG
KEGG_ADHERENS_JUNCTION	0.431476065971037	0.0522	-0.00935782541961678	0.6583	0.0522	NA	CDCA	6656	0.154125507900677	0.99706050808314	0.154125507900677	LMO7,FER,VCL,CTNNB1,ACTG1,CSNK2A1,PTPRF,ACTN4,LEF1,CTNNA1,CTNNA2,PARD3,ERBB2,CDH1,ACP1,TCF7L1,PVRL4,RAC2,RAC3,PVRL3,RAC1,ACTB,PTPN6,TGFBR1,TGFBR2,SMAD4,SMAD2,SNAI2,FYN,PTPN1
KEGG_CHEMOKINE_SIGNALING_PATHWAY	0.368393787827025	0.0545	-0.0023898431665422	0.6814	0.0545	NA	CDCA	10316	0.160193258426966	0.99706050808314	0.160193258426966	ADCY3,ADCY4,HRAS,ADCY2,ADCY7,ADCY8,STAT5B,CXCL11,CXCL12,CXCL10,PRKACG,TIAM2,TIAM1,PIK3CA,PRKACA,PRKACB,PIK3CG,PIK3CB,ROCK2,RELA,CCL4L1,PPBP,CCR4,ARRB1,CCR3,CX3CR1,CCR2,CCL2,GNAI3,FGR,GNAI2,GRB2,GNAI1,NFKBIB,NFKBIA,ADRBK1,CX3CL1,CCL5,CCL4,CCL7,PXN,PTK2,KRAS,RAC2,RAC1,MAP2K1,VAV2,GNGT1,CXCL13,IKBKG,GRK6,GRK4,RAP1B,GRK5,GRK1,PREX1,BCAR1,CXCR1,CXCR2,NFKB1,AKT1,PLCB4,CXCR5,CXCR4,CXCR6,RHOA,PAK1,SHC3,S…
BIOCARTA_NDKDYNAMIN_PATHWAY	0.519927598904999	0.055	-0.091344492173999	0.2973	0.055	NA	CDCA	4298	0.161300448430493	0.99706050808314	0.161300448430493	PICALM,NME1,PPP3CC,PPP3CA,BIN1,AP2M1
BIOCARTA_SPRY_PATHWAY	0.519329393881287	0.0564	-0.0322931068536441	0.6141	0.0564	NA	CDCA	5331	0.163936	0.99706050808314	0.163936	HRAS,MAP2K1,GRB2,SPRY4,SPRY1,EGF,RASA1
KEGG_ALANINE_ASPARTATE_AND_GLUTAMATE_METABOLISM	0.518464496840201	0.057	-0.0066706196264453	0.7613	0.057	NA	CDCA	6995	0.165236283185841	0.99706050808314	0.165236283185841	ADSS,ASNS,ASL,AGXT,PPAT,GLS2,ASPA,GOT1,ALDH4A1,ADSSL1,ALDH5A1,CPS1,DDO,GLUL,ABAT,GPT,AGXT2
BIOCARTA_IL6_PATHWAY	0.481181313962705	0.0571	-0.0085440537337021	0.8864	0.0571	NA	CDCA	5532	0.165236283185841	0.99706050808314	0.165236283185841	HRAS,MAP2K1,GRB2,RAF1,TYK2,CSNK2A1,JUN
BIOCARTA_INSULIN_PATHWAY	0.506011351683483	0.0583	-0.00854363178428564	0.8985	0.0583	NA	CDCA	4308	0.167596483516484	0.99706050808314	0.167596483516484	HRAS,GRB2,IRS1,CSNK2A1,JUN,MAPK8,RASA1
BIOCARTA_DEATH_PATHWAY	0.475537773306358	0.0586	-0.0397272457752742	0.3666	0.0586	NA	CDCA	3925	0.168089473684211	0.99706050808314	0.168089473684211	NFKBIA,NFKB1,CASP7,CASP8,CFLAR,RELA,CYCS,BIRC3,TNFSF10,RIPK1
KEGG_PPAR_SIGNALING_PATHWAY	0.500805786796781	0.0589	-0.00217800217800218	0.8065	0.0589	NA	CDCA	2620	0.168497816593886	0.99706050808314	0.168497816593886	ACOX2,PPARD,EHHADH,PPARG,AQP7,CYP7A1,ILK,SLC27A4,PLIN1,ACSL4,ACSL3,ACSL5,ANGPTL4,DBI,PCK1,CYP4A11,HMGCS2,GK
KEGG_NEUROTROPHIN_SIGNALING_PATHWAY	0.37840789317264	0.0667	-0.00858816521048451	0.462	0.0667	NA	CDCA	4982	0.184723890063425	0.99706050808314	0.184723890063425	HRAS,MAP3K5,MAP2K7,MAP2K5,IRS4,IRS2,RELA,IRS1,PRDM4,JUN,MAPK8,GRB2,NFKBIA,KRAS,RAC1,MAP2K1,RAP1B,ABL1,NFKB1,SHC2,TP53,CRKL,PSEN1,NGFR,YWHAZ,BCL2,SOS2,SH2B3,CAMK2A,PDK1,RPS6KA5,RPS6KA6,NRAS,RPS6KA3,RPS6KA4,MAPK14,YWHAQ
BIOCARTA_GLEEVEC_PATHWAY	0.494155589497127	0.0699	-0.00854447572479874	0.8776	0.0699	NA	CDCA	5681	0.189687136929461	0.99706050808314	0.189687136929461	HRAS,MAP2K1,GRB2,STAT5A,MAP2K4,RAF1,CRKL,JUN,MAPK8,JAK2,MYC
BIOCARTA_TPO_PATHWAY	0.478262313104065	0.0718	-0.00854489775758174	0.8739	0.0718	NA	CDCA	5681	0.190882926829268	0.99706050808314	0.190882926829268	PRKCA,HRAS,MAP2K1,GRB2,STAT5A,RAF1,CSNK2A1,JUN,JAK2,RASA1
KEGG_PATHOGENIC_ESCHERICHIA_COLI_INFECTION	0.435386899283484	0.0741	-0.0083605421984763	0.6865	0.0741	NA	CDCA	8500	0.194886746987952	0.99706050808314	0.194886746987952	OCLN,TUBB2A,TLR4,CTNNB1,ACTG1,RHOA,TUBB6,TUBB8,TUBA1A,PRKCA,ROCK2,WAS,NCL,NCK2,TUBA4A,WASL,YWHAZ,CDH1,ARPC4,ARPC5,ITGB1,TUBB4Q,TUBB,TUBA3C,TUBA3D,ACTB,TUBA8,FYN,YWHAQ,TUBAL3,ABL1
BIOCARTA_ERK_PATHWAY	0.449922578371446	0.0761	-0.0328524849323189	0.5478	0.0761	NA	CDCA	5331	0.197497619047619	0.99706050808314	0.197497619047619	HRAS,GRB2,PPP2CA,MYC,MAP2K1,RPS6KA5,GNGT1,GNB1,PDGFRA,NGFR
KEGG_GAP_JUNCTION	0.402604688966666	0.0776	-0.0068384539147671	0.5841	0.0776	NA	CDCA	5798	0.200062204724409	0.99706050808314	0.200062204724409	HRAS,ADCY7,PDGFA,ADCY8,PRKG2,PRKG1,TUBB6,GUCY1A3,PDGFC,PDGFD,TUBA1A,MAP2K5,PRKCA,GJD2,GNAQ,PDGFRA,TUBA4A,PDGFRB,GNAI3,GNAI1,GRB2,TUBB4Q,KRAS,MAP3K2,SOS2,TUBA3D,EGF,MAP2K1,RAF1,ITPR1,NRAS,ADCY9,CSNK1D
KEGG_UBIQUITIN_MEDIATED_PROTEOLYSIS	0.38168767871649	0.0777	-0.0033270434005363	0.7891	0.0777	NA	CDCA	5340	0.200062204724409	0.99706050808314	0.200062204724409	BTRC,SAE1,WWP2,WWP1,ITCH,SOCS1,UBE2J1,SKP1,PPIL2,KEAP1,UBE2D3,FBXO4,FBXO2,CDC23,UBE2L6,CDC20,BRCA1,UBE2E3,CBLB,NEDD4,UBA2,SMURF2,UBE2E2,UBE2E1,UBE2G2,HERC3,UBE2H,HERC1,UBE2Z,PML,UBE2R2,NEDD4L,FBXW11,VHL,BIRC3,UBE2Q2,UBE2Q1,CUL4B,TCEB1
BIOCARTA_RAS_PATHWAY	0.468765333327322	0.0782	-0.0144218896626661	0.8035	0.0782	NA	CDCA	6434	0.200679452054795	0.99706050808314	0.200679452054795	HRAS,MAP2K1,RELA,RAF1,NFKB1,BCL2L1,FOXO4,RALGDS,RAC1
BIOCARTA_TEL_PATHWAY	0.5482407408053	0.0784	-0.0348113766541576	0.6645	0.0784	NA	CDCA	3925	0.200679452054795	0.99706050808314	0.200679452054795	PRKCA,TP53,KRAS,PPP2CA,MYC
BIOCARTA_NKT_PATHWAY	0.481449868937437	0.0789	-0.0238612785297895	0.5207	0.0789	NA	CDCA	6556	0.20156484375	0.99706050808314	0.20156484375	TGFB3,CCL4,TGFB1,TGFB2,CXCR4,IL4R,IFNGR2,IFNGR1,CD40LG,CCR3,IL12B
BIOCARTA_IL2_PATHWAY	0.47760821778763	0.0793	-0.0085440537337021	0.8626	0.0793	NA	CDCA	5681	0.202191812865497	0.99706050808314	0.202191812865497	HRAS,MAP2K1,GRB2,STAT5A,RAF1,CSNK2A1,JUN,MAPK8
KEGG_LEISHMANIA_INFECTION	0.42646280844522	0.081	-0.00856435643564357	0.5437	0.081	NA	CDCA	6502	0.205325581395349	0.99706050808314	0.205325581395349	MARCKSL1,TGFB3,TLR4,NFKB1,HLA-DMB,HLA-DMA,TGFB1,TGFB2,MYD88,NOS2,IFNGR2,IFNGR1,IL1A,NCF2,RELA,HLA-DQA1,JUN,IL12B,HLA-DQB1,C3,NFKBIA,HLA-DRB5,HLA-DOA,PTPN6,CYBA,FCGR2C,MAPK14,JAK2,FCGR2A
BIOCARTA_MPR_PATHWAY	0.438460613428535	0.0884	-0.00499110496145483	0.9126	0.0884	NA	CDCA	6859	0.221084512428298	0.99706050808314	0.221084512428298	HRAS,GNAI1,ARPC4,ARPC5,PIN1,PAQR5,PGR,ACTR3,CAP1,CDC25C,CCNB1,GNGT1,GNB1,PRKAR1A
KEGG_VEGF_SIGNALING_PATHWAY	0.401644528680906	0.0886	-0.00841792522901708	0.5572	0.0886	NA	CDCA	6714	0.221161832061069	0.99706050808314	0.221161832061069	HRAS,CASP9,PLA2G1B,SHC2,PRKCA,VEGFA,PLA2G2A,HSPB1,PLA2G2C,PLA2G5,PPP3R1,PPP3R2,MAPKAPK2,PXN,PTK2,KRAS,RAC2,RAC3,PLA2G12B,RAC1,PPP3CC,PPP3CA,PLA2G10,MAP2K1,RAF1,KDR,NRAS,MAPK14
KEGG_PROXIMAL_TUBULE_BICARBONATE_RECLAMATION	0.511400647834679	0.0901	-0.00577863387168469	0.8329	0.0901	NA	CDCA	2620	0.224050950570342	0.99706050808314	0.224050950570342	SLC38A3,ATP1A3,ATP1A1,PCK1,CA2
BIOCARTA_IL3_PATHWAY	0.507848258248446	0.091	-0.0340656627993088	0.6508	0.091	NA	CDCA	6084	0.225431818181818	0.99706050808314	0.225431818181818	HRAS,MAP2K1,GRB2,STAT5A,STAT5B,RAF1,JAK2
BIOCARTA_CERAMIDE_PATHWAY	0.484773073969194	0.092	-0.0643026471750296	0.3626	0.092	NA	CDCA	5331	0.226441353383459	0.99706050808314	0.226441353383459	MAP2K1,RELA,MAP2K4,CYCS,NFKB1,RIPK1,BCL2,CASP8,MAPK8,NSMAF
KEGG_STEROID_BIOSYNTHESIS	0.575851852024325	0.0921	-0.0197007850688787	0.716	0.0921	NA	CDCA	4107	0.226441353383459	0.99706050808314	0.226441353383459	FDFT1,SQLE,DHCR7,SC5DL,NSDHL,DHCR24
BIOCARTA_GATA3_PATHWAY	0.512395332193711	0.0941	-0.0191567097857213	0.7716	0.0941	NA	CDCA	2938	0.229632089552239	0.99706050808314	0.229632089552239	MAP2K3,JUNB,GATA3,MAPK14
KEGG_PORPHYRIN_AND_CHLOROPHYLL_METABOLISM	0.4827716263983	0.0949	-0.00202589188655005	0.951	0.0949	NA	CDCA	7143	0.230723420074349	0.99706050808314	0.230723420074349	ALAD,COX10,FTH1,HMOX2,ALAS2,CPOX,UGT2A3,EPRS,UGT1A1,EARS2,BLVRA,UGT2B17,UGT2B4,UGT2B10,UGT2B15
BIOCARTA_PDGF_PATHWAY	0.438034216545016	0.0958	-0.00854827552129657	0.8485	0.0958	NA	CDCA	5681	0.232479406307978	0.99706050808314	0.232479406307978	HRAS,PDGFA,GRB2,STAT5A,CSNK2A1,RASA1,PRKCA,MAP2K1,MAP2K4,RAF1,JUN,PDGFRA,MAPK8
KEGG_NICOTINATE_AND_NICOTINAMIDE_METABOLISM	0.489273972769146	0.0967	-0.0325480318071813	0.4746	0.0967	NA	CDCA	7798	0.234228888888889	0.99706050808314	0.234228888888889	NMNAT3,NMNAT2,NAMPT,ENPP1,BST1,NT5C1A,ENPP3,NT5C1B,PNP,NNT,NT5M,QPRT,NT5E,NMNAT1
BIOCARTA_NGF_PATHWAY	0.486544329479451	0.0977	-0.0085423661860557	0.9022	0.0977	NA	CDCA	5331	0.235777859778598	0.99706050808314	0.235777859778598	HRAS,MAP2K1,GRB2,CSNK2A1,JUN,MAPK8,NGFR
BIOCARTA_PGC1A_PATHWAY	0.493456456635693	0.0985	-0.00355590675622284	0.9476	0.0985	NA	CDCA	3075	0.237270718232044	0.99706050808314	0.237270718232044	ESRRA,PPARGC1A,MEF2D,PPP3CC
KEGG_PROTEIN_EXPORT	0.476192435391289	0.1078	-0.0890008396305626	0.2923	0.1078	NA	CDCA	4665	0.250448312611012	0.99706050808314	0.250448312611012	SRP68,SRP19,SEC61B,HSPA5,SEC61A1,SRP9
BIOCARTA_NO2IL12_PATHWAY	0.501634584850878	0.1099	-0.0505604108033378	0.5	0.1099	NA	CDCA	3069	0.252634797891037	0.99706050808314	0.252634797891037	CD3D,CD247,TYK2,IL12B,NOS2
BIOCARTA_HDAC_PATHWAY	0.462270510350028	0.1128	-0.00884256286123598	0.8486	0.1128	NA	CDCA	3075	0.254208904109589	0.99706050808314	0.254208904109589	PPP3CC,IGF1,MEF2D,MAPK14
KEGG_INOSITOL_PHOSPHATE_METABOLISM	0.427313339830808	0.1154	-0.0027206173328057	0.9044	0.1154	NA	CDCA	3293	0.256928571428571	0.99706050808314	0.256928571428571	ITPKA,PTEN,ITPK1,PIK3C2G,PIK3C2B,PI4KB,OCRL,INPP5E,INPP5B,INPP5A,IPPK
BIOCARTA_EGF_PATHWAY	0.439768856094484	0.1205	-0.00854785315480014	0.8508	0.1205	NA	CDCA	4308	0.264453020134228	0.99706050808314	0.264453020134228	HRAS,GRB2,STAT5A,CSNK2A1,EGF,RASA1,PRKCA,MAP2K4,JUN,MAPK8
KEGG_CARDIAC_MUSCLE_CONTRACTION	0.44072728075942	0.1233	-0.000693137934448955	0.963	0.1233	NA	CDCA	4299	0.267900996677741	0.99706050808314	0.267900996677741	UQCRC2,UQCRC1,TNNC1,CYC1,COX5A,UQCR10,MYH7,MYH6,MYL2,CACNB4,TPM1,COX6B1,COX7A1,ATP1A3,ATP1A1,CACNA2D3,TNNI3,CACNA2D4,ATP2A2,COX6A2
KEGG_BASAL_CELL_CARCINOMA	0.418023813067789	0.1262	-0.0235963393519664	0.2602	0.1262	NA	CDCA	3409	0.271943327841845	0.99706050808314	0.271943327841845	WNT3A,CTNNB1,TP53,LEF1,SMO,WNT11,WNT5A,TCF7L1,FZD8,BMP2,FZD5,FZD4,FZD10
BIOCARTA_FAS_PATHWAY	0.454894336795358	0.1287	-0.00854743083003952	0.8313	0.1287	NA	CDCA	3125	0.276419704433498	0.99706050808314	0.276419704433498	DAXX,CASP7,CASP8,CFLAR,MAP2K4,JUN,MAPK8
BIOCARTA_P53_PATHWAY	0.499649115353717	0.1313	-0.0348079391725091	0.6436	0.1313	NA	CDCA	3925	0.280621568627451	0.99706050808314	0.280621568627451	TP53,CCND1
KEGG_FC_EPSILON_RI_SIGNALING_PATHWAY	0.391552848443034	0.1327	-0.00841917591125198	0.5342	0.1327	NA	CDCA	6714	0.281315397082658	0.99706050808314	0.281315397082658	HRAS,GAB2,PLA2G1B,MAP2K7,PRKCA,LYN,PRKCE,PLA2G2A,PLA2G2C,MAPK8,PLA2G5,GRB2,KRAS,RAC2,RAC3,SOS2,PLA2G12B,RAC1,INPP5D,PDK1,PLA2G10,MAP2K1,MAP2K3,MAP2K4,RAF1,VAV2,NRAS,FYN,MAPK14
KEGG_NATURAL_KILLER_CELL_MEDIATED_CYTOTOXICITY	0.363113509349715	0.1331	-0.00551251489868892	0.5172	0.1331	NA	CDCA	8666	0.281706796116505	0.99706050808314	0.281706796116505	HRAS,MICA,KLRC3,FAS,PIK3CG,CHP2,HLA-E,IFNB1,KIR2DL3,KIR3DL1,KIR3DL2,ITGAL,GRB2,KLRK1,KRAS,RAC2,RAC3,RAC1,TYROBP,PTPN6,MAP2K1,MAP2K2,KIR2DS4,VAV2,TNFSF10,PLCG1,PLCG2,RAET1E,RAET1G,RAET1L,PAK1,SHC2,IFNGR2,IFNGR1,SHC4,PRKCA,ICAM1,ICAM2,GZMB,NCR1,NCR3,IFNAR1,TNFRSF10A,IFNAR2,TNFRSF10C,TNFRSF10B,ULBP2,PRF1,TNF,CD247,PPP3R1,PPP3R2,PTK2B,SOS2,PPP3CC,PPP3CA,PIK3R2,RAF1,NRAS,FYN,ARAF,IFNA16
BIOCARTA_NO1_PATHWAY	0.458446745823744	0.1364	-0.00681818181818182	0.808	0.1364	NA	CDCA	2034	0.284058505564388	0.99706050808314	0.284058505564388	PDE3B,PRKG2,BDKRB2,KNG1,VEGFA
BIOCARTA_MCALPAIN_PATHWAY	0.448765744809835	0.1366	-0.0340808060851526	0.5675	0.1366	NA	CDCA	4986	0.284058505564388	0.99706050808314	0.284058505564388	HRAS,TLN1,MYL2,PXN,PTK2,EGF,CAPN2,CAPN1
KEGG_SPHINGOLIPID_METABOLISM	0.428359296952163	0.1492	-0.000889723691364737	0.9697	0.1492	NA	CDCA	7583	0.304451794071763	0.99706050808314	0.304451794071763	ENPP7,SGPP1,SGMS1,UGT8,PPAP2A,PPAP2B,GAL3ST1,GBA,SGPL1,SPTLC2,UGCG,SPHK1,NEU3,NEU2,NEU4
KEGG_OOCYTE_MEIOSIS	0.391610225770276	0.1508	-0.00887940870082841	0.4617	0.1508	NA	CDCA	4907	0.306759564541213	0.99706050808314	0.306759564541213	PPP2R5B,ADCY7,ADCY8,BTRC,AURKA,ESPL1,PPP1CB,MAP2K1,CDC23,CDC20,SMC1B,PLCZ1,PPP2R1B,SPDYA,YWHAZ,PPP3R1,PPP3R2,PPP2CA,PPP2CB,PPP3CC,PPP3CA,CAMK2A,FBXW11,IGF1,CDC25C,ITPR1,CCNB1,RPS6KA6,RPS6KA3,ADCY9,YWHAQ
BIOCARTA_MAL_PATHWAY	0.459695051561301	0.1521	-0.0340723914868402	0.6429	0.1521	NA	CDCA	8637	0.308444651162791	0.99706050808314	0.308444651162791	HRAS,MAP2K1,DIAPH1,MAP2K2,LIMK1,RAF1,MAP3K1,RAC1,RHOA,MAPK8
BIOCARTA_VIP_PATHWAY	0.427091810583979	0.1582	-0.0643153526970954	0.2488	0.1582	NA	CDCA	8196	0.315552511415525	0.99706050808314	0.315552511415525	NFKBIA,NFKB1,VIPR2,PRKACG,PRKAR2B,MAP3K1,PPP3CC,PPP3CA,MYC,RELA,GNAQ,PRKAR1A,CALM2
KEGG_LYSOSOME	0.375098934441988	0.1585	-0.0217380515162043	0.2078	0.1585	NA	CDCA	6790	0.315552511415525	0.99706050808314	0.315552511415525	GNPTG,MCOLN1,NAPSA,AP4M1,NPC2,ACP5,CTSA,PPT1,ABCA2,CTSL1,SLC11A1,LAPTM5,NAGA,GALNS,LAMP1,CLTCL1,ARSB,SGSH,GM2A,ARSG,HEXB,AP3S2,TPP1,ATP6V0D2,HYAL1,CTSZ,CD164,DNASE2B,CTSE,SORT1,CTSC,CTSB,CTSH,AP1M2,PSAPL1,NAGPA,GNPTAB,AP3M2,GBA,PLA2G15,LIPA,MANBA,SUMF1,GGA1,ATP6V0A4
BIOCARTA_NFAT_PATHWAY	0.400608568491819	0.161	-0.00885393480734036	0.6866	0.161	NA	CDCA	7162	0.319183661119516	0.99706050808314	0.319183661119516	HRAS,EDN1,RPS6KB1,PRKAR2B,GATA4,MAPK8,FKBP1A,CALR,LIF,HAND1,PPP3CC,PPP3CA,NKX2-5,CSNK1A1,MAP2K1,RAF1,IGF1,MAPK14,PRKAR1A,HBEGF,CALM2
KEGG_DORSO_VENTRAL_AXIS_FORMATION	0.456712300168674	0.1638	-0.0146695643583918	0.76	0.1638	NA	CDCA	9281	0.322666265060241	0.99706050808314	0.322666265060241	ETV7,GRB2,KRAS,SOS1,SOS2,PIWIL2,PIWIL3,PIWIL4,ETV6,MAP2K1,SPIRE2,FMN2,NOTCH2,ETS1,ETS2,NOTCH4
BIOCARTA_HCMV_PATHWAY	0.469674416726007	0.1685	-0.0191576556559522	0.8174	0.1685	NA	CDCA	4308	0.330431784107946	0.99706050808314	0.330431784107946	MAP2K3,RELA,CREB1,NFKB1,MAPK14
BIOCARTA_COMP_PATHWAY	0.500625913980793	0.1707	-0.0371815129369939	0.5104	0.1707	NA	CDCA	3185	0.333442388059701	0.99706050808314	0.333442388059701	C7,MBL2,MASP1,CFB,C3,C8A
KEGG_PYRIMIDINE_METABOLISM	0.393270164007816	0.1781	-0.0128383067314365	0.3893	0.1781	NA	CDCA	6123	0.343277761413844	0.99706050808314	0.343277761413844	CTPS,PNP,NME4,NME5,NME1,PNPT1,NT5C1B,ZNRD1,CTPS2,POLE2,DHODH,ENTPD5,ENTPD6,ENTPD1,UPB1,POLD4,NT5E,POLR1E,POLR1B,UMPS,RRM2,TXNRD2,DCK,UPP1,UPP2,DPYS,POLR2B,DCTD,POLR3G,POLR3K,POLR3A,POLR3C,POLR3B,DPYD
KEGG_PHOSPHATIDYLINOSITOL_SIGNALING_SYSTEM	0.391960393366616	0.1785	-0.00272358126176092	0.8538	0.1785	NA	CDCA	5029	0.343302052785924	0.99706050808314	0.343302052785924	PLCZ1,PTEN,ITPKA,SYNJ2,ITPK1,PRKCA,PIK3C2G,PIK3C2B,PI4KB,PLCE1,INPP4B,OCRL,DGKB,DGKE,DGKD,DGKG,INPP5E,INPP5D,INPP5B,INPP5A,ITPR1,IPPK,PIP4K2C
KEGG_RIG_I_LIKE_RECEPTOR_SIGNALING_PATHWAY	0.379042246428242	0.1797	-0.00237623762376238	0.8829	0.1797	NA	CDCA	4777	0.344139970717423	0.99706050808314	0.344139970717423	DAK,NFKB1,CXCL10,IFNE,CASP8,IFNK,RELA,RIPK1,MAPK8,IL12B,NLRX1,NFKBIA,PIN1,RNF125,IL8,MAPK14,IKBKG
KEGG_T_CELL_RECEPTOR_SIGNALING_PATHWAY	0.355330789817584	0.1868	-0.00858049796647158	0.501	0.1868	NA	CDCA	4348	0.353595369030391	0.99706050808314	0.353595369030391	HRAS,MAP3K8,MAP2K7,CD3D,CD3E,RELA,JUN,GRB2,NFKBIA,KRAS,MAP2K1,CBLB,IKBKG,CD8A,NFKB1,DLG1,CD247,PPP3R1,PPP3R2,SOS2,PPP3CC,PPP3CA,PDK1,NRAS,FYN,MAPK14
BIOCARTA_MTOR_PATHWAY	0.44840116454452	0.1889	-0.0776411320195585	0.2238	0.1889	NA	CDCA	3571	0.355512517985612	0.99706050808314	0.355512517985612	PDK2,RPS6KB1,FKBP1A,PTEN,PPP2CA,TSC2
BIOCARTA_GH_PATHWAY	0.423055710074694	0.1905	-0.0340858568394013	0.5081	0.1905	NA	CDCA	9566	0.356982808022923	0.99706050808314	0.356982808022923	HRAS,HNF1A,GRB2,STAT5A,STAT5B,SOS1,PIK3CA,PRKCA,PIK3CG,PTPN6,MAP2K1,SOCS1,RAF1,IRS1,GH1,PLCG1,JAK2
KEGG_GLYCOSPHINGOLIPID_BIOSYNTHESIS_LACTO_AND_NEOLACTO_SERIES	0.434590801971926	0.1933	-0.0678225647105315	0.1924	0.1933	NA	CDCA	7415	0.359098727015559	0.99706050808314	0.359098727015559	GCNT2,B3GALT5,FUT5,ST3GAL3,B3GNT5,B3GNT4,B3GNT3,B4GALT1,B4GALT3,B3GALT2,B3GALT1,ABO
BIOCARTA_TH1TH2_PATHWAY	0.472895587295389	0.194	-0.0238494963460399	0.6523	0.194	NA	CDCA	2405	0.359098727015559	0.99706050808314	0.359098727015559	IL18,IL4R,IFNGR2
KEGG_PRIMARY_BILE_ACID_BIOSYNTHESIS	0.503628850271677	0.1941	-0.00217241038807149	0.9595	0.1941	NA	CDCA	1538	0.359098727015559	0.99706050808314	0.359098727015559	CYP7A1,AKR1D1
BIOCARTA_IL17_PATHWAY	0.491603291737829	0.1948	-0.0486299679091582	0.4662	0.1948	NA	CDCA	3069	0.359239436619718	0.99706050808314	0.359239436619718	IL8,CD3D,CD8A,CD247
KEGG_GLYCOSAMINOGLYCAN_BIOSYNTHESIS_CHONDROITIN_SULFATE	0.445239963787602	0.195	-0.00493875938364283	0.9083	0.195	NA	CDCA	2048	0.359239436619718	0.99706050808314	0.359239436619718	CHSY3,CSGALNACT2,CHST11
KEGG_TERPENOID_BACKBONE_BIOSYNTHESIS	0.531859329898648	0.1966	-0.00636879782769686	0.9059	0.1966	NA	CDCA	7793	0.360890756302521	0.99706050808314	0.360890756302521	MVD,HMGCS1,FDPS,ACAT2,ACAT1,PDSS2,HMGCS2,GGPS1,IDI2,IDI1
KEGG_CYTOSOLIC_DNA_SENSING_PATHWAY	0.379179724791461	0.2012	-0.0023742395014097	0.9023	0.2012	NA	CDCA	5571	0.365550624133148	0.99706050808314	0.365550624133148	IL18,NFKB1,CXCL10,CASP1,RELA,IFNB1,RIPK1,MAVS,NFKBIA,IL33,CCL4,ZBP1,POLR3G,POLR3K,POLR3A,IKBKG
BIOCARTA_CREB_PATHWAY	0.408178221827353	0.2036	-0.0191671194980981	0.7024	0.2036	NA	CDCA	4986	0.367829834254144	0.99706050808314	0.367829834254144	HRAS,GRB2,RAC1,CAMK2A,PRKCA,CREB1,RPS6KA5,MAPK14
BIOCARTA_RAC1_PATHWAY	0.44357292760417	0.2112	-0.0359065540573912	0.4877	0.2112	NA	CDCA	9344	0.377906429548564	0.99706050808314	0.377906429548564	PIK3CG,MYL2,NCF2,LIMK1,ARFIP2,RPS6KB1,CDK5,MAP3K1,RAC1,CFL1,PDGFRA,CHN1,PAK1
BIOCARTA_PITX2_PATHWAY	0.470461261297821	0.2123	-0.0364354480375216	0.6859	0.2123	NA	CDCA	1767	0.379355737704918	0.99706050808314	0.379355737704918	LEF1,HDAC1
KEGG_HEDGEHOG_SIGNALING_PATHWAY	0.395182424677341	0.2142	-0.00455130107846047	0.7746	0.2142	NA	CDCA	3409	0.380154138398914	0.99706050808314	0.380154138398914	WNT3A,BTRC,RAB23,SMO,WNT11,WNT5A,CSNK1A1,BMP2,CSNK1D,CSNK1E,BMP8A
BIOCARTA_CASPASE_PATHWAY	0.464945552492696	0.2157	-0.0558601274262854	0.2857	0.2157	NA	CDCA	3589	0.380941778975741	0.99706050808314	0.380941778975741	LMNB2,CYCS,BIRC3,CASP7,CASP8,CASP2
BIOCARTA_IL10_PATHWAY	0.453303675571697	0.2168	-0.0769268750308596	0.2902	0.2168	NA	CDCA	9593	0.381324193548387	0.99706050808314	0.381324193548387	TNF,STAT5A,STAT5B,STAT2,BLVRA,STAT6,STAT4,IL10RB,IL10RA,BLVRB,IL1A
BIOCARTA_AKAPCENTROSOME_PATHWAY	0.468562591603416	0.2169	-0.00928165884966675	0.8963	0.2169	NA	CDCA	9591	0.381324193548387	0.99706050808314	0.381324193548387	CDK1,PCNT,AKAP9,NUP85,PRKCE,PRKACG,PRKAR2B,PPP2CA,MAP2,RHOA,PRKACB
BIOCARTA_LONGEVITY_PATHWAY	0.489886410474579	0.2176	-0.00883732411750185	0.857	0.2176	NA	CDCA	3255	0.382041342281879	0.99706050808314	0.382041342281879	HRAS,IGF1,GH1
BIOCARTA_PTEN_PATHWAY	0.441292639702593	0.2201	-0.0369840015800909	0.5634	0.2201	NA	CDCA	9655	0.385055614973262	0.99706050808314	0.385055614973262	PDK2,GRB2,BCAR1,FASLG,PTEN,ITGB1,AKT1,PTK2,PDPK1,CDKN1B,SOS1,ILK,PIK3CA
BIOCARTA_MEF2D_PATHWAY	0.44209005963786	0.2215	-0.0364408453486075	0.6202	0.2215	NA	CDCA	6941	0.386129960053262	0.99706050808314	0.386129960053262	PRKCA,CAPN2,MEF2D,HDAC2,HDAC1,PPP3CC,PPP3CA
BIOCARTA_GCR_PATHWAY	0.434248628941033	0.2226	-0.00207397165572071	0.9825	0.2226	NA	CDCA	1983	0.387181914893617	0.99706050808314	0.387181914893617	RELA,ANXA1
BIOCARTA_CDC42RAC_PATHWAY	0.424351600740019	0.2287	-0.0653204305322405	0.5072	0.2287	NA	CDCA	10296	0.395164597093791	0.99706050808314	0.395164597093791	ARPC4,ARPC5,ACTR3,ARPC1B,RAC1,PDGFRA,RHOA,PIK3CA,WASL,PAK1
BIOCARTA_HSP27_PATHWAY	0.463656406088671	0.23	-0.0390520859047149	0.5946	0.23	NA	CDCA	7064	0.39688654353562	0.99706050808314	0.39688654353562	CYCS,MAPKAPK2,DAXX,CASP9,BCL2,HSPB1,IL1A
KEGG_LONG_TERM_POTENTIATION	0.371348939749439	0.2334	-0.0168316831683168	0.3892	0.2334	NA	CDCA	5411	0.401165834428384	0.99706050808314	0.401165834428384	HRAS,ADCY8,GRIN2D,RAPGEF3,PRKCA,PPP1CB,GNAQ,PPP3R1,PPP3R2,KRAS,PPP3CC,PPP3CA,CAMK2A,MAP2K1,RAF1,ITPR1,RPS6KA6,NRAS,RPS6KA3,ARAF,RAP1B
BIOCARTA_ECM_PATHWAY	0.41254322642991	0.238	-0.0340791228330123	0.623	0.238	NA	CDCA	5331	0.4055140625	0.99706050808314	0.4055140625	TLN1,HRAS,MAP2K1,MYL2,DIAPH1,PXN,PTK2,FYN
BIOCARTA_PPARA_PATHWAY	0.406910478347213	0.2381	-0.00356171160029681	0.8597	0.2381	NA	CDCA	1559	0.4055140625	0.99706050808314	0.4055140625	EHHADH,NOS2,MYC,RELA,NR0B2,PPARGC1A,JUN,NCOR2
KEGG_BASAL_TRANSCRIPTION_FACTORS	0.418085791347324	0.2426	-0.019372374598468	0.6077	0.2426	NA	CDCA	5068	0.410674773609314	0.99706050808314	0.410674773609314	GTF2E1,GTF2E2,TAF5L,TAF1,TAF4B,GTF2H3,GTF2B,TAF11,GTF2I,GTF2F2
BIOCARTA_BCELLSURVIVAL_PATHWAY	0.472749646012943	0.2453	-0.0626511972352506	0.4263	0.2453	NA	CDCA	1904	0.412406683804627	0.99706050808314	0.412406683804627	DPF2,BIRC5,CASP7
BIOCARTA_BAD_PATHWAY	0.413477233742879	0.2464	-0.00884212606204307	0.8375	0.2464	NA	CDCA	293	0.413724261874198	0.99706050808314	0.413724261874198	BCL2L1,IGF1
KEGG_HUNTINGTONS_DISEASE	0.39457829882029	0.2485	-0.00358226777451614	0.762	0.2485	NA	CDCA	6483	0.415786973180077	0.99706050808314	0.415786973180077	COX5A,COX5B,UQCR10,UQCR11,SIN3A,CREB3L2,CREB3L1,TAF4B,DCTN4,PPARGC1A,ATP5C1,COX6B1,HAP1,AP2M1,VDAC2,HDAC2,HDAC1,BBC3,COX6A2,CLTCL1,UQCRC2,ATP5D,UQCRC1,ATP5B,CYC1,PPARG,NDUFS7,CASP9,NDUFS8,CASP8,ATP5O,NDUFS1,ATP5J,SLC25A4,SLC25A5,CYCS,TP53,COX4I1,GNAQ,NDUFB3,NDUFB5,NDUFB7,NDUFB8,NDUFB9,DNAH1,ATP5G1,POLR2B,TFAM,DNALI1,DNAI1,TGM2,NDUFA8,COX7A1,NDUFA6,CREB1,NDUFA7,ATP5F1,CREB5,ITPR1,SOD2,SDHA,SDHB,IF…
BIOCARTA_NKCELLS_PATHWAY	0.447790414260778	0.259	-0.0103703703703704	0.8057	0.259	NA	CDCA	6084	0.426664987405542	0.99706050808314	0.426664987405542	KLRC3,MAP2K1,IL18,PTK2B,RAC1,PAK1
BIOCARTA_TNFR1_PATHWAY	0.421795927853888	0.2628	-0.00854700854700855	0.8336	0.2628	NA	CDCA	3125	0.431837185929648	0.99706050808314	0.431837185929648	CASP8,CASP2,MAP2K4,JUN,RIPK1,MAPK8
BIOCARTA_CALCINEURIN_PATHWAY	0.435488348151548	0.2653	-0.0942129172427415	0.2431	0.2653	NA	CDCA	3741	0.433223970037453	0.99706050808314	0.433223970037453	GNAQ,PPP3CC,MARCKS,PPP3CA
KEGG_MTOR_SIGNALING_PATHWAY	0.380694176027986	0.2681	-0.00885305900390722	0.7141	0.2681	NA	CDCA	2878	0.43572952853598	0.99706050808314	0.43572952853598	RPS6KB2,RPS6KB1,VEGFA,FIGF,IGF1,RICTOR,RPS6KA6,RPS6KA3,TSC2
BIOCARTA_ERYTH_PATHWAY	0.471337584629406	0.2685	-0.00883732411750185	0.8638	0.2685	NA	CDCA	4341	0.43572952853598	0.99706050808314	0.43572952853598	TGFB3,IGF1,TGFB2
BIOCARTA_FCER1_PATHWAY	0.391723031402431	0.2755	-0.00855081059707394	0.804	0.2755	NA	CDCA	5458	0.443785714285714	0.99706050808314	0.443785714285714	HRAS,GRB2,PPP3CC,PPP3CA,MAP2K7,LYN,MAP2K1,MAP2K4,RAF1,JUN,MAPK8
BIOCARTA_RACCYCD_PATHWAY	0.415143402148466	0.277	-0.0340841730883225	0.5063	0.277	NA	CDCA	9344	0.445653136531365	0.99706050808314	0.445653136531365	HRAS,NFKBIA,NFKB1,AKT1,RAC1,RHOA,PAK1,TFDP1,RELA,RAF1,CDK6,CCND1,CDKN1B,IKBKG
BIOCARTA_G2_PATHWAY	0.445538561328877	0.2854	-0.0348216931739603	0.4849	0.2854	NA	CDCA	5173	0.457479411764706	0.99706050808314	0.457479411764706	TP53,CHEK1,CDC25C,CDC25A,BRCA1,CDC25B,CCNB1,YWHAQ
KEGG_GLIOMA	0.365475706518942	0.2976	-0.00885919326899282	0.6249	0.2976	NA	CDCA	10032	0.470121739130435	0.99706050808314	0.470121739130435	E2F2,HRAS,PDGFA,PTEN,AKT1,PIK3CA,TGFA,SHC3,SHC2,SHC4,PIK3CG,PRKCA,PIK3CB,TP53,CDK6,CCND1,PDGFRA,PDGFRB,GRB2,KRAS,SOS1,SOS2,PIK3R5,EGF,PIK3R3,CAMK2A,PIK3R2,MAP2K1,MAP2K2,RAF1,IGF1,NRAS,PLCG1,PLCG2,ARAF,MTOR,CALM2
BIOCARTA_EIF4_PATHWAY	0.40507775266025	0.3051	-0.019164279363825	0.7392	0.3051	NA	CDCA	3741	0.476787096774194	0.99706050808314	0.476787096774194	PDK2,RPS6KB1,IRS1,PTEN,MAPK14
BIOCARTA_RHO_PATHWAY	0.384314918270994	0.3093	-0.0183318509734163	0.6973	0.3093	NA	CDCA	10296	0.481624285714286	0.99706050808314	0.481624285714286	TLN1,MYL2,DIAPH1,PIP5K1B,ARPC4,ARPC5,VCL,ACTR3,ARHGAP6,ARHGAP5,GSN,RHOA,ARHGEF1,LIMK1,ARHGEF5,ARPC1B,CFL1,OPHN1
KEGG_AMINO_SUGAR_AND_NUCLEOTIDE_SUGAR_METABOLISM	0.384816383065256	0.3119	-0.00469692475032137	0.8572	0.3119	NA	CDCA	1299	0.483357733175915	0.99706050808314	0.483357733175915	UGDH,PGM2,GPI,PGM1,UGP2
BIOCARTA_TFF_PATHWAY	0.408560054760442	0.3123	-0.0340757568274977	0.6126	0.3123	NA	CDCA	9344	0.483357733175915	0.99706050808314	0.483357733175915	PIK3CG,HRAS,GRB2,CYCS,ITGB1,CTNNB1,AKT1,GH1,PTK2,CASP9,SOS1,RHOA
BIOCARTA_ARAP_PATHWAY	0.427007884375402	0.3125	-0.0470547573199032	0.5901	0.3125	NA	CDCA	10071	0.483357733175915	0.99706050808314	0.483357733175915	KDELR3,ARFGAP3,CLTB,CYTH1,GPLD1,ASAP2,CYTH2,CYTH3,ARF1,KDELR1
BIOCARTA_IL2RB_PATHWAY	0.387499458748719	0.3151	-0.0144325820482404	0.6335	0.3151	NA	CDCA	6084	0.484883294117647	0.99706050808314	0.484883294117647	HRAS,GRB2,STAT5A,STAT5B,RPS6KB1,BCL2L1,BCL2,MYC,CFLAR,SOCS1,RAF1,IRS1,CRKL
BIOCARTA_ATRBRCA_PATHWAY	0.440985900164302	0.3239	-0.0348148148148148	0.5861	0.3239	NA	CDCA	2634	0.492629302325581	0.99706050808314	0.492629302325581	TP53,CHEK1,FANCE,FANCC
KEGG_VIBRIO_CHOLERAE_INFECTION	0.355811094401241	0.3251	-0.0293317505069991	0.3922	0.3251	NA	CDCA	10644	0.493880139372822	0.99706050808314	0.493880139372822	ADCY3,ATP6AP1,PDIA4,ACTG1,PRKACG,PRKACA,PRKACB,ATP6V0D1,KCNQ1,KDELR1,ATP6V0D2,PRKCA,KDELR3,ATP6V1H,ATP6V1D,SEC61B,ATP6V1G2,ATP6V1B2,ATP6V1G1,ATP6V1B1,SEC61A1,SEC61A2,ACTB,SLC12A2,ATP6V0E2,ADCY9,ARF1,PLCG1,PLCG2,ATP6V0A4,TJP2
BIOCARTA_BARRESTIN_SRC_PATHWAY	0.40774998197934	0.3365	-0.0340656627993088	0.7328	0.3365	NA	CDCA	5331	0.505329506314581	0.99706050808314	0.505329506314581	HRAS,MAP2K1,GNGT1,GNB1
KEGG_RENIN_ANGIOTENSIN_SYSTEM	0.428196115341831	0.346	-0.0299214931121315	0.6411	0.346	NA	CDCA	2724	0.515453302961276	0.99706050808314	0.515453302961276	MME,CTSA,AGTR1
BIOCARTA_SHH_PATHWAY	0.41878956403657	0.3558	-0.137602448898983	0.1078	0.3558	NA	CDCA	8262	0.52451530726257	0.99706050808314	0.52451530726257	GLI2,SHH,SUFU,PRKACG,PRKAR2B,SMO,DYRK1B,PRKAR1A
KEGG_NON_SMALL_CELL_LUNG_CANCER	0.362528186980802	0.3577	-0.0252275425405619	0.3343	0.3577	NA	CDCA	9979	0.52451530726257	0.99706050808314	0.52451530726257	FHIT,E2F2,HRAS,AKT1,PDPK1,CASP9,TGFA,PIK3CA,RARB,PIK3CG,PRKCA,PIK3CB,TP53,CDK6,STK4,CCND1,GRB2,ERBB2,KRAS,SOS1,SOS2,EGF,PIK3R3,PIK3R2,MAP2K1,MAP2K2,RAF1,NRAS,RASSF5,PLCG1,PLCG2,ARAF
BIOCARTA_G1_PATHWAY	0.4160582665515	0.358	-0.0348285742515562	0.4545	0.358	NA	CDCA	3472	0.52451530726257	0.99706050808314	0.52451530726257	TGFB3,SMAD4,TP53,CCND1,HDAC1,ABL1
KEGG_ALZHEIMERS_DISEASE	0.349189383958801	0.3582	-0.0330118325544397	0.0709	0.3582	NA	CDCA	8594	0.52451530726257	0.99706050808314	0.52451530726257	SNCA,COX5A,COX5B,UQCR10,UQCR11,GRIN2D,FAS,CHP2,GRIN2A,COX6C,ATP5C1,HSD17B10,COX7B,MME,COX6B1,COX8C,GRIN1,CACNA1S,ATF6,ATP2A2,NDUFV1,ATP2A1,COX6A2,UQCRC2,ATP5D,UQCRC1,ATP5B,CYC1,NDUFS7,NDUFS6,CASP9,MAPT,CASP7,NDUFS8,CASP8,ATP5O,NDUFS1,ATP5J,NDUFB10,CYCS,COX4I1,CDK5,PSEN1,GNAQ,PSEN2,NDUFB3,NDUFB5,TNF,NDUFB7,APH1A,NDUFB8,NDUFB9,PPP3R1,PPP3R2,ATP5G2,ATP5G1,ATP5G3,PPP3CC,PPP3CA,NDUFA8,COX7A1,NDUFA9,ND…
BIOCARTA_ARF_PATHWAY	0.408201133880115	0.3582	-0.0348096578284699	0.6762	0.3582	NA	CDCA	4954	0.52451530726257	0.99706050808314	0.52451530726257	TP53,RAC1,ABL1,MYC
KEGG_PARKINSONS_DISEASE	0.364369222890169	0.3588	-0.0329397757714059	0.2877	0.3588	NA	CDCA	6434	0.52451530726257	0.99706050808314	0.52451530726257	SNCA,COX5A,COX5B,UQCR10,UQCR11,UBE2J1,ATP5C1,COX6B1,UBE2L6,VDAC2,COX6A2,ATP5D,UQCRC2,UQCRC1,UBE2G1,ATP5B,CYC1,UBE2G2,UCHL1,PINK1,NDUFS7,NDUFS8,ATP5O,NDUFS1,ATP5J,SLC25A4,SLC25A5,CYCS,COX4I1,NDUFB3,NDUFB5,NDUFB7,NDUFB8,NDUFB9,ATP5G1,COX7A1,NDUFA8,NDUFA6,NDUFA7,ATP5F1,SDHA,SDHB,SDHD,ATP5A1
KEGG_FC_GAMMA_R_MEDIATED_PHAGOCYTOSIS	0.342668497559582	0.3625	-0.000892193308550186	0.9386	0.3625	NA	CDCA	10417	0.527710344827586	0.99706050808314	0.527710344827586	RPS6KB2,RPS6KB1,GAB2,PIK3CA,PIK3CG,PIK3CB,ARPC1B,ASAP2,ARPC4,ARPC5,RAC2,RAC1,MAP2K1,SPHK1,VAV2,LAT,MYO10,PLCG1,PLCG2,MARCKS,WASF3,MARCKSL1,PIP5K1B,AKT1,GSN,PAK1,PRKCA,LYN,LIMK1,PRKCE,WAS,VASP,CRKL,CFL2,CFL1,WASL,AMPH,PIK3R5,INPP5D,PIK3R3,PPAP2A,PPAP2B,PIK3R2,DNM3,RAF1,FCGR2B,FCGR2C,FCGR2A,DNM2
KEGG_BASE_EXCISION_REPAIR	0.399169934644343	0.3647	-0.0111182487522854	0.7191	0.3647	NA	CDCA	4389	0.529442397336293	0.99706050808314	0.529442397336293	APEX2,POLE2,NTHL1,APEX1,NEIL1,MPG,TDG,PARP3,PARP2
KEGG_PROGESTERONE_MEDIATED_OOCYTE_MATURATION	0.352297436978713	0.369	-0.0088675319528386	0.5394	0.369	NA	CDCA	10183	0.533317127071823	0.99706050808314	0.533317127071823	HSP90AB1,ADCY3,ADCY4,ADCY7,ADCY8,PKMYT1,PDE3B,PRKACG,PGR,AKT1,PIK3CA,PRKACA,PRKACB,PIK3CG,CDK1,HSP90AA1,PIK3CB,CDK2,SPDYC,SPDYA,MAPK8,GNAI3,GNAI2,GNAI1,ANAPC11,KRAS,BUB1,PIK3R5,PIK3R3,PIK3R2,MAP2K1,RAF1,IGF1,CDC23,CDC25C,CDC25A,CDC25B,CCNB1,RPS6KA6,RPS6KA3,CCNB2,ADCY9,PLK1,RPS6KA2,MAPK14,ARAF
BIOCARTA_IL22BP_PATHWAY	0.420076389060925	0.3746	-0.0769230769230769	0.2939	0.3746	NA	CDCA	9452	0.540054185022027	0.99706050808314	0.540054185022027	STAT5A,STAT5B,IL22,STAT2,STAT6,TYK2,IL10RA,JAK2,JAK3
BIOCARTA_INTRINSIC_PATHWAY	0.434658869755947	0.3777	-0.0134340890008396	0.7733	0.3777	NA	CDCA	3165	0.541988157894737	0.99706050808314	0.541988157894737	F11,KNG1,PROC,KLKB1,F2R
KEGG_NEUROACTIVE_LIGAND_RECEPTOR_INTERACTION	0.334062282412689	0.3779	-0.00175008750437522	0.6098	0.3779	NA	CDCA	9208	0.541988157894737	0.99706050808314	0.541988157894737	CGA,ADORA3,LPAR2,S1PR2,AGTR1,AGTR2,HTR1A,S1PR1,GRIN2B,S1PR4,GRIN2D,S1PR5,GRID2,CHRNA7,HTR1D,C5AR1,GRIN2A,SSTR5,CRHR2,LPAR6,MC2R,PRLHR,PTH1R,TRHR,PPYR1,BDKRB1,BDKRB2,HCRTR2,HCRTR1,ADRB3,GH1,AVPR1B,CHRNB3,CHRND,CHRNB1,CSH1,MCHR2,GLRA1,TRPV1,EDNRA,NMUR1,NMUR2,MC5R,RXFP1,NPBWR2,RXFP2,GRM4,GRM3,GRM2,GRM8,AVPR2,PARD3,MAS1,MC3R,GRIA3,GRIA4,PTGFR,PLG,P2RY10,GRIA2,P2RY14,HTR2C,F2RL3,THRA,THRB,VIPR1,VIPR2,…
BIOCARTA_INFLAM_PATHWAY	0.400261013953444	0.3838	-0.0616045845272206	0.1824	0.3838	NA	CDCA	6384	0.547448636859324	0.99706050808314	0.547448636859324	PDGFA,CSF1,TGFB3,TGFB2,IL1A,IL8,IL7,IFNB1,IL12B
KEGG_CELL_CYCLE	0.346704710511616	0.3881	-0.0349928028986946	0.0839	0.3881	NA	CDCA	5214	0.549983531960997	0.99706050808314	0.549983531960997	DBF4,TGFB3,TTK,TGFB2,CDKN2C,CDKN2D,STAG1,ESPL1,SKP1,ORC1L,CHEK1,TFDP2,SMAD4,CDC23,CDC20,SMAD2,HDAC1,ABL1,SMC1B,E2F2,MAD1L1,CDC14A,MYC,CCNH,TP53,CCND1,CCND2,YWHAZ,SFN,BUB1,CDC25C,CDC25A,CDC25B,CCNB1,YWHAQ
BIOCARTA_AKT_PATHWAY	0.400027064916079	0.3887	-0.0643026471750296	0.2997	0.3887	NA	CDCA	9655	0.550237662337662	0.99706050808314	0.550237662337662	PIK3CG,HSP90AA1,RELA,NFKBIA,FASLG,NFKB1,FOXO4,AKT1,GH1,PDPK1,CASP9,PPP2CA,IKBKG,PIK3CA
KEGG_OTHER_GLYCAN_DEGRADATION	0.402241081396213	0.3892	-0.0825515947467167	0.3706	0.3892	NA	CDCA	9296	0.550349837837838	0.99706050808314	0.550349837837838	HEXB,ENGASE,FUCA2,FUCA1,MANBA,NEU3,NEU2,GBA,NEU4
KEGG_OXIDATIVE_PHOSPHORYLATION	0.348697739039422	0.393	-0.0329430442548125	0.305	0.393	NA	CDCA	8556	0.553752852529602	0.99706050808314	0.553752852529602	COX5A,COX5B,UQCR10,UQCR11,COX6C,ATP5C1,COX7B,ATP6V1B2,ATP6V1B1,COX6B1,ATP5J2,LHPP,PPA2,ATP6V0E2,NDUFV1,COX6A2,ATP5D,UQCRC2,UQCRC1,COX10,ATP5B,CYC1,NDUFS7,NDUFS6,NDUFS8,ATP5O,ATP5I,ATP6V0D2,COX17,NDUFS1,ATP5J,ATP4B,ATP6V1H,COX4I1,ATP6V1D,NDUFB3,NDUFB5,NDUFB7,NDUFB8,NDUFB9,ATP5G2,ATP6V1G2,ATP5G1,ATP5G3,NDUFA8,COX7A1,NDUFA9,NDUFA6,NDUFA7,ATP5F1,SDHA,SDHB,SDHD,ATP5A1,ATP6V0A4
KEGG_MELANOGENESIS	0.344108571636207	0.3973	-0.0236501561802767	0.1104	0.3973	NA	CDCA	4567	0.556986495176849	0.99706050808314	0.556986495176849	HRAS,ADCY7,WNT3A,CTNNB1,CREB3L2,CREB3L1,WNT5A,GNAI3,GNAI1,KRAS,MAP2K1,PRKCA,LEF1,GNAQ,WNT11,TCF7L1,CAMK2A,FZD8,CREB1,FZD5,FZD4,NRAS,FZD10,ADCY9
BIOCARTA_ERK5_PATHWAY	0.390761547438442	0.4025	-0.0340690268108428	0.6867	0.4025	NA	CDCA	4161	0.563069518716578	0.99706050808314	0.563069518716578	HRAS,GRB2,MEF2D
BIOCARTA_ACH_PATHWAY	0.417291215467053	0.4055	-0.0103683223067048	0.863	0.4055	NA	CDCA	2729	0.564849840255591	0.99706050808314	0.564849840255591	PTK2B,CHRNB1
KEGG_PRION_DISEASES	0.376827880392578	0.4243	-0.0499629355077835	0.2091	0.4243	NA	CDCA	9589	0.583579810725552	0.99706050808314	0.583579810725552	C7,C6,C5,STIP1,HSPA1A,CCL5,PRKACG,PRKACA,PRKACB,HSPA5,IL1A,EGR1,MAP2K1,MAP2K2,C8A,NCAM1,C8B,FYN,PRNP
KEGG_GLYCOSAMINOGLYCAN_BIOSYNTHESIS_KERATAN_SULFATE	0.405048440518706	0.4381	-0.119772895581338	0.1645	0.4381	NA	CDCA	7415	0.593474534161491	0.99706050808314	0.593474534161491	B4GALT1,B4GALT3,FUT8,CHST2,CHST1,ST3GAL3
KEGG_GLYCOSYLPHOSPHATIDYLINOSITOL_GPI_ANCHOR_BIOSYNTHESIS	0.37822015141825	0.4546	-0.0470733514448012	0.3456	0.4546	NA	CDCA	8057	0.611116957862282	0.99706050808314	0.611116957862282	GPLD1,PIGM,PIGB,PIGA,PIGZ,PIGV,PIGU,PIGS,PIGQ,PIGP,PIGO
KEGG_RIBOFLAVIN_METABOLISM	0.400287771586188	0.4618	-0.0551496000789967	0.447	0.4618	NA	CDCA	10277	0.618254247697032	0.99706050808314	0.618254247697032	ENPP1,ENPP3,ACP6,ACP5,ACPT,ACP1,MTMR2,MTMR1,RFK,FLAD1
BIOCARTA_IGF1R_PATHWAY	0.360844007366441	0.4664	-0.0340791228330123	0.5957	0.4664	NA	CDCA	9544	0.620901219512195	0.99706050808314	0.620901219512195	HRAS,MAP2K1,GRB2,RAF1,IRS1,PRKACG,AKT1,PRKAR2B,SOS1,PRKAR1A,PIK3CA
KEGG_GLYCOSAMINOGLYCAN_BIOSYNTHESIS_HEPARAN_SULFATE	0.372416081299107	0.486	-0.004149377593361	0.928	0.486	NA	CDCA	10939	0.64016918429003	0.99706050808314	0.64016918429003	EXTL3,NDST3,HS3ST5,NDST4,NDST1,NDST2,EXTL1,HS2ST1,HS6ST1,HS3ST3A1,GLCE,B3GAT2,B3GAT3,EXT1,HS3ST3B1
KEGG_JAK_STAT_SIGNALING_PATHWAY	0.320871023916955	0.5145	-0.00114331162698215	0.8505	0.5145	NA	CDCA	9979	0.670953140578265	0.99706050808314	0.670953140578265	STAT5A,STAT5B,IL19,IFNE,SPRED2,PIK3CA,CSF3R,STAM,IFNK,PIK3CG,IL29,PIK3CB,SOCS1,LIFR,PIM1,SOCS4,IL24,IL21,IL22,IL11RA,IL20,IFNB1,PIAS2,GRB2,STAM2,CNTFR,BCL2L1,LIF,IL23A,PTPN6,GH1,CBLB,CSH1,LEPR,SPRY4,AKT1,SPRY1,IL4R,TPO,IL13RA1,IFNGR2,PRL,MYC,IFNGR1,IFNAR1,TYK2,IFNAR2,CCND1,CCND2,IL12A,IL12B,CRLF2,IFNW1,IL7R,STAT6,STAT4,IL10RB,IL10RA,SOS1,SOS2,PIK3R3,PIK3R2,IL7,CISH,STAT2,IRF9,EPOR,JAK2,IFNA14,JAK…
KEGG_RNA_DEGRADATION	0.321234441196638	0.5159	-0.035670113293425	0.3087	0.5159	NA	CDCA	7590	0.672108764940239	0.99706050808314	0.672108764940239	CNOT8,CNOT3,CNOT7,CNOT6,EDC3,LSM4,EXOSC8,EXOSC9,EXOSC7,EXOSC4,EXOSC5,TTC37,EXOSC1,PNPT1,CNOT6L,ENO2,RQCD1,ENO3,HSPA9,HSPD1,PAPOLG,MPHOSPH6
KEGG_PROTEASOME	0.316000818915064	0.525	-0.0357460694156037	0.5358	0.525	NA	CDCA	9481	0.679228486646884	0.99706050808314	0.679228486646884	PSMB5,PSMB3,PSMB2,PSMD2,PSMD3,PSMD7,PSMD8,PSMB8,PSMB9,PSMA1,PSMD14,PSMD13,PSMA6,PSMC4,PSMD12,PSMC3,PSMD11,PSMC2,PSMA4,PSMC1,PSME3
BIOCARTA_CK1_PATHWAY	0.354959815884656	0.5303	-0.101565200217252	0.2566	0.5303	NA	CDCA	3075	0.68270905511811	0.99706050808314	0.68270905511811	CDK5,CSNK1D,PPP2CA
BIOCARTA_STATHMIN_PATHWAY	0.372870341949062	0.5314	-0.1102167794183	0.1437	0.5314	NA	CDCA	8157	0.683452507374631	0.99706050808314	0.683452507374631	CDK1,CD3G,CD3D,CD3E,CD247,CCNB1,PRKAR2B,PRKAR1A,CAMK2A
BIOCARTA_CSK_PATHWAY	0.348057050044066	0.5398	-0.0978813768581164	0.1752	0.5398	NA	CDCA	6859	0.68951015625	0.99706050808314	0.68951015625	CD3G,CD3D,CD3E,CD247,GNGT1,GNB1,PRKAR1A
KEGG_RNA_POLYMERASE	0.332605202898921	0.5581	-0.0674373795761079	0.2818	0.5581	NA	CDCA	6483	0.705561739130435	0.99706050808314	0.705561739130435	ZNRD1,POLR2B,POLR3G,POLR3K,POLR1E,POLR3A,POLR1B,POLR3C,POLR3B
KEGG_SYSTEMIC_LUPUS_ERYTHEMATOSUS	0.325159534527405	0.578	-0.0469215491559086	0.007	0.578	NA	CDCA	9689	0.719337773549001	0.99706050808314	0.719337773549001	LOC340096,SNRPD3,C1QC,GRIN2B,HIST1H2BI,HIST1H2BJ,H2AFZ,H2AFY,HIST3H3,C4A,ACTN4,GRIN2A,CD40,H2AFJ,HLA-DQA1,CD40LG,HLA-DPA1,LOC391769,HIST1H4E,HLA-DRB5,HIST1H4F,HIST1H4D,HLA-DOA,HIST1H4J,HIST1H4G,HIST1H3J,LOC644950,HIST1H3C,H3F3B,HIST1H3E,HIST1H3I,HIST4H4,HLA-DMB,HLA-DMA,HIST2H2AB,HIST3H2A,HIST3H2BB,ELANE,C8A,C8B,CTSG,HLA-DQB1,C7,HIST1H2AA,TNF,C3,HIST1H2AG,C6,C5,HIST1H2BA,HIST1H2BB,HIST1H2BD,HIST1H…
BIOCARTA_PTDINS_PATHWAY	0.365029267033032	0.578	-0.0433644490541809	0.4088	0.578	NA	CDCA	8922	0.719337773549001	0.99706050808314	0.719337773549001	LYN,PFKP,RPS6KB1,JAG1,PRKCE,VAV2,PDPK1,ARF1,PLCG1,GSK3A,RAC1,AP2M1
KEGG_CYSTEINE_AND_METHIONINE_METABOLISM	0.343362368711311	0.594	-0.00904328918758648	0.7642	0.594	NA	CDCA	5043	0.730739268978444	0.99706050808314	0.730739268978444	LDHC,LDHA,GOT1,MAT1A,ENOPH1,TAT,APIP,CBS
BIOCARTA_NOS1_PATHWAY	0.351705050193234	0.5949	-0.102671736875895	0.1104	0.5949	NA	CDCA	8594	0.730739268978444	0.99706050808314	0.730739268978444	PRKCA,GRIN1,GRIN2A,PRKACG,PRKAR2B,GRIN2D,PRKAR1A,PPP3CC,PPP3CA,CALM2
KEGG_O_GLYCAN_BIOSYNTHESIS	0.359536868484476	0.5951	-0.0226284584980237	0.4815	0.5951	NA	CDCA	8219	0.730739268978444	0.99706050808314	0.730739268978444	GCNT4,GALNT2,GALNT1,GALNT6,GALNT4,GALNTL4,GALNT11,GALNT13,C1GALT1,B4GALT5,WBSCR17,ST6GALNAC1,GALNT8
BIOCARTA_CYTOKINE_PATHWAY	0.365190565449675	0.596	-0.0345696083757223	0.4468	0.596	NA	CDCA	9104	0.730739268978444	0.99706050808314	0.730739268978444	TNF,IL8,IL18,IL17A,IFNB1,IL12A,IL12B,IL1A
KEGG_SNARE_INTERACTIONS_IN_VESICULAR_TRANSPORT	0.326367586721974	0.6008	-0.0665282720442863	0.1193	0.6008	NA	CDCA	8091	0.731605571030641	0.99706050808314	0.731605571030641	SNAP29,STX18,STX17,STX16,SNAP47,SEC22B,SNAP23,STX11,STX10,STX4,VTI1A,BNIP1,VAMP5,GOSR2,YKT6
KEGG_OLFACTORY_TRANSDUCTION	0.309641215366239	0.6037	-0.00693920651682003	0.1023	0.6037	NA	CDCA	9093	0.731946617238184	0.99706050808314	0.731946617238184	OR4S1,OR6S1,OR5R1,OR1S2,OR52K2,OR52K1,OR2T4,OR2T3,OR2T5,OR2T8,OR5P3,OR5P2,OR1Q1,GUCY2D,OR56A3,OR52M1,OR51I2,OR5AK2,OR56A5,OR7E24,OR2V2,OR10P1,OR5AN1,OR4A47,OR2W3,GNAL,OR4N5,OR4N2,OR2A25,OR5D18,PDE1C,OR5B12,OR10R2,OR5T2,OR5T3,OR51M1,OR51D1,OR10T2,OR2J2,OR52D1,OR2K2,OR2L3,OR2L2,OR51B5,OR2T34,OR5M10,OR52E2,OR52E4,OR2T29,OR52E8,OR51A4,OR1N2,OR1N1,OR9K2,OR2T11,OR51G2,OR10X1,OR8H3,OR51F1,OR8I2,GUCA1B,G…
BIOCARTA_CTLA4_PATHWAY	0.352357654129423	0.6156	-0.110606359865692	0.1733	0.6156	NA	CDCA	3896	0.740758785648574	0.99706050808314	0.740758785648574	CD3D,CD3E,CD247
KEGG_GLYCOSAMINOGLYCAN_DEGRADATION	0.342599249879393	0.6284	-0.0515581016346486	0.416	0.6284	NA	CDCA	6992	0.749951824817518	0.99706050808314	0.749951824817518	ARSB,SGSH,HYAL1,HYAL2,HEXB,HPSE2,GALNS
BIOCARTA_MCM_PATHWAY	0.297804504517615	0.6538	-0.165917173233341	0.1622	0.6538	NA	CDCA	10062	0.767657450628366	0.99706050808314	0.767657450628366	MCM3,MCM4,MCM5,ORC1L,MCM6,CDT1,CDKN1B,ORC5L
BIOCARTA_CELLCYCLE_PATHWAY	0.341289312033567	0.6569	-0.0405492171679755	0.4507	0.6569	NA	CDCA	8647	0.769915053763441	0.99706050808314	0.769915053763441	CDK1,CCNH,CDK6,CDC25A,CCNB1,CCND1,CDKN1B,CCND2,CDKN2C,CDKN2D
BIOCARTA_EIF_PATHWAY	0.308209630949454	0.6582	-0.176261479213982	0.1383	0.6582	NA	CDCA	7409	0.770526654740608	0.99706050808314	0.770526654740608	EIF2S3,EIF4G2,EIF3A,EIF1
KEGG_ONE_CARBON_POOL_BY_FOLATE	0.342430442455154	0.6651	-0.140473016343258	0.1155	0.6651	NA	CDCA	9868	0.773977580071174	0.99706050808314	0.773977580071174	SHMT1,MTHFD2L,MTHFD1L,GART,MTHFD1,MTHFD2,TYMS,MTHFS,MTHFR,MTR,MTFMT
KEGG_BIOSYNTHESIS_OF_UNSATURATED_FATTY_ACIDS	0.356920720288932	0.6693	-0.127666930067167	0.0627	0.6693	NA	CDCA	10368	0.776103191489362	0.99706050808314	0.776103191489362	ACOX1,FADS1,ACOT1,FADS2,HADHA,ACOX3,ACOT7,BAAT,ELOVL5,PTPLA,ELOVL2,ELOVL6,YOD1,SCD5,ACAA1
BIOCARTA_HER2_PATHWAY	0.322355046387289	0.6898	-0.0340774397471355	0.5755	0.6898	NA	CDCA	10175	0.795642328042328	0.99706050808314	0.795642328042328	PIK3CG,HRAS,ERBB4,MAP2K1,GRB2,ERBB3,RAF1,SOS1,PIK3CA,CARM1
KEGG_TYPE_I_DIABETES_MELLITUS	0.32041757793438	0.6964	-0.0872509763211231	0.0461	0.6964	NA	CDCA	10116	0.800431634446397	0.99706050808314	0.800431634446397	HLA-DQB1,PRF1,TNF,FASLG,HLA-DMB,HLA-DMA,HLA-DRB5,FAS,HLA-DOA,GAD1,IL1A,ICA1,PTPRN2,GZMB,HLA-B,HLA-E,HLA-DQA1,CPE,IL12A,HLA-DPA1,HSPD1,IL12B
BIOCARTA_PROTEASOME_PATHWAY	0.280154888475093	0.725	-0.0728359093378105	0.5147	0.725	NA	CDCA	12551	0.823177083333333	0.99706050808314	0.823177083333333	PSMA7,PSMA2,PSMB5,PSMA1,PSMB1,PSMA6,UBA1,PSMA4,PSMB3,PSMB2,RPN1,RPN2
BIOCARTA_AGR_PATHWAY	0.313426346319624	0.7291	-0.00854954287126266	0.778	0.7291	NA	CDCA	5897	0.824967820069204	0.99706050808314	0.824967820069204	DAG1,PXN,PTK2,PAK2,RAC1,PAK1,JUN,MAPK8
KEGG_ALLOGRAFT_REJECTION	0.302804229919764	0.7357	-0.0872294158347336	0.077	0.7357	NA	CDCA	11061	0.825745111492281	0.99706050808314	0.825745111492281	HLA-DQB1,PRF1,TNF,FASLG,HLA-DMB,HLA-DMA,HLA-DRB5,FAS,HLA-DOA,HLA-DOB,GZMB,HLA-B,CD40,HLA-E,HLA-DQA1,CD40LG,IL12A,HLA-DPA1,IL12B,HLA-DRA
BIOCARTA_DC_PATHWAY	0.320682350365136	0.7394	-0.118727775582774	0.0849	0.7394	NA	CDCA	11524	0.826838874680307	0.99706050808314	0.826838874680307	TLR2,TLR4,ANPEP,CD40,TLR7,TLR9,IFNA1,IFNB1,CD33,IL12A,IL12B,CD5,CD7
BIOCARTA_ACTINY_PATHWAY	0.291956188199619	0.7397	-0.0653333333333333	0.4302	0.7397	NA	CDCA	10915	0.826838874680307	0.99706050808314	0.826838874680307	WASF3,ABI2,ARPC4,ARPC5,PSMA7,ACTR3,ACTR2,ARPC1B,RAC1,WASL
KEGG_ANTIGEN_PROCESSING_AND_PRESENTATION	0.292520250813297	0.7398	-0.0237800346792172	0.1894	0.7398	NA	CDCA	6019	0.826838874680307	0.99706050808314	0.826838874680307	HSP90AB1,KLRC3,CD8A,HLA-DMA,HLA-E,HLA-DQA1,CTSB,KIR2DL3,KIR3DL2,HLA-DQB1,IFI30,HSPA1A,NFYA,CALR,CTSL1,HSPA1L,TAP1,HLA-DRB5,HSPA4,HSPA5,HLA-DOA,CREB1,KIR2DS4
BIOCARTA_AMI_PATHWAY	0.320076485223233	0.7778	-0.0718518518518518	0.28	0.7778	NA	CDCA	8645	0.85730749789385	0.99706050808314	0.85730749789385	PLAT,COL4A4,COL4A1,F7,COL4A6,PLG,PROC,FGG,F2R
KEGG_TYPE_II_DIABETES_MELLITUS	0.295273390757373	0.79	-0.0434137658227848	0.171	0.79	NA	CDCA	11742	0.864198662207358	0.99706050808314	0.864198662207358	TNF,HK2,HK1,KCNJ11,SLC2A4,SLC2A2,PIK3CA,PIK3R5,PIK3R3,PIK3R2,IRS4,PIK3CG,IRS2,PIK3CB,SOCS1,SOCS4,PRKCE,IRS1,ADIPOQ,PRKCD,GCK,PKLR,MAPK8,CACNA1E,MTOR,MAFA,CACNA1D
KEGG_HOMOLOGOUS_RECOMBINATION	0.299898872286459	0.815	-0.174044066791819	0.0092	0.815	NA	CDCA	7747	0.883198011599006	0.99706050808314	0.883198011599006	MRE11A,RPA3,RPA2,RAD51L1,MUS81,RAD51,POLD4,TOP3A,RAD54B,TOP3B
KEGG_DNA_REPLICATION	0.237921149550673	0.8491	-0.147326282494811	0.0448	0.8491	NA	CDCA	9346	0.902945365853659	0.99706050808314	0.902945365853659	RNASEH1,RPA3,PRIM1,RPA2,POLE4,POLE2,FEN1,POLE,MCM3,MCM4,RNASEH2C,MCM6,POLD4
KEGG_INTESTINAL_IMMUNE_NETWORK_FOR_IGA_PRODUCTION	0.280993586686755	0.8571	-0.0872725474683544	0.0279	0.8571	NA	CDCA	7308	0.907762591093117	0.99706050808314	0.907762591093117	HLA-DQB1,HLA-DMB,CXCL12,HLA-DMA,TGFB1,CCL25,CXCR4,HLA-DRB5,HLA-DOA,LTBR,CD40,HLA-DQA1,TNFSF13B,CD40LG,AICDA
KEGG_GRAFT_VERSUS_HOST_DISEASE	0.270995706450092	0.8665	-0.0872466633712308	0.0505	0.8665	NA	CDCA	8401	0.915494345718902	0.99706050808314	0.915494345718902	HLA-DQB1,PRF1,HLA-DMB,HLA-DMA,HLA-DRB5,FAS,HLA-DOA,IL1A,GZMB,HLA-E,HLA-DQA1,KIR2DL3,KIR3DL1,KIR3DL2
KEGG_AUTOIMMUNE_THYROID_DISEASE	0.248334588021075	0.8889	-0.0872898120672601	0.0483	0.8889	NA	CDCA	12438	0.930656115107914	0.99706050808314	0.930656115107914	CGA,FASLG,HLA-DMB,HLA-DMA,TPO,FAS,GZMB,HLA-B,CD40,HLA-E,HLA-DQA1,CD40LG,HLA-DPA1,TSHR,HLA-DRA,HLA-DQB1,PRF1,HLA-DRB3,TSHB,IFNA1,HLA-DRB5,HLA-DOA,HLA-DOB,CD28,IFNA10,CTLA4,IFNA14,IFNA16,IFNA17
KEGG_ASTHMA	0.265348980481468	0.8894	-0.08719924904896	0.1037	0.8894	NA	CDCA	13227	0.930656115107914	0.99706050808314	0.930656115107914	HLA-DQB1,TNF,HLA-DRB3,HLA-DMB,HLA-DMA,EPX,MS4A2,HLA-DRB5,HLA-DOA,HLA-DOB,FCER1A,RNASE3,IL9,CD40,HLA-DQA1,CCL11,CD40LG,HLA-DPA1,HLA-DRA
KEGG_SPLICEOSOME	0.219087837503055	0.8901	-0.0653792692613185	0.0519	0.8901	NA	CDCA	10812	0.930656115107914	0.99706050808314	0.930656115107914	NCBP2,CHERP,SNRPD3,SNRPD2,SMNDC1,SFRS7,SFRS4,SFRS5,DHX38,SFRS9,PQBP1,U2AF1,LSM4,EFTUD2,SNRPB,SNRPA,SNRPF,CCDC12,NHP2L1,HSPA1A,HSPA1B,NAA38,XAB2,HSPA1L,DDX46,TCERG1,CDC40,ISY1,HNRNPC,PRPF40B,DDX42,DHX8,DDX5,HNRNPA1L2,CRNKL1,PLRG1,PCBP1,MAGOHB,PRPF31,CDC5L,SNRNP40,THOC2,PRPF38B,PRPF38A,TRA2A,SR140,SF3B2,RBM25,RBM22,SF3A3
KEGG_TASTE_TRANSDUCTION	0.275761594913883	0.9189	-0.0363996043521266	0.1572	0.9189	NA	CDCA	11804	0.950887025316456	0.99706050808314	0.950887025316456	ADCY4,ADCY8,TAS2R3,TAS1R2,PRKACG,TAS2R8,PRKACA,TAS2R7,PRKACB,GRM4,TAS2R13,TAS2R14,TAS2R19,GNB1,TAS2R10,GNG13,TAS2R46,PDE1A,SCNN1G,SCNN1B,SCNN1A,TAS2R40,TAS2R41,KCNB1,ITPR3,TAS2R39,TAS2R31
KEGG_NUCLEOTIDE_EXCISION_REPAIR	0.225250379404414	0.9483	-0.0825669929793335	0.0783	0.9483	NA	CDCA	5551	0.970560563380282	0.99706050808314	0.970560563380282	RPA3,RPA2,POLE2,ERCC3,ERCC4,ERCC2,CCNH,GTF2H3,CUL4B
KEGG_REGULATION_OF_AUTOPHAGY	0.24205310254693	0.9483	-0.039183713805712	0.3848	0.9483	NA	CDCA	10593	0.970560563380282	0.99706050808314	0.970560563380282	ATG12,IFNA1,ATG7,PIK3C3,PRKAA1,GABARAPL1,ATG4D,ATG4C,ATG4B,ATG4A,ULK3,IFNA14,IFNA16
KEGG_RIBOSOME	0.104802711193418	0.9678	-0.0971114304117326	0.1459	0.9678	NA	CDCA	16862	0.980393508500773	0.99706050808314	0.980393508500773	RPL18,RPL17,RPL36A,RPL19,RPL14,RPL13,RPS27L,RPL22L1,RPS2,RPS3,RPLP0,RPLP1,RPL26L1,RPL10,RPL11,RPL12,RPL36AL,RPS4X,RPS18,RPS19,RPL41,RPS16,RPS17,RPS15,RPL3L,RPS13,RPS4Y1,RPS10,RPL35,RPL27A,RPS15A,RPL10L,RPS25,RPS26,RPS27,RPL30,RPL7,RPL32,RPL31,RPL8,RPL3,RPL5,RSL24D1,RPL7A,RPL10A,RPL4,RPS20,RPS21,RPS24,RPSA,RPL26,RPS9,RPL27,RPL24,RPS5,RPL28,RPS7,RPL29,RPL23,RPL18A,RPL13A,RPL22,RPL21,RPL37A
KEGG_MISMATCH_REPAIR	0.136133439896074	0.9953	-0.21331555292142	0.0198	0.9953	NA	CDCA	4319	0.9953	0.99706050808314	0.9953	NA
KEGG_PURINE_METABOLISM	0.538036540500698	0	-0.00054688276822114	0.9416	0	NA	FXR	4964	0	0.99706050808314	0	GDA,ADCY7,ADCY8,PDE3B,PNP,PRIM1,NT5C2,PRIM2,POLE,NME4,PDE5A,PRPS2,ADSS,ENPP1,ZNRD1,ADA,PDE6A,POLE2,POLE3,ENTPD8,ENTPD5,ENTPD6,AK1,AK5,POLD3,PDE7B,POLD1,PDE11A,CANT1,NT5M,GUCY1A2,PDE8B,PDE8A,NT5E,POLR1B,PRUNE,RRM2,RRM1,PKLR,POLA1,DCK,POLA2,HPRT1,POLR2D,AK3L1,POLR2B,PDE1C,NUDT9,PDE1A,PAPSS2,NPR1,POLR3A,POLR3B,AMPD3,ADCY9,PAICS
KEGG_GLYCINE_SERINE_AND_THREONINE_METABOLISM	0.727635449164814	0	-0.00029645733484856	0.9824	0	NA	FXR	2147	0	0.99706050808314	0	PIPOX,GLDC,DMGDH,CHDH,GATM,MAOA,MAOB,GLYCTK,CTH,AGXT2,GAMT,CBS,AOC3
KEGG_METABOLISM_OF_XENOBIOTICS_BY_CYTOCHROME_P450	0.692205060521992	0	-0.00272155970112326	0.821	0	NA	FXR	1393	0	0.99706050808314	0	CYP3A5,CYP3A7,CYP2C19,ADH1C,GSTM1,GSTM4,AKR1C1,UGT1A1,UGT2B10,CYP1B1,ADH6,ALDH3A1,ADH4,UGT2A3,GSTA1,GSTA2,GSTA3,GSTA5,CYP2C8,EPHX1
KEGG_OOCYTE_MEIOSIS	0.567563334080524	0	-0.0016865915968054	0.8577	0	NA	FXR	3501	0	0.99706050808314	0	PPP2R5A,ADCY8,BTRC,AURKA,MOS,SGOL1,ESPL1,MAD2L1,MAD2L2,FBXO43,FBXO5,CDC23,CDC20,PLK1,CCNE2,PPP2R1B,CDK1,AR,CDK2,SPDYA,PPP3R1,PPP2CB,CAMK2D,BUB1,PPP3CC,CHP,CALML5,FBXW11,IGF1,CDC25C,ITPR1,SMC3,CCNB1,RPS6KA6,RPS6KA3,YWHAH,ADCY9,CALM2,CALM1
KEGG_CELL_ADHESION_MOLECULES_CAMS	0.504272729207891	0	-0.00089383255536796	0.8897	0	NA	FXR	5209	0	0.99706050808314	0	PVR,MPZL1,OCLN,CADM1,L1CAM,NRCAM,F11R,PTPRF,HLA-E,PDCD1LG2,NCAM1,HLA-DPA1,HLA-DRA,HLA-DRB3,ALCAM,ITGB8,PVRL3,ITGB7,PVRL2,HLA-DRB4,HLA-DRB5,HLA-DOB,ITGA6,ITGA8,CLDN8,CLDN7,CLDN9,HLA-DMB,HLA-DMA,SDC2,CNTNAP2,CNTNAP1,ICAM1,NRXN3,NRXN1,SDC1,CLDN1,CLDN2,VCAN,JAM2,HLA-DQB1,CLDN18,CLDN19,CDH1,CDH2,CLDN15,VCAM1,NFASC,CDH15
KEGG_INSULIN_SIGNALING_PATHWAY	0.476620745209554	0	-0.00218535810072514	0.7884	0	NA	FXR	2206	0	0.99706050808314	0	PDE3B,SLC2A4,INSR,PTPRF,SOCS3,SOCS1,IRS1,PPARGC1A,MAPK8,PHKA2,PHKA1,PPP1R3C,PPP1R3B,GYS2,ACACB,CBLB,FLOT2,G6PC,PKLR,HK2,SORBS1,PIK3R1,PYGL,CALM2,CALM1
KEGG_ADIPOCYTOKINE_SIGNALING_PATHWAY	0.596409812627213	0	-0.00133636903583449	0.8993	0	NA	FXR	3359	0	0.99706050808314	0	PPARA,LEPR,NFKB1,CAMKK1,CAMKK2,SLC2A4,SOCS3,IRS1,PPARGC1A,G6PC,MAPK8,NFKBIA,TNFRSF1A,TNFRSF1B,ACSL1,ACSL4,ACSL3,ACSL5,ACACB,CPT1A,PCK1,IKBKG
KEGG_MATURITY_ONSET_DIABETES_OF_THE_YOUNG	0.686774798189329	0	-0.00948335473673812	0.8081	0	NA	FXR	1194	0	0.99706050808314	0	FOXA3,SLC2A2,HES1,HNF4A,PKLR,NR5A2
KEGG_ALDOSTERONE_REGULATED_SODIUM_REABSORPTION	0.614908603933872	0	-0.00612981363389194	0.7866	0	NA	FXR	1867	0	0.99706050808314	0	ATP1B1,SFN,NEDD4L,SCNN1A,PIK3R1,IGF1,ATP1A1,ATP1A2,IRS1,SLC9A3R2
KEGG_PATHWAYS_IN_CANCER	0.478339736234152	0	-0.0049135121584357	0.2831	0	NA	FXR	5672	0	0.99706050808314	0	STAT5A,RARA,FAS,PLD1,RXRA,PIK3CD,SKP2,JUN,MAPK3,VEGFA,MAPK8,LAMC1,ITGA2B,NFKBIA,BCL2L1,LAMB3,LAMB2,RAC2,RAC3,FH,BMP4,TGFBR1,TGFBR2,CREBBP,SMAD2,HGF,CBLB,LAMA5,ETS1,FGF8,PPARG,MITF,SPI1,MLH1,NFKB1,NFKB2,GLI1,CCNE2,CCNE1,TGFA,NOS2,MYC,FGF3,AR,CTBP2,TP53,RAD51,CCND1,WNT9A,PML,ZBTB16,IL6,IL8,FZD1,IGF1,BIRC5,BIRC3,FZD5,FZD4,FZD7,STAT3,NRAS,ARAF,PTCH1,PTCH2,WNT7A,FGF14,FGF17,TGFB3,FGF10,FGF13,FGF12,MMP…
BIOCARTA_ATM_PATHWAY	0.768010009620651	0	-0.0158024691358025	0.7978	0	NA	FXR	2138	0	0.99706050808314	0	TP53,NFKBIA,NFKB1,CHEK1,CHEK2,BRCA1,RBBP8,RAD51,JUN,MAPK8
BIOCARTA_LONGEVITY_PATHWAY	0.724667215112207	0	-0.00612194519871637	0.8977	0	NA	FXR	2864	0	0.99706050808314	0	IGF1,SOD3,SOD2,CAT,PIK3R1
KEGG_FRUCTOSE_AND_MANNOSE_METABOLISM	0.656879985167813	1e-04	-0.00237201027871121	0.9034	1e-04	NA	FXR	3164	0.00344210526315789	0.99706050808314	0.00344210526315789	SORD,PFKFB3,ALDOC,PFKFB2,ALDOB,PFKFB1,HK2,GMPPB,TSTA3,GMDS,PFKP,KHK,AKR1B1
KEGG_STEROID_HORMONE_BIOSYNTHESIS	0.622401250157968	1e-04	-0.00360957278481013	0.7889	1e-04	NA	FXR	1811	0.00344210526315789	0.99706050808314	0.00344210526315789	CYP3A5,CYP3A7,CYP7A1,SRD5A3,SULT1E1,AKR1C1,UGT1A1,UGT2B10,CYP1B1,HSD17B6,HSD17B3,UGT2A3
KEGG_RETINOL_METABOLISM	0.679460670978857	1e-04	-0.000148404650012367	0.9902	1e-04	NA	FXR	2596	0.00344210526315789	0.99706050808314	0.00344210526315789	CYP3A5,CYP3A7,CYP2C19,CYP2C18,ADH1C,ADH1B,DHRS9,UGT1A1,RDH5,DHRS3,DGAT1,DGAT2,UGT2B10,ADH6,ADH4,UGT2A3,CYP2C9,CYP2C8,CYP4A11,RDH10
KEGG_MAPK_SIGNALING_PATHWAY	0.43474057096823	1e-04	-0.000749850029994001	0.8483	1e-04	NA	FXR	8166	0.00344210526315789	0.99706050808314	0.00344210526315789	MEF2C,MAP3K6,MAP3K5,MAP3K8,PLA2G1B,MOS,FAS,RAPGEF2,MAP2K7,MAPKSP1,BRAF,PTPRR,MECOM,JUN,MAPK3,PLA2G2C,MAPK8,IL1R1,CACNB1,DUSP10,CACNB2,HSPA1A,CACNB4,RAC2,RAC3,DUSP16,MAP2K3,TGFBR1,TAOK3,TGFBR2,NTRK2,FGF5,FGF8,FGF7,NFKB1,NFKB2,DAXX,MAPT,FGF2,MYC,FGF3,CACNG8,TP53,CACNG3,CACNG1,GADD45G,PLA2G3,GADD45B,MAP3K14,MAP3K13,GADD45A,MAP3K11,GNG12,PLA2G12B,PPP3CC,CHP,PPP3CA,RASA2,RPS6KA5,DUSP4,NRAS,RPS6KA6,RPS…
KEGG_WNT_SIGNALING_PATHWAY	0.447893978067615	1e-04	-0.00168986083499006	0.8143	1e-04	NA	FXR	5837	0.00344210526315789	0.99706050808314	0.00344210526315789	PPP2R5A,BTRC,MMP7,WNT2,WNT1,CHP2,JUN,MAPK8,WNT5A,CXXC4,RAC2,RAC3,CACYBP,AXIN2,CREBBP,SMAD2,PORCN,SFRP5,PRICKLE1,FRAT2,SOX17,PLCB1,MYC,PPP2R1B,TBL1XR1,CTBP2,TP53,SENP2,CCND1,CCND3,WNT9A,PPP3R1,PPP2CA,PPP2CB,NFAT5,CAMK2D,PPP3CC,NFATC4,CHP,NFATC3,FBXW11,APC,CSNK1A1,FZD1,FZD5,FZD4,FZD7,WNT2B,CSNK1E,LRP6,WNT7A
KEGG_TGF_BETA_SIGNALING_PATHWAY	0.519686355834628	1e-04	-0.00168441912311122	0.8604	1e-04	NA	FXR	5600	0.00344210526315789	0.99706050808314	0.00344210526315789	LTBP1,E2F5,GDF6,FST,TGFB3,TGFB1,CDKN2B,ZFYVE16,ZFYVE9,PPP2R1B,RBL1,INHBB,ACVR2A,AMH,INHBE,MAPK3,INHBC,BMPR2,DCN,PPP2CA,LEFTY2,PPP2CB,THBS1,THBS3,TFDP1,BMP4,SMAD7,SMAD6,TGFBR1,TGFBR2,CREBBP,SMAD5,SMAD2,SMAD1,ID2,ID1,CHRD
KEGG_NOD_LIKE_RECEPTOR_SIGNALING_PATHWAY	0.563598386266288	1e-04	-0.00277117973079968	0.8628	1e-04	NA	FXR	3848	0.00344210526315789	0.99706050808314	0.00344210526315789	NFKB1,CASP5,IL1B,CASP1,MAPK3,NAIP,MAPK8,TNFAIP3,CXCL1,CCL2,NFKBIA,CCL7,MEFV,CARD8,CARD9,IL8,BIRC3,CARD6,TAB3,HSP90B1,IKBKG
KEGG_ABC_TRANSPORTERS	0.595001762916189	2e-04	0	0.9977	2e-04	NA	FXR	3314	0.00594545454545455	0.9977	0.00594545454545455	ABCA2,ABCA1,ABCA6,TAP1,ABCB11,CFTR,ABCB4,ABCG5
KEGG_HYPERTROPHIC_CARDIOMYOPATHY_HCM	0.510960760957101	2e-04	-0.00123835942143848	0.9112	2e-04	NA	FXR	5667	0.00594545454545455	0.99706050808314	0.00594545454545455	PRKAG2,TGFB3,TGFB1,ACTG1,CACNG8,MYH7,CACNG1,ITGA2B,ITGA11,CACNB1,ITGA10,CACNB2,ITGB3,TPM1,TPM4,TPM3,ITGB8,DMD,ITGB7,ITGB6,EMD,ACTB,IL6,CACNA2D1,SLC8A1,ITGA2,IGF1,CACNA2D3,ITGA6,ITGA8,CACNA1C
KEGG_DILATED_CARDIOMYOPATHY	0.494645947924717	3e-04	-0.00123878895991279	0.9078	3e-04	NA	FXR	4875	0.008175	0.99706050808314	0.008175	ADCY7,ADCY8,TGFB3,TGFB1,ACTG1,CACNG8,ITGA2B,CACNB1,ITGA11,ITGA10,ITGB3,TPM1,TPM3,ITGB8,DMD,ITGB7,ITGB6,EMD,CACNA2D1,SLC8A1,ITGA2,IGF1,CACNA2D3,ITGA6,ADCY9,ITGA8,CACNA1C
BIOCARTA_TOLL_PATHWAY	0.593143461152203	3e-04	-0.000741363119656008	0.9755	3e-04	NA	FXR	2484	0.008175	0.99706050808314	0.008175	PPARA,TOLLIP,TLR2,NFKBIA,TLR3,NFKB1,JUN,IKBKG,MAPK8,MAP3K14,CD14
KEGG_GLYCOSAMINOGLYCAN_BIOSYNTHESIS_CHONDROITIN_SULFATE	0.642587733418851	4e-04	-0.0334847886210984	0.4908	4e-04	NA	FXR	1491	0.0088677966101695	0.99706050808314	0.0088677966101695	DSE,CSGALNACT1,CHST11,CHST15
KEGG_GLYCEROLIPID_METABOLISM	0.615253885002785	4e-04	-0.00138469907521883	0.9326	4e-04	NA	FXR	3479	0.0088677966101695	0.99706050808314	0.0088677966101695	AGPAT6,ALDH7A1,DGAT1,DGAT2,ALDH1B1,GPAM,ALDH9A1,DGKG,PPAP2A,LPL,GLYCTK,GLA,AKR1B1,LIPG,MBOAT1,ALDH2,GK,LIPC
KEGG_P53_SIGNALING_PATHWAY	0.573530034032912	4e-04	-0.00613800613800614	0.7284	4e-04	NA	FXR	2574	0.0088677966101695	0.99706050808314	0.0088677966101695	PMAIP1,CCNE2,TP53I3,SERPINE1,FAS,CDK1,TP53,CDK6,CDK4,CDK2,CCND1,RRM2,GADD45G,DDB2,GADD45B,CHEK1,SFN,CHEK2,CCNG2,THBS1,IGF1,CCNB1,IGFBP3
KEGG_TIGHT_JUNCTION	0.445430778790813	4e-04	-0.0016883503823617	0.8701	4e-04	NA	FXR	5568	0.0088677966101695	0.99706050808314	0.0088677966101695	OCLN,CASK,ACTG1,F11R,INADL,MAGI1,MYH1,ACTN4,MPDZ,MYH3,MYH7,MYH9,CGN,MYH7B,MYL5,GNAI3,GNAI1,LLGL2,PARD6B,EPB41,MYH10,CLDN8,CLDN7,CLDN9,PPP2R1B,MPP5,CDK4,PRKCE,EPB41L3,PRKCQ,EPB41L1,RRAS2,CLDN1,CLDN2,JAM2,PARD3,RAB3B,CLDN18,CLDN19,CLDN14,CLDN15,PPP2CA,PPP2CB,ACTB,CLDN22,NRAS
KEGG_NATURAL_KILLER_CELL_MEDIATED_CYTOTOXICITY	0.447846680591233	4e-04	-0.000893921334922527	0.9026	4e-04	NA	FXR	7417	0.0088677966101695	0.99706050808314	0.0088677966101695	MICB,KLRC2,KLRC3,PIK3CA,FAS,SYK,PIK3CB,PIK3CD,CHP2,HLA-E,MAPK3,KIR3DL1,KLRK1,IFNA2,IFNA1,RAC2,RAC3,IFNA4,FCER1G,IFNA8,KIR2DS5,KIR2DS1,KIR2DS4,VAV2,VAV1,PTPN11,TNFSF10,PLCG1,PLCG2,SH2D1A,CASP3,RAET1L,SHC2,IFNGR2,IFNGR1,ICAM1,GZMB,NCR1,NCR3,TNFRSF10A,IFNAR2,TNFRSF10C,TNFRSF10B,ULBP2,LCK,BID,PRF1,CSF2,TNF,CD247,PPP3R1,PTK2B,NFAT5,PPP3CC,NFATC4,CHP,PPP3CA,PIK3R3,NFATC3,PIK3R1,NRAS,FYN,ARAF,IFNA14,IFN…
KEGG_VIRAL_MYOCARDITIS	0.504314297679349	4e-04	-0.000891044997772388	0.9489	4e-04	NA	FXR	5815	0.0088677966101695	0.99706050808314	0.0088677966101695	HLA-DMB,HLA-DMA,ACTG1,CASP3,ICAM1,MYH1,MYH3,CYCS,MYH7,MYH9,HLA-E,CCND1,HLA-DPA1,MYH7B,HLA-DRA,HLA-DQB1,PRF1,CAV1,HLA-DRB3,RAC2,RAC3,DMD,HLA-DRB4,HLA-DRB5,HLA-DOB,ACTB,FYN,MYH10
BIOCARTA_ARAP_PATHWAY	0.690831172776936	4e-04	-0.0621142546783193	0.4913	4e-04	NA	FXR	3083	0.0088677966101695	0.99706050808314	0.0088677966101695	KDELR3,ARFGAP3,CYTH1,GPLD1,CYTH2,CYTH3
BIOCARTA_GSK3_PATHWAY	0.62210283068402	4e-04	-0.000740996887813071	0.983	4e-04	NA	FXR	2648	0.0088677966101695	0.99706050808314	0.0088677966101695	TOLLIP,GNAI1,NFKB1,LBP,PIK3R1,FZD1,CCND1,CD14
KEGG_FC_GAMMA_R_MEDIATED_PHAGOCYTOSIS	0.461214442974333	5e-04	-0.00138785625774473	0.9094	5e-04	NA	FXR	7574	0.0107213114754098	0.99706050808314	0.0107213114754098	RPS6KB1,PIK3CA,SYK,PLD1,PIK3CB,NCF1,PIK3CD,MAPK3,ASAP1,ARF6,ARPC5,ARPC3,RAC2,VAV2,VAV1,PLCG1,PLCG2,PLA2G4F,PLA2G4D,WASF3,AKT3,LIMK2,LYN,LIMK1,PPAP2C,PRKCE,WAS,VASP,CRKL,CFL2,CFL1,SCIN,WASL,AMPH,PIKFYVE,PIK3R3,PPAP2A,PIK3R1,DNM3,RAF1,FCGR2B,FCGR2C,FCGR2A,CRK,DNM1
KEGG_AMYOTROPHIC_LATERAL_SCLEROSIS_ALS	0.523795059786971	5e-04	-0.0298758470594054	0.2097	5e-04	NA	FXR	6529	0.0107213114754098	0.99706050808314	0.0107213114754098	ALS2,DAXX,MAP3K5,CASP3,CAT,CASP1,CYCS,CHP2,TP53,DERL1,PPP3R1,BCL2L1,TNFRSF1A,TNFRSF1B,BCL2,PPP3CC,CCS,CHP,NEFL,MAP2K3,GRIN1,TOMM40,MAPK12,MAPK14,TOMM40L,APAF1
KEGG_SYSTEMIC_LUPUS_ERYTHEMATOSUS	0.632142932107001	6e-04	-0.00685203574975174	0.3824	6e-04	NA	FXR	2952	0.0122625	0.99706050808314	0.0122625	HIST2H2AA3,SNRPD1,HIST1H2BO,HIST1H2BN,HIST1H2BK,H2AFV,HIST1H2BL,HIST1H2BJ,H2AFZ,H2AFY,H2AFX,HLA-DPA1,HLA-DRA,HIST1H4K,HLA-DRB3,HIST1H4B,HIST1H4E,HIST1H4C,HIST1H4D,HLA-DOB,HIST1H4J,HIST2H3A,HIST2H3D,LOC644950,HIST1H3A,HIST1H3B,H3F3B,HIST1H3D,H3F3C,HIST1H3E,HIST1H3H,HIST1H3I,HIST2H4A,HLA-DMB,HLA-DMA,HIST2H2AB,HIST2H2AC,HIST2H2BE,HIST2H2BF,CTSG,HIST1H2AB,HLA-DQB1,HIST1H2AC,C3,HIST1H2AG,C6,HIST1H2AE,…
KEGG_LYSINE_DEGRADATION	0.634267939557793	7e-04	-0.00177988727380599	0.9432	7e-04	NA	FXR	1382	0.01308	0.99706050808314	0.01308	EHHADH,AASS,PIPOX,BBOX1,AADAT,GCDH,SUV39H1,SUV39H2,DOT1L,ALDH1B1,ALDH2,ALDH9A1
KEGG_NITROGEN_METABOLISM	0.662148828140863	7e-04	-0.00113597076110041	0.9466	7e-04	NA	FXR	3201	0.01308	0.99706050808314	0.01308	CA5A,CA12,HAL,CPS1,CTH,GLUL,CA9,GLS,CA2
BIOCARTA_EDG1_PATHWAY	0.611219482637545	7e-04	-0.00187719211579311	0.9689	7e-04	NA	FXR	3530	0.01308	0.99706050808314	0.01308	GNAI1,ITGB3,ASAH1,S1PR1,PIK3R1,SMPD1,SMPD2
KEGG_PYRUVATE_METABOLISM	0.630391483280302	8e-04	-0.00177953534354918	0.9223	8e-04	NA	FXR	2914	0.013952	0.99706050808314	0.013952	LDHD,ACSS2,ACSS1,PDHA1,ACACB,DLAT,PCK1,ALDH1B1,AKR1B1,PKLR,ALDH2,ALDH9A1,PC
KEGG_PEROXISOME	0.629265781470064	8e-04	-0.00118853067894815	0.9161	8e-04	NA	FXR	3963	0.013952	0.99706050808314	0.013952	ACOX1,EHHADH,MPV17,MPV17L,PXMP2,DAO,NOS2,CAT,HMGCL,DDO,HAO1,DHRS4,HAO2,MVK,SLC27A2,CROT,ACAA1,HACL1,PIPOX,ACSL1,IDH2,IDH1,ACSL4,ACSL3,ACSL5,EPHX2,CRAT,SOD2,PEX11B,BAAT,MLYCD,SCP2
KEGG_MELANOMA	0.480917697910661	8e-04	-0.00584187336006733	0.702	8e-04	NA	FXR	7950	0.013952	0.99706050808314	0.013952	E2F2,FGF8,FGF7,FGF14,FGF17,MITF,FGF16,FGF11,FGF10,FGF13,FGF12,CDKN2A,PIK3CA,PDGFD,FGF2,FGF3,AKT3,BRAF,PIK3CB,PIK3CD,TP53,CDK6,FGF22,CDK4,FGF20,CCND1,MAPK3,FGFR1,CDH1,PIK3R3,EGF,PIK3R1,MET,RAF1,IGF1,HGF,NRAS,ARAF
KEGG_PANCREATIC_CANCER	0.532138025111255	9e-04	-0.0107425742574257	0.5397	9e-04	NA	FXR	5024	0.014715	0.99706050808314	0.014715	E2F2,TGFB3,NFKB1,TGFB1,CDKN2A,TGFA,PLD1,TP53,CDK6,CDK4,RAD51,CCND1,MAPK3,VEGFA,MAPK8,BCL2L1,RAC2,RAC3,FIGF,PIK3R1,TGFBR1,TGFBR2,BRCA2,SMAD2,RALGDS,IKBKG,ARAF
KEGG_GLUTATHIONE_METABOLISM	0.62426231785155	0.001	-0.00227497527200791	0.9278	0.001	NA	FXR	2048	0.0153882352941176	0.99706050808314	0.0153882352941176	PGD,GSTM1,GPX2,GSTM4,RRM2,RRM1,GCLC,GCLM,IDH2,IDH1,GSTA1,ODC1,GSTA2,GSTA3,GSTA5
KEGG_STARCH_AND_SUCROSE_METABOLISM	0.659553094501387	0.001	-0.00207612456747405	0.9208	0.001	NA	FXR	3982	0.0153882352941176	0.99706050808314	0.0153882352941176	AMY2A,UGT1A1,PGM2L1,PGM2,G6PC,MGAM,PGM1,UGT2B10,AMY1A,UGP2,ENPP1,UGDH,HK2,GYS2,UGT2A3,AGL,GBA3,GPI,GBE1,PYGL
KEGG_GLYCOSAMINOGLYCAN_BIOSYNTHESIS_KERATAN_SULFATE	0.676352587457956	0.001	-0.0666008392989385	0.3914	0.001	NA	FXR	3450	0.0153882352941176	0.99706050808314	0.0153882352941176	B4GALT1,B4GALT3,CHST1,ST3GAL1,B3GNT1,B4GALT4
KEGG_ARGININE_AND_PROLINE_METABOLISM	0.632780429704969	0.0011	-0.000296779937676213	0.9795	0.0011	NA	FXR	4969	0.015810989010989	0.99706050808314	0.015810989010989	SAT2,CKB,DAO,NOS2,GATM,OTC,ALDH7A1,GLUL,ALDH1B1,ALDH9A1,PRODH,PYCRL,SRM,AGMAT,GLS2,ARG1,ARG2,AMD1,ODC1,ACY1,MAOA,MAOB,CPS1,CKMT1A,GLS,ALDH2,GAMT
KEGG_TOLL_LIKE_RECEPTOR_SIGNALING_PATHWAY	0.476785905944556	0.0011	-0.0007436787307883	0.9308	0.0011	NA	FXR	5448	0.015810989010989	0.99706050808314	0.015810989010989	TIRAP,TLR2,TLR3,CXCL10,MAP3K8,IL1B,MAP2K7,PIK3CD,JUN,MAPK3,MAPK8,CCL3,NFKBIA,IFNA2,IFNA1,IFNA4,IFNA8,SPP1,MAP2K3,IKBKG,TOLLIP,NFKB1,LBP,IFNAR2,CTSK,PIK3R1,IL6,IL8,MAPK12,MAPK14,IFNA13,CD14,IFNA17
KEGG_LONG_TERM_DEPRESSION	0.502482403000893	0.0011	-0.00168300168300168	0.9155	0.0011	NA	FXR	4674	0.015810989010989	0.99706050808314	0.015810989010989	GNA13,PRKG2,PRKG1,GUCY1A2,PLA2G1B,PLCB1,PPP2R1B,LYN,CRHR1,MAPK3,PLA2G2C,GNAI3,GNAI1,PPP2CA,PPP2CB,PLA2G12B,IGF1,ITPR1,NRAS
KEGG_HISTIDINE_METABOLISM	0.639621290395482	0.0013	-0.00177856825255669	0.9642	0.0013	NA	FXR	3998	0.0177125	0.99706050808314	0.0177125	ALDH3A1,ALDH1A3,LCMT1,DDC,ACY3,MAOA,METTL6,MAOB,HAL,METTL2B,AMDHD1,ALDH7A1,ALDH1B1,ALDH2,ALDH9A1
KEGG_DRUG_METABOLISM_CYTOCHROME_P450	0.665444175706285	0.0014	-0.00272182906913446	0.8243	0.0014	NA	FXR	2552	0.0181306930693069	0.99706050808314	0.0181306930693069	CYP3A5,CYP3A7,CYP2C19,ADH1C,ADH1B,GSTM1,GSTM4,UGT1A1,UGT2B10,ADH6,ALDH3A1,FMO5,FMO1,ALDH1A3,FMO2,ADH4,UGT2A3,GSTA1,GSTA2,GSTA3,GSTA5,CYP2C9,MAOA,CYP2C8,MAOB
KEGG_BLADDER_CANCER	0.543768208741195	0.0014	-0.00524026102432272	0.826	0.0014	NA	FXR	4756	0.0181306930693069	0.99706050808314	0.0181306930693069	CDH1,CDKN2A,THBS1,FIGF,IL8,TP53,DAPK2,CDK4,DAPK3,DAPK1,RPS6KA5,NRAS,CCND1,MAPK3,ARAF,VEGFA
BIOCARTA_NO1_PATHWAY	0.58713816056328	0.0014	-0.00607707509881423	0.8293	0.0014	NA	FXR	3690	0.0181306930693069	0.99706050808314	0.0181306930693069	CAV1,PDE3B,PRKG2,BDKRB2,PRKG1,KNG1,KDR,VEGFA,CALM2,CALM1
KEGG_GLYCOLYSIS_GLUCONEOGENESIS	0.623511200018832	0.0015	-0.00178147268408551	0.8921	0.0015	NA	FXR	2914	0.0185094339622642	0.99706050808314	0.0185094339622642	ADH1C,ADH1B,ACSS2,ACSS1,PDHA1,PFKP,PGM2,G6PC,ALDH1B1,PGM1,PKLR,ALDH9A1,ALDOC,ALDOB,HK2,ADH6,ALDH3A1,GALM,ADH4,ALDH1A3,DLAT,PCK1,ALDH2
BIOCARTA_MAPK_PATHWAY	0.48460237269892	0.0015	-0.0100079270709473	0.5552	0.0015	NA	FXR	5838	0.0185094339622642	0.99706050808314	0.0185094339622642	MEF2C,MEF2A,TGFB3,NFKB1,DAXX,TGFB1,MAP3K5,MAP3K8,RAPGEF2,MYC,MAP2K7,MAP4K3,MAP4K4,MAPK6,RIPK1,JUN,MAPK3,MAPK8,MAP3K14,MAP3K13,MAP3K11,MAPKAPK5,NFKBIA,MAP4K1,ATF2,MAP3K1,CEBPA,TGFBR1,MAP2K3,CREB1,RPS6KA5,RPS6KA3,MAPK12,RPS6KA2,MAPK14,ARAF
KEGG_GLYCEROPHOSPHOLIPID_METABOLISM	0.495788483435856	0.0016	-0.00138641315111903	0.8964	0.0016	NA	FXR	3612	0.0188540540540541	0.99706050808314	0.0188540540540541	AGPAT6,PLA2G1B,PHOSPHO1,PTDSS1,PCYT2,PLD1,LPGAT1,LPCAT3,GPAM,PGS1,DGKG,PLA2G12B,PEMT,ETNK2,PPAP2A,GPD2,GPD1,MBOAT1
KEGG_TYPE_II_DIABETES_MELLITUS	0.527002605154985	0.0016	-0.0113726265822785	0.6502	0.0016	NA	FXR	2463	0.0188540540540541	0.99706050808314	0.0188540540540541	HK2,SLC2A4,SLC2A2,INSR,PIK3R1,SOCS3,SOCS1,IRS1,PKLR,MAPK8
BIOCARTA_LAIR_PATHWAY	0.668802868356024	0.0016	-0.000888757221152422	0.9853	0.0016	NA	FXR	4178	0.0188540540540541	0.99706050808314	0.0188540540540541	KNG1,ICAM1,IL6,IL8,C3,C6,VCAM1
KEGG_PYRIMIDINE_METABOLISM	0.51215716411237	0.0017	-0.00728660652324774	0.5791	0.0017	NA	FXR	5457	0.0196778761061947	0.99706050808314	0.0196778761061947	DTYMK,PNP,PRIM1,PRIM2,NT5C2,POLE,NME4,ZNRD1,CTPS2,CMPK1,TK1,POLE2,POLE3,ENTPD8,ENTPD5,ENTPD6,UPB1,POLD3,POLD1,DUT,CANT1,NT5M,NT5E,POLR1B,RRM2,RRM1,TXNRD2,TXNRD1,POLA1,DCK,UPP1,POLA2,POLR2D,POLR2B,TYMS,POLR3A,POLR3B,POLR3D,DPYD
KEGG_FOCAL_ADHESION	0.427166505153537	0.0017	-0.00189318453567158	0.7368	0.0017	NA	FXR	4613	0.0196778761061947	0.99706050808314	0.0196778761061947	ACTG1,ILK,MYLK3,JUN,VEGFA,MAPK3,MAPK8,LAMC1,ITGA2B,ITGA11,ITGA10,LAMB3,LAMB2,RAC2,RAC3,SPP1,HGF,KDR,LAMA5,CCND1,PARVA,COL6A2,COL6A1,THBS1,THBS3,IGF1,BIRC3,CAPN2,FYN,VTN,VCL,PPP1CB,CAV2,CAV1,MYL5,ITGB3,ITGB7,ITGB6,MET,ITGA2,VAV1,ITGA6,ITGA8,RAP1B,TLN1,ZYX,VASP,CRKL,FIGF,PIK3R1,FLT1,COL4A6
KEGG_BUTANOATE_METABOLISM	0.720592866306172	0.0018	-0.00177891980036567	0.9483	0.0018	NA	FXR	1434	0.0204730434782609	0.99706050808314	0.0204730434782609	EHHADH,PDHA1,BDH1,ALDH5A1,ACSM2A,ACSM3,HMGCS2,ALDH1B1,ALDH2,ABAT,ACSM5,ALDH9A1
BIOCARTA_G1_PATHWAY	0.660457975920995	0.0018	-0.0108684912558048	0.7898	0.0018	NA	FXR	2292	0.0204730434782609	0.99706050808314	0.0204730434782609	TGFB3,TGFB1,CDKN2B,CDK1,SKP2,TP53,CDK4,CDK2,CCND1,DHFR
KEGG_LEUKOCYTE_TRANSENDOTHELIAL_MIGRATION	0.441624771434945	0.0021	-0.000893122953259899	0.9248	0.0021	NA	FXR	7401	0.022700826446281	0.99706050808314	0.022700826446281	OCLN,CXCL12,MMP2,VCL,CTNNB1,ACTG1,PIK3CA,RAPGEF4,F11R,NCF2,ACTN4,NCF1,PIK3CB,PIK3CD,GNAI3,MYL5,GNAI1,RAC2,VAV2,VAV1,PTPN11,PLCG1,PLCG2,RAP1A,RAP1B,CLDN8,CLDN7,CLDN9,CLDN3,MSN,ICAM1,VASP,CLDN1,CLDN2,JAM2,CLDN18,CLDN19,CLDN11,CLDN14,CLDN15,VCAM1,PIK3R3,PIK3R1,ACTB,CLDN22,CYBA,RASSF5,MAPK12,MAPK14,GRLF1
KEGG_HOMOLOGOUS_RECOMBINATION	0.675370756542226	0.0022	-0.0244047030925798	0.5181	0.0022	NA	FXR	4695	0.0230208	0.99706050808314	0.0230208	RAD51C,XRCC2,BLM,MRE11A,RPA4,RPA3,RPA1,RPA2,RAD51L1,MUS81,EME1,BRCA2,RAD54L,RAD51,POLD3,TOP3A,RAD54B
KEGG_HEMATOPOIETIC_CELL_LINEAGE	0.4940291680724	0.0022	-0.000743126083725539	0.9265	0.0022	NA	FXR	4950	0.0230208	0.99706050808314	0.0230208	IL9R,ANPEP,DNTT,CD44,IL4R,CSF3R,IL1B,CD3D,IL6R,CD37,HLA-DRA,ITGA2B,IL1R1,FCER2,HLA-DRB3,MME,KITLG,ITGB3,CD9,HLA-DRB4,HLA-DRB5,EPO,IL6,ITGA2,ITGA6,CD14
KEGG_PROGESTERONE_MEDIATED_OOCYTE_MATURATION	0.510708605130458	0.0022	-0.00614287129693847	0.657	0.0022	NA	FXR	5018	0.0230208	0.99706050808314	0.0230208	ADCY7,ADCY8,PDE3B,MOS,CCNA2,CDK1,CDK2,SPDYA,MAD2L1,MAPK3,MAPK8,MAD2L2,FZR1,GNAI3,ANAPC13,GNAI1,BUB1,PIK3R1,IGF1,CDC23,CDC25C,CDC25B,CCNB1,RPS6KA6,RPS6KA3,ADCY9,MAPK12,PLK1,RPS6KA2,MAPK14,ARAF
BIOCARTA_KERATINOCYTE_PATHWAY	0.55283638946707	0.0023	-0.0061807753164557	0.8025	0.0023	NA	FXR	4207	0.023503125	0.99706050808314	0.023503125	NFKBIA,NFKB1,DAXX,TNFRSF1A,TNFRSF1B,MAP3K5,MAP3K1,PPP2CA,FAS,MAP2K7,CEBPA,MAP2K3,PRKCE,ETS1,ETS2,JUN,MAPK3,MAPK8,MAP3K14
KEGG_GALACTOSE_METABOLISM	0.630761083337423	0.0024	-0.00563102000493949	0.8448	0.0024	NA	FXR	2899	0.023603007518797	0.99706050808314	0.023603007518797	HK2,B4GALT1,PFKP,PGM2,G6PC,MGAM,PGM1,AKR1B1,UGP2
KEGG_ASCORBATE_AND_ALDARATE_METABOLISM	0.73255065368499	0.0024	-0.0017774266811494	0.9756	0.0024	NA	FXR	2934	0.023603007518797	0.99706050808314	0.023603007518797	UGT2A3,UGT1A1,ALDH1B1,ALDH2,UGT2B10,ALDH9A1
BIOCARTA_MCM_PATHWAY	0.83583874657698	0.0024	-0.0218250049377839	0.7921	0.0024	NA	FXR	1803	0.023603007518797	0.99706050808314	0.023603007518797	CDC6,KITLG,MCM2,MCM3,MCM5,CDK2,ORC1L,MCM6,CDT1,ORC3L,MCM7,ORC6L
KEGG_GLYCOSAMINOGLYCAN_BIOSYNTHESIS_HEPARAN_SULFATE	0.582908609700645	0.0025	-0.0293914246196404	0.5133	0.0025	NA	FXR	5038	0.0240441176470588	0.99706050808314	0.0240441176470588	NDST4,NDST1,HS3ST1,EXTL1,HS2ST1,HS6ST1,GLCE,EXT1,HS3ST3B1
BIOCARTA_IGF1_PATHWAY	0.604286242890418	0.0025	-0.00612375919798509	0.927	0.0025	NA	FXR	1863	0.0240441176470588	0.99706050808314	0.0240441176470588	IGF1,IRS1,JUN,PIK3R1
KEGG_CYTOKINE_CYTOKINE_RECEPTOR_INTERACTION	0.420188250521955	0.0027	-0.00164884580793445	0.6239	0.0027	NA	FXR	5915	0.0254071942446043	0.99706050808314	0.0254071942446043	IL9R,OSMR,FAS,LIFR,CCR6,CCR3,CCR2,VEGFA,IL1R1,IFNA2,IFNA1,IL23A,IFNA4,IFNA8,TGFBR1,TGFBR2,HGF,KDR,TNFRSF11B,IL4R,IL13RA1,GHR,IL6R,TNFRSF10A,INHBB,TNFRSF10C,INHBE,INHBC,CXCL1,CSF2,CCR1,CSF1,CCL24,CCL23,CCL20,IL10RA,IL18R1,IL6,IL8,IL9,CCL17,IL28A,TGFB3,TNFSF15,TNFSF14,IL15,TGFB1,CXCL10,IL1B,CSF3R,IL29,TNFRSF14,IL20,CCL3,CCL2,BMPR2,CCL7,MET,TNFSF10,LEPR,CXCR2,CLCF1,CSF2RB,IFNGR2,IFNGR1,AMH,IFNAR2,TN…
KEGG_PENTOSE_PHOSPHATE_PATHWAY	0.618808116632297	0.0028	-0.00237119004100183	0.9394	0.0028	NA	FXR	3296	0.0256111888111888	0.99706050808314	0.0256111888111888	ALDOC,PGD,ALDOB,DERA,PFKP,RBKS,PGM2,PGM1,PRPS2
KEGG_CELL_CYCLE	0.596743678600551	0.0028	-0.0105722936417333	0.4501	0.0028	NA	FXR	2344	0.0256111888111888	0.99706050808314	0.0256111888111888	DBF4,TGFB3,TTK,TGFB1,CDKN2B,CDKN2C,CCNA2,SKP2,ESPL1,ORC1L,WEE1,MAD2L1,MAD2L2,CHEK1,CHEK2,ORC6L,CDC23,CDC20,CDKN1C,CCNE2,CDC45,MCM7,CDC7,CDC6,CDK1,TP53,CDK6,MCM2,CDK4,MCM3,MCM4,CDK2,MCM5,MCM6,CCND1,GADD45G,BUB1B,GADD45B,SFN,BUB1,BUB3,CDC25C,SMC3,CCNB1,ORC3L
KEGG_ADHERENS_JUNCTION	0.502503770185649	0.0028	-0.00584245184928455	0.7751	0.0028	NA	FXR	5568	0.0256111888111888	0.99706050808314	0.0256111888111888	WASF3,LMO7,VCL,ACTG1,INSR,PTPRJ,PTPRF,ACTN4,WAS,FARP2,MAPK3,WASL,PARD3,CDH1,PVRL4,RAC2,SORBS1,RAC3,PVRL3,PVRL2,SSX2IP,ACTB,TGFBR1,MET,TGFBR2,CREBBP,SMAD2,SNAI1,FYN,PTPN1
KEGG_PHENYLALANINE_METABOLISM	0.68722771990109	0.003	-0.00311065027403348	0.952	0.003	NA	FXR	2454	0.0266938775510204	0.99706050808314	0.0266938775510204	DDC,MAOA,MAOB,TAT,ALDH3A1,HPD,AOC3
KEGG_SELENOAMINO_ACID_METABOLISM	0.588169728664132	0.003	-0.00568069551472041	0.8887	0.003	NA	FXR	5761	0.0266938775510204	0.99706050808314	0.0266938775510204	SEPHS1,SCLY,MAT1A,MARS2,PAPSS2,HEMK1,LCMT1,MAT2A,METTL6,METTL2B,GGT5,GGT6,CTH,GGT7,AHCYL1,AHCYL2,CBS
KEGG_SMALL_CELL_LUNG_CANCER	0.48493518503203	0.003	-0.0048548498959675	0.7477	0.003	NA	FXR	6792	0.0266938775510204	0.99706050808314	0.0266938775510204	E2F2,PTGS2,NFKB1,CCNE2,CCNE1,CDKN2B,PIK3CA,NOS2,MYC,PIK3CB,RXRA,PIK3CD,CYCS,TP53,SKP2,CDK6,CDK4,CDK2,CCND1,LAMC3,LAMC2,LAMC1,ITGA2B,NFKBIA,BCL2L1,LAMB3,LAMB2,BCL2,PIK3R3,PIK3R1,ITGA2,BIRC3,COL4A6,LAMA4,ITGA6,LAMA5,IKBKG,APAF1
BIOCARTA_ATRBRCA_PATHWAY	0.690671480389238	0.0031	-0.0222222222222222	0.7153	0.0031	NA	FXR	2138	0.0268529801324503	0.99706050808314	0.0268529801324503	TP53,BRCA2,CHEK1,CHEK2,BRCA1,RAD51,FANCD2,FANCG
KEGG_COLORECTAL_CANCER	0.494198536238229	0.0033	-0.0107383214568488	0.5741	0.0033	NA	FXR	7183	0.0283973684210526	0.99706050808314	0.0283973684210526	TGFB3,MLH1,TGFB1,CTNNB1,TGFB2,CASP3,PIK3CA,MYC,PIK3CB,PIK3CD,CYCS,TP53,CCND1,JUN,MAPK3,MAPK8,TCF7L2,RAC2,RAC3,BCL2,AXIN2,PIK3R3,PIK3R1,APC,MSH6,MSH2,TGFBR1,TGFBR2,BIRC5,SMAD2,RALGDS,ARAF
KEGG_APOPTOSIS	0.466040982730469	0.0035	-0.00346826537184759	0.8292	0.0035	NA	FXR	7542	0.029921568627451	0.99706050808314	0.029921568627451	NFKB1,PRKACG,CASP6,PRKAR2A,CASP3,MYD88,CASP7,CASP8,PIK3CA,IL1B,CSF2RB,FAS,AKT3,AIFM1,PIK3CB,PIK3CD,CYCS,TP53,CHP2,TNFRSF10A,TNFRSF10C,TNFRSF10B,RIPK1,MAP3K14,BID,IL1R1,TNF,XIAP,PPP3R1,NFKBIA,BCL2L1,IRAK4,TNFRSF1A,BCL2,PPP3CC,CHP,PPP3CA,PIK3R3,PIK3R1,BIRC3,CAPN2,CAPN1,CASP10,TNFSF10,ENDOG,IKBKG,APAF1
BIOCARTA_41BB_PATHWAY	0.65133353844152	0.0036	-0.0158001283760431	0.8219	0.0036	NA	FXR	4207	0.0305766233766234	0.99706050808314	0.0305766233766234	NFKBIA,NFKB1,ATF2,TNFRSF9,MAP3K5,JUN,MAP3K1,MAPK8
KEGG_GLYOXYLATE_AND_DICARBOXYLATE_METABOLISM	0.704887530423444	0.0038	-0.00118495112076627	0.9854	0.0038	NA	FXR	2232	0.0318615384615385	0.99706050808314	0.0318615384615385	MTHFD2L,ACO1,MTHFD1L,GLYCTK,HAO1,MTHFD2,HAO2
KEGG_EPITHELIAL_CELL_SIGNALING_IN_HELICOBACTER_PYLORI_INFECTION	0.473794718579932	0.004	-0.00524674553284166	0.7868	0.004	NA	FXR	5628	0.0331139240506329	0.99706050808314	0.0331139240506329	CXCR2,NFKB1,CASP3,F11R,LYN,ATP6V1A,JUN,ADAM17,MAPK8,JAM2,MAP3K14,CXCL1,NFKBIA,ATP6V1B2,SRC,ATP6V0B,IL8,PTPRZ1,MET,ATP6V0E2,PLCG1,MAPK12,MAPK14,PLCG2,IKBKG,ATP6V0A1
KEGG_LINOLEIC_ACID_METABOLISM	0.658398814843914	0.0041	-0.00271712281395119	0.8941	0.0041	NA	FXR	283	0.0333093167701863	0.99706050808314	0.0333093167701863	CYP3A5,CYP3A7,CYP2C19,PLA2G12B,PLA2G1B,CYP2C8
KEGG_BASE_EXCISION_REPAIR	0.597848927442022	0.0041	-0.0175421258091614	0.5896	0.0041	NA	FXR	5743	0.0333093167701863	0.99706050808314	0.0333093167701863	APEX2,XRCC1,POLE2,POLE3,NTHL1,FEN1,POLL,LIG1,NEIL3,POLE,MBD4,POLD3,MPG,POLD1,TDG,PCNA,PARP4,PARP1,OGG1,PARP2
KEGG_REGULATION_OF_ACTIN_CYTOSKELETON	0.415213276361052	0.0046	-0.000747756729810568	0.8924	0.0046	NA	FXR	7950	0.0369128834355828	0.99706050808314	0.0369128834355828	ACTG1,MOS,PIK3CA,BRAF,PIK3CB,MYLK3,PIK3CD,MYH9,F2,MAPK3,ITGA2B,ITGA11,ITGA10,BDKRB2,PFN3,RAC2,RAC3,FGF8,FGF7,WASF2,FGF2,FGF3,ARHGEF1,ARHGEF12,WAS,GNG12,NRAS,ARAF,CD14,GNA13,ENAH,FGF14,FGF17,FGF16,FGF11,IQGAP3,FGF10,IQGAP2,FGF13,FGF12,VCL,PDGFD,ACTN4,BAIAP2,FGF22,FGF20,PPP1CB,FGFR2,FGFR1,FGD1,FGFR4,MYL5,SSH1,DIAPH1,DIAPH2,SSH3,DIAPH3,ARPC5,ITGB3,ARPC3,ITGB8,ITGB7,ITGB6,EGF,ITGA2,VAV2,VAV1,ITGA9,IT…
BIOCARTA_GCR_PATHWAY	0.578961735585158	0.005	-0.00790084440274554	0.9135	0.005	NA	FXR	1729	0.0393975903614458	0.99706050808314	0.0393975903614458	ANXA1,PIK3R1,CALM1
KEGG_UBIQUITIN_MEDIATED_PROTEOLYSIS	0.439252679235235	0.0052	-0.0118184526765319	0.4122	0.0052	NA	FXR	4643	0.0404857142857143	0.99706050808314	0.0404857142857143	BTRC,SAE1,WWP2,WWP1,SOCS3,SOCS1,SKP2,FZR1,ANAPC13,PPIL2,UBA6,KEAP1,FBXW7,UBE2D3,FBXO4,CDC23,UBE2L6,CDC20,BRCA1,CBLB,NEDD4,UBA2,UBE2E2,UBE2E1,UBE2A,UBE2F,HERC1,DDB2,UBE2S,PML,NHLRC1,MAP3K1,NEDD4L,FBXW11,BIRC3,UBE2Q2,UBE2Q1,CUL4B
KEGG_LEISHMANIA_INFECTION	0.490617875435808	0.0059	-0.00683168316831683	0.6118	0.0059	NA	FXR	6506	0.0440982857142857	0.99706050808314	0.0440982857142857	PTGS2,TLR2,TGFB3,NFKB1,HLA-DMB,HLA-DMA,TGFB1,MYD88,IL1B,NOS2,IFNGR2,IFNGR1,NCF2,JUN,MAPK3,HLA-DPA1,HLA-DRA,HLA-DQB1,C3,HLA-DRB3,ELK1,NFKBIA,IRAK4,HLA-DRB4,HLA-DRB5,HLA-DOB,CYBA,MAPK12,FCGR2C,MAPK14,JAK2
BIOCARTA_CCR5_PATHWAY	0.608877894801304	0.0059	-0.00276502246580753	0.9486	0.0059	NA	FXR	1863	0.0440982857142857	0.99706050808314	0.0440982857142857	CCL2,JUN,CALM2,CALM1
KEGG_FATTY_ACID_METABOLISM	0.689423167503983	0.006	-0.00133471748479905	0.9249	0.006	NA	FXR	2914	0.0443389830508475	0.99706050808314	0.0443389830508475	ACOX1,CPT2,EHHADH,ADH1C,ADH6,ADH1B,DCI,ACSL1,ADH4,ACSL4,ACSL3,ACSL5,GCDH,ACADL,CYP4A11,ALDH1B1,ALDH2,ALDH9A1,ACAA1
BIOCARTA_TOB1_PATHWAY	0.625883308309788	0.0061	-0.0107155202212236	0.8341	0.0061	NA	FXR	3462	0.0445427027027027	0.99706050808314	0.0445427027027027	CD3D,TGFBR1,TGFBR2,TGFB3,TGFB1,TOB2,TOB1
BIOCARTA_NFKB_PATHWAY	0.605657048022302	0.0064	-0.00345730231639255	0.9357	0.0064	NA	FXR	3185	0.0447657754010695	0.99706050808314	0.0447657754010695	IL1R1,NFKBIA,NFKB1,TNFRSF1A,TNFRSF1B,IKBKG,MAP3K14,TNFAIP3
KEGG_AXON_GUIDANCE	0.436014723919383	0.0066	-0.0109726428677821	0.312	0.0066	NA	FXR	5103	0.0459191489361702	0.99706050808314	0.0459191489361702	PLXNA3,EFNA1,L1CAM,ROBO1,UNC5C,PLXNB1,CHP2,RND1,MAPK3,GNAI3,GNAI1,EPHB6,RAC2,RAC3,MET,EPHA1,NTN3,EPHA5,EPHA4,EPHA7,SEMA6B,EPHA6,SEMA3G,SEMA3E,SEMA3D,SEMA3B,RHOD,SEMA3A,LIMK2,LIMK1,NCK2,SEMA4G,CFL1,SEMA4B,ABLIM1,ABLIM3,PPP3R1,NFAT5,PPP3CC,NFATC4,CHP,NGEF,NRAS,FYN
KEGG_MELANOGENESIS	0.434745831609926	0.0067	-0.00426396945807923	0.6749	0.0067	NA	FXR	7771	0.0461242105263158	0.99706050808314	0.0461242105263158	ADCY7,ADCY8,EDN1,CTNNB1,PRKACG,WNT2,WNT1,WNT3,CREB3L2,CREB3L1,CREB3L4,CREB3L3,EP300,MAPK3,WNT5A,GNAI3,GNAI1,CREBBP,MITF,PLCB3,PLCB1,PLCB2,WNT9A,CAMK2G,KITLG,TCF7L2,DCT,CAMK2D,CALML5,CREB1,FZD1,RAF1,FZD5,FZD4,FZD7,FZD6,WNT2B,NRAS,FZD10,ADCY9,CALM3,WNT7A,CALM2,CALM1
KEGG_TRYPTOPHAN_METABOLISM	0.645596765962995	0.0069	-0.00177953534354918	0.9361	0.0069	NA	FXR	5613	0.0467626943005181	0.99706050808314	0.0467626943005181	CYP1B1,EHHADH,OGDHL,IL4I1,ECHS1,WARS2,KMO,OGDH,ACAT1,HADHA,TDO2,HAAO,AANAT,CAT,AADAT,GCDH,DDC,MAOA,MAOB,ACMSD,INMT,ALDH7A1,ALDH1B1,AOX1,ALDH2,ALDH9A1,TPH2
KEGG_PPAR_SIGNALING_PATHWAY	0.604380967843442	0.0071	-0.00133650133650134	0.8631	0.0071	NA	FXR	3725	0.0478701030927835	0.99706050808314	0.0478701030927835	ACOX1,PPARA,CPT2,EHHADH,AQP7,APOA2,CYP7A1,ILK,RXRA,ACADL,SLC27A2,ACAA1,ACSL1,SORBS1,PLIN1,APOC3,ACSL4,ACSL3,ACSL5,LPL,CPT1A,PCK1,CYP4A11,HMGCS2,GK,SCP2
KEGG_RENAL_CELL_CARCINOMA	0.474847293510429	0.0075	-0.0122277227722772	0.4567	0.0075	NA	FXR	7700	0.0497969543147208	0.99706050808314	0.0497969543147208	TGFB3,TGFB1,TGFB2,PAK7,PIK3CA,TGFA,AKT3,PIK3CB,PIK3CD,CRKL,HIF1A,EP300,JUN,MAPK3,VEGFA,EGLN3,ARNT,PIK3R3,FIGF,PIK3R1,FH,EPAS1,VHL,MET,CREBBP,RAF1,HGF,PTPN11,NRAS,ETS1,ARAF,RAP1A,RAP1B,CRK
KEGG_VALINE_LEUCINE_AND_ISOLEUCINE_DEGRADATION	0.615558678516484	0.0076	-0.00177988727380599	0.942	0.0076	NA	FXR	3161	0.0499537688442211	0.99706050808314	0.0499537688442211	EHHADH,HIBADH,AUH,MCCC2,MCCC1,ALDH6A1,BCKDHB,DBT,ALDH7A1,HMGCS2,ALDH1B1,ALDH2,ABAT,PCCB,ALDH9A1,ACAA1
KEGG_ECM_RECEPTOR_INTERACTION	0.470738344098222	0.008	-0.00188239956407589	0.8687	0.008	NA	FXR	2849	0.0512941176470588	0.99706050808314	0.0512941176470588	VTN,SDC2,CD44,ITGA2B,ITGA11,ITGA10,ITGB3,HMMR,LAMB3,LAMB2,ITGB6,COL6A1,THBS1,THBS3,SPP1,ITGA2,ITGA6
BIOCARTA_IGF1MTOR_PATHWAY	0.594739529230967	0.008	-0.00612345679012346	0.9159	0.008	NA	FXR	379	0.0512941176470588	0.99706050808314	0.0512941176470588	IGF1,PIK3R1
KEGG_NICOTINATE_AND_NICOTINAMIDE_METABOLISM	0.568308284365387	0.0085	-0.0246456265125698	0.5775	0.0085	NA	FXR	4565	0.0537101449275362	0.99706050808314	0.0537101449275362	NMNAT2,NAMPT,ENPP1,BST1,PNP,NT5M,NT5C2,QPRT,NT5E,NNMT
KEGG_PROSTATE_CANCER	0.465382468429972	0.0088	-0.00426122287186602	0.7546	0.0088	NA	FXR	7781	0.0548114285714286	0.99706050808314	0.0548114285714286	HSP90AB1,E2F2,FOXO1,NFKB1,CTNNB1,CCNE2,CCNE1,PDPK1,CREB3L2,PIK3CA,TGFA,CREB3L1,CREB3L4,SRD5A2,CREB3L3,CHUK,AKT3,AR,BRAF,PIK3CB,PIK3CD,TP53,CDK2,CCND1,EP300,MAPK3,GSTP1,FGFR2,FGFR1,NFKBIA,TCF7L2,BCL2,NKX3-1,PIK3R3,EGF,PIK3R1,KLK3,CREB1,CREBBP,RAF1,IGF1,NRAS,HSP90B1,ARAF,IKBKG
BIOCARTA_FCER1_PATHWAY	0.506768586127288	0.0095	-0.0146797153024911	0.6668	0.0095	NA	FXR	7417	0.0567185840707965	0.99706050808314	0.0567185840707965	ELK1,MAP3K1,PIK3CA,PPP3CC,FCER1G,NFATC4,PPP3CA,NFATC3,MAP2K7,PIK3R1,SYK,LYN,VAV1,PLCG1,JUN,MAPK3,CALM3,MAPK8,CALM2,CALM1
BIOCARTA_TGFB_PATHWAY	0.60296054047462	0.0098	-0.00582687274702484	0.9229	0.0098	NA	FXR	5320	0.0567185840707965	0.99706050808314	0.0567185840707965	SMAD7,TGFBR1,CREBBP,TGFBR2,TGFB3,SMAD2,CDH1,TGFB1,ZFYVE9,MAPK3,APC
KEGG_ARRHYTHMOGENIC_RIGHT_VENTRICULAR_CARDIOMYOPATHY_ARVC	0.45587793420402	0.01	-0.00188146754468485	0.9015	0.01	NA	FXR	5667	0.0568695652173913	0.99706050808314	0.0568695652173913	ACTG1,ACTN4,CACNG8,CACNG1,DSP,ITGA2B,ITGA11,CACNB1,ITGA10,CACNB2,ITGB3,CDH2,ITGB8,DMD,ITGB7,ITGB6,EMD,ACTB,CACNA2D1,SLC8A1,ITGA2,CACNA2D3,ITGA6,DSG2,ITGA8,CACNA1C
BIOCARTA_TCR_PATHWAY	0.496479057047803	0.0107	-0.0146840700088994	0.6265	0.0107	NA	FXR	7417	0.059053164556962	0.99706050808314	0.059053164556962	CD247,ELK1,NFKBIA,NFKB1,MAP3K1,PIK3CA,PPP3CC,NFATC4,PPP3CA,NFATC3,PIK3R1,CD3D,CD3E,VAV1,PLCG1,FYN,JUN,LCK,MAPK3,CALM3,MAPK8,CALM2,CALM1
BIOCARTA_PGC1A_PATHWAY	0.584756426242258	0.0112	-0.00671671276175425	0.8981	0.0112	NA	FXR	7158	0.0602864197530864	0.99706050808314	0.0602864197530864	MEF2C,PPARA,MEF2A,ESRRA,PPARGC1A,HDAC5,YWHAH,CAMK4,SLC2A4,CAMK2D,CAMK1,CALM3,PPP3CC,PPP3CA,CALM2,CALM1
BIOCARTA_INSULIN_PATHWAY	0.570778199187332	0.0113	-0.0146673909822707	0.8195	0.0113	NA	FXR	2095	0.0605754098360656	0.99706050808314	0.0605754098360656	IRS1,JUN,MAPK8,INSR,PIK3R1
KEGG_B_CELL_RECEPTOR_SIGNALING_PATHWAY	0.451044800938198	0.0115	-0.0147066105471651	0.4063	0.0115	NA	FXR	7530	0.0611463414634146	0.99706050808314	0.0611463414634146	NFKB1,PIK3CA,PIK3AP1,AKT3,SYK,LYN,PIK3CB,PIK3CD,CHP2,CARD11,JUN,MAPK3,IFITM1,PPP3R1,NFKBIA,RAC2,DAPP1,RASGRP3,RAC3,NFAT5,PPP3CC,NFATC4,CHP,PPP3CA,PIK3R3,NFATC3,PIK3R1,RAF1,MALT1,VAV2,VAV1,NRAS,FCGR2B,PLCG2,IKBKG,CD79B,CD79A
BIOCARTA_VEGF_PATHWAY	0.52326439607104	0.0115	-0.0122029543994862	0.7691	0.0115	NA	FXR	6711	0.0611463414634146	0.99706050808314	0.0611463414634146	ARNT,EIF1,PIK3R1,EIF2B4,FLT1,VHL,FLT4,ELAVL1,EIF2B1,KDR,HIF1A,PLCG1,VEGFA
BIOCARTA_CTCF_PATHWAY	0.570611650828512	0.0116	-0.0107176371808169	0.852	0.0116	NA	FXR	7260	0.0614283400809717	0.99706050808314	0.0614283400809717	TGFBR1,TGFBR2,SMAD5,TGFB3,TP53,RPS6KB1,SMAD1,TGFB1,TGFB2,CDKN2A,PPP2CA,PIK3CA,CD79A,MYC,PIK3R1
KEGG_ARACHIDONIC_ACID_METABOLISM	0.514726376968725	0.0118	-0.00227576312274279	0.8548	0.0118	NA	FXR	6683	0.0619855421686747	0.99706050808314	0.0619855421686747	CYP2J2,PTGES2,PTGS2,CYP2C19,CYP2C18,GPX2,GPX4,PLA2G1B,ALOX12B,CYP2E1,PTGDS,PLA2G2C,CYP2U1,CYP2B6,CBR1,PLA2G12B,TBXAS1,CYP2C9,CYP2C8,EPHX2,GGT5,CYP4A11,GGT6,GGT7,CYP4F3,CYP4F2
BIOCARTA_G2_PATHWAY	0.637379326950497	0.0118	-0.0108663439691791	0.7981	0.0118	NA	FXR	2335	0.0619855421686747	0.99706050808314	0.0619855421686747	CDK1,TP53,CHEK1,CHEK2,CDC25C,BRCA1,WEE1,CCNB1
BIOCARTA_PML_PATHWAY	0.609613062609439	0.0125	-0.0124426010961339	0.8397	0.0125	NA	FXR	2311	0.0646245059288538	0.99706050808314	0.0646245059288538	PML,TP53,DAXX,TNFRSF1A,TNFRSF1B,RARA
KEGG_PATHOGENIC_ESCHERICHIA_COLI_INFECTION	0.48508458375884	0.0127	-0.000742059958444642	0.9639	0.0127	NA	FXR	1640	0.0651435294117647	0.99706050808314	0.0651435294117647	OCLN,TUBA1A,NCK2,CLDN1,TUBA4A,CDH1,TUBB,CD14
KEGG_ALANINE_ASPARTATE_AND_GLUTAMATE_METABOLISM	0.562743158461968	0.0128	-0.00548473169285503	0.7937	0.0128	NA	FXR	5381	0.0654	0.99706050808314	0.0654	ADSS,GLS2,ALDH4A1,ALDH5A1,ACY3,CPS1,DDO,GLUL,GLS,GFPT1,ABAT,GPT,AGXT2
BIOCARTA_HIVNEF_PATHWAY	0.478889476320492	0.0131	-0.0241428783456192	0.3284	0.0131	NA	FXR	3185	0.0664139534883721	0.99706050808314	0.0664139534883721	NFKB1,DAXX,ACTG1,MAP3K5,CASP7,FAS,MAP2K7,CASP2,MAPK8,MAP3K14,LMNB1,NFKBIA,TNFRSF1A,TNFRSF1B,BIRC3,PARP1
KEGG_DNA_REPLICATION	0.704862076653944	0.0136	-0.00726499950578235	0.8198	0.0136	NA	FXR	4831	0.0683954198473282	0.99706050808314	0.0683954198473282	POLA1,POLA2,RPA4,RPA3,RPA1,PRIM1,RPA2,MCM7,POLE2,POLE3,PRIM2,FEN1,LIG1,MCM2,RNASEH2A,MCM3,MCM4,MCM5,MCM6,POLD3,RFC5,DNA2,RFC3,RFC4,RFC2,POLD1,PCNA
KEGG_DRUG_METABOLISM_OTHER_ENZYMES	0.527862771650427	0.0137	-0.00360885900731659	0.8376	0.0137	NA	FXR	3074	0.0683954198473282	0.99706050808314	0.0683954198473282	CYP3A5,CYP3A7,UGT1A1,UGT2B10,UPP1,TK1,UGT2A3,UPB1,DPYD
BIOCARTA_FAS_PATHWAY	0.538111856086653	0.0143	-0.0158102766798419	0.6952	0.0143	NA	FXR	4505	0.0701391304347826	0.99706050808314	0.0701391304347826	LMNB1,DAXX,CASP6,CASP3,CASP7,MAP3K1,FAS,CASP10,JUN,MAPK8,PARP1
KEGG_ETHER_LIPID_METABOLISM	0.522320215868945	0.0146	-0.00138353592252199	0.9572	0.0146	NA	FXR	969	0.0701391304347826	0.99706050808314	0.0701391304347826	PLA2G12B,PLA2G1B,PPAP2A
KEGG_NUCLEOTIDE_EXCISION_REPAIR	0.538385049977423	0.0146	-0.0175516661722535	0.5804	0.0146	NA	FXR	5759	0.0701391304347826	0.99706050808314	0.0701391304347826	RPA4,RPA3,RPA1,RPA2,ERCC6,POLE2,POLE3,ERCC1,LIG1,POLE,GTF2H3,RFC5,POLD3,XPA,RFC3,XPC,RFC4,RFC2,POLD1,DDB2,PCNA,CUL4B
KEGG_TYROSINE_METABOLISM	0.545769293926885	0.0148	-0.00311434079786445	0.8836	0.0148	NA	FXR	5550	0.0701391304347826	0.99706050808314	0.0701391304347826	ADH1C,IL4I1,ADH6,ADH1B,ADH1A,ALDH3A1,ALDH1A3,ADH4,HEMK1,HPD,LCMT1,DDC,MAOA,METTL6,MAOB,METTL2B,TAT,AOX1,AOC2,AOC3
KEGG_MISMATCH_REPAIR	0.659473317836098	0.0148	-0.0243986763471132	0.6196	0.0148	NA	FXR	4695	0.0701391304347826	0.99706050808314	0.0701391304347826	EXO1,MSH2,LIG1,MLH1,RPA4,RPA3,POLD3,RPA1,RFC5,RPA2,RFC3,RFC4,RFC2,PCNA
BIOCARTA_P53HYPOXIA_PATHWAY	0.558504776339167	0.0152	-0.0377815092848676	0.523	0.0152	NA	FXR	5714	0.0710057142857143	0.99706050808314	0.0710057142857143	CSNK1A1,TAF1,TP53,FHL2,ABCB1,RPA1,HIF1A,CSNK1D,MAPK8,NQO1,IGFBP3,GADD45A
KEGG_ANTIGEN_PROCESSING_AND_PRESENTATION	0.468806519653188	0.0157	-0.00683675997027496	0.5995	0.0157	NA	FXR	6501	0.0720547368421053	0.99706050808314	0.0720547368421053	KLRC2,KLRC3,PDIA3,CD8A,HLA-DMB,CANX,HLA-DMA,TAPBP,CTSS,HLA-E,PSME1,PSME2,KIR3DL3,HLA-DPA1,PSME3,CTSB,HLA-DRA,HLA-DQB1,HLA-DRB3,HSPA1A,NFYA,CALR,CD74,CTSL1,IFNA2,IFNA1,TAP1,IFNA4,HLA-DRB4,HLA-DRB5,HSPA4,IFNA8,HLA-DOB,CREB1,KIR2DS1,KIR2DS4,IFNA14,IFNA13,IFNA17
BIOCARTA_ALK_PATHWAY	0.497057695808982	0.0158	-0.0107250531310236	0.7311	0.0158	NA	FXR	3743	0.0722601398601399	0.99706050808314	0.0722601398601399	MEF2C,TGFB3,BMPR2,TGFB1,APC,BMP4,TGFBR1,SMAD6,SMAD5,TGFBR2,FZD1,CHRD
KEGG_PROXIMAL_TUBULE_BICARBONATE_RECLAMATION	0.576544007322823	0.0163	-0.0255840371413049	0.4544	0.0163	NA	FXR	3201	0.0737730103806228	0.99706050808314	0.0737730103806228	ATP1B1,ATP1A1,ATP1A2,PCK1,GLS,CA2
KEGG_T_CELL_RECEPTOR_SIGNALING_PATHWAY	0.406335593489392	0.0166	-0.0109612141652614	0.4069	0.0166	NA	FXR	8320	0.074871724137931	0.99706050808314	0.074871724137931	MAP3K8,PIK3CA,MAP2K7,CD3D,CD3E,PIK3CB,PIK3CD,CHP2,CD40LG,JUN,MAPK3,NFKBIE,NFKBIB,NFKBIA,TEC,MALT1,VAV2,VAV1,CBLB,PLCG1,IKBKG,CD8A,NFKB1,PAK7,PAK1,AKT3,CHUK,CDK4,NCK2,CARD11,PRKCQ,LCK,MAP3K14,CSF2,TNF,CD247,PPP3R1,RASGRP1,NFAT5,PPP3CC,NFATC4,CHP,PPP3CA,PIK3R3,NFATC3,PIK3R1,PDK1,RAF1,NRAS,MAPK12,FYN,MAPK14,IL2
BIOCARTA_STRESS_PATHWAY	0.550273792364951	0.0167	-0.0158063719436898	0.7185	0.0167	NA	FXR	3185	0.0750639175257732	0.99706050808314	0.0750639175257732	NFKBIA,NFKB1,TNFRSF1A,CASP2,MAP2K3,JUN,IKBKG,MAPK8,MAP3K14
KEGG_CYTOSOLIC_DNA_SENSING_PATHWAY	0.454798000678369	0.0177	-0.00915071474501657	0.6818	0.0177	NA	FXR	6432	0.078305016722408	0.99706050808314	0.078305016722408	NFKB1,CXCL10,TMEM173,IL1B,CASP1,RIPK1,RIPK3,NFKBIA,IFNA2,IFNA1,IFNA4,PYCARD,IFNA8,POLR3G,POLR3F,IL6,POLR3A,POLR3B,POLR3D,IKBKG,IFNA13,IFNA17
KEGG_PANTOTHENATE_AND_COA_BIOSYNTHESIS	0.605557683406217	0.0179	-0.0119482571343932	0.8118	0.0179	NA	FXR	2966	0.078305016722408	0.99706050808314	0.078305016722408	ENPP1,UPB1,PANK1,VNN1,VNN2
BIOCARTA_MPR_PATHWAY	0.491725865840951	0.0179	-0.0108717137774264	0.8	0.0179	NA	FXR	5568	0.078305016722408	0.99706050808314	0.078305016722408	GNAI1,PAQR7,ARPC5,PAQR5,ACTR3,PRKAR2A,ARPC3,CAP1,CDK1,CDC25C,CCNB1,GNGT1,MAPK3
BIOCARTA_RAS_PATHWAY	0.518664807185531	0.0179	-0.0146688398281227	0.7999	0.0179	NA	FXR	3703	0.078305016722408	0.99706050808314	0.078305016722408	PLD1,NFKB1,BCL2L1,RALGDS,MAPK3,PIK3R1
KEGG_BETA_ALANINE_METABOLISM	0.634920261981292	0.018	-0.00177795337811142	0.9548	0.018	NA	FXR	2966	0.07848	0.99706050808314	0.07848	UPB1,EHHADH,ALDH7A1,MLYCD,ALDH1B1,ALDH2,ABAT,ALDH9A1,AOC3
BIOCARTA_ERYTH_PATHWAY	0.620717717910947	0.0184	-0.00612194519871637	0.904	0.0184	NA	FXR	4486	0.079429702970297	0.99706050808314	0.079429702970297	CCL3,IL6,IL9,TGFB3,IGF1,KITLG,TGFB1
KEGG_COMPLEMENT_AND_COAGULATION_CASCADES	0.519156088966596	0.0187	-0.00816750816750817	0.6096	0.0187	NA	FXR	5334	0.0797458064516129	0.99706050808314	0.0797458064516129	F13A1,SERPINA5,SERPINE1,KNG1,F11,F10,F8,F9,SERPING1,F5,SERPINF2,F3,PROS1,C3,C6,C5,C1R,BDKRB2,FGG,FGA,FGB,KLKB1,C2,PLAT,CFB,C4BPB,C4BPA,PLG,SERPIND1,CPB2
BIOCARTA_NFAT_PATHWAY	0.463964572153215	0.0188	-0.0061334520453084	0.773	0.0188	NA	FXR	7542	0.0797458064516129	0.99706050808314	0.0797458064516129	MEF2C,EDN1,RPS6KB1,PRKACG,PRKAR2A,GATA4,PIK3CA,FGF2,CAMK4,MAPK3,F2,CAMK1,MAPK8,CTF1,CALR,LIF,HAND2,PPP3CC,NFATC4,PPP3CA,NFATC3,PIK3R1,CSNK1A1,CREBBP,RAF1,IGF1,MAPK14,CALM3,CALM2,CALM1
BIOCARTA_IL1R_PATHWAY	0.525956065439514	0.0189	-0.00345901072293324	0.9071	0.0189	NA	FXR	4207	0.0797458064516129	0.99706050808314	0.0797458064516129	IL1R1,TOLLIP,TGFB3,NFKBIA,NFKB1,TGFB1,MAP3K1,IL1B,IL6,MAP2K3,JUN,MAPK8,MAP3K14
BIOCARTA_CASPASE_PATHWAY	0.590894514291789	0.0198	-0.0241023361485652	0.5891	0.0198	NA	FXR	4505	0.0826754716981132	0.99706050808314	0.0826754716981132	LMNB1,CYCS,GZMB,BIRC3,CASP10,CASP6,CASP3,CASP4,CASP7,PARP1,CASP1,CASP2
KEGG_CALCIUM_SIGNALING_PATHWAY	0.400255193565693	0.0201	-0.00218981734932564	0.6856	0.0201	NA	FXR	5406	0.0826754716981132	0.99706050808314	0.0826754716981132	GNA15,TNNC2,ADCY7,ADCY8,ATP2B2,AGTR1,ATP2B4,BST1,MYLK3,CHP2,CAMK4,PHKA2,ADORA2B,CYSLTR2,ERBB3,PHKA1,BDKRB2,GRIN1,VDAC2,P2RX4,P2RX7,PLCG1,ATP2A3,P2RX3,PLCG2,ADRA1B,CACNA1H,CACNA1C,NOS2,PLCB1,HTR5A,SLC25A4,SLC25A5,GNAL,ADRB2,CHRM3,PPP3R1,HRH1,PDE1C,PDE1A,PLCD3,CAMK2D,PPP3CC,CHP,CALML5,SLC8A1,PTGFR,ITPR1,ADCY9,CALM2,CALM1
BIOCARTA_ETS_PATHWAY	0.588262744673387	0.0201	-0.00617222990321944	0.9167	0.0201	NA	FXR	4950	0.0826754716981132	0.99706050808314	0.0826754716981132	RBL1,HDAC5,HDAC2,SIN3A,ETS1,ETS2,JUN,DDX20
BIOCARTA_CARM_ER_PATHWAY	0.511036281973015	0.0207	-0.00672069578968176	0.833	0.0207	NA	FXR	5190	0.0840857142857143	0.99706050808314	0.0840857142857143	MEF2C,GRIP1,TBP,GTF2E1,PELP1,PPARGC1A,BRCA1,NRIP1,HDAC5,CCND1,HDAC2,HDAC6
KEGG_PROPANOATE_METABOLISM	0.609131076897302	0.021	-0.00177883190038541	0.9365	0.021	NA	FXR	3651	0.0845169230769231	0.99706050808314	0.0845169230769231	EHHADH,ACSS2,ACSS3,ACSS1,ALDH6A1,ACACB,ALDH7A1,ALDH1B1,MLYCD,ALDH2,ABAT,PCCB,ALDH9A1
BIOCARTA_RACCYCD_PATHWAY	0.52738817366085	0.0211	-0.0146710136336692	0.7592	0.0211	NA	FXR	4728	0.0846588957055215	0.99706050808314	0.0846588957055215	NFKBIA,NFKB1,PIK3R1,TFDP1,CDK6,CDK4,CDK2,CCND1,IKBKG,MAPK3
BIOCARTA_NTHI_PATHWAY	0.550358720022693	0.0215	-0.00523560209424084	0.9114	0.0215	NA	FXR	4251	0.0847048192771084	0.99706050808314	0.0847048192771084	IL8,TGFBR1,MAP2K3,TGFBR2,TLR2,NFKBIA,NFKB1,MAPK14,IL1B,MAP3K14
KEGG_JAK_STAT_SIGNALING_PATHWAY	0.400191815947925	0.0216	-0.00646219615250783	0.4115	0.0216	NA	FXR	7183	0.0848432432432432	0.99706050808314	0.0848432432432432	IL9R,OSMR,STAT5A,IL15,SPRED2,PIK3CA,CSF3R,STAM,IL29,SOCS2,PIK3CB,SOCS3,PIK3CD,SOCS1,LIFR,IL24,IL20,EP300,BCL2L1,LIF,IFNA2,IFNA1,IL23A,IL12RB1,IFNA4,IFNA8,IL23R,CREBBP,PTPN11,CBLB,LEPR,IL21R,SPRY4,SPRY1,CLCF1,IL4R,CSF2RB,IL13RA1,IFNGR2,MYC,IFNGR1,GHR,IL6R,IFNAR2,CCND1,CCND3,CSF2,CRLF2,CTF1,IL10RA,PIK3R3,PIK3R1,EPO,IL6,IL7,IL9,STAT3,IRF9,LEP,PRLR,JAK2,IFNA14,JAK3,IFNA13,IL28A,IFNA17
KEGG_VASCULAR_SMOOTH_MUSCLE_CONTRACTION	0.416358703746825	0.0221	-0.000545743203016471	0.9325	0.0221	NA	FXR	4674	0.0865473053892216	0.99706050808314	0.0865473053892216	GNA13,ADCY7,ADCY8,PRKG1,AGTR1,PLA2G1B,MYLK3,PPP1CB,MAPK3,PLA2G2C,ADORA2B,ADRA1B,CACNA1C,GUCY1A2,PLCB1,KCNMA1,ACTA2,PRKCE,PLA2G12B,CALML5,NPR1,ITPR1,CYP4A11,ADCY9,CALM2,CALM1
BIOCARTA_P38MAPK_PATHWAY	0.478049699771789	0.0225	-0.0302011764124364	0.4208	0.0225	NA	FXR	5600	0.0868141592920354	0.99706050808314	0.0868141592920354	HMGN1,MEF2C,MEF2A,MAPKAPK5,TGFB3,DAXX,TGFB1,ATF2,MAP3K5,MAP3K1,RAPGEF2,CREB1,TGFBR1,RPS6KA5,MAPK14,RIPK1,HSPB1
BIOCARTA_BCR_PATHWAY	0.499910078746737	0.023	-0.0158134018580747	0.6835	0.023	NA	FXR	7417	0.0879649122807017	0.99706050808314	0.0879649122807017	ELK1,MAP3K1,PPP3CC,NFATC4,PPP3CA,NFATC3,SYK,LYN,VAV1,PLCG1,MAPK14,JUN,MAPK3,CALM3,MAPK8,CD79B,CD79A,CALM2,CALM1
BIOCARTA_EIF4_PATHWAY	0.526948221504472	0.0242	-0.0146695643583918	0.8015	0.0242	NA	FXR	4920	0.0922845481049563	0.99706050808314	0.0922845481049563	PDK2,IRS1,MAPK14,MAPK3,PIK3R1,GHR
BIOCARTA_HDAC_PATHWAY	0.51798094118743	0.0246	-0.00612557427258806	0.8984	0.0246	NA	FXR	7021	0.092728530259366	0.99706050808314	0.092728530259366	MEF2C,MEF2A,PPP3CC,PIK3CA,PPP3CA,INSR,PIK3R1,IGF1,HDAC5,YWHAH,MAPK14,CABIN1,CAMK1,CALM2,CALM1
BIOCARTA_HIF_PATHWAY	0.601909384896118	0.0262	-0.0121945198716366	0.8676	0.0262	NA	FXR	5364	0.0959932773109244	0.99706050808314	0.0959932773109244	P4HB,VHL,CREB1,EDN1,ARNT,HIF1A,JUN,VEGFA,EPO
KEGG_TYPE_I_DIABETES_MELLITUS	0.510311893735703	0.0274	-0.0068218893667507	0.7223	0.0274	NA	FXR	4173	0.0987305785123967	0.99706050808314	0.0987305785123967	HLA-DQB1,HLA-DRB3,HLA-DMB,HLA-DMA,HLA-DRB4,IL1B,FAS,HLA-DOB,ICA1,GZMB,CPE,HLA-DPA1,HLA-DRA
KEGG_CHEMOKINE_SIGNALING_PATHWAY	0.378169575077146	0.0279	-0.00164301717699776	0.7657	0.0279	NA	FXR	7685	0.100256043956044	0.99706050808314	0.100256043956044	ADCY7,ADCY8,CXCL12,CXCL10,PRKACG,PIK3CA,GNG2,GNG3,GNG4,NCF1,PIK3CB,PIK3CD,CCR8,CCR6,ARRB1,CCR3,MAPK3,CCR2,CCL3,CCL2,GNAI3,GNAI1,ADRBK2,NFKBIA,ADRBK1,CX3CL1,CCL7,RAC2,VAV2,VAV1,GNGT1,IKBKG,GRK6,RAP1A,RAP1B,CXCR2,NFKB1,CXCR5,PLCB1,SHC2,PLCB2,CHUK,AKT3,LYN,WAS,ELMO1,CRKL,GNB4,WASL,CXCL1,PARD3,CCR1,GNG13,PF4,GNG12,CCL26,CCL24,CCL23,CCL20,PTK2B,PIK3R3,PIK3R1,IL8,RAF1,CCL18,STAT3,CCL17,NRAS,ADCY9,GSK3A…
KEGG_BASAL_CELL_CARCINOMA	0.457740203669812	0.0281	-0.00746970071728914	0.6512	0.0281	NA	FXR	3914	0.100698082191781	0.99706050808314	0.100698082191781	TP53,WNT5A,AXIN2,APC,BMP4,FZD1,FZD5,FZD4,FZD7,WNT2B,PTCH1,PTCH2,WNT7A
BIOCARTA_PPARA_PATHWAY	0.490418606228623	0.0286	-0.00623299530051942	0.7619	0.0286	NA	FXR	1917	0.102209836065574	0.99706050808314	0.102209836065574	ACOX1,PPARA,EHHADH,CITED2,APOA2,NR0B2,PPARGC1A,NRIP1,JUN,NFKBIA,PIK3R1,LPL
BIOCARTA_TID_PATHWAY	0.559549828190915	0.0293	-0.0419238556120685	0.5466	0.0293	NA	FXR	5721	0.103860162601626	0.99706050808314	0.103860162601626	TP53,NFKBIA,NFKB1,TAX1BP3,LIN7A,TNFRSF1A,TNFRSF1B,IFNGR2,IFNGR1,DNAJA3
BIOCARTA_DEATH_PATHWAY	0.499645477305995	0.0293	-0.0241130546496689	0.5675	0.0293	NA	FXR	7703	0.103860162601626	0.99706050808314	0.103860162601626	BID,XIAP,TNFRSF25,NFKBIA,NFKB1,CASP6,CASP3,CASP7,BCL2,CASP8,CHUK,CYCS,GAS2,BIRC3,TNFRSF10A,CASP10,TNFSF10,TNFRSF10B,RIPK1,APAF1,MAP3K14
KEGG_VEGF_SIGNALING_PATHWAY	0.426082436136521	0.0298	-0.00975488982421392	0.5054	0.0298	NA	FXR	6711	0.105347027027027	0.99706050808314	0.105347027027027	PTGS2,PLA2G1B,SHC2,PIK3CB,PIK3CD,CHP2,VEGFA,MAPK3,HSPB1,PLA2G2C,PPP3R1,SRC,RAC2,RAC3,PLA2G12B,NFAT5,PPP3CC,NFATC4,CHP,PPP3CA,PIK3R3,NFATC3,PIK3R1,KDR,NRAS,PLCG1,MAPK12,MAPK14,PLCG2
BIOCARTA_GPCR_PATHWAY	0.462581522743598	0.0299	-0.0158134018580747	0.7213	0.0299	NA	FXR	7542	0.105415633423181	0.99706050808314	0.105415633423181	GNAI1,ELK1,PRKACG,PRKAR2A,PPP3CC,NFATC4,PPP3CA,NFATC3,CREB1,RAF1,GNGT1,RPS6KA3,PLCG1,JUN,MAPK3,CALM3,CALM2,CALM1
KEGG_ASTHMA	0.552962074440918	0.0309	-0.00681784496813399	0.7842	0.0309	NA	FXR	4173	0.108357104557641	0.99706050808314	0.108357104557641	HLA-DQB1,HLA-DRB3,HLA-DMB,HLA-DMA,HLA-DRB4,FCER1G,HLA-DOB,RNASE3,IL9,HLA-DPA1,HLA-DRA
KEGG_CHRONIC_MYELOID_LEUKEMIA	0.446642191120197	0.0314	-0.0107441699262267	0.6038	0.0314	NA	FXR	7685	0.108942175066313	0.99706050808314	0.108942175066313	E2F2,STAT5A,TGFB3,NFKB1,TGFB1,TGFB2,CDKN2A,PIK3CA,SHC2,MYC,AKT3,CHUK,CTBP2,PIK3CB,PIK3CD,TP53,CDK6,CDK4,MECOM,CCND1,CRKL,MAPK3,NFKBIA,BCL2L1,PIK3R3,RUNX1,PIK3R1,TGFBR1,TGFBR2,RAF1,PTPN11,NRAS,CBLB,HDAC2,IKBKG,ARAF,CRK
BIOCARTA_AKAPCENTROSOME_PATHWAY	0.566120898036396	0.0323	-0.0108615156751419	0.8793	0.0323	NA	FXR	6115	0.11104375	0.99706050808314	0.11104375	CDK1,AKAP9,NUP85,PRKCE,PRKAR2A,PPP2CA,MAP2
KEGG_FC_EPSILON_RI_SIGNALING_PATHWAY	0.425963442400035	0.0325	-0.00975633914421553	0.4839	0.0325	NA	FXR	5480	0.11104375	0.99706050808314	0.11104375	PLA2G1B,MAP2K7,SYK,LYN,PIK3CD,PRKCE,MAPK3,PLA2G2C,MAPK8,RAC2,RAC3,PLA2G12B,FCER1G,PIK3R3,PIK3R1,PDK1,MAP2K3,VAV1,NRAS,PLCG1,MAPK12,FYN,MAPK14,PLCG2
KEGG_GLYCOSPHINGOLIPID_BIOSYNTHESIS_LACTO_AND_NEOLACTO_SERIES	0.507964849121348	0.0326	-0.0607093459790555	0.229	0.0326	NA	FXR	5370	0.11104375	0.99706050808314	0.11104375	GCNT2,FUT5,B3GNT5,B3GNT4,B3GNT1,FUT2,B4GALT4,B4GALT1,B4GALT3,B3GALT2,B3GALT1
KEGG_GLIOMA	0.430308133451969	0.0334	-0.00613709477852017	0.7282	0.0334	NA	FXR	7685	0.112886821705426	0.99706050808314	0.112886821705426	E2F2,CDKN2A,PIK3CA,TGFA,SHC2,AKT3,PIK3CB,PIK3CD,TP53,CDK6,CDK4,CCND1,MAPK3,CAMK2G,CAMK2D,CALML5,EGF,PIK3R3,PIK3R1,RAF1,IGF1,NRAS,PLCG1,PLCG2,ARAF,CALM3,CALM2,CALM1
KEGG_LONG_TERM_POTENTIATION	0.423770951519451	0.0336	-0.00712871287128713	0.6829	0.0336	NA	FXR	7696	0.113270103092784	0.99706050808314	0.113270103092784	ADCY8,PRKACG,PPP1R1A,PLCB1,PLCB2,CHP2,PPP1CB,EP300,CAMK4,MAPK3,CAMK2G,PPP3R1,CAMK2D,PPP3CC,CHP,PPP3CA,CALML5,GRIN1,CREBBP,RAF1,ITPR1,RPS6KA6,NRAS,RPS6KA3,RPS6KA2,ARAF,CALM3,RAP1A,RAP1B,CACNA1C,CALM2,CALM1
KEGG_AMINO_SUGAR_AND_NUCLEOTIDE_SUGAR_METABOLISM	0.474921875717594	0.0345	-0.0297142292099278	0.3336	0.0345	NA	FXR	5203	0.115411764705882	0.99706050808314	0.115411764705882	CYB5R3,CHIA,UGDH,HK2,NAGK,GMPPB,GALK1,GMPPA,TSTA3,UAP1,GMDS,NPL,PGM2,GPI,PGM3,GFPT1,PGM1,UGP2
BIOCARTA_TNFR2_PATHWAY	0.571334785278369	0.0345	-0.00385147145960893	0.9458	0.0345	NA	FXR	3185	0.115411764705882	0.99706050808314	0.115411764705882	NFKBIA,NFKB1,TNFRSF1B,IKBKG,MAP3K14,TNFAIP3
BIOCARTA_FMLP_PATHWAY	0.489094946526442	0.0376	-0.0144798616258957	0.6921	0.0376	NA	FXR	7417	0.122340298507463	0.99706050808314	0.122340298507463	GNA15,FPR1,NFKBIA,ELK1,NFKB1,MAP3K1,PPP3CC,NFATC4,PPP3CA,PLCB1,NFATC3,PIK3C2G,NCF2,MAP2K3,GNGT1,MAPK14,MAPK3,CAMK1,CALM3,CALM2,CALM1
BIOCARTA_CHREBP2_PATHWAY	0.443862563141941	0.0384	-0.00168083844176389	0.957	0.0384	NA	FXR	6713	0.124017777777778	0.99706050808314	0.124017777777778	YWHAZ,PPP2R3B,PPP2R5A,PRKAG2,PRKACG,PRKAR2A,PPP2CA,PPP2CB,PPP2R2C,PPP2R1B,MLXIPL,YWHAH,PKLR,YWHAQ,PPP2R4
KEGG_PROTEIN_EXPORT	0.526249675601568	0.0393	-0.0575393885513903	0.4719	0.0393	NA	FXR	1905	0.125991176470588	0.99706050808314	0.125991176470588	SEC11C,IMMP1L,SEC61B,SRPR,SPCS3,SEC61A1
BIOCARTA_RARRXR_PATHWAY	0.584367511709989	0.0399	-0.0117995556652678	0.8848	0.0399	NA	FXR	5190	0.12760195599022	0.99706050808314	0.12760195599022	KAT2B,RXRA,TBP,GTF2E1,NCOA2,NCOA3,RARA
BIOCARTA_CELLCYCLE_PATHWAY	0.596768547801615	0.0404	-0.0108658072800909	0.7981	0.0404	NA	FXR	2344	0.128885853658537	0.99706050808314	0.128885853658537	CDK1,CDK6,CDK4,CDK2,CCNB1,CCND1,CDKN2B,CDKN2C
KEGG_CITRATE_CYCLE_TCA_CYCLE	0.611414373884822	0.0407	-0.012401185770751	0.7511	0.0407	NA	FXR	3336	0.12952700729927	0.99706050808314	0.12952700729927	OGDHL,OGDH,IDH2,IDH1,PDHA1,FH,ACO2,ACO1,DLAT,IDH3A,PCK1,SDHA,PC
KEGG_N_GLYCAN_BIOSYNTHESIS	0.431028253797318	0.0412	-0.0176028481012658	0.6348	0.0412	NA	FXR	5570	0.129854457831325	0.99706050808314	0.129854457831325	FUT8,ALG9,STT3A,RPN1,RPN2,DDOST,B4GALT1,B4GALT3,ST6GAL1,DPAGT1,MAN1A1,MAN1C1,MAN2A1,MGAT3,ALG10B,DPM2,DPM3
BIOCARTA_MTA3_PATHWAY	0.559173258060759	0.043	-0.00582687274702484	0.9091	0.043	NA	FXR	776	0.134225714285714	0.99706050808314	0.134225714285714	CDH1,TUBA1A,PDZK1
KEGG_ENDOMETRIAL_CANCER	0.438167843773349	0.0431	-0.00583638342071421	0.8022	0.0431	NA	FXR	7685	0.134225714285714	0.99706050808314	0.134225714285714	MLH1,CTNNB1,PDPK1,ILK,PIK3CA,MYC,AKT3,PIK3CB,PIK3CD,TP53,CCND1,MAPK3,ELK1,CDH1,TCF7L2,AXIN2,EGF,PIK3R3,PIK3R1,APC,RAF1,NRAS,ARAF
BIOCARTA_RAC1_PATHWAY	0.514167117886584	0.0446	-0.0146688398281227	0.7539	0.0446	NA	FXR	6742	0.138238862559242	0.99706050808314	0.138238862559242	PLD1,CDK5R1,NCF2,LIMK1,VAV1,MAP3K1,CFL1,CHN1,PIK3R1
BIOCARTA_MITOCHONDRIA_PATHWAY	0.527436258603113	0.0477	-0.0240999555533607	0.6468	0.0477	NA	FXR	8272	0.145096744186047	0.99706050808314	0.145096744186047	BID,XIAP,AIFM1,CYCS,BCL2L1,BIRC3,CASP6,CASP3,ENDOG,CASP7,BCL2,BAX,CASP8,APAF1
KEGG_ALPHA_LINOLENIC_ACID_METABOLISM	0.564375264294517	0.048	-0.00972743432747383	0.7865	0.048	NA	FXR	682	0.145670533642691	0.99706050808314	0.145670533642691	PLA2G12B,PLA2G1B
KEGG_PORPHYRIN_AND_CHLOROPHYLL_METABOLISM	0.512259711041412	0.0508	-0.0102282834272161	0.7591	0.0508	NA	FXR	2720	0.15235057208238	0.99706050808314	0.15235057208238	ALAD,ALAS2,UGT2A3,EPRS,UGT1A1,CP,UGT2B10
KEGG_NEUROTROPHIN_SIGNALING_PATHWAY	0.384179283149267	0.0511	-0.0147438443208896	0.2532	0.0511	NA	FXR	8187	0.1526	0.99706050808314	0.1526	MAP3K5,PIK3CA,NGFRAP1,MAP2K7,BRAF,PIK3CB,PIK3CD,IRS1,CAMK4,PRDM4,JUN,MAPK3,MAPK8,NFKBIE,NFKBIA,IRAK4,ARHGDIA,ARHGDIB,PTPN11,PLCG1,NTRK2,PLCG2,RAP1A,RAP1B,NFKB1,SHC2,AKT3,TP53,CRKL,SORT1,NGFR,ZNF274,YWHAZ,CAMK2G,BCL2,MAP3K1,CAMK2D,CALML5,PIK3R3,PIK3R1,PDK1,RAF1,YWHAE,RPS6KA5,RPS6KA6,NRAS,RPS6KA3,YWHAH,MAPK12,RPS6KA2,MAPK14,BAX,YWHAQ,CALM3,CRK,CALM2,CALM1
KEGG_ONE_CARBON_POOL_BY_FOLATE	0.556621850276353	0.0514	-0.0242926973781662	0.7023	0.0514	NA	FXR	1197	0.153044897959184	0.99706050808314	0.153044897959184	MTHFD2L,ALDH1L1,MTHFD2,DHFR
BIOCARTA_INTRINSIC_PATHWAY	0.58696306045139	0.0519	-0.0181755321776066	0.7071	0.0519	NA	FXR	5334	0.153586425339367	0.99706050808314	0.153586425339367	F11,KNG1,F10,F8,F9,SERPING1,COL4A6,FGG,F5,FGA,FGB,KLKB1,PROS1
BIOCARTA_IL6_PATHWAY	0.481748124601455	0.0556	-0.0158040300276571	0.7952	0.0556	NA	FXR	7417	0.162332142857143	0.99706050808314	0.162332142857143	IL6,ELK1,IL6R,SRF,STAT3,PTPN11,JUN,MAPK3,JAK2,JAK3
BIOCARTA_CD40_PATHWAY	0.556953481990694	0.0596	-0.00385090101209578	0.9644	0.0596	NA	FXR	4251	0.169840522875817	0.99706050808314	0.169840522875817	NFKBIA,NFKB1,MAP3K1,IKBKG,TNFAIP3,MAP3K14
KEGG_PENTOSE_AND_GLUCURONATE_INTERCONVERSIONS	0.554847347912007	0.061	-0.0105673793886722	0.784	0.061	NA	FXR	4427	0.173452173913043	0.99706050808314	0.173452173913043	UGDH,UGT2A3,UGT1A1,AKR1B1,UGT2B10,UGP2,XYLB
BIOCARTA_INTEGRIN_PATHWAY	0.459599779107541	0.0617	-0.0158157465526615	0.6671	0.0617	NA	FXR	3644	0.174683116883117	0.99706050808314	0.174683116883117	TLN1,CAV1,VCL,ZYX,CRKL,FYN,JUN,MAPK3,MAPK8
BIOCARTA_BCELLSURVIVAL_PATHWAY	0.556390298481729	0.0636	-0.0146630461614416	0.8439	0.0636	NA	FXR	1611	0.17831282051282	0.99706050808314	0.17831282051282	BIRC5,CASP7,PIK3R1
BIOCARTA_CCR3_PATHWAY	0.476521292967358	0.0638	-0.0144712796957574	0.8427	0.0638	NA	FXR	5114	0.17831282051282	0.99706050808314	0.17831282051282	PIK3C2G,LIMK1,GNGT1,MAPK3,CFL1,PLCB1
BIOCARTA_IL17_PATHWAY	0.553071044736723	0.0677	-0.00523327573438657	0.9139	0.0677	NA	FXR	3848	0.186032773109244	0.99706050808314	0.186032773109244	IL8,CD3D,CD247,KITLG
BIOCARTA_MET_PATHWAY	0.462616589602901	0.0695	-0.0146782643076011	0.6772	0.0695	NA	FXR	8173	0.1893875	0.99706050808314	0.1893875	ELK1,MAP4K1,SRC,PTK2B,PIK3CA,PAK1,PIK3R1,MET,RAF1,HGF,STAT3,PTPN11,CRKL,JUN,MAPK3,RAP1A,MAPK8,RAP1B,CRK
BIOCARTA_GH_PATHWAY	0.466707340024027	0.0699	-0.0146717383786988	0.7626	0.0699	NA	FXR	6711	0.189687136929461	0.99706050808314	0.189687136929461	STAT5A,SRF,SLC2A4,INSR,PIK3R1,GHR,SOCS1,IRS1,PLCG1,MAPK3,JAK2
BIOCARTA_AKT_PATHWAY	0.50745335518663	0.071	-0.0146681153694192	0.7716	0.071	NA	FXR	3988	0.190694045174538	0.99706050808314	0.190694045174538	NFKBIA,NFKB1,FOXO4,YWHAH,IKBKG,PIK3R1,GHR
KEGG_NON_SMALL_CELL_LUNG_CANCER	0.428721973434812	0.072	-0.0146913335971508	0.542	0.072	NA	FXR	7685	0.191026369168357	0.99706050808314	0.191026369168357	E2F2,PDPK1,CDKN2A,TGFA,PIK3CA,AKT3,PIK3CB,RXRA,PIK3CD,TP53,CDK6,CDK4,STK4,CCND1,MAPK3,EGF,PIK3R3,PIK3R1,RAF1,NRAS,RASSF5,PLCG1,RASSF1,PLCG2,ARAF
KEGG_VASOPRESSIN_REGULATED_WATER_REABSORPTION	0.44479645045397	0.074	-0.00425195293186987	0.876	0.074	NA	FXR	6421	0.194886746987952	0.99706050808314	0.194886746987952	DYNC1LI1,AQP3,AQP2,PRKACG,DYNLL1,CREB3L4,CREB3L3,ARHGDIA,ARHGDIB,STX4,CREB1,DCTN5,DCTN4,ADCY9,VAMP2,DYNC1I2
BIOCARTA_BIOPEPTIDES_PATHWAY	0.433358683955192	0.0742	-0.0181926043108562	0.6333	0.0742	NA	FXR	7417	0.194886746987952	0.99706050808314	0.194886746987952	GNAI1,STAT5A,CAMK2G,PTK2B,MAPT,CAMK2D,KNG1,STAT3,GNGT1,PLCG1,FYN,MAPK14,MAPK3,F2,CALM3,JAK2,MAPK8,CALM2,CALM1
BIOCARTA_P53_PATHWAY	0.53098677278583	0.0745	-0.031944307297324	0.6669	0.0745	NA	FXR	8386	0.195282565130261	0.99706050808314	0.195282565130261	TP53,CDK4,CDK2,CCNE1,CCND1,BCL2,BAX,PCNA,APAF1,GADD45A
BIOCARTA_HER2_PATHWAY	0.495098338351541	0.0747	-0.0146681153694192	0.7994	0.0747	NA	FXR	1180	0.1954152	0.99706050808314	0.1954152	ERBB3,IL6R,PIK3R1
BIOCARTA_IL2RB_PATHWAY	0.450681632023456	0.0752	-0.0117635429023329	0.6948	0.0752	NA	FXR	4820	0.196330538922156	0.99706050808314	0.196330538922156	NMI,STAT5A,BCL2L1,FAS,PIK3R1,SYK,SOCS3,SOCS1,IRS1,CRKL,MAPK3,JAK3
KEGG_LYSOSOME	0.402570616218848	0.0797	-0.0149883368901682	0.341	0.0797	NA	FXR	5956	0.202816342412451	0.99706050808314	0.202816342412451	GNPTG,ATP6AP1,IDS,MCOLN1,NAPSA,NPC1,NPC2,CTSA,PPT1,ABCA2,ATP6V0B,SLC11A2,CD68,LAPTM5,NAGA,GALNS,LAMP1,LAMP3,CLTB,GM2A,ASAH1,HYAL1,CTSS,CD164,M6PR,CTSK,CTSE,SORT1,CTSB,CTSH,CTSG,CTSF,PSAPL1,GNPTAB,AP3M2,AP3M1,PLA2G15,LIPA,AP4S1,GLA,SMPD1,ATP6V0A1
KEGG_HEDGEHOG_SIGNALING_PATHWAY	0.428254575916332	0.0831	-0.00499653705352726	0.7558	0.0831	NA	FXR	5672	0.210241392649903	0.99706050808314	0.210241392649903	BTRC,GLI1,WNT2,WNT1,RAB23,CSNK1G3,WNT9A,WNT5A,FBXW11,CSNK1A1,BMP4,WNT2B,CSNK1D,CSNK1E,PTCH1,PTCH2,LRP2,WNT7A
KEGG_INTESTINAL_IMMUNE_NETWORK_FOR_IGA_PRODUCTION	0.444613706768965	0.09	-0.00682357594936709	0.7007	0.09	NA	FXR	4484	0.224050950570342	0.99706050808314	0.224050950570342	HLA-DQB1,HLA-DRB3,HLA-DMB,HLA-DMA,TGFB1,ITGB7,HLA-DRB4,HLA-DRB5,HLA-DOB,IL6,PIGR,HLA-DPA1,MAP3K14,HLA-DRA
BIOCARTA_VIP_PATHWAY	0.450137556577971	0.0924	-0.0419383521043272	0.4329	0.0924	NA	FXR	7542	0.226752720450281	0.99706050808314	0.226752720450281	VIP,NFKBIA,NFKB1,PRKACG,PRKAR2A,MAP3K1,PPP3CC,PPP3CA,MYC,EGR3,EGR2,PLCG1,CALM3,CALM2,CALM1
BIOCARTA_PAR1_PATHWAY	0.448554593366173	0.0928	-0.0146789897691889	0.634	0.0928	NA	FXR	9279	0.227307865168539	0.99706050808314	0.227307865168539	GNA13,GNAI1,GNA12,MAP3K7,PTK2B,PIK3CA,PLCB1,PIK3R1,ARHGEF4,ARHGEF3,ARHGEF2,ARHGEF1,ROCK1,ARHGEF18,ARHGEF5,ARHGEF16,ARHGEF12,ARHGEF10,ARHGEF11,GNGT1,F2,F2R
KEGG_GRAFT_VERSUS_HOST_DISEASE	0.467047734389542	0.093	-0.00682155215027187	0.7218	0.093	NA	FXR	7552	0.227371962616822	0.99706050808314	0.227371962616822	HLA-DQB1,PRF1,TNF,HLA-DRB3,HLA-DMB,HLA-DMA,HLA-DRB4,HLA-DRB5,IL1B,FAS,HLA-DOB,IL6,GZMB,HLA-E,CD86,HLA-DPA1,KIR3DL1,HLA-DRA,IL2
BIOCARTA_CARDIACEGF_PATHWAY	0.526782143753145	0.0976	-0.0158009085522418	0.7649	0.0976	NA	FXR	2669	0.235777859778598	0.99706050808314	0.235777859778598	NFKB1,AGTR1,JUN,ADAM12
BIOCARTA_CDMAC_PATHWAY	0.505643694413986	0.0996	-0.0157993482768836	0.8282	0.0996	NA	FXR	5600	0.238602197802198	0.99706050808314	0.238602197802198	NFKBIA,CUZD1,NFKB1,JUN,MAPK3,PLCB1
KEGG_PRIMARY_BILE_ACID_BIOSYNTHESIS	0.544531761327	0.1016	-0.00473980448306507	0.9097	0.1016	NA	FXR	162	0.242505109489051	0.99706050808314	0.242505109489051	BAAT,CYP7A1
BIOCARTA_PYK2_PATHWAY	0.456475508683274	0.1028	-0.0158087145538978	0.7341	0.1028	NA	FXR	7937	0.244477090909091	0.99706050808314	0.244477090909091	SRC,PTK2B,MAP3K1,MAP2K3,RAF1,CRKL,PLCG1,MAPK14,JUN,MAPK3,CALM3,MAPK8,CALM2,CALM1
KEGG_ACUTE_MYELOID_LEUKEMIA	0.413800778635515	0.1078	-0.0124672240637214	0.5951	0.1078	NA	FXR	7685	0.250448312611012	0.99706050808314	0.250448312611012	STAT5A,SPI1,RPS6KB1,NFKB1,PIK3CA,RARA,MYC,CHUK,AKT3,PIK3CB,PIK3CD,RUNX1T1,CCND1,MAPK3,PML,ZBTB16,TCF7L2,PIK3R3,RUNX1,PIK3R1,CEBPA,RAF1,STAT3,NRAS,IKBKG,ARAF
BIOCARTA_NGF_PATHWAY	0.482904617635562	0.1082	-0.0146652182500494	0.8305	0.1082	NA	FXR	7417	0.250931914893617	0.99706050808314	0.250931914893617	ELK1,PLCG1,JUN,MAPK3,PIK3CA,MAPK8,NGFR,PIK3R1
KEGG_GNRH_SIGNALING_PATHWAY	0.389812838501444	0.1086	-0.00713931581556767	0.5059	0.1086	NA	FXR	8183	0.251413805309735	0.99706050808314	0.251413805309735	CGA,ADCY7,ADCY8,MMP2,PRKACG,PLA2G1B,MAP2K7,PLD1,JUN,MAPK3,PLA2G2C,MAPK8,ELK1,SRC,MAP2K3,CACNA1C,LHB,PLCB3,PLCB1,PLCB2,MMP14,PLA2G3,FSHB,CAMK2G,JMJD7-PLA2G4B,PTK2B,MAP3K1,PLA2G12B,CAMK2D,CALML5,RAF1,ITPR1,ITPR2,NRAS,MAPK12,ADCY9,MAPK14,CALM3,CALM2,CALM1
KEGG_PHOSPHATIDYLINOSITOL_SIGNALING_SYSTEM	0.410477645043243	0.1095	-0.0136674259681093	0.4118	0.1095	NA	FXR	9077	0.252388732394366	0.99706050808314	0.252388732394366	IMPA2,IMPA1,ITPKA,PLCB3,PIK3C3,PIK3CA,SYNJ2,PLCB1,PLCB2,PIK3C2G,PIK3CB,PIK3C2A,INPPL1,PIK3C2B,PIK3CD,PI4KB,CDS1,INPP4B,INPP4A,INPP1,OCRL,DGKA,DGKB,DGKD,DGKG,PIKFYVE,PLCD3,CALML5,PIK3R3,PIK3R1,DGKI,ITPR1,ITPR2,PLCG1,PLCG2,CALM3,IPPK,PIP4K2A,PIP4K2C,CALM2,PIP4K2B,CALM1
BIOCARTA_RHO_PATHWAY	0.445118868159364	0.1104	-0.0373060579108608	0.4489	0.1104	NA	FXR	5568	0.253338947368421	0.99706050808314	0.253338947368421	TLN1,DIAPH1,ARPC5,VCL,ARHGAP4,ACTR3,ARPC3,LIMK1,ARHGEF5,ARHGEF11,CFL1,OPHN1
BIOCARTA_TH1TH2_PATHWAY	0.507169074630177	0.1115	-0.00641911909934821	0.8939	0.1115	NA	FXR	1319	0.253453287197232	0.99706050808314	0.253453287197232	IL4R,HLA-DRA
BIOCARTA_CHEMICAL_PATHWAY	0.482572901987993	0.1116	-0.0385223231924141	0.5111	0.1116	NA	FXR	7954	0.253453287197232	0.99706050808314	0.253453287197232	BID,TLN1,CYCS,TP53,BCL2L1,CASP6,CASP3,BCL2,CASP7,EIF2S1,APAF1,PARP1
KEGG_CARDIAC_MUSCLE_CONTRACTION	0.44535235821738	0.1118	-0.00123774631151599	0.9331	0.1118	NA	FXR	6055	0.253453287197232	0.99706050808314	0.253453287197232	UQCRC2,ATP1B1,UQCRC1,CYC1,COX5A,CACNG8,COX4I1,MYH7,CACNG3,CACNG1,CACNB1,CACNB2,TPM1,TPM4,TPM3,CACNA2D1,SLC8A1,COX7A1,COX8C,ATP1A1,ATP1A2,CACNA2D3,CACNA1C
BIOCARTA_CDC42RAC_PATHWAY	0.46750593909013	0.1118	-0.0146637701194826	0.8826	0.1118	NA	FXR	4538	0.253453287197232	0.99706050808314	0.253453287197232	ACTR3,ARPC3,WASL,PIK3R1
KEGG_THYROID_CANCER	0.454248373210117	0.1119	-0.00582975149449138	0.8974	0.1119	NA	FXR	5601	0.253453287197232	0.99706050808314	0.253453287197232	CDH1,TPM3,PAX8,RXRA,TP53,CCDC6,NRAS,CCND1,NCOA4,MAPK3
KEGG_O_GLYCAN_BIOSYNTHESIS	0.468491882679537	0.112	-0.00632411067193676	0.8105	0.112	NA	FXR	7235	0.253453287197232	0.99706050808314	0.253453287197232	GALNT3,GCNT4,GALNT2,GALNT1,GALNT5,ST3GAL1,GALNT10,GALNTL5,GALNTL4,GCNT1,GALNT12,C1GALT1,WBSCR17,ST6GALNAC1,GALNT9
BIOCARTA_NKT_PATHWAY	0.464779820358437	0.113	-0.006422290287521	0.8342	0.113	NA	FXR	8425	0.254208904109589	0.99706050808314	0.254208904109589	CSF2,CCL3,CCR1,TGFB3,TGFB1,TGFB2,IL12RB1,IL4R,IFNGR2,IFNGR1,IL18R1,IL5,CD40LG,CCR3,IL2
BIOCARTA_STEM_PATHWAY	0.506593871054752	0.1134	-0.00523327573438657	0.9347	0.1134	NA	FXR	7165	0.254208904109589	0.99706050808314	0.254208904109589	CSF2,IL6,CD8A,IL8,IL7,CSF1,IL9,EPO
BIOCARTA_RELA_PATHWAY	0.513876558163236	0.1144	-0.0419176458971067	0.5994	0.1144	NA	FXR	7530	0.255350170648464	0.99706050808314	0.255350170648464	TNF,CREBBP,NFKBIA,NFKB1,TNFRSF1A,TNFRSF1B,HDAC3,EP300,RIPK1,IKBKG
KEGG_AUTOIMMUNE_THYROID_DISEASE	0.429100135312119	0.1158	-0.00682492581602374	0.7387	0.1158	NA	FXR	6432	0.25715857385399	0.99706050808314	0.25715857385399	HLA-DMB,HLA-DMA,FAS,GZMB,HLA-E,CD86,HLA-DPA1,HLA-DRA,HLA-DQB1,PRF1,HLA-DRB3,IFNA2,IFNA1,IFNA4,HLA-DRB4,HLA-DRB5,IFNA8,HLA-DOB,IFNA13,IFNA17
KEGG_CYSTEINE_AND_METHIONINE_METABOLISM	0.449114287557567	0.1177	-0.0324668906898597	0.3689	0.1177	NA	FXR	7544	0.260053378378378	0.99706050808314	0.260053378378378	LDHB,SRM,IL4I1,MAT1A,TRDMT1,DNMT3L,AMD1,MAT2A,LDHAL6B,TAT,ADI1,CTH,DNMT1,AHCYL1,AHCYL2,MPST,CBS
BIOCARTA_AT1R_PATHWAY	0.44109366096906	0.1194	-0.015811839114537	0.7078	0.1194	NA	FXR	3743	0.262479327731092	0.99706050808314	0.262479327731092	MEF2C,AGTR1,MAP3K1,JUN,MAPK3,MAPK8,CALM2,CALM1
BIOCARTA_INFLAM_PATHWAY	0.469200617448437	0.121	-0.00523663669597866	0.8455	0.121	NA	FXR	7383	0.26466220735786	0.99706050808314	0.26466220735786	CSF2,CSF1,TGFB3,IL15,TGFB1,TGFB2,IFNA1,IL6,IL8,IL7,HLA-DRA,IL2
BIOCARTA_TNFR1_PATHWAY	0.464810327549283	0.121	-0.0158094955782817	0.6953	0.121	NA	FXR	8386	0.26466220735786	0.99706050808314	0.26466220735786	TNF,LMNB1,LMNB2,TNFRSF1A,CASP3,MAP3K1,CASP8,PAK1,CASP2,ARHGDIB,LMNA,JUN,RIPK1,MAPK8,PARP1
BIOCARTA_HCMV_PATHWAY	0.488258606596912	0.1213	-0.014664494149015	0.8652	0.1213	NA	FXR	4207	0.264875459098498	0.99706050808314	0.264875459098498	MAP2K3,CREB1,NFKB1,MAP3K1,MAPK3,PIK3R1
KEGG_MTOR_SIGNALING_PATHWAY	0.4149556935195	0.1216	-0.0061328453434888	0.7987	0.1216	NA	FXR	3501	0.265088	0.99706050808314	0.265088	HIF1A,VEGFA,FIGF,PIK3R1,IGF1,RPS6KA6,RPS6KA3
BIOCARTA_GLEEVEC_PATHWAY	0.466009251823159	0.1269	-0.0146688398281227	0.7867	0.1269	NA	FXR	5721	0.273001973684211	0.99706050808314	0.273001973684211	STAT5A,CRKL,JUN,MAP3K1,MAPK3,MAPK8,MYC,PIK3R1
BIOCARTA_WNT_PATHWAY	0.45413848258977	0.1297	-0.0388263189093065	0.4692	0.1297	NA	FXR	5630	0.278110819672131	0.99706050808314	0.278110819672131	BTRC,PPP2CA,APC,CSNK1A1,CREBBP,FZD1,CCND1,CSNK1D
BIOCARTA_CTLA4_PATHWAY	0.49511784895574	0.1306	-0.0146652182500494	0.7934	0.1306	NA	FXR	7296	0.27958232405892	0.99706050808314	0.27958232405892	CD3D,CD247,PTPN11,CD86,LCK,PIK3CA,PIK3R1,IL2,HLA-DRA
BIOCARTA_COMP_PATHWAY	0.519197524885233	0.1326	-0.013134505234051	0.7709	0.1326	NA	FXR	6347	0.281315397082658	0.99706050808314	0.281315397082658	C9,CFB,C3,C6,C5,C1R,C1QB,C2
BIOCARTA_CXCR4_PATHWAY	0.449923632349915	0.134	-0.0144719944680431	0.8131	0.134	NA	FXR	7417	0.282208360128617	0.99706050808314	0.282208360128617	PIK3C2G,GNAI1,NFKB1,CXCL12,GNGT1,PLCG1,PTK2B,MAPK3,PIK3CA,CRK,PIK3R1
BIOCARTA_CERAMIDE_PATHWAY	0.465160564643062	0.1354	-0.0493382062425919	0.4759	0.1354	NA	FXR	7954	0.283819230769231	0.99706050808314	0.283819230769231	AIFM1,CYCS,RAF1,NFKB1,TNFRSF1A,RIPK1,BCL2,MAP3K1,MAPK3,CASP8,SMPD1,MAPK8,NSMAF
KEGG_NOTCH_SIGNALING_PATHWAY	0.408586801426284	0.1374	-0.00835682144093359	0.7376	0.1374	NA	FXR	5834	0.285268571428571	0.99706050808314	0.285268571428571	MFNG,JAG1,PSENEN,MAML3,DTX4,KAT2B,CTBP2,CREBBP,DLL1,HES1,HDAC2,DLL4,ADAM17,RBPJ
BIOCARTA_IL7_PATHWAY	0.513156139491105	0.1394	-0.014664494149015	0.7646	0.1394	NA	FXR	7375	0.288462559241706	0.99706050808314	0.288462559241706	NMI,IL7,STAT5A,CREBBP,EP300,FYN,BCL2,LCK,PIK3CA,JAK3,PIK3R1
KEGG_BIOSYNTHESIS_OF_UNSATURATED_FATTY_ACIDS	0.514312638356861	0.1405	-0.00795140260766495	0.7985	0.1405	NA	FXR	5755	0.289864353312303	0.99706050808314	0.289864353312303	ACOX1,ACOT2,FADS2,HADHA,ACOT7,BAAT,PTPLB,ELOVL2,ELOVL6,ACAA1
BIOCARTA_ARF_PATHWAY	0.470063121737264	0.1413	-0.014664494149015	0.8738	0.1413	NA	FXR	3546	0.291055748031496	0.99706050808314	0.291055748031496	TP53,POLR1B,PIK3R1
BIOCARTA_PROTEASOME_PATHWAY	0.509979032322389	0.1434	-0.119796553256629	0.3175	0.1434	NA	FXR	7990	0.294454003139717	0.99706050808314	0.294454003139717	UBE2A,PSMA1,PSMB4,PSMB6,PSMA6,PSMA4,PSMB3,PSMB2,RPN1,RPN2
BIOCARTA_UCALPAIN_PATHWAY	0.467328363725778	0.1517	-0.00187626524465511	0.9745	0.1517	NA	FXR	39	0.308111180124224	0.99706050808314	0.308111180124224	ITGB3
KEGG_RIG_I_LIKE_RECEPTOR_SIGNALING_PATHWAY	0.384748472527002	0.1535	-0.00524752475247525	0.7624	0.1535	NA	FXR	5448	0.310321483771252	0.99706050808314	0.310321483771252	NFKB1,CXCL10,TMEM173,MAPK8,OTUD5,ATG12,NFKBIA,AZI2,IFNA2,IFNA1,MAP3K1,IFNA4,IFNA8,IL8,CASP10,MAPK12,MAPK14,IKBKG,IFNA13,IFNA17
KEGG_ALLOGRAFT_REJECTION	0.442599152759037	0.1546	-0.00682020361767322	0.7736	0.1546	NA	FXR	4173	0.312062962962963	0.99706050808314	0.312062962962963	HLA-DQB1,HLA-DRB3,HLA-DMB,HLA-DMA,HLA-DRB4,FAS,HLA-DOB,GZMB,HLA-DPA1,HLA-DRA
BIOCARTA_STATHMIN_PATHWAY	0.47028620477312	0.1551	-0.0108636610537751	0.8226	0.1551	NA	FXR	7542	0.312589830508475	0.99706050808314	0.312589830508475	CDK1,CD3D,CD3E,CAMK2G,CD247,CCNB1,PRKACG,PRKAR2A,CAMK4,CAMK2D
BIOCARTA_BAD_PATHWAY	0.435955695051551	0.1556	-0.00612527168543766	0.8917	0.1556	NA	FXR	6711	0.313115076923077	0.99706050808314	0.313115076923077	KITLG,BCL2L1,PRKACG,PRKAR2A,BCL2,CSF2RB,PIK3R1,IGF1,YWHAH,MAPK3
KEGG_INOSITOL_PHOSPHATE_METABOLISM	0.414490482803385	0.1572	-0.0136525524337159	0.5381	0.1572	NA	FXR	9077	0.315552511415525	0.99706050808314	0.315552511415525	IMPA2,IMPA1,ITPKA,PLCB3,PIK3C3,SYNJ2,PIK3CA,PLCB1,PLCB2,ALDH6A1,MINPP1,PIK3C2G,INPPL1,PIK3C2A,PIK3CB,PIK3C2B,PIK3CD,PI4KB,INPP4B,INPP4A,INPP1,OCRL,ISYNA1,PIKFYVE,PLCD3,PLCG1,PLCG2,PIP4K2A,IPPK,PIP4K2C,PIP4K2B
BIOCARTA_MTOR_PATHWAY	0.46012386716232	0.1573	-0.0146688398281227	0.7864	0.1573	NA	FXR	379	0.315552511415525	0.99706050808314	0.315552511415525	PIK3R1
KEGG_ERBB_SIGNALING_PATHWAY	0.381644348569925	0.1576	-0.0109498092454045	0.4388	0.1576	NA	FXR	8305	0.315552511415525	0.99706050808314	0.315552511415525	NRG4,STAT5A,RPS6KB1,PAK7,PIK3CA,TGFA,PAK1,NRG1,SHC2,MAP2K7,MYC,AKT3,BRAF,PIK3CB,PIK3CD,NCK2,CRKL,EREG,JUN,MAPK3,MAPK8,ERBB3,CAMK2G,ELK1,SRC,CAMK2D,PIK3R3,EGF,PIK3R1,RAF1,NRAS,CBLB,PLCG1,PLCG2,ARAF,HBEGF,AREG,CRK
KEGG_PROTEASOME	0.460044966739543	0.1597	-0.0125580935429645	0.802	0.1597	NA	FXR	7990	0.317458358662614	0.99706050808314	0.317458358662614	PSMB4,PSMB6,PSMB3,PSMB2,PSMD1,PSMD2,PSMB8,PSMB9,PSMA1,PSMD14,PSMD13,PSMA6,PSME1,PSME2,PSMC3,PSMD11,PSMA4,PSME3
BIOCARTA_PTEN_PATHWAY	0.460229360550122	0.1613	-0.0146652182500494	0.8183	0.1613	NA	FXR	379	0.319183661119516	0.99706050808314	0.319183661119516	PIK3R1
BIOCARTA_ERK5_PATHWAY	0.456077545401967	0.1708	-0.014664494149015	0.8722	0.1708	NA	FXR	5303	0.333442388059701	0.99706050808314	0.333442388059701	MEF2C,MEF2A,CREB1,MAPK3,PIK3R1
BIOCARTA_NKCELLS_PATHWAY	0.47369189567109	0.1743	-0.0146666666666667	0.742	0.1743	NA	FXR	8173	0.337754666666667	0.99706050808314	0.337754666666667	KLRC2,KLRC3,VAV1,PTK2B,MAPK3,PIK3CA,PAK1,PIK3R1,SYK
KEGG_STEROID_BIOSYNTHESIS	0.515768629409503	0.1851	-0.0351552856366958	0.5762	0.1851	NA	FXR	7043	0.351584325108853	0.99706050808314	0.351584325108853	SOAT1,SOAT2,LIPA,SC4MOL,CEL,SQLE,DHCR7,HSD17B7,SC5DL
KEGG_RNA_POLYMERASE	0.429156023231474	0.1861	-0.0919420977224445	0.1699	0.1861	NA	FXR	7409	0.352780869565217	0.99706050808314	0.352780869565217	POLR2L,POLR2I,ZNRD1,POLR2D,POLR2B,POLR3G,POLR3F,POLR1E,POLR3A,POLR1B,POLR3B,POLR3D
BIOCARTA_EPO_PATHWAY	0.450981773644489	0.1878	-0.0158016888054911	0.7867	0.1878	NA	FXR	7417	0.354462337662338	0.99706050808314	0.354462337662338	STAT5A,ELK1,PLCG1,JUN,MAPK3,MAPK8,JAK2,EPO
BIOCARTA_HSP27_PATHWAY	0.477301595817172	0.1881	-0.078696618118983	0.3296	0.1881	NA	FXR	7383	0.354517002881844	0.99706050808314	0.354517002881844	CYCS,DAXX,CASP3,BCL2,HSPB1,FAS,APAF1
BIOCARTA_AMI_PATHWAY	0.498631391872994	0.1901	-0.0243456790123457	0.6481	0.1901	NA	FXR	6816	0.356982808022923	0.99706050808314	0.356982808022923	PLAT,F10,COL4A6,PLG,FGG,FGA,FGB,AHSP,F2,PROS1
BIOCARTA_IL2_PATHWAY	0.436248048891584	0.1922	-0.0158040300276571	0.7533	0.1922	NA	FXR	7721	0.358627104136947	0.99706050808314	0.358627104136947	STAT5A,RAF1,ELK1,JUN,LCK,MAPK3,MAPK8,JAK3,IL2,SYK
KEGG_TERPENOID_BACKBONE_BIOSYNTHESIS	0.534350302809795	0.1932	-0.00256726734139719	0.9612	0.1932	NA	FXR	8399	0.359098727015559	0.99706050808314	0.359098727015559	DHDDS,MVD,HMGCR,PDSS1,ACAT1,PDSS2,HMGCS2,MVK,IDI2
BIOCARTA_MEF2D_PATHWAY	0.44984176841423	0.1956	-0.0766837843175983	0.3123	0.1956	NA	FXR	7124	0.359837974683544	0.99706050808314	0.359837974683544	CAPN2,HDAC2,CABIN1,CALM3,PPP3CC,PPP3CA,CALM2,CALM1
KEGG_REGULATION_OF_AUTOPHAGY	0.404282394967511	0.197	-0.101096946338571	0.0647	0.197	NA	FXR	5349	0.360890756302521	0.99706050808314	0.360890756302521	ATG12,IFNA2,IFNA1,ATG7,IFNA4,PIK3C3,IFNA8,GABARAPL1,IFNA17
BIOCARTA_EGF_PATHWAY	0.412456721429423	0.2006	-0.0146746380750037	0.7513	0.2006	NA	FXR	7627	0.365438440111421	0.99706050808314	0.365438440111421	STAT5A,ELK1,SRF,MAP3K1,PIK3CA,PIK3R1,RAF1,STAT3,PLCG1,JUN,MAPK3,MAPK8
BIOCARTA_CSK_PATHWAY	0.425497603174271	0.203	-0.0165440268655242	0.7792	0.203	NA	FXR	7542	0.367253112033195	0.99706050808314	0.367253112033195	CD3D,CD3E,CREBBP,CD247,PRKACG,GNGT1,PRKAR2A,LCK,HLA-DRA
BIOCARTA_PTDINS_PATHWAY	0.453903547432258	0.2138	-0.039709586605423	0.441	0.2138	NA	FXR	6742	0.380154138398914	0.99706050808314	0.380154138398914	LYN,PFKL,PFKP,JAG1,PRKCE,VAV2,PLCG1,GSK3A
BIOCARTA_SPPA_PATHWAY	0.434344382227333	0.2145	-0.0698799940737814	0.3286	0.2145	NA	FXR	8173	0.380170731707317	0.99706050808314	0.380170731707317	TBXAS1,GNAI1,RAF1,SRC,GNGT1,MAPK3,F2,PLCB1,SYK,F2R
BIOCARTA_IL12_PATHWAY	0.448668298095876	0.2217	-0.0158032495431873	0.7325	0.2217	NA	FXR	7296	0.386129960053262	0.99706050808314	0.386129960053262	IL18R1,CD3D,CD247,IL12RB1,JUN,MAPK14,JAK2,MAPK8
KEGG_VIBRIO_CHOLERAE_INFECTION	0.374292174778617	0.233	-0.0558935549290201	0.1516	0.233	NA	FXR	6261	0.401165834428384	0.99706050808314	0.401165834428384	ATP6AP1,PDIA4,ACTG1,PRKACG,KDELR3,CFTR,ATP6V1A,SEC61B,ATP6V1B2,ATP6V0B,SEC61A1,ACTB,SLC12A2,ATP6V0E2,ADCY9,PLCG1,PLCG2,ATP6V0A1
BIOCARTA_NDKDYNAMIN_PATHWAY	0.436931969283554	0.2427	-0.0347109070261196	0.6739	0.2427	NA	FXR	7905	0.410674773609314	0.99706050808314	0.410674773609314	AMPH,CALM3,SYNJ2,PPP3CC,PPP3CA,CALM2,DNM1,CALM1
BIOCARTA_MYOSIN_PATHWAY	0.42173974557458	0.2445	-0.0203073274371263	0.5901	0.2445	NA	FXR	9340	0.412121134020619	0.99706050808314	0.412121134020619	GNA13,GNA12,PLCB1,ARHGEF4,ARHGEF3,ARHGEF2,ARHGEF1,ROCK1,ARHGEF18,ARHGEF5,ARHGEF16,ARHGEF12,ARHGEF10,ARHGEF11,GNGT1,GNAQ
BIOCARTA_TPO_PATHWAY	0.412032841015009	0.2489	-0.0146695643583918	0.7873	0.2489	NA	FXR	7417	0.415786973180077	0.99706050808314	0.415786973180077	STAT5A,STAT3,PLCG1,JUN,MAPK3,PIK3CA,JAK2,PIK3R1
BIOCARTA_PDGF_PATHWAY	0.392373765706883	0.2529	-0.0146753631781797	0.7414	0.2529	NA	FXR	6711	0.419954314720812	0.99706050808314	0.419954314720812	STAT5A,ELK1,SRF,MAP3K1,PIK3R1,STAT3,PLCG1,JUN,MAPK3,MAPK8
KEGG_AMINOACYL_TRNA_BIOSYNTHESIS	0.388254152235932	0.2546	-0.0189826486726976	0.6243	0.2546	NA	FXR	7674	0.42170582278481	0.99706050808314	0.42170582278481	VARS2,NARS,QARS,WARS2,IARS,WARS,NARS2,HARS2,MARS2,MARS,YARS,RARS2,EPRS,EARS2,FARSB,MTFMT
KEGG_GAP_JUNCTION	0.364034471929137	0.2689	-0.00609514370664024	0.6188	0.2689	NA	FXR	9642	0.435837918215613	0.99706050808314	0.435837918215613	PDGFB,TUBB2B,ADCY7,TUBB2A,ADCY8,GJA1,PRKG2,PRKG1,PRKACG,PLCB3,GUCY1A2,PDGFD,TUBB1,PLCB1,TUBA1A,PLCB2,TUBA1B,TUBA1C,TUBB3,CDK1,GRM1,ADRB1,GNAQ,MAPK3,TUBA4A,GUCY1B3,GNAI3,GNAI1,SRC,TUBB,KRAS,MAP3K2,TUBA3C,TUBA3E,EGF,RAF1,ITPR1,ITPR2,NRAS,TJP1,TUBA8,ADCY9,CSNK1D,TUBAL3,HTR2A
BIOCARTA_SHH_PATHWAY	0.440950958486089	0.2716	-0.042164510713933	0.5607	0.2716	NA	FXR	8934	0.439669306930693	0.99706050808314	0.439669306930693	GLI2,GLI3,GLI1,PRKACG,PRKAR2A,DYRK1B,PRKAR1B,DYRK1A,PTCH1
BIOCARTA_CALCINEURIN_PATHWAY	0.433193816972251	0.2736	-0.0766837843175983	0.3265	0.2736	NA	FXR	7021	0.441974814814815	0.99706050808314	0.441974814814815	PLCG1,SP3,PPP3CC,NFATC4,PPP3CA,NFATC3,CALM2,CALM1
BIOCARTA_ACTINY_PATHWAY	0.40030702816565	0.2867	-0.0750123456790123	0.3729	0.2867	NA	FXR	4538	0.458439608801956	0.99706050808314	0.458439608801956	WASF3,ACTR3,ARPC3,WASL
BIOCARTA_TEL_PATHWAY	0.440476580009558	0.2906	-0.0568338929488446	0.4947	0.2906	NA	FXR	8742	0.462488456865128	0.99706050808314	0.462488456865128	XRCC5,HSP90AA1,XRCC6,TP53,RB1,PPP2CA,BCL2,MYC,TERF1
BIOCARTA_NOS1_PATHWAY	0.418881369225781	0.2916	-0.076695145439281	0.1991	0.2916	NA	FXR	8988	0.462879611650485	0.99706050808314	0.462879611650485	GRIN1,PRKACG,PRKAR2B,PRKAR2A,PRKAR1B,GRIN2D,CALM3,PPP3CC,PPP3CA,CALM2,CALM1
KEGG_RNA_DEGRADATION	0.36076140198536	0.2941	-0.0224113194478801	0.4901	0.2941	NA	FXR	8601	0.466282181818182	0.99706050808314	0.466282181818182	CNOT8,CNOT3,CNOT2,EDC4,DCPS,LSM5,LSM4,LSM2,EXOSC8,EXOSC9,EXOSC4,TTC37,EXOSC2,EXOSC3,EXOSC1,XRN2,PATL1,ENO2,RQCD1,ENO3,HSPA9,PAPOLB,DCP1B,DCP1A,MPHOSPH6
KEGG_SPHINGOLIPID_METABOLISM	0.394339873669486	0.2998	-0.00138401463101181	0.9529	0.2998	NA	FXR	8801	0.471477403846154	0.99706050808314	0.471477403846154	ENPP7,SGPP1,SGPP2,ASAH1,ASAH2,UGT8,PPAP2A,GAL3ST1,GBA,ACER3,PPAP2C,ACER2,SPHK1,GLA,SMPD1,NEU1,SMPD4,SMPD3,SMPD2
KEGG_DORSO_VENTRAL_AXIS_FORMATION	0.414904205717742	0.309	-0.00617405907339721	0.8957	0.309	NA	FXR	9026	0.481624285714286	0.99706050808314	0.481624285714286	KRAS,PIWIL1,PIWIL2,PIWIL3,PIWIL4,ETV6,SPIRE1,SPIRE2,FMN2,ETS1,ETS2,MAPK3
KEGG_ALZHEIMERS_DISEASE	0.36565816583975	0.3147	-0.0387789599284081	0.044	0.3147	NA	FXR	8037	0.48483816254417	0.99706050808314	0.48483816254417	COX5A,COX5B,IL1B,PSENEN,FAS,CHP2,MAPK3,ATP5C1,CDK5R1,MME,COX6B1,LPL,COX8C,GRIN1,NDUFV3,ATF6,ATP2A3,CACNA1C,UQCRC2,ATP5D,UQCRC1,ATP5B,CYC1,NDUFS7,CASP3,PLCB3,MAPT,CASP7,CASP8,ATP5O,PLCB1,NDUFS2,PLCB2,NDUFS1,ADAM10,CYCS,COX4I1,NDUFA10,PSEN2,ADAM17,NDUFB3,BID,NDUFB5,TNF,NDUFB7,PPP3R1,ATP5G3,TNFRSF1A,PPP3CC,CHP,PPP3CA,CALML5,NDUFA8,COX7A1,NDUFA9,ATP5F1,CAPN2,ITPR1,CAPN1,NAE1,SDHA,SDHB,LRP1,SDHD,CALM3…
BIOCARTA_CK1_PATHWAY	0.401949678332911	0.3187	-0.129067298671802	0.1624	0.3187	NA	FXR	10979	0.488125995316159	0.99706050808314	0.488125995316159	CDK5R1,DRD2,GRM1,PRKACG,PRKAR2B,PRKAR2A,CSNK1D,PRKAR1B,PPP2CA,PRKAR1A,PPP3CA,PLCB1
KEGG_SPLICEOSOME	0.342371442192298	0.3196	-0.0349737031501334	0.2001	0.3196	NA	FXR	10423	0.488482421420256	0.99706050808314	0.488482421420256	NCBP2,NCBP1,U2AF2,SNRPD3,SNRPD1,SART1,SMNDC1,SFRS6,SFRS7,DDX23,RBM8A,LSM5,U2AF1,LSM4,LSM3,LSM2,EFTUD2,MAGOH,SFRS1,SFRS3,HNRNPU,SFRS2,SNRPB,SNRPA,BAT1,SNRPG,CCDC12,PPIL1,HSPA1A,NAA38,XAB2,HNRNPA3,HNRNPM,DDX46,TCERG1,HNRNPK,ISY1,PRPF40A,DDX42,DHX8,DDX5,RBMX,PPIH,SNRNP27,PLRG1,PCBP1,MAGOHB,PRPF31,PRPF3,PRPF4,PRPF6,EIF4A3,THOC4,SNRNP40,THOC3,THOC1,PRPF38A,TRA2B,SR140,SF3B3,SF3B2,PRPF19,SF3B1,PRPF8,DH…
KEGG_RENIN_ANGIOTENSIN_SYSTEM	0.434575394729435	0.3207	-0.0527329284550437	0.454	0.3207	NA	FXR	3416	0.488482421420256	0.99706050808314	0.488482421420256	MME,ANPEP,AGTR1,CTSG
BIOCARTA_IL22BP_PATHWAY	0.431395845982077	0.3262	-0.0117507652809322	0.8435	0.3262	NA	FXR	10668	0.494318150289017	0.99706050808314	0.494318150289017	SOCS3,STAT5A,STAT5B,STAT1,STAT3,STAT2,IL10RA,JAK1,JAK2,JAK3,IL22RA2
BIOCARTA_CYTOKINE_PATHWAY	0.428369563475151	0.3324	-0.0052348264111808	0.872	0.3324	NA	FXR	5016	0.500321288837745	0.99706050808314	0.500321288837745	IL6,IL8,IL16,IL9,IL15
KEGG_HUNTINGTONS_DISEASE	0.35473469420534	0.3436	-0.00427881984178317	0.7222	0.3436	NA	FXR	7954	0.51246157354618	0.99706050808314	0.51246157354618	TBP,COX5A,COX5B,TBPL2,SIN3A,CREB3L2,CREB3L1,CREB3L4,CREB3L3,DCTN4,PPARGC1A,EP300,SLC25A31,ATP5C1,COX6B1,TAF4,COX8C,GRIN1,CREBBP,VDAC2,NDUFV3,NRF1,HDAC2,UQCRC2,ATP5D,CLTB,UQCRC1,ATP5B,CYC1,PPARG,NDUFS7,CASP3,AP2B1,PLCB3,CASP8,ATP5O,PLCB1,NDUFS2,PLCB2,NDUFS1,SLC25A4,SLC25A5,CYCS,TP53,COX4I1,NDUFA10,NDUFB3,POLR2H,NDUFB5,NDUFB7,POLR2L,POLR2I,POLR2D,ATP5G3,POLR2B,DNALI1,TGM2,NDUFA8,COX7A1,NDUFA9,CREB1…
BIOCARTA_ERK_PATHWAY	0.370285089989744	0.3535	-0.0488588084181405	0.397	0.3535	NA	FXR	6468	0.52451530726257	0.99706050808314	0.52451530726257	SRC,PPP2CA,MYC,PTPRR,STAT3,RPS6KA5,GNGT1,MAPK3,NGFR
BIOCARTA_CREB_PATHWAY	0.373233376525044	0.3563	-0.0146717383786988	0.771	0.3563	NA	FXR	7542	0.52451530726257	0.99706050808314	0.52451530726257	CAMK2G,PRKACG,PRKAR2A,CAMK2D,PIK3CA,PIK3R1,CREB1,RPS6KA5,MAPK14,MAPK3
KEGG_ENDOCYTOSIS	0.324142721354861	0.3599	-0.0152819951217084	0.1762	0.3599	NA	FXR	8550	0.525389732142857	0.99706050808314	0.525389732142857	DAB2,WWP1,DNAJC6,STAM,PLD1,VPS45,PSD3,PSD4,HLA-E,CCR5,ARRB1,PDCD6IP,SH3GL2,FGFR2,FGFR4,ARFGAP3,ERBB3,ASAP1,ADRBK2,HSPA1A,ADRBK1,ARF6,SRC,CHMP2B,SNF8,EGF,IQSEC3,PARD6B,MET,KDR,EPS15,CBLB,RABEP1,NEDD4,GRK6,CLTB,LDLR,CXCR2,AP2B1,SMAP2,RAB4A,RAB11FIP4,RAB11FIP5,ADRB2,RAB11FIP3,ADRB1,RAB11FIP1,PRKCZ,PARD3,USP8,SH3GLB1,PIKFYVE,NEDD4L,EHD1,EHD2,EHD4,DNM3,IL2RA,FLT1,CBL,AP2A2,RAB31,TFRC,ARAP2,DNM1,F2R,VP…
BIOCARTA_PITX2_PATHWAY	0.421192594137467	0.3658	-0.125746729202666	0.2131	0.3658	NA	FXR	9736	0.530297674418605	0.99706050808314	0.530297674418605	CREBBP,FZD1,CTNNB1,WNT1,EP300,APC,MED1,AXIN1
BIOCARTA_TFF_PATHWAY	0.392026383864063	0.3806	-0.0146673909822707	0.8278	0.3806	NA	FXR	6879	0.543476855895197	0.99706050808314	0.543476855895197	CYCS,MAPK3,PIK3CA,APAF1,PIK3R1,GHR
BIOCARTA_IGF1R_PATHWAY	0.37635527116818	0.3903	-0.0146688398281227	0.8284	0.3903	NA	FXR	7542	0.55130928725702	0.99706050808314	0.55130928725702	RAF1,IRS1,PRKACG,PRKAR2A,YWHAH,MAPK3,PIK3CA,PIK3R1
BIOCARTA_MCALPAIN_PATHWAY	0.380308057943695	0.3918	-0.101797886002173	0.1411	0.3918	NA	FXR	10443	0.552831067961165	0.99706050808314	0.552831067961165	TLN1,ITGB1,PXN,PRKACG,PRKAR2B,PRKAR2A,EGF,CAPN2,CAPN1,PRKAR1B,PRKAR1A,MAPK3,MYLK
KEGG_PRION_DISEASES	0.380020485238245	0.4072	-0.0226340499135162	0.4877	0.4072	NA	FXR	6468	0.566614468085106	0.99706050808314	0.566614468085106	C9,C6,C5,HSPA1A,PRKACG,IL1B,EGR1,IL6,NCAM1,C1QB,FYN,MAPK3,LAMC1
BIOCARTA_BARRESTIN_SRC_PATHWAY	0.38807197088249	0.4109	-0.116662552456184	0.266	0.4109	NA	FXR	7533	0.571155366631243	0.99706050808314	0.571155366631243	RAF1,SRC,GNGT1,ARRB1,MAPK3,PLCB1
BIOCARTA_GATA3_PATHWAY	0.400261315978108	0.4188	-0.0511997630097758	0.4883	0.4188	NA	FXR	8934	0.577837974683544	0.99706050808314	0.577837974683544	MAF,IL5,MAP2K3,JUNB,PRKACG,PRKAR2A,GATA3,MAPK14,PRKAR1B
KEGG_TASTE_TRANSDUCTION	0.362154950532506	0.4606	-0.00712166172106825	0.6688	0.4606	NA	FXR	1454	0.617279508196721	0.99706050808314	0.617279508196721	ADCY8,TAS2R7,PDE1A,SCNN1A
KEGG_PARKINSONS_DISEASE	0.314619127202608	0.4706	-0.0520388927472964	0.1424	0.4706	NA	FXR	7915	0.623418218623482	0.99706050808314	0.623418218623482	SNCAIP,SLC6A3,COX5A,COX5B,HTRA2,UBE2J1,SLC25A31,ATP5C1,COX6B1,COX8C,UBE2L6,VDAC2,NDUFV3,ATP5D,UQCRC2,UQCRC1,ATP5B,CYC1,PINK1,NDUFS7,CASP3,ATP5O,NDUFS2,NDUFS1,SLC25A4,SLC25A5,CYCS,COX4I1,NDUFB3,NDUFB5,NDUFB7,ATP5G3,COX7A1,NDUFA8,NDUFA9,ATP5F1,PARK2,SDHA,SDHB,SDHD,ATP5A1,APAF1,SLC18A1
KEGG_PRIMARY_IMMUNODEFICIENCY	0.354256269054977	0.5038	-0.0445762293056585	0.2562	0.5038	NA	FXR	9693	0.65963003003003	0.99706050808314	0.65963003003003	CD8A,UNG,ADA,TAP2,TAP1,IGLL1,BLNK,CIITA,CD3D,RFX5,CD3E,TNFRSF13B,CD40LG,LCK,IKBKG,JAK3,CD79A
KEGG_BASAL_TRANSCRIPTION_FACTORS	0.349437933891777	0.5259	-0.109167284408204	0.0514	0.5259	NA	FXR	7694	0.679307798617966	0.99706050808314	0.679307798617966	TAF9B,TBP,GTF2E1,TBPL2,GTF2E2,TAF5L,TAF2,TAF1,TAF4,TAF5,GTF2H3,TAF11,GTF2I
BIOCARTA_ECM_PATHWAY	0.335697134445842	0.5561	-0.0146688398281227	0.8413	0.5561	NA	FXR	12383	0.705408325266215	0.99706050808314	0.705408325266215	PIK3CG,TLN1,ROCK1,MAP2K1,DIAPH1,RAF1,ITGB1,PXN,SRC,PFN1,PTK2,ARHGAP5,FYN,MAPK3,PIK3CA,PIK3R1,MYLK
KEGG_GLYCOSPHINGOLIPID_BIOSYNTHESIS_GANGLIO_SERIES	0.386872508246158	0.5567	-0.130782522833868	0.1384	0.5567	NA	FXR	7386	0.705408325266215	0.99706050808314	0.705408325266215	ST6GALNAC5,ST3GAL1,ST6GALNAC4,ST3GAL5,B4GALNT1
KEGG_OXIDATIVE_PHOSPHORYLATION	0.280578105651136	0.5571	-0.0560627108553284	0.1265	0.5571	NA	FXR	9176	0.705408325266215	0.99706050808314	0.705408325266215	ATP6AP1,COX5A,COX5B,ATP5C1,COX7B,ATP6V1B2,ATP6V0B,COX6B1,COX8C,LHPP,PPA2,PPA1,NDUFV3,ATP6V0E2,ATP5D,UQCRC2,ATP6V0E1,UQCRC1,COX10,ATP5B,CYC1,NDUFS7,ATP5O,NDUFS2,NDUFS1,COX15,ATP6V1H,COX4I1,NDUFA10,ATP6V1F,ATP6V1A,NDUFB3,NDUFB5,NDUFB7,NDUFB9,ATP6V1G1,ATP5G3,TCIRG1,NDUFA8,COX7A1,NDUFA9,NDUFA6,ATP5F1,SDHA,SDHB,ATP6V1E2,SDHD,ATP6V0A1,ATP5A1
BIOCARTA_SPRY_PATHWAY	0.364422606325447	0.5583	-0.118457436302587	0.1471	0.5583	NA	FXR	8305	0.705561739130435	0.99706050808314	0.705561739130435	RAF1,SRC,SPRY4,SPRY2,SPRY1,MAPK3,EGF
BIOCARTA_NO2IL12_PATHWAY	0.351419315306195	0.5924	-0.0808769071248704	0.3249	0.5924	NA	FXR	8425	0.73031027332705	0.99706050808314	0.73031027332705	CD3D,CD3E,CD247,IL12RB1,JAK2,NOS2
BIOCARTA_MAL_PATHWAY	0.338315344746137	0.6016	-0.0919460767369513	0.2623	0.6016	NA	FXR	7417	0.731605571030641	0.99706050808314	0.731605571030641	DIAPH1,LIMK1,SRF,MAP3K1,MAPK3,MAPK8
BIOCARTA_IL10_PATHWAY	0.360880060472939	0.6023	-0.189947168320743	0.0311	0.6023	NA	FXR	10146	0.731605571030641	0.99706050808314	0.731605571030641	IL6,TNF,STAT5A,STAT5B,STAT1,STAT3,BLVRA,IL10RA,JAK1
KEGG_NEUROACTIVE_LIGAND_RECEPTOR_INTERACTION	0.302668257729823	0.6334	-0.00470023501175059	0.2912	0.6334	NA	FXR	9014	0.75445059144677	0.99706050808314	0.75445059144677	CGA,GRIN3B,S1PR2,AGTR1,S1PR3,HTR1B,S1PR1,CHRNA9,LTB4R,S1PR4,GRIN2D,CHRNA5,HTR1D,CHRNA3,HTR1F,CHRNA2,HTR1E,GRID1,SSTR4,CRHR1,SSTR5,LPAR6,F2,PRLHR,BDKRB2,ADRB3,GPR156,LHB,MCHR2,GLRA3,EDNRB,NMUR2,HTR5A,GHR,RXFP1,CCKBR,NPBWR2,GRM1,GRM3,GRM8,GRM7,GRM6,PARD3,NPY2R,FPR1,NPFFR2,MAS1,MC3R,NPY1R,PTGFR,PLG,P2RY14,HTR2A,F2RL2,THRA,THRB,GRIK2,F2RL1,GHRHR,PTGIR,GALR2,GLP2R,GABRR2,C3AR1,ADORA2B,CYSLTR2,ADORA2A,…
BIOCARTA_EIF_PATHWAY	0.308049067257645	0.6586	-0.24286560679372	0.0481	0.6586	NA	FXR	8707	0.770526654740608	0.99706050808314	0.770526654740608	EIF2S3,EIF2S1,EIF2S2,EIF4A1,EIF1
BIOCARTA_DC_PATHWAY	0.340097514488024	0.6603	-0.00982813117344923	0.8141	0.6603	NA	FXR	10146	0.771136071428571	0.99706050808314	0.771136071428571	CSF2,IL5,TLR2,TLR4,ANPEP,CD40,TLR9,IFNA1,CD33,CD5
BIOCARTA_AGR_PATHWAY	0.319948359219091	0.7015	-0.0158141833456882	0.6423	0.7015	NA	FXR	10691	0.805585601404741	0.99706050808314	0.805585601404741	DAG1,ITGB1,PXN,SRC,PAK7,MUSK,PTK2,PAK3,DMD,GIT2,PAK1,NRG1,DVL1,LAMA4,SP1,RAPSN,JUN,MAPK3,MAPK8
BIOCARTA_ACH_PATHWAY	0.338203391992748	0.7172	-0.0146637701194826	0.8116	0.7172	NA	FXR	10443	0.816446997389034	0.99706050808314	0.816446997389034	FOXO3,SRC,MUSK,YWHAH,PTK2B,RAPSN,PIK3CA,PIK3R1,TERT
KEGG_RIBOFLAVIN_METABOLISM	0.329578366727366	0.7244	-0.0716895428063592	0.3482	0.7244	NA	FXR	4975	0.823177083333333	0.99706050808314	0.823177083333333	ENPP1,ACP6,MTMR6
KEGG_GLYCOSYLPHOSPHATIDYLINOSITOL_GPI_ANCHOR_BIOSYNTHESIS	0.319051072264537	0.7449	-0.0621387997036305	0.2405	0.7449	NA	FXR	5413	0.82992265758092	0.99706050808314	0.82992265758092	GPLD1,PIGM,PIGB,PIGW,PIGU,DPM2
BIOCARTA_IL3_PATHWAY	0.307967606046943	0.7895	-0.172796840286349	0.0755	0.7895	NA	FXR	7417	0.864198662207358	0.99706050808314	0.864198662207358	STAT5A,MAPK3,CSF2RB,JAK2
KEGG_SNARE_INTERACTIONS_IN_VESICULAR_TRANSPORT	0.26323829521247	0.9041	-0.061783313562673	0.1404	0.9041	NA	FXR	12309	0.9419474522293	0.99706050808314	0.9419474522293	SNAP29,STX8,STX7,USE1,STX12,STX19,STX18,STX16,SNAP47,SEC22B,SNAP23,STX11,STX10,STX6,STX4,STX3,VTI1B,STX1B,BNIP1,GOSR2,VAMP2,VAMP1,YKT6
KEGG_GLYCOSAMINOGLYCAN_DEGRADATION	0.250560465540535	0.9177	-0.0850906217590992	0.2252	0.9177	NA	FXR	4404	0.950397149643705	0.99706050808314	0.950397149643705	HYAL1,GALNS,HS3ST3B1
KEGG_OLFACTORY_TRANSDUCTION	0.24172178737798	0.937	-0.0104559789376495	0.0556	0.937	NA	FXR	9255	0.9654089693155	0.99706050808314	0.9654089693155	OR6S1,OR51L1,CLCA2,OR5R1,OR1S2,OR1S1,OR10K2,OR2T2,OR2T1,OR2T4,OR8U1,OR52N2,OR56B4,OR52N1,OR2T5,OR2T8,OR5P2,OR1Q1,OR6T1,OR56A3,OR56A1,OR52M1,OR51I2,OR5AK2,OR51I1,OR56A5,OR7E24,OR5AN1,OR2W1,GNAL,OR4N5,OR6V1,OR9Q2,PDE1C,OR4Q3,OR2A14,OR5T3,OR51M1,OR4P4,OR51D1,OR1J2,OR2J3,OR8K1,OR8K3,OR8J1,OR2L8,OR51B2,OR1I1,OR2T29,OR52E6,OR52E8,OR51A4,OR1N1,OR9K2,OR1L6,OR8H3,OR51F1,OR51F2,OR9I1,CALML5,GUCA1A,OR52I1,O…
KEGG_OTHER_GLYCAN_DEGRADATION	0.213699277213051	0.9381	-0.315394489977288	0.008	0.9381	NA	FXR	6388	0.9654089693155	0.99706050808314	0.9654089693155	NA
KEGG_RIBOSOME	0.0919370108221223	0.9844	-0.0911162859832532	0.1658	0.9844	NA	FXR	4598	0.988936405529954	0.99706050808314	0.988936405529954	RPL10,FAU,RPL41,RPL10L
KEGG_PURINE_METABOLISM	0.481269319113447	0	-0.00183951476583474	0.7966	0	NA	LXR	5476	0	0.99706050808314	0	ADCY4,PDE3B,PNP,PRIM1,POLE,PDE4C,NME7,NME6,NME5,PDE5A,PRPS1,XDH,ADSS,ENPP1,ENPP3,RRM2B,PPAT,ADA,PDE6A,PDE6B,POLE2,POLE3,ENTPD3,ALLC,GUCY2F,AK5,AK7,PDE6G,POLD3,PDE7B,PDE11A,NT5M,GUCY1A3,PDE8B,PDE8A,NT5C,POLR1B,DGUOK,GMPS,RRM2,RRM1,PKLR,PRHOXNB,POLA1,DCK,POLA2,PFAS,PDE1C,PAPSS2,POLR3K,NPR1,NPR2,POLR3GL,PDE3A,POLR3B,AMPD3,POLR3D,ADCY9
KEGG_ADIPOCYTOKINE_SIGNALING_PATHWAY	0.552474744357015	0	-0.000148485448426054	0.9819	0	NA	LXR	1543	0	0.99706050808314	0	PPARA,CAMKK1,SLC2A1,RXRA,PPARGC1A,G6PC,ACSL1,ACSL4,ACSL3,ACSL5
KEGG_GLYCEROLIPID_METABOLISM	0.588259994490009	0.0014	-0.000296721230404035	0.9813	0.0014	NA	LXR	3238	0.0181306930693069	0.99706050808314	0.0181306930693069	DAK,GPAT2,AGPAT4,AGPAT3,AGPAT2,PNPLA3,DGAT2,ALDH1B1,GPAM,ALDH9A1,ALDH3A2,DGKG,PPAP2A,LPL,PNLIPRP1,PNLIPRP2,MBOAT1,GK
BIOCARTA_TGFB_PATHWAY	0.659914170270678	0.0015	-0.0360969828650437	0.5661	0.0015	NA	LXR	4012	0.0185094339622642	0.99706050808314	0.0185094339622642	SMAD7,TGFBR2,TGFB3,SMAD4,SMAD2,CDH1,ZFYVE9,MAPK3
KEGG_BIOSYNTHESIS_OF_UNSATURATED_FATTY_ACIDS	0.706016659725402	0.002	-0.00088897668905571	0.9664	0.002	NA	LXR	1525	0.0223589743589744	0.99706050808314	0.0223589743589744	SCD,FADS1,HSD17B12,ACOT1,ELOVL5,ELOVL6,YOD1
KEGG_MELANOMA	0.468879310883657	0.0021	-0.0150007426110203	0.3745	0.0021	NA	LXR	4739	0.022700826446281	0.99706050808314	0.022700826446281	FGF19,E2F2,E2F3,FGF8,FGF9,FGF14,FGF17,MITF,FGF11,FGF13,PTEN,AKT1,CDKN2A,PIK3CB,FGF23,FGF22,CCND1,MAPK3,PDGFRB,CDH1,IGF1R,IGF1,HGF,CDKN1A
KEGG_STEROID_BIOSYNTHESIS	0.759424781806962	0.0024	-0.000938132622327556	0.9773	0.0024	NA	LXR	3488	0.023603007518797	0.99706050808314	0.023603007518797	TM7SF2,SOAT1,EBP,LIPA,LSS,SC4MOL,FDFT1,CEL,CYP27B1,DHCR7,HSD17B7,DHCR24
KEGG_GLYCEROPHOSPHOLIPID_METABOLISM	0.489066056335104	0.0025	-4.95147553971083e-05	0.9957	0.0025	NA	LXR	4223	0.0240441176470588	0.9977	0.0240441176470588	GPAT2,PHOSPHO1,PCYT2,AGPAT4,AGPAT3,AGPAT2,PTDSS2,PPAP2C,TAZ,LPCAT3,LPCAT4,GPAM,PLA2G2F,DGKE,PLA2G12A,DGKG,PLA2G12B,PEMT,ETNK2,PPAP2A,GPD1,MBOAT7,MBOAT1
KEGG_PPAR_SIGNALING_PATHWAY	0.63905027177863	0.0026	-0.000148500148500148	0.967	0.0026	NA	LXR	2864	0.0246434782608696	0.99706050808314	0.0246434782608696	PPARA,EHHADH,PPARG,CYP7A1,RXRA,SLC27A2,ACSL1,SORBS1,ACSL4,ACSL3,ACSL5,ANGPTL4,LPL,SCD,ADIPOQ,DBI,PCK1,FABP3,FABP4,GK,FABP2,FABP6
KEGG_PEROXISOME	0.591438643056205	0.0037	-0.000148566334868519	0.9833	0.0037	NA	LXR	3199	0.0312232258064516	0.99706050808314	0.0312232258064516	EHHADH,FAR1,PXMP4,PXMP2,HAO2,MVK,SLC27A2,XDH,ECH1,ABCD1,PIPOX,ACSL1,ABCD4,ACSL4,ACSL3,ACSL5,EPHX2,SOD2,PEX11B,BAAT
KEGG_TERPENOID_BACKBONE_BIOSYNTHESIS	0.766689111626485	0.0044	-0.00133300419649469	0.9806	0.0044	NA	LXR	437	0.0355259259259259	0.99706050808314	0.0355259259259259	MVD,HMGCR,FDPS,MVK,IDI1
BIOCARTA_MCM_PATHWAY	0.820274782049227	0.0049	-0.0054315623148331	0.9333	0.0049	NA	LXR	1565	0.0388436363636364	0.99706050808314	0.0388436363636364	CDC6,MCM2,MCM3,MCM5,CDK2,ORC1L,MCM6,CCNE1,MCM7,ORC6L
KEGG_GLYCOLYSIS_GLUCONEOGENESIS	0.589885221307307	0.0055	-9.89707046714173e-05	0.9886	0.0055	NA	LXR	4071	0.0418255813953488	0.99706050808314	0.0418255813953488	LDHB,ADH1C,PGAM2,ADH1B,ADH1A,ACSS2,PDHB,PDHA2,PDHA1,PFKP,FBP2,G6PC,ALDH1B1,PKLR,ALDH9A1,ALDOB,ADH6,ALDH3A2,ALDH3A1,GALM,ADH4,DLAT,PCK1,GPI,PGK2
KEGG_CYTOKINE_CYTOKINE_RECEPTOR_INTERACTION	0.409406586296163	0.008	-0.00194863595483162	0.5783	0.008	NA	LXR	7425	0.0512941176470588	0.99706050808314	0.0512941176470588	IL9R,OSMR,IFNE,CCR10,FAS,LIFR,VEGFC,PPBP,IFNB1,CCR3,CCR2,PDGFRA,PDGFRB,IL1R2,IL1R1,CD70,LIF,IL17A,IFNA6,IFNA8,BMP2,TGFBR2,HGF,KDR,TNFRSF11B,IL4R,IL1RAP,XCR1,IL13RA1,LTBR,IL6R,TNFRSF10A,INHBA,TNFRSF10C,IL20RB,TNFRSF10D,INHBE,IL12A,CSF3,CCR1,CSF1,KIT,IL7R,CCL27,CCL26,CCL22,CCL21,CD27,IL6,IL5,IL8,IL7,CCL16,CCL18,CCL11,IL28A,IL18,IL19,TGFB3,TNFSF15,IL15,TNFSF18,CXCL10,IL17RB,IL15RA,IL1A,IL29,IL25,IL2…
BIOCARTA_G1_PATHWAY	0.612064135652247	0.009	-0.00242070941606561	0.9524	0.009	NA	LXR	3586	0.0555283018867924	0.99706050808314	0.0555283018867924	TGFB3,CCNE1,CDKN2A,CDKN2B,CCNA1,TFDP1,SMAD4,SKP2,CDK2,CDC25A,CCND1,DHFR
KEGG_INSULIN_SIGNALING_PATHWAY	0.413743194995208	0.0092	0	0.994	0.0092	NA	LXR	4183	0.0559702325581395	0.997249693251534	0.0559702325581395	PDE3B,PRKX,INSR,PIK3CB,FBP2,PPP1CB,PPARGC1A,MAPK3,MAPK8,PHKA2,PHKA1,PPP1R3C,SREBF1,ACACA,TSC1,SHC4,G6PC,PKLR,EXOC7,MKNK2,SORBS1,FASN,SH2B2,CALML5,PDE3A,PCK1,CALM3,LIPE
KEGG_PYRUVATE_METABOLISM	0.579638967109421	0.0098	-9.88630746416214e-05	0.9942	0.0098	NA	LXR	5441	0.0567185840707965	0.997249693251534	0.0567185840707965	LDHB,LDHD,ACSS2,PDHB,ALDH3A2,ACSS1,ACYP2,ACYP1,PDHA2,PDHA1,ACACA,DLAT,PCK1,HAGH,ALDH1B1,PKLR,MDH2,ALDH9A1
KEGG_ABC_TRANSPORTERS	0.521975213270903	0.0105	-0.00019776525264511	0.9911	0.0105	NA	LXR	1808	0.0581949152542373	0.997136356648732	0.0581949152542373	ABCD1,ABCA1,ABCD4,ABCB9,ABCB1,ABCG4,ABCG1
BIOCARTA_CELLCYCLE_PATHWAY	0.652323721340697	0.0134	-0.00242011162147479	0.9508	0.0134	NA	LXR	4234	0.0676725868725869	0.99706050808314	0.0676725868725869	RBL1,CDK7,CDC25A,CDK2,CCNE1,CCND1,CDKN1A,CDKN2A,CDKN2B,CDKN2C,CCNA1,TFDP1
KEGG_BETA_ALANINE_METABOLISM	0.6435517531969	0.0144	-0.0116554721453971	0.7588	0.0144	NA	LXR	2749	0.0701391304347826	0.99706050808314	0.0701391304347826	CNDP1,SRM,UPB1,DPYS,ALDH3A2,ALDH1B1,ABAT,DPYD,ALDH9A1
KEGG_DNA_REPLICATION	0.701393810698506	0.0146	-0.0054363941880004	0.8579	0.0146	NA	LXR	3964	0.0701391304347826	0.99706050808314	0.0701391304347826	POLA1,POLA2,RPA1,PRIM1,MCM7,POLE2,POLE3,FEN1,LIG1,POLE,MCM2,RNASEH2A,MCM3,MCM4,MCM5,MCM6,POLD3,RFC5,DNA2,RFC3,RFC4,RFC2
KEGG_ONE_CARBON_POOL_BY_FOLATE	0.601402073900606	0.0175	-0.0119982224855577	0.8403	0.0175	NA	LXR	2565	0.0778571428571429	0.99706050808314	0.0778571428571429	FTCD,MTHFD1L,MTHFD1,MTHFD2,TYMS,MTHFR,DHFR
BIOCARTA_IL7_PATHWAY	0.601921936332683	0.0182	-0.00227126845405619	0.954	0.0182	NA	LXR	75	0.0788264900662252	0.99706050808314	0.0788264900662252	IL7R,PTK2B
KEGG_CALCIUM_SIGNALING_PATHWAY	0.40116228209292	0.0189	-0.00184143731647838	0.7302	0.0189	NA	LXR	6373	0.0797458064516129	0.99706050808314	0.0797458064516129	ADCY4,GNA14,LHCGR,PRKX,ATP2B2,AGTR1,GRIN2C,HTR4,HTR7,PDGFRA,PDGFRB,PHKA2,ADORA2B,ERBB4,CYSLTR1,ERBB3,ERBB2,PHKA1,BDKRB1,ADRB3,TRPC1,SPHK2,CACNA1S,P2RX5,P2RX4,P2RX7,ATP2A2,PPID,P2RX2,ATP2A1,LTB4R2,TBXA2R,AVPR1A,ADRA1A,CACNA1C,ADRA1D,CACNA1B,PLCZ1,TACR2,NOS3,HTR5A,PRKCA,SLC25A4,PHKG2,GNAL,CHRM5,CHRM3,GNAQ,CHRM2,CHRM1,PTAFR,OXTR,HRH2,PDE1C,PTK2B,PPP3CB,PLCD1,CHP,CALML5,SLC8A1,NOS1,ITPR1,ITPR2,ADCY9,…
KEGG_PROPANOATE_METABOLISM	0.612268422174904	0.0194	-9.88239944658563e-05	0.9977	0.0194	NA	LXR	2749	0.0813307692307692	0.9977	0.0813307692307692	LDHB,ACSS2,ACSS3,ALDH3A2,SUCLG2,ACACA,ALDH1B1,ABAT,ALDH9A1
KEGG_DRUG_METABOLISM_OTHER_ENZYMES	0.515344670926148	0.0214	-0.00222463911409927	0.8931	0.0214	NA	LXR	4542	0.0847048192771084	0.99706050808314	0.0847048192771084	CYP3A4,CYP3A7,CYP3A43,GMPS,UGT2B17,XDH,UPP1,DPYS,TK1,TYMP,UPB1,UCKL1,UGT2B4,DPYD
KEGG_FATTY_ACID_METABOLISM	0.637383007416376	0.023	-0.00014830194275545	0.9842	0.023	NA	LXR	3139	0.0879649122807017	0.99706050808314	0.0879649122807017	EHHADH,ADH6,ADH1B,ADH1A,ALDH3A2,HADHB,ACSL1,ADH4,ACSL4,ACSL3,ACSL5,ALDH1B1,ALDH9A1
KEGG_PYRIMIDINE_METABOLISM	0.455197721525322	0.026	-0.0064935064935065	0.6153	0.026	NA	LXR	4608	0.0959932773109244	0.99706050808314	0.0959932773109244	CTPS,PRIM1,POLE,NME7,NME6,RRM2B,TK1,POLE2,POLE3,DHODH,ENTPD3,UPB1,POLD3,NT5M,NT5C,POLR1B,RRM2,RRM1,TXNRD1,POLA1,DCK,UPP1,DPYS,POLA2,TYMS,TYMP,POLR3K,POLR3D,UCKL1,DPYD
KEGG_CELL_CYCLE	0.526545748283003	0.0262	-0.00243212388941282	0.8229	0.0262	NA	LXR	3671	0.0959932773109244	0.99706050808314	0.0959932773109244	TGFB3,TTK,CDKN2A,CDKN2B,CDKN2C,CCNA1,RBL1,SKP2,ESPL1,SKP1,ORC1L,WEE1,CHEK1,ORC6L,TFDP1,SMAD4,SMAD2,CDKN1A,E2F2,E2F3,CDC14A,CDC14B,CCNE2,CCNE1,CDC45,MCM7,CDC6,CDK7,MCM2,MCM3,MCM4,CDK2,MCM5,MCM6,CCND1,BUB1B,BUB1,CDC25C,CDC25A,CDC25B,ORC3L
KEGG_STEROID_HORMONE_BIOSYNTHESIS	0.517391292900198	0.0291	-0.000840585443037975	0.9425	0.0291	NA	LXR	5820	0.103713351498638	0.99706050808314	0.103713351498638	CYP3A4,CYP3A7,CYP11B1,CYP3A43,CYP7A1,SRD5A3,SULT1E1,AKR1C1,UGT1A1,UGT2B17,AKR1D1,HSD3B1,CYP1B1,HSD17B1,HSD17B12,COMT,HSD17B6,HSD17B7,CYP7B1,UGT2B4
KEGG_SELENOAMINO_ACID_METABOLISM	0.524349004109882	0.0316	-0.00474214582098399	0.9056	0.0316	NA	LXR	1264	0.109346031746032	0.99706050808314	0.109346031746032	MAT1A,MARS2,PAPSS2,METTL6,CBS
KEGG_TGF_BETA_SIGNALING_PATHWAY	0.430865119825681	0.0324	-0.00242754520683676	0.8052	0.0324	NA	LXR	7243	0.11104375	0.99706050808314	0.11104375	NOG,E2F5,FST,TGFB3,RPS6KB1,ACVR1C,CDKN2B,ZFYVE9,RHOA,PITX2,RBL2,RBL1,SKP1,INHBA,ACVR2B,INHBE,MAPK3,TNF,RBX1,LEFTY2,THBS1,THBS2,THBS3,TFDP1,AMHR2,BMP2,SMAD9,SMAD7,TGFBR2,CREBBP,SMAD4,SMAD2,ID2,ID4,BMPR1B,BMP8B,BMP6,BMP8A
KEGG_PANCREATIC_CANCER	0.445288439241929	0.035	-0.00425742574257426	0.7907	0.035	NA	LXR	6787	0.116785714285714	0.99706050808314	0.116785714285714	E2F2,E2F3,TGFB3,AKT1,CDC42,CDKN2A,RALA,PIK3CB,RALBP1,RELA,RB1,RAD51,VEGFC,CCND1,MAPK3,MAPK8,ERBB2,BCL2L1,RAC2,RAC3,RAC1,PIK3R3,PIK3R1,TGFBR2,SMAD4,BRCA2,SMAD2,RALGDS,STAT3
KEGG_MISMATCH_REPAIR	0.613949116345421	0.0354	-0.00908776608880328	0.8246	0.0354	NA	LXR	4351	0.117223291139241	0.99706050808314	0.117223291139241	EXO1,MSH6,LIG1,POLD3,RPA1,RFC5,RPA2,RFC3,RFC4,RFC2
BIOCARTA_ATRBRCA_PATHWAY	0.603534435142551	0.036	-0.00409876543209877	0.9484	0.036	NA	LXR	2340	0.118609571788413	0.99706050808314	0.118609571788413	CHEK1,BRCA1,RAD51,FANCD2,FANCE,FANCG
KEGG_HOMOLOGOUS_RECOMBINATION	0.56968448787603	0.0368	-0.00424859203636004	0.886	0.0368	NA	LXR	4574	0.120336	0.99706050808314	0.120336	XRCC2,BLM,RPA1,RPA2,EME1,BRCA2,RAD54L,RAD51,POLD3,TOP3A,RAD54B,TOP3B
KEGG_TRYPTOPHAN_METABOLISM	0.577134172674107	0.0372	-0.000840336134453782	0.9716	0.0372	NA	LXR	3181	0.121340648379052	0.99706050808314	0.121340648379052	CYP1B1,EHHADH,OGDHL,KMO,OGDH,ALDH3A2,AFMID,TDO2,AANAT,IDO1,INMT,ALDH1B1,ALDH9A1,TPH2
KEGG_PENTOSE_PHOSPHATE_PATHWAY	0.545633726454365	0.039	-0.00281578817368967	0.9291	0.039	NA	LXR	1102	0.125336609336609	0.99706050808314	0.125336609336609	PGD,ALDOB,PFKP,TKT,GPI,G6PD
KEGG_BLADDER_CANCER	0.475724584220718	0.0412	-0.017203875815701	0.5316	0.0412	NA	LXR	3713	0.129854457831325	0.99706050808314	0.129854457831325	E2F2,E2F3,ERBB2,CDH1,MMP2,CDKN2A,THBS1,IL8,DAPK1,VEGFC,CDKN1A,CCND1,MAPK3
KEGG_GLYCOSPHINGOLIPID_BIOSYNTHESIS_GANGLIO_SERIES	0.565015434043042	0.0441	-0.00873858306590965	0.8868	0.0441	NA	LXR	236	0.13701377672209	0.99706050808314	0.13701377672209	ST3GAL5
KEGG_COLORECTAL_CANCER	0.434428249289875	0.05	-0.0108867775138559	0.5694	0.05	NA	LXR	6743	0.151039260969977	0.99706050808314	0.151039260969977	TGFB3,AKT1,CASP3,RHOA,PIK3CB,LEF1,CCND1,JUN,MAPK3,MAPK8,TCF7L1,RAC2,RAC3,RAC1,AXIN2,PIK3R1,MSH6,TCF7,MSH3,TGFBR2,SMAD4,BIRC5,SMAD2,RALGDS,GSK3B
KEGG_PROXIMAL_TUBULE_BICARBONATE_RECLAMATION	0.535691134326901	0.0503	-0.0347211932631995	0.3517	0.0503	NA	LXR	7290	0.151595391705069	0.99706050808314	0.151595391705069	FXYD2,ATP1B1,SLC38A3,ATP1B3,GLUD2,GLUD1,ATP1A1,ATP1A2,PCK2,PCK1,GLS,SLC25A10,SLC4A4
KEGG_BASE_EXCISION_REPAIR	0.510874998201173	0.053	-0.0161585215199881	0.6137	0.053	NA	LXR	5506	0.156135135135135	0.99706050808314	0.156135135135135	APEX2,UNG,MUTYH,POLE2,POLE3,NTHL1,FEN1,LIG1,NEIL3,POLE,POLD3,MPG,TDG,PCNA,PARP4,PARP1
KEGG_PATHWAYS_IN_CANCER	0.374959401349424	0.0552	-0.00040110303334169	0.9035	0.0552	NA	LXR	6646	0.161524832214765	0.99706050808314	0.161524832214765	PTGS2,CCNA1,WNT10B,BCR,PIK3CB,RXRA,SKP2,CTNNA1,JUP,VEGFC,PIAS3,JUN,MAPK3,PDGFRA,PDGFRB,MAPK8,PIAS1,ERBB2,BCL2L1,LAMB3,RAC2,RAC3,RAC1,FH,DVL2,DVL3,BMP2,TCF7,TGFBR2,CREBBP,SMAD4,SMAD2,HGF,LAMA4,ETS1,NTRK1,PPARD,FGF8,FGF9,PPARG,MITF,GLI2,PTEN,CCNE2,CCNE1,AR,CTBP2,RAD51,CCND1,ZBTB16,KIT,SUFU,WNT8A,FZD9,IL6,IL8,IGF1,BIRC5,FZD4,GSK3B,FGF19,FGF14,WNT3A,FGF17,TGFB3,FGF11,FGF13,MMP2,WNT2,WNT4,CDKN2A,WNT3,…
KEGG_P53_SIGNALING_PATHWAY	0.451684420154254	0.0581	-0.00351450351450351	0.8413	0.0581	NA	LXR	4878	0.167389427312775	0.99706050808314	0.167389427312775	STEAP3,ZMAT3,PTEN,CCNE2,CCNE1,CASP3,CDKN2A,CDK1,CDK2,CCND1,RRM2,CD82,CHEK1,RRM2B,CCNG1,CCNG2,THBS1,IGF1,EI24,CDKN1A,APAF1,IGFBP3
KEGG_RETINOL_METABOLISM	0.52699234497901	0.059	-0.00222606975018551	0.8533	0.059	NA	LXR	4542	0.168497816593886	0.99706050808314	0.168497816593886	CYP3A4,CYP3A7,CYP2C19,CYP2C18,ADH1C,ADH1B,ADH1A,RPE65,CYP3A43,DHRS9,UGT2B17,DGAT2,ADH6,ALDH1A1,ADH4,RDH11,CYP26C1,UGT2B4,RDH16,RETSAT
KEGG_O_GLYCAN_BIOSYNTHESIS	0.491551749420204	0.0635	-0.00721343873517787	0.785	0.0635	NA	LXR	4809	0.17831282051282	0.99706050808314	0.17831282051282	GCNT4,GALNT7,GALNT5,GALNT4,GALNTL6,C1GALT1,B4GALT5,GALNT9
KEGG_ADHERENS_JUNCTION	0.425364870165743	0.0638	-0.00683269792543447	0.7422	0.0638	NA	LXR	6573	0.17831282051282	0.99706050808314	0.17831282051282	WASF3,WASF1,WASF2,FER,CDC42,INSR,PTPRF,LEF1,ACTN2,CTNNA1,MAPK3,ERBB2,CDH1,TCF7L1,PVRL4,IGF1R,RAC2,SORBS1,RAC3,PVRL2,RAC1,SSX2IP,PTPRB,TCF7,TGFBR2,CREBBP,SMAD4,SMAD2,SNAI2,SNAI1
KEGG_TOLL_LIKE_RECEPTOR_SIGNALING_PATHWAY	0.402577858917298	0.065	-0.00421417947446703	0.6742	0.065	NA	LXR	6079	0.181279317697228	0.99706050808314	0.181279317697228	TLR1,TLR2,TLR4,TLR5,TLR6,CXCL10,TLR9,MAP3K8,MAP2K7,MAP2K6,PIK3CB,RELA,IFNB1,JUN,MAPK3,MAPK8,CCL4,IFNA6,RAC1,IFNA8,TRAF3,MAP2K3,IKBKE,AKT1,LBP,CTSK,CD80,IL12A,TNF,PIK3R1,IL6,IL8,CD14
KEGG_CYTOSOLIC_DNA_SENSING_PATHWAY	0.419019685228084	0.0667	-0.019488549240738	0.4373	0.0667	NA	LXR	6437	0.184723890063425	0.99706050808314	0.184723890063425	IL18,CXCL10,TMEM173,RELA,POLR1C,IFNB1,IL33,CCL4,IFNA6,IFNA8,POLR3G,IL6,POLR3K,POLR3GL,POLR3B,AIM2,POLR3D,DDX58,IKBKE
BIOCARTA_ATM_PATHWAY	0.541203067276685	0.0668	-0.00409876543209877	0.9544	0.0668	NA	LXR	6894	0.184723890063425	0.99706050808314	0.184723890063425	MRE11A,RELA,CHEK1,ATM,BRCA1,RBBP8,RAD51,CDKN1A,JUN,MAPK8,ABL1
KEGG_CYSTEINE_AND_METHIONINE_METABOLISM	0.471673388757562	0.0674	-0.0311820517888911	0.3834	0.0674	NA	LXR	8527	0.185598315789474	0.99706050808314	0.185598315789474	LDHB,SRM,GOT2,GOT1,MAT1A,TRDMT1,DNMT3L,ENOPH1,LDHAL6B,TAT,CTH,SDS,BHMT,DNMT1,AHCYL1,MAT2B,CBS
BIOCARTA_RACCYCD_PATHWAY	0.48647256684861	0.0693	-0.00889152341434499	0.8482	0.0693	NA	LXR	5687	0.189236743215031	0.99706050808314	0.189236743215031	AKT1,CCNE1,RAC1,PIK3R1,TFDP1,RELA,CDK2,CCND1,CDKN1A,MAPK3
BIOCARTA_NO1_PATHWAY	0.486634205532506	0.0703	-0.00192687747035573	0.9473	0.0703	NA	LXR	6344	0.190254545454545	0.99706050808314	0.190254545454545	CAV1,PDE3B,PRKG2,PRKG1,AKT1,NOS3,CHRNA1,FLT1,PDE3A,TNNI1,KDR,SLC7A1,CHRM1,CALM3
KEGG_JAK_STAT_SIGNALING_PATHWAY	0.379115401550044	0.0712	-0.00228662325396431	0.7243	0.0712	NA	LXR	8516	0.190839344262295	0.99706050808314	0.190839344262295	IL9R,OSMR,IL19,IL15,IL10,IFNE,IFNG,IL15RA,PIK3CG,IL29,PIK3CB,LIFR,SOCS7,IL26,SOCS4,SOCS5,IL22,IL11RA,IL20,IFNB1,PIAS3,PIAS2,PIAS1,IL22RA1,STAM2,BCL2L1,LIF,IFNA6,IFNA8,CREBBP,PTPN11,GH1,IL3RA,CSH1,LEPR,IL21R,AKT1,SPRY1,IL4R,CSF2RB,IL13RA1,PRL,CSF2RA,IL13RA2,IL6R,OSM,TYK2,CCND1,IL20RB,CCND2,IL12A,CSF3,IL7R,SOS1,PIK3R3,PIK3R1,IL6,IL2RB,IL5,IL7,CBL,IFNA10,STAT1,STAT3,CISH,TSLP,PRLR,JAK2,IL28A
BIOCARTA_RAS_PATHWAY	0.472303925982039	0.0716	-0.104361139921964	0.1267	0.0716	NA	LXR	6573	0.190882926829268	0.99706050808314	0.190882926829268	RALBP1,RELA,ELK1,BCL2L1,FOXO4,RALGDS,AKT1,CDC42,RAC1,MAPK3,RALA,PIK3R1
BIOCARTA_LAIR_PATHWAY	0.550709030205407	0.0726	-0.031205253542685	0.5608	0.0726	NA	LXR	4749	0.19184	0.99706050808314	0.19184	C7,IL6,IL8,C6,C5,IL1A
BIOCARTA_INTRINSIC_PATHWAY	0.567437420471456	0.0761	-0.036943744752309	0.5105	0.0761	NA	LXR	4030	0.197497619047619	0.99706050808314	0.197497619047619	F11,COL4A3,COL4A1,FGG,F5,FGA,FGB
BIOCARTA_G2_PATHWAY	0.543767870955439	0.0765	-0.00409957522473575	0.918	0.0765	NA	LXR	1632	0.198142574257426	0.99706050808314	0.198142574257426	CHEK1,CDC25C,CDC25A,BRCA1,CDC25B
KEGG_METABOLISM_OF_XENOBIOTICS_BY_CYTOCHROME_P450	0.50862414929976	0.0841	-0.000841209362165372	0.9427	0.0841	NA	LXR	4622	0.212360617760618	0.99706050808314	0.212360617760618	CYP3A4,CYP3A7,CYP2C19,CYP2C18,ADH1C,ADH1B,ADH1A,CYP3A43,AKR1C1,CYP2E1,UGT1A1,DHDH,UGT2B17,CYP1B1,ADH6,ALDH3A1,ADH4,GSTA3,UGT2B4,MGST1
BIOCARTA_HDAC_PATHWAY	0.474052597240691	0.0846	-0.0681717136788026	0.2286	0.0846	NA	LXR	8382	0.213211560693642	0.99706050808314	0.213211560693642	MEF2C,MEF2A,AKT1,IGF1R,PPP3CB,INSR,PIK3R1,MAP2K6,NFATC1,CAMK1G,IGF1,HDAC5,CABIN1,CALM3,CAMK1,CALM1
KEGG_CITRATE_CYCLE_TCA_CYCLE	0.554140060661555	0.0862	-0.00217391304347826	0.9491	0.0862	NA	LXR	3495	0.216826153846154	0.99706050808314	0.216826153846154	OGDHL,OGDH,PDHA2,PDHA1,SUCLG2,ACO1,ACLY,DLAT,IDH3A,PCK1,SDHD
BIOCARTA_P53HYPOXIA_PATHWAY	0.491094579078148	0.0903	-0.00508692216515211	0.9332	0.0903	NA	LXR	6344	0.22412220113852	0.99706050808314	0.22412220113852	FHL2,ABCB1,ATM,HIC1,RPA1,AKT1,CDKN1A,CSNK1D,MAPK8,IGFBP3
BIOCARTA_P53_PATHWAY	0.520568490312214	0.0912	-0.00888713340574701	0.9133	0.0912	NA	LXR	5897	0.225500189035917	0.99706050808314	0.225500189035917	RB1,CDK2,CCNE1,CCND1,CDKN1A,PCNA,APAF1
BIOCARTA_CCR5_PATHWAY	0.514781692333933	0.0915	-0.00365377968695996	0.9341	0.0915	NA	LXR	5943	0.225815094339623	0.99706050808314	0.225815094339623	CCL2,CCL4,GNAQ,PTK2B,JUN,CALM3,MAPK8
BIOCARTA_NTHI_PATHWAY	0.487319777658724	0.0989	-0.0393658006519806	0.4662	0.0989	NA	LXR	5930	0.237796323529412	0.99706050808314	0.237796323529412	TNF,IL8,MAP2K3,RELA,TGFBR2,CREBBP,TLR2,SMAD4,MAP3K14
KEGG_RENIN_ANGIOTENSIN_SYSTEM	0.510541575280249	0.0991	-0.0296746161062559	0.6448	0.0991	NA	LXR	5119	0.23784	0.99706050808314	0.23784	THOP1,MME,LNPEP,REN,MAS1,CMA1,CTSG
BIOCARTA_CTCF_PATHWAY	0.486273023028261	0.103	-0.0149651800266706	0.7873	0.103	NA	LXR	5475	0.244508166969147	0.99706050808314	0.244508166969147	TGFBR2,TGFB3,SMAD4,PTEN,CDKN2A,TGFBR3,CD79B,MTOR
BIOCARTA_GCR_PATHWAY	0.478699372239824	0.1032	-0.00345661942620118	0.9652	0.1032	NA	LXR	6344	0.244539130434783	0.99706050808314	0.244539130434783	RELA,ANXA1,AKT1,CALM3,NOS3,PIK3R1,NPPA
BIOCARTA_CYTOKINE_PATHWAY	0.496699916946833	0.1096	-0.0194577510000494	0.6211	0.1096	NA	LXR	7690	0.252388732394366	0.99706050808314	0.252388732394366	IL6,IL5,TNF,IL8,IL18,IL15,IL10,IL17A,IFNB1,IL12A,LTA,IL1A
KEGG_AXON_GUIDANCE	0.381989564181656	0.1116	-0.00516359664366218	0.5895	0.1116	NA	LXR	6696	0.253453287197232	0.99706050808314	0.253453287197232	EFNA3,L1CAM,LRRC4C,UNC5B,UNC5A,ROBO1,UNC5C,EFNB3,PLXNB3,MAPK3,PLXNC1,GNAI3,EPHB3,EPHB1,EPHB2,SEMA5A,SEMA5B,RAC2,RAC3,RAC1,NTN4,NTN3,EPHA5,EPHA7,SEMA6B,EPHA6,SEMA6D,ABL1,FES,CDC42,PAK3,PAK4,RHOA,SEMA3C,SEMA3B,SEMA3A,ARHGEF12,SLIT2,SEMA4B,SEMA4A,SRGAP1,ABLIM2,ABLIM3,PPP3CB,CHP,NFATC1,NTNG1,DPYSL2,GSK3B
BIOCARTA_NKCELLS_PATHWAY	0.497063889998688	0.113	-0.00365432098765432	0.9281	0.113	NA	LXR	6149	0.254208904109589	0.99706050808314	0.254208904109589	KLRC3,IL18,LAT,PTK2B,RAC1,MAPK3,PIK3R1,KLRC1
KEGG_NUCLEOTIDE_EXCISION_REPAIR	0.457988382628927	0.1155	-0.00909720162167507	0.7476	0.1155	NA	LXR	5442	0.256928571428571	0.99706050808314	0.256928571428571	RBX1,RPA1,RPA2,ERCC5,ERCC6,POLE2,POLE3,LIG1,DDB1,POLE,CDK7,RFC5,POLD3,RFC3,RFC4,RFC2,PCNA
KEGG_BUTANOATE_METABOLISM	0.53865258085006	0.1191	-0.0116618075801749	0.7211	0.1191	NA	LXR	7420	0.262260606060606	0.99706050808314	0.262260606060606	EHHADH,HMGCS1,ACAT2,PDHB,ALDH3A2,OXCT1,OXCT2,PDHA2,PDHA1,BDH1,ALDH5A1,ACSM2A,ACSM3,ACSM1,HMGCS2,ALDH1B1,AKR1B10,ABAT,AACS,ACSM5,ALDH9A1
BIOCARTA_WNT_PATHWAY	0.456929173204142	0.1239	-0.0117565698478562	0.8035	0.1239	NA	LXR	4255	0.268758208955224	0.99706050808314	0.268758208955224	PPARD,FRAT1,CREBBP,SMAD4,LEF1,CCND1,CSNK1D
BIOCARTA_FAS_PATHWAY	0.456212399962651	0.1243	-0.0111166007905138	0.7806	0.1243	NA	LXR	6866	0.269179470198675	0.99706050808314	0.269179470198675	LMNB1,LMNB2,PRKDC,CASP6,CASP3,CASP7,ARHGDIB,CFLAR,PTPN13,RB1,CASP10,JUN,MAPK8,FAF1,PARP1
KEGG_PANTOTHENATE_AND_COA_BIOSYNTHESIS	0.521552876792249	0.1261	-0.0114545275007406	0.8175	0.1261	NA	LXR	5840	0.271943327841845	0.99706050808314	0.271943327841845	COASY,ENPP1,ENPP3,UPB1,PPCS,DPYS,VNN1,DPYD
BIOCARTA_CHREBP2_PATHWAY	0.404545373829692	0.1317	-0.000543800672335377	0.9855	0.1317	NA	LXR	5851	0.280741463414634	0.99706050808314	0.280741463414634	YWHAZ,PPP2R3B,PPP2R3A,PPP2R5B,FASN,PPP2R2B,PPP2R2C,ACACA,MLXIPL,YWHAG,PKLR
BIOCARTA_COMP_PATHWAY	0.519829490934669	0.132	-0.0312067943906775	0.5639	0.132	NA	LXR	6012	0.280741463414634	0.99706050808314	0.280741463414634	C7,C4A,MASP1,C6,C5,C8A,C1QA,C2
KEGG_VASCULAR_SMOOTH_MUSCLE_CONTRACTION	0.378343756553619	0.1342	-0.00754117880531852	0.4138	0.1342	NA	LXR	6573	0.282208360128617	0.99706050808314	0.282208360128617	ADCY4,PRKG1,PRKX,AGTR1,PPP1CB,MAPK3,PLA2G2A,PLA2G2E,PLA2G2F,KCNMB3,KCNMB4,ADORA2B,KCNMB1,CACNA1S,AVPR1A,ADRA1A,CACNA1C,ADRA1D,GUCY1A3,PRKCA,KCNMA1,RAMP3,ACTA2,PRKCE,ARHGEF12,PRKCD,ARHGEF11,GNAQ,PPP1R12B,CALD1,MYL6B,PLA2G12A,PLA2G12B,CALML5,PLA2G10,NPR1,NPR2,ITPR1,ITPR2,ADCY9,CALM3
BIOCARTA_PTDINS_PATHWAY	0.483043226121917	0.1352	-0.00281523188620536	0.9532	0.1352	NA	LXR	7784	0.283819230769231	0.99706050808314	0.283819230769231	PRKCZ,PFKP,RPS6KB1,PRKCE,VAV2,BTK,AKT1,GSK3A,GSK3B,RAC1,AP2M1
KEGG_NITROGEN_METABOLISM	0.494308050890655	0.1363	-0.00795179532770287	0.7834	0.1363	NA	LXR	6073	0.284058505564388	0.99706050808314	0.284058505564388	CA14,CA13,GLUD1,CA5B,CPS1,CTH,CA9,GLS,CA6,CA1
BIOCARTA_MTA3_PATHWAY	0.495974167115002	0.1365	-0.0106167596661893	0.8367	0.1365	NA	LXR	2296	0.284058505564388	0.99706050808314	0.284058505564388	CDH1,SNAI1,TUBA4B,TUBA1A
BIOCARTA_GSK3_PATHWAY	0.468822009985356	0.1366	-0.00419898236427407	0.9072	0.1366	NA	LXR	1939	0.284058505564388	0.99706050808314	0.284058505564388	TLR4,LBP,CCND1,CD14
KEGG_ALANINE_ASPARTATE_AND_GLUTAMATE_METABOLISM	0.478850800386842	0.1395	-0.00676944362091116	0.7579	0.1395	NA	LXR	6155	0.288462559241706	0.99706050808314	0.288462559241706	ADSS,GLUD2,GLUD1,PPAT,GOT2,GOT1,ALDH4A1,ALDH5A1,CPS1,DDO,GLS,ABAT,GPT,AGXT2
KEGG_PROGESTERONE_MEDIATED_OOCYTE_MATURATION	0.395702199019552	0.1504	-0.00430991776478748	0.7477	0.1504	NA	LXR	4478	0.306422429906542	0.99706050808314	0.306422429906542	ADCY4,PDE3B,PRKX,AKT1,MOS,CCNA1,CDK1,PIK3CB,CDK2,SPDYC,SPDYA,MAPK3,MAPK8,IGF1R,BUB1,IGF1,PDE3A,CDC25C,CDC25A,CDC25B,ADCY9,RPS6KA2
KEGG_LYSOSOME	0.375176343395563	0.1584	-0.00148890763809618	0.9138	0.1584	NA	LXR	5436	0.315552511415525	0.99706050808314	0.315552511415525	NPC1,NPC2,ATP6V0B,SLC11A2,SLC11A1,NAGA,GALNS,LAPTM4B,ABCB9,CLTCL1,ARSB,AP1B1,AP3S2,MAN2B1,CD164,DNASE2B,CTSK,GAA,CTSE,SORT1,CTSB,CTSG,AP1M2,PSAPL1,NAGPA,AP3M2,AP3M1,AGA,LIPA,AP4S1,ARSA,ATP6V0A1,GGA1,GGA2
KEGG_TYPE_II_DIABETES_MELLITUS	0.405556092472603	0.1613	-0.0713508702531646	0.0528	0.1613	NA	LXR	7424	0.319183661119516	0.99706050808314	0.319183661119516	PRKCZ,TNF,HK2,KCNJ11,SLC2A2,PIK3R3,INSR,PIK3R1,IRS4,PIK3CB,SOCS4,PRKCE,ADIPOQ,PRKCD,PKLR,MAPK3,MAPK8,MTOR,CACNA1C,CACNA1B
KEGG_GLYOXYLATE_AND_DICARBOXYLATE_METABOLISM	0.522083971607036	0.1668	-0.00671472301767552	0.9168	0.1668	NA	LXR	5309	0.328081804511278	0.99706050808314	0.328081804511278	MTHFD2L,ACO1,MTHFD1L,AFMID,HAO1,MTHFD1,MTHFD2,HAO2
BIOCARTA_ACH_PATHWAY	0.480306023366049	0.1788	-0.00365359928902933	0.9502	0.1788	NA	LXR	5475	0.343302052785924	0.99706050808314	0.343302052785924	FOXO3,AKT1,PTK2B,RAPSN,CHRNB1,TERT
KEGG_PROSTATE_CANCER	0.382332730928376	0.179	-0.0089188385690219	0.5425	0.179	NA	LXR	6390	0.343302052785924	0.99706050808314	0.343302052785924	E2F2,E2F3,PTEN,CCNE2,AKT1,CCNE1,CREB3L1,AR,HSP90AA1,PIK3CB,RELA,LEF1,RB1,CDK2,CCND1,MAPK3,PDGFRA,PDGFRB,ERBB2,TCF7L1,IGF1R,PIK3R1,TCF7,CREB3,CREB1,CREBBP,IGF1,CREB5,CDKN1A,GSK3B,MTOR
BIOCARTA_ERYTH_PATHWAY	0.501240846165355	0.1836	-0.0681313255986176	0.3547	0.1836	NA	LXR	4471	0.350582189781022	0.99706050808314	0.350582189781022	CSF3,IL6,TGFB3,IGF1
KEGG_RIG_I_LIKE_RECEPTOR_SIGNALING_PATHWAY	0.377947319400313	0.1846	-0.0398514851485149	0.1147	0.1846	NA	LXR	5722	0.351465502183406	0.99706050808314	0.351465502183406	DAK,CXCL10,TMEM173,IFNE,RELA,TANK,IFNB1,IL12A,MAPK8,OTUD5,TNF,NLRX1,PIN1,RNF125,IFNA8,TRAF3,IL8,DDX58,CASP10,IKBKE
KEGG_NOD_LIKE_RECEPTOR_SIGNALING_PATHWAY	0.394274961793233	0.1852	-0.000791765637371338	0.9612	0.1852	NA	LXR	3427	0.351584325108853	0.99706050808314	0.351584325108853	IL18,CARD18,MAPK3,MAPK8,CCL2,MEFV,IL6,IL8,TAB3,ERBB2IP
KEGG_ALDOSTERONE_REGULATED_SODIUM_REABSORPTION	0.425520478668912	0.1909	-0.0131000049433981	0.5861	0.1909	NA	LXR	8382	0.357220600858369	0.99706050808314	0.357220600858369	FXYD2,ATP1B1,ATP1B3,ATP1B4,SFN,KCNJ1,NEDD4L,PIK3R3,INSR,SCNN1A,PIK3R1,IRS4,PRKCA,PIK3CB,IGF1,ATP1A1,ATP1A2,IRS1,MAPK3
KEGG_WNT_SIGNALING_PATHWAY	0.357317861377224	0.1912	-0.00775347912524851	0.3754	0.1912	NA	LXR	6573	0.357270857142857	0.99706050808314	0.357270857142857	PPP2R5B,BTRC,WNT3A,MMP7,PRKX,WNT2,WNT4,WNT3,WNT6,WNT10B,SKP1,JUN,MAPK8,WNT5B,CXXC4,DAAM2,RBX1,RAC2,RAC3,RAC1,CACYBP,AXIN2,DVL2,DVL3,TCF7,CREBBP,SMAD4,SMAD2,PRICKLE1,SFRP4,PRICKLE2,PPARD,FRAT1,FRAT2,SOX17,PRKCA,CTBP2,LEF1,CCND1,CCND2,WNT16,TCF7L1,PPP3CB,CHP,FBXW11,WNT8A,NFATC1,FZD9,FZD4,DKK4,WNT2B,DKK2,FZD10,DKK1,GSK3B,LRP6,TBL1X,TBL1Y
KEGG_LINOLEIC_ACID_METABOLISM	0.485041042939974	0.1929	-0.00222310048414188	0.9133	0.1929	NA	LXR	7214	0.359098727015559	0.99706050808314	0.359098727015559	CYP3A4,CYP3A5,CYP3A7,CYP2C19,CYP2C18,CYP3A43,PLA2G12A,PLA2G12B,PLA2G10,CYP2E1,AKR1B10,PLA2G2A,PLA2G2E,PLA2G2F
KEGG_ARGININE_AND_PROLINE_METABOLISM	0.430423202896966	0.1947	-0.00796359499431172	0.6593	0.1947	NA	LXR	8731	0.359239436619718	0.99706050808314	0.359239436619718	SAT1,CKB,GOT2,GOT1,P4HA1,P4HA3,NOS3,NOS2,GATM,PYCR2,CKM,ALDH1B1,ADC,ALDH9A1,PYCRL,SRM,NAGS,GLUD2,GLUD1,AGMAT,ALDH3A2,ARG1,ARG2,ALDH4A1,ODC1,NOS1,MAOB,CPS1,GLS,PRODH2
KEGG_LYSINE_DEGRADATION	0.430021801614087	0.1969	-0.0116681499060615	0.6546	0.1969	NA	LXR	7478	0.360890756302521	0.99706050808314	0.360890756302521	EHHADH,OGDHL,AASS,ACAT2,OGDH,PIPOX,HADHA,BBOX1,ALDH3A2,PLOD3,AASDH,SETDB1,GCDH,SETDB2,WHSC1,EHMT2,SUV420H2,ALDH1B1,ALDH9A1
BIOCARTA_RARRXR_PATHWAY	0.485823489021756	0.1996	-0.052480868921254	0.5219	0.1996	NA	LXR	2982	0.364123849372385	0.99706050808314	0.364123849372385	RXRA,GTF2E1,NCOA1
BIOCARTA_BCELLSURVIVAL_PATHWAY	0.487717420759955	0.2013	-0.00607257467292027	0.9409	0.2013	NA	LXR	6669	0.365550624133148	0.99706050808314	0.365550624133148	ZBTB7A,BIRC5,AKT1,CASP3,JUND,MTOR,PIK3R1
KEGG_ASCORBATE_AND_ALDARATE_METABOLISM	0.518166545471669	0.2042	-0.0116520193542016	0.8383	0.2042	NA	LXR	5847	0.367897520661157	0.99706050808314	0.367897520661157	ALDH3A2,UGT1A1,UGT2B17,ALDH1B1,UGT2B4,ALDH9A1
KEGG_OOCYTE_MEIOSIS	0.377233625415644	0.2073	-0.00892901433602857	0.4589	0.2073	NA	LXR	4822	0.372456593406593	0.99706050808314	0.372456593406593	ADCY4,BTRC,AURKA,PRKX,MOS,SGOL1,ESPL1,SKP1,PPP1CB,MAPK3,RBX1,PLCZ1,CCNE2,CCNE1,CDK1,AR,CDK2,SPDYC,SPDYA,IGF1R,PPP3CB,BUB1,CHP,CALML5,IGF1,CDC25C,ITPR1,YWHAG,ADCY9,RPS6KA2,CALM3
KEGG_DRUG_METABOLISM_CYTOCHROME_P450	0.452941949939176	0.2076	-0.00222695105656456	0.8512	0.2076	NA	LXR	6225	0.372483950617284	0.99706050808314	0.372483950617284	CYP3A4,CYP3A5,CYP3A7,CYP2C19,CYP2C18,ADH1C,ADH1B,ADH1A,CYP3A43,CYP2E1,UGT1A1,UGT2B17,ADH6,ALDH3A1,FMO4,FMO1,FMO2,ADH4,FMO3,GSTA3,MAOB,AOX1,UGT2B4,MGST1
KEGG_VASOPRESSIN_REGULATED_WATER_REABSORPTION	0.398264247218264	0.215	-0.0173044596064471	0.585	0.215	NA	LXR	5667	0.380541271989175	0.99706050808314	0.380541271989175	AQP4,AQP3,PRKX,AQP2,DYNC2H1,CREB3L1,ARHGDIB,STX4,CREB3,CREB1,CREB5,DCTN6,DCTN4,ADCY9,VAMP2
BIOCARTA_41BB_PATHWAY	0.45461210291238	0.2206	-0.00478941391398805	0.9473	0.2206	NA	LXR	8394	0.385240053404539	0.99706050808314	0.385240053404539	TRAF2,RELA,ATF2,TNFRSF9,MAP3K5,JUN,IFNG,MAPK8
KEGG_FC_EPSILON_RI_SIGNALING_PATHWAY	0.374992711336099	0.2238	-0.00208003169572108	0.8629	0.2238	NA	LXR	6743	0.38875219123506	0.99706050808314	0.38875219123506	BTK,AKT1,GAB2,MAP2K7,MAP2K6,PRKCA,PIK3CB,PRKCE,PRKCD,MAPK3,PLA2G2A,MAPK8,PLA2G2E,PLA2G2F,TNF,RAC2,RAC3,PLA2G12A,PLA2G12B,RAC1,PIK3R1,PDK1,FCER1A,VAV3,IL5,PLA2G10,MAP2K3,VAV2,LAT
BIOCARTA_CHEMICAL_PATHWAY	0.441680220895444	0.2243	-0.16149743184512	0.0374	0.2243	NA	LXR	9402	0.389103978779841	0.99706050808314	0.389103978779841	PRKCA,TP53,BCL2L1,STAT1,PXN,ATM,AKT1,CASP6,CASP3,PTK2,CASP7,BAX,EIF2S1,APAF1,PARP1
KEGG_HEMATOPOIETIC_CELL_LINEAGE	0.386361725712097	0.2333	-0.00178350260094129	0.8309	0.2333	NA	LXR	9737	0.401165834428384	0.99706050808314	0.401165834428384	IL9R,CD8B,GYPA,GP9,IL4R,CSF3R,CSF2RA,IL1A,CD3D,IL6R,IL11RA,CD38,CD37,CD36,CD33,HLA-DRA,CSF3,IL1R2,CSF2,IL1R1,TNF,FCER2,CSF1,MME,KIT,ITGB3,IL7R,CD9,GP1BB,FCGR1A,HLA-DRB5,GP1BA,CSF1R,IL6,IL5,IL2RA,CR2,IL7,CD1C,CD1B,ITGA2,CD1A,ITGA3,CD1E,CD55,CD19,CD14,IL3RA
KEGG_MATURITY_ONSET_DIABETES_OF_THE_YOUNG	0.444545239777863	0.2368	-0.00414896769732293	0.9126	0.2368	NA	LXR	7129	0.405411518324607	0.99706050808314	0.405411518324607	FOXA3,PAX6,PAX4,BHLHA15,SLC2A2,HNF4G,NEUROG3,HNF4A,PKLR,MNX1,NEUROD1
BIOCARTA_HIF_PATHWAY	0.471533691580364	0.2374	-0.0944458158479388	0.2707	0.2374	NA	LXR	6344	0.4055140625	0.99706050808314	0.4055140625	P4HB,VHL,CREB1,EDN1,JUN,NOS3
BIOCARTA_IL1R_PATHWAY	0.422119140400718	0.2375	-0.0522310619162919	0.2049	0.2375	NA	LXR	6658	0.4055140625	0.99706050808314	0.4055140625	IL1R1,TNF,TGFB3,MAP2K6,IL1A,IL6,RELA,MAP2K3,IL1RN,IFNB1,JUN,MAPK8,MAP3K14
KEGG_THYROID_CANCER	0.413853269701799	0.2402	-0.0334963687564844	0.4882	0.2402	NA	LXR	5084	0.408007782101167	0.99706050808314	0.408007782101167	PPARG,CDH1,TCF7L1,PAX8,TPR,RXRA,LEF1,CCND1,NCOA4,MAPK3
BIOCARTA_CARM_ER_PATHWAY	0.415058665296259	0.2444	-0.00410160110693813	0.8958	0.2444	NA	LXR	4731	0.412121134020619	0.99706050808314	0.412121134020619	GTF2E1,CREBBP,PPARGC1A,BRCA1,NRIP1,HDAC4,CCND1,HDAC9
KEGG_GLYCOSPHINGOLIPID_BIOSYNTHESIS_LACTO_AND_NEOLACTO_SERIES	0.422559256327595	0.2451	-0.0698478561549101	0.1832	0.2451	NA	LXR	5887	0.412406683804627	0.99706050808314	0.412406683804627	FUT9,B3GALT5,FUT6,FUT3,B3GNT1,B3GNT3,B4GALT4,B4GALT3,B3GALT1,ABO
BIOCARTA_PPARA_PATHWAY	0.404309896889448	0.2511	-0.000296809300024734	0.9861	0.2511	NA	LXR	5943	0.418927040816326	0.99706050808314	0.418927040816326	PPARA,PTGS2,EHHADH,RXRA,RELA,RB1,PPARGC1A,NRIP1,NCOA1,JUN,MAPK3,TNF,PIK3R1,LPL,CREBBP,NCOR1
BIOCARTA_IL12_PATHWAY	0.439689131655564	0.2527	-0.0194577510000494	0.6839	0.2527	NA	LXR	8436	0.419954314720812	0.99706050808314	0.419954314720812	IL18,CD247,CXCR3,TYK2,JUN,IFNG,IL12A,JAK2,MAPK8,MAP2K6
KEGG_FRUCTOSE_AND_MANNOSE_METABOLISM	0.436778438516163	0.253	-0.00281676220596956	0.8887	0.253	NA	LXR	6812	0.419954314720812	0.99706050808314	0.419954314720812	ALDOA,SORD,PFKFB4,PFKFB3,ALDOB,PFKFB1,GMPPB,PFKP,FBP2,PMM1,KHK,FUK,FPGT
BIOCARTA_PGC1A_PATHWAY	0.432930254947477	0.2547	-0.0227676807585934	0.6635	0.2547	NA	LXR	7097	0.42170582278481	0.99706050808314	0.42170582278481	MEF2C,PPARA,MEF2A,CAMK1G,PPARGC1A,HDAC5,PPP3CB,CAMK1,CALM3
BIOCARTA_INFLAM_PATHWAY	0.429585372860837	0.2584	-0.0397687975496492	0.3228	0.2584	NA	LXR	7690	0.426664987405542	0.99706050808314	0.426664987405542	CSF3,TNF,CSF1,TGFB3,IL15,IL10,LTA,IL1A,IL6,IL5,IL8,IL7,IFNB1,IL12A
BIOCARTA_LONGEVITY_PATHWAY	0.478027649747593	0.2589	-0.0681313255986176	0.335	0.2589	NA	LXR	5475	0.426664987405542	0.99706050808314	0.426664987405542	IGF1,FOXO3,SOD3,SOD2,AKT1,IGF1R
BIOCARTA_IL17_PATHWAY	0.468612236731404	0.262	-0.0397432732658603	0.5382	0.262	NA	LXR	4211	0.431064150943396	0.99706050808314	0.431064150943396	IL6,IL8,CD247,CD58
KEGG_VALINE_LEUCINE_AND_ISOLEUCINE_DEGRADATION	0.431841363591295	0.2675	-0.0116681499060615	0.6986	0.2675	NA	LXR	7684	0.435728518057285	0.99706050808314	0.435728518057285	BCAT1,EHHADH,HMGCS1,ACAT2,HIBADH,ALDH3A2,HADHA,HADHB,MCCC2,MCCC1,OXCT1,OXCT2,ACAD8,ALDH6A1,HMGCS2,ALDH1B1,AOX1,ABAT,PCCA,ALDH9A1
BIOCARTA_AMI_PATHWAY	0.468573599383646	0.2737	-0.0369382716049383	0.5168	0.2737	NA	LXR	2854	0.441974814814815	0.99706050808314	0.441974814814815	COL4A3,COL4A1,FGA,FGB
KEGG_TYROSINE_METABOLISM	0.413989860131674	0.2743	-0.0466656779870483	0.158	0.2743	NA	LXR	8796	0.442397533908755	0.99706050808314	0.442397533908755	TYRP1,PNMT,ADH1C,WBSCR22,ADH6,ADH1B,ADH1A,COMT,ALDH3A1,DCT,GOT2,GOT1,ADH4,HEMK1,HPD,METTL6,MAOB,ALDH3B2,DBH,TAT,TRMT11,AOX1,AOC3
KEGG_NEUROACTIVE_LIGAND_RECEPTOR_INTERACTION	0.345205623190892	0.2909	-0.00405020251012551	0.3382	0.2909	NA	LXR	7225	0.462488456865128	0.99706050808314	0.462488456865128	LHCGR,GRIN3B,ADORA1,AGTR1,HTR1A,S1PR1,CHRNA9,GRIN2C,GRIN2D,GRID2,CHRNA6,CHRNA1,CHRNA3,HTR1E,HTR4,HTR7,PTH1R,PPYR1,BDKRB1,HCRTR2,HCRTR1,ADRB3,PTH2R,NPY5R,CHRNB4,AVPR1A,CHRNB2,CHRND,CHRNB1,CSH1,OPRM1,MCHR2,GLRA1,TRPV1,KISS1R,NMUR1,HTR5A,GRM4,GRM2,GRM6,FPR2,MAS1,MC3R,P2RY13,P2RY14,HTR2C,HTR2A,F2RL2,F2RL3,GABRB3,GRIK5,GALR1,GLP2R,GABRR2,GABRR1,C3AR1,CYSLTR1,ADORA2B,ADCYAP1R1,DRD4,P2RY6,CNR2,GRPR,GABR…
KEGG_COMPLEMENT_AND_COAGULATION_CASCADES	0.400278266927955	0.2948	-0.00881100881100881	0.5885	0.2948	NA	LXR	5434	0.466826150121065	0.99706050808314	0.466826150121065	A2M,MASP1,CD46,F11,C4A,C1QA,C8A,C8B,F5,SERPINF2,C3AR1,C7,C6,C5,BDKRB1,FGG,FGA,FGB,KLKB1,C2,SERPIND1
BIOCARTA_AT1R_PATHWAY	0.390406732327478	0.2983	-0.00365648779523668	0.9262	0.2983	NA	LXR	8322	0.470659107358263	0.99706050808314	0.470659107358263	MEF2C,MEF2A,ELK1,ATF2,AGTR1,PTK2,PTK2B,SOS1,RAC1,PRKCA,GNAQ,JUN,MAPK3,CALM3,MAPK8
KEGG_SMALL_CELL_LUNG_CANCER	0.364112311258688	0.2999	-0.00242742494798375	0.8743	0.2999	NA	LXR	5687	0.471477403846154	0.99706050808314	0.471477403846154	E2F2,E2F3,PTGS2,PTEN,CCNE2,AKT1,CCNE1,CDKN2B,PIK3CB,RXRA,RELA,SKP2,CDK2,CCND1,PIAS3,PIAS1,BCL2L1,LAMB3,PIK3R1,TRAF3,COL4A1,ITGA2,LAMA4,APAF1
BIOCARTA_TID_PATHWAY	0.420982536748993	0.3003	-0.0301219692854674	0.6566	0.3003	NA	LXR	8818	0.471539495798319	0.99706050808314	0.471539495798319	TNF,RELA,RB1,TAX1BP3,WT1,LIN7A,TNFRSF1A,IFNG,JAK2,DNAJA3
KEGG_HISTIDINE_METABOLISM	0.413307842295751	0.3076	-0.0116595029889828	0.764	0.3076	NA	LXR	2572	0.480120286396181	0.99706050808314	0.480120286396181	CNDP1,ALDH3A1,METTL6,FTCD,ALDH1B1,ALDH9A1
BIOCARTA_ALK_PATHWAY	0.385716553615986	0.3165	-0.0393910937577225	0.2976	0.3165	NA	LXR	6477	0.486465334900118	0.99706050808314	0.486465334900118	MEF2C,BMP10,TGFB3,ATF2,NKX2-5,BMP2,TGFBR2,SMAD4,GSK3B,TGFBR3,NPPA
BIOCARTA_IGF1MTOR_PATHWAY	0.431641526607305	0.3179	-0.014962962962963	0.7824	0.3179	NA	LXR	6145	0.487471512309496	0.99706050808314	0.487471512309496	PDK2,IGF1,PTEN,AKT1,IGF1R,EIF2S1,MTOR,PIK3R1
KEGG_GLYCOSAMINOGLYCAN_DEGRADATION	0.41506261806915	0.3204	-0.0486443775001235	0.4375	0.3204	NA	LXR	3515	0.488482421420256	0.99706050808314	0.488482421420256	ARSB,HYAL3,GALNS
BIOCARTA_TOLL_PATHWAY	0.400846267152915	0.3208	-0.016952503336134	0.5499	0.3208	NA	LXR	5930	0.488482421420256	0.99706050808314	0.488482421420256	PPARA,TLR2,ELK1,TLR4,TLR6,TLR9,RELA,MAP2K3,JUN,MAPK8,MAP3K14,CD14
BIOCARTA_PTEN_PATHWAY	0.416029300682244	0.3265	-0.0149614852854039	0.8143	0.3265	NA	LXR	5475	0.494318150289017	0.99706050808314	0.494318150289017	PDK2,FOXO3,PTEN,AKT1,MAPK3
BIOCARTA_DC_PATHWAY	0.411196339282596	0.3266	-0.0302745950217305	0.5387	0.3266	NA	LXR	7690	0.494318150289017	0.99706050808314	0.494318150289017	IL5,TLR2,TLR4,IL10,TLR9,IFNB1,CD33,IL12A
KEGG_PRION_DISEASES	0.396509965093062	0.3269	-0.0312330121077341	0.376	0.3269	NA	LXR	4471	0.494318150289017	0.99706050808314	0.494318150289017	C7,C6,C5,STIP1,PRKX,IL6,C8A,NCAM1,C1QA,C8B,MAPK3
KEGG_NICOTINATE_AND_NICOTINAMIDE_METABOLISM	0.419453678283413	0.3276	-0.0114584876771867	0.7864	0.3276	NA	LXR	5363	0.494535640138408	0.99706050808314	0.494535640138408	NMNAT3,ENPP1,ENPP3,NADSYN1,NNT,NT5M,AOX1,NT5C
KEGG_CELL_ADHESION_MOLECULES_CAMS	0.348448585384071	0.3278	-0.00337670076472341	0.6444	0.3278	NA	LXR	5837	0.494535640138408	0.99706050808314	0.494535640138408	PVR,MPZL1,CADM3,CADM1,L1CAM,F11R,PTPRF,HLA-DQA2,HLA-F,NCAM1,ALCAM,ITGB8,ICOS,PVRL2,CD276,ITGA8,NLGN4X,CD58,CLDN4,CD8B,CLDN5,PDCD1,CNTNAP1,NRXN3,ICAM2,SDC1,CD80,CLDN1,CNTN1,CLDN2,JAM3,ICOSLG,CLDN16,CLDN19,CDH1,CLDN10,CDH3,MPZ,CLDN22,SELE
KEGG_RENAL_CELL_CARCINOMA	0.369098966355505	0.3317	-0.000396039603960396	0.9797	0.3317	NA	LXR	8382	0.499842857142857	0.99706050808314	0.499842857142857	PGF,TGFB3,AKT1,PAK6,CDC42,PAK3,PAK4,GAB1,SLC2A1,PIK3CB,VEGFB,VEGFC,JUN,MAPK3,EGLN3,RBX1,SOS1,RAC1,PIK3R3,PIK3R1,FH,EPAS1,VHL,CREBBP,HGF,PTPN11,NRAS,ETS1,RAP1B
BIOCARTA_AGR_PATHWAY	0.389826588658844	0.3374	-0.039634297010131	0.3406	0.3374	NA	LXR	10716	0.5061	0.99706050808314	0.5061	NRG3,PXN,PAK6,CDC42,PAK7,MUSK,CTTN,PTK2,PAK3,PAK4,RAC1,PAK1,NRG1,CHRNA1,NRG2,ACTA1,LAMA2,LAMA4,SP1,RAPSN,CHRM1,JUN,MAPK3,MAPK8
BIOCARTA_VEGF_PATHWAY	0.39223271026104	0.34	-0.00192678227360308	0.9656	0.34	NA	LXR	8806	0.508251428571429	0.99706050808314	0.508251428571429	PXN,PTK2,NOS3,PIK3R1,EIF2B4,PIK3CG,PRKCA,FLT1,VHL,FLT4,ELAVL1,EIF2B1,KDR,EIF2S1
BIOCARTA_HCMV_PATHWAY	0.419656412102976	0.341	-0.160075050609786	0.0765	0.341	NA	LXR	8382	0.509164383561644	0.99706050808314	0.509164383561644	MAP2K3,RELA,CREB1,RB1,AKT1,SP1,MAPK3,PIK3R1,MAP2K6
BIOCARTA_TNFR1_PATHWAY	0.401014847729245	0.3474	-0.0111160515784793	0.7833	0.3474	NA	LXR	10108	0.516950170648464	0.99706050808314	0.516950170648464	TRAF2,TNF,LMNB1,LMNB2,PRKDC,CRADD,BAG4,TNFRSF1A,CASP3,PAK1,ARHGDIB,DFFA,DFFB,RB1,JUN,MAPK8,PARP1
KEGG_MELANOGENESIS	0.348149112245701	0.3589	-0.0298477862065546	0.0602	0.3589	NA	LXR	6583	0.52451530726257	0.99706050808314	0.52451530726257	ADCY4,WNT3A,EDN1,PRKX,WNT2,WNT4,WNT3,CREB3L1,WNT6,WNT10B,MAPK3,GNAI3,WNT5B,DVL2,DVL3,TCF7,CREBBP,MITF,PRKCA,LEF1,GNAQ,WNT16,TYRP1,KIT,TCF7L1,DCT,CALML5,WNT8A,FZD9,CREB3,CREB1,FZD4,WNT2B,FZD10,ADCY9,GSK3B,CALM3
KEGG_NEUROTROPHIN_SIGNALING_PATHWAY	0.328807997184543	0.3849	-0.00208498808578237	0.8449	0.3849	NA	LXR	8382	0.548419607843137	0.99706050808314	0.548419607843137	FOXO3,MAGED1,BDNF,MAP3K5,GAB1,MAP2K7,MAP2K5,IRS4,PIK3CB,RELA,IRS1,JUN,MAPK3,MAPK8,NGF,MAPKAPK2,IRAK4,RAC1,ARHGDIB,NTF4,PTPN11,NTRK3,NTRK1,NTRK2,RAP1B,ABL1,AKT1,CDC42,RHOA,SHC4,PRKCD,SORT1,NGFR,YWHAZ,MAP3K3,SOS1,CAMK2B,SH2B2,CALML5,PIK3R3,PIK3R1,PDK1,TP73,RPS6KA5,RPS6KA6,NRAS,YWHAG,RPS6KA2,GSK3B,BAX,CALM3,CALM1
BIOCARTA_PYK2_PATHWAY	0.380456063746597	0.3868	-0.00365576524058887	0.9329	0.3868	NA	LXR	5943	0.549928695652174	0.99706050808314	0.549928695652174	PTK2B,RAC1,MAP2K3,GNAQ,JUN,MAPK3,CALM3,MAPK8
BIOCARTA_PAR1_PATHWAY	0.375943420898414	0.3873	-0.00365739139030297	0.9043	0.3873	NA	LXR	6573	0.549983531960997	0.99706050808314	0.549983531960997	F2RL3,PPP1R12B,PTK2B,PIK3R1,PRKCA,ARHGEF3,ARHGEF18,ARHGEF5,ARHGEF12,ARHGEF10,ARHGEF11,GNAQ
KEGG_SPHINGOLIPID_METABOLISM	0.378205958382337	0.3933	-0.0382581187286837	0.2237	0.3933	NA	LXR	5213	0.553752852529602	0.99706050808314	0.553752852529602	ENPP7,SGPP1,ASAH2,CERK,PPAP2A,SPTLC2,SPHK2,PPAP2C,ACER2,UGCG,ARSA,NEU3,SMPD2
BIOCARTA_ACTINY_PATHWAY	0.373719554755797	0.397	-0.0297777777777778	0.7085	0.397	NA	LXR	11775	0.556986495176849	0.99706050808314	0.556986495176849	WASF3,ACTA1,WASF1,WASF2,ABI2,ARPC4,ARPC5,NCKAP1,ARPC1A,ACTR2,ARPC1B,ARPC3,NCK1,NTRK1,PIR,RAC1
KEGG_GLIOMA	0.351523944441178	0.3997	-0.014996288047513	0.4375	0.3997	NA	LXR	8382	0.559751177730193	0.99706050808314	0.559751177730193	E2F2,E2F3,PTEN,AKT1,CDKN2A,SHC4,PRKCA,PIK3CB,CDK6,RB1,CCND1,MAPK3,PDGFRA,PDGFRB,IGF1R,SOS1,CAMK2B,CALML5,EGF,PIK3R3,PIK3R1,IGF1,NRAS,CDKN1A,CALM3,MTOR,CALM1
KEGG_BASAL_CELL_CARCINOMA	0.368028771063557	0.4043	-0.029779866435815	0.1819	0.4043	NA	LXR	9638	0.564754797441365	0.99706050808314	0.564754797441365	WNT3A,STK36,GLI2,WNT2,WNT4,WNT3,WNT6,WNT10B,TP53,LEF1,SMO,WNT11,WNT5A,WNT16,WNT5B,TCF7L2,TCF7L1,SUFU,AXIN2,WNT8A,DVL2,FZD9,BMP4,FZD8,DVL3,TCF7,BMP2,FZD1,FZD2,FZD4,WNT2B,WNT7B,FZD10,GSK3B
BIOCARTA_NFAT_PATHWAY	0.358324818873434	0.405	-0.00262155611613988	0.9029	0.405	NA	LXR	11068	0.564754797441365	0.99706050808314	0.564754797441365	MEF2C,EDN1,RPS6KB1,AKT1,GATA4,PIK3CG,CAMK1G,ACTA1,MYH2,MAPK3,CAMK1,MAPK8,NPPA,CTF1,LIF,HAND1,HAND2,PPP3CB,NFATC4,NFATC2,NKX2-5,NFATC3,PIK3R1,NFATC1,CSNK1A1,MAP2K1,CREBBP,IGF1,ELSPBP1,GSK3B,PRKAR1B,PRKAR1A,HBEGF,CALM3,CALM1
BIOCARTA_TOB1_PATHWAY	0.40724797190766	0.416	-0.0393560811811762	0.5098	0.416	NA	LXR	3904	0.576406779661017	0.99706050808314	0.576406779661017	TGFBR2,CD247,TGFB3,SMAD4
BIOCARTA_CXCR4_PATHWAY	0.371898490882379	0.4201	-0.00365504297145115	0.954	0.4201	NA	LXR	5943	0.578411368421053	0.99706050808314	0.578411368421053	RELA,PXN,GNAQ,PTK2B,MAPK3,PIK3R1
KEGG_ENDOMETRIAL_CANCER	0.350426804275438	0.4258	-0.0149866455633594	0.5508	0.4258	NA	LXR	8957	0.584905857740586	0.99706050808314	0.584905857740586	FOXO3,PTEN,AKT1,PIK3CG,PIK3CB,TP53,LEF1,CTNNA1,CCND1,MAPK3,ERBB2,ELK1,CDH1,TCF7L1,SOS1,AXIN2,EGF,PIK3R3,PIK3R1,TCF7,NRAS,GSK3B
KEGG_FC_GAMMA_R_MEDIATED_PHAGOCYTOSIS	0.335463118491699	0.4265	-0.0169021065675341	0.2785	0.4265	NA	LXR	7439	0.584905857740586	0.99706050808314	0.584905857740586	RPS6KB1,GAB2,PIK3CB,MAPK3,ARF6,RAC2,RAC1,VAV3,SPHK2,VAV2,LAT,PLA2G4A,PLA2G4F,MARCKS,PLA2G4D,WASF3,WASF1,WASF2,AKT1,CDC42,PRKCA,PPAP2C,PRKCE,PRKCD,VASP,AMPH,FCGR1A,PIK3R3,PPAP2A,PPAP2B,PIK3R1,FCGR2B,FCGR2A,DNM2
KEGG_VEGF_SIGNALING_PATHWAY	0.345991006965685	0.4268	-0.00193117108195098	0.8817	0.4268	NA	LXR	6423	0.584905857740586	0.99706050808314	0.584905857740586	PTGS2,AKT1,NOS3,PRKCA,PIK3CB,SH2D2A,MAPK3,PLA2G2A,PLA2G2E,PLA2G2F,MAPKAPK2,PXN,RAC2,RAC3,PLA2G12A,PLA2G12B,RAC1,PPP3CB,CHP,PIK3R1,NFATC1,SPHK2,PLA2G10,KDR
KEGG_GLYCINE_SERINE_AND_THREONINE_METABOLISM	0.410921995760585	0.4324	-0.0278175799199565	0.3701	0.4324	NA	LXR	7570	0.59099184952978	0.99706050808314	0.59099184952978	PIPOX,ALAS2,SRR,DMGDH,GNMT,CHDH,SHMT2,GATM,MAOB,CTH,SDS,BHMT,AGXT2,CBS,AOC3
KEGG_PRIMARY_BILE_ACID_BIOSYNTHESIS	0.432432649833133	0.4383	-0.00296237780191567	0.9453	0.4383	NA	LXR	5543	0.593474534161491	0.99706050808314	0.593474534161491	HSD3B7,CYP7B1,BAAT,CYP7A1,CYP8B1
BIOCARTA_STRESS_PATHWAY	0.388185617156462	0.4409	-0.145912571005186	0.0262	0.4409	NA	LXR	8603	0.596377662874871	0.99706050808314	0.596377662874871	TRAF2,TNF,MAP4K2,ATF1,TNFRSF1A,LTA,MAP2K6,RELA,MAP2K3,TANK,JUN,MAPK8,MAP3K14
BIOCARTA_BAD_PATHWAY	0.374412828595024	0.446	-0.0681683461766449	0.1833	0.446	NA	LXR	9157	0.602652892561984	0.99706050808314	0.602652892561984	KIT,BCL2L1,AKT1,IGF1R,CSF2RB,PIK3R1,PIK3CG,IGF1,BAX,PRKAR1B,PRKAR1A,MAPK3,IL3RA
KEGG_STARCH_AND_SUCROSE_METABOLISM	0.37744966893911	0.4504	-0.0114681166584281	0.6647	0.4504	NA	LXR	5544	0.60734350515464	0.99706050808314	0.60734350515464	UXS1,TREH,UGT1A1,UGT2B17,G6PC,MGAM,GAA,ENPP1,ENPP3,AGL,GPI,UGT2B4
KEGG_CHRONIC_MYELOID_LEUKEMIA	0.334533709143877	0.4536	-0.0217854136752983	0.3359	0.4536	NA	LXR	8516	0.6104	0.99706050808314	0.6104	E2F2,E2F3,TGFB3,AKT1,CDKN2A,GAB2,SHC4,PIK3CG,BCR,CTBP2,PIK3CB,RELA,CDK6,RB1,CCND1,MAPK3,BCL2L1,SOS1,PIK3R3,PIK3R1,TGFBR2,CBL,SMAD4,PTPN11,NRAS,CDKN1A,ABL1
BIOCARTA_P38MAPK_PATHWAY	0.345187314969723	0.4628	-0.0707330334634966	0.1178	0.4628	NA	LXR	9028	0.618327272727273	0.99706050808314	0.618327272727273	MEF2C,TRAF2,MEF2A,TGFB3,ELK1,MAPKAPK2,ATF2,CDC42,MAP3K5,RAC1,MAP2K6,CREB1,STAT1,RPS6KA5,PLA2G4A,HSPB1
KEGG_GRAFT_VERSUS_HOST_DISEASE	0.366374039175837	0.4669	-0.0300049431537321	0.3163	0.4669	NA	LXR	7834	0.620901219512195	0.99706050808314	0.620901219512195	PRF1,KIR2DL5A,TNF,IFNG,FAS,KLRD1,IL1A,IL6,HLA-E,HLA-DQA2,HLA-DQA1,HLA-F,CD86,CD80,KLRC1
BIOCARTA_EIF_PATHWAY	0.361669037893507	0.4693	-0.0961291596721635	0.3966	0.4693	NA	LXR	10465	0.623090872210953	0.99706050808314	0.623090872210953	EIF2S3,EEF2,EIF4G1,EIF3A,EIF4G3,EIF2S1,EIF1AX,EIF4A1,EEF2K
KEGG_NATURAL_KILLER_CELL_MEDIATED_CYTOTOXICITY	0.324167523986145	0.4697	-0.00367500993245928	0.6465	0.4697	NA	LXR	4293	0.623090872210953	0.99706050808314	0.623090872210953	MICA,KLRC3,PIK3CB,IFNB1,MAPK3,KIR2DL4,RAC2,IFNA8,VAV3,VAV2,LAT,RAET1E,CASP3,RAET1L,SHC4,ICAM2,NCR2,TNFRSF10A,TNFRSF10C,TNFRSF10D,PRF1,CD244,KIR2DL5A,CD247,PTK2B,PPP3CB,CHP,NFATC1
BIOCARTA_NOS1_PATHWAY	0.377018301838094	0.4743	-0.065336559830115	0.2524	0.4743	NA	LXR	9240	0.627284529828109	0.99706050808314	0.627284529828109	PRKCA,NOS1,GRIN2C,PRKAR1B,GRIN2D,PRKAR1A,PPP3CB,DLG4,CALM3,CALM1
BIOCARTA_CASPASE_PATHWAY	0.397656611197938	0.4786	-0.0111127574455475	0.7953	0.4786	NA	LXR	5413	0.631057258064516	0.99706050808314	0.631057258064516	PRF1,LMNB1,LMNB2,CASP10,CASP3,APAF1,PARP1,ARHGDIB
KEGG_SYSTEMIC_LUPUS_ERYTHEMATOSUS	0.34227366915421	0.4895	-0.0169314796425025	0.1259	0.4895	NA	LXR	4369	0.64413078470825	0.99706050808314	0.64413078470825	HIST2H2AA3,HIST1H2BM,HIST1H2BK,HIST1H2BJ,HIST3H3,C4A,ACTN2,HLA-DQA2,C1QA,HIST1H4F,HIST1H4G,HIST1H3D,HIST1H3G,HIST1H3H,HIST2H4A,HIST2H2AC,ELANE,C8A,C8B,CD80,CTSG,HIST1H2AB,C7,C5,HIST1H2AE,FCGR1A,HIST1H2BH,HIST1H2AJ,FCGR2A
KEGG_INTESTINAL_IMMUNE_NETWORK_FOR_IGA_PRODUCTION	0.355255543263246	0.4939	-0.0300138449367089	0.2606	0.4939	NA	LXR	6605	0.648489869608827	0.99706050808314	0.648489869608827	IL15,CCL27,ICOS,CCR10,IL15RA,IL6,IL5,LTBR,TNFRSF17,PIGR,HLA-DQA2,CD86,CD80,AICDA,MAP3K14,ICOSLG
KEGG_CARDIAC_MUSCLE_CONTRACTION	0.341096848606116	0.5025	-0.0178730567382909	0.3393	0.5025	NA	LXR	7675	0.658587174348697	0.99706050808314	0.658587174348697	UQCRC2,ATP1B1,SLC9A6,ATP1B3,ATP1B4,CYC1,COX5A,COX4I2,TNNT2,FXYD2,MYL3,COX7B2,CACNB1,CACNB3,TPM2,TPM3,COX6B2,ACTC1,SLC8A1,COX7A1,COX8C,ATP1A1,ATP1A2,CACNA2D3,CACNA1S,ATP2A2,CACNA1C
BIOCARTA_ARAP_PATHWAY	0.372865900250996	0.5055	-0.0723349627215721	0.4344	0.5055	NA	LXR	9464	0.660533466533466	0.99706050808314	0.660533466533466	ARFGAP1,CYTH1,GPLD1,CYTH4,CYTH2,CYTH3,GBF1
KEGG_GLUTATHIONE_METABOLISM	0.351400951170071	0.5076	-0.00291790306627102	0.9039	0.5076	NA	LXR	6047	0.662615568862276	0.99706050808314	0.662615568862276	PGD,GGT1,GPX2,GSR,GPX5,G6PD,RRM2,RRM1,SRM,RRM2B,GSTA3,MGST1
KEGG_GALACTOSE_METABOLISM	0.383895110381831	0.5175	-0.00281551000246975	0.9146	0.5175	NA	LXR	2563	0.673522388059701	0.99706050808314	0.673522388059701	PFKP,G6PC,MGAM
KEGG_OLFACTORY_TRANSDUCTION	0.321015686587617	0.5198	-0.00186051189219088	0.4224	0.5198	NA	LXR	5219	0.67515119047619	0.99706050808314	0.67515119047619	OR51L1,OR2T3,OR56B4,OR52N5,OR56B1,OR56A3,OR52M1,OR51I2,OR5AK2,OR2AT4,OR2W1,GNAL,OR2A25,PDE1C,OR5B12,OR2A14,OR5T3,OR5T1,OR51M1,OR10Q1,OR8K5,OR2L8,OR2T34,OR51B4,OR5M10,OR52E4,OR2M4,OR2M5,OR52E6,OR2T27,OR9K2,OR2T10,OR10X1,OR1L3,OR9I1,CALML5,GUCA1A,GUCA1C,OR52I1,OR4X2,OR8H2,OR1E2,PRKG1,PRKX,OR6C2,OR7C1,OR7C2,OR1D4,OR4D5,OR13F1,OR2D3,OR8B4,ADRBK2,OR4A5,OR5F1,OR7G2,OR4B1,OR1F1,OR8D1,OR8D4,OR10A6,OR52A1…
BIOCARTA_STEM_PATHWAY	0.38218796618302	0.5203	-0.0397432732658603	0.592	0.5203	NA	LXR	6326	0.67515119047619	0.99706050808314	0.67515119047619	CSF3,IL6,IL8,CSF1
BIOCARTA_CALCINEURIN_PATHWAY	0.369660416451334	0.5276	-0.0577720718941339	0.4462	0.5276	NA	LXR	11391	0.680572781065089	0.99706050808314	0.680572781065089	PRKCA,CDKN1A,GNAQ,SP1,PPP3CB,CALM3,NFATC4,MARCKS,NFATC2,NFATC3,NFATC1,CALM1
KEGG_CHEMOKINE_SIGNALING_PATHWAY	0.315470123698654	0.5363	-0.00368434154841922	0.5464	0.5363	NA	LXR	8383	0.689077013752456	0.99706050808314	0.689077013752456	ADCY4,ADCY6,FOXO3,CXCL12,PRKX,CXCL10,TIAM1,CCR10,PIK3CB,RELA,PPBP,ARRB1,CCR3,MAPK3,CCR2,CCL1,CCL2,GNAI3,ADRBK2,CCL8,ADRBK1,CX3CL1,CCL4,PXN,PTK2,RAC2,RAC1,ITK,VAV3,VAV2,CXCL14,CXCL13,CXCL16,GRK4,RAP1B,GRK1,CXCR1,CXCR2,CXCR3,AKT1,CDC42,CXCR5,RHOA,XCR1,SHC4,PRKCD,ELMO1,PRKCZ,CCR1,GNG11,GNG12,CCL27,CCL26,CCL22,PTK2B,CCL21,SOS1,PIK3R3,PIK3R1,IL8,HCK,STAT1,CCL16,CCL18,STAT3,CCL11,NRAS,ADCY9,GSK3A,GSK3B…
BIOCARTA_EDG1_PATHWAY	0.358017897634246	0.5381	-0.021143111198933	0.6207	0.5381	NA	LXR	8382	0.689358276199804	0.99706050808314	0.689358276199804	ITGB3,AKT1,PTK2,S1PR1,RAC1,RHOA,PIK3R1,PRKCA,MAPK3,PDGFRA,SMPD2
BIOCARTA_EIF4_PATHWAY	0.354325916137261	0.5381	-0.0149659191939148	0.7977	0.5381	NA	LXR	10465	0.689358276199804	0.99706050808314	0.689358276199804	PRKCA,PDK2,RPS6KB1,IRS1,PTEN,EIF4G1,AKT1,EIF4EBP1,EIF4G3,MAPK3,EIF4A1,MTOR,PIK3R1
KEGG_FOCAL_ADHESION	0.321547857233264	0.5395	-0.00194300518134715	0.7322	0.5395	NA	LXR	7083	0.68951015625	0.99706050808314	0.68951015625	PGF,PIK3CB,VEGFC,JUN,MAPK3,PDGFRA,PDGFRB,MAPK8,ERBB2,ITGA11,PXN,LAMB3,RAC2,RAC3,RAC1,HGF,KDR,LAMA4,PTEN,FLNB,CCND1,CCND2,PARVB,COL3A1,THBS1,THBS2,THBS3,IGF1,GSK3B,MYL10,ACTN2,PPP1CB,COL1A1,CAV3,CAV2,CAV1,DIAPH1,ITGB4,ELK1,ITGB5,ITGB8,ITGB6,VAV3,MYLPF,ITGA2,MYL12B,MYL12A,VAV2,ITGA8,RAP1B,TLN2,AKT1,CDC42,PAK3,PAK4,RHOA,SHC4,PRKCA,VASP,IGF1R,PPP1R12A,TNN,PIK3R3,PIK3R1,FLT1,COL4A1,GRLF1
BIOCARTA_MTOR_PATHWAY	0.358401574771932	0.5414	-0.0149651800266706	0.7818	0.5414	NA	LXR	5475	0.690879219512195	0.99706050808314	0.690879219512195	PDK2,PTEN,AKT1,EIF3A,TSC1,MTOR
BIOCARTA_NO2IL12_PATHWAY	0.364524143366639	0.5456	-0.061274872858342	0.43	0.5456	NA	LXR	8440	0.694882960077897	0.99706050808314	0.694882960077897	CD247,CXCR3,TYK2,IFNG,IL12A,JAK2
BIOCARTA_KERATINOCYTE_PATHWAY	0.34165266286947	0.5468	-0.0457871835443038	0.1937	0.5468	NA	LXR	7889	0.695733852140078	0.99706050808314	0.695733852140078	TRAF2,TNF,MAP3K5,HOXA7,FAS,MAP2K7,MAP2K6,PRKCA,MAP2K3,RELA,PRKCE,PRKCD,SP1,ETS1,JUN,MAPK3,MAPK8,MAP3K14
BIOCARTA_FMLP_PATHWAY	0.345856815465248	0.5599	-0.0739807264640474	0.1178	0.5599	NA	LXR	5930	0.706900772200772	0.99706050808314	0.706900772200772	ELK1,RAC1,PPP3CB,NFATC1,CAMK1G,RELA,MAP2K3,MAPK3,CAMK1,CALM3
BIOCARTA_ARF_PATHWAY	0.359252132239017	0.5669	-0.0251814545993186	0.7635	0.5669	NA	LXR	8818	0.712803458213257	0.99706050808314	0.712803458213257	PIK3CG,POLR1C,RB1,POLR1B,CDKN2A,RAC1,ABL1,PIK3R1
BIOCARTA_CTLA4_PATHWAY	0.365463127541251	0.5694	-0.0756468496938574	0.3125	0.5694	NA	LXR	8436	0.71475547024952	0.99706050808314	0.71475547024952	ITK,CD247,PTPN11,CD86,CD80,ICOS,PIK3R1,ICOSLG
BIOCARTA_IGF1_PATHWAY	0.345769012097041	0.5706	-0.0681515136549953	0.3365	0.5706	NA	LXR	8382	0.715575071907958	0.99706050808314	0.715575071907958	ELK1,IGF1,IRS1,PTPN11,IGF1R,SOS1,JUN,MAPK3,MAPK8,PIK3R1
BIOCARTA_PML_PATHWAY	0.370731022555236	0.5712	-0.0671999209993581	0.3659	0.5712	NA	LXR	8818	0.715641379310345	0.99706050808314	0.715641379310345	SP100,TNF,CREBBP,PML,PAX3,RB1,TNFRSF1A,PRAM1,FAS
BIOCARTA_NGF_PATHWAY	0.351047357297973	0.5724	-0.118803081177168	0.1603	0.5724	NA	LXR	5595	0.716458564593301	0.99706050808314	0.716458564593301	ELK1,MAPK3,MAPK8,NGFR,PIK3R1,NGF
BIOCARTA_ETS_PATHWAY	0.369640736610058	0.5798	-0.031108038712226	0.6206	0.5798	NA	LXR	6536	0.720329857819905	0.99706050808314	0.720329857819905	CSF1,RBL1,HDAC5,SIN3A,ETS1,JUN,DDX20
BIOCARTA_CDC42RAC_PATHWAY	0.333338755844055	0.58	-0.211908758763701	0.0569	0.58	NA	LXR	11775	0.720329857819905	0.99706050808314	0.720329857819905	ARPC4,ARPC5,ARPC1A,CDC42,ACTR2,ARPC1B,ARPC3,RAC1,PDGFRA,RHOA,PAK1,PIK3R1
KEGG_GLYCOSAMINOGLYCAN_BIOSYNTHESIS_CHONDROITIN_SULFATE	0.362363609644581	0.5807	-0.018224022125642	0.6907	0.5807	NA	LXR	1122	0.720329857819905	0.99706050808314	0.720329857819905	DSE,CHST15
BIOCARTA_NKT_PATHWAY	0.349336728949496	0.5817	-0.0134868096037941	0.687	0.5817	NA	LXR	6593	0.720514772727273	0.99706050808314	0.720514772727273	CCR1,TGFB3,CXCR3,CCL4,IL4R,IL5,IL12A
KEGG_LONG_TERM_DEPRESSION	0.32647985019989	0.5883	-0.00400950400950401	0.7987	0.5883	NA	LXR	6377	0.72594	0.99706050808314	0.72594	GNAZ,PRKG2,PRKG1,GRID2,GUCY1A3,PRKCA,GNAQ,MAPK3,PLA2G2A,PLA2G2F,GNAI3,IGF1R,PLA2G12A,PLA2G12B,NOS1,PLA2G10,IGF1,ITPR1,ITPR2
KEGG_ARRHYTHMOGENIC_RIGHT_VENTRICULAR_CARDIOMYOPATHY_ARVC	0.322841075277022	0.5946	-0.070456008318067	0.0094	0.5946	NA	LXR	6710	0.730739268978444	0.99706050808314	0.730739268978444	DES,LEF1,ACTN2,CTNNA1,JUP,DSP,ITGA11,CACNB1,ITGB4,ITGB5,TCF7L1,ITGB8,ITGB6,EMD,SLC8A1,TCF7,ITGA2,CACNA2D3,CACNA1S,ATP2A2,DSG2,PKP2,ITGA8,DSC2,CACNA1C
KEGG_PATHOGENIC_ESCHERICHIA_COLI_INFECTION	0.320674693363866	0.5993	-0.0169684377164342	0.4618	0.5993	NA	LXR	9304	0.731605571030641	0.99706050808314	0.731605571030641	TUBB2C,TLR4,TLR5,CDC42,RHOA,TUBB8,TUBA1A,TUBB3,TUBA1C,PRKCA,ARHGEF2,NCL,ARPC1B,KRT18,NCK1,CLDN1,YWHAZ,CDH1,ARPC4,ARPC5,TUBB4Q,ARPC3,TUBA3C,TUBAL3,ABL1,CD14
KEGG_LEUKOCYTE_TRANSENDOTHELIAL_MIGRATION	0.312061586267159	0.6001	-0.00367172769673514	0.708	0.6001	NA	LXR	8382	0.731605571030641	0.99706050808314	0.731605571030641	MMP9,MYL10,CXCL12,MMP2,RAPGEF4,F11R,PIK3CB,ACTN2,ACTN3,CTNNA1,GNAI3,PXN,PTK2,RAC2,RAC1,ITK,VAV3,MYLPF,MYL12B,MYL12A,VAV2,PTPN11,RAP1B,CLDN4,CLDN5,CDC42,RHOA,MSN,PRKCA,VASP,CLDN1,CLDN2,TXK,JAM2,JAM3,CLDN16,CLDN19,CTNND1,CLDN10,CLDN15,PTK2B,PIK3R3,PIK3R1,CLDN22,CYBA,CYBB,GRLF1
BIOCARTA_HSP27_PATHWAY	0.365837446058414	0.6016	-0.129548259688966	0.1395	0.6016	NA	LXR	11901	0.731605571030641	0.99706050808314	0.731605571030641	TNF,ACTA1,CYCS,MAPKAPK2,DAXX,CASP3,CASP9,HSPB2,HSPB1,FAS,APAF1,IL1A
KEGG_PHENYLALANINE_METABOLISM	0.379754659680557	0.6105	-0.0488816471633832	0.4311	0.6105	NA	LXR	9354	0.736261878453039	0.99706050808314	0.736261878453039	MAOB,ALDH3B2,TAT,ALDH3A1,GOT2,GOT1,AOC2,HPD,AOC3
BIOCARTA_IL10_PATHWAY	0.358791585847833	0.6113	-0.0779143830543623	0.2847	0.6113	NA	LXR	9357	0.736261878453039	0.99706050808314	0.736261878453039	IL6,TNF,STAT1,IL10,STAT3,BLVRA,HMOX1,IL1A
BIOCARTA_PITX2_PATHWAY	0.348321277571107	0.6181	-0.0956800789928413	0.3252	0.6181	NA	LXR	6789	0.742401101928375	0.99706050808314	0.742401101928375	LDB1,CREBBP,LEF1,GSK3B
KEGG_DORSO_VENTRAL_AXIS_FORMATION	0.344759147294691	0.621	-0.107428627877112	0.1042	0.621	NA	LXR	10847	0.7452	0.99706050808314	0.7452	SOS1,PIWIL1,PIWIL2,PIWIL4,ETV6,MAP2K1,SPIRE1,SPIRE2,FMN2,NOTCH1,ETS1,ETS2,NOTCH4,MAPK3
KEGG_ARACHIDONIC_ACID_METABOLISM	0.342106780872871	0.6234	-0.00707465492504824	0.6276	0.6234	NA	LXR	7214	0.747394317140238	0.99706050808314	0.747394317140238	PTGS2,CYP2C19,CYP2C18,GGT1,GPX2,GPX5,CYP2E1,CBR3,PLA2G2A,PLA2G2E,PLA2G2F,CYP2U1,CYP2B6,PLA2G12A,PLA2G12B,PLA2G10,EPHX2,GGT6,GGT7,CYP4F2
KEGG_ETHER_LIPID_METABOLISM	0.349607044564821	0.6278	-0.0382448858582864	0.2791	0.6278	NA	LXR	9634	0.74992	0.99706050808314	0.74992	ENPP6,ENPP2,AGPS,PLA2G12A,PLA2G12B,PAFAH1B2,PPAP2A,PPAP2B,PLA2G10,PPAP2C,CHPT1,LPCAT4,PLA2G4A,PLA2G2A,PLA2G2E,PLA2G2D,PLA2G2F
KEGG_PENTOSE_AND_GLUCURONATE_INTERCONVERSIONS	0.376168547723469	0.6339	-0.0728359093378105	0.1998	0.6339	NA	LXR	5763	0.75445059144677	0.99706050808314	0.75445059144677	UGT1A1,DHDH,UGT2B17,UGT2B4,XYLB
KEGG_MTOR_SIGNALING_PATHWAY	0.323103657276136	0.6345	-0.0172115337059202	0.5039	0.6345	NA	LXR	8382	0.754478181818182	0.99706050808314	0.754478181818182	PGF,RPS6KB1,AKT1,PIK3CB,DDIT4,VEGFB,VEGFC,MAPK3,PRKAA1,PRKAA2,PIK3R3,PIK3R1,IGF1,RPS6KA6,TSC1,RPS6KA2,ULK1,ULK3,RHEB,MTOR
KEGG_PORPHYRIN_AND_CHLOROPHYLL_METABOLISM	0.339620395198432	0.6371	-0.0278189544421386	0.4607	0.6371	NA	LXR	4542	0.75688174386921	0.99706050808314	0.75688174386921	COX10,ALAS2,CPOX,MMAB,EARS2,UGT2B17,UGT2B4
BIOCARTA_MAPK_PATHWAY	0.307342029820415	0.6391	-0.00847205707491082	0.6124	0.6391	NA	LXR	8394	0.75743152173913	0.99706050808314	0.75743152173913	MEF2C,MEF2A,TGFB3,RPS6KB1,MAP3K6,MAP3K5,MAP3K8,MAP2K7,MAP2K6,MAP2K5,RELA,MAP4K3,MAPK6,JUN,MAPK3,MAPK8,MAP3K14,MAP3K13,MAP3K11,TRAF2,MKNK2,MAP4K2,ELK1,MAPKAPK2,ATF2,MAP3K3,MAP3K2,RAC1,MAP2K3,CREB1,STAT1,RPS6KA5,SP1,RPS6KA2
BIOCARTA_UCALPAIN_PATHWAY	0.345681235394287	0.6393	-0.0702611958722165	0.3527	0.6393	NA	LXR	9616	0.75743152173913	0.99706050808314	0.75743152173913	TLN1,ACTN2,ACTN3,ITGB3,PXN,PTK2,RAC1,RHOA
KEGG_DILATED_CARDIOMYOPATHY	0.318059029224543	0.643	-0.0215775975901083	0.1659	0.643	NA	LXR	6710	0.759750677506775	0.99706050808314	0.759750677506775	ADCY4,TGFB3,PRKX,DES,TNNT2,ADRB1,TNF,MYL3,CACNB1,ITGA11,ITGB4,ITGB5,TPM2,TPM3,ITGB8,ITGB6,EMD,ACTC1,SLC8A1,ITGA2,IGF1,CACNA2D3,CACNA1S,ATP2A2,ADCY9,PLN,ITGA8,CACNA1C
KEGG_HEDGEHOG_SIGNALING_PATHWAY	0.333735087956935	0.6438	-0.0117740180073217	0.5051	0.6438	NA	LXR	6475	0.760009386281588	0.99706050808314	0.760009386281588	WNT3A,BTRC,GLI2,PRKX,WNT2,WNT4,WNT6,IHH,WNT10B,CSNK1G1,WNT16,WNT5B,SUFU,FBXW11,WNT8A,BMP2,WNT2B,CSNK1D,GSK3B,BMP8B,BMP6,BMP8A
BIOCARTA_ERK_PATHWAY	0.31601029791779	0.6452	-0.0155617033889932	0.7789	0.6452	NA	LXR	6908	0.760975293056808	0.99706050808314	0.760975293056808	MKNK2,ELK1,IGF1R,STAT3,MAPK3,PDGFRA,NGFR,NGF
BIOCARTA_PROTEASOME_PATHWAY	0.31003917193591	0.6462	-0.150461705594785	0.2258	0.6462	NA	LXR	10548	0.761468108108108	0.99706050808314	0.761468108108108	UBE2A,PSMB5,PSMA1,PSMB4,PSMA6,PSMA4,PSMB3,PSMA3,PSMB2
KEGG_HYPERTROPHIC_CARDIOMYOPATHY_HCM	0.316685932121782	0.6507	-0.0184004793689929	0.2585	0.6507	NA	LXR	6710	0.765391726618705	0.99706050808314	0.765391726618705	TGFB3,DES,TNNT2,TNF,MYL3,ITGA11,CACNB1,ITGB4,ITGB5,TPM2,TPM3,ACE,ITGB8,ITGB6,PRKAA1,EMD,IL6,SLC8A1,ACTC1,ITGA2,IGF1,CACNA2D3,CACNA1S,ATP2A2,ITGA8,CACNA1C
BIOCARTA_IL22BP_PATHWAY	0.35836474199311	0.6517	-0.153692088103247	0.0673	0.6517	NA	LXR	9409	0.765879245283019	0.99706050808314	0.765879245283019	IL22RA1,STAT1,IL22,STAT3,STAT6,TYK2,JAK2
BIOCARTA_IL6_PATHWAY	0.323760700771982	0.6566	-0.0554128802844725	0.4083	0.6566	NA	LXR	8212	0.769915053763441	0.99706050808314	0.769915053763441	IL6,ELK1,IL6R,STAT3,PTPN11,SOS1,JUN,MAPK3,JAK2
KEGG_MAPK_SIGNALING_PATHWAY	0.305220666249119	0.6601	-0.0130473905218956	0.0502	0.6601	NA	LXR	8444	0.771136071428571	0.99706050808314	0.771136071428571	MEF2C,PRKX,MAP3K6,MAP3K5,BDNF,MAP3K8,MOS,FAS,MAP2K7,MAP2K6,MAP2K5,MAPKSP1,JUN,MAPK3,PLA2G2A,PDGFRA,PDGFRB,MAPK8,PLA2G2E,PLA2G2F,IL1R2,IL1R1,CACNB1,DUSP10,CACNB3,HSPA1L,RAC2,RAC3,RAC1,NTF4,MAP2K3,TGFBR2,PLA2G4A,NTRK1,NTRK2,FGF8,FGF7,FGF9,NFKB2,FLNB,MAP3K14,MAP3K13,MAP3K11,MKNK2,GNG12,SOS1,PLA2G12A,PLA2G12B,PPP3CB,CHP,PLA2G10,DUSP5,RPS6KA5,DUSP4,NRAS,RPS6KA6,DUSP3,DUSP1,RPS6KA2,DUSP8,CD14,DUSP7,DUS…
KEGG_B_CELL_RECEPTOR_SIGNALING_PATHWAY	0.312744289359974	0.6665	-0.0330279772220847	0.1294	0.6665	NA	LXR	6743	0.774917333333333	0.99706050808314	0.774917333333333	BTK,AKT1,PIK3AP1,PIK3CB,RELA,JUN,MAPK3,IFITM1,RAC2,DAPP1,RASGRP3,RAC3,RAC1,PPP3CB,CHP,PIK3R1,NFATC1,VAV3,MALT1,VAV2,FCGR2B,GSK3B,CD79B
BIOCARTA_MET_PATHWAY	0.325002248319664	0.6681	-0.0036572106355639	0.9127	0.6681	NA	LXR	12322	0.776087744227354	0.99706050808314	0.776087744227354	ELK1,MAP4K1,PTEN,SRC,PXN,FOS,PTK2,PTK2B,SOS1,GAB1,PAK1,RAPGEF1,PIK3R1,RASA1,PIK3CG,ACTA1,MAP2K1,MET,HGF,STAT3,PTPN11,JUN,MAPK3,RAP1A,MAPK8,RAP1B,CRK
KEGG_RNA_POLYMERASE	0.302381952956938	0.6888	-0.185860382392174	0.019	0.6888	NA	LXR	11065	0.795305560458959	0.99706050808314	0.795305560458959	POLR2H,ZNRD1,POLR2D,POLR2B,POLR3G,POLR3K,POLR1D,POLR1A,POLR3GL,POLR1C,POLR3A,POLR1B,POLR2J2,POLR3B,POLR3D
KEGG_ALLOGRAFT_REJECTION	0.313403525620727	0.6889	-0.0299990115646931	0.3943	0.6889	NA	LXR	7690	0.795305560458959	0.99706050808314	0.795305560458959	PRF1,TNF,IL10,FAS,IL5,HLA-E,HLA-DQA2,HLA-DQA1,HLA-F,CD86,CD80,IL12A
KEGG_UBIQUITIN_MEDIATED_PROTEOLYSIS	0.287154187477758	0.6914	-0.00838634406120008	0.5358	0.6914	NA	LXR	8691	0.796083802816901	0.99706050808314	0.796083802816901	BTRC,CUL3,CUL5,KLHL9,WWP1,CUL1,ANAPC2,SOCS1,SKP2,SKP1,UBE2J2,PIAS3,PIAS2,PIAS1,FZR1,PPIL2,UBA7,RBX1,FBXW7,UBE2D3,FBXW8,UBE2D2,RHOBTB2,UBE2D1,UBE2L6,CDC20,BRCA1,UBE2E3,CBLC,NEDD4,UBA3,AIRE,SMURF2,UBE2E1,UBE2G2,FANCL,UBE2A,DDB1,HERC4,UBE2F,UBE2H,UBE2O,UBE2K,PML,NHLRC1,UBE3C,UBE2R2,NEDD4L,FBXW11,UBE4A,VHL,CBL,MID1,UBE2Q2,UBE2Q1,CUL4A,CUL4B
BIOCARTA_TEL_PATHWAY	0.320371391685749	0.7022	-0.114803476199881	0.2074	0.7022	NA	LXR	6344	0.805682105263158	0.99706050808314	0.805682105263158	PRKCA,RB1,AKT1,IGF1R,TERT
BIOCARTA_ERK5_PATHWAY	0.318493918343719	0.7048	-0.160075050609786	0.0891	0.7048	NA	LXR	9157	0.80795652936021	0.99706050808314	0.80795652936021	PIK3CG,MEF2C,MEF2A,CREB1,AKT1,NTRK1,MAPK3,PIK3R1
KEGG_PRIMARY_IMMUNODEFICIENCY	0.314585829075864	0.708	-0.00227328885594267	0.9289	0.708	NA	LXR	8436	0.81091418563923	0.99706050808314	0.81091418563923	CD8B,UNG,RAG1,RAG2,IL7R,RFXAP,ADA,BTK,ICOS,IGLL1,DCLRE1C,CD19,AIRE,AICDA
KEGG_ENDOCYTOSIS	0.286656790795126	0.7099	-0.00129424062920006	0.8803	0.7099	NA	LXR	8798	0.812192670157068	0.99706050808314	0.812192670157068	DAB2,WWP1,VPS4B,DNAJC6,PSD3,PSD4,HLA-E,HLA-F,ACAP3,ARRB1,ACAP1,PDGFRA,FGFR4,FGFR3,ERBB4,ERBB3,STAM2,ASAP1,ADRBK2,ADRBK1,ARF6,CHMP2B,HSPA1L,ADRB3,EGF,AP2M1,CSF1R,GIT1,PARD6A,KDR,CBLC,RABEP1,NEDD4,NTRK1,HGS,GRK4,SMURF2,CLTCL1,GRK1,LDLR,VPS37B,CXCR1,CXCR2,ZFYVE20,CDC42,SMAP1,AGAP2,RAB4A,LDLRAP1,RAB11FIP4,RAB11FIP5,ADRB1,CHMP1B,SH3KBP1,EPN2,PRKCZ,KIT,IGF1R,HSPA2,HSPA6,RAB11A,NEDD4L,EHD2,VPS36,EHD3,IL…
KEGG_TYPE_I_DIABETES_MELLITUS	0.316675897343675	0.7106	-0.0300064264175194	0.3166	0.7106	NA	LXR	7690	0.812192670157068	0.99706050808314	0.812192670157068	PRF1,TNF,FAS,IL1A,LTA,PTPRN,HLA-E,HLA-DQA2,HLA-DQA1,HLA-F,CD86,CPE,CD80,IL12A
BIOCARTA_AKAPCENTROSOME_PATHWAY	0.339009482044063	0.7113	-0.0712416687237719	0.3849	0.7113	NA	LXR	13026	0.812192670157068	0.99706050808314	0.812192670157068	CDK1,PKN1,AKAP9,NUP85,PRKCE,PRKAR2A,PPP1CA,PPP2CA,MAP2,RHOA,PRKACB
BIOCARTA_IL3_PATHWAY	0.33000419682393	0.7116	-0.0696124413725006	0.3971	0.7116	NA	LXR	3243	0.812192670157068	0.99706050808314	0.812192670157068	CSF2RB,IL3RA
BIOCARTA_GLEEVEC_PATHWAY	0.319187041647337	0.7129	-0.145898157751766	0.0512	0.7129	NA	LXR	8382	0.812372822299651	0.99706050808314	0.812372822299651	BCR,STAT1,AKT1,SOS1,JUN,MAPK3,MAPK8,JAK2,PIK3R1
BIOCARTA_CDMAC_PATHWAY	0.328842420581907	0.713	-0.160067147230177	0.0982	0.713	NA	LXR	5943	0.812372822299651	0.99706050808314	0.812372822299651	TNF,RELA,JUN,MAPK3
KEGG_ALZHEIMERS_DISEASE	0.260097614445735	0.7267	-0.000298299691756985	0.9803	0.7267	NA	LXR	7403	0.82439167389419	0.99706050808314	0.82439167389419	SNCA,COX5A,GRIN2C,GRIN2D,FAS,MAPK3,MME,COX6B2,LPL,COX8C,CACNA1S,NDUFV3,ATP2A2,ATP2A1,CACNA1C,UQCRC2,ATP5D,CYC1,CASP3,CASP7,NDUFS1,ATP5J,GNAQ,PSEN2,TNF,COX7B2,PPP3CB,CHP,CALML5,NOS1,COX7A1,ATP5F1,ITPR1,ITPR2,SDHA,LRP1,GSK3B,SDHC,SDHD,CALM3,APAF1,APBB1
KEGG_APOPTOSIS	0.301433990596071	0.7284	-0.026408363474211	0.1628	0.7284	NA	LXR	9045	0.824967820069204	0.99706050808314	0.824967820069204	PRKX,AKT1,CASP6,CASP3,CASP7,IL1RAP,EXOG,CSF2RB,FAS,IL1A,PIK3CG,PIK3CB,RELA,TP53,TNFRSF10A,TNFRSF10C,TNFRSF10B,TNFRSF10D,MAP3K14,NGF,TRAF2,IL1R1,TNF,BCL2L1,IRAK4,TNFRSF1A,PPP3CB,CHP,PIK3R3,PIK3R1,CFLAR,ATM,CASP10,NTRK1,PRKAR1B,BAX,PRKAR1A,APAF1,IL3RA
KEGG_GLYCOSAMINOGLYCAN_BIOSYNTHESIS_KERATAN_SULFATE	0.334403448611845	0.7287	-0.133744754381634	0.1291	0.7287	NA	LXR	5042	0.824967820069204	0.99706050808314	0.824967820069204	FUT8,B3GNT7,B3GNT1,B4GALT4
BIOCARTA_MPR_PATHWAY	0.289844781174869	0.7309	-0.0573974616972553	0.2579	0.7309	NA	LXR	13026	0.825576165803109	0.99706050808314	0.825576165803109	HRAS,PAQR7,ARPC4,ARPC5,MYT1,SRC,PIN1,PAQR5,PGR,ACTR2,PRKAR2A,ARPC3,ARPC2,CAP1,PRKACB,CDK1,ACTA1,CDC25C,CCNB1,ARPC1A,ARPC1B,RPS6KA1,PRKAR1B,MAPK3,PRKAR1A
BIOCARTA_SPRY_PATHWAY	0.320496653187076	0.7318	-0.0076535650799921	0.8974	0.7318	NA	LXR	3243	0.825745111492281	0.99706050808314	0.825745111492281	PTPRB,SPRY1
KEGG_OTHER_GLYCAN_DEGRADATION	0.307664899423705	0.7326	-0.0680359435173299	0.4408	0.7326	NA	LXR	4751	0.825745111492281	0.99706050808314	0.825745111492281	AGA,ENGASE,NEU3
KEGG_ALPHA_LINOLENIC_ACID_METABOLISM	0.346098124987552	0.7335	-0.0810784120086905	0.1853	0.7335	NA	LXR	9634	0.825745111492281	0.99706050808314	0.825745111492281	PLA2G10,FADS2,PLA2G4A,PLA2G12A,PLA2G12B,PLA2G2A,PLA2G2E,PLA2G2D,PLA2G2F
KEGG_NOTCH_SIGNALING_PATHWAY	0.306740287429953	0.7347	-0.0516808756004127	0.1302	0.7347	NA	LXR	8811	0.825745111492281	0.99706050808314	0.825745111492281	MFNG,JAG2,LFNG,DVL2,DVL3,KAT2B,CTBP2,DTX3L,DTX3,CREBBP,DLL1,RFNG,NOTCH1,DLL4,PSEN2,NOTCH4,RBPJ
KEGG_ACUTE_MYELOID_LEUKEMIA	0.301645103438921	0.7361	-0.0335427695047742	0.2274	0.7361	NA	LXR	8382	0.825745111492281	0.99706050808314	0.825745111492281	PPARD,RPS6KB1,AKT1,CCNA1,PIK3CB,RELA,LEF1,JUP,CCND1,MAPK3,PML,KIT,ZBTB16,TCF7L1,SOS1,PIK3R3,PIK3R1,TCF7,STAT3,NRAS,MTOR
BIOCARTA_HER2_PATHWAY	0.309213407373382	0.7401	-0.0554128802844725	0.3937	0.7401	NA	LXR	8382	0.826838874680307	0.99706050808314	0.826838874680307	IL6,ERBB4,ERBB3,IL6R,STAT3,SOS1,MAPK3,PIK3R1
BIOCARTA_RAC1_PATHWAY	0.325048998204835	0.7414	-0.154492023509656	0.0263	0.7414	NA	LXR	10166	0.826838874680307	0.99706050808314	0.826838874680307	PIK3CG,RALBP1,PPP1R12B,WASF1,ARFIP2,RPS6KB1,CDK5,RAC1,PDGFRA,CHN1,PAK1,PIK3R1
KEGG_TASTE_TRANSDUCTION	0.316924754112916	0.7528	-0.0131058358061325	0.499	0.7528	NA	LXR	7328	0.837297959183674	0.99706050808314	0.837297959183674	ADCY4,TAS2R4,PRKX,TAS2R9,TAS2R8,TAS2R7,TAS2R20,TRPM5,GRM4,TAS2R50,TAS2R14,TAS2R42,SCNN1A,KCNB1,TAS2R38,TAS2R31,CACNA1B
BIOCARTA_HIVNEF_PATHWAY	0.305116670270285	0.7538	-0.0111314500568941	0.6191	0.7538	NA	LXR	7903	0.83769787595582	0.99706050808314	0.83769787595582	CASP6,BAG4,MAP3K5,CASP3,CASP7,FAS,MAP2K7,RELA,RB1,PRKCD,PSEN2,MAPK8,MAP3K14,TRAF2,TNF,LMNB1,LMNB2,PRKDC,ARHGDIB,CFLAR,APAF1,PARP1
BIOCARTA_SHH_PATHWAY	0.321005454267886	0.755	-0.160314012047003	0.0682	0.755	NA	LXR	13640	0.838051908396946	0.99706050808314	0.838051908396946	GLI2,GLI3,SUFU,GLI1,PRKACG,SMO,PRKAR2A,DYRK1B,PRKAR1B,GSK3B,DYRK1A,PRKAR1A,PTCH1,PRKACB
BIOCARTA_INSULIN_PATHWAY	0.29166401326822	0.7658	-0.112351227221097	0.1539	0.7658	NA	LXR	8382	0.846938292476754	0.99706050808314	0.846938292476754	ELK1,IRS1,PTPN11,SOS1,JUN,MAPK3,MAPK8,INSR,PIK3R1
KEGG_T_CELL_RECEPTOR_SIGNALING_PATHWAY	0.289129369408176	0.766	-0.00208312667394108	0.8643	0.766	NA	LXR	10892	0.846938292476754	0.99706050808314	0.846938292476754	IL10,MAP3K8,IFNG,MAP2K7,PIK3CG,BCL10,CD3D,PIK3CB,RELA,JUN,MAPK3,MAPK9,NFKBIE,ICOS,TEC,ITK,VAV3,MAP2K1,MALT1,VAV2,CBLC,LAT,CD8A,CD8B,PDCD1,AKT1,PAK6,FOS,PAK7,CDC42,PAK3,PAK4,RHOA,PAK1,AKT3,NCK1,MAP3K14,LCP2,CSF2,TNF,CD247,PPP3R1,SOS1,SOS2,PPP3CB,NFATC4,CHP,PIK3R3,NFATC3,PIK3R1,NFATC1,PDK1,PTPRC,IL5,CBL,NRAS,MAPK12,GSK3B
KEGG_GAP_JUNCTION	0.303494464755222	0.7682	-0.0117938553022795	0.383	0.7682	NA	LXR	8421	0.848653378378378	0.99706050808314	0.848653378378378	ADCY4,TUBB2C,ADCY6,PRKG2,PRKG1,PRKX,GUCY1A3,TUBB8,TUBA1A,TUBA1C,MAP2K5,PRKCA,CDK1,ADRB1,GNAQ,MAPK3,PDGFRA,PDGFRB,GNAI3,TUBB4Q,MAP3K2,SOS1,TUBA3C,EGF,ITPR1,ITPR2,NRAS,ADCY9,CSNK1D,TUBAL3,HTR2C,HTR2A
KEGG_AMINO_SUGAR_AND_NUCLEOTIDE_SUGAR_METABOLISM	0.300669908486432	0.7791	-0.0101354691980619	0.7063	0.7791	NA	LXR	7525	0.85779696969697	0.99706050808314	0.85779696969697	CYB5R3,CHIA,GNPDA2,HK2,UXS1,GMPPB,GALK2,NANP,NPL,PMM1,GPI,RENBP,FUK,FPGT
KEGG_HUNTINGTONS_DISEASE	0.237956947658225	0.7803	-0.00597044629086024	0.638	0.7803	NA	LXR	11882	0.858395626576955	0.99706050808314	0.858395626576955	TBP,COX5A,BDNF,SIN3A,CREB3L1,CREB3L3,TBPL1,TAF4B,POLR2J2,DCTN4,PPARGC1A,COX6B2,AP2M1,COX8C,CREBBP,UCP1,VDAC2,VDAC1,NDUFV3,NRF1,PPID,DNAL1,CLTCL1,DNAL4,UQCRC2,ATP5D,UQCRC1,ATP5B,CYC1,PPARG,CLTC,CASP3,AP2B1,PLCB4,CASP9,NDUFS8,DLG4,ATP5O,NDUFS3,PLCB1,NDUFS1,ATP5J,SLC25A4,SLC25A5,SLC25A6,CYCS,TP53,COX4I2,COX4I1,GNAQ,UQCRH,POLR2H,NDUFB9,COX7B2,COX7A2L,POLR2D,ATP5G3,POLR2B,NDUFB2,POLR2A,TFAM,DNALI1,DNA…
KEGG_PROTEASOME	0.238689123353714	0.7826	-0.150647681202413	0.0564	0.7826	NA	LXR	12161	0.860202352941177	0.99706050808314	0.860202352941177	PSMB10,PSMA8,PSMB5,PSMB4,PSMB6,PSMB3,PSMB2,IFNG,PSMD2,PSMD4,PSMD6,PSMD8,PSMB9,PSMA1,PSMA6,PSMC4,PSMD12,PSMC2,PSMA4,PSMA3,PSME3
KEGG_ERBB_SIGNALING_PATHWAY	0.299021281776884	0.7884	-0.0475257751394712	0.0253	0.7884	NA	LXR	10847	0.864198662207358	0.99706050808314	0.864198662207358	NRG4,NRG3,BTC,RPS6KB1,AKT1,PAK6,PAK7,EIF4EBP1,PAK3,PAK4,GAB1,PAK1,NRG1,MAP2K7,NRG2,AKT3,SHC4,PIK3CG,PRKCA,PIK3CB,EREG,JUN,NCK1,MAPK3,MAPK9,MAPK8,ERBB4,ERBB3,ERBB2,ELK1,SRC,PTK2,SOS1,CAMK2D,CAMK2B,PIK3R3,EGF,PIK3R1,MAP2K1,CBL,CBLC,NRAS,CDKN1A,GSK3B,HBEGF,MTOR,AREG,ABL1
BIOCARTA_GATA3_PATHWAY	0.300170173363532	0.7893	-0.135281919620816	0.134	0.7893	NA	LXR	13026	0.864198662207358	0.99706050808314	0.864198662207358	MAF,IL4,IL5,MAP2K3,JUNB,PRKAR2A,GATA3,PRKAR1B,PRKAR1A,PRKACB,NFATC2,NFATC1
KEGG_RIBOFLAVIN_METABOLISM	0.309964975291047	0.7896	-0.0114545275007406	0.8599	0.7896	NA	LXR	233	0.864198662207358	0.99706050808314	0.864198662207358	NA
BIOCARTA_MITOCHONDRIA_PATHWAY	0.307532855213591	0.7926	-0.161489456269445	0.0369	0.7926	NA	LXR	11818	0.8660992481203	0.99706050808314	0.8660992481203	AIFM1,DFFA,DFFB,CYCS,BCL2L1,BIRC3,CASP6,CASP3,CASP9,CASP7,BAX,DIABLO,APAF1
KEGG_GLYCOSAMINOGLYCAN_BIOSYNTHESIS_HEPARAN_SULFATE	0.308929502747603	0.7998	-0.0553744319304485	0.2606	0.7998	NA	LXR	4543	0.87250909090909	0.99706050808314	0.87250909090909	HS3ST5,EXTL1,HS6ST3,B3GAT1,HS3ST3B1
BIOCARTA_TNFR2_PATHWAY	0.306061146477241	0.8008	-0.204177365198499	0.0226	0.8008	NA	LXR	7979	0.872689758534554	0.99706050808314	0.872689758534554	TRAF2,RELA,TANK,DUSP1,MAP3K14,LTA,TRAF3
KEGG_GNRH_SIGNALING_PATHWAY	0.297090308157229	0.803	-0.00366881507188894	0.7025	0.803	NA	LXR	8322	0.873813643926789	0.99706050808314	0.873813643926789	ADCY4,ADCY6,MMP2,PRKX,MAP2K7,MAP2K6,JUN,MAPK3,PLA2G2A,MAPK8,PLA2G2E,PLA2G2F,ELK1,GNRH1,MAP2K3,CACNA1S,PLA2G4A,CACNA1C,CDC42,PRKCA,PRKCD,GNAQ,FSHB,MAP3K3,MAP3K2,PTK2B,PLA2G12A,SOS1,PLA2G12B,CAMK2B,CALML5,PLA2G10,ITPR1,ITPR2,NRAS,ADCY9,CALM3
BIOCARTA_MAL_PATHWAY	0.284759405341223	0.8051	-0.14586933978569	0.1037	0.8051	NA	LXR	7593	0.875370573566085	0.99706050808314	0.875370573566085	DIAPH1,CDC42,RAC1,MAPK3,RHOA,MAPK8
BIOCARTA_MEF2D_PATHWAY	0.296856075524339	0.813	-0.103446573177958	0.1829	0.813	NA	LXR	9606	0.88176119402985	0.99706050808314	0.88176119402985	PRKCA,CABIN1,PPP3CB,CALM3,NFATC1,CALM1
BIOCARTA_INTEGRIN_PATHWAY	0.282858637254185	0.8216	-0.00741363119656008	0.8384	0.8216	NA	LXR	9616	0.888877419354839	0.99706050808314	0.888877419354839	TLN1,CAV1,PPP1R12B,PXN,PTK2,SOS1,RHOA,ZYX,RAPGEF1,BCR,ACTN2,ACTN3,TNS1,JUN,MAPK3,MAPK8
BIOCARTA_BCR_PATHWAY	0.284896004181631	0.8234	-0.103528365289583	0.049	0.8234	NA	LXR	6613	0.890088595041322	0.99706050808314	0.890088595041322	ELK1,RAC1,PPP3CB,NFATC1,PRKCA,JUN,MAPK3,CALM3,MAPK8,CD79B
BIOCARTA_CK1_PATHWAY	0.278712974875504	0.8259	-0.0195638236234841	0.8236	0.8259	NA	LXR	239	0.891317821782178	0.99706050808314	0.891317821782178	NA
BIOCARTA_GPCR_PATHWAY	0.279498395891181	0.8259	-0.103528365289583	0.0498	0.8259	NA	LXR	11068	0.891317821782178	0.99706050808314	0.891317821782178	ELK1,FOS,PPP3CB,NFATC4,NFATC2,NFATC3,NFATC1,PRKCA,MAP2K1,CREB1,GNAQ,PRKAR1B,JUN,MAPK3,PRKAR1A,CALM3,CALM1
KEGG_REGULATION_OF_AUTOPHAGY	0.28459232520288	0.8268	-0.161227593499902	0.0073	0.8268	NA	LXR	9652	0.89155350370981	0.99706050808314	0.89155350370981	IFNA6,IFNG,PRKAA1,PRKAA2,IFNA8,PIK3R4,GABARAPL1,IFNA10,ATG3,ATG4D,ULK1,ATG4A,ULK3,IFNA14
KEGG_AMINOACYL_TRNA_BIOSYNTHESIS	0.26223232286134	0.8284	-0.0047456621681744	0.8972	0.8284	NA	LXR	9765	0.892542998352554	0.99706050808314	0.892542998352554	TARS2,VARS2,PSTK,NARS,WARS2,PARS2,NARS2,HARS2,MARS2,CARS,AARS,LARS2,EARS2,FARSA,YARS2,MTFMT
KEGG_AUTOIMMUNE_THYROID_DISEASE	0.267934833025972	0.8305	-0.0300197823936696	0.3232	0.8305	NA	LXR	7524	0.894069135802469	0.99706050808314	0.894069135802469	IL10,FAS,HLA-DQA2,HLA-DQA1,HLA-F,CD86,CD80,TSHR,PRF1,IFNA6,IFNA8,IL5,IFNA10
BIOCARTA_TFF_PATHWAY	0.274872935108094	0.8328	-0.160106671934417	0.0626	0.8328	NA	LXR	8382	0.895609202958094	0.99706050808314	0.895609202958094	AKT1,GH1,PTK2,SOS1,MAPK3,RHOA,APAF1,PIK3R1
BIOCARTA_NDKDYNAMIN_PATHWAY	0.283124904451976	0.8333	-0.0919369969881005	0.2944	0.8333	NA	LXR	11768	0.895609202958094	0.99706050808314	0.895609202958094	SYNJ1,AMPH,EPS15,PPP3CB,CALM3,BIN1,DNM1,AP2M1,CALM1
BIOCARTA_RELA_PATHWAY	0.279790683213137	0.8347	-0.198034956058063	0.0657	0.8347	NA	LXR	4749	0.895755954323002	0.99706050808314	0.895755954323002	RELA,CREBBP
KEGG_NON_SMALL_CELL_LUNG_CANCER	0.285411370003357	0.8353	-0.0252275425405619	0.3343	0.8353	NA	LXR	12488	0.895755954323002	0.99706050808314	0.895755954323002	E2F1,E2F2,E2F3,FOXO3,AKT1,CDKN2A,CASP9,RARB,AKT3,PIK3CG,PRKCA,RXRB,PIK3CB,RXRA,RXRG,TP53,PRKCG,CDK6,RB1,CCND1,MAPK3,GRB2,ERBB2,SOS1,SOS2,EGF,PIK3R3,PIK3R1,MAP2K1,NRAS,RASSF5,RASSF1,ARAF
BIOCARTA_TCR_PATHWAY	0.282044934159556	0.837	-0.103579551072877	0.0203	0.837	NA	LXR	11290	0.895755954323002	0.99706050808314	0.895755954323002	CD247,ELK1,FOS,SOS1,RAC1,PPP3CB,NFATC4,NFATC2,NFATC3,PIK3R1,RASA1,NFATC1,PIK3CG,PRKCA,CD3D,MAP2K1,CD3E,RELA,LAT,JUN,MAPK3,CALM3,MAPK8,CALM1
BIOCARTA_CREB_PATHWAY	0.279732609678563	0.8381	-0.160154127352665	0.0189	0.8381	NA	LXR	9489	0.895755954323002	0.99706050808314	0.895755954323002	AKT1,SOS1,RAC1,CAMK2B,PIK3R1,PRKCA,CREB1,RPS6KA5,RPS6KA1,PRKAR1B,PRKAR1A,MAPK3
KEGG_N_GLYCAN_BIOSYNTHESIS	0.266622656890118	0.8388	-0.0108287183544304	0.7665	0.8388	NA	LXR	11538	0.895755954323002	0.99706050808314	0.895755954323002	RFT1,MGAT5B,GANAB,FUT8,ALG1,ALG2,ALG9,STT3B,DAD1,RPN2,MGAT4B,MGAT4A,B4GALT3,ST6GAL1,MAN1A2,MAN1A1,MAN1C1,MGAT1,MAN2A1,MGAT3,ALG10B,ALG10,ALG12,ALG14
KEGG_ANTIGEN_PROCESSING_AND_PRESENTATION	0.274565672791972	0.8391	-0.02764429031459	0.1475	0.8391	NA	LXR	9928	0.895755954323002	0.99706050808314	0.895755954323002	KLRC4,KLRC3,CD8B,CANX,RFXAP,KLRD1,LTA,HSP90AA1,HLA-E,HLA-DQA2,HLA-DQA1,HLA-F,KIR2DL1,PSME3,CTSB,KLRC1,HLA-DRA,KIR2DL4,HLA-DQB1,KIR2DL5A,NFYC,NFYB,NFYA,HSPA1B,CD74,HSPA1L,HSPA2,IFNA6,TAP1,HSPA6,HLA-DRB5,HSPA4,HSPA5,IFNA8,CREB1,IFNA10,KIR2DS1,IFNA14
BIOCARTA_IGF1R_PATHWAY	0.278715028293514	0.8396	-0.114831826937324	0.1117	0.8396	NA	LXR	13183	0.895755954323002	0.99706050808314	0.895755954323002	HRAS,MAP2K1,GRB2,IRS1,PRKACG,AKT1,IGF1R,PRKAR2A,YWHAH,RPS6KA1,SOS1,PRKAR1B,MAPK3,PRKAR1A,PRKACB,PIK3R1
BIOCARTA_TH1TH2_PATHWAY	0.297246388148059	0.845	-0.0194548686549477	0.7103	0.845	NA	LXR	9629	0.900048859934853	0.99706050808314	0.900048859934853	IL18,CD86,IL4R,IFNG,IL12A,HLA-DRA
BIOCARTA_CCR3_PATHWAY	0.263963661272782	0.8465	-0.160122487282066	0.0569	0.8465	NA	LXR	6593	0.900912937347437	0.99706050808314	0.900912937347437	PRKCA,PPP1R12B,CCL11,GNAQ,MAPK3,RHOA
BIOCARTA_NFKB_PATHWAY	0.287385458517214	0.8569	-0.0338195501367917	0.5017	0.8569	NA	LXR	5251	0.907762591093117	0.99706050808314	0.907762591093117	TNF,RELA,TLR4,MAP3K14,IL1A
BIOCARTA_CARDIACEGF_PATHWAY	0.2799285103258	0.8569	-0.120630061228521	0.1329	0.8569	NA	LXR	7889	0.907762591093117	0.99706050808314	0.907762591093117	PRKCA,RELA,EDN1,AGTR1,JUN,RHOA
BIOCARTA_STATHMIN_PATHWAY	0.27893098219533	0.8629	-0.142462100637006	0.0767	0.8629	NA	LXR	13163	0.912427809215845	0.99706050808314	0.912427809215845	CDK1,CD3D,CD3E,CD247,CCNB1,PRKACG,PRKAR2A,PRKAR1B,PRKAR1A,CAMK2D,CAMK2B,PRKACB
KEGG_AMYOTROPHIC_LATERAL_SCLEROSIS_ALS	0.292824201742147	0.872	-0.065439976257605	0.0306	0.872	NA	LXR	12008	0.920561743341404	0.99706050808314	0.920561743341404	PRPH,DAXX,GPX1,MAP3K5,CASP3,CASP9,GRIN2C,GRIN2D,MAP2K6,CYCS,GRIN2A,TP53,DERL1,TNF,PPP3R1,PPP3R2,BCL2L1,TNFRSF1A,RAC1,PPP3CB,NEFH,CCS,CHP,NEFM,NOS1,MAP2K3,TOMM40,GRIA2,MAPK12,GRIA1,BAX,APAF1
BIOCARTA_MYOSIN_PATHWAY	0.274445031089693	0.88	-0.0168980680863679	0.6456	0.88	NA	LXR	12925	0.92751007252216	0.99706050808314	0.92751007252216	GNA13,MYL7,PPP1R12B,PLCB1,ARHGEF4,PRKCA,ARHGEF3,ARHGEF2,ARHGEF1,ROCK1,ARHGEF18,ARHGEF6,ARHGEF5,ARHGEF16,PKN1,ARHGEF15,ARHGEF12,ARHGEF10,ARHGEF11,GNAQ
KEGG_SNARE_INTERACTIONS_IN_VESICULAR_TRANSPORT	0.27024911539587	0.8811	-0.0339066824831949	0.3667	0.8811	NA	LXR	12461	0.92770136765889	0.99706050808314	0.92770136765889	SNAP29,STX7,BET1,USE1,TSNARE1,STX12,STX19,STX18,STX16,SNAP47,SNAP23,SNAP25,STX10,STX6,STX5,STX4,VTI1B,STX1B,VTI1A,VAMP4,BET1L,VAMP3,GOSR2,VAMP2,YKT6
KEGG_PARKINSONS_DISEASE	0.186084038451421	0.8842	-0.0597281476336938	0.1006	0.8842	NA	LXR	10278	0.929689389067524	0.99706050808314	0.929689389067524	SNCAIP,SNCA,COX5A,UBE2J2,UBA7,COX6B2,COX8C,UBE2L6,VDAC2,VDAC1,NDUFV3,GPR37,PPID,ATP5D,UQCRC2,UQCRC1,UBE2G1,ATP5B,CYC1,UBE2G2,UCHL1,PINK1,CASP3,NDUFS3,NDUFS1,ATP5J,SLC25A4,SLC25A5,SLC25A6,COX4I2,COX4I1,COX7B2,ATP5G3,COX7A1,NDUFA6,ATP5F1,SDHA,SDHC,SDHD,ATP5A1,APAF1,SLC18A1
KEGG_REGULATION_OF_ACTIN_CYTOSKELETON	0.281347186135725	0.8853	-0.0130109670987039	0.1103	0.8853	NA	LXR	9680	0.930098313253012	0.99706050808314	0.930098313253012	MOS,PIK3CG,PIK3CB,ROCK2,MYH9,MAPK3,PDGFRA,PDGFRB,ITGA11,ITGA10,BDKRB1,PXN,PFN4,RAC2,RAC3,RAC1,GIT1,FGF8,FGF7,FGF9,WASF1,WASF2,ARHGEF12,ABI2,GNG12,SOS1,NRAS,CD14,GNA13,FGF19,FGF14,FGF17,FGF11,FGF13,MYL10,TIAM1,BAIAP2,FGF23,FGF22,ACTN2,ACTN3,FGF20,PPP1CB,ARPC1B,FGD1,FGFR4,FGFR3,SSH1,DIAPH1,DIAPH2,ITGAE,DIAPH3,ITGB4,ITGB5,ARPC4,ARPC5,ITGB3,PTK2,ARPC3,ITGB8,ITGB6,EGF,TMSL3,FGD3,VAV3,ITGA2,MYLPF,MYL12…
BIOCARTA_RHO_PATHWAY	0.248200941888763	0.8875	-0.109694633857101	0.0737	0.8875	NA	LXR	11775	0.930656115107914	0.99706050808314	0.930656115107914	TLN1,DIAPH1,PPP1R12B,ARPC4,PIP5K1A,ARPC5,SRC,ACTR2,ARHGAP6,ARPC3,GSN,RHOA,ARHGEF1,BAIAP2,ARHGEF5,ARHGEF11,ARPC1A,ARPC1B,OPHN1
BIOCARTA_VIP_PATHWAY	0.268444598672454	0.8891	-0.103487453072515	0.0837	0.8891	NA	LXR	4671	0.930656115107914	0.99706050808314	0.930656115107914	VIP,PPP3CB,NFATC1,CALM3
BIOCARTA_FCER1_PATHWAY	0.271097792737758	0.8916	-0.102412020561487	0.0339	0.8916	NA	LXR	8382	0.931362809257781	0.99706050808314	0.931362809257781	ELK1,BTK,SOS1,PPP3CB,MAP2K7,PIK3R1,NFATC1,FCER1A,PLA2G4A,JUN,MAPK3,CALM3,MAPK8,CALM1
BIOCARTA_TPO_PATHWAY	0.259845480755221	0.8922	-0.170212984655534	0.0253	0.8922	NA	LXR	13803	0.931362809257781	0.99706050808314	0.931362809257781	PIK3CG,PRKCA,HRAS,MAP2K1,GRB2,STAT1,STAT3,FOS,PLCG1,SOS1,JUN,MAPK3,SHC1,JAK2,MPL,PIK3R1,RASA1
KEGG_TIGHT_JUNCTION	0.266412865353796	0.8978	-0.0113715363988479	0.3601	0.8978	NA	LXR	7296	0.936461244019139	0.99706050808314	0.936461244019139	MYL10,AMOTL1,F11R,INADL,MAGI2,MYH2,MYH4,ACTN2,CTNNA1,CSDA,MYH8,GNAI3,TJAP1,PPP2R2B,PPP2R2C,PARD6A,MYLPF,MYL12B,MYL12A,MYH13,CLDN4,CLDN5,PTEN,AKT1,CDC42,RHOA,PRKCA,PRKCE,PRKCD,EPB41L1,CLDN1,CLDN2,JAM3,CLDN16,PRKCZ,RAB3B,CLDN19,CLDN10,CLDN15,CSNK2B,CLDN22,TJP3,TJP2
KEGG_LONG_TERM_POTENTIATION	0.27171058766963	0.9045	-0.0352475247524752	0.1315	0.9045	NA	LXR	11935	0.9419474522293	0.99706050808314	0.9419474522293	PRKX,PLCB4,GRIN2C,GRIN2D,PPP1R1A,PRKACA,PRKACB,RAPGEF3,PLCB1,PRKCA,GRIN2A,PPP1CB,PPP1CA,GNAQ,MAPK3,PPP3R1,PPP3R2,PPP3CB,CAMK2D,PPP1R12A,CALML6,CAMK2B,CHP,CALML5,MAP2K1,CREBBP,ITPR1,ITPR2,RPS6KA6,NRAS,ATF4,GRIA2,RPS6KA1,GRIA1,RPS6KA2,CALM3,RAP1B,CACNA1C,CALM1
BIOCARTA_AKT_PATHWAY	0.262523438810377	0.9072	-0.110825760568945	0.1079	0.9072	NA	LXR	8382	0.943673131955485	0.99706050808314	0.943673131955485	HSP90AA1,RELA,FOXO3,FOXO4,AKT1,GH1,PIK3R1
BIOCARTA_CERAMIDE_PATHWAY	0.24267106627415	0.9076	-0.145890952192809	0.0757	0.9076	NA	LXR	10749	0.943673131955485	0.99706050808314	0.943673131955485	TRAF2,MAP2K1,AIFM1,RELA,TNFRSF1A,BAX,MAPK3,MAPK8
BIOCARTA_EPO_PATHWAY	0.254218406340041	0.9141	-0.14586933978569	0.0714	0.9141	NA	LXR	13803	0.949311340206186	0.99706050808314	0.949311340206186	HRAS,MAP2K1,GRB2,ELK1,FOS,PLCG1,SOS1,JUN,MAPK3,MAPK8,SHC1,JAK2
BIOCARTA_IL2RB_PATHWAY	0.26736146648209	0.9152	-0.0616295569902111	0.1187	0.9152	NA	LXR	8494	0.949311340206186	0.99706050808314	0.949311340206186	RPS6KB1,BCL2L1,AKT1,SOS1,FAS,PIK3R1,PIK3CG,CFLAR,IL2RB,IKZF3,CBL,IRS1,MAPK3
KEGG_LEISHMANIA_INFECTION	0.275466134972476	0.9168	-0.0168811881188119	0.3145	0.9168	NA	LXR	8440	0.950217432646593	0.99706050808314	0.950217432646593	PTGS2,TLR2,TGFB3,TLR4,IL10,IFNG,IL1A,RELA,HLA-DQA2,HLA-DQA1,JUN,MAPK3,IL12A,HLA-DQB1,TNF,ELK1,IRAK4,FCGR1A,TAB1,STAT1,CYBA,JAK2,FCGR2A
KEGG_VIRAL_MYOCARDITIS	0.264778727022098	0.9215	-0.03004801742488	0.1848	0.9215	NA	LXR	9697	0.95282371541502	0.99706050808314	0.95282371541502	CXADR,CASP3,MYH2,MYH4,MYH9,HLA-E,MYH8,HLA-DQA2,HLA-DQA1,HLA-F,CCND1,CD86,EIF4G3,CD80,SGCD,HLA-DRA,HLA-DQB1,PRF1,CAV1,RAC2,RAC3,RAC1,HLA-DRB5,LAMA2,CD55,MYH13,ABL1,MYH10
KEGG_OXIDATIVE_PHOSPHORYLATION	0.166561406644387	0.9271	-0.059089104981147	0.1107	0.9271	NA	LXR	12108	0.957856872037915	0.99706050808314	0.957856872037915	ATP6AP1,COX5A,ATP6V1B2,ATP12A,ATP6V0B,COX6B2,COX8C,LHPP,PPA1,NDUFV3,ATP6V0E2,ATP5D,UQCRC2,ATP6V0E1,UQCRC1,COX10,ATP5B,CYC1,NDUFS8,ATP5O,NDUFS3,ATP5I,ATP6V0D2,COX17,NDUFS1,COX15,ATP5J,ATP4B,COX4I2,COX4I1,NDUFA11,UQCRH,NDUFB9,COX7B2,ATP6V1G2,COX7A2L,ATP5G3,NDUFB2,COX7A1,NDUFA6,ATP5F1,SDHA,SDHC,SDHD,ATP6V0A1,ATP5A1,ATP6V0A4,ATP6V0A2
BIOCARTA_PDGF_PATHWAY	0.239374241072707	0.9326	-0.14596303982607	0.0192	0.9326	NA	LXR	13366	0.962778847671665	0.99706050808314	0.962778847671665	HRAS,PDGFA,GRB2,ELK1,STAT6,FOS,STAT4,SOS1,SHC1,PIK3R1,RASA1,PIK3CG,PRKCA,MAP2K1,STAT1,STAT3,JUN,MAPK3,PDGFRA,MAPK8
BIOCARTA_GH_PATHWAY	0.244802932230684	0.9377	-0.112384527984982	0.0734	0.9377	NA	LXR	9157	0.9654089693155	0.99706050808314	0.9654089693155	SOS1,INSR,PIK3R1,PRKCA,PIK3CG,SOCS1,IRS1,GH1,MAPK3,JAK2
KEGG_ASTHMA	0.238595507391141	0.9403	-0.0299886369250531	0.4168	0.9403	NA	LXR	7411	0.966358208955224	0.99706050808314	0.966358208955224	TNF,FCER1A,IL5,RNASE3,HLA-DQA2,HLA-DQA1,CCL11
KEGG_SPLICEOSOME	0.201487431126548	0.9405	-0.0121280242955296	0.5528	0.9405	NA	LXR	11092	0.966358208955224	0.99706050808314	0.966358208955224	NCBP1,CHERP,SNRPD3,SFRS7,SFRS4,SFRS5,SFRS9,ACIN1,SNRPA1,HNRNPU,SFRS2,SNRPA,SLU7,CCDC12,NHP2L1,HSPA1B,XAB2,HSPA1L,DDX46,TCERG1,ISY1,HNRNPC,PRPF40B,DHX8,DDX5,HNRNPA1L2,SFRS2B,PLRG1,PCBP1,PRPF31,PRPF3,PRPF4,EIF4A3,THOC4,SNRNP40,PRPF38B,TRA2B,TRA2A,SR140,SF3B3,SF3B2,HSPA2,USP39,DHX15,HSPA6,DHX16,SNRNP70,HSPA8,SFRS13A,SF3A1,SF3A3,SYF2,PHF5A,RBM17
KEGG_INOSITOL_PHOSPHATE_METABOLISM	0.255745045680414	0.9446	-0.014988128215275	0.5108	0.9446	NA	LXR	10467	0.969048470588235	0.99706050808314	0.969048470588235	PLCZ1,IMPA1,SYNJ1,ITPKB,PIP5K1A,ITPKA,PTEN,MIOX,ITPK1,IPMK,PIK3CG,ALDH6A1,PIK3C2A,PIK3CB,PI4KB,INPP4A,ISYNA1,INPP5K,PLCD1,INPP5A,IPPK,PIP4K2C
BIOCARTA_EGF_PATHWAY	0.22342984290213	0.9498	-0.145955827857108	0.0288	0.9498	NA	LXR	13803	0.9706790625	0.99706050808314	0.9706790625	HRAS,GRB2,ELK1,STAT6,FOS,STAT4,SOS1,SHC1,EGF,PIK3R1,RASA1,PRKCA,MAP2K1,STAT1,STAT3,PLCG1,JUN,MAPK3,MAPK8
BIOCARTA_ECM_PATHWAY	0.219619179443498	0.9499	-0.160122487282066	0.047	0.9499	NA	LXR	14838	0.9706790625	0.99706050808314	0.9706790625	PIK3CG,TLN1,HRAS,ROCK1,MAP2K1,MYL2,DIAPH1,PXN,SRC,PTK2,GSN,MAPK3,RHOA,PIK3CA,SHC1,PIK3R1,MYLK
BIOCARTA_MCALPAIN_PATHWAY	0.224355614315801	0.9509	-0.0612960584806875	0.3357	0.9509	NA	LXR	9616	0.970942388758782	0.99706050808314	0.970942388758782	TLN1,CXCR3,PXN,PTK2,EGF,PRKAR1B,PRKAR1A,MAPK3
KEGG_PHOSPHATIDYLINOSITOL_SIGNALING_SYSTEM	0.255545024226953	0.9601	-0.0150044567693374	0.3773	0.9601	NA	LXR	9502	0.97860793774319	0.99706050808314	0.97860793774319	PLCZ1,IMPA1,SYNJ1,ITPKB,PTEN,ITPKA,PIK3CG,PRKCA,PIK3CB,PIK3C2A,PI4KB,INPP4A,DGKE,INPP5K,DGKG,PLCD1,CALML5,PIK3R3,PIK3R1,INPP5A,DGKH,ITPR1,ITPR2,CALM3,DGKZ,PIP4K2C,CALM1
BIOCARTA_DEATH_PATHWAY	0.230640689335833	0.961	-0.0402067843534304	0.3613	0.961	NA	LXR	10032	0.97860793774319	0.99706050808314	0.97860793774319	TRAF2,CASP6,CASP3,CASP7,CFLAR,DFFA,DFFB,RELA,TNFRSF10A,CASP10,TNFRSF10B,APAF1,MAP3K14
BIOCARTA_BARRESTIN_SRC_PATHWAY	0.1955351511922	0.9614	-0.209229510387072	0.0658	0.9614	NA	LXR	8264	0.97860793774319	0.99706050808314	0.97860793774319	MAPK3
KEGG_RNA_DEGRADATION	0.218449365036585	0.9631	-0.0637708405481621	0.0995	0.9631	NA	LXR	8952	0.979576049766718	0.99706050808314	0.979576049766718	CNOT8,CNOT2,EDC4,CNOT1,CNOT7,PARN,EXOSC8,EXOSC9,EXOSC6,EXOSC5,EXOSC2,PAPD7,EXOSC1,C1D,SKIV2L,ENO3,HSPA9,DCP1A,HSPD1
KEGG_ECM_RECEPTOR_INTERACTION	0.255240432702429	0.9644	-0.0175855748749195	0.2876	0.9644	NA	LXR	9686	0.98013613053613	0.99706050808314	0.98013613053613	VTN,GP9,COL11A2,COL11A1,SV2C,SDC1,CD36,LAMC3,COL1A1,COL3A1,ITGA11,ITGB4,ITGA10,ITGB5,ITGB3,HMMR,LAMB3,ITGB8,GP1BB,ITGB6,COL6A1,GP1BA,TNN,THBS1,THBS2,THBS3,TNXB,COL4A1,ITGA2,ITGA3,LAMA2,LAMA4,ITGA8
BIOCARTA_BIOPEPTIDES_PATHWAY	0.218435600003478	0.9652	-0.00365829543207435	0.9218	0.9652	NA	LXR	13366	0.980187577639752	0.99706050808314	0.980187577639752	HRAS,GRB2,STAT6,STAT4,PTK2B,SOS1,AGT,MAPT,CAMK2D,SHC1,CAMK2B,CAMK2A,PRKCA,KNG1,MAP2K1,STAT1,CDK5,STAT3,MAPK3,CALM3,JAK2,MAPK8,CALM1
BIOCARTA_CSK_PATHWAY	0.212781018152146	0.9689	-0.142476171662798	0.0656	0.9689	NA	LXR	15123	0.980393508500773	0.99706050808314	0.980393508500773	PTPRC,CD3D,CD3E,CREBBP,CD247,PRKACG,PRKAR2A,PRKAR1B,PRKAR1A,ZAP70,CD4,GNAS,PRKACB,CSK,HLA-DRA
BIOCARTA_IL2_PATHWAY	0.22101301864379	0.9699	-0.145890952192809	0.0459	0.9699	NA	LXR	5595	0.980393508500773	0.99706050808314	0.980393508500773	IL2RB,ELK1,MAPK3,MAPK8
KEGG_PROTEIN_EXPORT	0.179617667416931	0.9734	-0.192125080798297	0.0451	0.9734	NA	LXR	6933	0.982412962962963	0.99706050808314	0.982412962962963	SEC63
BIOCARTA_SPPA_PATHWAY	0.199280084775382	0.9734	-0.101535878314979	0.1871	0.9734	NA	LXR	12853	0.982412962962963	0.99706050808314	0.982412962962963	PRKCA,F2RL3,HRAS,TBXAS1,MAP2K1,SRC,PTK2,PLA2G4A,MAPK3,PLCB1,SYK
KEGG_BASAL_TRANSCRIPTION_FACTORS	0.206439316674383	0.9771	-0.0568816407215221	0.2298	0.9771	NA	LXR	13179	0.985279445727483	0.99706050808314	0.985279445727483	TAF9B,TBP,TAF7L,GTF2E1,TBPL2,TAF5L,GTF2A2,TBPL1,TAF1,TAF5,TAF4B,GTF2H4,TAF10,TAF13,GTF2F1,GTF2IRD1,GTF2F2
BIOCARTA_CD40_PATHWAY	0.184841784230649	0.9778	-0.204147124166872	0.066	0.9778	NA	LXR	4135	0.985279445727483	0.99706050808314	0.985279445727483	MAP3K14
KEGG_EPITHELIAL_CELL_SIGNALING_IN_HELICOBACTER_PYLORI_INFECTION	0.223243506194657	0.9785	-0.066537549241036	0.0442	0.9785	NA	LXR	10726	0.985279445727483	0.99706050808314	0.985279445727483	ATP6V0E1,ATP6AP1,CXCR1,CXCR2,CDC42,CASP3,NOD1,PAK1,F11R,ADAM10,RELA,JUN,MAPK9,ADAM17,MAPK8,JAM2,MAP3K14,JAM3,ATP6V1G2,SRC,ATP6V0B,RAC1,GIT1,IL8,PTPN11,TJP1,MAPK12,ATP6V0A1,ATP6V0A4,ATP6V0A2
KEGG_GLYCOSYLPHOSPHATIDYLINOSITOL_GPI_ANCHOR_BIOSYNTHESIS	0.215776006600938	0.98	-0.192727741145932	0.0065	0.98	NA	LXR	12616	0.98603076923077	0.99706050808314	0.98603076923077	GPLD1,PIGK,PIGM,PIGF,PIGC,PIGA,PIGY,PIGX,PIGW,PGAP1,PIGV,PIGU,PIGS,PIGN
KEGG_VIBRIO_CHOLERAE_INFECTION	0.196009248154498	0.9873	-0.101201958747589	0.0268	0.9873	NA	LXR	14304	0.990070804597701	0.99706050808314	0.990070804597701	ATP6V0E1,ATP6AP1,PDIA4,PRKX,PRKACG,PRKACA,PRKACB,KCNQ1,ATP6V0D2,PRKCA,KDELR3,CFTR,PRKCG,ATP6V1D,ATP6V1A,SEC61B,ATP6V1G3,ATP6V1G2,ATP6V1B2,ATP6V0B,ERO1L,SEC61A1,SEC61A2,SLC12A2,TJP1,ATP6V0E2,ADCY9,PLCG1,PLCG2,ATP6V0A1,ATP6V0A4,TJP2,ATP6V0A2
KEGG_RIBOSOME	0.0855619571792988	0.9904	-0.089088118981196	0.1721	0.9904	NA	LXR	3071	0.991916692189893	0.99706050808314	0.991916692189893	RPL17
KEGG_FATTY_ACID_METABOLISM	0.844386008514468	0	-0.000197735923673933	0.9797	0	NA	PPARA	1351	0	0.99706050808314	0	ACOX1,CPT2,ADH1C,ADH1B,ADH1A,DCI,HADHA,HADHB,ACSL1,ADH4,ACSL4,HADH,ACSL3,ACSL5,GCDH,ACAA2,ACADM,ACADS,CPT1A,ACADVL,CYP4A11,ALDH9A1,ACAA1
KEGG_VALINE_LEUCINE_AND_ISOLEUCINE_DEGRADATION	0.752831062899628	0	-0.000444971818451498	0.9833	0	NA	PPARA	1364	0	0.99706050808314	0	EHHADH,IL4I1,HADHA,AUH,HADHB,MCCC1,HADH,ACAA2,ALDH6A1,ACADM,ACADS,BCKDHB,HMGCS2,AOX1,ABAT,ALDH9A1,ACAA1
KEGG_GLYCEROPHOSPHOLIPID_METABOLISM	0.568227191215593	0	-9.90295107942167e-05	0.9861	0	NA	PPARA	2646	0	0.99706050808314	0	CDIPT,PLA2G1B,AGPAT4,AGPAT2,PTDSS2,TAZ,PISD,LPCAT3,PLA2G2E,GPAM,PLA2G5,PLA2G2F,CHKA,PGS1,PLA2G12A,DGKG,PEMT,ETNK2,PPAP2A,PPAP2B,GPD1,PLA2G10,MBOAT7
KEGG_PROPANOATE_METABOLISM	0.745289077421116	0	-0.00054353196956221	0.9826	0	NA	PPARA	1791	0	0.99706050808314	0	LDHB,EHHADH,ACSS3,HADHA,ALDH6A1,ACADM,ACACB,MLYCD,ABAT,ALDH9A1
KEGG_PPAR_SIGNALING_PATHWAY	0.80686782187462	0	0	0.989	0	NA	PPARA	854	0	0.99706050808314	0	ACOX1,CPT2,AQP7,APOA2,ACADM,CD36,SLC27A2,ACAA1,ACSL1,PLIN1,ACSL4,ACSL3,ACSL5,ANGPTL4,LPL,UCP1,DBI,CPT1A,CYP4A11,HMGCS2,FABP4,GK,FABP6
KEGG_PEROXISOME	0.681405340666924	0	-0.000198088446491358	0.9797	0	NA	PPARA	2107	0	0.99706050808314	0	ACOX1,EHHADH,MPV17L,PXMP4,CAT,DDO,MVK,SLC27A2,ACAA1,HACL1,ECH1,PIPOX,ACSL1,PEX19,GSTK1,ABCD3,ABCD4,PEX12,HSD17B4,ACSL4,ACSL3,ACSL5,AMACR,CRAT,PEX11A,MLYCD
KEGG_ADIPOCYTOKINE_SIGNALING_PATHWAY	0.624827576095355	0	-0.000197980597901406	0.9819	0	NA	PPARA	1549	0	0.99706050808314	0	CHUK,PPARGC1A,G6PC,CD36,TNFRSF1A,TNFRSF1B,ACSL1,ACSL4,ACSL3,ACSL5,ACACB,CPT1A
BIOCARTA_PTEN_PATHWAY	0.645297069481948	2e-04	-0.00192573572980446	0.9744	2e-04	NA	PPARA	5642	0.00594545454545455	0.99706050808314	0.00594545454545455	PDK2,GRB2,BCAR1,FOXO3,PTK2,PDPK1,MAPK3,PIK3CA,PIK3R1
KEGG_ECM_RECEPTOR_INTERACTION	0.529262565833957	4e-04	-0.00024768415316788	0.9818	4e-04	NA	PPARA	2484	0.0088677966101695	0.99706050808314	0.0088677966101695	SDC2,CHAD,CD44,SV2C,CD36,LAMC3,TNC,COL3A1,ITGA11,ITGA10,ITGB5,ITGAV,ITGB6,THBS1,FN1,TNXB,ITGA4,LAMA1,LAMA4
KEGG_ALPHA_LINOLENIC_ACID_METABOLISM	0.681357961899347	7e-04	-0.0080979656330239	0.8182	7e-04	NA	PPARA	2646	0.01308	0.99706050808314	0.01308	ACOX1,PLA2G10,PLA2G12A,PLA2G1B,PLA2G2E,PLA2G5,PLA2G2F
KEGG_STEROID_HORMONE_BIOSYNTHESIS	0.600712146863245	9e-04	-0.00712025316455696	0.643	9e-04	NA	PPARA	5092	0.014715	0.99706050808314	0.014715	CYP3A4,CYP3A5,CYP3A7,CYP11B1,CYP3A43,AKR1C2,CYP7A1,SULT1E1,AKR1C1,CYP11A1,UGT2B17,HSD11B1,HSD11B2,UGT2B10,UGT2B15,CYP1B1,COMT,HSD17B6,UGT2A3,HSD17B8,CYP21A2,UGT2B4,UGT2B7
KEGG_ETHER_LIPID_METABOLISM	0.579851190661763	9e-04	-0.00953651546595513	0.7202	9e-04	NA	PPARA	5956	0.014715	0.99706050808314	0.014715	ENPP2,JMJD7-PLA2G4B,LPCAT1,PLA2G12A,PLA2G1B,PAFAH1B3,PAFAH1B2,PPAP2A,PPAP2B,PLD2,PLA2G10,LPCAT4,PLA2G4A,PLA2G2A,PLA2G2E,PLA2G5,PLA2G2F
BIOCARTA_PPARA_PATHWAY	0.555688974874955	0.001	-0.000296809300024734	0.9861	0.001	NA	PPARA	2005	0.0153882352941176	0.99706050808314	0.0153882352941176	ACOX1,PPARA,EHHADH,PRKACG,APOA2,PPARGC1A,CD36,MAPK3,HSD17B4,PIK3R1,LPL,PRKAR1B,FABP1
KEGG_GALACTOSE_METABOLISM	0.641338695027575	0.0011	-0.00202519140528526	0.9357	0.0011	NA	PPARA	3699	0.015810989010989	0.99706050808314	0.015810989010989	HK3,PFKL,GALT,PGM2,G6PC,GLA,MGAM,PGM1,AKR1B1,GAA,LCT,UGP2
KEGG_BETA_ALANINE_METABOLISM	0.72242454182727	0.0011	-0.000543263532200711	0.9869	0.0011	NA	PPARA	3735	0.015810989010989	0.99706050808314	0.015810989010989	ACADM,CNDP1,UPB1,EHHADH,DPYS,ECHS1,HADHA,MLYCD,ABAT,GAD1,ALDH9A1
KEGG_PANTOTHENATE_AND_COA_BIOSYNTHESIS	0.699265925983876	0.0013	-0.00370297225239459	0.9355	0.0013	NA	PPARA	3930	0.0177125	0.99706050808314	0.0177125	ENPP1,UPB1,DPYS,PANK4,PANK1,VNN1,DPYD,VNN2
BIOCARTA_NO1_PATHWAY	0.586130558459701	0.0016	-0.00706521739130435	0.8023	0.0016	NA	PPARA	5649	0.0188540540540541	0.99706050808314	0.0188540540540541	CAV1,PDE3B,PRKG2,BDKRB2,PRKACG,PRKAR2A,PRKACB,CHRNA1,KNG1,FLT1,ACTA1,KDR,PRKAR1B,CHRM1,CALM2,CALM1
KEGG_ALANINE_ASPARTATE_AND_GLUTAMATE_METABOLISM	0.61350142242538	0.0021	-0.00128471192805613	0.9328	0.0021	NA	PPARA	4058	0.022700826446281	0.99706050808314	0.022700826446281	ASS1,GLUD1,IL4I1,ASPA,GOT1,GAD1,ALDH5A1,ACY3,CPS1,DDO,GLUL,GLS,ABAT,GPT,AGXT2
KEGG_DRUG_METABOLISM_OTHER_ENZYMES	0.574266038257361	0.0022	-0.00548744314811153	0.7699	0.0022	NA	PPARA	5342	0.0230208	0.99706050808314	0.0230208	CYP3A4,CYP3A5,CYP3A7,CYP3A43,UGT2B17,UMPS,CYP2A6,UGT2B10,UGT2B15,DPYS,TK1,TYMP,UGT2A3,CES2,UPB1,GUSB,TPMT,UCKL1,UGT2B4,DPYD,UGT2B7
KEGG_STARCH_AND_SUCROSE_METABOLISM	0.61760085116212	0.0055	-0.00627780523974296	0.791	0.0055	NA	PPARA	3930	0.0418255813953488	0.99706050808314	0.0418255813953488	TREH,PGM2,UGT2B17,G6PC,MGAM,PGM1,GAA,UGT2B10,UGT2B15,UGP2,ENPP1,UGDH,HK2,HK3,GYS1,UGT2A3,GUSB,GBA3,GPI,UGT2B7
KEGG_PENTOSE_AND_GLUCURONATE_INTERCONVERSIONS	0.638377138072747	0.0063	-0.00711075996247099	0.847	0.0063	NA	PPARA	3537	0.0445427027027027	0.99706050808314	0.0445427027027027	UGDH,CRYL1,UGT2A3,GUSB,UGT2B17,AKR1B1,UGT2B10,UGT2B15,DCXR,UGP2
KEGG_MATURITY_ONSET_DIABETES_OF_THE_YOUNG	0.595228138352141	0.0063	-0.00306233330040502	0.9319	0.0063	NA	PPARA	3732	0.0445427027027027	0.99706050808314	0.0445427027027027	FOXA2,FOXA3,PAX6,PAX4,IAPP,SLC2A2,NEUROG3,HES1
KEGG_ASCORBATE_AND_ALDARATE_METABOLISM	0.696327769572171	0.0067	-0.00710970672459761	0.8983	0.0067	NA	PPARA	4525	0.0461242105263158	0.99706050808314	0.0461242105263158	UGDH,MIOX,UGT2A3,UGT2B17,ALDH1B1,UGT2B10,UGT2B15,ALDH9A1,UGT2B7
KEGG_PENTOSE_PHOSPHATE_PATHWAY	0.599466688007412	0.0069	-0.00859556389863163	0.7902	0.0069	NA	PPARA	3544	0.0467626943005181	0.99706050808314	0.0467626943005181	ALDOA,ALDOC,ALDOB,TKTL2,TKTL1,PFKL,TKT,PGM2,GPI,PGM1,PRPS2
KEGG_PORPHYRIN_AND_CHLOROPHYLL_METABOLISM	0.580051273613271	0.0085	-0.00711532760154165	0.8262	0.0085	NA	PPARA	5036	0.0537101449275362	0.99706050808314	0.0537101449275362	ALAD,UROS,FTH1,ALAS1,ALAS2,CPOX,HMOX1,UGT2A3,HMBS,GUSB,UGT2B17,BLVRB,UGT2B4,CP,UGT2B10,UGT2B15,UGT2B7
KEGG_COMPLEMENT_AND_COAGULATION_CASCADES	0.537209644103724	0.0086	-0.00653400653400653	0.6697	0.0086	NA	PPARA	6372	0.0540807692307692	0.99706050808314	0.0540807692307692	MASP1,F13A1,C1QC,SERPINA5,CFH,CFI,CFD,KNG1,F11,F10,C4A,F7,PROC,PLAUR,C1QA,C8A,C8B,F5,SERPINF2,TFPI,PROS1,MBL2,C9,C6,C5,BDKRB1,BDKRB2,F13B,FGB,KLKB1,C2,PLG,VWF,CD55,SERPIND1,CPB2,F2R
KEGG_LINOLEIC_ACID_METABOLISM	0.633280075813272	0.0095	-0.0178836083390969	0.528	0.0095	NA	PPARA	2646	0.0567185840707965	0.99706050808314	0.0567185840707965	CYP3A4,CYP3A5,CYP3A7,CYP2J2,CYP3A43,PLA2G12A,PLA2G1B,PLA2G10,CYP2C8,PLA2G2E,PLA2G5,PLA2G2F
KEGG_PYRUVATE_METABOLISM	0.580788617668453	0.0095	-0.00242214532871972	0.8995	0.0095	NA	PPARA	2099	0.0567185840707965	0.99706050808314	0.0567185840707965	LDHB,ME3,ACSS2,ACOT12,PDHA1,ACACB,AKR1B1,MDH2,ALDH9A1,PC
KEGG_LYSINE_DEGRADATION	0.56384304660775	0.0098	-0.000543854444774053	0.9819	0.0098	NA	PPARA	3601	0.0567185840707965	0.99706050808314	0.0567185840707965	EHHADH,OGDHL,AASS,ECHS1,OGDH,PIPOX,HADHA,PLOD2,HADH,GCDH,EHMT2,TMLHE,SETD7,ALDH9A1,SUV420H1
KEGG_BIOSYNTHESIS_OF_UNSATURATED_FATTY_ACIDS	0.645449271155443	0.01	-0.000543263532200711	0.9744	0.01	NA	PPARA	2979	0.0568695652173913	0.99706050808314	0.0568695652173913	ACOX1,ACOT2,ACOT1,TECR,HADHA,ACOT7,ELOVL5,ELOVL6,ACAA1
KEGG_TRYPTOPHAN_METABOLISM	0.630834088972624	0.0102	-0.000543746910528917	0.9815	0.0102	NA	PPARA	2573	0.0570153846153846	0.99706050808314	0.0570153846153846	CYP1B1,EHHADH,OGDHL,IL4I1,ECHS1,OGDH,HADHA,TDO2,CAT,HADH,GCDH,AOX1,ALDH9A1
BIOCARTA_EIF4_PATHWAY	0.552484066659466	0.0102	-0.00192630643089993	0.9758	0.0102	NA	PPARA	1593	0.0570153846153846	0.99706050808314	0.0570153846153846	PDK2,RPS6KB1,MAPK14,MAPK3,PIK3R1
BIOCARTA_GATA3_PATHWAY	0.605629192148184	0.0104	-0.0294262861656957	0.6671	0.0104	NA	PPARA	5501	0.0578859574468085	0.99706050808314	0.0578859574468085	MAF,JUNB,PRKACG,GATA3,MAPK14,PRKAR1B,PRKACB,NFATC2
KEGG_VASOPRESSIN_REGULATED_WATER_REABSORPTION	0.505200408949988	0.0112	-0.000346089192128943	0.9898	0.0112	NA	PPARA	3750	0.0602864197530864	0.99706050808314	0.0602864197530864	ADCY3,AQP3,PRKACG,DYNC2H1,RAB11B,RAB11A,PRKACB,CREB3L3,NSF,STX4,CREB3
KEGG_ARACHIDONIC_ACID_METABOLISM	0.513947036879078	0.012	-0.00554098847276505	0.689	0.012	NA	PPARA	2957	0.0625338645418327	0.99706050808314	0.0625338645418327	CYP2J2,PTGES2,GPX1,GPX6,GPX4,PLA2G1B,PLA2G2A,PLA2G2E,PLA2G5,PLA2G2F,CYP4A22,PLA2G12A,PLA2G10,CYP2C8,GGT5,CYP4A11,CYP4F3,CYP4F2
BIOCARTA_IL1R_PATHWAY	0.53914425210717	0.0125	-0.00489202945100558	0.8675	0.0125	NA	PPARA	4387	0.0646245059288538	0.99706050808314	0.0646245059288538	IL1R1,NFKBIA,TGFB2,MYD88,IL1RAP,IL1B,CHUK,IRAK2,MAPK14,JUN,MAP3K14
BIOCARTA_AGR_PATHWAY	0.519484952931746	0.0137	-0.000247096614776378	0.9918	0.0137	NA	PPARA	3235	0.0683954198473282	0.997136356648732	0.0683954198473282	NRG3,PXN,PTK2,NRG1,CHRNA1,ACTA1,LAMA4,MAPK3
BIOCARTA_STATHMIN_PATHWAY	0.573394754210994	0.0138	-0.0133326749296331	0.7861	0.0138	NA	PPARA	2585	0.0686326996197719	0.99706050808314	0.0686326996197719	CDK1,PRKACG,PRKAR1B,PRKACB
KEGG_RETINOL_METABOLISM	0.587041337504778	0.0139	-0.00212713331684393	0.8557	0.0139	NA	PPARA	5614	0.0688681818181818	0.99706050808314	0.0688681818181818	CYP3A4,CYP3A5,CYP3A7,ADH1C,ADH1B,ADH1A,CYP3A43,DHRS9,CYP1A2,RDH5,UGT2B17,DHRS4,CYP2A6,UGT2B10,UGT2B15,BCMO1,ADH6,CYP2A13,CYP4A22,ADH4,UGT2A3,CYP2C8,RDH12,CYP4A11,UGT2B4,RDH16,UGT2B7,RETSAT
KEGG_BUTANOATE_METABOLISM	0.657817753726714	0.0151	-0.000543558827889509	0.9827	0.0151	NA	PPARA	4294	0.0710057142857143	0.99706050808314	0.0710057142857143	EHHADH,ECHS1,HADHA,OXCT1,BDH2,PDHA1,HADH,BDH1,GAD1,ALDH5A1,ACADS,ACSM3,ACSM1,HMGCS2,ABAT,ALDH9A1
KEGG_LYSOSOME	0.456621394894878	0.0152	-0.00585637004317832	0.6771	0.0152	NA	PPARA	5947	0.0710057142857143	0.99706050808314	0.0710057142857143	GNPTG,LGMN,IDS,IDUA,AP4M1,GNS,NPC1,NPC2,NEU1,ACP2,CTSA,CTSL1,ATP6V0B,ATP6V0C,LAPTM5,ENTPD4,LAPTM4B,GUSB,LAMP1,CLTCL1,HEXB,AP3S2,AP1S3,AP3B2,ATP6V0D1,CLN3,HYAL1,CTSZ,CD164,CTSW,DNASE2B,CTSK,GAA,CTSD,CTSB,CTSF,AP1M1,AP1M2,NAGPA,GBA,TCIRG1,LIPA,PSAP,GLA,ARSA,ATP6V0A1,AP4B1,CTNS
KEGG_GLYCEROLIPID_METABOLISM	0.529635795261615	0.0157	-0.00365956184164977	0.8362	0.0157	NA	PPARA	4451	0.0720547368421053	0.99706050808314	0.0720547368421053	PNLIP,DAK,AGPAT9,AGPAT4,AGPAT2,AGPAT1,PNPLA3,ALDH1B1,GPAM,ALDH9A1,DGKG,PPAP2A,PPAP2B,LPL,PNLIPRP1,DGKI,GLA,AKR1B1,GK
KEGG_TYROSINE_METABOLISM	0.539457158922941	0.0175	-0.00726679519501705	0.7514	0.0175	NA	PPARA	5139	0.0778571428571429	0.99706050808314	0.0778571428571429	PNMT,TH,ADH1C,IL4I1,ADH6,ADH1B,ADH1A,COMT,FAH,ALDH3A1,GOT1,ADH4,HPD,LCMT1,TAT,AOX1,AOC3
KEGG_N_GLYCAN_BIOSYNTHESIS	0.452716226698167	0.0179	-0.0140427215189873	0.7044	0.0179	NA	PPARA	5765	0.078305016722408	0.99706050808314	0.078305016722408	ALG3,MAN1B1,ALG9,DDOST,MGAT4B,MGAT4A,B4GALT3,ST6GAL1,MAN1A2,DPAGT1,MAN1C1,MGAT1,MAN2A2,MGAT3,DPM2,ALG11,MGAT5,ALG12,ALG14
KEGG_FOCAL_ADHESION	0.399975624449921	0.0201	-0.00024910322837784	0.9596	0.0201	NA	PPARA	4271	0.0826754716981132	0.99706050808314	0.0826754716981132	PGF,CTNNB1,ACTG1,PIK3CB,VEGFB,VEGFC,LAMC3,JUN,MAPK3,ITGA11,ITGA10,PXN,LAMB3,SPP1,HGF,KDR,LAMA1,LAMA4,BCAR1,COL11A1,PARVG,FLNC,FLNA,PARVB,COL3A1,THBS1,IGF1,BIRC3,BIRC2,CHAD,PDGFD,CAV3,CAV1,DIAPH1,ITGB5,PTK2,ITGAV,ITGB6,FN1,MET,ITGA4,ITGA8,PAK6,ARHGAP5,TNC,PIK3R1,ACTB,FLT1,COL4A1,TNXB,VWF
BIOCARTA_NTHI_PATHWAY	0.552199189220935	0.0207	-0.00488985478613059	0.9175	0.0207	NA	PPARA	4750	0.0840857142857143	0.99706050808314	0.0840857142857143	IL8,TGFBR2,NFKBIA,MYD88,MAPK14,IL1B,MAP3K14,CHUK
BIOCARTA_COMP_PATHWAY	0.61569712433934	0.0223	-0.00651787477779972	0.8775	0.0223	NA	PPARA	6372	0.086553115727003	0.99706050808314	0.086553115727003	MBL2,C9,C4A,MASP1,C6,C5,C1QC,C8A,C1QA,C2,CFD
KEGG_METABOLISM_OF_XENOBIOTICS_BY_CYTOCHROME_P450	0.568804208272212	0.0229	-0.00712553812657727	0.6264	0.0229	NA	PPARA	3537	0.0879649122807017	0.99706050808314	0.0879649122807017	CYP3A4,CYP3A5,CYP3A7,ADH1C,ADH1B,ADH1A,CYP3A43,AKR1C2,AKR1C1,UGT2B17,UGT2B10,UGT2B15,CYP1B1,CYP2F1,ADH6,ALDH3A1,GSTK1,ADH4,UGT2A3,GSTA1,GSTA3,GSTA4,CYP2C8,EPHX1,MGST3
KEGG_HEMATOPOIETIC_CELL_LINEAGE	0.447211858109609	0.0243	-0.000297250433490215	0.9644	0.0243	NA	PPARA	2607	0.092396511627907	0.99706050808314	0.092396511627907	GYPA,CD44,IL4R,CSF3R,IL1B,IL11RA,CD36,IL1R2,IL1R1,FCER2,IL7R,CD7,ITGA4,CD19,CD14
KEGG_STEROID_BIOSYNTHESIS	0.663976043227914	0.0245	-0.00582629733866588	0.8924	0.0245	NA	PPARA	1233	0.092728530259366	0.99706050808314	0.092728530259366	TM7SF2,SOAT2,EBP,LIPA,LSS,FDFT1,DHCR7
BIOCARTA_TOLL_PATHWAY	0.512552406258706	0.0249	-0.00182869569515149	0.9409	0.0249	NA	PPARA	4384	0.093054857142857	0.99706050808314	0.093054857142857	PPARA,NFKBIA,TLR3,TLR4,TLR9,MYD88,CHUK,MAPK14,JUN,MAP3K14,CD14
KEGG_INSULIN_SIGNALING_PATHWAY	0.398778640803864	0.0265	-0.00243369424853482	0.7691	0.0265	NA	PPARA	5531	0.0968212290502793	0.99706050808314	0.0968212290502793	PDE3B,RPS6KB2,RPS6KB1,PRKACG,PRKAR2A,SLC2A4,PIK3CA,PRKACB,IRS4,SOCS2,PTPRF,PIK3CB,PIK3CD,PRKAB2,SOCS4,PPARGC1A,MAPK3,PHKA2,GRB2,PPP1R3C,PPP1R3B,GYS1,SREBF1,MAP2K2,ACACB,CBLC,PRKAR1B,PTPN1,PDPK1,PHKG1,FLOT1,G6PC,PKLR,EXOC7,HK2,MKNK1,HK3,FASN,PRKAA1,SH2B2,CALML5,INPP5D,PIK3R1,ARAF,LIPE,CALM1
KEGG_VASCULAR_SMOOTH_MUSCLE_CONTRACTION	0.413304889785169	0.0268	-0.00515975391942846	0.5498	0.0268	NA	PPARA	7015	0.0973733333333333	0.99706050808314	0.0973733333333333	ADCY3,GNA13,ADCY2,ADCY8,GNA12,ADCY6,PRKACG,PLA2G1B,PRKACB,MAPK3,PLA2G2A,PLA2G2E,PLA2G2F,KCNMB3,ADORA2B,KCNMB2,MAP2K1,MAP2K2,PLA2G4A,AVPR1B,AVPR1A,ADRA1A,GUCY1A3,CALCRL,PRKCA,RAMP2,ARHGEF1,ACTA2,ARHGEF12,PRKCD,GUCY1B3,PLA2G5,PPP1R12B,CALD1,JMJD7-PLA2G4B,CYP4A22,PLA2G12A,CALML6,CALML5,PLA2G10,NPR1,NPR2,ITPR3,ITPR2,CYP4A11,ARAF,CALM2,CALM1
KEGG_GLYCOLYSIS_GLUCONEOGENESIS	0.527158507770569	0.0327	-0.00727434679334917	0.6507	0.0327	NA	PPARA	3732	0.111095064935065	0.99706050808314	0.111095064935065	LDHB,ADH1C,ADH1B,ADH1A,ACSS2,PDHA1,PFKL,PGM2,G6PC,PGM1,ALDH9A1,ALDOA,ALDOC,ALDOB,HK2,ADH6,ALDH3A1,ADH4,HK3,ENO2,DLAT,GPI
BIOCARTA_NFKB_PATHWAY	0.54751900191083	0.0343	-0.0155578604237665	0.7314	0.0343	NA	PPARA	4048	0.11533264781491	0.99706050808314	0.11533264781491	IL1R1,NFKBIA,TLR4,TNFRSF1A,TNFRSF1B,MYD88,MAP3K14,CHUK
BIOCARTA_LAIR_PATHWAY	0.584386059642977	0.0351	-0.0352540364390461	0.5232	0.0351	NA	PPARA	6040	0.116821374045802	0.99706050808314	0.116821374045802	KNG1,IL8,C6,C5,ITGA4,ITGB1,VCAM1
BIOCARTA_MET_PATHWAY	0.487576859750387	0.0352	-0.00405258475832757	0.9039	0.0352	NA	PPARA	7573	0.116856852791878	0.99706050808314	0.116856852791878	GRB2,MAP4K1,ITGB1,PXN,PTK2,DOCK1,PTK2B,PIK3CA,PIK3R1,RASA1,ACTA1,MAP2K1,MAP2K2,MET,HGF,STAT3,PTPN11,JUN,MAPK3
BIOCARTA_CREB_PATHWAY	0.479451240956591	0.0364	-0.0444104134762634	0.4085	0.0364	NA	PPARA	5501	0.119326315789474	0.99706050808314	0.119326315789474	GRB2,PRKACG,PIK3CA,PRKACB,PIK3R1,PRKCA,CREB1,MAPK14,PRKAR1B,MAPK3
KEGG_INOSITOL_PHOSPHATE_METABOLISM	0.461551581616386	0.0384	-0.00281954887218045	0.9024	0.0384	NA	PPARA	7015	0.124017777777778	0.99706050808314	0.124017777777778	IMPA2,CDIPT,IMPA1,PIP5K1B,PIP5K1C,MIOX,PIK3C3,PIK3CA,ITPK1,IPMK,ALDH6A1,PIK3C2G,PIK3CB,PIK3C2B,PIK3CD,PI4KB,PLCE1,INPP4B,INPP1,OCRL,INPP5K,PLCD3,PLCG2,IPPK
BIOCARTA_STRESS_PATHWAY	0.518609590349416	0.041	-0.0220301308965177	0.6233	0.041	NA	PPARA	4048	0.129854457831325	0.99706050808314	0.129854457831325	TRAF2,NFKBIA,TNFRSF1A,CHUK,MAPK14,JUN,MAP3K14
BIOCARTA_IGF1MTOR_PATHWAY	0.536586274719645	0.0464	-0.00192592592592593	0.9763	0.0464	NA	PPARA	2221	0.142133957845433	0.99706050808314	0.142133957845433	PDK2,RPS6KB1,PIK3R1
BIOCARTA_NFAT_PATHWAY	0.439523532863959	0.0492	-0.0321511599149231	0.2337	0.0492	NA	PPARA	5616	0.148966666666667	0.99706050808314	0.148966666666667	RPS6KB1,PRKACG,PRKAR2A,PIK3CA,PRKACB,ACTA1,MYH2,CAMK4,MAPK3,CAMK1,NFATC2,NKX2-5,PIK3R1,CSNK1A1,IGF1,MAPK14,PRKAR1B,CALM2,CALM1
BIOCARTA_MTOR_PATHWAY	0.515931397149876	0.0515	-0.00192621129056156	0.972	0.0515	NA	PPARA	1593	0.153044897959184	0.99706050808314	0.153044897959184	PDK2,RPS6KB1,PIK3R1
KEGG_LEUKOCYTE_TRANSENDOTHELIAL_MIGRATION	0.392861126312029	0.0558	-0.0106182395554232	0.373	0.0558	NA	PPARA	6474	0.162553229398664	0.99706050808314	0.162553229398664	OCLN,MMP9,MYL10,CTNNB1,ACTG1,PIK3CA,RAPGEF4,NCF1,PIK3CB,PIK3CD,ACTN2,CTNNA3,THY1,MYL7,SIPA1,ITGB1,PXN,PTK2,ITK,ITGA4,MYL12A,PTPN11,PLCG2,CLDN7,CLDN4,CLDN3,BCAR1,CLDN5,ARHGAP5,CXCR4,ESAM,PRKCA,CLDN1,CLDN2,CTNND1,CLDN10,CLDN14,CDH5,VCAM1,PTK2B,PIK3R1,ACTB,CYBA,CYBB,RASSF5,MAPK14,PECAM1
KEGG_NICOTINATE_AND_NICOTINAMIDE_METABOLISM	0.509464190904556	0.0574	-0.00760606509606361	0.8585	0.0574	NA	PPARA	4502	0.165737748344371	0.99706050808314	0.165737748344371	ENPP1,ENPP3,NADK,NNT,NT5C2,AOX1,NT5E
BIOCARTA_BAD_PATHWAY	0.47323251728334	0.0615	-0.044408219719423	0.3468	0.0615	NA	PPARA	2929	0.174494577006508	0.99706050808314	0.174494577006508	BCL2L1,PRKACG,PRKACB,PIK3R1,IGF1,PRKAR1B,MAPK3
BIOCARTA_MCALPAIN_PATHWAY	0.483779266621737	0.0621	-0.0480588758273239	0.435	0.0621	NA	PPARA	2658	0.175435853131749	0.99706050808314	0.175435853131749	PXN,PRKACG,PRKACB,ACTA1,PRKAR1B,MAPK3
KEGG_PRION_DISEASES	0.477831255070098	0.0628	-0.00489251297257228	0.8554	0.0628	NA	PPARA	6752	0.177031034482759	0.99706050808314	0.177031034482759	C9,C6,C5,HSPA1A,C1QC,PRKACG,IL1B,PRKACB,EGR1,IL6,MAP2K1,MAP2K2,C8A,C1QA,C8B,C1QB,MAPK3
KEGG_GLYCOSAMINOGLYCAN_DEGRADATION	0.508594728940459	0.0652	-0.0144698503629809	0.7937	0.0652	NA	PPARA	4627	0.181450212765957	0.99706050808314	0.181450212765957	HYAL3,GUSB,HEXB,HYAL4,GNS,IDS,HS3ST3B1,IDUA
KEGG_VEGF_SIGNALING_PATHWAY	0.408326436614848	0.0672	-0.00990344144590245	0.4998	0.0672	NA	PPARA	9650	0.185437974683544	0.99706050808314	0.185437974683544	PTGS2,CDC42,CASP9,PLA2G1B,PIK3CA,SHC2,AKT3,AKT2,PRKCA,PIK3CB,PIK3CD,PRKCG,VEGFA,MAPK3,PLA2G2A,HSPB1,PLA2G2E,PLA2G5,PLA2G2F,MAPKAPK3,MAPKAPK2,PXN,PTK2,JMJD7-PLA2G4B,KRAS,RAC3,PLA2G12A,RAC1,PPP3CC,NFATC4,CHP,PPP3CA,NFATC2,PIK3R1,PLA2G10,MAP2K1,MAP2K2,SPHK1,MAPK11,BAD,KDR,PLA2G4A,MAPK12,MAPK14,PLCG2
KEGG_SMALL_CELL_LUNG_CANCER	0.418572214578364	0.069	-0.000247696423263648	0.988	0.069	NA	PPARA	5642	0.189207547169811	0.99706050808314	0.189207547169811	FHIT,PTGS2,CASP9,PIK3CA,MYC,CHUK,PIK3CB,PIK3CD,CDK6,CDK4,PIAS4,LAMC3,ITGA2B,TRAF2,NFKBIA,BCL2L1,PTK2,LAMB3,ITGAV,PIK3R1,TRAF4,FN1,COL4A1,ITGA3,BIRC3,BIRC2,LAMA1,LAMA4
BIOCARTA_41BB_PATHWAY	0.530664846679831	0.0693	-0.034513405421419	0.6225	0.0693	NA	PPARA	3829	0.189236743215031	0.99706050808314	0.189236743215031	NFKBIA,TNFRSF9,JUN,MAPK14,CHUK
BIOCARTA_TGFB_PATHWAY	0.531074549559188	0.0704	-0.0226655473803763	0.7109	0.0704	NA	PPARA	1438	0.190254545454545	0.99706050808314	0.190254545454545	TGFBR2,CDH1,TGFB2,MAPK3
KEGG_PYRIMIDINE_METABOLISM	0.426782407810777	0.071	-0.00763358778625954	0.5653	0.071	NA	PPARA	6679	0.190694045174538	0.99706050808314	0.190694045174538	DTYMK,PRIM1,NT5C2,POLR2J2,POLR2J3,NME6,NME5,PNPT1,CMPK1,CMPK2,TK1,POLE2,POLE3,DHODH,ENTPD5,ENTPD6,ENTPD4,ENTPD1,UPB1,AK3,POLD1,POLD2,NT5E,NT5C,UMPS,RRM2,RRM1,TXNRD2,TXNRD1,POLR2F,POLR2E,POLR2L,DPYS,TYMS,TYMP,DCTD,POLR3GL,POLR3C,UCKL1,DPYD
BIOCARTA_HCMV_PATHWAY	0.514218230501793	0.071	-0.044388485656446	0.5714	0.071	NA	PPARA	7401	0.190694045174538	0.99706050808314	0.190694045174538	MAP2K1,MAP2K2,CREB1,MAPK14,MAPK3,PIK3CA,PIK3R1
KEGG_DRUG_METABOLISM_CYTOCHROME_P450	0.531904993586047	0.0716	-0.00712624338100658	0.6323	0.0716	NA	PPARA	5342	0.190882926829268	0.99706050808314	0.190882926829268	CYP3A4,CYP3A5,CYP3A7,ADH1C,ADH1B,ADH1A,CYP3A43,CYP1A2,ALDH3B1,UGT2B17,CYP2A6,UGT2B10,UGT2B15,ADH6,ALDH3A1,FMO5,GSTK1,ADH4,FMO3,UGT2A3,GSTA1,GSTA3,GSTA4,GSTA5,CYP2C8,MGST3,AOX1,UGT2B4,UGT2B7
KEGG_HISTIDINE_METABOLISM	0.508691303595578	0.0718	-0.00128452151573539	0.9741	0.0718	NA	PPARA	4294	0.190882926829268	0.99706050808314	0.190882926829268	CNDP1,ALDH3A1,ASPA,HDC,LCMT1,ACY3,FTCD,UROC1,ALDH9A1
KEGG_ARGININE_AND_PROLINE_METABOLISM	0.490214175737039	0.0726	-0.00677647524360687	0.6971	0.0726	NA	PPARA	4989	0.19184	0.99706050808314	0.19184	SAT2,CKB,GOT1,P4HA1,DAO,GATM,OTC,GLUL,ALDH1B1,OAT,ALDH9A1,PRODH,ASS1,GLUD1,ARG1,ARG2,ALDH4A1,ODC1,CPS1,CKMT1A,GLS,PRODH2
KEGG_VIBRIO_CHOLERAE_INFECTION	0.422644378448604	0.0756	-0.0149379235297027	0.6354	0.0756	NA	PPARA	3562	0.196981673306773	0.99706050808314	0.196981673306773	ADCY3,ACTG1,PRKACG,PRKACB,ATP6V0D1,SEC61B,ATP6V1B2,ATP6V0B,ATP6V0C,ERO1L,TCIRG1,PLCG2,ATP6V0A1
KEGG_CITRATE_CYCLE_TCA_CYCLE	0.564792163160778	0.0769	-0.016501976284585	0.6891	0.0769	NA	PPARA	3601	0.198784980237154	0.99706050808314	0.198784980237154	OGDHL,OGDH,PDHA1,ACO2,ACO1,CS,IDH3B,DLAT,IDH3A,SDHA,MDH2,PC
BIOCARTA_MTA3_PATHWAY	0.529224414930024	0.0784	-0.0124438299343242	0.8129	0.0784	NA	PPARA	2478	0.200679452054795	0.99706050808314	0.200679452054795	ALDOA,CDH1,MBD3,CTSD,HSPB1,TUBA4B
KEGG_PHOSPHATIDYLINOSITOL_SIGNALING_SYSTEM	0.419617328315517	0.0808	-0.00282262058037041	0.8492	0.0808	NA	PPARA	7015	0.205216310679612	0.99706050808314	0.205216310679612	IMPA2,CDIPT,IMPA1,PIP5K1B,PIP5K1C,PIK3C3,PIK3CA,ITPK1,PRKCA,PIK3C2G,PIK3CB,PIK3C2B,PIK3CD,PI4KB,PLCE1,INPP4B,INPP1,OCRL,INPP5K,DGKG,PLCD3,CALML6,CALML5,INPP5D,PIK3R1,DGKI,ITPR3,ITPR2,PLCG2,IPPK,CALM2,CALM1
KEGG_TYPE_II_DIABETES_MELLITUS	0.429056959235837	0.0877	-0.00306566455696203	0.896	0.0877	NA	PPARA	5290	0.220175815738964	0.99706050808314	0.220175815738964	HK2,SLC2A4,SLC2A2,HK3,PIK3R1,IRS4,SOCS2,PIK3CB,PIK3CD,SOCS4,PRKCD,PKLR,MAPK3
KEGG_TGF_BETA_SIGNALING_PATHWAY	0.407912374476529	0.0884	-0.000743126083725539	0.937	0.0884	NA	PPARA	1556	0.221084512428298	0.99706050808314	0.221084512428298	NOG,LTBP1,FST,TGFB2,ZFYVE9,INHBE,MAPK3,THBS1,BMP4,SMAD6,TGFBR2
KEGG_GLYCINE_SERINE_AND_THREONINE_METABOLISM	0.511676339847327	0.0946	-0.00479272691338505	0.8091	0.0946	NA	PPARA	4346	0.230422346368715	0.99706050808314	0.230422346368715	PIPOX,GLDC,ALAS1,DAO,GATM,CTH,PHGDH,AGXT2,CBS
BIOCARTA_MPR_PATHWAY	0.433249668640356	0.1001	-0.0133425578177505	0.7547	0.1001	NA	PPARA	2005	0.239361608775137	0.99706050808314	0.239361608775137	PAQR7,PRKACG,ACTR3,CDK1,ACTA1,PRKAR1B,MAPK3
BIOCARTA_SHH_PATHWAY	0.502882429440674	0.1023	-0.0195023205292782	0.7723	0.1023	NA	PPARA	6332	0.243731147540984	0.99706050808314	0.243731147540984	GLI2,PRKACG,SMO,PRKAR2A,PRKAR1B,PTCH1,PRKACB
KEGG_AMINO_SUGAR_AND_NUCLEOTIDE_SUGAR_METABOLISM	0.438142039756333	0.1037	-0.00202709383961238	0.9368	0.1037	NA	PPARA	6736	0.245279566003617	0.99706050808314	0.245279566003617	CYB5R3,GNPDA1,GNE,GNPNAT1,HEXB,UGDH,HK2,GMPPB,HK3,GMPPA,GALT,PMM1,PGM2,GPI,RENBP,AMDHD2,MPI,PGM1,FPGT,UGP2
KEGG_NITROGEN_METABOLISM	0.508027616666859	0.1043	-0.0133846989677483	0.6784	0.1043	NA	PPARA	3996	0.246045405405405	0.99706050808314	0.246045405405405	CA12,CPS1,CTH,GLUL,CA9,GLS
KEGG_FRUCTOSE_AND_MANNOSE_METABOLISM	0.48145103935201	0.1044	-0.00859853726032813	0.7062	0.1044	NA	PPARA	5496	0.246045405405405	0.99706050808314	0.246045405405405	ALDOA,SORD,ALDOC,PFKFB2,ALDOB,HK2,MTMR1,HK3,GMPPA,PFKL,PMM1,MPI,AKR1B1,PHPT1,FPGT
KEGG_CYTOKINE_CYTOKINE_RECEPTOR_INTERACTION	0.374881166065083	0.105	-0.0020985310282802	0.548	0.105	NA	PPARA	6671	0.246129032258065	0.99706050808314	0.246129032258065	IL6ST,IFNE,IFNK,LIFR,VEGFB,CCR9,VEGFC,CCR6,PPBP,CCR2,CX3CR1,IL1R2,IL1R1,CD70,IL17A,IFNA1,IFNA8,TGFBR2,HGF,KDR,GH2,IL5RA,TNFRSF11B,IL4R,IL1RAP,GHR,TNFRSF10A,INHBB,TNFRSF10C,TNFRSF10B,IL20RA,INHBE,IL12B,CSF3,CXCL3,IL7R,CCL26,CCL25,CCL20,IL10RB,CCL21,IL6,IL8,IL7,CCL19,CCL18,IL18,TGFB3,TNFSF15,IL15,CXCL11,IL11,TGFB2,IL1B,CSF3R,IL25,TNFRSF14,IL11RA,CCL3,TNFRSF12A,CNTFR,CX3CL1,CCL4,MET,CXCL14,CXCL13,IL…
KEGG_TOLL_LIKE_RECEPTOR_SIGNALING_PATHWAY	0.391079139263156	0.105	-0.00183440753594447	0.839	0.105	NA	PPARA	3237	0.246129032258065	0.99706050808314	0.246129032258065	TLR3,TLR4,TLR9,MYD88,MAP3K8,IL1B,JUN,MAPK3,CCL3,CCL4,IFNA8,SPP1,CHUK,IFNAR2,CTSK,IL12B,PIK3R1,IL8,IRF5,MAPK14,CD14
BIOCARTA_TNFR2_PATHWAY	0.512726645047568	0.105	-0.015554019356113	0.7941	0.105	NA	PPARA	4048	0.246129032258065	0.99706050808314	0.246129032258065	TRAF2,NFKBIA,TNFRSF1B,MAP3K14,CHUK
KEGG_PURINE_METABOLISM	0.381848318918472	0.1056	-0.00188923138112757	0.7885	0.1056	NA	PPARA	4475	0.247092665474061	0.99706050808314	0.247092665474061	ADCY3,FHIT,GDA,PDE3B,PRIM1,NT5C2,PDE4C,POLR2J3,NME6,NME5,PDE5A,PRPS2,ENPP1,ENPP3,PNPT1,POLE2,ENTPD5,ENTPD6,ENTPD4,ENTPD1,ALLC,AK1,PDE6G,PDE7B,POLD1,POLD2,PDE11A,GUCY1A3,PDE8B,NT5E,GMPR,RRM2,RRM1,PKLR,GUCY1B3,POLR2E,POLR2L,PDE1A,NPR1,POLR3C
KEGG_CYSTEINE_AND_METHIONINE_METABOLISM	0.453119845493657	0.1066	-0.0047934374382289	0.8707	0.1066	NA	PPARA	7154	0.248987142857143	0.99706050808314	0.248987142857143	LDHB,IL4I1,GOT1,MAT1A,DNMT3L,AMD1,DNMT3A,CDO1,TAT,ADI1,CTH,APIP,MPST,CBS
BIOCARTA_AKAPCENTROSOME_PATHWAY	0.510391170066803	0.1078	-0.0133300419649469	0.852	0.1078	NA	PPARA	2020	0.250448312611012	0.99706050808314	0.250448312611012	CDK1,PRKACG,PRKACB
KEGG_APOPTOSIS	0.389633334894691	0.1095	-0.00490511816875588	0.7527	0.1095	NA	PPARA	5656	0.252388732394366	0.99706050808314	0.252388732394366	PRKACG,PRKAR2A,MYD88,CASP9,CASP7,IL1RAP,PIK3CA,IL1B,CSF2RB,PRKACB,CHUK,IRAK2,PIK3CB,PIK3CD,TNFRSF10A,TNFRSF10C,TNFRSF10B,MAP3K14,TRAF2,IL1R1,NFKBIA,BCL2L1,TNFRSF1A,CHP,PIK3R1,BIRC3,BIRC2,ATM,PRKAR1B
BIOCARTA_VIP_PATHWAY	0.442893891294169	0.111	-0.0321082789962458	0.5446	0.111	NA	PPARA	5531	0.253453287197232	0.99706050808314	0.253453287197232	NFKBIA,PRKACG,PRKAR2A,PRKACB,NFATC2,MYC,CHUK,PRKAR1B,CALM1
BIOCARTA_MYOSIN_PATHWAY	0.463332447100582	0.1134	-0.0307821532684421	0.4483	0.1134	NA	PPARA	5374	0.254208904109589	0.99706050808314	0.254208904109589	GNA13,MYL7,PPP1R12B,GNA12,ARHGAP5,ARHGEF4,PRKCA,ARHGEF3,ARHGEF2,ARHGEF7,ARHGEF6,PKN1,ARHGEF12
BIOCARTA_TID_PATHWAY	0.492166103144559	0.1135	-0.0155547874179053	0.8159	0.1135	NA	PPARA	1230	0.254208904109589	0.99706050808314	0.254208904109589	TNFRSF1A,TNFRSF1B
KEGG_DILATED_CARDIOMYOPATHY	0.394305066006913	0.114	-0.00104058272632674	0.9202	0.114	NA	PPARA	6003	0.254892307692308	0.99706050808314	0.254892307692308	ADCY3,ADCY2,ADCY8,ADCY6,TGFB3,TGFB2,PRKACG,ACTG1,DES,PRKACB,CACNG4,MYH6,CACNG1,ADRB1,RYR2,ITGA2B,CACNB1,ITGA11,ITGA10,ITGB5,TPM2,ITGB1,TPM1,TPM3,ITGAV,ITGB6,ACTB,SLC8A1,IGF1,ITGA3,ITGA4,ITGA8
KEGG_SYSTEMIC_LUPUS_ERYTHEMATOSUS	0.462738849239832	0.116	-0.0146971201588878	0.1579	0.116	NA	PPARA	6406	0.257166101694915	0.99706050808314	0.257166101694915	HIST2H2AA3,SNRPD1,C1QC,HIST1H2BO,HIST1H2BN,HIST1H2BK,HIST1H2BL,HIST1H2BI,HIST1H2BJ,H2AFZ,H2AFY,H2AFX,C4A,H2AFJ,C1QA,C1QB,HIST1H4K,LOC391769,H2AFB1,TROVE2,HIST1H4A,HIST1H4B,HIST1H4C,HIST1H4J,HIST1H4H,HIST2H3A,HIST1H3J,SSB,HIST2H3D,LOC644950,HIST1H3B,HIST1H3C,HIST1H3D,HIST1H3I,HLA-DMA,HIST2H2AB,HIST2H2AC,HIST3H2BB,C8A,C8B,CD80,HIST2H2BE,HIST2H2BF,HIST1H2AB,HIST1H2AC,C9,HIST1H2AG,C6,C5,HIST1H2AE,C2,…
KEGG_PRIMARY_BILE_ACID_BIOSYNTHESIS	0.53702389985542	0.1165	-0.00409795595931668	0.9233	0.1165	NA	PPARA	2979	0.257837563451777	0.99706050808314	0.257837563451777	AMACR,CYP7A1,HSD17B4
KEGG_PATHOGENIC_ESCHERICHIA_COLI_INFECTION	0.418160824236113	0.118	-0.00183041456416345	0.9193	0.118	NA	PPARA	5642	0.260276559865093	0.99706050808314	0.260276559865093	OCLN,TUBB2C,TLR4,CTNNB1,ACTG1,CTTN,TUBA1A,TUBB1,PRKCA,ARHGEF2,NCL,NCK2,CLDN1,YWHAZ,CDH1,TUBA3E,ACTB,HCLS1,TUBA8,CD14
KEGG_ALDOSTERONE_REGULATED_SODIUM_REABSORPTION	0.444798380321136	0.1225	-0.00959019229818577	0.6839	0.1225	NA	PPARA	7515	0.266605657237937	0.99706050808314	0.266605657237937	FXYD2,ATP1B1,ATP1B3,ATP1B4,SFN,PDPK1,KRAS,PIK3CA,SCNN1B,SCNN1A,PIK3R1,IRS4,PRKCA,SGK1,PIK3CB,PIK3CD,IGF1,ATP1A2,MAPK3,HSD11B1,HSD11B2
BIOCARTA_INSULIN_PATHWAY	0.468639491414252	0.125	-0.0443972541853919	0.5223	0.125	NA	PPARA	6347	0.270247933884298	0.99706050808314	0.270247933884298	GRB2,PTPN11,SLC2A4,JUN,MAPK3,PIK3CA,PIK3R1,RASA1
KEGG_PATHWAYS_IN_CANCER	0.356427823465674	0.1318	-0.000250689395838556	0.9478	0.1318	NA	PPARA	6583	0.280741463414634	0.99706050808314	0.280741463414634	PTGS2,PGF,STAT5B,CTNNB1,PIK3CA,WNT10A,WNT10B,PIK3CB,PIK3CD,CTNNA3,VEGFB,JUP,VEGFC,PIAS4,LAMC3,JUN,MAPK3,PIAS1,ITGA2B,NFKBIA,BCL2L1,LAMB4,LAMB3,RAC3,BMP4,MAP2K1,MAP2K2,TGFBR2,HGF,CBLC,LAMA1,LAMA4,NTRK1,FGF6,FGF5,FGF8,PPARG,MITF,GLI2,TGFA,FGF1,MYC,FGF3,FGF4,CTBP2,APC2,PML,TFG,WNT8B,IL6,IL8,IGF1,BIRC5,MAPK10,APPL1,BIRC3,FZD5,BIRC2,FZD4,WNT7B,RASSF5,RASSF1,ARAF,PTCH1,WNT7A,MMP9,FGF17,STK36,ARNT2,TGFB…
KEGG_MAPK_SIGNALING_PATHWAY	0.349894973596412	0.1335	-0.0018496300739852	0.6656	0.1335	NA	PPARA	7573	0.282096930533118	0.99706050808314	0.282096930533118	MAP3K6,MAP3K5,MAP3K8,PLA2G1B,MAP2K6,PTPRR,JUN,MAPK3,PLA2G2A,PLA2G2E,PLA2G2F,IL1R2,IL1R1,CACNB1,HSPA1A,HSPA1B,KRAS,RAC3,RAC1,DUSP16,NTF3,MAP2K1,TAOK2,MAP2K2,TGFBR2,PLA2G4A,NTRK1,NTRK2,FGF6,FGF5,FGF8,FGF9,FGF1,MYC,FGF3,FGF4,CACNG8,CACNG4,CACNG2,CACNG1,FLNC,ECSIT,FLNA,MAP3K14,PLA2G5,MAP3K11,MKNK1,GNG12,PLA2G12A,CHP,RASA1,RASA2,PLA2G10,MAPK10,DUSP5,DUSP3,RPS6KA3,RPS6KA2,MAPK14,DUSP9,DUSP8,CD14,DUSP7,…
KEGG_REGULATION_OF_ACTIN_CYTOSKELETON	0.357823668971062	0.1341	-0.0010468594217348	0.851	0.1341	NA	PPARA	8298	0.282208360128617	0.99706050808314	0.282208360128617	ACTG1,PIK3CA,ROCK1,PIK3CB,PIK3CD,MAPK3,ITGA2B,ITGA11,ITGA10,BDKRB1,BDKRB2,PXN,KRAS,PFN4,RAC3,RAC1,GIT1,MAP2K1,MAP2K2,NCKAP1L,NCKAP1,FGF6,FGF5,FGF8,FGF9,BCAR1,FGF1,FGF3,FGF4,ARHGEF4,ARHGEF1,ARHGEF7,ARHGEF6,ARHGEF12,WAS,APC2,GNG12,ARAF,CD14,GNA13,ENAH,FGF14,FGF17,GNA12,IQGAP3,FGF10,IQGAP2,MYL10,IQGAP1,TIAM2,PDGFD,BAIAP2,FGF22,ACTN2,FGF21,FGFR2,MYL7,DIAPH1,DIAPH2,MRAS,ITGAE,ITGB4,ITGB5,ITGB1,ITGAM,P…
BIOCARTA_IGF1_PATHWAY	0.465828773733622	0.1396	-0.0443972541853919	0.5087	0.1396	NA	PPARA	6347	0.288462559241706	0.99706050808314	0.288462559241706	GRB2,IGF1,PTPN11,JUN,MAPK3,PIK3CA,PIK3R1,RASA1
BIOCARTA_ECM_PATHWAY	0.449460905726742	0.1428	-0.0444016397490986	0.5252	0.1428	NA	PPARA	2658	0.293683018867925	0.99706050808314	0.293683018867925	DIAPH1,PXN,ARHGAP5,MAPK3,PIK3R1
KEGG_RENAL_CELL_CARCINOMA	0.402186882733716	0.1458	-0.00405940594059406	0.7844	0.1458	NA	PPARA	4698	0.298649765258216	0.99706050808314	0.298649765258216	PGF,ARNT2,TGFB3,TGFB2,PAK6,TGFA,PIK3CB,VEGFB,VEGFC,HIF1A,JUN,MAPK3,GRB2,EGLN3,EGLN2,EGLN1,PIK3R1,MET,HGF,PTPN11,ARAF
BIOCARTA_CXCR4_PATHWAY	0.445883293467228	0.1459	-0.0444038328558728	0.4808	0.1459	NA	PPARA	6971	0.298649765258216	0.99706050808314	0.298649765258216	PRKCA,PIK3C2G,MAP2K1,BCAR1,PXN,PTK2,PTK2B,CXCR4,MAPK3,PIK3CA,PIK3R1
BIOCARTA_IL7_PATHWAY	0.509760466364811	0.1486	-0.00207376684935565	0.9579	0.1486	NA	PPARA	6912	0.30370125	0.99706050808314	0.30370125	IL7,STAT5B,IL7R,PTK2B,PIK3CA,PIK3R1
BIOCARTA_CDMAC_PATHWAY	0.480013278466486	0.1535	-0.0480398933543991	0.5373	0.1535	NA	PPARA	6347	0.310321483771252	0.99706050808314	0.310321483771252	PRKCA,NFKBIA,CUZD1,JUN,MAPK3,MYC
BIOCARTA_VEGF_PATHWAY	0.434475202131533	0.1582	-0.00988093473642607	0.8121	0.1582	NA	PPARA	5333	0.315552511415525	0.99706050808314	0.315552511415525	PXN,PTK2,EIF1AX,PIK3CA,PIK3R1,EIF2B4,FLT1,KDR,HIF1A
KEGG_TERPENOID_BACKBONE_BIOSYNTHESIS	0.552086248170694	0.1617	-0.00118489261910639	0.9823	0.1617	NA	PPARA	4936	0.319491842900302	0.99706050808314	0.319491842900302	MVD,HMGCR,FDPS,HMGCS2,MVK
BIOCARTA_PAR1_PATHWAY	0.425202586335841	0.1633	-0.0307912815697128	0.3702	0.1633	NA	PPARA	6971	0.322166515837104	0.99706050808314	0.322166515837104	GNA13,PPP1R12B,GNA12,PTK2B,PIK3CA,PIK3R1,ARHGEF4,PRKCA,ARHGEF3,ARHGEF2,ARHGEF1,ARHGEF7,ARHGEF6,ARHGEF18,ARHGEF12,F2R
KEGG_FC_EPSILON_RI_SIGNALING_PATHWAY	0.384744063018873	0.1671	-0.0179278922345483	0.2597	0.1671	NA	PPARA	7574	0.328178378378378	0.99706050808314	0.328178378378378	BTK,PLA2G1B,PIK3CA,MAP2K6,SYK,PRKCA,PIK3CB,PIK3CD,PRKCD,MAPK3,PLA2G2A,PLA2G2E,PLA2G5,PLA2G2F,GRB2,JMJD7-PLA2G4B,KRAS,RAC3,PLA2G12A,RAC1,INPP5D,PIK3R1,PDK1,IL5,PLA2G10,MAP2K1,MAP2K2,MAPK10,PLA2G4A,MAPK14,PLCG2
KEGG_NUCLEOTIDE_EXCISION_REPAIR	0.437830643565676	0.1704	-0.0288737268861861	0.4113	0.1704	NA	PPARA	5641	0.333442388059701	0.99706050808314	0.333442388059701	RAD23B,RAD23A,RPA3,ERCC8,RPA2,POLE2,ERCC4,ERCC2,LIG1,GTF2H3,GTF2H5,RFC5,RFC2,POLD1,POLD2,DDB2,CUL4B
KEGG_BLADDER_CANCER	0.4225410454104	0.1711	-0.0154241645244216	0.5684	0.1711	NA	PPARA	6851	0.333530253353204	0.99706050808314	0.333530253353204	PGF,MMP9,CDH1,TYMP,CDKN2A,THBS1,MYC,IL8,MAP2K1,MAP2K2,CDK4,DAPK1,VEGFB,VEGFC,CDKN1A,RASSF1,MAPK3,ARAF
BIOCARTA_RAS_PATHWAY	0.431323528841707	0.1726	-0.0444016397490986	0.4537	0.1726	NA	PPARA	7904	0.33584309063893	0.99706050808314	0.33584309063893	MAP2K1,RALBP1,BAD,BCL2L1,RALGDS,CASP9,RAC1,MAPK3,PIK3CA,PIK3R1,CHUK
KEGG_GLUTATHIONE_METABOLISM	0.438592422453734	0.1728	-0.00875370919881306	0.7144	0.1728	NA	PPARA	3544	0.33584309063893	0.99706050808314	0.33584309063893	GSS,GPX1,GPX6,GPX4,GPX3,RRM2,RRM1,GSTK1,GSTA1,ODC1,GSTA3,GSTA4,MGST3,GGT5
BIOCARTA_CCR5_PATHWAY	0.479984867257894	0.1738	-0.0320940107638375	0.5721	0.1738	NA	PPARA	6366	0.337285459940653	0.99706050808314	0.337285459940653	PRKCA,CCL4,PTK2B,JUN,MAPK14,CALM2,CALM1
KEGG_ARRHYTHMOGENIC_RIGHT_VENTRICULAR_CARDIOMYOPATHY_ARVC	0.383349108990352	0.1761	-0.00103975837995742	0.9442	0.1761	NA	PPARA	7022	0.340737869822485	0.99706050808314	0.340737869822485	GJA1,CTNNB1,ACTG1,DES,CACNG8,CACNG4,LEF1,ACTN2,CACNG2,CACNG1,CTNNA3,JUP,RYR2,ITGA2B,ITGA11,CACNB1,ITGB4,ITGA10,ITGB5,CDH2,ITGB1,ITGAV,ITGB6,ACTB,SLC8A1,ITGA3,ITGA4,PKP2,ITGA8
KEGG_JAK_STAT_SIGNALING_PATHWAY	0.358441568735996	0.1772	-0.00208778644927176	0.7431	0.1772	NA	PPARA	6671	0.342359822747415	0.99706050808314	0.342359822747415	IL6ST,STAT5B,IL15,IL11,IFNE,SPRED2,PIK3CA,CSF3R,IFNK,SOCS2,PIK3CB,PIK3CD,LIFR,PIM1,SOCS7,SOCS4,IL11RA,PIAS4,PIAS1,GRB2,CNTFR,BCL2L1,IFNA1,IFNA8,PTPN6,PTPN11,GH2,CBLC,IL5RA,IL22RA2,CSH1,SPRY2,SPRY1,IL4R,CSF2RB,MYC,CSF2RA,GHR,IFNAR2,IL20RA,IL12B,CSF3,CRLF2,IL7R,STAT4,IL10RB,PIK3R1,IL6,IL2RB,IL7,TSLP,PRLR
BIOCARTA_RELA_PATHWAY	0.485255987394494	0.1782	-0.0155524834600573	0.8338	0.1782	NA	PPARA	1112	0.343277761413844	0.99706050808314	0.343277761413844	TNFRSF1A,TNFRSF1B
BIOCARTA_BCELLSURVIVAL_PATHWAY	0.494831959152302	0.1834	-0.0443841026906937	0.5548	0.1834	NA	PPARA	5642	0.350582189781022	0.99706050808314	0.350582189781022	BIRC5,CASP7,PIK3CA,PIK3R1
KEGG_OOCYTE_MEIOSIS	0.382709164040123	0.1844	-0.0085321692544273	0.4757	0.1844	NA	PPARA	6347	0.351465502183406	0.99706050808314	0.351465502183406	ADCY3,ADCY2,PPP2R5A,ADCY8,BTRC,ADCY6,PKMYT1,AURKA,PRKACG,PRKACB,ANAPC2,SGOL1,ANAPC4,ESPL1,MAD2L1,MAPK3,MAD2L2,ANAPC10,FBXO43,FBXO5,CDC20,CDC26,PLK1,CDK1,YWHAZ,BUB1,CHP,CALML5,YWHAB,IGF1,ITPR3,CDC25C,ITPR2,CCNB1,YWHAG,RPS6KA3,RPS6KA2,CALM2,CALM1
BIOCARTA_HIVNEF_PATHWAY	0.399713082652118	0.1872	-0.0149408796319201	0.5154	0.1872	NA	PPARA	5656	0.353840462427746	0.99706050808314	0.353840462427746	ACTG1,CASP9,CASP7,CHUK,PRKCD,PSEN2,MAP3K14,TRAF2,LMNB1,NFKBIA,TNFRSF1A,PTK2,NUMA1,TNFRSF1B,RASA1,BIRC3,BIRC2
KEGG_RENIN_ANGIOTENSIN_SYSTEM	0.474396508017719	0.1905	-0.00350565348343455	0.9575	0.1905	NA	PPARA	746	0.356982808022923	0.99706050808314	0.356982808022923	ENPEP
BIOCARTA_AMI_PATHWAY	0.497198834906274	0.1937	-0.0131358024691358	0.7866	0.1937	NA	PPARA	8251	0.359098727015559	0.99706050808314	0.359098727015559	COL4A3,F10,COL4A1,F7,PLG,COL4A5,PROC,FGA,FGB,SERPINC1,TFPI,PROS1,F2R
BIOCARTA_CHEMICAL_PATHWAY	0.450538308392719	0.1976	-0.0182734097194785	0.7458	0.1976	NA	PPARA	7885	0.361483636363636	0.99706050808314	0.361483636363636	PRKCA,TLN1,BCL2L1,PXN,ATM,CASP6,PTK2,CASP9,CASP7,BAX,EIF2S1
KEGG_BASE_EXCISION_REPAIR	0.443692309941706	0.198	-0.0782230567771903	0.0967	0.198	NA	PPARA	5815	0.361709497206704	0.99706050808314	0.361709497206704	APEX2,UNG,XRCC1,POLE2,POLE3,LIG1,NEIL3,NEIL2,NEIL1,POLB,MPG,POLD1,POLD2,TDG
KEGG_LONG_TERM_DEPRESSION	0.382053493743389	0.2015	-0.00935550935550936	0.5826	0.2015	NA	PPARA	7112	0.365550624133148	0.99706050808314	0.365550624133148	GNA13,GNA12,PRKG2,PLCB4,GRID2,PLA2G1B,GUCY1A3,PRKCA,GRM1,MAPK3,PLA2G2A,GUCY1B3,PLA2G2E,PLA2G5,PLA2G2F,JMJD7-PLA2G4B,KRAS,PLA2G12A,PLA2G10,MAP2K1,MAP2K2,IGF1,ITPR3,ITPR2,PLA2G4A,GRIA2,ARAF
BIOCARTA_TFF_PATHWAY	0.437852829649646	0.2019	-0.0443972541853919	0.5165	0.2019	NA	PPARA	6671	0.365768975069252	0.99706050808314	0.365768975069252	GRB2,ITGB1,CTNNB1,PTK2,CASP9,MAPK3,PIK3CA,PIK3R1,GHR
BIOCARTA_NKCELLS_PATHWAY	0.464131986408785	0.204	-0.0443950617283951	0.3994	0.204	NA	PPARA	7155	0.367897520661157	0.99706050808314	0.367897520661157	KLRC4,PTPN6,MAP2K1,IL18,HLA-A,ITGB1,PTK2B,MAPK3,PIK3CA,PIK3R1,SYK
KEGG_MELANOMA	0.380307890748336	0.2061	-0.00405960691123323	0.79	0.2061	NA	PPARA	6851	0.370809903713893	0.99706050808314	0.370809903713893	FGF6,FGF5,FGF8,FGF9,FGF14,FGF17,MITF,FGF10,CDKN2A,PIK3CA,PDGFD,FGF1,FGF3,FGF4,PIK3CB,PIK3CD,CDK6,FGF22,CDK4,MAPK3,CDH1,PIK3R1,MAP2K1,MAP2K2,MET,IGF1,HGF,CDKN1A,ARAF
KEGG_COLORECTAL_CANCER	0.385918290812355	0.2112	-0.0227137767220903	0.2991	0.2112	NA	PPARA	8312	0.377906429548564	0.99706050808314	0.377906429548564	TGFB3,CTNNB1,TGFB2,CASP9,PIK3CA,MYC,PIK3CB,PIK3CD,LEF1,JUN,MAPK3,APC2,KRAS,RAC3,RAC1,AXIN2,PIK3R1,APC,AXIN1,MSH6,MAP2K1,TGFBR2,BIRC5,BAD,MAPK10,APPL1,RALGDS,BAX,ARAF
BIOCARTA_SPRY_PATHWAY	0.450016227541565	0.2129	-0.00602409638554217	0.9184	0.2129	NA	PPARA	974	0.379908867667121	0.99706050808314	0.379908867667121	SPRY2,SPRY1
BIOCARTA_CK1_PATHWAY	0.429585696440476	0.2141	-0.0562385819384782	0.506	0.2141	NA	PPARA	7197	0.380154138398914	0.99706050808314	0.380154138398914	GRM1,CDK5,PRKACG,PRKAR2A,CSNK1D,PRKAR1B,PRKACB
KEGG_AMYOTROPHIC_LATERAL_SCLEROSIS_ALS	0.399750250298889	0.2142	-0.00331404263738438	0.8388	0.2142	NA	PPARA	10042	0.380154138398914	0.99706050808314	0.380154138398914	ALS2,PRPH,DAXX,GPX1,MAP3K5,GRIN2B,CASP9,GRIN2D,CAT,CASP1,MAP2K6,GRIN2A,RAB5A,DERL1,BCL2L1,TNFRSF1A,TNFRSF1B,RAC1,PPP3CC,NEFH,CHP,PPP3CA,NEFM,NOS1,GRIN1,MAPK11,BAD,SOD1,GRIA2,MAPK12,BAX,MAPK14,TOMM40L
KEGG_HEDGEHOG_SIGNALING_PATHWAY	0.394941843046073	0.2159	-0.0191451469278718	0.3281	0.2159	NA	PPARA	6431	0.380941778975741	0.99706050808314	0.380941778975741	BTRC,GLI2,WNT2,PRKACG,WNT4,PRKACB,WNT10A,WNT10B,SMO,CSNK1G3,WNT5A,WNT16,WNT5B,WNT8B,CSNK1A1,BMP4,GAS1,WNT7B,CSNK1D,PTCH1,WNT7A,BMP8A
BIOCARTA_AKT_PATHWAY	0.446432205422481	0.2161	-0.044399446858949	0.4441	0.2161	NA	PPARA	7904	0.380941778975741	0.99706050808314	0.380941778975741	HSP90AA1,NFKBIA,BAD,FOXO3,GH1,PDPK1,CASP9,PIK3CA,PIK3R1,CHUK,GHR
KEGG_HYPERTROPHIC_CARDIOMYOPATHY_HCM	0.377338189534104	0.22	-0.00104022191400832	0.9252	0.22	NA	PPARA	6040	0.385055614973262	0.99706050808314	0.385055614973262	TGFB3,TGFB2,ACTG1,DES,PRKAB2,CACNG4,MYH6,CACNG1,RYR2,ITGA2B,ITGA11,CACNB1,ITGB4,ITGA10,ITGB5,TPM2,TPM1,ITGB1,TPM3,ITGAV,ITGB6,PRKAA1,ACTB,SLC8A1,IGF1,ITGA3,ITGA4,ITGA8
KEGG_DNA_REPLICATION	0.47636034923914	0.2202	-0.0424532964317485	0.3888	0.2202	NA	PPARA	5641	0.385055614973262	0.99706050808314	0.385055614973262	RPA3,PRIM1,RPA2,MCM7,POLE2,LIG1,RNASEH2A,MCM3,MCM5,RFC5,DNA2,RFC2,POLD1,POLD2
KEGG_PANCREATIC_CANCER	0.382016230794274	0.2249	-0.0182673267326733	0.3462	0.2249	NA	PPARA	9479	0.389628079470199	0.99706050808314	0.389628079470199	PGF,TGFB3,TGFB1,TGFB2,CDC42,CDKN2A,CASP9,RALB,PIK3CA,TGFA,AKT3,CHUK,AKT2,EGFR,PIK3CB,RALBP1,ARHGEF6,PIK3CD,CDK6,CDK4,RAD51,VEGFB,VEGFC,MAPK3,VEGFA,BCL2L1,KRAS,RAC3,RAC1,PIK3R1,MAP2K1,TGFBR2,BAD,MAPK10,RALGDS,STAT3,ARAF
BIOCARTA_INTEGRIN_PATHWAY	0.401315348244353	0.2264	-0.0480897543616864	0.2478	0.2264	NA	PPARA	8215	0.391707936507937	0.99706050808314	0.391707936507937	TLN1,CAV1,GRB2,PPP1R12B,BCAR1,ITGB1,PXN,PTK2,ZYX,ACTA1,MAP2K1,MAP2K2,ACTN2,TNS1,JUN,MAPK3,RAP1A
BIOCARTA_EDG1_PATHWAY	0.420564824679858	0.2341	-0.0444104134762634	0.3515	0.2341	NA	PPARA	8710	0.40184094488189	0.99706050808314	0.40184094488189	SPHKAP,PTK2,S1PR1,ITGAV,RAC1,PIK3CA,PIK3R1,PRKCA,SPHK1,GNGT1,MAPK3,PDGFRA,SMPD1,SMPD2
KEGG_MELANOGENESIS	0.362944878700448	0.2364	-0.000347067281471565	0.9717	0.2364	NA	PPARA	5951	0.405257142857143	0.99706050808314	0.405257142857143	ADCY3,ADCY2,ADCY6,CTNNB1,PRKACG,WNT2,WNT4,PRKACB,CREB3L3,WNT10A,WNT10B,MAPK3,WNT5A,WNT5B,MAP2K2,MITF,PRKCA,LEF1,WNT16,CALML5,WNT8B,CREB3,CREB1,FZD5,FZD4,WNT7B,WNT7A,CALM2,CALM1
KEGG_PROGESTERONE_MEDIATED_OOCYTE_MATURATION	0.374815030213638	0.2392	-0.0085207569602695	0.5537	0.2392	NA	PPARA	6855	0.406857737321196	0.99706050808314	0.406857737321196	ADCY3,ADCY2,ADCY8,ADCY6,PKMYT1,PDE3B,PRKACG,PIK3CA,PRKACB,CDK1,ANAPC2,PIK3CB,PIK3CD,ANAPC4,MAD2L1,MAPK3,MAD2L2,ANAPC10,BUB1,PIK3R1,MAP2K1,IGF1,MAPK10,CDC25C,CDC26,CCNB1,CCNB3,RPS6KA3,PLK1,RPS6KA2,MAPK14,ARAF
KEGG_HOMOLOGOUS_RECOMBINATION	0.456242841106063	0.2405	-0.0491552218160261	0.2759	0.2405	NA	PPARA	5320	0.408007782101167	0.99706050808314	0.408007782101167	RAD51C,NBN,MRE11A,RPA2,RAD51L1,EME1,RAD54L,RAD50,POLD1,POLD2,RAD54B
KEGG_CHRONIC_MYELOID_LEUKEMIA	0.369816833820541	0.2444	-0.0227261474476407	0.3195	0.2444	NA	PPARA	6347	0.412121134020619	0.99706050808314	0.412121134020619	STAT5B,TGFB3,TGFB2,CDKN2A,PIK3CA,MYC,CHUK,CTBP2,PIK3CB,PIK3CD,CDK6,CDK4,MAPK3,GRB2,NFKBIA,BCL2L1,PIK3R1,MAP2K2,TGFBR2,PTPN11,CBLC,CDKN1A,ARAF
KEGG_ACUTE_MYELOID_LEUKEMIA	0.37957701266727	0.2477	-0.0215702765546925	0.3896	0.2477	NA	PPARA	5457	0.415373846153846	0.99706050808314	0.415373846153846	STAT5B,RPS6KB2,RPS6KB1,PIK3CA,MYC,CHUK,PIK3CB,PIK3CD,PIM1,PIM2,JUP,MAPK3,GRB2,PML,PIK3R1,MAP2K2,ARAF
BIOCARTA_IL2RB_PATHWAY	0.400769446056749	0.2487	-0.0444345591142744	0.2232	0.2487	NA	PPARA	5463	0.415786973180077	0.99706050808314	0.415786973180077	GRB2,STAT5B,RPS6KB1,BCL2L1,PIK3CA,MYC,PIK3R1,SYK,IL2RB,MAPK3
BIOCARTA_NOS1_PATHWAY	0.429007590567737	0.252	-0.0321003506345992	0.5195	0.252	NA	PPARA	9736	0.419892993630573	0.99706050808314	0.419892993630573	PRKCA,GRIN1,GRIN2A,PRKACG,PRKAR2A,GRIN2B,PRKAR1B,GRIN2D,DLG4,PPP3CC,PPP3CA,PRKACB,CALM2,CALM1
KEGG_EPITHELIAL_CELL_SIGNALING_IN_HELICOBACTER_PYLORI_INFECTION	0.368902637278753	0.2588	-0.0281641340394991	0.27	0.2588	NA	PPARA	3397	0.426664987405542	0.99706050808314	0.426664987405542	ATP6V0D1,CHUK,ADAM10,JUN,NFKBIA,ATP6V1B2,ATP6V0B,ATP6V0C,TCIRG1,IL8,MET,PTPN11,MAPK14,ATP6V0A1
KEGG_THYROID_CANCER	0.408422967510345	0.2639	-0.0334963687564844	0.4882	0.2639	NA	PPARA	10042	0.433100627352572	0.99706050808314	0.433100627352572	PPARG,TFG,CDH1,TCF7L1,TPM3,CTNNB1,KRAS,PAX8,TPR,MYC,RET,MAP2K1,MAP2K2,RXRA,RXRG,LEF1,CCDC6,NTRK1,MAPK3
BIOCARTA_INTRINSIC_PATHWAY	0.475477579629735	0.2646	-0.0204968637328987	0.6793	0.2646	NA	PPARA	8251	0.433223970037453	0.99706050808314	0.433223970037453	F11,KNG1,COL4A3,F10,COL4A1,COL4A5,PROC,F5,FGA,FGB,KLKB1,SERPINC1,PROS1,F2R
KEGG_DORSO_VENTRAL_AXIS_FORMATION	0.426195233925952	0.2651	-0.0233132470611479	0.6415	0.2651	NA	PPARA	9524	0.433223970037453	0.99706050808314	0.433223970037453	ETV7,GRB2,KRAS,PIWIL4,ETV6,EGFR,MAP2K1,SPIRE1,SPIRE2,FMN2,ETS1,ETS2,MAPK3
BIOCARTA_STEM_PATHWAY	0.451728915534118	0.2652	-0.0527770920760306	0.4898	0.2652	NA	PPARA	7574	0.433223970037453	0.99706050808314	0.433223970037453	CSF3,IL6,IL5,IL8,IL7,IL11
KEGG_GLYOXYLATE_AND_DICARBOXYLATE_METABOLISM	0.478138024460475	0.2671	-0.0427076133109509	0.5654	0.2671	NA	PPARA	6528	0.435619451371571	0.99706050808314	0.435619451371571	MTHFD2L,ACO2,ACO1,CS,MTHFD1L,HYI,MTHFD1,MDH2
BIOCARTA_P38MAPK_PATHWAY	0.380232889921596	0.2682	-0.0226879541298008	0.5273	0.2682	NA	PPARA	9819	0.43572952853598	0.99706050808314	0.43572952853598	MEF2C,TRAF2,GRB2,TGFB3,MKNK1,MAPKAPK2,DAXX,TGFB1,TGFB2,CDC42,MAX,MAP3K5,RAC1,MYC,MAP2K6,CREB1,DDIT3,TRADD,PLA2G4A,MAPK14,HSPB2,HSPB1
BIOCARTA_MAPK_PATHWAY	0.352111956049725	0.2792	-0.00852160126833135	0.6098	0.2792	NA	PPARA	7537	0.448640786240786	0.99706050808314	0.448640786240786	TGFB3,RPS6KB2,RPS6KB1,TGFB2,MAX,MAP3K6,MAP3K5,MAP3K8,MYC,CHUK,MAP2K6,MAP4K3,MAPK4,JUN,MAPK3,MAP3K14,MAP3K11,TRAF2,GRB2,MAPKAPK3,NFKBIA,MKNK1,MAP4K1,MAP3K3,RAC1,MAP2K1,MAP2K2,CREB1,MAPK10,RPS6KA3,RPS6KA2,MAPK14,ARAF
KEGG_GLYCOSAMINOGLYCAN_BIOSYNTHESIS_HEPARAN_SULFATE	0.41317921731635	0.2823	-0.0144734242244616	0.7384	0.2823	NA	PPARA	4943	0.453065521472393	0.99706050808314	0.453065521472393	HS3ST5,NDST4,NDST2,HS3ST2,EXTL1,HS6ST1,B3GAT3,HS3ST3B1
BIOCARTA_CHREBP2_PATHWAY	0.369988375401538	0.2861	-0.0244215938303342	0.4823	0.2861	NA	PPARA	7505	0.458040146878825	0.99706050808314	0.458040146878825	YWHAZ,PPP2R5A,PRKACG,PRKAR2A,FASN,PRKAA1,PRKACB,PPP2R2B,PRKAB2,PRKAB1,MLXIPL,YWHAB,YWHAG,PRKAR1B,PKLR,PPP2R4,PPP2R2A
BIOCARTA_MCM_PATHWAY	0.464405188030823	0.2896	-0.0793008097965633	0.4466	0.2896	NA	PPARA	9161	0.461947317073171	0.99706050808314	0.461947317073171	MCM3,MCM5,CDK2,ORC1L,CDT1,CCNE1,ORC2L,ORC3L,MCM7,ORC4L,ORC6L
BIOCARTA_PYK2_PATHWAY	0.40297434287689	0.2896	-0.032111451437605	0.5188	0.2896	NA	PPARA	6347	0.461947317073171	0.99706050808314	0.461947317073171	GRB2,BCAR1,PTK2B,PRKCA,MAP2K2,MAPK14,JUN,MAPK3,CALM2,CALM1
BIOCARTA_RAC1_PATHWAY	0.42334930398249	0.291	-0.0444016397490986	0.403	0.291	NA	PPARA	7475	0.462488456865128	0.99706050808314	0.462488456865128	CDK5R1,RALBP1,PPP1R12B,RPS6KB1,CDK5,RAC1,CFL1,PIK3CA,PIK3R1
KEGG_NOD_LIKE_RECEPTOR_SIGNALING_PATHWAY	0.373972100782644	0.2965	-0.00489904988123515	0.7669	0.2965	NA	PPARA	6561	0.468950423216445	0.99706050808314	0.468950423216445	IL18,CASP5,NLRC4,IL1B,CHUK,MAPK3,RIPK2,TNFAIP3,NFKBIA,MEFV,PYCARD,IL6,CARD9,IL8,BIRC3,CARD6,SUGT1,BIRC2,TAB3,ERBB2IP,MAPK14,TRIP6
KEGG_ENDOMETRIAL_CANCER	0.370414724899004	0.2999	-0.0335344742308834	0.2443	0.2999	NA	PPARA	9479	0.471477403846154	0.99706050808314	0.471477403846154	FOXO3,CTNNB1,PDPK1,CASP9,PIK3CA,MYC,AKT3,AKT2,EGFR,PIK3CB,PIK3CD,LEF1,CTNNA3,CTNNA2,MAPK3,APC2,GRB2,CDH1,TCF7L1,KRAS,AXIN2,PIK3R1,AXIN1,APC,MAP2K1,MAP2K2,BAD,ARAF
BIOCARTA_GCR_PATHWAY	0.412567282769275	0.301	-0.0169868154659029	0.7988	0.301	NA	PPARA	10686	0.472071942446043	0.99706050808314	0.472071942446043	HSP90AA1,ANXA1,NR3C1,GNGT1,ADRB2,GNB1,PIK3CA,GNAS,PIK3R1,CALM2,NPPA,CALM1
KEGG_GNRH_SIGNALING_PATHWAY	0.357486259339427	0.3015	-0.0179474467030243	0.1833	0.3015	NA	PPARA	7015	0.472289820359281	0.99706050808314	0.472289820359281	ADCY3,ADCY2,ADCY8,ADCY6,PRKACG,PLA2G1B,PRKACB,PLD2,JUN,MAPK3,PLA2G2A,PLA2G2E,PLA2G2F,GRB2,KRAS,MAP2K1,MAP2K2,PLA2G4A,PRKCA,PRKCD,PLA2G5,JMJD7-PLA2G4B,MAP3K3,PTK2B,PLA2G12A,CALML6,CALML5,PLA2G10,MAPK10,ITPR3,ITPR2,MAPK14,CALM2,CALM1
BIOCARTA_DEATH_PATHWAY	0.396210925175279	0.3047	-0.0194189149125408	0.6458	0.3047	NA	PPARA	5656	0.476731578947369	0.99706050808314	0.476731578947369	TRAF2,TNFRSF25,NFKBIA,CASP9,CASP7,CHUK,BIRC3,BIRC2,TNFRSF10A,TNFRSF10B,MAP3K14
KEGG_SELENOAMINO_ACID_METABOLISM	0.41924350571774	0.3114	-0.00479154317328591	0.9049	0.3114	NA	PPARA	2936	0.483357733175915	0.99706050808314	0.483357733175915	MARS2,GGT5,CTH,CBS
KEGG_MISMATCH_REPAIR	0.445804213299791	0.3128	-0.0491430829258656	0.4001	0.3128	NA	PPARA	8548	0.483357733175915	0.99706050808314	0.483357733175915	EXO1,MSH6,SSBP1,LIG1,RPA4,RPA3,RFC5,RPA2,RFC1,RFC2,POLD1,POLD2
BIOCARTA_P53HYPOXIA_PATHWAY	0.416447801660756	0.3129	-0.0122975108652706	0.8342	0.3129	NA	PPARA	8284	0.483357733175915	0.99706050808314	0.483357733175915	CSNK1A1,TAF1,HSP90AA1,FHL2,ABCB1,HSPA1A,ATM,CDKN1A,HIF1A,CSNK1D,BAX,IGFBP3
BIOCARTA_NGF_PATHWAY	0.41466028564999	0.313	-0.0443906774639542	0.5425	0.313	NA	PPARA	6347	0.483357733175915	0.99706050808314	0.483357733175915	GRB2,JUN,MAPK3,PIK3CA,NGFR,PIK3R1
BIOCARTA_SPPA_PATHWAY	0.406393800779817	0.3141	-0.0480517556422539	0.4848	0.3141	NA	PPARA	6971	0.484484433962264	0.99706050808314	0.484484433962264	PRKCA,MAP2K1,ITGB1,PTK2,PLA2G4A,MAPK3,SYK,F2R
BIOCARTA_IL17_PATHWAY	0.452121862127098	0.3179	-0.0527770920760306	0.4381	0.3179	NA	PPARA	7574	0.487471512309496	0.99706050808314	0.487471512309496	CSF3,IL6,IL8,IL17A,CD34,CD58
BIOCARTA_CTCF_PATHWAY	0.412943748592495	0.3202	-0.0226700251889169	0.6814	0.3202	NA	PPARA	5991	0.488482421420256	0.99706050808314	0.488482421420256	TGFBR2,TGFB3,RPS6KB1,TGFB2,PIK3CA,MYC,PIK3R1
BIOCARTA_GH_PATHWAY	0.390055195808033	0.3339	-0.0444104134762634	0.4003	0.3339	NA	PPARA	6671	0.502001379310345	0.99706050808314	0.502001379310345	GRB2,STAT5B,SLC2A4,PIK3CA,PIK3R1,GHR,PRKCA,PTPN6,MAP2K1,MAPK3
BIOCARTA_LONGEVITY_PATHWAY	0.455138568740576	0.3387	-0.00330782522833868	0.9409	0.3387	NA	PPARA	6671	0.507468041237113	0.99706050808314	0.507468041237113	IGF1,FOXO3,PIK3CA,CAT,PIK3R1,GHR
BIOCARTA_CYTOKINE_PATHWAY	0.426348228998478	0.3398	-0.0527927305052101	0.3045	0.3398	NA	PPARA	7574	0.508251428571429	0.99706050808314	0.508251428571429	IL6,IL5,IL8,IL16,IL18,IL15,IFNA1,IL17A,IL12B
KEGG_BASAL_CELL_CARCINOMA	0.37592762992414	0.3503	-0.0191441998515954	0.3329	0.3503	NA	PPARA	10361	0.520673181818182	0.99706050808314	0.520673181818182	STK36,GLI2,CTNNB1,GLI1,WNT2,WNT4,HHIP,WNT6,WNT10A,WNT10B,TP53,LEF1,SMO,WNT5A,WNT16,WNT5B,APC2,TCF7L1,SUFU,AXIN2,AXIN1,WNT8B,APC,BMP4,FZD8,DVL3,FZD1,FZD5,FZD4,WNT2B,WNT7B,PTCH1,WNT7A
KEGG_PROTEASOME	0.370605324880235	0.3541	-0.0342133887076041	0.5523	0.3541	NA	PPARA	8055	0.52451530726257	0.99706050808314	0.52451530726257	PSMA8,PSMB5,PSMB4,PSMF1,PSMB6,PSMB3,PSMB2,PSMD3,PSMD4,PSMD7,PSMD8,PSMB8,PSMB9,PSMD13,PSME1,PSMD12,PSMC3
KEGG_MTOR_SIGNALING_PATHWAY	0.365657088592516	0.3541	-0.00850684999258124	0.7262	0.3541	NA	PPARA	8770	0.52451530726257	0.99706050808314	0.52451530726257	PGF,RPS6KB2,RPS6KB1,PDPK1,PIK3CA,MLST8,CAB39,AKT2,PIK3CB,PIK3CD,VEGFB,VEGFC,HIF1A,MAPK3,VEGFA,CAB39L,STK11,PRKAA1,PIK3R1,STRADA,IGF1,RPS6KA3,TSC1,RPS6KA2,ULK2
KEGG_TIGHT_JUNCTION	0.32901340544334	0.3555	-0.00898798291786672	0.4539	0.3555	NA	PPARA	5413	0.52451530726257	0.99706050808314	0.52451530726257	OCLN,CTNNB1,ACTG1,MYH1,MPDZ,MYH2,MYH4,MYH6,CTNNA3,CGN,MYL7,LLGL2,PPP2R2B,PARD6B,EPB41,MYL12A,PARD6G,MYH14,MYH10,CLDN7,CLDN3,CLDN5,CTTN,PRKCA,MPP5,CDK4,PRKCD,EPB41L1,RRAS2,CLDN1,CLDN2,PPP2R2A,PARD3,CLDN10,CLDN14,YES1,ACTB,HCLS1,TJP3
BIOCARTA_ALK_PATHWAY	0.377429589548219	0.3566	-0.0226857114614738	0.509	0.3566	NA	PPARA	9613	0.52451530726257	0.99706050808314	0.52451530726257	MEF2C,BMP10,NOG,TGFB3,TGFB1,TGFB2,CTNNB1,NKX2-5,AXIN1,APC,BMP4,SMAD6,TGFBR2,FZD1,SMAD1,RFC1,NPPB,CHRD,NPPA
KEGG_PRIMARY_IMMUNODEFICIENCY	0.383625659016518	0.3574	-0.00207561156412157	0.9357	0.3574	NA	PPARA	6165	0.52451530726257	0.99706050808314	0.52451530726257	CD8B,UNG,RAG2,IL7R,RFXANK,RFXAP,TAP1,PTPRC,CD19,AIRE
BIOCARTA_IGF1R_PATHWAY	0.383401894358931	0.3588	-0.0444016397490986	0.4931	0.3588	NA	PPARA	2005	0.52451530726257	0.99706050808314	0.52451530726257	PRKACG,PRKAR1B,MAPK3,PIK3R1
BIOCARTA_TPO_PATHWAY	0.38427417692889	0.3622	-0.0444038328558728	0.4489	0.3622	NA	PPARA	7283	0.527710344827586	0.99706050808314	0.527710344827586	PRKCA,MAP2K1,GRB2,STAT5B,JUN,MAPK3,PIK3CA,PIK3R1,RASA1
BIOCARTA_EGF_PATHWAY	0.372701200217038	0.3627	-0.0444191906714759	0.3871	0.3627	NA	PPARA	5333	0.527710344827586	0.99706050808314	0.527710344827586	GRB2,STAT5B,STAT4,PIK3CA,PIK3R1,RASA1,JUN,MAPK3
KEGG_CELL_CYCLE	0.352181952820705	0.3636	-0.0134014989824788	0.3678	0.3636	NA	PPARA	6260	0.528432	0.99706050808314	0.528432	TGFB3,PKMYT1,TGFB2,RAD21,CDKN2A,CDKN2C,STAG2,STAG1,ANAPC2,RBL2,ANAPC4,ESPL1,ORC1L,MAD2L1,MAD2L2,ANAPC10,CDC20,CDC26,ATM,PLK1,E2F5,CDC14A,CDC45,MCM7,MYC,CDK1,CDK6,CDK4,MCM3,MCM5,BUB1B,YWHAZ,SFN,ORC2L,BUB1,YWHAB,CDC25C,CCNB1,CCNB3,ORC3L
BIOCARTA_ATM_PATHWAY	0.419098124968404	0.3661	-0.0182716049382716	0.7653	0.3661	NA	PPARA	4395	0.530297674418605	0.99706050808314	0.530297674418605	NBN,NFKBIA,RAD50,ATM,JUN
BIOCARTA_INFLAM_PATHWAY	0.404397692442565	0.3669	-0.0226756249382472	0.5124	0.3669	NA	PPARA	7574	0.530868584070796	0.99706050808314	0.530868584070796	CSF3,TGFB3,IL15,IL11,TGFB2,IFNA1,IL6,IL5,IL8,IL7,IL12B
BIOCARTA_ERYTH_PATHWAY	0.440804283245847	0.3716	-0.0226610713404098	0.6989	0.3716	NA	PPARA	6040	0.536482119205298	0.99706050808314	0.536482119205298	CSF3,CCL3,TGFB3,IGF1,IL11,TGFB2
BIOCARTA_CDC42RAC_PATHWAY	0.384179924514988	0.3749	-0.0213784931371581	0.8232	0.3749	NA	PPARA	11430	0.540054185022027	0.99706050808314	0.540054185022027	ACTR3,CDC42,ACTR2,ARPC1B,ARPC3,ARPC2,RAC1,PDGFRA,PIK3CA,PAK1,PIK3R1
KEGG_PROXIMAL_TUBULE_BICARBONATE_RECLAMATION	0.4279652703792	0.3762	-0.0115078777102781	0.6979	0.3762	NA	PPARA	3996	0.541330693069307	0.99706050808314	0.541330693069307	FXYD2,ATP1B1,SLC38A3,ATP1B3,GLS,SLC25A10,SLC4A4
BIOCARTA_RACCYCD_PATHWAY	0.391588043564158	0.3774	-0.044408219719423	0.4067	0.3774	NA	PPARA	7155	0.541988157894737	0.99706050808314	0.541988157894737	NFKBIA,PIK3CA,CHUK,PIK3R1,CDK6,CDK4,CDK2,CDKN1A,MAPK3
BIOCARTA_IL2_PATHWAY	0.392210303786326	0.3792	-0.0480541288028447	0.4014	0.3792	NA	PPARA	4271	0.542355409836066	0.99706050808314	0.542355409836066	IL2RB,STAT5B,JUN,MAPK3,SYK
BIOCARTA_ATRBRCA_PATHWAY	0.421341259179565	0.3792	-0.0182716049382716	0.7618	0.3792	NA	PPARA	5063	0.542355409836066	0.99706050808314	0.542355409836066	NBN,MRE11A,RAD50,ATM,FANCD2,FANCF
KEGG_ADHERENS_JUNCTION	0.344525125463857	0.3794	-0.0149527157498638	0.5016	0.3794	NA	PPARA	9479	0.542355409836066	0.99706050808314	0.542355409836066	WASF3,FER,IQGAP1,CTNNB1,ACTG1,CSNK2A2,CDC42,PTPRJ,EGFR,PTPRF,BAIAP2,LEF1,ACTN2,WAS,CTNNA3,CTNNA2,MAPK3,PARD3,CTNND1,CDH1,ACP1,TCF7L1,SORBS1,RAC3,PVRL2,RAC1,SSX2IP,YES1,ACTB,PTPN6,NLK,MET,TGFBR2,SNAI1,PTPN1
BIOCARTA_GPCR_PATHWAY	0.359349464911467	0.3863	-0.0321209725242143	0.4736	0.3863	NA	PPARA	5531	0.549815451577802	0.99706050808314	0.549815451577802	PRKACG,PRKAR2A,PRKACB,NFATC2,PRKCA,CREB1,RPS6KA3,PRKAR1B,JUN,MAPK3,CALM1
KEGG_P53_SIGNALING_PATHWAY	0.361208671913189	0.3878	-0.0133650133650134	0.4899	0.3878	NA	PPARA	2915	0.549983531960997	0.99706050808314	0.549983531960997	STEAP3,PMAIP1,CDK1,RRM2,DDB2,SFN,SESN3,THBS1,IGF1,ATM,CCNB3,PERP,IGFBP3
BIOCARTA_PGC1A_PATHWAY	0.397139509306032	0.394	-0.0321019359936784	0.5572	0.394	NA	PPARA	3584	0.554141935483871	0.99706050808314	0.554141935483871	PPARA,PPARGC1A,CAMK4,SLC2A4,CALM1
BIOCARTA_GLEEVEC_PATHWAY	0.390741001380608	0.396	-0.0444016397490986	0.4473	0.396	NA	PPARA	6347	0.556356605800215	0.99706050808314	0.556356605800215	GRB2,STAT5B,JUN,MAPK3,PIK3CA,MYC,PIK3R1
KEGG_NEUROACTIVE_LIGAND_RECEPTOR_INTERACTION	0.33092334531604	0.4049	-0.00455022751137557	0.3002	0.4049	NA	PPARA	7112	0.564754797441365	0.99706050808314	0.564754797441365	LHCGR,HTR1A,S1PR1,LTB4R,GRIN2D,S1PR5,GRID2,CHRNA7,CHRNA1,HTR1E,GRID1,SSTR4,LPAR6,HTR7,MC2R,TRHR,BDKRB1,BDKRB2,HCRTR1,GPR156,PTH2R,NPY5R,GH2,GH1,AVPR1B,AVPR1A,CHRND,CHRNB1,CSH1,NMUR1,NMUR2,MC5R,HTR5A,GHR,RXFP1,GZMA,NPBWR1,NPBWR2,GRM1,GRM3,GRM2,GRM6,PARD3,NPY2R,FPR1,GCGR,OPRL1,NPY1R,PLG,P2RY13,P2RY10,GRIA2,P2RY14,HTR2A,F2RL2,TSPO,THRA,THRB,VIPR1,VIPR2,GALR3,GALR2,GLP2R,GABRR2,ADORA2B,P2RY8,P2RY1,GR…
KEGG_B_CELL_RECEPTOR_SIGNALING_PATHWAY	0.346784933400375	0.4119	-0.02436246595692	0.2218	0.4119	NA	PPARA	7155	0.571937579617834	0.99706050808314	0.571937579617834	BTK,PIK3CA,PIK3AP1,CHUK,SYK,BCL10,PIK3CB,PIK3CD,CARD11,JUN,CD81,MAPK3,GRB2,NFKBIA,CD72,KRAS,DAPP1,RAC3,CHP,INPP5D,NFATC2,PIK3R1,PTPN6,MAP2K1,MAP2K2,MALT1,CD19,PLCG2
BIOCARTA_FMLP_PATHWAY	0.372576488563528	0.4153	-0.0321225599209291	0.4184	0.4153	NA	PPARA	7401	0.576047083775186	0.99706050808314	0.576047083775186	FPR1,NFKBIA,RAC1,NFATC2,PIK3C2G,MAP2K1,MAP2K2,GNGT1,MAPK14,MAPK3,CAMK1,CALM2,CALM1
KEGG_GLYCOSPHINGOLIPID_BIOSYNTHESIS_GANGLIO_SERIES	0.42173932188209	0.4166	-0.222759812392002	0.0263	0.4166	NA	PPARA	9506	0.576627301587302	0.99706050808314	0.576627301587302	SLC33A1,HEXA,HEXB,ST8SIA1,ST6GALNAC5,ST3GAL1,ST6GALNAC4,ST3GAL2,ST3GAL5,B4GALNT1
KEGG_ABC_TRANSPORTERS	0.383108528897866	0.4183	-0.00301592010283793	0.8646	0.4183	NA	PPARA	2049	0.577837974683544	0.99706050808314	0.577837974683544	ABCA1,TAP1,ABCD3,ABCD4,ABCB4
KEGG_CELL_ADHESION_MOLECULES_CAMS	0.338199014802954	0.4184	-0.00620717052338862	0.4537	0.4184	NA	PPARA	7394	0.577837974683544	0.99706050808314	0.577837974683544	PVR,OCLN,PTPRF,HLA-A,HLA-C,HLA-B,HLA-E,HLA-G,HLA-F,NCAM2,CD34,ITGB1,ALCAM,ITGAV,PVRL2,ITGA4,ITGA8,NLGN4X,CD58,CLDN7,CLDN4,CLDN3,CD8B,CLDN5,HLA-DMA,PDCD1,SDC2,SDC3,CNTNAP2,CNTNAP1,ESAM,NRXN2,NRXN3,ICAM2,NRXN1,CD80,CLDN1,CLDN2,VCAN,CDH1,CLDN10,CDH2,CLDN14,CDH5,VCAM1,PTPRC,MPZ,NLGN1,CLDN22,CDH15,PECAM1
BIOCARTA_PDGF_PATHWAY	0.357912687680945	0.4194	-0.0444213855124024	0.3579	0.4194	NA	PPARA	5333	0.578056059009484	0.99706050808314	0.578056059009484	GRB2,STAT5B,STAT4,PIK3CA,PIK3R1,RASA1,JUN,MAPK3
BIOCARTA_IL10_PATHWAY	0.399599185129189	0.4272	-0.0523873006468178	0.4395	0.4272	NA	PPARA	7283	0.584905857740586	0.99706050808314	0.584905857740586	IL6,STAT5B,STAT4,IL10RB,HMOX1,BLVRB
BIOCARTA_BIOPEPTIDES_PATHWAY	0.348280019673879	0.4275	-0.032133676092545	0.4233	0.4275	NA	PPARA	7283	0.584905857740586	0.99706050808314	0.584905857740586	GRB2,STAT5B,STAT4,PTK2B,PRKCA,KNG1,MAP2K1,MAP2K2,CDK5,GNGT1,MAPK14,MAPK3,CALM2,CALM1
BIOCARTA_UCALPAIN_PATHWAY	0.391182439941465	0.4338	-0.0705574482792673	0.3517	0.4338	NA	PPARA	8452	0.59200625	0.99706050808314	0.59200625	TLN1,ACTA1,ACTN2,ITGB1,PXN,PTK2,RAC1
KEGG_ONE_CARBON_POOL_BY_FOLATE	0.406888564889107	0.4343	-0.136819236656298	0.1234	0.4343	NA	PPARA	7782	0.59200625	0.99706050808314	0.59200625	MTHFD2L,ALDH1L1,FTCD,MTHFD1L,MTHFD1,TYMS,MTHFS,MTHFR,DHFR
KEGG_GLYCOSPHINGOLIPID_BIOSYNTHESIS_LACTO_AND_NEOLACTO_SERIES	0.379907336683678	0.4345	-0.0238589211618257	0.5692	0.4345	NA	PPARA	5821	0.59200625	0.99706050808314	0.59200625	FUT6,ST3GAL3,ST3GAL4,ST3GAL6,FUT1,B3GNT2,B4GALT3,B3GALT1,ABO
BIOCARTA_NDKDYNAMIN_PATHWAY	0.384559560134958	0.4375	-0.0320940107638375	0.6945	0.4375	NA	PPARA	5531	0.593474534161491	0.99706050808314	0.593474534161491	AMPH,PICALM,AP2A1,CALM1
BIOCARTA_KERATINOCYTE_PATHWAY	0.361393985657251	0.4377	-0.0155755537974684	0.575	0.4377	NA	PPARA	9469	0.593474534161491	0.99706050808314	0.593474534161491	TRAF2,NFKBIA,TNFRSF1A,TNFRSF1B,MAP3K5,HOXA7,MAP2K6,CHUK,EGFR,PRKCA,MAP2K1,PRKCG,PRKCD,PRKCQ,ETS1,ETS2,MAPK14,JUN,MAPK3,MAP3K14
BIOCARTA_PML_PATHWAY	0.404034751260617	0.4381	-0.0155532513701674	0.8001	0.4381	NA	PPARA	447	0.593474534161491	0.99706050808314	0.593474534161491	TNFRSF1B
BIOCARTA_ACTINY_PATHWAY	0.364010391600999	0.4382	-0.0213827160493827	0.7922	0.4382	NA	PPARA	8887	0.593474534161491	0.99706050808314	0.593474534161491	WASF3,ACTA1,NCKAP1,ACTR3,ARPC1B,ARPC3,ARPC2,NTRK1,PIR,RAC1
KEGG_PROSTATE_CANCER	0.338478769964431	0.4501	-0.000346843722128629	0.9798	0.4501	NA	PPARA	9583	0.60734350515464	0.99706050808314	0.60734350515464	CTNNB1,CCNE2,CCNE1,PDPK1,CASP9,PIK3CA,TGFA,CREB3L4,SRD5A2,CREB3L3,PDGFD,CHUK,AKT3,AKT2,EGFR,AR,HSP90AA1,PIK3CB,PIK3CD,LEF1,CDK2,MAPK3,PDGFRA,FGFR2,GRB2,ERBB2,NFKBIA,TCF7L1,KRAS,NKX3-1,PIK3R1,MAP2K1,CREB3,MAP2K2,CREB1,IGF1,CREB5,BAD,CDKN1A,ARAF
KEGG_HUNTINGTONS_DISEASE	0.316652532253015	0.4531	-0.000348276033633514	0.9767	0.4531	NA	PPARA	8240	0.610355097837281	0.99706050808314	0.610355097837281	COX5B,TBPL2,GRIN2B,CREB3L4,CREB3L3,TBPL1,POLR2J2,PPARGC1A,POLR2J3,HAP1,TAF4,GRIN1,COX8A,UCP1,VDAC2,NRF1,NDUFV1,COX6A2,COX6A1,DNAL1,CLTCL1,DNAL4,UQCRC2,ATP5D,UQCRC1,CYC1,PPARG,NDUFS7,GPX1,AP2B1,PLCB4,CASP9,NDUFS8,DLG4,ATP5O,NDUFS3,NDUFS2,NDUFS1,SLC25A4,SLC25A5,SLC25A6,NDUFA10,UQCRB,POLR2F,POLR2E,POLR2L,NDUFB8,DNAH3,DNAH1,ATP5G2,DNAH2,ATP5G3,NDUFB2,TFAM,DNALI1,TGM2,NDUFA4,NDUFA3,CREB3,NDUFA9,CREB1,…
KEGG_UBIQUITIN_MEDIATED_PROTEOLYSIS	0.316038343858773	0.4568	-0.0147482371635714	0.331	0.4568	NA	PPARA	5758	0.613443942505133	0.99706050808314	0.613443942505133	BTRC,SAE1,KLHL9,WWP1,ANAPC2,ANAPC4,PIAS4,UBA7,KEAP1,ANAPC10,CDC34,UBE2D3,FBXW8,UBE2L6,CDC20,CDC26,CBLC,RNF7,HERC4,UBE2F,DDB2,UBE2W,UBE2S,UBE2U,PML,NHLRC1,STUB1,ERCC8,UBE4A,PARK2,BIRC3,BIRC2,CUL4B
KEGG_T_CELL_RECEPTOR_SIGNALING_PATHWAY	0.322971552523666	0.4573	-0.00972125781172503	0.4518	0.4573	NA	PPARA	5723	0.613485538461538	0.99706050808314	0.613485538461538	MAP3K8,PIK3CA,BCL10,PIK3CB,PIK3CD,JUN,MAPK3,GRB2,NFKBIA,PTPN6,MAP2K2,MALT1,CBLC,CD8B,PDCD1,PAK6,CHUK,CDK4,NCK2,CARD11,MAP3K14,RASGRP1,CHP,NFATC2,PIK3R1,PDK1,PTPRC,MAPK14
BIOCARTA_RHO_PATHWAY	0.350721430632995	0.4627	-0.0213953948018579	0.6513	0.4627	NA	PPARA	8773	0.618327272727273	0.99706050808314	0.618327272727273	TLN1,DIAPH1,PPP1R12B,PIP5K1B,ARHGAP4,ACTR3,ARHGAP5,ARPC3,ARPC2,ARHGAP1,ARHGEF1,ROCK1,BAIAP2,CFL1,OPHN1
BIOCARTA_DC_PATHWAY	0.382370463835361	0.4633	-0.0573883840379297	0.3062	0.4633	NA	PPARA	3040	0.618363673469388	0.99706050808314	0.618363673469388	TLR4,TLR9,IL12B,CD7
BIOCARTA_GSK3_PATHWAY	0.386474680306685	0.4659	-0.00182779232327224	0.9561	0.4659	NA	PPARA	5457	0.620901219512195	0.99706050808314	0.620901219512195	GJA1,TLR4,CTNNB1,PDPK1,MYD88,PIK3CA,PIK3R1,CD14
KEGG_PHENYLALANINE_METABOLISM	0.417014153445916	0.4671	-0.062756134893596	0.3374	0.4671	NA	PPARA	5960	0.620901219512195	0.99706050808314	0.620901219512195	IL4I1,TAT,ALDH3B1,ALDH3A1,GOT1,HPD,AOC3
KEGG_AXON_GUIDANCE	0.33237363447886	0.4709	-0.0321731790874336	0.028	0.4709	NA	PPARA	10371	0.623418218623482	0.99706050808314	0.623418218623482	PLXNA2,EFNA3,LRRC4C,UNC5B,ROBO2,ROBO3,ROCK1,EFNB3,PLXNB2,PLXNB3,EFNB2,RND1,MAPK3,PLXNC1,GNAI2,ITGB1,EPHB4,EPHB1,EPHB2,PTK2,EPHB6,KRAS,RAC3,RAC1,MET,NTN4,EPHA2,NTN3,EPHA5,EPHA4,EPHA7,SEMA6D,EPHA8,NRP1,FES,PAK6,CDC42,PAK2,CXCR4,PAK4,SEMA3F,SEMA3C,RHOD,SEMA3A,LIMK2,ARHGEF12,CDK5,SLIT3,NCK2,SEMA4G,SEMA4F,CFL2,NCK1,CFL1,SRGAP3,SEMA4B,SEMA4A,SRGAP1,ABLIM1,ABLIM2,NFAT5,PPP3CC,NFATC4,CHP,PPP3CA,NFATC2,RA…
BIOCARTA_IL3_PATHWAY	0.390013563918327	0.4781	-0.048037521599605	0.5424	0.4781	NA	PPARA	8728	0.631057258064516	0.99706050808314	0.631057258064516	PTPN6,IL3,MAP2K1,GRB2,STAT5B,MAPK3,CSF2RB
KEGG_RIBOFLAVIN_METABOLISM	0.395778006185537	0.4784	-0.0326849017478029	0.6259	0.4784	NA	PPARA	4909	0.631057258064516	0.99706050808314	0.631057258064516	ENPP1,ENPP3,ACP2,MTMR1,PHPT1
KEGG_OTHER_GLYCAN_DEGRADATION	0.374816288790095	0.4915	-0.0262170435469537	0.7425	0.4915	NA	PPARA	4553	0.64611256281407	0.99706050808314	0.64611256281407	ENGASE,FUCA2,NEU1,GBA
KEGG_BASAL_TRANSCRIPTION_FACTORS	0.356228361367097	0.4943	-0.0963676797627872	0.0751	0.4943	NA	PPARA	9361	0.648489869608827	0.99706050808314	0.648489869608827	STON1,TAF7L,TBPL2,GTF2E2,TAF5L,GTF2A2,TBPL1,TAF1,TAF4,TAF5,GTF2H3,GTF2B,GTF2H2,TAF11,TAF10,TAF13,TAF12,GTF2I,GTF2F1
KEGG_ALZHEIMERS_DISEASE	0.305082102313207	0.505	-0.00367902953166948	0.739	0.505	NA	PPARA	11029	0.660533466533466	0.99706050808314	0.660533466533466	SNCA,IDE,NDUFAB1,COX5A,COX5B,UQCR10,GRIN2B,GRIN2D,IL1B,PSENEN,FAS,GRIN2A,FADD,RYR3,MAPK3,BACE1,HSD17B10,CDK5R1,MME,LPL,NDUFA4L2,COX8A,GRIN1,CACNA1S,ATF6,ATP2A3,NDUFV1,COX6A2,COX6A1,CACNA1C,UQCRC2,ATP5D,ATP5E,UQCRC1,ATP5B,CYC1,NDUFS7,PLCB4,CASP9,CASP7,NDUFS8,CASP8,ATP5O,NDUFS3,NDUFS2,PLCB2,NDUFS1,ADAM10,NDUFA10,CDK5,GNAQ,PSEN2,ERN1,ADAM17,UQCRB,APH1A,NDUFB8,ATP5G2,ATP5G1,ATP5G3,NDUFB2,TNFRSF1A,PPP…
BIOCARTA_G2_PATHWAY	0.381802090980319	0.5182	-0.013335967598538	0.7549	0.5182	NA	PPARA	371	0.673763021868787	0.99706050808314	0.673763021868787	CDK1,CDC34
BIOCARTA_G1_PATHWAY	0.372483056881731	0.5223	-0.0133386029048513	0.7407	0.5223	NA	PPARA	6855	0.677074727452924	0.99706050808314	0.677074727452924	TGFB3,TGFB2,CDKN2A,CDK1,CDK6,CDK4,ATM,CDKN1A,DHFR
KEGG_ENDOCYTOSIS	0.306100666302354	0.5244	-0.00995569714769277	0.3271	0.5244	NA	PPARA	10639	0.67912396039604	0.99706050808314	0.67912396039604	FAM125A,DAB2,WWP1,VPS4B,GIT2,EGFR,PLD2,RET,PSD3,HLA-A,HLA-C,HLA-B,PSD2,HLA-E,HLA-G,HLA-F,ARRB2,ACAP3,ACAP1,ACAP2,PDGFRA,PDCD6IP,FGFR2,FGFR3,ERBB4,STAM2,ASAP1,HSPA1A,ADRBK1,ASAP3,HSPA1B,CHMP2B,TRAF6,CSF1R,GIT1,PARD6B,MET,KDR,CBLC,RABEP1,NEDD4,NTRK1,GRK6,HGS,GRK4,GRK5,PARD6G,SMURF1,CLTCL1,GRK1,LDLR,PIP5K1B,VPS37B,CXCR1,PIP5K1C,ZFYVE20,CDC42,AP2B1,SMAP2,SMAP1,CXCR4,AGAP2,RAB4A,RAB11FIP4,RAB11FIP5,RA…
KEGG_GLYCOSAMINOGLYCAN_BIOSYNTHESIS_CHONDROITIN_SULFATE	0.373367267508047	0.5261	-0.033089687870407	0.4953	0.5261	NA	PPARA	4943	0.679307798617966	0.99706050808314	0.679307798617966	B3GAT3,CSGALNACT2,CHST11,CHST13,CHST15
BIOCARTA_CTLA4_PATHWAY	0.376661296657002	0.5289	-0.0443906774639542	0.5079	0.5289	NA	PPARA	6912	0.681577536945813	0.99706050808314	0.681577536945813	ITK,GRB2,PTPN11,CD80,PIK3CA,PIK3R1
BIOCARTA_PROTEASOME_PATHWAY	0.348178342547861	0.5381	-0.0341711520418745	0.7465	0.5381	NA	PPARA	8691	0.689358276199804	0.99706050808314	0.689358276199804	UBE2A,PSMB5,PSMB4,PSMB6,PSMB3,PSMB2,RPN1
KEGG_NON_SMALL_CELL_LUNG_CANCER	0.335328898499011	0.5397	-0.0182528690146419	0.4599	0.5397	NA	PPARA	9479	0.68951015625	0.99706050808314	0.68951015625	FHIT,FOXO3,PDPK1,CDKN2A,CASP9,TGFA,PIK3CA,AKT3,AKT2,PRKCA,EGFR,PIK3CB,RXRA,PIK3CD,RXRG,PRKCG,CDK6,CDK4,MAPK3,GRB2,KRAS,PIK3R1,MAP2K1,MAP2K2,BAD,RASSF5,RASSF1,PLCG2,ARAF
KEGG_LONG_TERM_POTENTIATION	0.330814685286146	0.5443	-0.00851485148514852	0.6315	0.5443	NA	PPARA	9661	0.693902923976608	0.99706050808314	0.693902923976608	ADCY1,ADCY8,PRKACG,PLCB4,GRIN2B,GRIN2D,PRKACB,RAPGEF3,PRKCA,GRIN2A,PRKCG,GRM1,GRM5,CAMK4,MAPK3,KRAS,PPP3CC,CALML6,CHP,PPP3CA,CALML5,MAP2K1,MAP2K2,GRIN1,ITPR3,ITPR2,RPS6KA6,RPS6KA3,GRIA2,RPS6KA2,ARAF,RAP1A,RAP1B,CACNA1C,CALM2,CALM1
BIOCARTA_ACH_PATHWAY	0.381152705983513	0.5516	-0.0443862940653698	0.5161	0.5516	NA	PPARA	10840	0.70098640776699	0.99706050808314	0.70098640776699	FOXO3,BAD,PTK2,YWHAH,PTK2B,PIK3CA,CHRNB1,PIK3R1,TERT,CHRNG
KEGG_CYTOSOLIC_DNA_SENSING_PATHWAY	0.323425444923441	0.552	-0.00489686897165752	0.8149	0.552	NA	PPARA	3623	0.70098640776699	0.99706050808314	0.70098640776699	TMEM173,IL1B,CHUK,NFKBIA,CCL4,PYCARD,IFNA8,ZBP1,POLR3C
BIOCARTA_CD40_PATHWAY	0.367299470422151	0.5615	-0.0548506541594668	0.535	0.5615	NA	PPARA	6303	0.708237222757956	0.99706050808314	0.708237222757956	NFKBIA,MAP3K14,CHUK
BIOCARTA_HDAC_PATHWAY	0.352129743064162	0.5622	-0.0321098651385664	0.511	0.5622	NA	PPARA	5531	0.708436994219653	0.99706050808314	0.708436994219653	PIK3CA,NFATC2,PIK3R1,IGF1,MAPK14,CABIN1,CAMK1,CALM1
KEGG_CHEMOKINE_SIGNALING_PATHWAY	0.313353214677285	0.5659	-0.0082150858849888	0.2555	0.5659	NA	PPARA	8415	0.712413089509143	0.99706050808314	0.712413089509143	ADCY3,ADCY2,ADCY8,ADCY6,STAT5B,FOXO3,CXCL11,GNG8,PRKACG,TIAM2,CCR10,PIK3CA,PRKACB,GNG5,ROCK1,NCF1,PIK3CB,PIK3CD,CCR9,CCR6,PPBP,ARRB2,CCR3,MAPK3,CX3CR1,CCR2,CCL3,GRB2,NFKBIA,CX3CL1,CCL4,PXN,DOCK2,PTK2,KRAS,RAC1,ITK,MAP2K1,GNGT1,CXCL14,CXCL13,GRK6,RAP1A,RAP1B,GRK5,GRK1,BCAR1,CXCR1,CXCR3,PLCB4,CXCR5,CXCR4,SHC2,CHUK,AKT2,PRKCD,WAS,ELMO1,GNB2,GNB5,GNB4,PRKCZ,PARD3,CXCL3,CCR1,PF4,GNG11,GNG12,CCL26,CCL2…
BIOCARTA_MITOCHONDRIA_PATHWAY	0.366263078478472	0.5673	-0.0194083658452269	0.708	0.5673	NA	PPARA	9190	0.712803458213257	0.99706050808314	0.712803458213257	AIFM1,BCL2L1,BIRC3,BIRC2,BAK1,CASP6,CASP9,CASP7,BAX,DIABLO
KEGG_OXIDATIVE_PHOSPHORYLATION	0.274389582224859	0.5735	-0.0282298075014884	0.3594	0.5735	NA	PPARA	10908	0.71714913957935	0.99706050808314	0.71714913957935	NDUFAB1,COX5B,UQCR10,ATP6V1B2,ATP6V1B1,ATP6V0B,ATP6V0C,ATP5J2,NDUFA4L2,COX8A,PPA2,PPA1,ATP6V0E2,NDUFV1,COX6A2,COX6A1,ATP5D,UQCRC2,ATP5E,COX11,UQCRC1,ATP5B,CYC1,NDUFS7,NDUFS8,ATP5O,NDUFS3,ATP6V0D1,NDUFS2,COX17,NDUFS1,COX15,ATP4B,NDUFA10,NDUFA11,ATP6V1F,ATP6V1C1,UQCRB,NDUFB8,ATP5G2,ATP5G1,ATP5G3,NDUFB2,TCIRG1,NDUFA4,NDUFA3,NDUFA8,COX7A1,NDUFA9,NDUFA7,ATP5F1,SDHA,ATP6V1E1,SDHC,ATP6V0A1,ATP5A1
KEGG_PARKINSONS_DISEASE	0.275441339255297	0.5765	-0.013046929258855	0.5976	0.5765	NA	PPARA	8453	0.719337773549001	0.99706050808314	0.719337773549001	SLC6A3,SNCA,COX5B,UBE2J2,UBA7,COX8A,UBE2L6,VDAC2,GPR37,NDUFV1,COX6A2,COX6A1,ATP5D,UQCRC2,UQCRC1,UBE2G1,CYC1,PINK1,NDUFS7,CASP9,NDUFS8,ATP5O,NDUFS3,NDUFS2,NDUFS1,SLC25A4,SLC25A5,SLC25A6,NDUFA10,UBB,UQCRB,NDUFB8,TH,ATP5G2,ATP5G3,NDUFB2,NDUFA4,NDUFA3,NDUFA9,ATP5F1,PARK2,SDHA
BIOCARTA_HER2_PATHWAY	0.348313169933189	0.5775	-0.044399446858949	0.4843	0.5775	NA	PPARA	11520	0.719337773549001	0.99706050808314	0.719337773549001	EGFR,IL6,ERBB4,MAP2K1,GRB2,GRIP1,ERBB3,IL6ST,ESR1,STAT3,EP300,MAPK3,PIK3CA,PIK3R1
KEGG_RIG_I_LIKE_RECEPTOR_SIGNALING_PATHWAY	0.320077257335911	0.5776	-0.0170792079207921	0.402	0.5776	NA	PPARA	4192	0.719337773549001	0.99706050808314	0.719337773549001	DAK,TMEM173,IFNE,IFNK,CHUK,IL12B,TRAF2,ATG12,NFKBIA,IFNA8,IL8,TRIM25,DDX58,MAPK14
KEGG_PROTEIN_EXPORT	0.329830360283014	0.581	-0.104459919988146	0.2262	0.581	NA	PPARA	10374	0.720329857819905	0.99706050808314	0.720329857819905	OXA1L,SRP54,SRP19,SEC62,SEC63,IMMP1L,SEC61B,SRPR,SPCS3,SPCS1,SEC61A2
KEGG_NEUROTROPHIN_SIGNALING_PATHWAY	0.309003891348722	0.5842	-0.0085385226370135	0.4646	0.5842	NA	PPARA	9596	0.722926773888363	0.99706050808314	0.722926773888363	FOXO3,MAP3K5,GAB1,PIK3CA,IRS4,PIK3CB,PIK3CD,CAMK4,JUN,MAPK3,RIPK2,NGF,NFKBIE,GRB2,NFKBIA,MAPKAPK2,IRAK3,KRAS,RAC1,NTF4,NTF3,MAP2K1,MAP2K2,PTPN11,NTRK1,NTRK2,PLCG2,RAP1A,RAP1B,CDC42,SHC2,AKT3,AKT2,IRAK2,PRKCD,SORT1,NGFR,YWHAZ,MAP3K3,CALML6,SH2B2,CALML5,PIK3R1,PDK1,YWHAB,BAD,MAPK10,RPS6KA6,YWHAG,RPS6KA3,YWHAH,MAPK12,RPS6KA2,MAPK14,BAX,CALM2,CALM1
KEGG_SPHINGOLIPID_METABOLISM	0.347031964668312	0.5849	-0.00953981513518857	0.7002	0.5849	NA	PPARA	7678	0.723108884688091	0.99706050808314	0.723108884688091	SGMS2,SGMS1,PPAP2A,PPAP2B,GBA,ACER3,SPTLC2,ACER2,SPHK1,GLA,SMPD1,ARSA,NEU1,SMPD4,SMPD2
BIOCARTA_FCER1_PATHWAY	0.337696715495074	0.5856	-0.03212732305259	0.385	0.5856	NA	PPARA	6347	0.723290651558074	0.99706050808314	0.723290651558074	GRB2,BTK,PIK3CA,NFATC2,PIK3R1,SYK,PLA2G4A,JUN,MAPK3,CALM2,CALM1
BIOCARTA_CERAMIDE_PATHWAY	0.33821264903478	0.5961	-0.022026866851047	0.7483	0.5961	NA	PPARA	10686	0.730739268978444	0.99706050808314	0.730739268978444	TRAF2,MAP2K1,AIFM1,FADD,BAD,TRADD,TNFRSF1A,BAX,MAPK3,CASP8,SMPD1
BIOCARTA_BARRESTIN_SRC_PATHWAY	0.34308807260357	0.598	-0.048037521599605	0.6327	0.598	NA	PPARA	11566	0.731379813084112	0.99706050808314	0.731379813084112	HRAS,ADCY1,MAP2K1,MAP2K2,GNGT1,GNB1,MAPK3,GNAS,DNM1
BIOCARTA_ERK5_PATHWAY	0.345690505628201	0.5982	-0.044388485656446	0.5901	0.5982	NA	PPARA	6316	0.731379813084112	0.99706050808314	0.731379813084112	GRB2,CREB1,MAPK3,PIK3CA,PIK3R1
BIOCARTA_EPO_PATHWAY	0.350043976654694	0.5983	-0.0480470100241963	0.464	0.5983	NA	PPARA	6347	0.731379813084112	0.99706050808314	0.731379813084112	PTPN6,GRB2,STAT5B,JUN,MAPK3
KEGG_GLYCOSAMINOGLYCAN_BIOSYNTHESIS_KERATAN_SULFATE	0.365976401281749	0.6024	-0.176154036040484	0.0585	0.6024	NA	PPARA	9301	0.731605571030641	0.99706050808314	0.731605571030641	B4GALT3,CHST1,ST3GAL1,ST3GAL3,ST3GAL2,B3GNT2,B4GALT4
BIOCARTA_IL12_PATHWAY	0.355570717916043	0.6038	-0.0571880092844091	0.325	0.6038	NA	PPARA	8728	0.731946617238184	0.99706050808314	0.731946617238184	IL18,CXCR3,IL12RB2,STAT4,JUN,MAPK14,IL12B,ETV5,MAP2K6
BIOCARTA_NKT_PATHWAY	0.344964372457919	0.6044	-0.0226756249382472	0.5371	0.6044	NA	PPARA	8121	0.731995555555556	0.99706050808314	0.731995555555556	CCL3,CCR1,TGFB3,CXCR3,CCL4,TGFB2,CXCR4,IL4R,IL5,CCR3,IL12B
KEGG_ERBB_SIGNALING_PATHWAY	0.323634034268997	0.6068	-0.0182827131744537	0.2546	0.6068	NA	PPARA	5441	0.733785582255083	0.99706050808314	0.733785582255083	NRG4,NRG3,STAT5B,RPS6KB2,RPS6KB1,PAK6,PIK3CA,TGFA,NRG1,MYC,PRKCA,PIK3CB,PIK3CD,NCK2,EREG,JUN,MAPK3,GRB2,PTK2,PIK3R1,CBLC,PLCG2,ARAF,AREG
BIOCARTA_IL6_PATHWAY	0.334140229159562	0.607	-0.0480541288028447	0.468	0.607	NA	PPARA	7283	0.733785582255083	0.99706050808314	0.733785582255083	IL6,MAP2K1,GRB2,IL6ST,PTPN11,JUN,MAPK3
BIOCARTA_PTDINS_PATHWAY	0.357243482691184	0.6108	-0.0307699906158937	0.5372	0.6108	NA	PPARA	2727	0.736261878453039	0.99706050808314	0.736261878453039	ARHGEF2,PFKL,RPS6KB1,AP2A1
KEGG_FC_GAMMA_R_MEDIATED_PHAGOCYTOSIS	0.315823701406514	0.6113	-0.00956629491945477	0.4924	0.6113	NA	PPARA	7278	0.736261878453039	0.99706050808314	0.736261878453039	RPS6KB2,RPS6KB1,PIK3CA,SYK,PLD2,PIK3CB,NCF1,PIK3CD,MAPK3,ASAP1,DOCK2,RAC1,MAP2K1,SPHK1,PLA2G4A,PLCG2,WASF3,PIP5K1B,PIP5K1C,PRKCA,LIMK2,WAS,PRKCD,CFL2,CFL1,AMPH,INPP5D,PPAP2A,PPAP2B,PIK3R1,DNM3,PTPRC
BIOCARTA_WNT_PATHWAY	0.329180808826598	0.6164	-0.0324540604623592	0.5306	0.6164	NA	PPARA	8637	0.741039705882353	0.99706050808314	0.741039705882353	BTRC,CTNNB1,FRAT1,MYC,APC,AXIN1,CSNK1A1,NLK,LEF1,TLE1,CSNK1D
KEGG_CALCIUM_SIGNALING_PATHWAY	0.315351560484655	0.6243	-0.00363310605683571	0.537	0.6243	NA	PPARA	6134	0.747787912087912	0.99706050808314	0.747787912087912	SLC8A3,ADCY3,ADCY2,ADCY8,LHCGR,PRKACG,ATP2B1,ATP2B4,GRIN2D,CHRNA7,PRKACB,PLCE1,CAMK4,HTR7,RYR2,PHKA2,ADORA2B,TRHR,BDKRB1,BDKRB2,CACNA1I,SPHK1,VDAC2,P2RX4,ATP2A3,AVPR1B,PLCG2,TBXA2R,AVPR1A,CACNA1H,ADRA1A,TACR1,HTR5A,PRKCA,SLC25A4,PHKG1,SLC25A5,SLC25A6,GNAL,ADRB1,CHRM1,PTK2B,PDE1A,PLCD3,CHP,CALML5,SLC8A1,ITPR3,ITPR2,CALM2,HTR2A,CALM1,F2R
BIOCARTA_TOB1_PATHWAY	0.35565179159588	0.6259	-0.0226655473803763	0.6833	0.6259	NA	PPARA	4387	0.749018481244282	0.99706050808314	0.749018481244282	TGFBR2,TGFB2,TOB2
KEGG_O_GLYCAN_BIOSYNTHESIS	0.353706030870607	0.6268	-0.0139328063241107	0.6328	0.6268	NA	PPARA	6352	0.74940987202925	0.99706050808314	0.74940987202925	GALNT2,GALNT1,GALNT7,GALNT5,ST3GAL1,GCNT1,GALNT13,B4GALT5,GALNTL2
KEGG_AMINOACYL_TRNA_BIOSYNTHESIS	0.307368416171045	0.632	-0.0277324632952692	0.4927	0.632	NA	PPARA	9582	0.753560619872379	0.99706050808314	0.753560619872379	TARS2,QARS,WARS2,WARS,MARS2,TARSL2,CARS,YARS,DARS,GARS,DARS2,LARS2,EARS2,TARS,RARS,FARSB,CARS2,FARSA,YARS2
BIOCARTA_HSP27_PATHWAY	0.356826467282976	0.6392	-0.061367563564552	0.4317	0.6392	NA	PPARA	7537	0.75743152173913	0.99706050808314	0.75743152173913	ACTA1,MAPKAPK3,CASP9,HSPB2,HSPB1
BIOCARTA_ERK_PATHWAY	0.31710915737452	0.64	-0.013585614069756	0.8091	0.64	NA	PPARA	8586	0.757574660633484	0.99706050808314	0.757574660633484	GRB2,MKNK1,ITGB1,MYC,MAP2K1,MAP2K2,PTPRR,STAT3,GNGT1,MAPK3,PDGFRA,NGFR
KEGG_LEISHMANIA_INFECTION	0.327473353134369	0.6416	-0.0049009900990099	0.6942	0.6416	NA	PPARA	4715	0.75878191681736	0.99706050808314	0.75878191681736	TGFB3,TLR4,TGFB2,MYD88,IL1B,NCF1,JUN,MAPK3,IL12B,NFKBIA,ITGA4,CYBA,MAPK14
BIOCARTA_NO2IL12_PATHWAY	0.335106041850135	0.6505	-0.0571767145608058	0.4539	0.6505	NA	PPARA	1485	0.765391726618705	0.99706050808314	0.765391726618705	STAT4
BIOCARTA_TCR_PATHWAY	0.319326887702026	0.6618	-0.0321368535548304	0.3442	0.6618	NA	PPARA	7155	0.772198394290812	0.99706050808314	0.772198394290812	GRB2,NFKBIA,PIK3CA,NFATC2,PIK3R1,RASA1,PRKCA,MAP2K1,JUN,LCK,MAPK3,CALM2,CALM1
KEGG_TYPE_I_DIABETES_MELLITUS	0.327343482112532	0.6649	-0.00489396411092985	0.7849	0.6649	NA	PPARA	10886	0.773977580071174	0.99706050808314	0.773977580071174	PRF1,HLA-DMA,GAD2,HLA-DRB5,IL1B,FAS,HLA-DOA,GAD1,PTPRN2,HLA-A,HLA-C,HLA-B,PTPRN,HLA-E,HLA-G,HLA-DQA1,HLA-F,CD80,IL12B
KEGG_RNA_DEGRADATION	0.296178600502306	0.665	-0.084697966655123	0.0397	0.665	NA	PPARA	8379	0.773977580071174	0.99706050808314	0.773977580071174	SKIV2L2,CNOT7,DCPS,PARN,LSM4,LSM2,ZCCHC7,EXOSC5,TTC37,EXOSC2,EXOSC1,XRN1,XRN2,C1D,PNPT1,CNOT6L,ENO2,DIS3,PAPOLA,DCP1B,DCP2,PAPOLG,MPHOSPH6
BIOCARTA_MAL_PATHWAY	0.321156304289013	0.6693	-0.0480470100241963	0.5216	0.6693	NA	PPARA	2263	0.776103191489362	0.99706050808314	0.776103191489362	ACTA1,MAPK3
BIOCARTA_CSK_PATHWAY	0.320270256619205	0.6764	-0.0562496913427824	0.4005	0.6764	NA	PPARA	6971	0.783412201591512	0.99706050808314	0.783412201591512	PTPRC,PRKACG,PRKAR2A,PRKAR1B,LCK,PRKACB
BIOCARTA_HIF_PATHWAY	0.345487347957924	0.6772	-0.104764255739324	0.2327	0.6772	NA	PPARA	8445	0.783412201591512	0.99706050808314	0.783412201591512	HSP90AA1,CREB1,EDN1,HIF1A,JUN
KEGG_OLFACTORY_TRANSDUCTION	0.298627043778261	0.6774	-0.0092019912505657	0.067	0.6774	NA	PPARA	9994	0.783412201591512	0.99706050808314	0.783412201591512	OR6S1,OR51L1,CLCA2,CLCA1,CLCA4,OR1S2,OR1S1,OR10K1,OR2T2,OR8U1,OR52N2,OR52N5,OR52N4,OR52N1,OR5P3,OR5P2,OR1Q1,OR6T1,OR56A3,OR56A1,OR52M1,OR5AK2,OR51I1,OR56A5,OR2AT4,OR51Q1,OR10P1,OR5AN1,OR2W3,OR2W1,GNAL,OR10AD1,OR2A25,OR9Q2,OR5B12,OR4Q3,OR2A14,OR2Y1,OR5T2,OR51M1,OR10Q1,OR2AK2,OR52D1,ARRB2,OR8J1,OR2L13,OR51B6,OR2T34,OR1I1,OR52E4,OR2M2,OR2M4,OR52E6,OR52E8,OR10V1,OR51A7,OR52H1,OR1N1,OR51G1,OR10X1,OR1L…
BIOCARTA_CCR3_PATHWAY	0.30543275900017	0.6913	-0.0480565021978565	0.4997	0.6913	NA	PPARA	8162	0.796083802816901	0.99706050808314	0.796083802816901	PRKCA,PIK3C2G,MAP2K1,PPP1R12B,GNGT1,PTK2,CCR3,MAPK3,CFL1
BIOCARTA_BCR_PATHWAY	0.317886459427828	0.6922	-0.0321209725242143	0.4367	0.6922	NA	PPARA	6347	0.796303957783641	0.99706050808314	0.796303957783641	GRB2,BTK,NFATC2,SYK,PRKCA,MAPK14,JUN,MAPK3,CALM2,CALM1
BIOCARTA_CASPASE_PATHWAY	0.33583658288125	0.7199	-0.0259260886338551	0.5643	0.7199	NA	PPARA	9215	0.818808	0.99706050808314	0.818808	PRF1,LMNB1,DFFB,LMNA,BIRC3,BIRC2,CASP10,CASP6,CASP9,CASP7
KEGG_VIRAL_MYOCARDITIS	0.306209791162413	0.7307	-0.0149497549626256	0.4354	0.7307	NA	PPARA	10806	0.825576165803109	0.99706050808314	0.825576165803109	MYH15,CXADR,HLA-DMA,ACTG1,CASP9,CASP8,MYH1,MYH2,HLA-A,MYH4,MYH7,HLA-C,MYH6,HLA-B,MYH9,HLA-E,HLA-DQA1,HLA-G,HLA-F,EIF4G3,CD80,SGCD,MYH7B,SGCA,PRF1,CAV1,DAG1,RAC3,RAC1,HLA-DRB5,HLA-DOA,ACTB,LAMA2,CD55,MYH14,ABL2,MYH10
BIOCARTA_PITX2_PATHWAY	0.313286028760573	0.7341	-0.166131819303876	0.117	0.7341	NA	PPARA	11711	0.825745111492281	0.99706050808314	0.825745111492281	LDB1,FZD1,LEF1,CTNNB1,WNT1,EP300,PITX2,APC,AXIN1
BIOCARTA_CELLCYCLE_PATHWAY	0.319751931313974	0.7352	-0.013335308934657	0.7578	0.7352	NA	PPARA	6855	0.825745111492281	0.99706050808314	0.825745111492281	CDK1,CDK6,CDK4,CCNB1,CDKN1A,CDKN2A,CDKN2C
KEGG_GLIOMA	0.308125385424372	0.7412	-0.0182628062360802	0.3595	0.7412	NA	PPARA	6949	0.826838874680307	0.99706050808314	0.826838874680307	CDKN2A,PIK3CA,TGFA,PRKCA,PIK3CB,PIK3CD,CDK6,CDK4,MAPK3,GRB2,KRAS,CALML5,PIK3R1,MAP2K1,MAP2K2,IGF1,CDKN1A,PLCG2,ARAF,CALM2,CALM1
KEGG_GAP_JUNCTION	0.307153153803045	0.7415	-0.00936570862239841	0.473	0.7415	NA	PPARA	12309	0.826838874680307	0.99706050808314	0.826838874680307	ADCY3,ADCY4,ADCY1,HRAS,ADCY2,PDGFB,PDGFA,ADCY8,GNA11,TUBB2C,ADCY6,GJA1,LPAR1,PRKG2,PRKACG,PLCB3,PLCB4,GUCY1A3,PRKACA,PRKACB,PDGFD,TUBB1,TUBA1A,PLCB2,TUBA1C,EGFR,PRKCA,GJD2,CDK1,PRKCG,GRM1,GRM5,ADRB1,GNAQ,MAPK3,PDGFRA,TUBA4A,PDGFRB,GNAS,GUCY1B3,MAPK7,DRD1,GNAI2,GRB2,DRD2,TUBB,KRAS,MAP3K2,TUBA3C,TUBA3D,TUBA3E,MAP2K1,MAP2K2,ITPR3,ITPR2,TUBA8,ADCY9,CSNK1D,TUBAL3,HTR2B,HTR2C,HTR2A
KEGG_GRAFT_VERSUS_HOST_DISEASE	0.305939214206094	0.747	-0.00489372219476026	0.7847	0.747	NA	PPARA	10886	0.831554042553191	0.99706050808314	0.831554042553191	PRF1,KIR2DL5A,HLA-DMA,HLA-DRB5,IL1B,FAS,HLA-DOA,KLRD1,IL6,HLA-A,HLA-C,HLA-B,HLA-E,HLA-G,HLA-DQA1,HLA-F,CD80,KIR2DL3,KIR3DL1
KEGG_WNT_SIGNALING_PATHWAY	0.296993180556678	0.7554	-0.019234592445328	0.0922	0.7554	NA	PPARA	5943	0.838051908396946	0.99706050808314	0.838051908396946	PPP2R5A,BTRC,CTNNB1,WNT2,PRKACG,WNT4,PRKACB,WNT10A,WNT10B,JUN,WNT5A,WNT5B,DAAM1,AXIN2,SFRP5,PRICKLE1,SFRP2,SFRP4,PRICKLE2,FRAT1,SOX17,MYC,PRKCA,TBL1XR1,CTBP2,LEF1,WNT16,APC2,CHP,NFATC2,WNT8B,CSNK1A1,FZD5,FZD4,DKK4,DKK2,WNT7B,DKK1,TBL1X,WNT7A,LRP5
BIOCARTA_AT1R_PATHWAY	0.298263397322533	0.7565	-0.0321177982014033	0.4733	0.7565	NA	PPARA	7431	0.838561016949153	0.99706050808314	0.838561016949153	GRB2,PTK2,PTK2B,RAC1,PRKCA,MAP2K1,MAP2K2,JUN,MAPK3,CALM2,CALM1
BIOCARTA_ETS_PATHWAY	0.315709577483933	0.7619	-0.162318805528757	0.0651	0.7619	NA	PPARA	11656	0.8438316680779	0.99706050808314	0.8438316680779	HRAS,E2F4,RBL2,RBL1,HDAC5,SIN3B,SIN3A,ETS1,ETS2,JUN,NCOR2,CSF1R
BIOCARTA_TEL_PATHWAY	0.298754961118259	0.77	-0.0528836658107841	0.5206	0.77	NA	PPARA	10042	0.849924050632912	0.99706050808314	0.849924050632912	EGFR,PRKCA,HSP90AA1,XRCC6,KRAS,MYC,TERT,TERF1
KEGG_ANTIGEN_PROCESSING_AND_PRESENTATION	0.286204592238806	0.778	-0.0545949962843696	0.0249	0.778	NA	PPARA	9558	0.85730749789385	0.99706050808314	0.85730749789385	KLRC4,IFNA21,PDIA3,CD8B,LGMN,HLA-DMA,RFXAP,RFXANK,TAPBP,HSP90AA1,HLA-A,HLA-C,HLA-B,CTSS,HLA-E,HLA-DQA1,HLA-G,HLA-F,PSME1,CTSB,KIR2DL3,KIR3DL1,KIR2DL5A,IFI30,NFYB,HSPA1A,HSPA1B,CTSL1,IFNA1,TAP1,HLA-DRB5,HSPA4,IFNA8,HLA-DOA,RFX5,CREB1,KIR2DS4
BIOCARTA_EIF_PATHWAY	0.268551958695314	0.7902	-0.194420736659132	0.1045	0.7902	NA	PPARA	12285	0.864198662207358	0.99706050808314	0.864198662207358	EIF6,EIF2S3,EIF4G1,EIF3A,EIF4G3,EIF4E,EIF4A2,EIF2S1,EIF1AX
KEGG_GLYCOSYLPHOSPHATIDYLINOSITOL_GPI_ANCHOR_BIOSYNTHESIS	0.30569160861708	0.7997	-0.0381822672264757	0.4276	0.7997	NA	PPARA	1911	0.87250909090909	0.99706050808314	0.87250909090909	GPAA1,PIGV,DPM2
BIOCARTA_CALCINEURIN_PATHWAY	0.299062928440514	0.8013	-0.0320955954967411	0.658	0.8013	NA	PPARA	10535	0.872689758534554	0.99706050808314	0.872689758534554	PRKCA,CDKN1A,PPP3CC,NFATC4,MARCKS,PPP3CA,NFATC2,CALM2,CALM1
KEGG_RNA_POLYMERASE	0.271408525997006	0.8063	-0.0491082456400375	0.4067	0.8063	NA	PPARA	10724	0.875947176079734	0.99706050808314	0.875947176079734	POLR2F,POLR2E,POLR2L,POLR2K,POLR2I,POLR2C,POLR3G,POLR3F,POLR3H,POLR1E,POLR3GL,POLR3C,POLR2J2,POLR2J3
BIOCARTA_CARDIACEGF_PATHWAY	0.297420602924025	0.8109	-0.10226150503654	0.1817	0.8109	NA	PPARA	12590	0.880213443983402	0.99706050808314	0.880213443983402	EGFR,PRKCA,HRAS,RELA,EDN1,AGTR1,PLCG1,JUN,AGT,ADAM12,MYC
BIOCARTA_IL22BP_PATHWAY	0.311217717599145	0.8206	-0.0571738915769724	0.4131	0.8206	NA	PPARA	8728	0.888530463576159	0.99706050808314	0.888530463576159	STAT5B,STAT3,STAT4,IL10RA,IL22RA2
BIOCARTA_ARF_PATHWAY	0.280757832986769	0.8361	-0.044388485656446	0.5873	0.8361	NA	PPARA	7155	0.895755954323002	0.99706050808314	0.895755954323002	CDKN2A,PIK3CA,MYC,PIK3R1
BIOCARTA_MEF2D_PATHWAY	0.288183432581137	0.8393	-0.0320955954967411	0.6619	0.8393	NA	PPARA	5531	0.895755954323002	0.99706050808314	0.895755954323002	PRKCA,CABIN1,NFATC2,CALM1
KEGG_CARDIAC_MUSCLE_CONTRACTION	0.279383083325762	0.844	-0.00485196554114269	0.7522	0.844	NA	PPARA	11058	0.899716381418093	0.99706050808314	0.899716381418093	UQCRC2,ATP1B1,UQCRC1,SLC9A6,ATP1B3,ATP1B4,CYC1,COX5A,COX5B,UQCR10,CACNG8,CACNG4,MYH7,CACNG3,MYH6,CACNG2,CACNG1,TNNT2,RYR2,UQCRB,FXYD2,CACNB1,CACNB4,TPM2,TPM1,TPM4,TPM3,SLC8A1,COX7A1,COX8A,ATP1A1,ATP1A2,CACNA2D3,CACNA2D2,CACNA1S,COX6A2,COX6A1,CACNA1C
KEGG_NOTCH_SIGNALING_PATHWAY	0.281766263589471	0.8554	-0.0204222914503288	0.4634	0.8554	NA	PPARA	11711	0.907762591093117	0.99706050808314	0.907762591093117	MFNG,APH1A,PSENEN,RBPJL,LFNG,PTCRA,DTX4,DVL3,KAT2B,CTBP2,DTX3L,MAML2,DTX3,DLL3,DLL1,RFNG,NUMBL,NCSTN,HES1,NOTCH3,EP300,DLL4,PSEN2,ADAM17,NCOR2
BIOCARTA_FAS_PATHWAY	0.277419103873299	0.8556	-0.159387351778656	0.0164	0.8556	NA	PPARA	11157	0.907762591093117	0.99706050808314	0.907762591093117	LMNB1,DAXX,CASP6,PAK2,CASP7,CASP8,FAS,CFLAR,DFFB,LMNA,PTPN13,FADD,CASP10,JUN,RIPK2
KEGG_ALLOGRAFT_REJECTION	0.26708171191933	0.8629	-0.1153510176992	0.0329	0.8629	NA	PPARA	10886	0.912427809215845	0.99706050808314	0.912427809215845	PRF1,HLA-DMA,HLA-DRB5,FAS,HLA-DOA,IL5,HLA-A,HLA-C,HLA-B,HLA-E,HLA-G,HLA-DQA1,HLA-F,CD80,IL12B
BIOCARTA_P53_PATHWAY	0.271769415190672	0.8764	-0.0182679964451466	0.8101	0.8764	NA	PPARA	10042	0.92446064516129	0.99706050808314	0.92446064516129	CDK4,CDK2,ATM,CCNE1,CDKN1A,BAX
KEGG_NATURAL_KILLER_CELL_MEDIATED_CYTOTOXICITY	0.275540873914139	0.8816	-0.0446464044497418	0.0055	0.8816	NA	PPARA	8423	0.92770136765889	0.99706050808314	0.92770136765889	MICB,MICA,PIK3CA,SYK,PIK3CB,PIK3CD,HLA-A,HLA-C,HLA-B,HLA-E,HLA-G,HCST,MAPK3,KIR2DL3,KIR3DL1,GRB2,IFNA1,KRAS,RAC3,RAC1,IFNA8,PTPN6,MAP2K1,MAP2K2,PTPN11,PLCG2,RAET1E,RAET1L,SHC2,PRKCA,ICAM2,PRKCG,TNFRSF10A,IFNAR2,TNFRSF10C,TNFRSF10B,ULBP3,ULBP2,LCK,PRF1,CD244,PTK2B,NFATC4,CHP,NFATC2,PIK3R1,ARAF,SH3BP2
KEGG_TASTE_TRANSDUCTION	0.284719304828272	0.8898	-0.0712166172106825	0.0264	0.8898	NA	PPARA	7411	0.930656115107914	0.99706050808314	0.930656115107914	TAS2R1,TAS2R5,ADCY8,TAS2R3,ADCY6,TAS1R1,TAS1R2,PRKACG,TAS2R9,TAS2R7,PRKACB,TRPM5,TAS2R10,PDE1A,SCNN1B,SCNN1A,TAS2R40,ITPR3
KEGG_REGULATION_OF_AUTOPHAGY	0.25692313413575	0.9149	-0.130151200711533	0.0224	0.9149	NA	PPARA	13353	0.949311340206186	0.99706050808314	0.949311340206186	IFNA21,ATG12,IFNA2,IFNA1,ATG5,IFNA5,ATG7,PIK3C3,PRKAA1,PRKAA2,IFNA8,PIK3R4,GABARAPL2,GABARAPL1,ATG3,GABARAP,ATG4D,ATG4C,ATG4B,ULK2,ATG4A,ULK3,IFNA13
KEGG_SNARE_INTERACTIONS_IN_VESICULAR_TRANSPORT	0.25027121317391	0.9368	-0.044286279161724	0.2601	0.9368	NA	PPARA	12653	0.9654089693155	0.99706050808314	0.9654089693155	SNAP29,USE1,TSNARE1,STX19,STX18,SNAP47,SNAP23,STX11,STX6,STX4,STX1A,STX3,STX2,VTI1B,STX1B,BNIP1,BET1L,GOSR2,GOSR1,VAMP1,YKT6
KEGG_RIBOSOME	0.119675811942793	0.9413	-0.080810583164049	0.1969	0.9413	NA	PPARA	3741	0.96642103610675	0.99706050808314	0.96642103610675	RPLP2,FAU,RPL41,RPS4Y1,RPS27,RPS28,RPL23
BIOCARTA_RARRXR_PATHWAY	0.224276165369357	0.9473	-0.315132066156505	0.0057	0.9473	NA	PPARA	6383	0.970560563380282	0.99706050808314	0.970560563380282	NA
BIOCARTA_CARM_ER_PATHWAY	0.247326812553117	0.9519	-0.0477861237398695	0.2236	0.9519	NA	PPARA	14204	0.971205304212168	0.99706050808314	0.971205304212168	MEF2C,GRIP1,TBP,GTF2E1,PELP1,ERCC3,CREBBP,ESR1,HDAC11,SPEN,PPARGC1A,NRIP1,HDAC5,HDAC4,HDAC3,CCND1,EP300,HDAC1,PHB2,GTF2F1,HDAC9,HDAC8,HDAC7,NCOR2,HDAC6
BIOCARTA_TH1TH2_PATHWAY	0.227666178689031	0.9674	-0.0732767134110211	0.2672	0.9674	NA	PPARA	2574	0.980393508500773	0.99706050808314	0.980393508500773	IL12B
KEGG_SPLICEOSOME	0.184726643102851	0.9693	-0.011368149324861	0.5699	0.9693	NA	PPARA	13700	0.980393508500773	0.99706050808314	0.980393508500773	NCBP2,LSM6,SNRPD3,LSM7,SNRPD1,SART1,SMNDC1,CTNNBL1,SFRS4,SFRS5,DDX23,RBM8A,SFRS9,PQBP1,LSM4,LSM2,SNRPA1,EFTUD2,HNRNPU,SFRS2,AQR,SNRPB,SNRPA,SLU7,SNRPE,BAT1,PPIL1,SNRPB2,HSPA1A,HSPA1B,NAA38,XAB2,HNRNPA3,HSPA1L,DDX46,HNRNPK,CDC40,ISY1,HNRNPC,PRPF40B,PRPF40A,RBMX,HNRNPA1,HNRNPA1L2,PLRG1,PCBP1,MAGOHB,PRPF31,PRPF4,PRPF6,EIF4A3,THOC4,SNRNP40,THOC2,THOC3,PRPF38B,PRPF38A,TRA2A,SR140,SF3B5,SF3B1,HSPA2,USP…
BIOCARTA_TNFR1_PATHWAY	0.224408236582766	0.9696	-0.0220344844622301	0.5982	0.9696	NA	PPARA	4450	0.980393508500773	0.99706050808314	0.980393508500773	TRAF2,TNFRSF1A,JUN
KEGG_ASTHMA	0.193787643620311	0.9833	-0.221951903488364	0.0031	0.9833	NA	PPARA	6786	0.988590622598002	0.99706050808314	0.988590622598002	HLA-DMA,RNASE3
KEGG_INTESTINAL_IMMUNE_NETWORK_FOR_IGA_PRODUCTION	0.209822976866742	0.9859	-0.0558247626582278	0.0932	0.9859	NA	PPARA	11889	0.989683192632387	0.99706050808314	0.989683192632387	IL15,HLA-DMA,TGFB1,CCL25,CXCR4,CCR10,HLA-DRB5,HLA-DOA,IL6,IL5,LTBR,TNFRSF17,PIGR,ITGA4,HLA-DQA1,CCR9,CD80,MAP3K14,HLA-DRA,IL2
KEGG_AUTOIMMUNE_THYROID_DISEASE	0.181709861776479	0.9878	-0.147623400966639	0.0057	0.9878	NA	PPARA	11183	0.990070804597701	0.99706050808314	0.990070804597701	IFNA21,HLA-DMA,FAS,HLA-A,HLA-C,HLA-B,HLA-E,HLA-G,HLA-DQA1,HLA-F,CD80,PRF1,IFNA1,HLA-DRB5,IFNA8,HLA-DOA,IL5,IL2
BIOCARTA_ARAP_PATHWAY	0.145878564827014	0.9915	-0.15597689231225	0.1368	0.9915	NA	PPARA	3159	0.992258607498087	0.99706050808314	0.992258607498087	NA
