# Supplementary material for: System analysis of cross-talk between nuclear receptors reveals an opposite regulation of the cell cycle by LXR and FXR in human HepaRG liver cells
Source: PLoS One. 2019 Aug 22;14(8):e0220894. doi: 10.1371/journal.pone.0220894 (PMC6705839; doi:10.1371/journal.pone.0220894)
Supplement: S1 Archive — (ZIP) [file pone.0220894.s009.zip › data_and_code/categories/immune.txt]

KEGG_TOLL_LIKE_RECEPTOR_SIGNALING_PATHWAY
KEGG_CYTOSOLIC_DNA_SENSING_PATHWAY
KEGG_HEMATOPOIETIC_CELL_LINEAGE
KEGG_LEUKOCYTE_TRANSENDOTHELIAL_MIGRATION
KEGG_COMPLEMENT_AND_COAGULATION_CASCADES
KEGG_INTESTINAL_IMMUNE_NETWORK_FOR_IGA_PRODUCTION
KEGG_LEISHMANIA_INFECTION
KEGG_GRAFT_VERSUS_HOST_DISEASE
KEGG_SYSTEMIC_LUPUS_ERYTHEMATOSUS
KEGG_RIG_I_LIKE_RECEPTOR_SIGNALING_PATHWAY
KEGG_NATURAL_KILLER_CELL_MEDIATED_CYTOTOXICITY
KEGG_NOD_LIKE_RECEPTOR_SIGNALING_PATHWAY
KEGG_CHEMOKINE_SIGNALING_PATHWAY
KEGG_B_CELL_RECEPTOR_SIGNALING_PATHWAY
KEGG_T_CELL_RECEPTOR_SIGNALING_PATHWAY
KEGG_FC_GAMMA_R_MEDIATED_PHAGOCYTOSIS
KEGG_EPITHELIAL_CELL_SIGNALING_IN_HELICOBACTER_PYLORI_INFECTION
KEGG_PRIMARY_IMMUNODEFICIENCY
KEGG_ASTHMA
KEGG_ANTIGEN_PROCESSING_AND_PRESENTATION
KEGG_FC_EPSILON_RI_SIGNALING_PATHWAY
KEGG_PATHOGENIC_ESCHERICHIA_COLI_INFECTION
KEGG_VIBRIO_CHOLERAE_INFECTION
