# Supplementary material for: System analysis of cross-talk between nuclear receptors reveals an opposite regulation of the cell cycle by LXR and FXR in human HepaRG liver cells
Source: PLoS One. 2019 Aug 22;14(8):e0220894. doi: 10.1371/journal.pone.0220894 (PMC6705839; doi:10.1371/journal.pone.0220894)
Supplement: S1 Archive — (ZIP) [file pone.0220894.s009.zip › data_and_code/categories/cell_growth_death.txt]

KEGG_AMINOACYL_TRNA_BIOSYNTHESIS
KEGG_UBIQUITIN_MEDIATED_PROTEOLYSIS
KEGG_PROGESTERONE_MEDIATED_OOCYTE_MATURATION
KEGG_OOCYTE_MEIOSIS
KEGG_MAPK_SIGNALING_PATHWAY
KEGG_CELL_ADHESION_MOLECULES_CAMS
KEGG_DORSO_VENTRAL_AXIS_FORMATION
KEGG_TIGHT_JUNCTION
KEGG_MELANOGENESIS
KEGG_LONG_TERM_DEPRESSION
KEGG_WNT_SIGNALING_PATHWAY
KEGG_REGULATION_OF_ACTIN_CYTOSKELETON
KEGG_CHRONIC_MYELOID_LEUKEMIA
KEGG_THYROID_CANCER
KEGG_ACUTE_MYELOID_LEUKEMIA
KEGG_ENDOMETRIAL_CANCER
KEGG_P53_SIGNALING_PATHWAY
KEGG_JAK_STAT_SIGNALING_PATHWAY
KEGG_TGF_BETA_SIGNALING_PATHWAY
KEGG_ADHERENS_JUNCTION
KEGG_HOMOLOGOUS_RECOMBINATION
KEGG_CELL_CYCLE
KEGG_CYTOKINE_CYTOKINE_RECEPTOR_INTERACTION
KEGG_MELANOMA
KEGG_COLORECTAL_CANCER
KEGG_PATHWAYS_IN_CANCER
KEGG_BLADDER_CANCER
KEGG_PANCREATIC_CANCER
KEGG_APOPTOSIS
KEGG_ECM_RECEPTOR_INTERACTION
KEGG_ERBB_SIGNALING_PATHWAY
KEGG_FOCAL_ADHESION
KEGG_VEGF_SIGNALING_PATHWAY
KEGG_RENAL_CELL_CARCINOMA
KEGG_PROSTATE_CANCER
KEGG_SMALL_CELL_LUNG_CANCER
KEGG_NOTCH_SIGNALING_PATHWAY
KEGG_GNRH_SIGNALING_PATHWAY
KEGG_PROTEIN_EXPORT
KEGG_BASAL_CELL_CARCINOMA
KEGG_NON_SMALL_CELL_LUNG_CANCER
KEGG_NUCLEOTIDE_EXCISION_REPAIR
KEGG_ENDOCYTOSIS
KEGG_GLIOMA
KEGG_LYSOSOME
KEGG_MISMATCH_REPAIR
KEGG_DNA_REPLICATION
KEGG_CALCIUM_SIGNALING_PATHWAY
