# Supplementary material for: System analysis of cross-talk between nuclear receptors reveals an opposite regulation of the cell cycle by LXR and FXR in human HepaRG liver cells
Source: PLoS One. 2019 Aug 22;14(8):e0220894. doi: 10.1371/journal.pone.0220894 (PMC6705839; doi:10.1371/journal.pone.0220894)
Supplement: S1 Archive — (ZIP) [file pone.0220894.s009.zip › data_and_code/output_cdca/grp_pathways_edges.tsv]

uid	source	target	weight	ratio
C_C	C	g_C	4	0.5
p_pP	p	g_pP	4	0.5
P_pP	P	g_pP	4	0.5
l_lL	l	g_lL	1	0.5
L_lL	L	g_lL	1	0.5
l_lpLP	l	g_lpLP	1	0.5
p_lpLP	p	g_lpLP	1	0.5
L_lpLP	L	g_lpLP	1	0.5
P_lpLP	P	g_lpLP	1	0.5
f_f	f	g_f	2	0.5
f_fF	f	g_fF	18	0.5
F_fF	F	g_fF	18	0.5
f_fC	f	g_fC	1	0.5
C_fC	C	g_fC	1	0.5
f_fCF	f	g_fCF	13	0.5
C_fCF	C	g_fCF	13	0.5
F_fCF	F	g_fCF	13	0.5
f_fpP	f	g_fpP	1	0.5
p_fpP	p	g_fpP	1	0.5
P_fpP	P	g_fpP	1	0.5
f_fpF	f	g_fpF	1	0.5
p_fpF	p	g_fpF	1	0.5
F_fpF	F	g_fpF	1	0.5
f_fpFP	f	g_fpFP	2	0.5
p_fpFP	p	g_fpFP	2	0.5
F_fpFP	F	g_fpFP	2	0.5
P_fpFP	P	g_fpFP	2	0.5
f_fpCF	f	g_fpCF	1	0.5
p_fpCF	p	g_fpCF	1	0.5
C_fpCF	C	g_fpCF	1	0.5
F_fpCF	F	g_fpCF	1	0.5
f_fpCFP	f	g_fpCFP	25	0.5
p_fpCFP	p	g_fpCFP	25	0.5
C_fpCFP	C	g_fpCFP	25	0.5
F_fpCFP	F	g_fpCFP	25	0.5
P_fpCFP	P	g_fpCFP	25	0.5
f_flFL	f	g_flFL	7	0.5
l_flFL	l	g_flFL	7	0.5
F_flFL	F	g_flFL	7	0.5
L_flFL	L	g_flFL	7	0.5
f_flCL	f	g_flCL	1	0.5
l_flCL	l	g_flCL	1	0.5
C_flCL	C	g_flCL	1	0.5
L_flCL	L	g_flCL	1	0.5
f_flCFL	f	g_flCFL	6	0.5
l_flCFL	l	g_flCFL	6	0.5
C_flCFL	C	g_flCFL	6	0.5
F_flCFL	F	g_flCFL	6	0.5
L_flCFL	L	g_flCFL	6	0.5
f_flpL	f	g_flpL	1	0.5
l_flpL	l	g_flpL	1	0.5
p_flpL	p	g_flpL	1	0.5
L_flpL	L	g_flpL	1	0.5
f_flpFLP	f	g_flpFLP	1	0.5
l_flpFLP	l	g_flpFLP	1	0.5
p_flpFLP	p	g_flpFLP	1	0.5
F_flpFLP	F	g_flpFLP	1	0.5
L_flpFLP	L	g_flpFLP	1	0.5
P_flpFLP	P	g_flpFLP	1	0.5
f_flpCFLP	f	g_flpCFLP	12	0.5
l_flpCFLP	l	g_flpCFLP	12	0.5
p_flpCFLP	p	g_flpCFLP	12	0.5
C_flpCFLP	C	g_flpCFLP	12	0.5
F_flpCFLP	F	g_flpCFLP	12	0.5
L_flpCFLP	L	g_flpCFLP	12	0.5
P_flpCFLP	P	g_flpCFLP	12	0.5
c_c	c	g_c	1	0.5
c_clL	c	g_clL	1	0.5
l_clL	l	g_clL	1	0.5
L_clL	L	g_clL	1	0.5
c_clpLP	c	g_clpLP	1	0.5
l_clpLP	l	g_clpLP	1	0.5
p_clpLP	p	g_clpLP	1	0.5
L_clpLP	L	g_clpLP	1	0.5
P_clpLP	P	g_clpLP	1	0.5
c_cf	c	g_cf	4	0.5
f_cf	f	g_cf	4	0.5
c_cfF	c	g_cfF	6	0.5
f_cfF	f	g_cfF	6	0.5
F_cfF	F	g_cfF	6	0.5
c_cfC	c	g_cfC	2	0.5
f_cfC	f	g_cfC	2	0.5
C_cfC	C	g_cfC	2	0.5
c_cfCF	c	g_cfCF	14	0.5
f_cfCF	f	g_cfCF	14	0.5
C_cfCF	C	g_cfCF	14	0.5
F_cfCF	F	g_cfCF	14	0.5
c_cfpFP	c	g_cfpFP	1	0.5
f_cfpFP	f	g_cfpFP	1	0.5
p_cfpFP	p	g_cfpFP	1	0.5
F_cfpFP	F	g_cfpFP	1	0.5
P_cfpFP	P	g_cfpFP	1	0.5
c_cfpC	c	g_cfpC	1	0.5
f_cfpC	f	g_cfpC	1	0.5
p_cfpC	p	g_cfpC	1	0.5
C_cfpC	C	g_cfpC	1	0.5
c_cfpCF	c	g_cfpCF	2	0.5
f_cfpCF	f	g_cfpCF	2	0.5
p_cfpCF	p	g_cfpCF	2	0.5
C_cfpCF	C	g_cfpCF	2	0.5
F_cfpCF	F	g_cfpCF	2	0.5
c_cfpCFP	c	g_cfpCFP	4	0.5
f_cfpCFP	f	g_cfpCFP	4	0.5
p_cfpCFP	p	g_cfpCFP	4	0.5
C_cfpCFP	C	g_cfpCFP	4	0.5
F_cfpCFP	F	g_cfpCFP	4	0.5
P_cfpCFP	P	g_cfpCFP	4	0.5
c_cflFL	c	g_cflFL	2	0.5
f_cflFL	f	g_cflFL	2	0.5
l_cflFL	l	g_cflFL	2	0.5
F_cflFL	F	g_cflFL	2	0.5
L_cflFL	L	g_cflFL	2	0.5
c_cflCFL	c	g_cflCFL	8	0.5
f_cflCFL	f	g_cflCFL	8	0.5
l_cflCFL	l	g_cflCFL	8	0.5
C_cflCFL	C	g_cflCFL	8	0.5
F_cflCFL	F	g_cflCFL	8	0.5
L_cflCFL	L	g_cflCFL	8	0.5
c_cflpCFLP	c	g_cflpCFLP	4	0.5
f_cflpCFLP	f	g_cflpCFLP	4	0.5
l_cflpCFLP	l	g_cflpCFLP	4	0.5
p_cflpCFLP	p	g_cflpCFLP	4	0.5
C_cflpCFLP	C	g_cflpCFLP	4	0.5
F_cflpCFLP	F	g_cflpCFLP	4	0.5
L_cflpCFLP	L	g_cflpCFLP	4	0.5
P_cflpCFLP	P	g_cflpCFLP	4	0.5
