# Supplementary material for: System analysis of cross-talk between nuclear receptors reveals an opposite regulation of the cell cycle by LXR and FXR in human HepaRG liver cells
Source: PLoS One. 2019 Aug 22;14(8):e0220894. doi: 10.1371/journal.pone.0220894 (PMC6705839; doi:10.1371/journal.pone.0220894)
Supplement: S1 Archive — (ZIP) [file pone.0220894.s009.zip › data_and_code/output_cdca/grp_pathways_nodes.tsv]

uid	name	type	weight
c	CDCA 4	CDCA
f	FXR 4	FXR
l	LXR 4	LXR
p	PPARA 4	PPARA
C	CDCA 24	CDCA
F	FXR 24	FXR
L	LXR 24	LXR
P	PPARA 24	PPARA
g_C	4	group	4
g_pP	4	group	4
g_lL		group	1
g_lpLP		group	1
g_f		group	2
g_fF	18	group	18
g_fC		group	1
g_fCF	13	group	13
g_fpP		group	1
g_fpF		group	1
g_fpFP		group	2
g_fpCF		group	1
g_fpCFP	25	group	25
g_flFL	7	group	7
g_flCL		group	1
g_flCFL	6	group	6
g_flpL		group	1
g_flpFLP		group	1
g_flpCFLP	12	group	12
g_c		group	1
g_clL		group	1
g_clpLP		group	1
g_cf	4	group	4
g_cfF	6	group	6
g_cfC		group	2
g_cfCF	14	group	14
g_cfpFP		group	1
g_cfpC		group	1
g_cfpCF		group	2
g_cfpCFP	4	group	4
g_cflFL		group	2
g_cflCFL	8	group	8
g_cflpCFLP	4	group	4
