# Supplementary material for: System analysis of cross-talk between nuclear receptors reveals an opposite regulation of the cell cycle by LXR and FXR in human HepaRG liver cells
Source: PLoS One. 2019 Aug 22;14(8):e0220894. doi: 10.1371/journal.pone.0220894 (PMC6705839; doi:10.1371/journal.pone.0220894)
Supplement: S1 Archive — (ZIP) [file pone.0220894.s009.zip › data_and_code/output_nocdca/grp_genes_nodes.tsv]

uid	name	type	weight
f	FXR 4	FXR
l	LXR 4	LXR
p	PPARA 4	PPARA
F	FXR 24	FXR
L	LXR 24	LXR
P	PPARA 24	PPARA
g_P	75	group	75
g_L	32	group	32
g_LP		group	4
g_F	1024	group	1024
g_FP	47	group	47
g_FL		group	12
g_p	42	group	42
g_pP		group	16
g_pLP		group	3
g_pF		group	9
g_pFP		group	4
g_pFL		group	1
g_pFLP		group	4
g_lL		group	1
g_f	311	group	311
g_fP		group	3
g_fL		group	3
g_fF	197	group	197
g_fFP		group	11
g_fFL		group	4
g_fp	36	group	36
g_fpP		group	10
g_fpF		group	23
g_fpFP		group	6
g_fpFLP		group	1
g_flL		group	2
