# Supplementary material for: System analysis of cross-talk between nuclear receptors reveals an opposite regulation of the cell cycle by LXR and FXR in human HepaRG liver cells
Source: PLoS One. 2019 Aug 22;14(8):e0220894. doi: 10.1371/journal.pone.0220894 (PMC6705839; doi:10.1371/journal.pone.0220894)
Supplement: S1 Archive — (ZIP) [file pone.0220894.s009.zip › data_and_code/output_nocdca/grp_genes_edges.tsv]

uid	source	target	weight	ratio
P_P	P	g_P	75	0.72
L_L	L	g_L	32	0.9375
L_LP	L	g_LP	4	0.75
P_LP	P	g_LP	4	0.75
F_F	F	g_F	1024	0.5576171875
F_FP	F	g_FP	47	0.3191489361702128
P_FP	P	g_FP	47	0.5319148936170213
F_FL	F	g_FL	12	0.5833333333333334
L_FL	L	g_FL	12	0.8333333333333334
p_p	p	g_p	42	0.7142857142857143
p_pP	p	g_pP	16	1.0
P_pP	P	g_pP	16	1.0
p_pLP	p	g_pLP	3	1.0
L_pLP	L	g_pLP	3	1.0
P_pLP	P	g_pLP	3	1.0
p_pF	p	g_pF	9	0.5555555555555556
F_pF	F	g_pF	9	0.3333333333333333
p_pFP	p	g_pFP	4	1.0
F_pFP	F	g_pFP	4	0.5
P_pFP	P	g_pFP	4	1.0
p_pFL	p	g_pFL	1	0.0
F_pFL	F	g_pFL	1	0.0
L_pFL	L	g_pFL	1	0.0
p_pFLP	p	g_pFLP	4	1.0
F_pFLP	F	g_pFLP	4	0.75
L_pFLP	L	g_pFLP	4	1.0
P_pFLP	P	g_pFLP	4	1.0
l_lL	l	g_lL	1	1.0
L_lL	L	g_lL	1	1.0
f_f	f	g_f	311	0.6945337620578779
f_fP	f	g_fP	3	0.6666666666666666
P_fP	P	g_fP	3	0.3333333333333333
f_fL	f	g_fL	3	0.6666666666666666
L_fL	L	g_fL	3	1.0
f_fF	f	g_fF	197	0.700507614213198
F_fF	F	g_fF	197	0.700507614213198
f_fFP	f	g_fFP	11	0.8181818181818182
F_fFP	F	g_fFP	11	0.7272727272727273
P_fFP	P	g_fFP	11	0.7272727272727273
f_fFL	f	g_fFL	4	0.5
F_fFL	F	g_fFL	4	0.5
L_fFL	L	g_fFL	4	0.75
f_fp	f	g_fp	36	0.5
p_fp	p	g_fp	36	0.5
f_fpP	f	g_fpP	10	0.8
p_fpP	p	g_fpP	10	0.8
P_fpP	P	g_fpP	10	0.8
f_fpF	f	g_fpF	23	0.43478260869565216
p_fpF	p	g_fpF	23	0.391304347826087
F_fpF	F	g_fpF	23	0.391304347826087
f_fpFP	f	g_fpFP	6	0.5
p_fpFP	p	g_fpFP	6	0.8333333333333334
F_fpFP	F	g_fpFP	6	0.5
P_fpFP	P	g_fpFP	6	0.8333333333333334
f_fpFLP	f	g_fpFLP	1	1.0
p_fpFLP	p	g_fpFLP	1	1.0
F_fpFLP	F	g_fpFLP	1	1.0
L_fpFLP	L	g_fpFLP	1	1.0
P_fpFLP	P	g_fpFLP	1	1.0
f_flL	f	g_flL	2	0.0
l_flL	l	g_flL	2	1.0
L_flL	L	g_flL	2	1.0
