# Supplementary material for: System analysis of cross-talk between nuclear receptors reveals an opposite regulation of the cell cycle by LXR and FXR in human HepaRG liver cells
Source: PLoS One. 2019 Aug 22;14(8):e0220894. doi: 10.1371/journal.pone.0220894 (PMC6705839; doi:10.1371/journal.pone.0220894)
Supplement: S1 Archive — (ZIP) [file pone.0220894.s009.zip › data_and_code/output_nocdca/grp_pathways_edges.tsv]

uid	source	target	weight	ratio
p_pP	p	g_pP	4	0.5
P_pP	P	g_pP	4	0.5
l_lL	l	g_lL	2	0.5
L_lL	L	g_lL	2	0.5
l_lpLP	l	g_lpLP	2	0.5
p_lpLP	p	g_lpLP	2	0.5
L_lpLP	L	g_lpLP	2	0.5
P_lpLP	P	g_lpLP	2	0.5
f_f	f	g_f	9	0.5
f_fF	f	g_fF	51	0.5
F_fF	F	g_fF	51	0.5
f_fp	f	g_fp	1	0.5
p_fp	p	g_fp	1	0.5
f_fpP	f	g_fpP	1	0.5
p_fpP	p	g_fpP	1	0.5
P_fpP	P	g_fpP	1	0.5
f_fpF	f	g_fpF	4	0.5
p_fpF	p	g_fpF	4	0.5
F_fpF	F	g_fpF	4	0.5
f_fpFP	f	g_fpFP	32	0.5
p_fpFP	p	g_fpFP	32	0.5
F_fpFP	F	g_fpFP	32	0.5
P_fpFP	P	g_fpFP	32	0.5
f_flL	f	g_flL	1	0.5
l_flL	l	g_flL	1	0.5
L_flL	L	g_flL	1	0.5
f_flFL	f	g_flFL	23	0.5
l_flFL	l	g_flFL	23	0.5
F_flFL	F	g_flFL	23	0.5
L_flFL	L	g_flFL	23	0.5
f_flpL	f	g_flpL	1	0.5
l_flpL	l	g_flpL	1	0.5
p_flpL	p	g_flpL	1	0.5
L_flpL	L	g_flpL	1	0.5
f_flpFLP	f	g_flpFLP	17	0.5
l_flpFLP	l	g_flpFLP	17	0.5
p_flpFLP	p	g_flpFLP	17	0.5
F_flpFLP	F	g_flpFLP	17	0.5
L_flpFLP	L	g_flpFLP	17	0.5
P_flpFLP	P	g_flpFLP	17	0.5
