# Supplementary material for: System analysis of cross-talk between nuclear receptors reveals an opposite regulation of the cell cycle by LXR and FXR in human HepaRG liver cells
Source: PLoS One. 2019 Aug 22;14(8):e0220894. doi: 10.1371/journal.pone.0220894 (PMC6705839; doi:10.1371/journal.pone.0220894)
Supplement: S1 Archive — (ZIP) [file pone.0220894.s009.zip › data_and_code/output_nocdca/grp_pathways_nodes.tsv]

uid	name	type	weight
f	FXR 4	FXR
l	LXR 4	LXR
p	PPARA 4	PPARA
F	FXR 24	FXR
L	LXR 24	LXR
P	PPARA 24	PPARA
g_pP	4	group	4
g_lL		group	2
g_lpLP		group	2
g_f	9	group	9
g_fF	51	group	51
g_fp		group	1
g_fpP		group	1
g_fpF	4	group	4
g_fpFP	32	group	32
g_flL		group	1
g_flFL	23	group	23
g_flpL		group	1
g_flpFLP	17	group	17
